# Supplementary material for: Applying the algorithm for Proven and young in GWAS Reveals high polygenicity for key traits in Nellore cattle
Source: Front Genet. 2025 Apr 30;16:1549284. doi: 10.3389/fgene.2025.1549284 (PMC12075139; doi:10.3389/fgene.2025.1549284)
Supplement: Supplementary file 1 [file Table2.xlsx]

## Sheet: Sheet 1
Table S2a. Candidate genes annotated for the top 1% genomic window associated with BW
CHR	BP1	BP2	chr	start_pos	end_pos	width	strand	gene_id	gene_name	gene_biotype
20	46600025	47861825	20	46626596	46765635	139040	+	ENSBTAG00000018234	CDH9	protein_coding
20	52696774	53820596	20	52708146	52710311	2166	-	ENSBTAG00000056052		pseudogene
20	52696774	53820596	20	52844764	52852385	7622	+	ENSBTAG00000063111		protein_coding
20	52696774	53820596	20	53333437	53936986	603550	+	ENSBTAG00000037844	CDH18	protein_coding
20	52696774	53820596	20	52703148	52703516	369	-	ENSBTAG00000013660		protein_coding
20	52696774	53820596	20	53339220	53339295	76	+	ENSBTAG00000057751	bta-mir-2361	miRNA
19	40595675	42117748	19	40626894	40653419	26526	-	ENSBTAG00000019262	TOP2A	protein_coding
19	40595675	42117748	19	40672669	40684245	11577	+	ENSBTAG00000008611	IGFBP4	protein_coding
19	40595675	42117748	19	40696965	40720512	23548	-	ENSBTAG00000007958	TNS4	protein_coding
19	40595675	42117748	19	40730052	40733765	3714	+	ENSBTAG00000057190		protein_coding
19	40595675	42117748	19	40818250	40841535	23286	-	ENSBTAG00000065163		protein_coding
19	40595675	42117748	19	40853590	40853968	379	-	ENSBTAG00000068807		protein_coding
19	40595675	42117748	19	40860957	40870069	9113	-	ENSBTAG00000030539	KRT222	protein_coding
19	40595675	42117748	19	40775267	40786420	11154	-	ENSBTAG00000015133	CCR7	protein_coding
19	40595675	42117748	19	40963732	40982772	19041	-	ENSBTAG00000030548	KRT27	protein_coding
19	40595675	42117748	19	40902849	40907225	4377	-	ENSBTAG00000040279	KRT24	protein_coding
19	40595675	42117748	19	41008990	41013543	4554	-	ENSBTAG00000020824	KRT10	protein_coding
19	40595675	42117748	19	41961520	41985636	24117	-	ENSBTAG00000017685	JUP	protein_coding
19	40595675	42117748	19	41997949	42005150	7202	-	ENSBTAG00000025752	P3H4	protein_coding
19	40595675	42117748	19	42006082	42014014	7933	+	ENSBTAG00000011454	FKBP10	protein_coding
19	40595675	42117748	19	42015644	42024004	8361	-	ENSBTAG00000011456	NT5C3B	protein_coding
19	40595675	42117748	19	42024526	42037110	12585	+	ENSBTAG00000011459	KLHL10	protein_coding
19	40595675	42117748	19	42049435	42093698	44264	-	ENSBTAG00000016740	ACLY	protein_coding
19	40595675	42117748	19	42107196	42129060	21865	+	ENSBTAG00000013698	ODAD4	protein_coding
19	40595675	42117748	19	41053696	41059191	5496	-	ENSBTAG00000015518	KRT12	protein_coding
19	40595675	42117748	19	41065643	41075614	9972	-	ENSBTAG00000007794	KRT20	protein_coding
19	40595675	42117748	19	41114841	41134104	19264	-	ENSBTAG00000040460	KRT23	protein_coding
19	40595675	42117748	19	41163720	41170540	6821	-	ENSBTAG00000020078	KRT39	protein_coding
19	40595675	42117748	19	41172250	41173684	1435	+	ENSBTAG00000049112		protein_coding
19	40595675	42117748	19	41179781	41186890	7110	-	ENSBTAG00000017408	KRT40	protein_coding
19	40595675	42117748	19	41937856	41945539	7684	-	ENSBTAG00000052414	HAP1	protein_coding
19	40595675	42117748	19	41926788	41929100	2313	+	ENSBTAG00000017663	GAST	protein_coding
19	40595675	42117748	19	41792379	41796743	4365	-	ENSBTAG00000007583	KRT14	protein_coding
19	40595675	42117748	19	41708942	41713090	4149	-	ENSBTAG00000050581		protein_coding
19	40595675	42117748	19	41776865	41791559	14695	-	ENSBTAG00000047165	KRT9	protein_coding
19	40595675	42117748	19	41824311	41827946	3636	-	ENSBTAG00000033766	KRT16	protein_coding
19	40595675	42117748	19	40605340	40606828	1489	-	ENSBTAG00000060908	GJD3	protein_coding
19	40595675	42117748	19	41907220	41909777	2558	+	ENSBTAG00000002282	EIF1	protein_coding
19	40595675	42117748	19	41233378	41250485	17108	-	ENSBTAG00000050460		protein_coding
19	40595675	42117748	19	41252670	41267673	15004	-	ENSBTAG00000038759		protein_coding
19	40595675	42117748	19	41278488	41287846	9359	-	ENSBTAG00000039644		protein_coding
19	40595675	42117748	19	41306477	41319934	13458	-	ENSBTAG00000064990	KRTAP4-7	protein_coding
19	40595675	42117748	19	41359727	41361041	1315	-	ENSBTAG00000053670		protein_coding
19	40595675	42117748	19	41398466	41404457	5992	-	ENSBTAG00000068572		protein_coding
19	40595675	42117748	19	41406831	41407819	989	+	ENSBTAG00000054957		protein_coding
19	40595675	42117748	19	41434618	41469975	35358	+	ENSBTAG00000040229		protein_coding
19	40595675	42117748	19	41422636	41423091	456	+	ENSBTAG00000064471		pseudogene
19	40595675	42117748	19	41447501	41485861	38361	-	ENSBTAG00000064860	KRTAP9-2	protein_coding
19	40595675	42117748	19	41480784	41485861	5078	+	ENSBTAG00000056759		protein_coding
19	40595675	42117748	19	41510047	41511129	1083	-	ENSBTAG00000048895		pseudogene
19	40595675	42117748	19	41517075	41520371	3297	-	ENSBTAG00000069163	KRTAP16-1	protein_coding
19	40595675	42117748	19	41615468	41619464	3997	-	ENSBTAG00000013685	KRT31	protein_coding
19	40595675	42117748	19	41627472	41634832	7361	-	ENSBTAG00000000573	KRT37	protein_coding
19	40595675	42117748	19	41646391	41651198	4808	-	ENSBTAG00000053139		protein_coding
19	40595675	42117748	19	41678479	41695018	16540	-	ENSBTAG00000046124	KRT36	protein_coding
19	40595675	42117748	19	41689520	41700655	11136	+	ENSBTAG00000063562		protein_coding
19	40595675	42117748	19	40623003	40623248	246	-	ENSBTAG00000052844		protein_coding
19	40595675	42117748	19	41190862	41191562	701	-	ENSBTAG00000054927	KRTAP3-3	protein_coding
19	40595675	42117748	19	41198996	41199292	297	-	ENSBTAG00000054092		protein_coding
19	40595675	42117748	19	41201889	41202203	315	-	ENSBTAG00000054542		protein_coding
19	40595675	42117748	19	41211660	41212263	604	-	ENSBTAG00000052919	KRTAP3-1	protein_coding
19	40595675	42117748	19	41281249	41281886	638	+	ENSBTAG00000024839		protein_coding
19	40595675	42117748	19	41299170	41301606	2437	-	ENSBTAG00000056481		protein_coding
19	40595675	42117748	19	41325980	41326489	510	-	ENSBTAG00000054462		protein_coding
19	40595675	42117748	19	41331418	41332047	630	-	ENSBTAG00000065481		protein_coding
19	40595675	42117748	19	41336578	41338195	1618	-	ENSBTAG00000058782		protein_coding
19	40595675	42117748	19	41351199	41351828	630	-	ENSBTAG00000066314		protein_coding
19	40595675	42117748	19	41365692	41366805	1114	-	ENSBTAG00000064362		protein_coding
19	40595675	42117748	19	41431546	41432133	588	-	ENSBTAG00000050842		protein_coding
19	40595675	42117748	19	41527379	41527714	336	-	ENSBTAG00000063685	KRTAP17-1	protein_coding
19	40595675	42117748	19	40762938	40764263	1326	-	ENSBTAG00000063952		lncRNA
19	40595675	42117748	19	40796283	40797767	1485	+	ENSBTAG00000068436		lncRNA
19	40595675	42117748	19	41387771	41390383	2613	-	ENSBTAG00000069076		lncRNA
19	40595675	42117748	19	41621350	41625572	4223	+	ENSBTAG00000061305		lncRNA
19	40595675	42117748	19	41701437	41704804	3368	+	ENSBTAG00000064684		lncRNA
19	40595675	42117748	19	41856184	41895375	39192	-	ENSBTAG00000067104		lncRNA
19	40595675	42117748	19	41857165	41885394	28230	+	ENSBTAG00000055319		lncRNA
19	40595675	42117748	19	41111543	41111668	126	-	ENSBTAG00000043117		snRNA
19	40595675	42117748	19	41879096	41879215	120	+	ENSBTAG00000042897		snoRNA
19	40595675	42117748	19	41859977	41860080	104	-	ENSBTAG00000042827	U6	snRNA
19	40595675	42117748	19	40752649	40752706	58	-	ENSBTAG00000054624	bta-mir-2285cb	miRNA
19	40595675	42117748	19	40833670	40850922	17253	-	ENSBTAG00000015308	SMARCE1	protein_coding
19	40595675	42117748	19	40990474	40998537	8064	-	ENSBTAG00000030555	KRT28	protein_coding
19	40595675	42117748	19	40945832	40954058	8227	-	ENSBTAG00000030542	KRT25	protein_coding
19	40595675	42117748	19	42041012	42048179	7168	-	ENSBTAG00000050549	KLHL11	protein_coding
19	40595675	42117748	19	41834619	41840099	5481	-	ENSBTAG00000006806	KRT17	protein_coding
19	40595675	42117748	19	41841922	41849463	7542	-	ENSBTAG00000047262	KRT42	protein_coding
19	40595675	42117748	19	41731623	41736234	4612	-	ENSBTAG00000004905	KRT19	protein_coding
19	40595675	42117748	19	41721543	41726328	4786	-	ENSBTAG00000004903	KRT15	protein_coding
19	40595675	42117748	19	41552389	41597743	45355	-	ENSBTAG00000037553	KRT33A	protein_coding
19	40595675	42117748	19	41666475	41674684	8210	-	ENSBTAG00000016384	KRT32	protein_coding
6	69176844	69912628	6	69402213	69463110	60898	-	ENSBTAG00000059729		protein_coding
6	69176844	69912628	6	69523594	69596055	72462	-	ENSBTAG00000032660	CHIC2	protein_coding
6	69176844	69912628	6	69629306	69631402	2097	+	ENSBTAG00000045812	GSX2	protein_coding
6	69176844	69912628	6	69723778	69771549	47772	+	ENSBTAG00000007173	PDGFRA	protein_coding
6	69176844	69912628	6	69244647	69249405	4759	-	ENSBTAG00000066737		lncRNA
6	69176844	69912628	6	69245220	69247299	2080	+	ENSBTAG00000068721		lncRNA
6	69176844	69912628	6	69692001	69722083	30083	-	ENSBTAG00000058666		lncRNA
6	69176844	69912628	6	69171339	69205252	33914	+	ENSBTAG00000062542		lncRNA
6	69176844	69912628	6	69877227	69877333	107	-	ENSBTAG00000060229	U6	snRNA
5	39344450	40374767	5	39200986	39632049	431064	-	ENSBTAG00000012624	PDZRN4	protein_coding
5	39344450	40374767	5	39772742	40037738	264997	-	ENSBTAG00000020679	CNTN1	protein_coding
5	39344450	40374767	5	40326662	40357455	30794	-	ENSBTAG00000066266		protein_coding
5	39344450	40374767	5	40055380	40081289	25910	+	ENSBTAG00000067176		lncRNA
10	82906890	83684844	10	82753241	83013776	260536	+	ENSBTAG00000056878		protein_coding
10	82906890	83684844	10	83129243	83129888	646	-	ENSBTAG00000025385		protein_coding
10	82906890	83684844	10	83133145	83177268	44124	-	ENSBTAG00000060734		protein_coding
10	82906890	83684844	10	83135758	83275182	139425	+	ENSBTAG00000015805	SIPA1L1	protein_coding
10	82906890	83684844	10	83455563	84063446	607884	+	ENSBTAG00000014189	RGS6	protein_coding
10	82906890	83684844	10	83519489	83538966	19478	-	ENSBTAG00000069898		protein_coding
10	82906890	83684844	10	83305788	83310900	5113	-	ENSBTAG00000063995		lncRNA
10	82906890	83684844	10	83405088	83410285	5198	-	ENSBTAG00000057986		lncRNA
10	82906890	83684844	10	83522679	83522975	297	-	ENSBTAG00000048139	Metazoa_SRP	misc_RNA
13	24138006	25149812	13	24115990	24140974	24985	+	ENSBTAG00000044112	MSRB2	protein_coding
13	24138006	25149812	13	24204341	24206327	1987	+	ENSBTAG00000047315	PTF1A	protein_coding
13	24138006	25149812	13	24215938	24282554	66617	-	ENSBTAG00000057450		protein_coding
13	24138006	25149812	13	24387492	24543066	155575	+	ENSBTAG00000047752	OTUD1	protein_coding
13	24138006	25149812	13	24973183	25412502	439320	+	ENSBTAG00000018395	KIAA1217	protein_coding
13	24138006	25149812	13	24199843	24203280	3438	+	ENSBTAG00000064330		lncRNA
13	24138006	25149812	13	24141261	24144545	3285	+	ENSBTAG00000063723		lncRNA
13	24138006	25149812	13	24167026	24184037	17012	-	ENSBTAG00000063776		lncRNA
13	24138006	25149812	13	24730475	24730605	131	+	ENSBTAG00000043235		snoRNA
3	107633453	108718037	3	107971383	107997690	26308	+	ENSBTAG00000007299	SF3A3	protein_coding
3	107633453	108718037	3	108007142	108062244	55103	+	ENSBTAG00000024107	INPP5B	protein_coding
3	107633453	108718037	3	108063069	108103478	40410	+	ENSBTAG00000006511	MTF1	protein_coding
3	107633453	108718037	3	108107086	108109255	2170	-	ENSBTAG00000045776	C3H1orf122	protein_coding
3	107633453	108718037	3	108108908	108112891	3984	+	ENSBTAG00000006510	YRDC	protein_coding
3	107633453	108718037	3	108113583	108120963	7381	-	ENSBTAG00000046989	MANEAL	protein_coding
3	107633453	108718037	3	107920712	107936490	15779	+	ENSBTAG00000012061	POU3F1	protein_coding
3	107633453	108718037	3	107941137	107957939	16803	-	ENSBTAG00000002306	UTP11	protein_coding
3	107633453	108718037	3	107959498	107967690	8193	+	ENSBTAG00000007300	FHL3	protein_coding
3	107633453	108718037	3	108198139	108213202	15064	-	ENSBTAG00000014326	CDCA8	protein_coding
3	107633453	108718037	3	108213409	108221667	8259	+	ENSBTAG00000014325	AIRIM	protein_coding
3	107633453	108718037	3	108149712	108191354	41643	+	ENSBTAG00000020510	EPHA10	protein_coding
3	107633453	108718037	3	108403027	108412406	9380	-	ENSBTAG00000011316	ZC3H12A	protein_coding
3	107633453	108718037	3	108267191	108288808	21618	+	ENSBTAG00000003837	RSPO1	protein_coding
3	107633453	108718037	3	108338982	108355568	16587	+	ENSBTAG00000016852	SNIP1	protein_coding
3	107633453	108718037	3	108305146	108329376	24231	+	ENSBTAG00000003849	GNL2	protein_coding
3	107633453	108718037	3	108330121	108338022	7902	-	ENSBTAG00000002583	DNALI1	protein_coding
3	107633453	108718037	3	108431291	108444973	13683	+	ENSBTAG00000067883		protein_coding
3	107633453	108718037	3	108005825	108007126	1302	-	ENSBTAG00000057894		lncRNA
3	107633453	108718037	3	107735867	107751744	15878	-	ENSBTAG00000065734		lncRNA
3	107633453	108718037	3	107852151	107920485	68335	-	ENSBTAG00000051564		lncRNA
3	107633453	108718037	3	108237302	108245157	7856	+	ENSBTAG00000058808		lncRNA
3	107633453	108718037	3	108237462	108239090	1629	-	ENSBTAG00000065503		lncRNA
3	107633453	108718037	3	108133548	108133650	103	+	ENSBTAG00000042443	U6	snRNA
3	107633453	108718037	3	108368114	108394596	26483	+	ENSBTAG00000010506	MEAF6	protein_coding
1	62577819	63381533	1	62877260	62881367	4108	+	ENSBTAG00000056675		protein_coding
1	62577819	63381533	1	63173467	63281730	108264	-	ENSBTAG00000068626		protein_coding
1	62577819	63381533	1	62900074	62992585	92512	-	ENSBTAG00000059353		lncRNA
1	62577819	63381533	1	62904902	62906431	1530	+	ENSBTAG00000063453		lncRNA
1	62577819	63381533	1	63149968	63155860	5893	+	ENSBTAG00000066069		lncRNA
1	62577819	63381533	1	63286897	63289300	2404	-	ENSBTAG00000063798		lncRNA
2	130353122	131738344	2	130523395	130539516	16122	-	ENSBTAG00000062834		protein_coding
2	130353122	131738344	2	130683418	130710197	26780	+	ENSBTAG00000051083	WNT4	protein_coding
2	130353122	131738344	2	130713019	130787969	74951	-	ENSBTAG00000001700	CDC42	protein_coding
2	130353122	131738344	2	130746141	130760014	13874	+	ENSBTAG00000068181		protein_coding
2	130353122	131738344	2	130797289	130807451	10163	-	ENSBTAG00000040602		protein_coding
2	130353122	131738344	2	130816944	130830714	13771	-	ENSBTAG00000013085	CELA3B	protein_coding
2	130353122	131738344	2	130852073	130856722	4650	+	ENSBTAG00000030269		protein_coding
2	130353122	131738344	2	130867439	130977366	109928	+	ENSBTAG00000017122	HSPG2	protein_coding
2	130353122	131738344	2	130977506	130986122	8617	-	ENSBTAG00000061544		pseudogene
2	130353122	131738344	2	131013166	131086239	73074	+	ENSBTAG00000006940	USP48	protein_coding
2	130353122	131738344	2	131095754	131164489	68736	+	ENSBTAG00000008952	RAP1GAP	protein_coding
2	130353122	131738344	2	131164852	131166365	1514	+	ENSBTAG00000063645		protein_coding
2	130353122	131738344	2	131177554	131233641	56088	-	ENSBTAG00000008951	ALPL	protein_coding
2	130353122	131738344	2	131324506	131449329	124824	+	ENSBTAG00000002977	ECE1	protein_coding
2	130353122	131738344	2	131483048	131838024	354977	+	ENSBTAG00000040215	EIF4G3	protein_coding
2	130353122	131738344	2	131629023	131778517	149495	+	ENSBTAG00000068766		protein_coding
2	130353122	131738344	2	130617385	130619796	2412	-	ENSBTAG00000069514		lncRNA
2	130353122	131738344	2	131253956	131268809	14854	-	ENSBTAG00000068711		lncRNA
2	130353122	131738344	2	131264987	131267165	2179	-	ENSBTAG00000063144		lncRNA
2	130353122	131738344	2	131466462	131472889	6428	+	ENSBTAG00000056488		lncRNA
2	130353122	131738344	2	130374115	130388723	14609	+	ENSBTAG00000057818		lncRNA
2	130353122	131738344	2	131166491	131175053	8563	+	ENSBTAG00000066473		lncRNA
2	130353122	131738344	2	131318889	131324394	5506	-	ENSBTAG00000060056		lncRNA
2	130353122	131738344	2	131049219	131049315	97	+	ENSBTAG00000065888		snoRNA
2	130353122	131738344	2	131203436	131203543	108	+	ENSBTAG00000042825	U6	snRNA
2	130353122	131738344	2	130727874	130727980	107	-	ENSBTAG00000055962	U6	snRNA
14	41193791	42165679	14	41546772	41548049	1278	+	ENSBTAG00000055362		protein_coding
14	41193791	42165679	14	41584140	41585180	1041	+	ENSBTAG00000054774		protein_coding
14	41193791	42165679	14	41622446	41624407	1962	-	ENSBTAG00000009539		protein_coding
14	41193791	42165679	14	41721020	41820938	99919	+	ENSBTAG00000008150	PKIA	protein_coding
14	41193791	42165679	14	41789183	42227354	438172	+	ENSBTAG00000056935		protein_coding
14	41193791	42165679	14	41850272	41869611	19340	-	ENSBTAG00000069755		protein_coding
14	41193791	42165679	14	41936346	41996703	60358	-	ENSBTAG00000016284	IL7	protein_coding
14	41193791	42165679	14	41944440	42082544	138105	+	ENSBTAG00000057821		protein_coding
14	41193791	42165679	14	41353649	41355069	1421	+	ENSBTAG00000050099		protein_coding
14	41193791	42165679	14	41603448	41603550	103	-	ENSBTAG00000045131	U6	snRNA
14	9011203	9987316	14	8738181	9030010	291830	+	ENSBTAG00000020667	KCNQ3	protein_coding
14	9011203	9987316	14	9051285	9076584	25300	+	ENSBTAG00000034196	HHLA1	protein_coding
14	9011203	9987316	14	9087160	9111789	24630	+	ENSBTAG00000007736	OC90	protein_coding
14	9011203	9987316	14	9720375	9721491	1117	+	ENSBTAG00000003838		protein_coding
14	9011203	9987316	14	9114601	9201975	87375	-	ENSBTAG00000047834	EFR3A	protein_coding
14	9011203	9987316	14	9754017	9979379	225363	+	ENSBTAG00000014600	ADCY8	protein_coding
14	9011203	9987316	14	9241430	9264111	22682	+	ENSBTAG00000056354		lncRNA
14	9011203	9987316	14	9227082	9256913	29832	-	ENSBTAG00000065890		lncRNA
16	76515256	77345088	16	76482088	76757442	275355	-	ENSBTAG00000012433	DENND1B	protein_coding
16	76515256	77345088	16	76846992	76854158	7167	+	ENSBTAG00000051004	C16H1orf53	protein_coding
16	76515256	77345088	16	76858671	76879269	20599	+	ENSBTAG00000013499	LHX9	protein_coding
16	76515256	77345088	16	77074397	77210787	136391	+	ENSBTAG00000016943	NEK7	protein_coding
16	76515256	77345088	16	77227280	77228438	1159	+	ENSBTAG00000049638		protein_coding
16	76515256	77345088	16	77030134	77052864	22731	+	ENSBTAG00000066216		lncRNA
24	51290309	52129809	24	51460887	51461752	866	-	ENSBTAG00000049503		protein_coding
24	51290309	52129809	24	51622901	51649124	26224	+	ENSBTAG00000066760		protein_coding
24	51290309	52129809	24	51742031	53034927	1292897	+	ENSBTAG00000048378	DCC	protein_coding
24	51290309	52129809	24	51299301	51299504	204	-	ENSBTAG00000051721		protein_coding
7	66385051	67215595	7	66698038	66749817	51780	+	ENSBTAG00000066277		lncRNA
7	66385051	67215595	7	66907595	66909841	2247	+	ENSBTAG00000062541		lncRNA
7	66385051	67215595	7	67115675	67116986	1312	-	ENSBTAG00000063667		lncRNA
7	66385051	67215595	7	66431202	66431305	104	+	ENSBTAG00000062680	U6	snRNA
15	70947433	71871075	15	71714490	71716498	2009	+	ENSBTAG00000065991		lncRNA
15	70947433	71871075	15	71157816	71610249	452434	-	ENSBTAG00000069787		lncRNA
15	70947433	71871075	15	71610081	71638671	28591	+	ENSBTAG00000068765		lncRNA
21	49649455	50547021	21	49602282	50020172	417891	+	ENSBTAG00000067503		protein_coding
21	49649455	50547021	21	49602311	49846134	243824	+	ENSBTAG00000051493		protein_coding
21	49649455	50547021	21	50506676	50506941	266	-	ENSBTAG00000066894		protein_coding
21	49649455	50547021	21	50295334	50296532	1199	-	ENSBTAG00000064964		lncRNA
21	59196055	59997988	21	59205327	59241432	36106	-	ENSBTAG00000006191	SERPINA12	protein_coding
21	59196055	59997988	21	59279456	59295395	15940	+	ENSBTAG00000051726		protein_coding
21	59196055	59997988	21	59434014	59443695	9682	-	ENSBTAG00000046540		protein_coding
21	59196055	59997988	21	59460093	59464934	4842	-	ENSBTAG00000004063	SERPINA5	protein_coding
21	59196055	59997988	21	59468481	59654332	185852	-	ENSBTAG00000066810		protein_coding
21	59196055	59997988	21	59956470	60027527	71058	-	ENSBTAG00000012852	DICER1	protein_coding
21	49649455	50547021	21	49839321	49839399	79	+	ENSBTAG00000055122	bta-mir-2365	miRNA
21	59196055	59997988	21	59454643	59459035	4393	-	ENSBTAG00000059892		lncRNA
21	59196055	59997988	21	59669039	59669145	107	+	ENSBTAG00000057743	U6	snRNA
21	59196055	59997988	21	59750531	59750604	74	+	ENSBTAG00000044551	bta-mir-2284a	miRNA
21	59196055	59997988	21	59354731	59390838	36108	-	ENSBTAG00000047040	SERPINA3-3	protein_coding
11	73959275	75270350	11	73960828	73963026	2199	+	ENSBTAG00000055944		protein_coding
11	73959275	75270350	11	73971560	74074893	103334	+	ENSBTAG00000021143	DNMT3A	protein_coding
11	73959275	75270350	11	74117511	74124989	7479	+	ENSBTAG00000007897	POMC	protein_coding
11	73959275	75270350	11	74129790	74224512	94723	-	ENSBTAG00000007888	EFR3B	protein_coding
11	73959275	75270350	11	74146152	74155624	9473	+	ENSBTAG00000059092		protein_coding
11	73959275	75270350	11	74149321	74190324	41004	+	ENSBTAG00000062149		protein_coding
11	73959275	75270350	11	74272582	74310523	37942	+	ENSBTAG00000018239	DNAJC27	protein_coding
11	73959275	75270350	11	74334959	74418321	83363	+	ENSBTAG00000018705	ADCY3	protein_coding
11	73959275	75270350	11	74417535	74433150	15616	-	ENSBTAG00000015014	CENPO	protein_coding
11	73959275	75270350	11	74433206	74443093	9888	+	ENSBTAG00000065673	PTRHD1	protein_coding
11	73959275	75270350	11	74447679	74612613	164935	-	ENSBTAG00000015007	NCOA1	protein_coding
11	73959275	75270350	11	74599064	74614430	15367	-	ENSBTAG00000062793		protein_coding
11	73959275	75270350	11	74693330	74695991	2662	+	ENSBTAG00000068358		protein_coding
11	73959275	75270350	11	74772413	74797286	24874	-	ENSBTAG00000068697		protein_coding
11	73959275	75270350	11	74807105	74933175	126071	+	ENSBTAG00000023172	ITSN2	protein_coding
11	73959275	75270350	11	74930070	74946757	16688	-	ENSBTAG00000000261	FAM228A	protein_coding
11	73959275	75270350	11	74947565	74990076	42512	-	ENSBTAG00000030864	FAM228B	protein_coding
11	73959275	75270350	11	74974219	74978079	3861	+	ENSBTAG00000003404	PFN4	protein_coding
11	73959275	75270350	11	74983559	74989981	6423	+	ENSBTAG00000003405	TP53I3	protein_coding
11	73959275	75270350	11	74990095	74998214	8120	+	ENSBTAG00000003407	SF3B6	protein_coding
11	73959275	75270350	11	75002734	75016172	13439	-	ENSBTAG00000003409	FKBP1B	protein_coding
11	73959275	75270350	11	75008630	75031743	23114	+	ENSBTAG00000016987	WDCP	protein_coding
11	73959275	75270350	11	75033972	75047918	13947	-	ENSBTAG00000002034	MFSD2B	protein_coding
11	73959275	75270350	11	75052239	75081589	29351	-	ENSBTAG00000002033	UBXN2A	protein_coding
11	73959275	75270350	11	75091774	75213880	122107	+	ENSBTAG00000017255	ATAD2B	protein_coding
11	73959275	75270350	11	75240502	75572709	332208	-	ENSBTAG00000021969	KLHL29	protein_coding
11	73959275	75270350	11	74111771	74111947	177	-	ENSBTAG00000054828		protein_coding
11	73959275	75270350	11	74127035	74129364	2330	-	ENSBTAG00000061709		lncRNA
11	73959275	75270350	11	74634283	74639066	4784	-	ENSBTAG00000065985		lncRNA
11	73959275	75270350	11	74646865	74657599	10735	-	ENSBTAG00000069383		lncRNA
11	73959275	75270350	11	74803657	74803786	130	+	ENSBTAG00000036858	U3	snoRNA
11	73959275	75270350	11	73985189	73985268	80	+	ENSBTAG00000038848	bta-mir-1301	miRNA
28	43804023	45132821	28	44228060	44339169	111110	+	ENSBTAG00000019537	MARCHF8	protein_coding
28	43804023	45132821	28	44346284	44392527	46244	-	ENSBTAG00000020319	ALOX5	protein_coding
28	43804023	45132821	28	44466103	44467041	939	-	ENSBTAG00000057490		pseudogene
28	43804023	45132821	28	44472736	44474194	1459	+	ENSBTAG00000061556		protein_coding
28	43804023	45132821	28	44491047	44492792	1746	+	ENSBTAG00000067838		protein_coding
28	43804023	45132821	28	44512657	44514217	1561	+	ENSBTAG00000070010		protein_coding
28	43804023	45132821	28	44575961	44584816	8856	-	ENSBTAG00000037913	ZNF22	protein_coding
28	43804023	45132821	28	44589525	44609264	19740	+	ENSBTAG00000002670	DEPP1	protein_coding
28	43804023	45132821	28	44592870	44626310	33441	-	ENSBTAG00000002669	RASSF4	protein_coding
28	43804023	45132821	28	44643772	44665689	21918	-	ENSBTAG00000052544	TMEM72	protein_coding
28	43804023	45132821	28	45022457	45051962	29506	+	ENSBTAG00000005077	CXCL12	protein_coding
28	43804023	45132821	28	43744775	43805580	60806	+	ENSBTAG00000016814	CHAT	protein_coding
28	43804023	45132821	28	43813283	43822888	9606	+	ENSBTAG00000045949	C28H10orf53	protein_coding
28	43804023	45132821	28	43841937	43874533	32597	-	ENSBTAG00000021728	OGDHL	protein_coding
28	43804023	45132821	28	43900420	44015116	114697	-	ENSBTAG00000023018	PARG	protein_coding
28	43804023	45132821	28	44015237	44035982	20746	+	ENSBTAG00000011694	TIMM23	protein_coding
28	43804023	45132821	28	44036736	44059067	22332	-	ENSBTAG00000019565	NCOA4	protein_coding
28	43804023	45132821	28	44061316	44072018	10703	-	ENSBTAG00000011660	MSMB	protein_coding
28	43804023	45132821	28	44112887	44157819	44933	+	ENSBTAG00000018915	FAM21A	protein_coding
28	43804023	45132821	28	44160987	44213060	52074	+	ENSBTAG00000006719	ZFAND4	protein_coding
28	43804023	45132821	28	44434543	44435529	987	+	ENSBTAG00000040143	OR13A1	protein_coding
28	43804023	45132821	28	44448732	44449676	945	+	ENSBTAG00000009763	OR6D16	protein_coding
28	43804023	45132821	28	44098857	44104938	6082	+	ENSBTAG00000060880		lncRNA
28	43804023	45132821	28	45102635	45121617	18983	-	ENSBTAG00000061399		lncRNA
28	43804023	45132821	28	44027672	44027871	200	+	ENSBTAG00000043162	SNORA74	snoRNA

## Sheet: Sheet1
Table S2b. Functional Analysis of Candidate genes annotated for the top 1% genomic window associated with BW
query	significant	p_value	term_size	query_size	intersection_size	precision	recall	term_id	source	term_name	effective_domain_size	source_order	parents	evidence_codes	intersection	highlighted	gene_name
query_1	TRUE	6.59219e-28	68	134	22	0.164179	0.323529	GO:0045109	GO:BP	intermediate filament organization	18832	11669	GO:0045104, GO:0097435	IBA,IBA,IBA,IBA IEA,IBA,IBA,IBA,IBA,IBA,IBA,IBA,IBA,IBA,IBA,IBA,IBA IEA,IBA IEA,IBA,IBA,IBA,IBA,IBA	ENSBTAG00000030548	TRUE	KRT27
query_1	TRUE	6.59219e-28	68	134	22	0.164179	0.323529	GO:0045109	GO:BP	intermediate filament organization	18832	11669	GO:0045104, GO:0097435	IBA,IBA,IBA,IBA IEA,IBA,IBA,IBA,IBA,IBA,IBA,IBA,IBA,IBA,IBA,IBA,IBA IEA,IBA IEA,IBA,IBA,IBA,IBA,IBA	ENSBTAG00000040279	TRUE	KRT24
query_1	TRUE	6.59219e-28	68	134	22	0.164179	0.323529	GO:0045109	GO:BP	intermediate filament organization	18832	11669	GO:0045104, GO:0097435	IBA,IBA,IBA,IBA IEA,IBA,IBA,IBA,IBA,IBA,IBA,IBA,IBA,IBA,IBA,IBA,IBA IEA,IBA IEA,IBA,IBA,IBA,IBA,IBA	ENSBTAG00000020824	TRUE	KRT10
query_1	TRUE	6.59219e-28	68	134	22	0.164179	0.323529	GO:0045109	GO:BP	intermediate filament organization	18832	11669	GO:0045104, GO:0097435	IBA,IBA,IBA,IBA IEA,IBA,IBA,IBA,IBA,IBA,IBA,IBA,IBA,IBA,IBA,IBA,IBA IEA,IBA IEA,IBA,IBA,IBA,IBA,IBA	ENSBTAG00000007794	TRUE	KRT20
query_1	TRUE	6.59219e-28	68	134	22	0.164179	0.323529	GO:0045109	GO:BP	intermediate filament organization	18832	11669	GO:0045104, GO:0097435	IBA,IBA,IBA,IBA IEA,IBA,IBA,IBA,IBA,IBA,IBA,IBA,IBA,IBA,IBA,IBA,IBA IEA,IBA IEA,IBA,IBA,IBA,IBA,IBA	ENSBTAG00000040460	TRUE	KRT23
query_1	TRUE	6.59219e-28	68	134	22	0.164179	0.323529	GO:0045109	GO:BP	intermediate filament organization	18832	11669	GO:0045104, GO:0097435	IBA,IBA,IBA,IBA IEA,IBA,IBA,IBA,IBA,IBA,IBA,IBA,IBA,IBA,IBA,IBA,IBA IEA,IBA IEA,IBA,IBA,IBA,IBA,IBA	ENSBTAG00000020078	TRUE	KRT39
query_1	TRUE	6.59219e-28	68	134	22	0.164179	0.323529	GO:0045109	GO:BP	intermediate filament organization	18832	11669	GO:0045104, GO:0097435	IBA,IBA,IBA,IBA IEA,IBA,IBA,IBA,IBA,IBA,IBA,IBA,IBA,IBA,IBA,IBA,IBA IEA,IBA IEA,IBA,IBA,IBA,IBA,IBA	ENSBTAG00000017408	TRUE	KRT40
query_1	TRUE	6.59219e-28	68	134	22	0.164179	0.323529	GO:0045109	GO:BP	intermediate filament organization	18832	11669	GO:0045104, GO:0097435	IBA,IBA,IBA,IBA IEA,IBA,IBA,IBA,IBA,IBA,IBA,IBA,IBA,IBA,IBA,IBA,IBA IEA,IBA IEA,IBA,IBA,IBA,IBA,IBA	ENSBTAG00000007583	TRUE	KRT14
query_1	TRUE	6.59219e-28	68	134	22	0.164179	0.323529	GO:0045109	GO:BP	intermediate filament organization	18832	11669	GO:0045104, GO:0097435	IBA,IBA,IBA,IBA IEA,IBA,IBA,IBA,IBA,IBA,IBA,IBA,IBA,IBA,IBA,IBA,IBA IEA,IBA IEA,IBA,IBA,IBA,IBA,IBA	ENSBTAG00000050581	TRUE
query_1	TRUE	6.59219e-28	68	134	22	0.164179	0.323529	GO:0045109	GO:BP	intermediate filament organization	18832	11669	GO:0045104, GO:0097435	IBA,IBA,IBA,IBA IEA,IBA,IBA,IBA,IBA,IBA,IBA,IBA,IBA,IBA,IBA,IBA,IBA IEA,IBA IEA,IBA,IBA,IBA,IBA,IBA	ENSBTAG00000047165	TRUE	KRT9
query_1	TRUE	6.59219e-28	68	134	22	0.164179	0.323529	GO:0045109	GO:BP	intermediate filament organization	18832	11669	GO:0045104, GO:0097435	IBA,IBA,IBA,IBA IEA,IBA,IBA,IBA,IBA,IBA,IBA,IBA,IBA,IBA,IBA,IBA,IBA IEA,IBA IEA,IBA,IBA,IBA,IBA,IBA	ENSBTAG00000033766	TRUE	KRT16
query_1	TRUE	6.59219e-28	68	134	22	0.164179	0.323529	GO:0045109	GO:BP	intermediate filament organization	18832	11669	GO:0045104, GO:0097435	IBA,IBA,IBA,IBA IEA,IBA,IBA,IBA,IBA,IBA,IBA,IBA,IBA,IBA,IBA,IBA,IBA IEA,IBA IEA,IBA,IBA,IBA,IBA,IBA	ENSBTAG00000013685	TRUE	KRT31
query_1	TRUE	6.59219e-28	68	134	22	0.164179	0.323529	GO:0045109	GO:BP	intermediate filament organization	18832	11669	GO:0045104, GO:0097435	IBA,IBA,IBA,IBA IEA,IBA,IBA,IBA,IBA,IBA,IBA,IBA,IBA,IBA,IBA,IBA,IBA IEA,IBA IEA,IBA,IBA,IBA,IBA,IBA	ENSBTAG00000000573	TRUE	KRT37
query_1	TRUE	6.59219e-28	68	134	22	0.164179	0.323529	GO:0045109	GO:BP	intermediate filament organization	18832	11669	GO:0045104, GO:0097435	IBA,IBA,IBA,IBA IEA,IBA,IBA,IBA,IBA,IBA,IBA,IBA,IBA,IBA,IBA,IBA,IBA IEA,IBA IEA,IBA,IBA,IBA,IBA,IBA	ENSBTAG00000046124	TRUE	KRT36
query_1	TRUE	6.59219e-28	68	134	22	0.164179	0.323529	GO:0045109	GO:BP	intermediate filament organization	18832	11669	GO:0045104, GO:0097435	IBA,IBA,IBA,IBA IEA,IBA,IBA,IBA,IBA,IBA,IBA,IBA,IBA,IBA,IBA,IBA,IBA IEA,IBA IEA,IBA,IBA,IBA,IBA,IBA	ENSBTAG00000030555	TRUE	KRT28
query_1	TRUE	6.59219e-28	68	134	22	0.164179	0.323529	GO:0045109	GO:BP	intermediate filament organization	18832	11669	GO:0045104, GO:0097435	IBA,IBA,IBA,IBA IEA,IBA,IBA,IBA,IBA,IBA,IBA,IBA,IBA,IBA,IBA,IBA,IBA IEA,IBA IEA,IBA,IBA,IBA,IBA,IBA	ENSBTAG00000030542	TRUE	KRT25
query_1	TRUE	6.59219e-28	68	134	22	0.164179	0.323529	GO:0045109	GO:BP	intermediate filament organization	18832	11669	GO:0045104, GO:0097435	IBA,IBA,IBA,IBA IEA,IBA,IBA,IBA,IBA,IBA,IBA,IBA,IBA,IBA,IBA,IBA,IBA IEA,IBA IEA,IBA,IBA,IBA,IBA,IBA	ENSBTAG00000006806	TRUE	KRT17
query_1	TRUE	6.59219e-28	68	134	22	0.164179	0.323529	GO:0045109	GO:BP	intermediate filament organization	18832	11669	GO:0045104, GO:0097435	IBA,IBA,IBA,IBA IEA,IBA,IBA,IBA,IBA,IBA,IBA,IBA,IBA,IBA,IBA,IBA,IBA IEA,IBA IEA,IBA,IBA,IBA,IBA,IBA	ENSBTAG00000047262	TRUE	KRT42
query_1	TRUE	6.59219e-28	68	134	22	0.164179	0.323529	GO:0045109	GO:BP	intermediate filament organization	18832	11669	GO:0045104, GO:0097435	IBA,IBA,IBA,IBA IEA,IBA,IBA,IBA,IBA,IBA,IBA,IBA,IBA,IBA,IBA,IBA,IBA IEA,IBA IEA,IBA,IBA,IBA,IBA,IBA	ENSBTAG00000004905	TRUE	KRT19
query_1	TRUE	6.59219e-28	68	134	22	0.164179	0.323529	GO:0045109	GO:BP	intermediate filament organization	18832	11669	GO:0045104, GO:0097435	IBA,IBA,IBA,IBA IEA,IBA,IBA,IBA,IBA,IBA,IBA,IBA,IBA,IBA,IBA,IBA,IBA IEA,IBA IEA,IBA,IBA,IBA,IBA,IBA	ENSBTAG00000004903	TRUE	KRT15
query_1	TRUE	6.59219e-28	68	134	22	0.164179	0.323529	GO:0045109	GO:BP	intermediate filament organization	18832	11669	GO:0045104, GO:0097435	IBA,IBA,IBA,IBA IEA,IBA,IBA,IBA,IBA,IBA,IBA,IBA,IBA,IBA,IBA,IBA,IBA IEA,IBA IEA,IBA,IBA,IBA,IBA,IBA	ENSBTAG00000037553	TRUE	KRT33A
query_1	TRUE	6.59219e-28	68	134	22	0.164179	0.323529	GO:0045109	GO:BP	intermediate filament organization	18832	11669	GO:0045104, GO:0097435	IBA,IBA,IBA,IBA IEA,IBA,IBA,IBA,IBA,IBA,IBA,IBA,IBA,IBA,IBA,IBA,IBA IEA,IBA IEA,IBA,IBA,IBA,IBA,IBA	ENSBTAG00000016384	TRUE	KRT32
query_1	TRUE	8.39764e-26	85	134	22	0.164179	0.258824	GO:0045104	GO:BP	intermediate filament cytoskeleton organization	18832	11664	GO:0007010, GO:0045103	IBA,IBA,IBA,IBA IEA,IBA,IBA,IBA,IBA,IBA,IBA,IBA IEA,IBA,IBA,IBA,IBA,IBA IEA,IBA IEA,IBA,IBA,IBA,IBA,IBA	ENSBTAG00000030548	FALSE	KRT27
query_1	TRUE	8.39764e-26	85	134	22	0.164179	0.258824	GO:0045104	GO:BP	intermediate filament cytoskeleton organization	18832	11664	GO:0007010, GO:0045103	IBA,IBA,IBA,IBA IEA,IBA,IBA,IBA,IBA,IBA,IBA,IBA IEA,IBA,IBA,IBA,IBA,IBA IEA,IBA IEA,IBA,IBA,IBA,IBA,IBA	ENSBTAG00000040279	FALSE	KRT24
query_1	TRUE	8.39764e-26	85	134	22	0.164179	0.258824	GO:0045104	GO:BP	intermediate filament cytoskeleton organization	18832	11664	GO:0007010, GO:0045103	IBA,IBA,IBA,IBA IEA,IBA,IBA,IBA,IBA,IBA,IBA,IBA IEA,IBA,IBA,IBA,IBA,IBA IEA,IBA IEA,IBA,IBA,IBA,IBA,IBA	ENSBTAG00000020824	FALSE	KRT10
query_1	TRUE	8.39764e-26	85	134	22	0.164179	0.258824	GO:0045104	GO:BP	intermediate filament cytoskeleton organization	18832	11664	GO:0007010, GO:0045103	IBA,IBA,IBA,IBA IEA,IBA,IBA,IBA,IBA,IBA,IBA,IBA IEA,IBA,IBA,IBA,IBA,IBA IEA,IBA IEA,IBA,IBA,IBA,IBA,IBA	ENSBTAG00000007794	FALSE	KRT20
query_1	TRUE	8.39764e-26	85	134	22	0.164179	0.258824	GO:0045104	GO:BP	intermediate filament cytoskeleton organization	18832	11664	GO:0007010, GO:0045103	IBA,IBA,IBA,IBA IEA,IBA,IBA,IBA,IBA,IBA,IBA,IBA IEA,IBA,IBA,IBA,IBA,IBA IEA,IBA IEA,IBA,IBA,IBA,IBA,IBA	ENSBTAG00000040460	FALSE	KRT23
query_1	TRUE	8.39764e-26	85	134	22	0.164179	0.258824	GO:0045104	GO:BP	intermediate filament cytoskeleton organization	18832	11664	GO:0007010, GO:0045103	IBA,IBA,IBA,IBA IEA,IBA,IBA,IBA,IBA,IBA,IBA,IBA IEA,IBA,IBA,IBA,IBA,IBA IEA,IBA IEA,IBA,IBA,IBA,IBA,IBA	ENSBTAG00000020078	FALSE	KRT39
query_1	TRUE	8.39764e-26	85	134	22	0.164179	0.258824	GO:0045104	GO:BP	intermediate filament cytoskeleton organization	18832	11664	GO:0007010, GO:0045103	IBA,IBA,IBA,IBA IEA,IBA,IBA,IBA,IBA,IBA,IBA,IBA IEA,IBA,IBA,IBA,IBA,IBA IEA,IBA IEA,IBA,IBA,IBA,IBA,IBA	ENSBTAG00000017408	FALSE	KRT40
query_1	TRUE	8.39764e-26	85	134	22	0.164179	0.258824	GO:0045104	GO:BP	intermediate filament cytoskeleton organization	18832	11664	GO:0007010, GO:0045103	IBA,IBA,IBA,IBA IEA,IBA,IBA,IBA,IBA,IBA,IBA,IBA IEA,IBA,IBA,IBA,IBA,IBA IEA,IBA IEA,IBA,IBA,IBA,IBA,IBA	ENSBTAG00000007583	FALSE	KRT14
query_1	TRUE	8.39764e-26	85	134	22	0.164179	0.258824	GO:0045104	GO:BP	intermediate filament cytoskeleton organization	18832	11664	GO:0007010, GO:0045103	IBA,IBA,IBA,IBA IEA,IBA,IBA,IBA,IBA,IBA,IBA,IBA IEA,IBA,IBA,IBA,IBA,IBA IEA,IBA IEA,IBA,IBA,IBA,IBA,IBA	ENSBTAG00000050581	FALSE
query_1	TRUE	8.39764e-26	85	134	22	0.164179	0.258824	GO:0045104	GO:BP	intermediate filament cytoskeleton organization	18832	11664	GO:0007010, GO:0045103	IBA,IBA,IBA,IBA IEA,IBA,IBA,IBA,IBA,IBA,IBA,IBA IEA,IBA,IBA,IBA,IBA,IBA IEA,IBA IEA,IBA,IBA,IBA,IBA,IBA	ENSBTAG00000047165	FALSE	KRT9
query_1	TRUE	8.39764e-26	85	134	22	0.164179	0.258824	GO:0045104	GO:BP	intermediate filament cytoskeleton organization	18832	11664	GO:0007010, GO:0045103	IBA,IBA,IBA,IBA IEA,IBA,IBA,IBA,IBA,IBA,IBA,IBA IEA,IBA,IBA,IBA,IBA,IBA IEA,IBA IEA,IBA,IBA,IBA,IBA,IBA	ENSBTAG00000033766	FALSE	KRT16
query_1	TRUE	8.39764e-26	85	134	22	0.164179	0.258824	GO:0045104	GO:BP	intermediate filament cytoskeleton organization	18832	11664	GO:0007010, GO:0045103	IBA,IBA,IBA,IBA IEA,IBA,IBA,IBA,IBA,IBA,IBA,IBA IEA,IBA,IBA,IBA,IBA,IBA IEA,IBA IEA,IBA,IBA,IBA,IBA,IBA	ENSBTAG00000013685	FALSE	KRT31
query_1	TRUE	8.39764e-26	85	134	22	0.164179	0.258824	GO:0045104	GO:BP	intermediate filament cytoskeleton organization	18832	11664	GO:0007010, GO:0045103	IBA,IBA,IBA,IBA IEA,IBA,IBA,IBA,IBA,IBA,IBA,IBA IEA,IBA,IBA,IBA,IBA,IBA IEA,IBA IEA,IBA,IBA,IBA,IBA,IBA	ENSBTAG00000000573	FALSE	KRT37
query_1	TRUE	8.39764e-26	85	134	22	0.164179	0.258824	GO:0045104	GO:BP	intermediate filament cytoskeleton organization	18832	11664	GO:0007010, GO:0045103	IBA,IBA,IBA,IBA IEA,IBA,IBA,IBA,IBA,IBA,IBA,IBA IEA,IBA,IBA,IBA,IBA,IBA IEA,IBA IEA,IBA,IBA,IBA,IBA,IBA	ENSBTAG00000046124	FALSE	KRT36
query_1	TRUE	8.39764e-26	85	134	22	0.164179	0.258824	GO:0045104	GO:BP	intermediate filament cytoskeleton organization	18832	11664	GO:0007010, GO:0045103	IBA,IBA,IBA,IBA IEA,IBA,IBA,IBA,IBA,IBA,IBA,IBA IEA,IBA,IBA,IBA,IBA,IBA IEA,IBA IEA,IBA,IBA,IBA,IBA,IBA	ENSBTAG00000030555	FALSE	KRT28
query_1	TRUE	8.39764e-26	85	134	22	0.164179	0.258824	GO:0045104	GO:BP	intermediate filament cytoskeleton organization	18832	11664	GO:0007010, GO:0045103	IBA,IBA,IBA,IBA IEA,IBA,IBA,IBA,IBA,IBA,IBA,IBA IEA,IBA,IBA,IBA,IBA,IBA IEA,IBA IEA,IBA,IBA,IBA,IBA,IBA	ENSBTAG00000030542	FALSE	KRT25
query_1	TRUE	8.39764e-26	85	134	22	0.164179	0.258824	GO:0045104	GO:BP	intermediate filament cytoskeleton organization	18832	11664	GO:0007010, GO:0045103	IBA,IBA,IBA,IBA IEA,IBA,IBA,IBA,IBA,IBA,IBA,IBA IEA,IBA,IBA,IBA,IBA,IBA IEA,IBA IEA,IBA,IBA,IBA,IBA,IBA	ENSBTAG00000006806	FALSE	KRT17
query_1	TRUE	8.39764e-26	85	134	22	0.164179	0.258824	GO:0045104	GO:BP	intermediate filament cytoskeleton organization	18832	11664	GO:0007010, GO:0045103	IBA,IBA,IBA,IBA IEA,IBA,IBA,IBA,IBA,IBA,IBA,IBA IEA,IBA,IBA,IBA,IBA,IBA IEA,IBA IEA,IBA,IBA,IBA,IBA,IBA	ENSBTAG00000047262	FALSE	KRT42
query_1	TRUE	8.39764e-26	85	134	22	0.164179	0.258824	GO:0045104	GO:BP	intermediate filament cytoskeleton organization	18832	11664	GO:0007010, GO:0045103	IBA,IBA,IBA,IBA IEA,IBA,IBA,IBA,IBA,IBA,IBA,IBA IEA,IBA,IBA,IBA,IBA,IBA IEA,IBA IEA,IBA,IBA,IBA,IBA,IBA	ENSBTAG00000004905	FALSE	KRT19
query_1	TRUE	8.39764e-26	85	134	22	0.164179	0.258824	GO:0045104	GO:BP	intermediate filament cytoskeleton organization	18832	11664	GO:0007010, GO:0045103	IBA,IBA,IBA,IBA IEA,IBA,IBA,IBA,IBA,IBA,IBA,IBA IEA,IBA,IBA,IBA,IBA,IBA IEA,IBA IEA,IBA,IBA,IBA,IBA,IBA	ENSBTAG00000004903	FALSE	KRT15
query_1	TRUE	8.39764e-26	85	134	22	0.164179	0.258824	GO:0045104	GO:BP	intermediate filament cytoskeleton organization	18832	11664	GO:0007010, GO:0045103	IBA,IBA,IBA,IBA IEA,IBA,IBA,IBA,IBA,IBA,IBA,IBA IEA,IBA,IBA,IBA,IBA,IBA IEA,IBA IEA,IBA,IBA,IBA,IBA,IBA	ENSBTAG00000037553	FALSE	KRT33A
query_1	TRUE	8.39764e-26	85	134	22	0.164179	0.258824	GO:0045104	GO:BP	intermediate filament cytoskeleton organization	18832	11664	GO:0007010, GO:0045103	IBA,IBA,IBA,IBA IEA,IBA,IBA,IBA,IBA,IBA,IBA,IBA IEA,IBA,IBA,IBA,IBA,IBA IEA,IBA IEA,IBA,IBA,IBA,IBA,IBA	ENSBTAG00000016384	FALSE	KRT32
query_1	TRUE	8.39764e-26	86	134	22	0.164179	0.255814	GO:0045103	GO:BP	intermediate filament-based process	18832	11663	GO:0009987	IBA,IBA,IBA,IBA IEA,IBA,IBA,IBA,IBA,IBA,IBA,IBA IEA,IBA,IBA,IBA,IBA,IBA IEA,IBA IEA,IBA,IBA,IBA,IBA,IBA	ENSBTAG00000030548	FALSE	KRT27
query_1	TRUE	8.39764e-26	86	134	22	0.164179	0.255814	GO:0045103	GO:BP	intermediate filament-based process	18832	11663	GO:0009987	IBA,IBA,IBA,IBA IEA,IBA,IBA,IBA,IBA,IBA,IBA,IBA IEA,IBA,IBA,IBA,IBA,IBA IEA,IBA IEA,IBA,IBA,IBA,IBA,IBA	ENSBTAG00000040279	FALSE	KRT24
query_1	TRUE	8.39764e-26	86	134	22	0.164179	0.255814	GO:0045103	GO:BP	intermediate filament-based process	18832	11663	GO:0009987	IBA,IBA,IBA,IBA IEA,IBA,IBA,IBA,IBA,IBA,IBA,IBA IEA,IBA,IBA,IBA,IBA,IBA IEA,IBA IEA,IBA,IBA,IBA,IBA,IBA	ENSBTAG00000020824	FALSE	KRT10
query_1	TRUE	8.39764e-26	86	134	22	0.164179	0.255814	GO:0045103	GO:BP	intermediate filament-based process	18832	11663	GO:0009987	IBA,IBA,IBA,IBA IEA,IBA,IBA,IBA,IBA,IBA,IBA,IBA IEA,IBA,IBA,IBA,IBA,IBA IEA,IBA IEA,IBA,IBA,IBA,IBA,IBA	ENSBTAG00000007794	FALSE	KRT20
query_1	TRUE	8.39764e-26	86	134	22	0.164179	0.255814	GO:0045103	GO:BP	intermediate filament-based process	18832	11663	GO:0009987	IBA,IBA,IBA,IBA IEA,IBA,IBA,IBA,IBA,IBA,IBA,IBA IEA,IBA,IBA,IBA,IBA,IBA IEA,IBA IEA,IBA,IBA,IBA,IBA,IBA	ENSBTAG00000040460	FALSE	KRT23
query_1	TRUE	8.39764e-26	86	134	22	0.164179	0.255814	GO:0045103	GO:BP	intermediate filament-based process	18832	11663	GO:0009987	IBA,IBA,IBA,IBA IEA,IBA,IBA,IBA,IBA,IBA,IBA,IBA IEA,IBA,IBA,IBA,IBA,IBA IEA,IBA IEA,IBA,IBA,IBA,IBA,IBA	ENSBTAG00000020078	FALSE	KRT39
query_1	TRUE	8.39764e-26	86	134	22	0.164179	0.255814	GO:0045103	GO:BP	intermediate filament-based process	18832	11663	GO:0009987	IBA,IBA,IBA,IBA IEA,IBA,IBA,IBA,IBA,IBA,IBA,IBA IEA,IBA,IBA,IBA,IBA,IBA IEA,IBA IEA,IBA,IBA,IBA,IBA,IBA	ENSBTAG00000017408	FALSE	KRT40
query_1	TRUE	8.39764e-26	86	134	22	0.164179	0.255814	GO:0045103	GO:BP	intermediate filament-based process	18832	11663	GO:0009987	IBA,IBA,IBA,IBA IEA,IBA,IBA,IBA,IBA,IBA,IBA,IBA IEA,IBA,IBA,IBA,IBA,IBA IEA,IBA IEA,IBA,IBA,IBA,IBA,IBA	ENSBTAG00000007583	FALSE	KRT14
query_1	TRUE	8.39764e-26	86	134	22	0.164179	0.255814	GO:0045103	GO:BP	intermediate filament-based process	18832	11663	GO:0009987	IBA,IBA,IBA,IBA IEA,IBA,IBA,IBA,IBA,IBA,IBA,IBA IEA,IBA,IBA,IBA,IBA,IBA IEA,IBA IEA,IBA,IBA,IBA,IBA,IBA	ENSBTAG00000050581	FALSE
query_1	TRUE	8.39764e-26	86	134	22	0.164179	0.255814	GO:0045103	GO:BP	intermediate filament-based process	18832	11663	GO:0009987	IBA,IBA,IBA,IBA IEA,IBA,IBA,IBA,IBA,IBA,IBA,IBA IEA,IBA,IBA,IBA,IBA,IBA IEA,IBA IEA,IBA,IBA,IBA,IBA,IBA	ENSBTAG00000047165	FALSE	KRT9
query_1	TRUE	8.39764e-26	86	134	22	0.164179	0.255814	GO:0045103	GO:BP	intermediate filament-based process	18832	11663	GO:0009987	IBA,IBA,IBA,IBA IEA,IBA,IBA,IBA,IBA,IBA,IBA,IBA IEA,IBA,IBA,IBA,IBA,IBA IEA,IBA IEA,IBA,IBA,IBA,IBA,IBA	ENSBTAG00000033766	FALSE	KRT16
query_1	TRUE	8.39764e-26	86	134	22	0.164179	0.255814	GO:0045103	GO:BP	intermediate filament-based process	18832	11663	GO:0009987	IBA,IBA,IBA,IBA IEA,IBA,IBA,IBA,IBA,IBA,IBA,IBA IEA,IBA,IBA,IBA,IBA,IBA IEA,IBA IEA,IBA,IBA,IBA,IBA,IBA	ENSBTAG00000013685	FALSE	KRT31
query_1	TRUE	8.39764e-26	86	134	22	0.164179	0.255814	GO:0045103	GO:BP	intermediate filament-based process	18832	11663	GO:0009987	IBA,IBA,IBA,IBA IEA,IBA,IBA,IBA,IBA,IBA,IBA,IBA IEA,IBA,IBA,IBA,IBA,IBA IEA,IBA IEA,IBA,IBA,IBA,IBA,IBA	ENSBTAG00000000573	FALSE	KRT37
query_1	TRUE	8.39764e-26	86	134	22	0.164179	0.255814	GO:0045103	GO:BP	intermediate filament-based process	18832	11663	GO:0009987	IBA,IBA,IBA,IBA IEA,IBA,IBA,IBA,IBA,IBA,IBA,IBA IEA,IBA,IBA,IBA,IBA,IBA IEA,IBA IEA,IBA,IBA,IBA,IBA,IBA	ENSBTAG00000046124	FALSE	KRT36
query_1	TRUE	8.39764e-26	86	134	22	0.164179	0.255814	GO:0045103	GO:BP	intermediate filament-based process	18832	11663	GO:0009987	IBA,IBA,IBA,IBA IEA,IBA,IBA,IBA,IBA,IBA,IBA,IBA IEA,IBA,IBA,IBA,IBA,IBA IEA,IBA IEA,IBA,IBA,IBA,IBA,IBA	ENSBTAG00000030555	FALSE	KRT28
query_1	TRUE	8.39764e-26	86	134	22	0.164179	0.255814	GO:0045103	GO:BP	intermediate filament-based process	18832	11663	GO:0009987	IBA,IBA,IBA,IBA IEA,IBA,IBA,IBA,IBA,IBA,IBA,IBA IEA,IBA,IBA,IBA,IBA,IBA IEA,IBA IEA,IBA,IBA,IBA,IBA,IBA	ENSBTAG00000030542	FALSE	KRT25
query_1	TRUE	8.39764e-26	86	134	22	0.164179	0.255814	GO:0045103	GO:BP	intermediate filament-based process	18832	11663	GO:0009987	IBA,IBA,IBA,IBA IEA,IBA,IBA,IBA,IBA,IBA,IBA,IBA IEA,IBA,IBA,IBA,IBA,IBA IEA,IBA IEA,IBA,IBA,IBA,IBA,IBA	ENSBTAG00000006806	FALSE	KRT17
query_1	TRUE	8.39764e-26	86	134	22	0.164179	0.255814	GO:0045103	GO:BP	intermediate filament-based process	18832	11663	GO:0009987	IBA,IBA,IBA,IBA IEA,IBA,IBA,IBA,IBA,IBA,IBA,IBA IEA,IBA,IBA,IBA,IBA,IBA IEA,IBA IEA,IBA,IBA,IBA,IBA,IBA	ENSBTAG00000047262	FALSE	KRT42
query_1	TRUE	8.39764e-26	86	134	22	0.164179	0.255814	GO:0045103	GO:BP	intermediate filament-based process	18832	11663	GO:0009987	IBA,IBA,IBA,IBA IEA,IBA,IBA,IBA,IBA,IBA,IBA,IBA IEA,IBA,IBA,IBA,IBA,IBA IEA,IBA IEA,IBA,IBA,IBA,IBA,IBA	ENSBTAG00000004905	FALSE	KRT19
query_1	TRUE	8.39764e-26	86	134	22	0.164179	0.255814	GO:0045103	GO:BP	intermediate filament-based process	18832	11663	GO:0009987	IBA,IBA,IBA,IBA IEA,IBA,IBA,IBA,IBA,IBA,IBA,IBA IEA,IBA,IBA,IBA,IBA,IBA IEA,IBA IEA,IBA,IBA,IBA,IBA,IBA	ENSBTAG00000004903	FALSE	KRT15
query_1	TRUE	8.39764e-26	86	134	22	0.164179	0.255814	GO:0045103	GO:BP	intermediate filament-based process	18832	11663	GO:0009987	IBA,IBA,IBA,IBA IEA,IBA,IBA,IBA,IBA,IBA,IBA,IBA IEA,IBA,IBA,IBA,IBA,IBA IEA,IBA IEA,IBA,IBA,IBA,IBA,IBA	ENSBTAG00000037553	FALSE	KRT33A
query_1	TRUE	8.39764e-26	86	134	22	0.164179	0.255814	GO:0045103	GO:BP	intermediate filament-based process	18832	11663	GO:0009987	IBA,IBA,IBA,IBA IEA,IBA,IBA,IBA,IBA,IBA,IBA,IBA IEA,IBA,IBA,IBA,IBA,IBA IEA,IBA IEA,IBA,IBA,IBA,IBA,IBA	ENSBTAG00000016384	FALSE	KRT32
query_1	TRUE	5.07566e-11	543	134	25	0.186567	0.0460405	GO:0030855	GO:BP	epithelial cell differentiation	18832	7175	GO:0030154, GO:0060429	IBA,IBA,IBA IEA,IBA,IBA,IBA,IBA,IBA,IBA,IBA,IBA IEA,IBA,IBA,IBA IEA,IBA,IBA,IBA IEA,IBA,IBA,IBA,IBA,IBA,IGI,IEA,ISS	ENSBTAG00000030548	TRUE	KRT27
query_1	TRUE	5.07566e-11	543	134	25	0.186567	0.0460405	GO:0030855	GO:BP	epithelial cell differentiation	18832	7175	GO:0030154, GO:0060429	IBA,IBA,IBA IEA,IBA,IBA,IBA,IBA,IBA,IBA,IBA,IBA IEA,IBA,IBA,IBA IEA,IBA,IBA,IBA IEA,IBA,IBA,IBA,IBA,IBA,IGI,IEA,ISS	ENSBTAG00000040279	TRUE	KRT24
query_1	TRUE	5.07566e-11	543	134	25	0.186567	0.0460405	GO:0030855	GO:BP	epithelial cell differentiation	18832	7175	GO:0030154, GO:0060429	IBA,IBA,IBA IEA,IBA,IBA,IBA,IBA,IBA,IBA,IBA,IBA IEA,IBA,IBA,IBA IEA,IBA,IBA,IBA IEA,IBA,IBA,IBA,IBA,IBA,IGI,IEA,ISS	ENSBTAG00000020824	TRUE	KRT10
query_1	TRUE	5.07566e-11	543	134	25	0.186567	0.0460405	GO:0030855	GO:BP	epithelial cell differentiation	18832	7175	GO:0030154, GO:0060429	IBA,IBA,IBA IEA,IBA,IBA,IBA,IBA,IBA,IBA,IBA,IBA IEA,IBA,IBA,IBA IEA,IBA,IBA,IBA IEA,IBA,IBA,IBA,IBA,IBA,IGI,IEA,ISS	ENSBTAG00000007794	TRUE	KRT20
query_1	TRUE	5.07566e-11	543	134	25	0.186567	0.0460405	GO:0030855	GO:BP	epithelial cell differentiation	18832	7175	GO:0030154, GO:0060429	IBA,IBA,IBA IEA,IBA,IBA,IBA,IBA,IBA,IBA,IBA,IBA IEA,IBA,IBA,IBA IEA,IBA,IBA,IBA IEA,IBA,IBA,IBA,IBA,IBA,IGI,IEA,ISS	ENSBTAG00000040460	TRUE	KRT23
query_1	TRUE	5.07566e-11	543	134	25	0.186567	0.0460405	GO:0030855	GO:BP	epithelial cell differentiation	18832	7175	GO:0030154, GO:0060429	IBA,IBA,IBA IEA,IBA,IBA,IBA,IBA,IBA,IBA,IBA,IBA IEA,IBA,IBA,IBA IEA,IBA,IBA,IBA IEA,IBA,IBA,IBA,IBA,IBA,IGI,IEA,ISS	ENSBTAG00000020078	TRUE	KRT39
query_1	TRUE	5.07566e-11	543	134	25	0.186567	0.0460405	GO:0030855	GO:BP	epithelial cell differentiation	18832	7175	GO:0030154, GO:0060429	IBA,IBA,IBA IEA,IBA,IBA,IBA,IBA,IBA,IBA,IBA,IBA IEA,IBA,IBA,IBA IEA,IBA,IBA,IBA IEA,IBA,IBA,IBA,IBA,IBA,IGI,IEA,ISS	ENSBTAG00000017408	TRUE	KRT40
query_1	TRUE	5.07566e-11	543	134	25	0.186567	0.0460405	GO:0030855	GO:BP	epithelial cell differentiation	18832	7175	GO:0030154, GO:0060429	IBA,IBA,IBA IEA,IBA,IBA,IBA,IBA,IBA,IBA,IBA,IBA IEA,IBA,IBA,IBA IEA,IBA,IBA,IBA IEA,IBA,IBA,IBA,IBA,IBA,IGI,IEA,ISS	ENSBTAG00000007583	TRUE	KRT14
query_1	TRUE	5.07566e-11	543	134	25	0.186567	0.0460405	GO:0030855	GO:BP	epithelial cell differentiation	18832	7175	GO:0030154, GO:0060429	IBA,IBA,IBA IEA,IBA,IBA,IBA,IBA,IBA,IBA,IBA,IBA IEA,IBA,IBA,IBA IEA,IBA,IBA,IBA IEA,IBA,IBA,IBA,IBA,IBA,IGI,IEA,ISS	ENSBTAG00000050581	TRUE
query_1	TRUE	5.07566e-11	543	134	25	0.186567	0.0460405	GO:0030855	GO:BP	epithelial cell differentiation	18832	7175	GO:0030154, GO:0060429	IBA,IBA,IBA IEA,IBA,IBA,IBA,IBA,IBA,IBA,IBA,IBA IEA,IBA,IBA,IBA IEA,IBA,IBA,IBA IEA,IBA,IBA,IBA,IBA,IBA,IGI,IEA,ISS	ENSBTAG00000047165	TRUE	KRT9
query_1	TRUE	5.07566e-11	543	134	25	0.186567	0.0460405	GO:0030855	GO:BP	epithelial cell differentiation	18832	7175	GO:0030154, GO:0060429	IBA,IBA,IBA IEA,IBA,IBA,IBA,IBA,IBA,IBA,IBA,IBA IEA,IBA,IBA,IBA IEA,IBA,IBA,IBA IEA,IBA,IBA,IBA,IBA,IBA,IGI,IEA,ISS	ENSBTAG00000033766	TRUE	KRT16
query_1	TRUE	5.07566e-11	543	134	25	0.186567	0.0460405	GO:0030855	GO:BP	epithelial cell differentiation	18832	7175	GO:0030154, GO:0060429	IBA,IBA,IBA IEA,IBA,IBA,IBA,IBA,IBA,IBA,IBA,IBA IEA,IBA,IBA,IBA IEA,IBA,IBA,IBA IEA,IBA,IBA,IBA,IBA,IBA,IGI,IEA,ISS	ENSBTAG00000013685	TRUE	KRT31
query_1	TRUE	5.07566e-11	543	134	25	0.186567	0.0460405	GO:0030855	GO:BP	epithelial cell differentiation	18832	7175	GO:0030154, GO:0060429	IBA,IBA,IBA IEA,IBA,IBA,IBA,IBA,IBA,IBA,IBA,IBA IEA,IBA,IBA,IBA IEA,IBA,IBA,IBA IEA,IBA,IBA,IBA,IBA,IBA,IGI,IEA,ISS	ENSBTAG00000000573	TRUE	KRT37
query_1	TRUE	5.07566e-11	543	134	25	0.186567	0.0460405	GO:0030855	GO:BP	epithelial cell differentiation	18832	7175	GO:0030154, GO:0060429	IBA,IBA,IBA IEA,IBA,IBA,IBA,IBA,IBA,IBA,IBA,IBA IEA,IBA,IBA,IBA IEA,IBA,IBA,IBA IEA,IBA,IBA,IBA,IBA,IBA,IGI,IEA,ISS	ENSBTAG00000046124	TRUE	KRT36
query_1	TRUE	5.07566e-11	543	134	25	0.186567	0.0460405	GO:0030855	GO:BP	epithelial cell differentiation	18832	7175	GO:0030154, GO:0060429	IBA,IBA,IBA IEA,IBA,IBA,IBA,IBA,IBA,IBA,IBA,IBA IEA,IBA,IBA,IBA IEA,IBA,IBA,IBA IEA,IBA,IBA,IBA,IBA,IBA,IGI,IEA,ISS	ENSBTAG00000030555	TRUE	KRT28
query_1	TRUE	5.07566e-11	543	134	25	0.186567	0.0460405	GO:0030855	GO:BP	epithelial cell differentiation	18832	7175	GO:0030154, GO:0060429	IBA,IBA,IBA IEA,IBA,IBA,IBA,IBA,IBA,IBA,IBA,IBA IEA,IBA,IBA,IBA IEA,IBA,IBA,IBA IEA,IBA,IBA,IBA,IBA,IBA,IGI,IEA,ISS	ENSBTAG00000030542	TRUE	KRT25
query_1	TRUE	5.07566e-11	543	134	25	0.186567	0.0460405	GO:0030855	GO:BP	epithelial cell differentiation	18832	7175	GO:0030154, GO:0060429	IBA,IBA,IBA IEA,IBA,IBA,IBA,IBA,IBA,IBA,IBA,IBA IEA,IBA,IBA,IBA IEA,IBA,IBA,IBA IEA,IBA,IBA,IBA,IBA,IBA,IGI,IEA,ISS	ENSBTAG00000006806	TRUE	KRT17
query_1	TRUE	5.07566e-11	543	134	25	0.186567	0.0460405	GO:0030855	GO:BP	epithelial cell differentiation	18832	7175	GO:0030154, GO:0060429	IBA,IBA,IBA IEA,IBA,IBA,IBA,IBA,IBA,IBA,IBA,IBA IEA,IBA,IBA,IBA IEA,IBA,IBA,IBA IEA,IBA,IBA,IBA,IBA,IBA,IGI,IEA,ISS	ENSBTAG00000047262	TRUE	KRT42
query_1	TRUE	5.07566e-11	543	134	25	0.186567	0.0460405	GO:0030855	GO:BP	epithelial cell differentiation	18832	7175	GO:0030154, GO:0060429	IBA,IBA,IBA IEA,IBA,IBA,IBA,IBA,IBA,IBA,IBA,IBA IEA,IBA,IBA,IBA IEA,IBA,IBA,IBA IEA,IBA,IBA,IBA,IBA,IBA,IGI,IEA,ISS	ENSBTAG00000004905	TRUE	KRT19
query_1	TRUE	5.07566e-11	543	134	25	0.186567	0.0460405	GO:0030855	GO:BP	epithelial cell differentiation	18832	7175	GO:0030154, GO:0060429	IBA,IBA,IBA IEA,IBA,IBA,IBA,IBA,IBA,IBA,IBA,IBA IEA,IBA,IBA,IBA IEA,IBA,IBA,IBA IEA,IBA,IBA,IBA,IBA,IBA,IGI,IEA,ISS	ENSBTAG00000004903	TRUE	KRT15
query_1	TRUE	5.07566e-11	543	134	25	0.186567	0.0460405	GO:0030855	GO:BP	epithelial cell differentiation	18832	7175	GO:0030154, GO:0060429	IBA,IBA,IBA IEA,IBA,IBA,IBA,IBA,IBA,IBA,IBA,IBA IEA,IBA,IBA,IBA IEA,IBA,IBA,IBA IEA,IBA,IBA,IBA,IBA,IBA,IGI,IEA,ISS	ENSBTAG00000037553	TRUE	KRT33A
query_1	TRUE	5.07566e-11	543	134	25	0.186567	0.0460405	GO:0030855	GO:BP	epithelial cell differentiation	18832	7175	GO:0030154, GO:0060429	IBA,IBA,IBA IEA,IBA,IBA,IBA,IBA,IBA,IBA,IBA,IBA IEA,IBA,IBA,IBA IEA,IBA,IBA,IBA IEA,IBA,IBA,IBA,IBA,IBA,IGI,IEA,ISS	ENSBTAG00000016384	TRUE	KRT32
query_1	TRUE	5.07566e-11	543	134	25	0.186567	0.0460405	GO:0030855	GO:BP	epithelial cell differentiation	18832	7175	GO:0030154, GO:0060429	IBA,IBA,IBA IEA,IBA,IBA,IBA,IBA,IBA,IBA,IBA,IBA IEA,IBA,IBA,IBA IEA,IBA,IBA,IBA IEA,IBA,IBA,IBA,IBA,IBA,IGI,IEA,ISS	ENSBTAG00000012061	TRUE	POU3F1
query_1	TRUE	5.07566e-11	543	134	25	0.186567	0.0460405	GO:0030855	GO:BP	epithelial cell differentiation	18832	7175	GO:0030154, GO:0060429	IBA,IBA,IBA IEA,IBA,IBA,IBA,IBA,IBA,IBA,IBA,IBA IEA,IBA,IBA,IBA IEA,IBA,IBA,IBA IEA,IBA,IBA,IBA,IBA,IBA,IGI,IEA,ISS	ENSBTAG00000051083	TRUE	WNT4
query_1	TRUE	5.07566e-11	543	134	25	0.186567	0.0460405	GO:0030855	GO:BP	epithelial cell differentiation	18832	7175	GO:0030154, GO:0060429	IBA,IBA,IBA IEA,IBA,IBA,IBA,IBA,IBA,IBA,IBA,IBA IEA,IBA,IBA,IBA IEA,IBA,IBA,IBA IEA,IBA,IBA,IBA,IBA,IBA,IGI,IEA,ISS	ENSBTAG00000001700	TRUE	CDC42
query_1	TRUE	9.11428e-11	671	134	27	0.201493	0.0402385	GO:0097435	GO:BP	supramolecular fiber organization	18832	19199	GO:0016043	IBA,IBA,IBA,IBA IEA,IEA,IBA IEA,IBA,IBA,IBA,IBA,IBA,IBA,IBA,IBA,IBA,IBA,IBA,IBA IEA,IBA IEA,IBA,IBA IEA,IBA,IBA,IBA,IEA,IEA,ISS IBA	ENSBTAG00000030548	FALSE	KRT27
query_1	TRUE	9.11428e-11	671	134	27	0.201493	0.0402385	GO:0097435	GO:BP	supramolecular fiber organization	18832	19199	GO:0016043	IBA,IBA,IBA,IBA IEA,IEA,IBA IEA,IBA,IBA,IBA,IBA,IBA,IBA,IBA,IBA,IBA,IBA,IBA,IBA IEA,IBA IEA,IBA,IBA IEA,IBA,IBA,IBA,IEA,IEA,ISS IBA	ENSBTAG00000040279	FALSE	KRT24
query_1	TRUE	9.11428e-11	671	134	27	0.201493	0.0402385	GO:0097435	GO:BP	supramolecular fiber organization	18832	19199	GO:0016043	IBA,IBA,IBA,IBA IEA,IEA,IBA IEA,IBA,IBA,IBA,IBA,IBA,IBA,IBA,IBA,IBA,IBA,IBA,IBA IEA,IBA IEA,IBA,IBA IEA,IBA,IBA,IBA,IEA,IEA,ISS IBA	ENSBTAG00000020824	FALSE	KRT10
query_1	TRUE	9.11428e-11	671	134	27	0.201493	0.0402385	GO:0097435	GO:BP	supramolecular fiber organization	18832	19199	GO:0016043	IBA,IBA,IBA,IBA IEA,IEA,IBA IEA,IBA,IBA,IBA,IBA,IBA,IBA,IBA,IBA,IBA,IBA,IBA,IBA IEA,IBA IEA,IBA,IBA IEA,IBA,IBA,IBA,IEA,IEA,ISS IBA	ENSBTAG00000025752	FALSE	P3H4
query_1	TRUE	9.11428e-11	671	134	27	0.201493	0.0402385	GO:0097435	GO:BP	supramolecular fiber organization	18832	19199	GO:0016043	IBA,IBA,IBA,IBA IEA,IEA,IBA IEA,IBA,IBA,IBA,IBA,IBA,IBA,IBA,IBA,IBA,IBA,IBA,IBA IEA,IBA IEA,IBA,IBA IEA,IBA,IBA,IBA,IEA,IEA,ISS IBA	ENSBTAG00000011454	FALSE	FKBP10
query_1	TRUE	9.11428e-11	671	134	27	0.201493	0.0402385	GO:0097435	GO:BP	supramolecular fiber organization	18832	19199	GO:0016043	IBA,IBA,IBA,IBA IEA,IEA,IBA IEA,IBA,IBA,IBA,IBA,IBA,IBA,IBA,IBA,IBA,IBA,IBA,IBA IEA,IBA IEA,IBA,IBA IEA,IBA,IBA,IBA,IEA,IEA,ISS IBA	ENSBTAG00000007794	FALSE	KRT20
query_1	TRUE	9.11428e-11	671	134	27	0.201493	0.0402385	GO:0097435	GO:BP	supramolecular fiber organization	18832	19199	GO:0016043	IBA,IBA,IBA,IBA IEA,IEA,IBA IEA,IBA,IBA,IBA,IBA,IBA,IBA,IBA,IBA,IBA,IBA,IBA,IBA IEA,IBA IEA,IBA,IBA IEA,IBA,IBA,IBA,IEA,IEA,ISS IBA	ENSBTAG00000040460	FALSE	KRT23
query_1	TRUE	9.11428e-11	671	134	27	0.201493	0.0402385	GO:0097435	GO:BP	supramolecular fiber organization	18832	19199	GO:0016043	IBA,IBA,IBA,IBA IEA,IEA,IBA IEA,IBA,IBA,IBA,IBA,IBA,IBA,IBA,IBA,IBA,IBA,IBA,IBA IEA,IBA IEA,IBA,IBA IEA,IBA,IBA,IBA,IEA,IEA,ISS IBA	ENSBTAG00000020078	FALSE	KRT39
query_1	TRUE	9.11428e-11	671	134	27	0.201493	0.0402385	GO:0097435	GO:BP	supramolecular fiber organization	18832	19199	GO:0016043	IBA,IBA,IBA,IBA IEA,IEA,IBA IEA,IBA,IBA,IBA,IBA,IBA,IBA,IBA,IBA,IBA,IBA,IBA,IBA IEA,IBA IEA,IBA,IBA IEA,IBA,IBA,IBA,IEA,IEA,ISS IBA	ENSBTAG00000017408	FALSE	KRT40
query_1	TRUE	9.11428e-11	671	134	27	0.201493	0.0402385	GO:0097435	GO:BP	supramolecular fiber organization	18832	19199	GO:0016043	IBA,IBA,IBA,IBA IEA,IEA,IBA IEA,IBA,IBA,IBA,IBA,IBA,IBA,IBA,IBA,IBA,IBA,IBA,IBA IEA,IBA IEA,IBA,IBA IEA,IBA,IBA,IBA,IEA,IEA,ISS IBA	ENSBTAG00000007583	FALSE	KRT14
query_1	TRUE	9.11428e-11	671	134	27	0.201493	0.0402385	GO:0097435	GO:BP	supramolecular fiber organization	18832	19199	GO:0016043	IBA,IBA,IBA,IBA IEA,IEA,IBA IEA,IBA,IBA,IBA,IBA,IBA,IBA,IBA,IBA,IBA,IBA,IBA,IBA IEA,IBA IEA,IBA,IBA IEA,IBA,IBA,IBA,IEA,IEA,ISS IBA	ENSBTAG00000050581	FALSE
query_1	TRUE	9.11428e-11	671	134	27	0.201493	0.0402385	GO:0097435	GO:BP	supramolecular fiber organization	18832	19199	GO:0016043	IBA,IBA,IBA,IBA IEA,IEA,IBA IEA,IBA,IBA,IBA,IBA,IBA,IBA,IBA,IBA,IBA,IBA,IBA,IBA IEA,IBA IEA,IBA,IBA IEA,IBA,IBA,IBA,IEA,IEA,ISS IBA	ENSBTAG00000047165	FALSE	KRT9
query_1	TRUE	9.11428e-11	671	134	27	0.201493	0.0402385	GO:0097435	GO:BP	supramolecular fiber organization	18832	19199	GO:0016043	IBA,IBA,IBA,IBA IEA,IEA,IBA IEA,IBA,IBA,IBA,IBA,IBA,IBA,IBA,IBA,IBA,IBA,IBA,IBA IEA,IBA IEA,IBA,IBA IEA,IBA,IBA,IBA,IEA,IEA,ISS IBA	ENSBTAG00000033766	FALSE	KRT16
query_1	TRUE	9.11428e-11	671	134	27	0.201493	0.0402385	GO:0097435	GO:BP	supramolecular fiber organization	18832	19199	GO:0016043	IBA,IBA,IBA,IBA IEA,IEA,IBA IEA,IBA,IBA,IBA,IBA,IBA,IBA,IBA,IBA,IBA,IBA,IBA,IBA IEA,IBA IEA,IBA,IBA IEA,IBA,IBA,IBA,IEA,IEA,ISS IBA	ENSBTAG00000013685	FALSE	KRT31
query_1	TRUE	9.11428e-11	671	134	27	0.201493	0.0402385	GO:0097435	GO:BP	supramolecular fiber organization	18832	19199	GO:0016043	IBA,IBA,IBA,IBA IEA,IEA,IBA IEA,IBA,IBA,IBA,IBA,IBA,IBA,IBA,IBA,IBA,IBA,IBA,IBA IEA,IBA IEA,IBA,IBA IEA,IBA,IBA,IBA,IEA,IEA,ISS IBA	ENSBTAG00000000573	FALSE	KRT37
query_1	TRUE	9.11428e-11	671	134	27	0.201493	0.0402385	GO:0097435	GO:BP	supramolecular fiber organization	18832	19199	GO:0016043	IBA,IBA,IBA,IBA IEA,IEA,IBA IEA,IBA,IBA,IBA,IBA,IBA,IBA,IBA,IBA,IBA,IBA,IBA,IBA IEA,IBA IEA,IBA,IBA IEA,IBA,IBA,IBA,IEA,IEA,ISS IBA	ENSBTAG00000046124	FALSE	KRT36
query_1	TRUE	9.11428e-11	671	134	27	0.201493	0.0402385	GO:0097435	GO:BP	supramolecular fiber organization	18832	19199	GO:0016043	IBA,IBA,IBA,IBA IEA,IEA,IBA IEA,IBA,IBA,IBA,IBA,IBA,IBA,IBA,IBA,IBA,IBA,IBA,IBA IEA,IBA IEA,IBA,IBA IEA,IBA,IBA,IBA,IEA,IEA,ISS IBA	ENSBTAG00000030555	FALSE	KRT28
query_1	TRUE	9.11428e-11	671	134	27	0.201493	0.0402385	GO:0097435	GO:BP	supramolecular fiber organization	18832	19199	GO:0016043	IBA,IBA,IBA,IBA IEA,IEA,IBA IEA,IBA,IBA,IBA,IBA,IBA,IBA,IBA,IBA,IBA,IBA,IBA,IBA IEA,IBA IEA,IBA,IBA IEA,IBA,IBA,IBA,IEA,IEA,ISS IBA	ENSBTAG00000030542	FALSE	KRT25
query_1	TRUE	9.11428e-11	671	134	27	0.201493	0.0402385	GO:0097435	GO:BP	supramolecular fiber organization	18832	19199	GO:0016043	IBA,IBA,IBA,IBA IEA,IEA,IBA IEA,IBA,IBA,IBA,IBA,IBA,IBA,IBA,IBA,IBA,IBA,IBA,IBA IEA,IBA IEA,IBA,IBA IEA,IBA,IBA,IBA,IEA,IEA,ISS IBA	ENSBTAG00000006806	FALSE	KRT17
query_1	TRUE	9.11428e-11	671	134	27	0.201493	0.0402385	GO:0097435	GO:BP	supramolecular fiber organization	18832	19199	GO:0016043	IBA,IBA,IBA,IBA IEA,IEA,IBA IEA,IBA,IBA,IBA,IBA,IBA,IBA,IBA,IBA,IBA,IBA,IBA,IBA IEA,IBA IEA,IBA,IBA IEA,IBA,IBA,IBA,IEA,IEA,ISS IBA	ENSBTAG00000047262	FALSE	KRT42
query_1	TRUE	9.11428e-11	671	134	27	0.201493	0.0402385	GO:0097435	GO:BP	supramolecular fiber organization	18832	19199	GO:0016043	IBA,IBA,IBA,IBA IEA,IEA,IBA IEA,IBA,IBA,IBA,IBA,IBA,IBA,IBA,IBA,IBA,IBA,IBA,IBA IEA,IBA IEA,IBA,IBA IEA,IBA,IBA,IBA,IEA,IEA,ISS IBA	ENSBTAG00000004905	FALSE	KRT19
query_1	TRUE	9.11428e-11	671	134	27	0.201493	0.0402385	GO:0097435	GO:BP	supramolecular fiber organization	18832	19199	GO:0016043	IBA,IBA,IBA,IBA IEA,IEA,IBA IEA,IBA,IBA,IBA,IBA,IBA,IBA,IBA,IBA,IBA,IBA,IBA,IBA IEA,IBA IEA,IBA,IBA IEA,IBA,IBA,IBA,IEA,IEA,ISS IBA	ENSBTAG00000004903	FALSE	KRT15
query_1	TRUE	9.11428e-11	671	134	27	0.201493	0.0402385	GO:0097435	GO:BP	supramolecular fiber organization	18832	19199	GO:0016043	IBA,IBA,IBA,IBA IEA,IEA,IBA IEA,IBA,IBA,IBA,IBA,IBA,IBA,IBA,IBA,IBA,IBA,IBA,IBA IEA,IBA IEA,IBA,IBA IEA,IBA,IBA,IBA,IEA,IEA,ISS IBA	ENSBTAG00000037553	FALSE	KRT33A
query_1	TRUE	9.11428e-11	671	134	27	0.201493	0.0402385	GO:0097435	GO:BP	supramolecular fiber organization	18832	19199	GO:0016043	IBA,IBA,IBA,IBA IEA,IEA,IBA IEA,IBA,IBA,IBA,IBA,IBA,IBA,IBA,IBA,IBA,IBA,IBA,IBA IEA,IBA IEA,IBA,IBA IEA,IBA,IBA,IBA,IEA,IEA,ISS IBA	ENSBTAG00000016384	FALSE	KRT32
query_1	TRUE	9.11428e-11	671	134	27	0.201493	0.0402385	GO:0097435	GO:BP	supramolecular fiber organization	18832	19199	GO:0016043	IBA,IBA,IBA,IBA IEA,IEA,IBA IEA,IBA,IBA,IBA,IBA,IBA,IBA,IBA,IBA,IBA,IBA,IBA,IBA IEA,IBA IEA,IBA,IBA IEA,IBA,IBA,IBA,IEA,IEA,ISS IBA	ENSBTAG00000007173	FALSE	PDGFRA
query_1	TRUE	9.11428e-11	671	134	27	0.201493	0.0402385	GO:0097435	GO:BP	supramolecular fiber organization	18832	19199	GO:0016043	IBA,IBA,IBA,IBA IEA,IEA,IBA IEA,IBA,IBA,IBA,IBA,IBA,IBA,IBA,IBA,IBA,IBA,IBA,IBA IEA,IBA IEA,IBA,IBA IEA,IBA,IBA,IBA,IEA,IEA,ISS IBA	ENSBTAG00000051083	FALSE	WNT4
query_1	TRUE	9.11428e-11	671	134	27	0.201493	0.0402385	GO:0097435	GO:BP	supramolecular fiber organization	18832	19199	GO:0016043	IBA,IBA,IBA,IBA IEA,IEA,IBA IEA,IBA,IBA,IBA,IBA,IBA,IBA,IBA,IBA,IBA,IBA,IBA,IBA IEA,IBA IEA,IBA,IBA IEA,IBA,IBA,IBA,IEA,IEA,ISS IBA	ENSBTAG00000001700	FALSE	CDC42
query_1	TRUE	2.16782e-07	950	134	27	0.201493	0.0284211	GO:0060429	GO:BP	epithelium development	18832	15095	GO:0009888	IBA,IBA,IBA IEA,IEA,IBA,IBA,IBA,IBA,IBA,IBA,IBA,IBA IEA,IBA,IBA,IBA IEA,IBA,IBA IEA,IBA IEA,IBA,IBA,IBA,IBA,IBA,IGI,IEA,ISS,IEA	ENSBTAG00000030548	FALSE	KRT27
query_1	TRUE	2.16782e-07	950	134	27	0.201493	0.0284211	GO:0060429	GO:BP	epithelium development	18832	15095	GO:0009888	IBA,IBA,IBA IEA,IEA,IBA,IBA,IBA,IBA,IBA,IBA,IBA,IBA IEA,IBA,IBA,IBA IEA,IBA,IBA IEA,IBA IEA,IBA,IBA,IBA,IBA,IBA,IGI,IEA,ISS,IEA	ENSBTAG00000040279	FALSE	KRT24
query_1	TRUE	2.16782e-07	950	134	27	0.201493	0.0284211	GO:0060429	GO:BP	epithelium development	18832	15095	GO:0009888	IBA,IBA,IBA IEA,IEA,IBA,IBA,IBA,IBA,IBA,IBA,IBA,IBA IEA,IBA,IBA,IBA IEA,IBA,IBA IEA,IBA IEA,IBA,IBA,IBA,IBA,IBA,IGI,IEA,ISS,IEA	ENSBTAG00000020824	FALSE	KRT10
query_1	TRUE	2.16782e-07	950	134	27	0.201493	0.0284211	GO:0060429	GO:BP	epithelium development	18832	15095	GO:0009888	IBA,IBA,IBA IEA,IEA,IBA,IBA,IBA,IBA,IBA,IBA,IBA,IBA IEA,IBA,IBA,IBA IEA,IBA,IBA IEA,IBA IEA,IBA,IBA,IBA,IBA,IBA,IGI,IEA,ISS,IEA	ENSBTAG00000015518	FALSE	KRT12
query_1	TRUE	2.16782e-07	950	134	27	0.201493	0.0284211	GO:0060429	GO:BP	epithelium development	18832	15095	GO:0009888	IBA,IBA,IBA IEA,IEA,IBA,IBA,IBA,IBA,IBA,IBA,IBA,IBA IEA,IBA,IBA,IBA IEA,IBA,IBA IEA,IBA IEA,IBA,IBA,IBA,IBA,IBA,IGI,IEA,ISS,IEA	ENSBTAG00000007794	FALSE	KRT20
query_1	TRUE	2.16782e-07	950	134	27	0.201493	0.0284211	GO:0060429	GO:BP	epithelium development	18832	15095	GO:0009888	IBA,IBA,IBA IEA,IEA,IBA,IBA,IBA,IBA,IBA,IBA,IBA,IBA IEA,IBA,IBA,IBA IEA,IBA,IBA IEA,IBA IEA,IBA,IBA,IBA,IBA,IBA,IGI,IEA,ISS,IEA	ENSBTAG00000040460	FALSE	KRT23
query_1	TRUE	2.16782e-07	950	134	27	0.201493	0.0284211	GO:0060429	GO:BP	epithelium development	18832	15095	GO:0009888	IBA,IBA,IBA IEA,IEA,IBA,IBA,IBA,IBA,IBA,IBA,IBA,IBA IEA,IBA,IBA,IBA IEA,IBA,IBA IEA,IBA IEA,IBA,IBA,IBA,IBA,IBA,IGI,IEA,ISS,IEA	ENSBTAG00000020078	FALSE	KRT39
query_1	TRUE	2.16782e-07	950	134	27	0.201493	0.0284211	GO:0060429	GO:BP	epithelium development	18832	15095	GO:0009888	IBA,IBA,IBA IEA,IEA,IBA,IBA,IBA,IBA,IBA,IBA,IBA,IBA IEA,IBA,IBA,IBA IEA,IBA,IBA IEA,IBA IEA,IBA,IBA,IBA,IBA,IBA,IGI,IEA,ISS,IEA	ENSBTAG00000017408	FALSE	KRT40
query_1	TRUE	2.16782e-07	950	134	27	0.201493	0.0284211	GO:0060429	GO:BP	epithelium development	18832	15095	GO:0009888	IBA,IBA,IBA IEA,IEA,IBA,IBA,IBA,IBA,IBA,IBA,IBA,IBA IEA,IBA,IBA,IBA IEA,IBA,IBA IEA,IBA IEA,IBA,IBA,IBA,IBA,IBA,IGI,IEA,ISS,IEA	ENSBTAG00000007583	FALSE	KRT14
query_1	TRUE	2.16782e-07	950	134	27	0.201493	0.0284211	GO:0060429	GO:BP	epithelium development	18832	15095	GO:0009888	IBA,IBA,IBA IEA,IEA,IBA,IBA,IBA,IBA,IBA,IBA,IBA,IBA IEA,IBA,IBA,IBA IEA,IBA,IBA IEA,IBA IEA,IBA,IBA,IBA,IBA,IBA,IGI,IEA,ISS,IEA	ENSBTAG00000050581	FALSE
query_1	TRUE	2.16782e-07	950	134	27	0.201493	0.0284211	GO:0060429	GO:BP	epithelium development	18832	15095	GO:0009888	IBA,IBA,IBA IEA,IEA,IBA,IBA,IBA,IBA,IBA,IBA,IBA,IBA IEA,IBA,IBA,IBA IEA,IBA,IBA IEA,IBA IEA,IBA,IBA,IBA,IBA,IBA,IGI,IEA,ISS,IEA	ENSBTAG00000047165	FALSE	KRT9
query_1	TRUE	2.16782e-07	950	134	27	0.201493	0.0284211	GO:0060429	GO:BP	epithelium development	18832	15095	GO:0009888	IBA,IBA,IBA IEA,IEA,IBA,IBA,IBA,IBA,IBA,IBA,IBA,IBA IEA,IBA,IBA,IBA IEA,IBA,IBA IEA,IBA IEA,IBA,IBA,IBA,IBA,IBA,IGI,IEA,ISS,IEA	ENSBTAG00000033766	FALSE	KRT16
query_1	TRUE	2.16782e-07	950	134	27	0.201493	0.0284211	GO:0060429	GO:BP	epithelium development	18832	15095	GO:0009888	IBA,IBA,IBA IEA,IEA,IBA,IBA,IBA,IBA,IBA,IBA,IBA,IBA IEA,IBA,IBA,IBA IEA,IBA,IBA IEA,IBA IEA,IBA,IBA,IBA,IBA,IBA,IGI,IEA,ISS,IEA	ENSBTAG00000013685	FALSE	KRT31
query_1	TRUE	2.16782e-07	950	134	27	0.201493	0.0284211	GO:0060429	GO:BP	epithelium development	18832	15095	GO:0009888	IBA,IBA,IBA IEA,IEA,IBA,IBA,IBA,IBA,IBA,IBA,IBA,IBA IEA,IBA,IBA,IBA IEA,IBA,IBA IEA,IBA IEA,IBA,IBA,IBA,IBA,IBA,IGI,IEA,ISS,IEA	ENSBTAG00000000573	FALSE	KRT37
query_1	TRUE	2.16782e-07	950	134	27	0.201493	0.0284211	GO:0060429	GO:BP	epithelium development	18832	15095	GO:0009888	IBA,IBA,IBA IEA,IEA,IBA,IBA,IBA,IBA,IBA,IBA,IBA,IBA IEA,IBA,IBA,IBA IEA,IBA,IBA IEA,IBA IEA,IBA,IBA,IBA,IBA,IBA,IGI,IEA,ISS,IEA	ENSBTAG00000046124	FALSE	KRT36
query_1	TRUE	2.16782e-07	950	134	27	0.201493	0.0284211	GO:0060429	GO:BP	epithelium development	18832	15095	GO:0009888	IBA,IBA,IBA IEA,IEA,IBA,IBA,IBA,IBA,IBA,IBA,IBA,IBA IEA,IBA,IBA,IBA IEA,IBA,IBA IEA,IBA IEA,IBA,IBA,IBA,IBA,IBA,IGI,IEA,ISS,IEA	ENSBTAG00000030555	FALSE	KRT28
query_1	TRUE	2.16782e-07	950	134	27	0.201493	0.0284211	GO:0060429	GO:BP	epithelium development	18832	15095	GO:0009888	IBA,IBA,IBA IEA,IEA,IBA,IBA,IBA,IBA,IBA,IBA,IBA,IBA IEA,IBA,IBA,IBA IEA,IBA,IBA IEA,IBA IEA,IBA,IBA,IBA,IBA,IBA,IGI,IEA,ISS,IEA	ENSBTAG00000030542	FALSE	KRT25
query_1	TRUE	2.16782e-07	950	134	27	0.201493	0.0284211	GO:0060429	GO:BP	epithelium development	18832	15095	GO:0009888	IBA,IBA,IBA IEA,IEA,IBA,IBA,IBA,IBA,IBA,IBA,IBA,IBA IEA,IBA,IBA,IBA IEA,IBA,IBA IEA,IBA IEA,IBA,IBA,IBA,IBA,IBA,IGI,IEA,ISS,IEA	ENSBTAG00000006806	FALSE	KRT17
query_1	TRUE	2.16782e-07	950	134	27	0.201493	0.0284211	GO:0060429	GO:BP	epithelium development	18832	15095	GO:0009888	IBA,IBA,IBA IEA,IEA,IBA,IBA,IBA,IBA,IBA,IBA,IBA,IBA IEA,IBA,IBA,IBA IEA,IBA,IBA IEA,IBA IEA,IBA,IBA,IBA,IBA,IBA,IGI,IEA,ISS,IEA	ENSBTAG00000047262	FALSE	KRT42
query_1	TRUE	2.16782e-07	950	134	27	0.201493	0.0284211	GO:0060429	GO:BP	epithelium development	18832	15095	GO:0009888	IBA,IBA,IBA IEA,IEA,IBA,IBA,IBA,IBA,IBA,IBA,IBA,IBA IEA,IBA,IBA,IBA IEA,IBA,IBA IEA,IBA IEA,IBA,IBA,IBA,IBA,IBA,IGI,IEA,ISS,IEA	ENSBTAG00000004905	FALSE	KRT19
query_1	TRUE	2.16782e-07	950	134	27	0.201493	0.0284211	GO:0060429	GO:BP	epithelium development	18832	15095	GO:0009888	IBA,IBA,IBA IEA,IEA,IBA,IBA,IBA,IBA,IBA,IBA,IBA,IBA IEA,IBA,IBA,IBA IEA,IBA,IBA IEA,IBA IEA,IBA,IBA,IBA,IBA,IBA,IGI,IEA,ISS,IEA	ENSBTAG00000004903	FALSE	KRT15
query_1	TRUE	2.16782e-07	950	134	27	0.201493	0.0284211	GO:0060429	GO:BP	epithelium development	18832	15095	GO:0009888	IBA,IBA,IBA IEA,IEA,IBA,IBA,IBA,IBA,IBA,IBA,IBA,IBA IEA,IBA,IBA,IBA IEA,IBA,IBA IEA,IBA IEA,IBA,IBA,IBA,IBA,IBA,IGI,IEA,ISS,IEA	ENSBTAG00000037553	FALSE	KRT33A
query_1	TRUE	2.16782e-07	950	134	27	0.201493	0.0284211	GO:0060429	GO:BP	epithelium development	18832	15095	GO:0009888	IBA,IBA,IBA IEA,IEA,IBA,IBA,IBA,IBA,IBA,IBA,IBA,IBA IEA,IBA,IBA,IBA IEA,IBA,IBA IEA,IBA IEA,IBA,IBA,IBA,IBA,IBA,IGI,IEA,ISS,IEA	ENSBTAG00000016384	FALSE	KRT32
query_1	TRUE	2.16782e-07	950	134	27	0.201493	0.0284211	GO:0060429	GO:BP	epithelium development	18832	15095	GO:0009888	IBA,IBA,IBA IEA,IEA,IBA,IBA,IBA,IBA,IBA,IBA,IBA,IBA IEA,IBA,IBA,IBA IEA,IBA,IBA IEA,IBA IEA,IBA,IBA,IBA,IBA,IBA,IGI,IEA,ISS,IEA	ENSBTAG00000012061	FALSE	POU3F1
query_1	TRUE	2.16782e-07	950	134	27	0.201493	0.0284211	GO:0060429	GO:BP	epithelium development	18832	15095	GO:0009888	IBA,IBA,IBA IEA,IEA,IBA,IBA,IBA,IBA,IBA,IBA,IBA,IBA IEA,IBA,IBA,IBA IEA,IBA,IBA IEA,IBA IEA,IBA,IBA,IBA,IBA,IBA,IGI,IEA,ISS,IEA	ENSBTAG00000051083	FALSE	WNT4
query_1	TRUE	2.16782e-07	950	134	27	0.201493	0.0284211	GO:0060429	GO:BP	epithelium development	18832	15095	GO:0009888	IBA,IBA,IBA IEA,IEA,IBA,IBA,IBA,IBA,IBA,IBA,IBA,IBA IEA,IBA,IBA,IBA IEA,IBA,IBA IEA,IBA IEA,IBA,IBA,IBA,IBA,IBA,IGI,IEA,ISS,IEA	ENSBTAG00000001700	FALSE	CDC42
query_1	TRUE	2.16782e-07	950	134	27	0.201493	0.0284211	GO:0060429	GO:BP	epithelium development	18832	15095	GO:0009888	IBA,IBA,IBA IEA,IEA,IBA,IBA,IBA,IBA,IBA,IBA,IBA,IBA IEA,IBA,IBA,IBA IEA,IBA,IBA IEA,IBA IEA,IBA,IBA,IBA,IBA,IBA,IGI,IEA,ISS,IEA	ENSBTAG00000002977	FALSE	ECE1
query_1	TRUE	2.12964e-06	1538	134	33	0.246269	0.0214564	GO:0009888	GO:BP	tissue development	18832	3786	GO:0048856	IBA,IBA,IBA IEA,IEA,IBA,IBA,IBA,IBA,IBA,IBA,IBA,IBA IEA,IBA,IBA,IBA IEA,IBA,IBA IEA,IBA IEA,IBA,IBA,IBA,IBA,IBA,IEA,IEA,IGI,IEA,ISS,IBA,IEA,IEA,IEA,IEA	ENSBTAG00000030548	FALSE	KRT27
query_1	TRUE	2.12964e-06	1538	134	33	0.246269	0.0214564	GO:0009888	GO:BP	tissue development	18832	3786	GO:0048856	IBA,IBA,IBA IEA,IEA,IBA,IBA,IBA,IBA,IBA,IBA,IBA,IBA IEA,IBA,IBA,IBA IEA,IBA,IBA IEA,IBA IEA,IBA,IBA,IBA,IBA,IBA,IEA,IEA,IGI,IEA,ISS,IBA,IEA,IEA,IEA,IEA	ENSBTAG00000040279	FALSE	KRT24
query_1	TRUE	2.12964e-06	1538	134	33	0.246269	0.0214564	GO:0009888	GO:BP	tissue development	18832	3786	GO:0048856	IBA,IBA,IBA IEA,IEA,IBA,IBA,IBA,IBA,IBA,IBA,IBA,IBA IEA,IBA,IBA,IBA IEA,IBA,IBA IEA,IBA IEA,IBA,IBA,IBA,IBA,IBA,IEA,IEA,IGI,IEA,ISS,IBA,IEA,IEA,IEA,IEA	ENSBTAG00000020824	FALSE	KRT10
query_1	TRUE	2.12964e-06	1538	134	33	0.246269	0.0214564	GO:0009888	GO:BP	tissue development	18832	3786	GO:0048856	IBA,IBA,IBA IEA,IEA,IBA,IBA,IBA,IBA,IBA,IBA,IBA,IBA IEA,IBA,IBA,IBA IEA,IBA,IBA IEA,IBA IEA,IBA,IBA,IBA,IBA,IBA,IEA,IEA,IGI,IEA,ISS,IBA,IEA,IEA,IEA,IEA	ENSBTAG00000015518	FALSE	KRT12
query_1	TRUE	2.12964e-06	1538	134	33	0.246269	0.0214564	GO:0009888	GO:BP	tissue development	18832	3786	GO:0048856	IBA,IBA,IBA IEA,IEA,IBA,IBA,IBA,IBA,IBA,IBA,IBA,IBA IEA,IBA,IBA,IBA IEA,IBA,IBA IEA,IBA IEA,IBA,IBA,IBA,IBA,IBA,IEA,IEA,IGI,IEA,ISS,IBA,IEA,IEA,IEA,IEA	ENSBTAG00000007794	FALSE	KRT20
query_1	TRUE	2.12964e-06	1538	134	33	0.246269	0.0214564	GO:0009888	GO:BP	tissue development	18832	3786	GO:0048856	IBA,IBA,IBA IEA,IEA,IBA,IBA,IBA,IBA,IBA,IBA,IBA,IBA IEA,IBA,IBA,IBA IEA,IBA,IBA IEA,IBA IEA,IBA,IBA,IBA,IBA,IBA,IEA,IEA,IGI,IEA,ISS,IBA,IEA,IEA,IEA,IEA	ENSBTAG00000040460	FALSE	KRT23
query_1	TRUE	2.12964e-06	1538	134	33	0.246269	0.0214564	GO:0009888	GO:BP	tissue development	18832	3786	GO:0048856	IBA,IBA,IBA IEA,IEA,IBA,IBA,IBA,IBA,IBA,IBA,IBA,IBA IEA,IBA,IBA,IBA IEA,IBA,IBA IEA,IBA IEA,IBA,IBA,IBA,IBA,IBA,IEA,IEA,IGI,IEA,ISS,IBA,IEA,IEA,IEA,IEA	ENSBTAG00000020078	FALSE	KRT39
query_1	TRUE	2.12964e-06	1538	134	33	0.246269	0.0214564	GO:0009888	GO:BP	tissue development	18832	3786	GO:0048856	IBA,IBA,IBA IEA,IEA,IBA,IBA,IBA,IBA,IBA,IBA,IBA,IBA IEA,IBA,IBA,IBA IEA,IBA,IBA IEA,IBA IEA,IBA,IBA,IBA,IBA,IBA,IEA,IEA,IGI,IEA,ISS,IBA,IEA,IEA,IEA,IEA	ENSBTAG00000017408	FALSE	KRT40
query_1	TRUE	2.12964e-06	1538	134	33	0.246269	0.0214564	GO:0009888	GO:BP	tissue development	18832	3786	GO:0048856	IBA,IBA,IBA IEA,IEA,IBA,IBA,IBA,IBA,IBA,IBA,IBA,IBA IEA,IBA,IBA,IBA IEA,IBA,IBA IEA,IBA IEA,IBA,IBA,IBA,IBA,IBA,IEA,IEA,IGI,IEA,ISS,IBA,IEA,IEA,IEA,IEA	ENSBTAG00000007583	FALSE	KRT14
query_1	TRUE	2.12964e-06	1538	134	33	0.246269	0.0214564	GO:0009888	GO:BP	tissue development	18832	3786	GO:0048856	IBA,IBA,IBA IEA,IEA,IBA,IBA,IBA,IBA,IBA,IBA,IBA,IBA IEA,IBA,IBA,IBA IEA,IBA,IBA IEA,IBA IEA,IBA,IBA,IBA,IBA,IBA,IEA,IEA,IGI,IEA,ISS,IBA,IEA,IEA,IEA,IEA	ENSBTAG00000050581	FALSE
query_1	TRUE	2.12964e-06	1538	134	33	0.246269	0.0214564	GO:0009888	GO:BP	tissue development	18832	3786	GO:0048856	IBA,IBA,IBA IEA,IEA,IBA,IBA,IBA,IBA,IBA,IBA,IBA,IBA IEA,IBA,IBA,IBA IEA,IBA,IBA IEA,IBA IEA,IBA,IBA,IBA,IBA,IBA,IEA,IEA,IGI,IEA,ISS,IBA,IEA,IEA,IEA,IEA	ENSBTAG00000047165	FALSE	KRT9
query_1	TRUE	2.12964e-06	1538	134	33	0.246269	0.0214564	GO:0009888	GO:BP	tissue development	18832	3786	GO:0048856	IBA,IBA,IBA IEA,IEA,IBA,IBA,IBA,IBA,IBA,IBA,IBA,IBA IEA,IBA,IBA,IBA IEA,IBA,IBA IEA,IBA IEA,IBA,IBA,IBA,IBA,IBA,IEA,IEA,IGI,IEA,ISS,IBA,IEA,IEA,IEA,IEA	ENSBTAG00000033766	FALSE	KRT16
query_1	TRUE	2.12964e-06	1538	134	33	0.246269	0.0214564	GO:0009888	GO:BP	tissue development	18832	3786	GO:0048856	IBA,IBA,IBA IEA,IEA,IBA,IBA,IBA,IBA,IBA,IBA,IBA,IBA IEA,IBA,IBA,IBA IEA,IBA,IBA IEA,IBA IEA,IBA,IBA,IBA,IBA,IBA,IEA,IEA,IGI,IEA,ISS,IBA,IEA,IEA,IEA,IEA	ENSBTAG00000013685	FALSE	KRT31
query_1	TRUE	2.12964e-06	1538	134	33	0.246269	0.0214564	GO:0009888	GO:BP	tissue development	18832	3786	GO:0048856	IBA,IBA,IBA IEA,IEA,IBA,IBA,IBA,IBA,IBA,IBA,IBA,IBA IEA,IBA,IBA,IBA IEA,IBA,IBA IEA,IBA IEA,IBA,IBA,IBA,IBA,IBA,IEA,IEA,IGI,IEA,ISS,IBA,IEA,IEA,IEA,IEA	ENSBTAG00000000573	FALSE	KRT37
query_1	TRUE	2.12964e-06	1538	134	33	0.246269	0.0214564	GO:0009888	GO:BP	tissue development	18832	3786	GO:0048856	IBA,IBA,IBA IEA,IEA,IBA,IBA,IBA,IBA,IBA,IBA,IBA,IBA IEA,IBA,IBA,IBA IEA,IBA,IBA IEA,IBA IEA,IBA,IBA,IBA,IBA,IBA,IEA,IEA,IGI,IEA,ISS,IBA,IEA,IEA,IEA,IEA	ENSBTAG00000046124	FALSE	KRT36
query_1	TRUE	2.12964e-06	1538	134	33	0.246269	0.0214564	GO:0009888	GO:BP	tissue development	18832	3786	GO:0048856	IBA,IBA,IBA IEA,IEA,IBA,IBA,IBA,IBA,IBA,IBA,IBA,IBA IEA,IBA,IBA,IBA IEA,IBA,IBA IEA,IBA IEA,IBA,IBA,IBA,IBA,IBA,IEA,IEA,IGI,IEA,ISS,IBA,IEA,IEA,IEA,IEA	ENSBTAG00000030555	FALSE	KRT28
query_1	TRUE	2.12964e-06	1538	134	33	0.246269	0.0214564	GO:0009888	GO:BP	tissue development	18832	3786	GO:0048856	IBA,IBA,IBA IEA,IEA,IBA,IBA,IBA,IBA,IBA,IBA,IBA,IBA IEA,IBA,IBA,IBA IEA,IBA,IBA IEA,IBA IEA,IBA,IBA,IBA,IBA,IBA,IEA,IEA,IGI,IEA,ISS,IBA,IEA,IEA,IEA,IEA	ENSBTAG00000030542	FALSE	KRT25
query_1	TRUE	2.12964e-06	1538	134	33	0.246269	0.0214564	GO:0009888	GO:BP	tissue development	18832	3786	GO:0048856	IBA,IBA,IBA IEA,IEA,IBA,IBA,IBA,IBA,IBA,IBA,IBA,IBA IEA,IBA,IBA,IBA IEA,IBA,IBA IEA,IBA IEA,IBA,IBA,IBA,IBA,IBA,IEA,IEA,IGI,IEA,ISS,IBA,IEA,IEA,IEA,IEA	ENSBTAG00000006806	FALSE	KRT17
query_1	TRUE	2.12964e-06	1538	134	33	0.246269	0.0214564	GO:0009888	GO:BP	tissue development	18832	3786	GO:0048856	IBA,IBA,IBA IEA,IEA,IBA,IBA,IBA,IBA,IBA,IBA,IBA,IBA IEA,IBA,IBA,IBA IEA,IBA,IBA IEA,IBA IEA,IBA,IBA,IBA,IBA,IBA,IEA,IEA,IGI,IEA,ISS,IBA,IEA,IEA,IEA,IEA	ENSBTAG00000047262	FALSE	KRT42
query_1	TRUE	2.12964e-06	1538	134	33	0.246269	0.0214564	GO:0009888	GO:BP	tissue development	18832	3786	GO:0048856	IBA,IBA,IBA IEA,IEA,IBA,IBA,IBA,IBA,IBA,IBA,IBA,IBA IEA,IBA,IBA,IBA IEA,IBA,IBA IEA,IBA IEA,IBA,IBA,IBA,IBA,IBA,IEA,IEA,IGI,IEA,ISS,IBA,IEA,IEA,IEA,IEA	ENSBTAG00000004905	FALSE	KRT19
query_1	TRUE	2.12964e-06	1538	134	33	0.246269	0.0214564	GO:0009888	GO:BP	tissue development	18832	3786	GO:0048856	IBA,IBA,IBA IEA,IEA,IBA,IBA,IBA,IBA,IBA,IBA,IBA,IBA IEA,IBA,IBA,IBA IEA,IBA,IBA IEA,IBA IEA,IBA,IBA,IBA,IBA,IBA,IEA,IEA,IGI,IEA,ISS,IBA,IEA,IEA,IEA,IEA	ENSBTAG00000004903	FALSE	KRT15
query_1	TRUE	2.12964e-06	1538	134	33	0.246269	0.0214564	GO:0009888	GO:BP	tissue development	18832	3786	GO:0048856	IBA,IBA,IBA IEA,IEA,IBA,IBA,IBA,IBA,IBA,IBA,IBA,IBA IEA,IBA,IBA,IBA IEA,IBA,IBA IEA,IBA IEA,IBA,IBA,IBA,IBA,IBA,IEA,IEA,IGI,IEA,ISS,IBA,IEA,IEA,IEA,IEA	ENSBTAG00000037553	FALSE	KRT33A
query_1	TRUE	2.12964e-06	1538	134	33	0.246269	0.0214564	GO:0009888	GO:BP	tissue development	18832	3786	GO:0048856	IBA,IBA,IBA IEA,IEA,IBA,IBA,IBA,IBA,IBA,IBA,IBA,IBA IEA,IBA,IBA,IBA IEA,IBA,IBA IEA,IBA IEA,IBA,IBA,IBA,IBA,IBA,IEA,IEA,IGI,IEA,ISS,IBA,IEA,IEA,IEA,IEA	ENSBTAG00000016384	FALSE	KRT32
query_1	TRUE	2.12964e-06	1538	134	33	0.246269	0.0214564	GO:0009888	GO:BP	tissue development	18832	3786	GO:0048856	IBA,IBA,IBA IEA,IEA,IBA,IBA,IBA,IBA,IBA,IBA,IBA,IBA IEA,IBA,IBA,IBA IEA,IBA,IBA IEA,IBA IEA,IBA,IBA,IBA,IBA,IBA,IEA,IEA,IGI,IEA,ISS,IBA,IEA,IEA,IEA,IEA	ENSBTAG00000007173	FALSE	PDGFRA
query_1	TRUE	2.12964e-06	1538	134	33	0.246269	0.0214564	GO:0009888	GO:BP	tissue development	18832	3786	GO:0048856	IBA,IBA,IBA IEA,IEA,IBA,IBA,IBA,IBA,IBA,IBA,IBA,IBA IEA,IBA,IBA,IBA IEA,IBA,IBA IEA,IBA IEA,IBA,IBA,IBA,IBA,IBA,IEA,IEA,IGI,IEA,ISS,IBA,IEA,IEA,IEA,IEA	ENSBTAG00000047315	FALSE	PTF1A
query_1	TRUE	2.12964e-06	1538	134	33	0.246269	0.0214564	GO:0009888	GO:BP	tissue development	18832	3786	GO:0048856	IBA,IBA,IBA IEA,IEA,IBA,IBA,IBA,IBA,IBA,IBA,IBA,IBA IEA,IBA,IBA,IBA IEA,IBA,IBA IEA,IBA IEA,IBA,IBA,IBA,IBA,IBA,IEA,IEA,IGI,IEA,ISS,IBA,IEA,IEA,IEA,IEA	ENSBTAG00000012061	FALSE	POU3F1
query_1	TRUE	2.12964e-06	1538	134	33	0.246269	0.0214564	GO:0009888	GO:BP	tissue development	18832	3786	GO:0048856	IBA,IBA,IBA IEA,IEA,IBA,IBA,IBA,IBA,IBA,IBA,IBA,IBA IEA,IBA,IBA,IBA IEA,IBA,IBA IEA,IBA IEA,IBA,IBA,IBA,IBA,IBA,IEA,IEA,IGI,IEA,ISS,IBA,IEA,IEA,IEA,IEA	ENSBTAG00000051083	FALSE	WNT4
query_1	TRUE	2.12964e-06	1538	134	33	0.246269	0.0214564	GO:0009888	GO:BP	tissue development	18832	3786	GO:0048856	IBA,IBA,IBA IEA,IEA,IBA,IBA,IBA,IBA,IBA,IBA,IBA,IBA IEA,IBA,IBA,IBA IEA,IBA,IBA IEA,IBA IEA,IBA,IBA,IBA,IBA,IBA,IEA,IEA,IGI,IEA,ISS,IBA,IEA,IEA,IEA,IEA	ENSBTAG00000001700	FALSE	CDC42
query_1	TRUE	2.12964e-06	1538	134	33	0.246269	0.0214564	GO:0009888	GO:BP	tissue development	18832	3786	GO:0048856	IBA,IBA,IBA IEA,IEA,IBA,IBA,IBA,IBA,IBA,IBA,IBA,IBA IEA,IBA,IBA,IBA IEA,IBA,IBA IEA,IBA IEA,IBA,IBA,IBA,IBA,IBA,IEA,IEA,IGI,IEA,ISS,IBA,IEA,IEA,IEA,IEA	ENSBTAG00000017122	FALSE	HSPG2
query_1	TRUE	2.12964e-06	1538	134	33	0.246269	0.0214564	GO:0009888	GO:BP	tissue development	18832	3786	GO:0048856	IBA,IBA,IBA IEA,IEA,IBA,IBA,IBA,IBA,IBA,IBA,IBA,IBA IEA,IBA,IBA,IBA IEA,IBA,IBA IEA,IBA IEA,IBA,IBA,IBA,IBA,IBA,IEA,IEA,IGI,IEA,ISS,IBA,IEA,IEA,IEA,IEA	ENSBTAG00000008951	FALSE	ALPL
query_1	TRUE	2.12964e-06	1538	134	33	0.246269	0.0214564	GO:0009888	GO:BP	tissue development	18832	3786	GO:0048856	IBA,IBA,IBA IEA,IEA,IBA,IBA,IBA,IBA,IBA,IBA,IBA,IBA IEA,IBA,IBA,IBA IEA,IBA,IBA IEA,IBA IEA,IBA,IBA,IBA,IBA,IBA,IEA,IEA,IGI,IEA,ISS,IBA,IEA,IEA,IEA,IEA	ENSBTAG00000002977	FALSE	ECE1
query_1	TRUE	2.12964e-06	1538	134	33	0.246269	0.0214564	GO:0009888	GO:BP	tissue development	18832	3786	GO:0048856	IBA,IBA,IBA IEA,IEA,IBA,IBA,IBA,IBA,IBA,IBA,IBA,IBA IEA,IBA,IBA,IBA IEA,IBA,IBA IEA,IBA IEA,IBA,IBA,IBA,IBA,IBA,IEA,IEA,IGI,IEA,ISS,IBA,IEA,IEA,IEA,IEA	ENSBTAG00000007736	FALSE	OC90
query_1	TRUE	2.12964e-06	1538	134	33	0.246269	0.0214564	GO:0009888	GO:BP	tissue development	18832	3786	GO:0048856	IBA,IBA,IBA IEA,IEA,IBA,IBA,IBA,IBA,IBA,IBA,IBA,IBA IEA,IBA,IBA,IBA IEA,IBA,IBA IEA,IBA IEA,IBA,IBA,IBA,IBA,IBA,IEA,IEA,IGI,IEA,ISS,IBA,IEA,IEA,IEA,IEA	ENSBTAG00000020319	FALSE	ALOX5
query_1	TRUE	5.43586e-06	3138	134	49	0.365672	0.015615	GO:0030154	GO:BP	cell differentiation	18832	6924	GO:0048869	IEA,IEA,IBA,IBA,IBA IEA,IEA,IBA,IBA,IBA,IBA,IBA IEA,IBA,IBA,IBA,IBA IEA,IBA,IBA,IBA IEA,IEA,IBA,IBA,IBA IEA,IBA,IBA IEA,IBA,IBA,IBA,IEA,IEA,IBA IEA,IEA,IEA,IMP IGI,IBA,IEA,IEA,IBA IEA,ISS IEA,IEA,IEA,ISS,IEA,IBA,IBA IEA,IEA,IEA,IEA,IEA,IBA	ENSBTAG00000019262	FALSE	TOP2A
query_1	TRUE	5.43586e-06	3138	134	49	0.365672	0.015615	GO:0030154	GO:BP	cell differentiation	18832	6924	GO:0048869	IEA,IEA,IBA,IBA,IBA IEA,IEA,IBA,IBA,IBA,IBA,IBA IEA,IBA,IBA,IBA,IBA IEA,IBA,IBA,IBA IEA,IEA,IBA,IBA,IBA IEA,IBA,IBA IEA,IBA,IBA,IBA,IEA,IEA,IBA IEA,IEA,IEA,IMP IGI,IBA,IEA,IEA,IBA IEA,ISS IEA,IEA,IEA,ISS,IEA,IBA,IBA IEA,IEA,IEA,IEA,IEA,IBA	ENSBTAG00000015133	FALSE	CCR7
query_1	TRUE	5.43586e-06	3138	134	49	0.365672	0.015615	GO:0030154	GO:BP	cell differentiation	18832	6924	GO:0048869	IEA,IEA,IBA,IBA,IBA IEA,IEA,IBA,IBA,IBA,IBA,IBA IEA,IBA,IBA,IBA,IBA IEA,IBA,IBA,IBA IEA,IEA,IBA,IBA,IBA IEA,IBA,IBA IEA,IBA,IBA,IBA,IEA,IEA,IBA IEA,IEA,IEA,IMP IGI,IBA,IEA,IEA,IBA IEA,ISS IEA,IEA,IEA,ISS,IEA,IBA,IBA IEA,IEA,IEA,IEA,IEA,IBA	ENSBTAG00000030548	FALSE	KRT27
query_1	TRUE	5.43586e-06	3138	134	49	0.365672	0.015615	GO:0030154	GO:BP	cell differentiation	18832	6924	GO:0048869	IEA,IEA,IBA,IBA,IBA IEA,IEA,IBA,IBA,IBA,IBA,IBA IEA,IBA,IBA,IBA,IBA IEA,IBA,IBA,IBA IEA,IEA,IBA,IBA,IBA IEA,IBA,IBA IEA,IBA,IBA,IBA,IEA,IEA,IBA IEA,IEA,IEA,IMP IGI,IBA,IEA,IEA,IBA IEA,ISS IEA,IEA,IEA,ISS,IEA,IBA,IBA IEA,IEA,IEA,IEA,IEA,IBA	ENSBTAG00000040279	FALSE	KRT24
query_1	TRUE	5.43586e-06	3138	134	49	0.365672	0.015615	GO:0030154	GO:BP	cell differentiation	18832	6924	GO:0048869	IEA,IEA,IBA,IBA,IBA IEA,IEA,IBA,IBA,IBA,IBA,IBA IEA,IBA,IBA,IBA,IBA IEA,IBA,IBA,IBA IEA,IEA,IBA,IBA,IBA IEA,IBA,IBA IEA,IBA,IBA,IBA,IEA,IEA,IBA IEA,IEA,IEA,IMP IGI,IBA,IEA,IEA,IBA IEA,ISS IEA,IEA,IEA,ISS,IEA,IBA,IBA IEA,IEA,IEA,IEA,IEA,IBA	ENSBTAG00000020824	FALSE	KRT10
query_1	TRUE	5.43586e-06	3138	134	49	0.365672	0.015615	GO:0030154	GO:BP	cell differentiation	18832	6924	GO:0048869	IEA,IEA,IBA,IBA,IBA IEA,IEA,IBA,IBA,IBA,IBA,IBA IEA,IBA,IBA,IBA,IBA IEA,IBA,IBA,IBA IEA,IEA,IBA,IBA,IBA IEA,IBA,IBA IEA,IBA,IBA,IBA,IEA,IEA,IBA IEA,IEA,IEA,IMP IGI,IBA,IEA,IEA,IBA IEA,ISS IEA,IEA,IEA,ISS,IEA,IBA,IBA IEA,IEA,IEA,IEA,IEA,IBA	ENSBTAG00000011459	FALSE	KLHL10
query_1	TRUE	5.43586e-06	3138	134	49	0.365672	0.015615	GO:0030154	GO:BP	cell differentiation	18832	6924	GO:0048869	IEA,IEA,IBA,IBA,IBA IEA,IEA,IBA,IBA,IBA,IBA,IBA IEA,IBA,IBA,IBA,IBA IEA,IBA,IBA,IBA IEA,IEA,IBA,IBA,IBA IEA,IBA,IBA IEA,IBA,IBA,IBA,IEA,IEA,IBA IEA,IEA,IEA,IMP IGI,IBA,IEA,IEA,IBA IEA,ISS IEA,IEA,IEA,ISS,IEA,IBA,IBA IEA,IEA,IEA,IEA,IEA,IBA	ENSBTAG00000007794	FALSE	KRT20
query_1	TRUE	5.43586e-06	3138	134	49	0.365672	0.015615	GO:0030154	GO:BP	cell differentiation	18832	6924	GO:0048869	IEA,IEA,IBA,IBA,IBA IEA,IEA,IBA,IBA,IBA,IBA,IBA IEA,IBA,IBA,IBA,IBA IEA,IBA,IBA,IBA IEA,IEA,IBA,IBA,IBA IEA,IBA,IBA IEA,IBA,IBA,IBA,IEA,IEA,IBA IEA,IEA,IEA,IMP IGI,IBA,IEA,IEA,IBA IEA,ISS IEA,IEA,IEA,ISS,IEA,IBA,IBA IEA,IEA,IEA,IEA,IEA,IBA	ENSBTAG00000040460	FALSE	KRT23
query_1	TRUE	5.43586e-06	3138	134	49	0.365672	0.015615	GO:0030154	GO:BP	cell differentiation	18832	6924	GO:0048869	IEA,IEA,IBA,IBA,IBA IEA,IEA,IBA,IBA,IBA,IBA,IBA IEA,IBA,IBA,IBA,IBA IEA,IBA,IBA,IBA IEA,IEA,IBA,IBA,IBA IEA,IBA,IBA IEA,IBA,IBA,IBA,IEA,IEA,IBA IEA,IEA,IEA,IMP IGI,IBA,IEA,IEA,IBA IEA,ISS IEA,IEA,IEA,ISS,IEA,IBA,IBA IEA,IEA,IEA,IEA,IEA,IBA	ENSBTAG00000020078	FALSE	KRT39
query_1	TRUE	5.43586e-06	3138	134	49	0.365672	0.015615	GO:0030154	GO:BP	cell differentiation	18832	6924	GO:0048869	IEA,IEA,IBA,IBA,IBA IEA,IEA,IBA,IBA,IBA,IBA,IBA IEA,IBA,IBA,IBA,IBA IEA,IBA,IBA,IBA IEA,IEA,IBA,IBA,IBA IEA,IBA,IBA IEA,IBA,IBA,IBA,IEA,IEA,IBA IEA,IEA,IEA,IMP IGI,IBA,IEA,IEA,IBA IEA,ISS IEA,IEA,IEA,ISS,IEA,IBA,IBA IEA,IEA,IEA,IEA,IEA,IBA	ENSBTAG00000017408	FALSE	KRT40
query_1	TRUE	5.43586e-06	3138	134	49	0.365672	0.015615	GO:0030154	GO:BP	cell differentiation	18832	6924	GO:0048869	IEA,IEA,IBA,IBA,IBA IEA,IEA,IBA,IBA,IBA,IBA,IBA IEA,IBA,IBA,IBA,IBA IEA,IBA,IBA,IBA IEA,IEA,IBA,IBA,IBA IEA,IBA,IBA IEA,IBA,IBA,IBA,IEA,IEA,IBA IEA,IEA,IEA,IMP IGI,IBA,IEA,IEA,IBA IEA,ISS IEA,IEA,IEA,ISS,IEA,IBA,IBA IEA,IEA,IEA,IEA,IEA,IBA	ENSBTAG00000052414	FALSE	HAP1
query_1	TRUE	5.43586e-06	3138	134	49	0.365672	0.015615	GO:0030154	GO:BP	cell differentiation	18832	6924	GO:0048869	IEA,IEA,IBA,IBA,IBA IEA,IEA,IBA,IBA,IBA,IBA,IBA IEA,IBA,IBA,IBA,IBA IEA,IBA,IBA,IBA IEA,IEA,IBA,IBA,IBA IEA,IBA,IBA IEA,IBA,IBA,IBA,IEA,IEA,IBA IEA,IEA,IEA,IMP IGI,IBA,IEA,IEA,IBA IEA,ISS IEA,IEA,IEA,ISS,IEA,IBA,IBA IEA,IEA,IEA,IEA,IEA,IBA	ENSBTAG00000007583	FALSE	KRT14
query_1	TRUE	5.43586e-06	3138	134	49	0.365672	0.015615	GO:0030154	GO:BP	cell differentiation	18832	6924	GO:0048869	IEA,IEA,IBA,IBA,IBA IEA,IEA,IBA,IBA,IBA,IBA,IBA IEA,IBA,IBA,IBA,IBA IEA,IBA,IBA,IBA IEA,IEA,IBA,IBA,IBA IEA,IBA,IBA IEA,IBA,IBA,IBA,IEA,IEA,IBA IEA,IEA,IEA,IMP IGI,IBA,IEA,IEA,IBA IEA,ISS IEA,IEA,IEA,ISS,IEA,IBA,IBA IEA,IEA,IEA,IEA,IEA,IBA	ENSBTAG00000050581	FALSE
query_1	TRUE	5.43586e-06	3138	134	49	0.365672	0.015615	GO:0030154	GO:BP	cell differentiation	18832	6924	GO:0048869	IEA,IEA,IBA,IBA,IBA IEA,IEA,IBA,IBA,IBA,IBA,IBA IEA,IBA,IBA,IBA,IBA IEA,IBA,IBA,IBA IEA,IEA,IBA,IBA,IBA IEA,IBA,IBA IEA,IBA,IBA,IBA,IEA,IEA,IBA IEA,IEA,IEA,IMP IGI,IBA,IEA,IEA,IBA IEA,ISS IEA,IEA,IEA,ISS,IEA,IBA,IBA IEA,IEA,IEA,IEA,IEA,IBA	ENSBTAG00000047165	FALSE	KRT9
query_1	TRUE	5.43586e-06	3138	134	49	0.365672	0.015615	GO:0030154	GO:BP	cell differentiation	18832	6924	GO:0048869	IEA,IEA,IBA,IBA,IBA IEA,IEA,IBA,IBA,IBA,IBA,IBA IEA,IBA,IBA,IBA,IBA IEA,IBA,IBA,IBA IEA,IEA,IBA,IBA,IBA IEA,IBA,IBA IEA,IBA,IBA,IBA,IEA,IEA,IBA IEA,IEA,IEA,IMP IGI,IBA,IEA,IEA,IBA IEA,ISS IEA,IEA,IEA,ISS,IEA,IBA,IBA IEA,IEA,IEA,IEA,IEA,IBA	ENSBTAG00000033766	FALSE	KRT16
query_1	TRUE	5.43586e-06	3138	134	49	0.365672	0.015615	GO:0030154	GO:BP	cell differentiation	18832	6924	GO:0048869	IEA,IEA,IBA,IBA,IBA IEA,IEA,IBA,IBA,IBA,IBA,IBA IEA,IBA,IBA,IBA,IBA IEA,IBA,IBA,IBA IEA,IEA,IBA,IBA,IBA IEA,IBA,IBA IEA,IBA,IBA,IBA,IEA,IEA,IBA IEA,IEA,IEA,IMP IGI,IBA,IEA,IEA,IBA IEA,ISS IEA,IEA,IEA,ISS,IEA,IBA,IBA IEA,IEA,IEA,IEA,IEA,IBA	ENSBTAG00000013685	FALSE	KRT31
query_1	TRUE	5.43586e-06	3138	134	49	0.365672	0.015615	GO:0030154	GO:BP	cell differentiation	18832	6924	GO:0048869	IEA,IEA,IBA,IBA,IBA IEA,IEA,IBA,IBA,IBA,IBA,IBA IEA,IBA,IBA,IBA,IBA IEA,IBA,IBA,IBA IEA,IEA,IBA,IBA,IBA IEA,IBA,IBA IEA,IBA,IBA,IBA,IEA,IEA,IBA IEA,IEA,IEA,IMP IGI,IBA,IEA,IEA,IBA IEA,ISS IEA,IEA,IEA,ISS,IEA,IBA,IBA IEA,IEA,IEA,IEA,IEA,IBA	ENSBTAG00000000573	FALSE	KRT37
query_1	TRUE	5.43586e-06	3138	134	49	0.365672	0.015615	GO:0030154	GO:BP	cell differentiation	18832	6924	GO:0048869	IEA,IEA,IBA,IBA,IBA IEA,IEA,IBA,IBA,IBA,IBA,IBA IEA,IBA,IBA,IBA,IBA IEA,IBA,IBA,IBA IEA,IEA,IBA,IBA,IBA IEA,IBA,IBA IEA,IBA,IBA,IBA,IEA,IEA,IBA IEA,IEA,IEA,IMP IGI,IBA,IEA,IEA,IBA IEA,ISS IEA,IEA,IEA,ISS,IEA,IBA,IBA IEA,IEA,IEA,IEA,IEA,IBA	ENSBTAG00000046124	FALSE	KRT36
query_1	TRUE	5.43586e-06	3138	134	49	0.365672	0.015615	GO:0030154	GO:BP	cell differentiation	18832	6924	GO:0048869	IEA,IEA,IBA,IBA,IBA IEA,IEA,IBA,IBA,IBA,IBA,IBA IEA,IBA,IBA,IBA,IBA IEA,IBA,IBA,IBA IEA,IEA,IBA,IBA,IBA IEA,IBA,IBA IEA,IBA,IBA,IBA,IEA,IEA,IBA IEA,IEA,IEA,IMP IGI,IBA,IEA,IEA,IBA IEA,ISS IEA,IEA,IEA,ISS,IEA,IBA,IBA IEA,IEA,IEA,IEA,IEA,IBA	ENSBTAG00000015308	FALSE	SMARCE1
query_1	TRUE	5.43586e-06	3138	134	49	0.365672	0.015615	GO:0030154	GO:BP	cell differentiation	18832	6924	GO:0048869	IEA,IEA,IBA,IBA,IBA IEA,IEA,IBA,IBA,IBA,IBA,IBA IEA,IBA,IBA,IBA,IBA IEA,IBA,IBA,IBA IEA,IEA,IBA,IBA,IBA IEA,IBA,IBA IEA,IBA,IBA,IBA,IEA,IEA,IBA IEA,IEA,IEA,IMP IGI,IBA,IEA,IEA,IBA IEA,ISS IEA,IEA,IEA,ISS,IEA,IBA,IBA IEA,IEA,IEA,IEA,IEA,IBA	ENSBTAG00000030555	FALSE	KRT28
query_1	TRUE	5.43586e-06	3138	134	49	0.365672	0.015615	GO:0030154	GO:BP	cell differentiation	18832	6924	GO:0048869	IEA,IEA,IBA,IBA,IBA IEA,IEA,IBA,IBA,IBA,IBA,IBA IEA,IBA,IBA,IBA,IBA IEA,IBA,IBA,IBA IEA,IEA,IBA,IBA,IBA IEA,IBA,IBA IEA,IBA,IBA,IBA,IEA,IEA,IBA IEA,IEA,IEA,IMP IGI,IBA,IEA,IEA,IBA IEA,ISS IEA,IEA,IEA,ISS,IEA,IBA,IBA IEA,IEA,IEA,IEA,IEA,IBA	ENSBTAG00000030542	FALSE	KRT25
query_1	TRUE	5.43586e-06	3138	134	49	0.365672	0.015615	GO:0030154	GO:BP	cell differentiation	18832	6924	GO:0048869	IEA,IEA,IBA,IBA,IBA IEA,IEA,IBA,IBA,IBA,IBA,IBA IEA,IBA,IBA,IBA,IBA IEA,IBA,IBA,IBA IEA,IEA,IBA,IBA,IBA IEA,IBA,IBA IEA,IBA,IBA,IBA,IEA,IEA,IBA IEA,IEA,IEA,IMP IGI,IBA,IEA,IEA,IBA IEA,ISS IEA,IEA,IEA,ISS,IEA,IBA,IBA IEA,IEA,IEA,IEA,IEA,IBA	ENSBTAG00000006806	FALSE	KRT17
query_1	TRUE	5.43586e-06	3138	134	49	0.365672	0.015615	GO:0030154	GO:BP	cell differentiation	18832	6924	GO:0048869	IEA,IEA,IBA,IBA,IBA IEA,IEA,IBA,IBA,IBA,IBA,IBA IEA,IBA,IBA,IBA,IBA IEA,IBA,IBA,IBA IEA,IEA,IBA,IBA,IBA IEA,IBA,IBA IEA,IBA,IBA,IBA,IEA,IEA,IBA IEA,IEA,IEA,IMP IGI,IBA,IEA,IEA,IBA IEA,ISS IEA,IEA,IEA,ISS,IEA,IBA,IBA IEA,IEA,IEA,IEA,IEA,IBA	ENSBTAG00000047262	FALSE	KRT42
query_1	TRUE	5.43586e-06	3138	134	49	0.365672	0.015615	GO:0030154	GO:BP	cell differentiation	18832	6924	GO:0048869	IEA,IEA,IBA,IBA,IBA IEA,IEA,IBA,IBA,IBA,IBA,IBA IEA,IBA,IBA,IBA,IBA IEA,IBA,IBA,IBA IEA,IEA,IBA,IBA,IBA IEA,IBA,IBA IEA,IBA,IBA,IBA,IEA,IEA,IBA IEA,IEA,IEA,IMP IGI,IBA,IEA,IEA,IBA IEA,ISS IEA,IEA,IEA,ISS,IEA,IBA,IBA IEA,IEA,IEA,IEA,IEA,IBA	ENSBTAG00000004905	FALSE	KRT19
query_1	TRUE	5.43586e-06	3138	134	49	0.365672	0.015615	GO:0030154	GO:BP	cell differentiation	18832	6924	GO:0048869	IEA,IEA,IBA,IBA,IBA IEA,IEA,IBA,IBA,IBA,IBA,IBA IEA,IBA,IBA,IBA,IBA IEA,IBA,IBA,IBA IEA,IEA,IBA,IBA,IBA IEA,IBA,IBA IEA,IBA,IBA,IBA,IEA,IEA,IBA IEA,IEA,IEA,IMP IGI,IBA,IEA,IEA,IBA IEA,ISS IEA,IEA,IEA,ISS,IEA,IBA,IBA IEA,IEA,IEA,IEA,IEA,IBA	ENSBTAG00000004903	FALSE	KRT15
query_1	TRUE	5.43586e-06	3138	134	49	0.365672	0.015615	GO:0030154	GO:BP	cell differentiation	18832	6924	GO:0048869	IEA,IEA,IBA,IBA,IBA IEA,IEA,IBA,IBA,IBA,IBA,IBA IEA,IBA,IBA,IBA,IBA IEA,IBA,IBA,IBA IEA,IEA,IBA,IBA,IBA IEA,IBA,IBA IEA,IBA,IBA,IBA,IEA,IEA,IBA IEA,IEA,IEA,IMP IGI,IBA,IEA,IEA,IBA IEA,ISS IEA,IEA,IEA,ISS,IEA,IBA,IBA IEA,IEA,IEA,IEA,IEA,IBA	ENSBTAG00000037553	FALSE	KRT33A
query_1	TRUE	5.43586e-06	3138	134	49	0.365672	0.015615	GO:0030154	GO:BP	cell differentiation	18832	6924	GO:0048869	IEA,IEA,IBA,IBA,IBA IEA,IEA,IBA,IBA,IBA,IBA,IBA IEA,IBA,IBA,IBA,IBA IEA,IBA,IBA,IBA IEA,IEA,IBA,IBA,IBA IEA,IBA,IBA IEA,IBA,IBA,IBA,IEA,IEA,IBA IEA,IEA,IEA,IMP IGI,IBA,IEA,IEA,IBA IEA,ISS IEA,IEA,IEA,ISS,IEA,IBA,IBA IEA,IEA,IEA,IEA,IEA,IBA	ENSBTAG00000016384	FALSE	KRT32
query_1	TRUE	5.43586e-06	3138	134	49	0.365672	0.015615	GO:0030154	GO:BP	cell differentiation	18832	6924	GO:0048869	IEA,IEA,IBA,IBA,IBA IEA,IEA,IBA,IBA,IBA,IBA,IBA IEA,IBA,IBA,IBA,IBA IEA,IBA,IBA,IBA IEA,IEA,IBA,IBA,IBA IEA,IBA,IBA IEA,IBA,IBA,IBA,IEA,IEA,IBA IEA,IEA,IEA,IMP IGI,IBA,IEA,IEA,IBA IEA,ISS IEA,IEA,IEA,ISS,IEA,IBA,IBA IEA,IEA,IEA,IEA,IEA,IBA	ENSBTAG00000045812	FALSE	GSX2
query_1	TRUE	5.43586e-06	3138	134	49	0.365672	0.015615	GO:0030154	GO:BP	cell differentiation	18832	6924	GO:0048869	IEA,IEA,IBA,IBA,IBA IEA,IEA,IBA,IBA,IBA,IBA,IBA IEA,IBA,IBA,IBA,IBA IEA,IBA,IBA,IBA IEA,IEA,IBA,IBA,IBA IEA,IBA,IBA IEA,IBA,IBA,IBA,IEA,IEA,IBA IEA,IEA,IEA,IMP IGI,IBA,IEA,IEA,IBA IEA,ISS IEA,IEA,IEA,ISS,IEA,IBA,IBA IEA,IEA,IEA,IEA,IEA,IBA	ENSBTAG00000007173	FALSE	PDGFRA
query_1	TRUE	5.43586e-06	3138	134	49	0.365672	0.015615	GO:0030154	GO:BP	cell differentiation	18832	6924	GO:0048869	IEA,IEA,IBA,IBA,IBA IEA,IEA,IBA,IBA,IBA,IBA,IBA IEA,IBA,IBA,IBA,IBA IEA,IBA,IBA,IBA IEA,IEA,IBA,IBA,IBA IEA,IBA,IBA IEA,IBA,IBA,IBA,IEA,IEA,IBA IEA,IEA,IEA,IMP IGI,IBA,IEA,IEA,IBA IEA,ISS IEA,IEA,IEA,ISS,IEA,IBA,IBA IEA,IEA,IEA,IEA,IEA,IBA	ENSBTAG00000020679	FALSE	CNTN1
query_1	TRUE	5.43586e-06	3138	134	49	0.365672	0.015615	GO:0030154	GO:BP	cell differentiation	18832	6924	GO:0048869	IEA,IEA,IBA,IBA,IBA IEA,IEA,IBA,IBA,IBA,IBA,IBA IEA,IBA,IBA,IBA,IBA IEA,IBA,IBA,IBA IEA,IEA,IBA,IBA,IBA IEA,IBA,IBA IEA,IBA,IBA,IBA,IEA,IEA,IBA IEA,IEA,IEA,IMP IGI,IBA,IEA,IEA,IBA IEA,ISS IEA,IEA,IEA,ISS,IEA,IBA,IBA IEA,IEA,IEA,IEA,IEA,IBA	ENSBTAG00000015805	FALSE	SIPA1L1
query_1	TRUE	5.43586e-06	3138	134	49	0.365672	0.015615	GO:0030154	GO:BP	cell differentiation	18832	6924	GO:0048869	IEA,IEA,IBA,IBA,IBA IEA,IEA,IBA,IBA,IBA,IBA,IBA IEA,IBA,IBA,IBA,IBA IEA,IBA,IBA,IBA IEA,IEA,IBA,IBA,IBA IEA,IBA,IBA IEA,IBA,IBA,IBA,IEA,IEA,IBA IEA,IEA,IEA,IMP IGI,IBA,IEA,IEA,IBA IEA,ISS IEA,IEA,IEA,ISS,IEA,IBA,IBA IEA,IEA,IEA,IEA,IEA,IBA	ENSBTAG00000047315	FALSE	PTF1A
query_1	TRUE	5.43586e-06	3138	134	49	0.365672	0.015615	GO:0030154	GO:BP	cell differentiation	18832	6924	GO:0048869	IEA,IEA,IBA,IBA,IBA IEA,IEA,IBA,IBA,IBA,IBA,IBA IEA,IBA,IBA,IBA,IBA IEA,IBA,IBA,IBA IEA,IEA,IBA,IBA,IBA IEA,IBA,IBA IEA,IBA,IBA,IBA,IEA,IEA,IBA IEA,IEA,IEA,IMP IGI,IBA,IEA,IEA,IBA IEA,ISS IEA,IEA,IEA,ISS,IEA,IBA,IBA IEA,IEA,IEA,IEA,IEA,IBA	ENSBTAG00000012061	FALSE	POU3F1
query_1	TRUE	5.43586e-06	3138	134	49	0.365672	0.015615	GO:0030154	GO:BP	cell differentiation	18832	6924	GO:0048869	IEA,IEA,IBA,IBA,IBA IEA,IEA,IBA,IBA,IBA,IBA,IBA IEA,IBA,IBA,IBA,IBA IEA,IBA,IBA,IBA IEA,IEA,IBA,IBA,IBA IEA,IBA,IBA IEA,IBA,IBA,IBA,IEA,IEA,IBA IEA,IEA,IEA,IMP IGI,IBA,IEA,IEA,IBA IEA,ISS IEA,IEA,IEA,ISS,IEA,IBA,IBA IEA,IEA,IEA,IEA,IEA,IBA	ENSBTAG00000020510	FALSE	EPHA10
query_1	TRUE	5.43586e-06	3138	134	49	0.365672	0.015615	GO:0030154	GO:BP	cell differentiation	18832	6924	GO:0048869	IEA,IEA,IBA,IBA,IBA IEA,IEA,IBA,IBA,IBA,IBA,IBA IEA,IBA,IBA,IBA,IBA IEA,IBA,IBA,IBA IEA,IEA,IBA,IBA,IBA IEA,IBA,IBA IEA,IBA,IBA,IBA,IEA,IEA,IBA IEA,IEA,IEA,IMP IGI,IBA,IEA,IEA,IBA IEA,ISS IEA,IEA,IEA,ISS,IEA,IBA,IBA IEA,IEA,IEA,IEA,IEA,IBA	ENSBTAG00000011316	FALSE	ZC3H12A
query_1	TRUE	5.43586e-06	3138	134	49	0.365672	0.015615	GO:0030154	GO:BP	cell differentiation	18832	6924	GO:0048869	IEA,IEA,IBA,IBA,IBA IEA,IEA,IBA,IBA,IBA,IBA,IBA IEA,IBA,IBA,IBA,IBA IEA,IBA,IBA,IBA IEA,IEA,IBA,IBA,IBA IEA,IBA,IBA IEA,IBA,IBA,IBA,IEA,IEA,IBA IEA,IEA,IEA,IMP IGI,IBA,IEA,IEA,IBA IEA,ISS IEA,IEA,IEA,ISS,IEA,IBA,IBA IEA,IEA,IEA,IEA,IEA,IBA	ENSBTAG00000002583	FALSE	DNALI1
query_1	TRUE	5.43586e-06	3138	134	49	0.365672	0.015615	GO:0030154	GO:BP	cell differentiation	18832	6924	GO:0048869	IEA,IEA,IBA,IBA,IBA IEA,IEA,IBA,IBA,IBA,IBA,IBA IEA,IBA,IBA,IBA,IBA IEA,IBA,IBA,IBA IEA,IEA,IBA,IBA,IBA IEA,IBA,IBA IEA,IBA,IBA,IBA,IEA,IEA,IBA IEA,IEA,IEA,IMP IGI,IBA,IEA,IEA,IBA IEA,ISS IEA,IEA,IEA,ISS,IEA,IBA,IBA IEA,IEA,IEA,IEA,IEA,IBA	ENSBTAG00000051083	FALSE	WNT4
query_1	TRUE	5.43586e-06	3138	134	49	0.365672	0.015615	GO:0030154	GO:BP	cell differentiation	18832	6924	GO:0048869	IEA,IEA,IBA,IBA,IBA IEA,IEA,IBA,IBA,IBA,IBA,IBA IEA,IBA,IBA,IBA,IBA IEA,IBA,IBA,IBA IEA,IEA,IBA,IBA,IBA IEA,IBA,IBA IEA,IBA,IBA,IBA,IEA,IEA,IBA IEA,IEA,IEA,IMP IGI,IBA,IEA,IEA,IBA IEA,ISS IEA,IEA,IEA,ISS,IEA,IBA,IBA IEA,IEA,IEA,IEA,IEA,IBA	ENSBTAG00000001700	FALSE	CDC42
query_1	TRUE	5.43586e-06	3138	134	49	0.365672	0.015615	GO:0030154	GO:BP	cell differentiation	18832	6924	GO:0048869	IEA,IEA,IBA,IBA,IBA IEA,IEA,IBA,IBA,IBA,IBA,IBA IEA,IBA,IBA,IBA,IBA IEA,IBA,IBA,IBA IEA,IEA,IBA,IBA,IBA IEA,IBA,IBA IEA,IBA,IBA,IBA,IEA,IEA,IBA IEA,IEA,IEA,IMP IGI,IBA,IEA,IEA,IBA IEA,ISS IEA,IEA,IEA,ISS,IEA,IBA,IBA IEA,IEA,IEA,IEA,IEA,IBA	ENSBTAG00000017122	FALSE	HSPG2
query_1	TRUE	5.43586e-06	3138	134	49	0.365672	0.015615	GO:0030154	GO:BP	cell differentiation	18832	6924	GO:0048869	IEA,IEA,IBA,IBA,IBA IEA,IEA,IBA,IBA,IBA,IBA,IBA IEA,IBA,IBA,IBA,IBA IEA,IBA,IBA,IBA IEA,IEA,IBA,IBA,IBA IEA,IBA,IBA IEA,IBA,IBA,IBA,IEA,IEA,IBA IEA,IEA,IEA,IMP IGI,IBA,IEA,IEA,IBA IEA,ISS IEA,IEA,IEA,ISS,IEA,IBA,IBA IEA,IEA,IEA,IEA,IEA,IBA	ENSBTAG00000002977	FALSE	ECE1
query_1	TRUE	5.43586e-06	3138	134	49	0.365672	0.015615	GO:0030154	GO:BP	cell differentiation	18832	6924	GO:0048869	IEA,IEA,IBA,IBA,IBA IEA,IEA,IBA,IBA,IBA,IBA,IBA IEA,IBA,IBA,IBA,IBA IEA,IBA,IBA,IBA IEA,IEA,IBA,IBA,IBA IEA,IBA,IBA IEA,IBA,IBA,IBA,IEA,IEA,IBA IEA,IEA,IEA,IMP IGI,IBA,IEA,IEA,IBA IEA,ISS IEA,IEA,IEA,ISS,IEA,IBA,IBA IEA,IEA,IEA,IEA,IEA,IBA	ENSBTAG00000016284	FALSE	IL7
query_1	TRUE	5.43586e-06	3138	134	49	0.365672	0.015615	GO:0030154	GO:BP	cell differentiation	18832	6924	GO:0048869	IEA,IEA,IBA,IBA,IBA IEA,IEA,IBA,IBA,IBA,IBA,IBA IEA,IBA,IBA,IBA,IBA IEA,IBA,IBA,IBA IEA,IEA,IBA,IBA,IBA IEA,IBA,IBA IEA,IBA,IBA,IBA,IEA,IEA,IBA IEA,IEA,IEA,IMP IGI,IBA,IEA,IEA,IBA IEA,ISS IEA,IEA,IEA,ISS,IEA,IBA,IBA IEA,IEA,IEA,IEA,IEA,IBA	ENSBTAG00000020667	FALSE	KCNQ3
query_1	TRUE	5.43586e-06	3138	134	49	0.365672	0.015615	GO:0030154	GO:BP	cell differentiation	18832	6924	GO:0048869	IEA,IEA,IBA,IBA,IBA IEA,IEA,IBA,IBA,IBA,IBA,IBA IEA,IBA,IBA,IBA,IBA IEA,IBA,IBA,IBA IEA,IEA,IBA,IBA,IBA IEA,IBA,IBA IEA,IBA,IBA,IBA,IEA,IEA,IBA IEA,IEA,IEA,IMP IGI,IBA,IEA,IEA,IBA IEA,ISS IEA,IEA,IEA,ISS,IEA,IBA,IBA IEA,IEA,IEA,IEA,IEA,IBA	ENSBTAG00000013499	FALSE	LHX9
query_1	TRUE	5.43586e-06	3138	134	49	0.365672	0.015615	GO:0030154	GO:BP	cell differentiation	18832	6924	GO:0048869	IEA,IEA,IBA,IBA,IBA IEA,IEA,IBA,IBA,IBA,IBA,IBA IEA,IBA,IBA,IBA,IBA IEA,IBA,IBA,IBA IEA,IEA,IBA,IBA,IBA IEA,IBA,IBA IEA,IBA,IBA,IBA,IEA,IEA,IBA IEA,IEA,IEA,IMP IGI,IBA,IEA,IEA,IBA IEA,ISS IEA,IEA,IEA,ISS,IEA,IBA,IBA IEA,IEA,IEA,IEA,IEA,IBA	ENSBTAG00000048378	FALSE	DCC
query_1	TRUE	5.43586e-06	3138	134	49	0.365672	0.015615	GO:0030154	GO:BP	cell differentiation	18832	6924	GO:0048869	IEA,IEA,IBA,IBA,IBA IEA,IEA,IBA,IBA,IBA,IBA,IBA IEA,IBA,IBA,IBA,IBA IEA,IBA,IBA,IBA IEA,IEA,IBA,IBA,IBA IEA,IBA,IBA IEA,IBA,IBA,IBA,IEA,IEA,IBA IEA,IEA,IEA,IMP IGI,IBA,IEA,IEA,IBA IEA,ISS IEA,IEA,IEA,ISS,IEA,IBA,IBA IEA,IEA,IEA,IEA,IEA,IBA	ENSBTAG00000021143	FALSE	DNMT3A
query_1	TRUE	5.43586e-06	3138	134	49	0.365672	0.015615	GO:0030154	GO:BP	cell differentiation	18832	6924	GO:0048869	IEA,IEA,IBA,IBA,IBA IEA,IEA,IBA,IBA,IBA,IBA,IBA IEA,IBA,IBA,IBA,IBA IEA,IBA,IBA,IBA IEA,IEA,IBA,IBA,IBA IEA,IBA,IBA IEA,IBA,IBA,IBA,IEA,IEA,IBA IEA,IEA,IEA,IMP IGI,IBA,IEA,IEA,IBA IEA,ISS IEA,IEA,IEA,ISS,IEA,IBA,IBA IEA,IEA,IEA,IEA,IEA,IBA	ENSBTAG00000015007	FALSE	NCOA1
query_1	TRUE	5.43586e-06	3138	134	49	0.365672	0.015615	GO:0030154	GO:BP	cell differentiation	18832	6924	GO:0048869	IEA,IEA,IBA,IBA,IBA IEA,IEA,IBA,IBA,IBA,IBA,IBA IEA,IBA,IBA,IBA,IBA IEA,IBA,IBA,IBA IEA,IEA,IBA,IBA,IBA IEA,IBA,IBA IEA,IBA,IBA,IBA,IEA,IEA,IBA IEA,IEA,IEA,IMP IGI,IBA,IEA,IEA,IBA IEA,ISS IEA,IEA,IEA,ISS,IEA,IBA,IBA IEA,IEA,IEA,IEA,IEA,IBA	ENSBTAG00000003404	FALSE	PFN4
query_1	TRUE	5.43586e-06	3138	134	49	0.365672	0.015615	GO:0030154	GO:BP	cell differentiation	18832	6924	GO:0048869	IEA,IEA,IBA,IBA,IBA IEA,IEA,IBA,IBA,IBA,IBA,IBA IEA,IBA,IBA,IBA,IBA IEA,IBA,IBA,IBA IEA,IEA,IBA,IBA,IBA IEA,IBA,IBA IEA,IBA,IBA,IBA,IEA,IEA,IBA IEA,IEA,IEA,IMP IGI,IBA,IEA,IEA,IBA IEA,ISS IEA,IEA,IEA,ISS,IEA,IBA,IBA IEA,IEA,IEA,IEA,IEA,IBA	ENSBTAG00000020319	FALSE	ALOX5
query_1	TRUE	5.43586e-06	3138	134	49	0.365672	0.015615	GO:0030154	GO:BP	cell differentiation	18832	6924	GO:0048869	IEA,IEA,IBA,IBA,IBA IEA,IEA,IBA,IBA,IBA,IBA,IBA IEA,IBA,IBA,IBA,IBA IEA,IBA,IBA,IBA IEA,IEA,IBA,IBA,IBA IEA,IBA,IBA IEA,IBA,IBA,IBA,IEA,IEA,IBA IEA,IEA,IEA,IMP IGI,IBA,IEA,IEA,IBA IEA,ISS IEA,IEA,IEA,ISS,IEA,IBA,IBA IEA,IEA,IEA,IEA,IEA,IBA	ENSBTAG00000005077	FALSE	CXCL12
query_1	TRUE	5.43586e-06	3138	134	49	0.365672	0.015615	GO:0048869	GO:BP	cellular developmental process	18832	13537	GO:0009987, GO:0032502	IEA,IEA,IBA,IBA,IBA IEA,IEA,IBA,IBA,IBA,IBA,IBA IEA,IBA,IBA,IBA,IBA IEA,IBA,IBA,IBA IEA,IEA,IBA,IBA,IBA IEA,IBA,IBA IEA,IBA,IBA,IBA,IEA,IEA,IBA IEA,IEA,IEA,IMP IGI,IBA,IEA,IEA,IBA IEA,ISS IEA,IEA,IEA,ISS,IEA,IBA,IBA IEA,IEA,IEA,IEA,IEA,IBA	ENSBTAG00000019262	FALSE	TOP2A
query_1	TRUE	5.43586e-06	3138	134	49	0.365672	0.015615	GO:0048869	GO:BP	cellular developmental process	18832	13537	GO:0009987, GO:0032502	IEA,IEA,IBA,IBA,IBA IEA,IEA,IBA,IBA,IBA,IBA,IBA IEA,IBA,IBA,IBA,IBA IEA,IBA,IBA,IBA IEA,IEA,IBA,IBA,IBA IEA,IBA,IBA IEA,IBA,IBA,IBA,IEA,IEA,IBA IEA,IEA,IEA,IMP IGI,IBA,IEA,IEA,IBA IEA,ISS IEA,IEA,IEA,ISS,IEA,IBA,IBA IEA,IEA,IEA,IEA,IEA,IBA	ENSBTAG00000015133	FALSE	CCR7
query_1	TRUE	5.43586e-06	3138	134	49	0.365672	0.015615	GO:0048869	GO:BP	cellular developmental process	18832	13537	GO:0009987, GO:0032502	IEA,IEA,IBA,IBA,IBA IEA,IEA,IBA,IBA,IBA,IBA,IBA IEA,IBA,IBA,IBA,IBA IEA,IBA,IBA,IBA IEA,IEA,IBA,IBA,IBA IEA,IBA,IBA IEA,IBA,IBA,IBA,IEA,IEA,IBA IEA,IEA,IEA,IMP IGI,IBA,IEA,IEA,IBA IEA,ISS IEA,IEA,IEA,ISS,IEA,IBA,IBA IEA,IEA,IEA,IEA,IEA,IBA	ENSBTAG00000030548	FALSE	KRT27
query_1	TRUE	5.43586e-06	3138	134	49	0.365672	0.015615	GO:0048869	GO:BP	cellular developmental process	18832	13537	GO:0009987, GO:0032502	IEA,IEA,IBA,IBA,IBA IEA,IEA,IBA,IBA,IBA,IBA,IBA IEA,IBA,IBA,IBA,IBA IEA,IBA,IBA,IBA IEA,IEA,IBA,IBA,IBA IEA,IBA,IBA IEA,IBA,IBA,IBA,IEA,IEA,IBA IEA,IEA,IEA,IMP IGI,IBA,IEA,IEA,IBA IEA,ISS IEA,IEA,IEA,ISS,IEA,IBA,IBA IEA,IEA,IEA,IEA,IEA,IBA	ENSBTAG00000040279	FALSE	KRT24
query_1	TRUE	5.43586e-06	3138	134	49	0.365672	0.015615	GO:0048869	GO:BP	cellular developmental process	18832	13537	GO:0009987, GO:0032502	IEA,IEA,IBA,IBA,IBA IEA,IEA,IBA,IBA,IBA,IBA,IBA IEA,IBA,IBA,IBA,IBA IEA,IBA,IBA,IBA IEA,IEA,IBA,IBA,IBA IEA,IBA,IBA IEA,IBA,IBA,IBA,IEA,IEA,IBA IEA,IEA,IEA,IMP IGI,IBA,IEA,IEA,IBA IEA,ISS IEA,IEA,IEA,ISS,IEA,IBA,IBA IEA,IEA,IEA,IEA,IEA,IBA	ENSBTAG00000020824	FALSE	KRT10
query_1	TRUE	5.43586e-06	3138	134	49	0.365672	0.015615	GO:0048869	GO:BP	cellular developmental process	18832	13537	GO:0009987, GO:0032502	IEA,IEA,IBA,IBA,IBA IEA,IEA,IBA,IBA,IBA,IBA,IBA IEA,IBA,IBA,IBA,IBA IEA,IBA,IBA,IBA IEA,IEA,IBA,IBA,IBA IEA,IBA,IBA IEA,IBA,IBA,IBA,IEA,IEA,IBA IEA,IEA,IEA,IMP IGI,IBA,IEA,IEA,IBA IEA,ISS IEA,IEA,IEA,ISS,IEA,IBA,IBA IEA,IEA,IEA,IEA,IEA,IBA	ENSBTAG00000011459	FALSE	KLHL10
query_1	TRUE	5.43586e-06	3138	134	49	0.365672	0.015615	GO:0048869	GO:BP	cellular developmental process	18832	13537	GO:0009987, GO:0032502	IEA,IEA,IBA,IBA,IBA IEA,IEA,IBA,IBA,IBA,IBA,IBA IEA,IBA,IBA,IBA,IBA IEA,IBA,IBA,IBA IEA,IEA,IBA,IBA,IBA IEA,IBA,IBA IEA,IBA,IBA,IBA,IEA,IEA,IBA IEA,IEA,IEA,IMP IGI,IBA,IEA,IEA,IBA IEA,ISS IEA,IEA,IEA,ISS,IEA,IBA,IBA IEA,IEA,IEA,IEA,IEA,IBA	ENSBTAG00000007794	FALSE	KRT20
query_1	TRUE	5.43586e-06	3138	134	49	0.365672	0.015615	GO:0048869	GO:BP	cellular developmental process	18832	13537	GO:0009987, GO:0032502	IEA,IEA,IBA,IBA,IBA IEA,IEA,IBA,IBA,IBA,IBA,IBA IEA,IBA,IBA,IBA,IBA IEA,IBA,IBA,IBA IEA,IEA,IBA,IBA,IBA IEA,IBA,IBA IEA,IBA,IBA,IBA,IEA,IEA,IBA IEA,IEA,IEA,IMP IGI,IBA,IEA,IEA,IBA IEA,ISS IEA,IEA,IEA,ISS,IEA,IBA,IBA IEA,IEA,IEA,IEA,IEA,IBA	ENSBTAG00000040460	FALSE	KRT23
query_1	TRUE	5.43586e-06	3138	134	49	0.365672	0.015615	GO:0048869	GO:BP	cellular developmental process	18832	13537	GO:0009987, GO:0032502	IEA,IEA,IBA,IBA,IBA IEA,IEA,IBA,IBA,IBA,IBA,IBA IEA,IBA,IBA,IBA,IBA IEA,IBA,IBA,IBA IEA,IEA,IBA,IBA,IBA IEA,IBA,IBA IEA,IBA,IBA,IBA,IEA,IEA,IBA IEA,IEA,IEA,IMP IGI,IBA,IEA,IEA,IBA IEA,ISS IEA,IEA,IEA,ISS,IEA,IBA,IBA IEA,IEA,IEA,IEA,IEA,IBA	ENSBTAG00000020078	FALSE	KRT39
query_1	TRUE	5.43586e-06	3138	134	49	0.365672	0.015615	GO:0048869	GO:BP	cellular developmental process	18832	13537	GO:0009987, GO:0032502	IEA,IEA,IBA,IBA,IBA IEA,IEA,IBA,IBA,IBA,IBA,IBA IEA,IBA,IBA,IBA,IBA IEA,IBA,IBA,IBA IEA,IEA,IBA,IBA,IBA IEA,IBA,IBA IEA,IBA,IBA,IBA,IEA,IEA,IBA IEA,IEA,IEA,IMP IGI,IBA,IEA,IEA,IBA IEA,ISS IEA,IEA,IEA,ISS,IEA,IBA,IBA IEA,IEA,IEA,IEA,IEA,IBA	ENSBTAG00000017408	FALSE	KRT40
query_1	TRUE	5.43586e-06	3138	134	49	0.365672	0.015615	GO:0048869	GO:BP	cellular developmental process	18832	13537	GO:0009987, GO:0032502	IEA,IEA,IBA,IBA,IBA IEA,IEA,IBA,IBA,IBA,IBA,IBA IEA,IBA,IBA,IBA,IBA IEA,IBA,IBA,IBA IEA,IEA,IBA,IBA,IBA IEA,IBA,IBA IEA,IBA,IBA,IBA,IEA,IEA,IBA IEA,IEA,IEA,IMP IGI,IBA,IEA,IEA,IBA IEA,ISS IEA,IEA,IEA,ISS,IEA,IBA,IBA IEA,IEA,IEA,IEA,IEA,IBA	ENSBTAG00000052414	FALSE	HAP1
query_1	TRUE	5.43586e-06	3138	134	49	0.365672	0.015615	GO:0048869	GO:BP	cellular developmental process	18832	13537	GO:0009987, GO:0032502	IEA,IEA,IBA,IBA,IBA IEA,IEA,IBA,IBA,IBA,IBA,IBA IEA,IBA,IBA,IBA,IBA IEA,IBA,IBA,IBA IEA,IEA,IBA,IBA,IBA IEA,IBA,IBA IEA,IBA,IBA,IBA,IEA,IEA,IBA IEA,IEA,IEA,IMP IGI,IBA,IEA,IEA,IBA IEA,ISS IEA,IEA,IEA,ISS,IEA,IBA,IBA IEA,IEA,IEA,IEA,IEA,IBA	ENSBTAG00000007583	FALSE	KRT14
query_1	TRUE	5.43586e-06	3138	134	49	0.365672	0.015615	GO:0048869	GO:BP	cellular developmental process	18832	13537	GO:0009987, GO:0032502	IEA,IEA,IBA,IBA,IBA IEA,IEA,IBA,IBA,IBA,IBA,IBA IEA,IBA,IBA,IBA,IBA IEA,IBA,IBA,IBA IEA,IEA,IBA,IBA,IBA IEA,IBA,IBA IEA,IBA,IBA,IBA,IEA,IEA,IBA IEA,IEA,IEA,IMP IGI,IBA,IEA,IEA,IBA IEA,ISS IEA,IEA,IEA,ISS,IEA,IBA,IBA IEA,IEA,IEA,IEA,IEA,IBA	ENSBTAG00000050581	FALSE
query_1	TRUE	5.43586e-06	3138	134	49	0.365672	0.015615	GO:0048869	GO:BP	cellular developmental process	18832	13537	GO:0009987, GO:0032502	IEA,IEA,IBA,IBA,IBA IEA,IEA,IBA,IBA,IBA,IBA,IBA IEA,IBA,IBA,IBA,IBA IEA,IBA,IBA,IBA IEA,IEA,IBA,IBA,IBA IEA,IBA,IBA IEA,IBA,IBA,IBA,IEA,IEA,IBA IEA,IEA,IEA,IMP IGI,IBA,IEA,IEA,IBA IEA,ISS IEA,IEA,IEA,ISS,IEA,IBA,IBA IEA,IEA,IEA,IEA,IEA,IBA	ENSBTAG00000047165	FALSE	KRT9
query_1	TRUE	5.43586e-06	3138	134	49	0.365672	0.015615	GO:0048869	GO:BP	cellular developmental process	18832	13537	GO:0009987, GO:0032502	IEA,IEA,IBA,IBA,IBA IEA,IEA,IBA,IBA,IBA,IBA,IBA IEA,IBA,IBA,IBA,IBA IEA,IBA,IBA,IBA IEA,IEA,IBA,IBA,IBA IEA,IBA,IBA IEA,IBA,IBA,IBA,IEA,IEA,IBA IEA,IEA,IEA,IMP IGI,IBA,IEA,IEA,IBA IEA,ISS IEA,IEA,IEA,ISS,IEA,IBA,IBA IEA,IEA,IEA,IEA,IEA,IBA	ENSBTAG00000033766	FALSE	KRT16
query_1	TRUE	5.43586e-06	3138	134	49	0.365672	0.015615	GO:0048869	GO:BP	cellular developmental process	18832	13537	GO:0009987, GO:0032502	IEA,IEA,IBA,IBA,IBA IEA,IEA,IBA,IBA,IBA,IBA,IBA IEA,IBA,IBA,IBA,IBA IEA,IBA,IBA,IBA IEA,IEA,IBA,IBA,IBA IEA,IBA,IBA IEA,IBA,IBA,IBA,IEA,IEA,IBA IEA,IEA,IEA,IMP IGI,IBA,IEA,IEA,IBA IEA,ISS IEA,IEA,IEA,ISS,IEA,IBA,IBA IEA,IEA,IEA,IEA,IEA,IBA	ENSBTAG00000013685	FALSE	KRT31
query_1	TRUE	5.43586e-06	3138	134	49	0.365672	0.015615	GO:0048869	GO:BP	cellular developmental process	18832	13537	GO:0009987, GO:0032502	IEA,IEA,IBA,IBA,IBA IEA,IEA,IBA,IBA,IBA,IBA,IBA IEA,IBA,IBA,IBA,IBA IEA,IBA,IBA,IBA IEA,IEA,IBA,IBA,IBA IEA,IBA,IBA IEA,IBA,IBA,IBA,IEA,IEA,IBA IEA,IEA,IEA,IMP IGI,IBA,IEA,IEA,IBA IEA,ISS IEA,IEA,IEA,ISS,IEA,IBA,IBA IEA,IEA,IEA,IEA,IEA,IBA	ENSBTAG00000000573	FALSE	KRT37
query_1	TRUE	5.43586e-06	3138	134	49	0.365672	0.015615	GO:0048869	GO:BP	cellular developmental process	18832	13537	GO:0009987, GO:0032502	IEA,IEA,IBA,IBA,IBA IEA,IEA,IBA,IBA,IBA,IBA,IBA IEA,IBA,IBA,IBA,IBA IEA,IBA,IBA,IBA IEA,IEA,IBA,IBA,IBA IEA,IBA,IBA IEA,IBA,IBA,IBA,IEA,IEA,IBA IEA,IEA,IEA,IMP IGI,IBA,IEA,IEA,IBA IEA,ISS IEA,IEA,IEA,ISS,IEA,IBA,IBA IEA,IEA,IEA,IEA,IEA,IBA	ENSBTAG00000046124	FALSE	KRT36
query_1	TRUE	5.43586e-06	3138	134	49	0.365672	0.015615	GO:0048869	GO:BP	cellular developmental process	18832	13537	GO:0009987, GO:0032502	IEA,IEA,IBA,IBA,IBA IEA,IEA,IBA,IBA,IBA,IBA,IBA IEA,IBA,IBA,IBA,IBA IEA,IBA,IBA,IBA IEA,IEA,IBA,IBA,IBA IEA,IBA,IBA IEA,IBA,IBA,IBA,IEA,IEA,IBA IEA,IEA,IEA,IMP IGI,IBA,IEA,IEA,IBA IEA,ISS IEA,IEA,IEA,ISS,IEA,IBA,IBA IEA,IEA,IEA,IEA,IEA,IBA	ENSBTAG00000015308	FALSE	SMARCE1
query_1	TRUE	5.43586e-06	3138	134	49	0.365672	0.015615	GO:0048869	GO:BP	cellular developmental process	18832	13537	GO:0009987, GO:0032502	IEA,IEA,IBA,IBA,IBA IEA,IEA,IBA,IBA,IBA,IBA,IBA IEA,IBA,IBA,IBA,IBA IEA,IBA,IBA,IBA IEA,IEA,IBA,IBA,IBA IEA,IBA,IBA IEA,IBA,IBA,IBA,IEA,IEA,IBA IEA,IEA,IEA,IMP IGI,IBA,IEA,IEA,IBA IEA,ISS IEA,IEA,IEA,ISS,IEA,IBA,IBA IEA,IEA,IEA,IEA,IEA,IBA	ENSBTAG00000030555	FALSE	KRT28
query_1	TRUE	5.43586e-06	3138	134	49	0.365672	0.015615	GO:0048869	GO:BP	cellular developmental process	18832	13537	GO:0009987, GO:0032502	IEA,IEA,IBA,IBA,IBA IEA,IEA,IBA,IBA,IBA,IBA,IBA IEA,IBA,IBA,IBA,IBA IEA,IBA,IBA,IBA IEA,IEA,IBA,IBA,IBA IEA,IBA,IBA IEA,IBA,IBA,IBA,IEA,IEA,IBA IEA,IEA,IEA,IMP IGI,IBA,IEA,IEA,IBA IEA,ISS IEA,IEA,IEA,ISS,IEA,IBA,IBA IEA,IEA,IEA,IEA,IEA,IBA	ENSBTAG00000030542	FALSE	KRT25
query_1	TRUE	5.43586e-06	3138	134	49	0.365672	0.015615	GO:0048869	GO:BP	cellular developmental process	18832	13537	GO:0009987, GO:0032502	IEA,IEA,IBA,IBA,IBA IEA,IEA,IBA,IBA,IBA,IBA,IBA IEA,IBA,IBA,IBA,IBA IEA,IBA,IBA,IBA IEA,IEA,IBA,IBA,IBA IEA,IBA,IBA IEA,IBA,IBA,IBA,IEA,IEA,IBA IEA,IEA,IEA,IMP IGI,IBA,IEA,IEA,IBA IEA,ISS IEA,IEA,IEA,ISS,IEA,IBA,IBA IEA,IEA,IEA,IEA,IEA,IBA	ENSBTAG00000006806	FALSE	KRT17
query_1	TRUE	5.43586e-06	3138	134	49	0.365672	0.015615	GO:0048869	GO:BP	cellular developmental process	18832	13537	GO:0009987, GO:0032502	IEA,IEA,IBA,IBA,IBA IEA,IEA,IBA,IBA,IBA,IBA,IBA IEA,IBA,IBA,IBA,IBA IEA,IBA,IBA,IBA IEA,IEA,IBA,IBA,IBA IEA,IBA,IBA IEA,IBA,IBA,IBA,IEA,IEA,IBA IEA,IEA,IEA,IMP IGI,IBA,IEA,IEA,IBA IEA,ISS IEA,IEA,IEA,ISS,IEA,IBA,IBA IEA,IEA,IEA,IEA,IEA,IBA	ENSBTAG00000047262	FALSE	KRT42
query_1	TRUE	5.43586e-06	3138	134	49	0.365672	0.015615	GO:0048869	GO:BP	cellular developmental process	18832	13537	GO:0009987, GO:0032502	IEA,IEA,IBA,IBA,IBA IEA,IEA,IBA,IBA,IBA,IBA,IBA IEA,IBA,IBA,IBA,IBA IEA,IBA,IBA,IBA IEA,IEA,IBA,IBA,IBA IEA,IBA,IBA IEA,IBA,IBA,IBA,IEA,IEA,IBA IEA,IEA,IEA,IMP IGI,IBA,IEA,IEA,IBA IEA,ISS IEA,IEA,IEA,ISS,IEA,IBA,IBA IEA,IEA,IEA,IEA,IEA,IBA	ENSBTAG00000004905	FALSE	KRT19
query_1	TRUE	5.43586e-06	3138	134	49	0.365672	0.015615	GO:0048869	GO:BP	cellular developmental process	18832	13537	GO:0009987, GO:0032502	IEA,IEA,IBA,IBA,IBA IEA,IEA,IBA,IBA,IBA,IBA,IBA IEA,IBA,IBA,IBA,IBA IEA,IBA,IBA,IBA IEA,IEA,IBA,IBA,IBA IEA,IBA,IBA IEA,IBA,IBA,IBA,IEA,IEA,IBA IEA,IEA,IEA,IMP IGI,IBA,IEA,IEA,IBA IEA,ISS IEA,IEA,IEA,ISS,IEA,IBA,IBA IEA,IEA,IEA,IEA,IEA,IBA	ENSBTAG00000004903	FALSE	KRT15
query_1	TRUE	5.43586e-06	3138	134	49	0.365672	0.015615	GO:0048869	GO:BP	cellular developmental process	18832	13537	GO:0009987, GO:0032502	IEA,IEA,IBA,IBA,IBA IEA,IEA,IBA,IBA,IBA,IBA,IBA IEA,IBA,IBA,IBA,IBA IEA,IBA,IBA,IBA IEA,IEA,IBA,IBA,IBA IEA,IBA,IBA IEA,IBA,IBA,IBA,IEA,IEA,IBA IEA,IEA,IEA,IMP IGI,IBA,IEA,IEA,IBA IEA,ISS IEA,IEA,IEA,ISS,IEA,IBA,IBA IEA,IEA,IEA,IEA,IEA,IBA	ENSBTAG00000037553	FALSE	KRT33A
query_1	TRUE	5.43586e-06	3138	134	49	0.365672	0.015615	GO:0048869	GO:BP	cellular developmental process	18832	13537	GO:0009987, GO:0032502	IEA,IEA,IBA,IBA,IBA IEA,IEA,IBA,IBA,IBA,IBA,IBA IEA,IBA,IBA,IBA,IBA IEA,IBA,IBA,IBA IEA,IEA,IBA,IBA,IBA IEA,IBA,IBA IEA,IBA,IBA,IBA,IEA,IEA,IBA IEA,IEA,IEA,IMP IGI,IBA,IEA,IEA,IBA IEA,ISS IEA,IEA,IEA,ISS,IEA,IBA,IBA IEA,IEA,IEA,IEA,IEA,IBA	ENSBTAG00000016384	FALSE	KRT32
query_1	TRUE	5.43586e-06	3138	134	49	0.365672	0.015615	GO:0048869	GO:BP	cellular developmental process	18832	13537	GO:0009987, GO:0032502	IEA,IEA,IBA,IBA,IBA IEA,IEA,IBA,IBA,IBA,IBA,IBA IEA,IBA,IBA,IBA,IBA IEA,IBA,IBA,IBA IEA,IEA,IBA,IBA,IBA IEA,IBA,IBA IEA,IBA,IBA,IBA,IEA,IEA,IBA IEA,IEA,IEA,IMP IGI,IBA,IEA,IEA,IBA IEA,ISS IEA,IEA,IEA,ISS,IEA,IBA,IBA IEA,IEA,IEA,IEA,IEA,IBA	ENSBTAG00000045812	FALSE	GSX2
query_1	TRUE	5.43586e-06	3138	134	49	0.365672	0.015615	GO:0048869	GO:BP	cellular developmental process	18832	13537	GO:0009987, GO:0032502	IEA,IEA,IBA,IBA,IBA IEA,IEA,IBA,IBA,IBA,IBA,IBA IEA,IBA,IBA,IBA,IBA IEA,IBA,IBA,IBA IEA,IEA,IBA,IBA,IBA IEA,IBA,IBA IEA,IBA,IBA,IBA,IEA,IEA,IBA IEA,IEA,IEA,IMP IGI,IBA,IEA,IEA,IBA IEA,ISS IEA,IEA,IEA,ISS,IEA,IBA,IBA IEA,IEA,IEA,IEA,IEA,IBA	ENSBTAG00000007173	FALSE	PDGFRA
query_1	TRUE	5.43586e-06	3138	134	49	0.365672	0.015615	GO:0048869	GO:BP	cellular developmental process	18832	13537	GO:0009987, GO:0032502	IEA,IEA,IBA,IBA,IBA IEA,IEA,IBA,IBA,IBA,IBA,IBA IEA,IBA,IBA,IBA,IBA IEA,IBA,IBA,IBA IEA,IEA,IBA,IBA,IBA IEA,IBA,IBA IEA,IBA,IBA,IBA,IEA,IEA,IBA IEA,IEA,IEA,IMP IGI,IBA,IEA,IEA,IBA IEA,ISS IEA,IEA,IEA,ISS,IEA,IBA,IBA IEA,IEA,IEA,IEA,IEA,IBA	ENSBTAG00000020679	FALSE	CNTN1
query_1	TRUE	5.43586e-06	3138	134	49	0.365672	0.015615	GO:0048869	GO:BP	cellular developmental process	18832	13537	GO:0009987, GO:0032502	IEA,IEA,IBA,IBA,IBA IEA,IEA,IBA,IBA,IBA,IBA,IBA IEA,IBA,IBA,IBA,IBA IEA,IBA,IBA,IBA IEA,IEA,IBA,IBA,IBA IEA,IBA,IBA IEA,IBA,IBA,IBA,IEA,IEA,IBA IEA,IEA,IEA,IMP IGI,IBA,IEA,IEA,IBA IEA,ISS IEA,IEA,IEA,ISS,IEA,IBA,IBA IEA,IEA,IEA,IEA,IEA,IBA	ENSBTAG00000015805	FALSE	SIPA1L1
query_1	TRUE	5.43586e-06	3138	134	49	0.365672	0.015615	GO:0048869	GO:BP	cellular developmental process	18832	13537	GO:0009987, GO:0032502	IEA,IEA,IBA,IBA,IBA IEA,IEA,IBA,IBA,IBA,IBA,IBA IEA,IBA,IBA,IBA,IBA IEA,IBA,IBA,IBA IEA,IEA,IBA,IBA,IBA IEA,IBA,IBA IEA,IBA,IBA,IBA,IEA,IEA,IBA IEA,IEA,IEA,IMP IGI,IBA,IEA,IEA,IBA IEA,ISS IEA,IEA,IEA,ISS,IEA,IBA,IBA IEA,IEA,IEA,IEA,IEA,IBA	ENSBTAG00000047315	FALSE	PTF1A
query_1	TRUE	5.43586e-06	3138	134	49	0.365672	0.015615	GO:0048869	GO:BP	cellular developmental process	18832	13537	GO:0009987, GO:0032502	IEA,IEA,IBA,IBA,IBA IEA,IEA,IBA,IBA,IBA,IBA,IBA IEA,IBA,IBA,IBA,IBA IEA,IBA,IBA,IBA IEA,IEA,IBA,IBA,IBA IEA,IBA,IBA IEA,IBA,IBA,IBA,IEA,IEA,IBA IEA,IEA,IEA,IMP IGI,IBA,IEA,IEA,IBA IEA,ISS IEA,IEA,IEA,ISS,IEA,IBA,IBA IEA,IEA,IEA,IEA,IEA,IBA	ENSBTAG00000012061	FALSE	POU3F1
query_1	TRUE	5.43586e-06	3138	134	49	0.365672	0.015615	GO:0048869	GO:BP	cellular developmental process	18832	13537	GO:0009987, GO:0032502	IEA,IEA,IBA,IBA,IBA IEA,IEA,IBA,IBA,IBA,IBA,IBA IEA,IBA,IBA,IBA,IBA IEA,IBA,IBA,IBA IEA,IEA,IBA,IBA,IBA IEA,IBA,IBA IEA,IBA,IBA,IBA,IEA,IEA,IBA IEA,IEA,IEA,IMP IGI,IBA,IEA,IEA,IBA IEA,ISS IEA,IEA,IEA,ISS,IEA,IBA,IBA IEA,IEA,IEA,IEA,IEA,IBA	ENSBTAG00000020510	FALSE	EPHA10
query_1	TRUE	5.43586e-06	3138	134	49	0.365672	0.015615	GO:0048869	GO:BP	cellular developmental process	18832	13537	GO:0009987, GO:0032502	IEA,IEA,IBA,IBA,IBA IEA,IEA,IBA,IBA,IBA,IBA,IBA IEA,IBA,IBA,IBA,IBA IEA,IBA,IBA,IBA IEA,IEA,IBA,IBA,IBA IEA,IBA,IBA IEA,IBA,IBA,IBA,IEA,IEA,IBA IEA,IEA,IEA,IMP IGI,IBA,IEA,IEA,IBA IEA,ISS IEA,IEA,IEA,ISS,IEA,IBA,IBA IEA,IEA,IEA,IEA,IEA,IBA	ENSBTAG00000011316	FALSE	ZC3H12A
query_1	TRUE	5.43586e-06	3138	134	49	0.365672	0.015615	GO:0048869	GO:BP	cellular developmental process	18832	13537	GO:0009987, GO:0032502	IEA,IEA,IBA,IBA,IBA IEA,IEA,IBA,IBA,IBA,IBA,IBA IEA,IBA,IBA,IBA,IBA IEA,IBA,IBA,IBA IEA,IEA,IBA,IBA,IBA IEA,IBA,IBA IEA,IBA,IBA,IBA,IEA,IEA,IBA IEA,IEA,IEA,IMP IGI,IBA,IEA,IEA,IBA IEA,ISS IEA,IEA,IEA,ISS,IEA,IBA,IBA IEA,IEA,IEA,IEA,IEA,IBA	ENSBTAG00000002583	FALSE	DNALI1
query_1	TRUE	5.43586e-06	3138	134	49	0.365672	0.015615	GO:0048869	GO:BP	cellular developmental process	18832	13537	GO:0009987, GO:0032502	IEA,IEA,IBA,IBA,IBA IEA,IEA,IBA,IBA,IBA,IBA,IBA IEA,IBA,IBA,IBA,IBA IEA,IBA,IBA,IBA IEA,IEA,IBA,IBA,IBA IEA,IBA,IBA IEA,IBA,IBA,IBA,IEA,IEA,IBA IEA,IEA,IEA,IMP IGI,IBA,IEA,IEA,IBA IEA,ISS IEA,IEA,IEA,ISS,IEA,IBA,IBA IEA,IEA,IEA,IEA,IEA,IBA	ENSBTAG00000051083	FALSE	WNT4
query_1	TRUE	5.43586e-06	3138	134	49	0.365672	0.015615	GO:0048869	GO:BP	cellular developmental process	18832	13537	GO:0009987, GO:0032502	IEA,IEA,IBA,IBA,IBA IEA,IEA,IBA,IBA,IBA,IBA,IBA IEA,IBA,IBA,IBA,IBA IEA,IBA,IBA,IBA IEA,IEA,IBA,IBA,IBA IEA,IBA,IBA IEA,IBA,IBA,IBA,IEA,IEA,IBA IEA,IEA,IEA,IMP IGI,IBA,IEA,IEA,IBA IEA,ISS IEA,IEA,IEA,ISS,IEA,IBA,IBA IEA,IEA,IEA,IEA,IEA,IBA	ENSBTAG00000001700	FALSE	CDC42
query_1	TRUE	5.43586e-06	3138	134	49	0.365672	0.015615	GO:0048869	GO:BP	cellular developmental process	18832	13537	GO:0009987, GO:0032502	IEA,IEA,IBA,IBA,IBA IEA,IEA,IBA,IBA,IBA,IBA,IBA IEA,IBA,IBA,IBA,IBA IEA,IBA,IBA,IBA IEA,IEA,IBA,IBA,IBA IEA,IBA,IBA IEA,IBA,IBA,IBA,IEA,IEA,IBA IEA,IEA,IEA,IMP IGI,IBA,IEA,IEA,IBA IEA,ISS IEA,IEA,IEA,ISS,IEA,IBA,IBA IEA,IEA,IEA,IEA,IEA,IBA	ENSBTAG00000017122	FALSE	HSPG2
query_1	TRUE	5.43586e-06	3138	134	49	0.365672	0.015615	GO:0048869	GO:BP	cellular developmental process	18832	13537	GO:0009987, GO:0032502	IEA,IEA,IBA,IBA,IBA IEA,IEA,IBA,IBA,IBA,IBA,IBA IEA,IBA,IBA,IBA,IBA IEA,IBA,IBA,IBA IEA,IEA,IBA,IBA,IBA IEA,IBA,IBA IEA,IBA,IBA,IBA,IEA,IEA,IBA IEA,IEA,IEA,IMP IGI,IBA,IEA,IEA,IBA IEA,ISS IEA,IEA,IEA,ISS,IEA,IBA,IBA IEA,IEA,IEA,IEA,IEA,IBA	ENSBTAG00000002977	FALSE	ECE1
query_1	TRUE	5.43586e-06	3138	134	49	0.365672	0.015615	GO:0048869	GO:BP	cellular developmental process	18832	13537	GO:0009987, GO:0032502	IEA,IEA,IBA,IBA,IBA IEA,IEA,IBA,IBA,IBA,IBA,IBA IEA,IBA,IBA,IBA,IBA IEA,IBA,IBA,IBA IEA,IEA,IBA,IBA,IBA IEA,IBA,IBA IEA,IBA,IBA,IBA,IEA,IEA,IBA IEA,IEA,IEA,IMP IGI,IBA,IEA,IEA,IBA IEA,ISS IEA,IEA,IEA,ISS,IEA,IBA,IBA IEA,IEA,IEA,IEA,IEA,IBA	ENSBTAG00000016284	FALSE	IL7
query_1	TRUE	5.43586e-06	3138	134	49	0.365672	0.015615	GO:0048869	GO:BP	cellular developmental process	18832	13537	GO:0009987, GO:0032502	IEA,IEA,IBA,IBA,IBA IEA,IEA,IBA,IBA,IBA,IBA,IBA IEA,IBA,IBA,IBA,IBA IEA,IBA,IBA,IBA IEA,IEA,IBA,IBA,IBA IEA,IBA,IBA IEA,IBA,IBA,IBA,IEA,IEA,IBA IEA,IEA,IEA,IMP IGI,IBA,IEA,IEA,IBA IEA,ISS IEA,IEA,IEA,ISS,IEA,IBA,IBA IEA,IEA,IEA,IEA,IEA,IBA	ENSBTAG00000020667	FALSE	KCNQ3
query_1	TRUE	5.43586e-06	3138	134	49	0.365672	0.015615	GO:0048869	GO:BP	cellular developmental process	18832	13537	GO:0009987, GO:0032502	IEA,IEA,IBA,IBA,IBA IEA,IEA,IBA,IBA,IBA,IBA,IBA IEA,IBA,IBA,IBA,IBA IEA,IBA,IBA,IBA IEA,IEA,IBA,IBA,IBA IEA,IBA,IBA IEA,IBA,IBA,IBA,IEA,IEA,IBA IEA,IEA,IEA,IMP IGI,IBA,IEA,IEA,IBA IEA,ISS IEA,IEA,IEA,ISS,IEA,IBA,IBA IEA,IEA,IEA,IEA,IEA,IBA	ENSBTAG00000013499	FALSE	LHX9
query_1	TRUE	5.43586e-06	3138	134	49	0.365672	0.015615	GO:0048869	GO:BP	cellular developmental process	18832	13537	GO:0009987, GO:0032502	IEA,IEA,IBA,IBA,IBA IEA,IEA,IBA,IBA,IBA,IBA,IBA IEA,IBA,IBA,IBA,IBA IEA,IBA,IBA,IBA IEA,IEA,IBA,IBA,IBA IEA,IBA,IBA IEA,IBA,IBA,IBA,IEA,IEA,IBA IEA,IEA,IEA,IMP IGI,IBA,IEA,IEA,IBA IEA,ISS IEA,IEA,IEA,ISS,IEA,IBA,IBA IEA,IEA,IEA,IEA,IEA,IBA	ENSBTAG00000048378	FALSE	DCC
query_1	TRUE	5.43586e-06	3138	134	49	0.365672	0.015615	GO:0048869	GO:BP	cellular developmental process	18832	13537	GO:0009987, GO:0032502	IEA,IEA,IBA,IBA,IBA IEA,IEA,IBA,IBA,IBA,IBA,IBA IEA,IBA,IBA,IBA,IBA IEA,IBA,IBA,IBA IEA,IEA,IBA,IBA,IBA IEA,IBA,IBA IEA,IBA,IBA,IBA,IEA,IEA,IBA IEA,IEA,IEA,IMP IGI,IBA,IEA,IEA,IBA IEA,ISS IEA,IEA,IEA,ISS,IEA,IBA,IBA IEA,IEA,IEA,IEA,IEA,IBA	ENSBTAG00000021143	FALSE	DNMT3A
query_1	TRUE	5.43586e-06	3138	134	49	0.365672	0.015615	GO:0048869	GO:BP	cellular developmental process	18832	13537	GO:0009987, GO:0032502	IEA,IEA,IBA,IBA,IBA IEA,IEA,IBA,IBA,IBA,IBA,IBA IEA,IBA,IBA,IBA,IBA IEA,IBA,IBA,IBA IEA,IEA,IBA,IBA,IBA IEA,IBA,IBA IEA,IBA,IBA,IBA,IEA,IEA,IBA IEA,IEA,IEA,IMP IGI,IBA,IEA,IEA,IBA IEA,ISS IEA,IEA,IEA,ISS,IEA,IBA,IBA IEA,IEA,IEA,IEA,IEA,IBA	ENSBTAG00000015007	FALSE	NCOA1
query_1	TRUE	5.43586e-06	3138	134	49	0.365672	0.015615	GO:0048869	GO:BP	cellular developmental process	18832	13537	GO:0009987, GO:0032502	IEA,IEA,IBA,IBA,IBA IEA,IEA,IBA,IBA,IBA,IBA,IBA IEA,IBA,IBA,IBA,IBA IEA,IBA,IBA,IBA IEA,IEA,IBA,IBA,IBA IEA,IBA,IBA IEA,IBA,IBA,IBA,IEA,IEA,IBA IEA,IEA,IEA,IMP IGI,IBA,IEA,IEA,IBA IEA,ISS IEA,IEA,IEA,ISS,IEA,IBA,IBA IEA,IEA,IEA,IEA,IEA,IBA	ENSBTAG00000003404	FALSE	PFN4
query_1	TRUE	5.43586e-06	3138	134	49	0.365672	0.015615	GO:0048869	GO:BP	cellular developmental process	18832	13537	GO:0009987, GO:0032502	IEA,IEA,IBA,IBA,IBA IEA,IEA,IBA,IBA,IBA,IBA,IBA IEA,IBA,IBA,IBA,IBA IEA,IBA,IBA,IBA IEA,IEA,IBA,IBA,IBA IEA,IBA,IBA IEA,IBA,IBA,IBA,IEA,IEA,IBA IEA,IEA,IEA,IMP IGI,IBA,IEA,IEA,IBA IEA,ISS IEA,IEA,IEA,ISS,IEA,IBA,IBA IEA,IEA,IEA,IEA,IEA,IBA	ENSBTAG00000020319	FALSE	ALOX5
query_1	TRUE	5.43586e-06	3138	134	49	0.365672	0.015615	GO:0048869	GO:BP	cellular developmental process	18832	13537	GO:0009987, GO:0032502	IEA,IEA,IBA,IBA,IBA IEA,IEA,IBA,IBA,IBA,IBA,IBA IEA,IBA,IBA,IBA,IBA IEA,IBA,IBA,IBA IEA,IEA,IBA,IBA,IBA IEA,IBA,IBA IEA,IBA,IBA,IBA,IEA,IEA,IBA IEA,IEA,IEA,IMP IGI,IBA,IEA,IEA,IBA IEA,ISS IEA,IEA,IEA,ISS,IEA,IBA,IBA IEA,IEA,IEA,IEA,IEA,IBA	ENSBTAG00000005077	FALSE	CXCL12
query_1	TRUE	7.84799e-06	4390	134	60	0.447761	0.0136674	GO:0048856	GO:BP	anatomical structure development	18832	13525	GO:0032502	IBA,IEA,IEA,IBA,IBA,IBA IEA,IEA,IEA,IEA,IEA,IEA,IBA,IBA,IBA,IBA,IBA IEA,IBA,IBA,IBA,IBA IEA,IBA,IBA,IBA IEA,IEA,IBA,IBA IEA,IBA IEA,IBA,IBA IEA,IBA,IBA,IBA,IEA,IBA IEA,IBA IEA,IEA,IEA,IEA,IBA,IMP IGI IEA,IEA,IBA,IEA,IEA,IBA IEA,ISS IEA,IBA IEA,IEA,IEA,ISS,IEA,IEA,IBA IEA,IBA IEA,IEA,IEA,IEA,IEA,IEA,IBA IEA	ENSBTAG00000037844	FALSE	CDH18
query_1	TRUE	7.84799e-06	4390	134	60	0.447761	0.0136674	GO:0048856	GO:BP	anatomical structure development	18832	13525	GO:0032502	IBA,IEA,IEA,IBA,IBA,IBA IEA,IEA,IEA,IEA,IEA,IEA,IBA,IBA,IBA,IBA,IBA IEA,IBA,IBA,IBA,IBA IEA,IBA,IBA,IBA IEA,IEA,IBA,IBA IEA,IBA IEA,IBA,IBA IEA,IBA,IBA,IBA,IEA,IBA IEA,IBA IEA,IEA,IEA,IEA,IBA,IMP IGI IEA,IEA,IBA,IEA,IEA,IBA IEA,ISS IEA,IBA IEA,IEA,IEA,ISS,IEA,IEA,IBA IEA,IBA IEA,IEA,IEA,IEA,IEA,IEA,IBA IEA	ENSBTAG00000019262	FALSE	TOP2A
query_1	TRUE	7.84799e-06	4390	134	60	0.447761	0.0136674	GO:0048856	GO:BP	anatomical structure development	18832	13525	GO:0032502	IBA,IEA,IEA,IBA,IBA,IBA IEA,IEA,IEA,IEA,IEA,IEA,IBA,IBA,IBA,IBA,IBA IEA,IBA,IBA,IBA,IBA IEA,IBA,IBA,IBA IEA,IEA,IBA,IBA IEA,IBA IEA,IBA,IBA IEA,IBA,IBA,IBA,IEA,IBA IEA,IBA IEA,IEA,IEA,IEA,IBA,IMP IGI IEA,IEA,IBA,IEA,IEA,IBA IEA,ISS IEA,IBA IEA,IEA,IEA,ISS,IEA,IEA,IBA IEA,IBA IEA,IEA,IEA,IEA,IEA,IEA,IBA IEA	ENSBTAG00000015133	FALSE	CCR7
query_1	TRUE	7.84799e-06	4390	134	60	0.447761	0.0136674	GO:0048856	GO:BP	anatomical structure development	18832	13525	GO:0032502	IBA,IEA,IEA,IBA,IBA,IBA IEA,IEA,IEA,IEA,IEA,IEA,IBA,IBA,IBA,IBA,IBA IEA,IBA,IBA,IBA,IBA IEA,IBA,IBA,IBA IEA,IEA,IBA,IBA IEA,IBA IEA,IBA,IBA IEA,IBA,IBA,IBA,IEA,IBA IEA,IBA IEA,IEA,IEA,IEA,IBA,IMP IGI IEA,IEA,IBA,IEA,IEA,IBA IEA,ISS IEA,IBA IEA,IEA,IEA,ISS,IEA,IEA,IBA IEA,IBA IEA,IEA,IEA,IEA,IEA,IEA,IBA IEA	ENSBTAG00000030548	FALSE	KRT27
query_1	TRUE	7.84799e-06	4390	134	60	0.447761	0.0136674	GO:0048856	GO:BP	anatomical structure development	18832	13525	GO:0032502	IBA,IEA,IEA,IBA,IBA,IBA IEA,IEA,IEA,IEA,IEA,IEA,IBA,IBA,IBA,IBA,IBA IEA,IBA,IBA,IBA,IBA IEA,IBA,IBA,IBA IEA,IEA,IBA,IBA IEA,IBA IEA,IBA,IBA IEA,IBA,IBA,IBA,IEA,IBA IEA,IBA IEA,IEA,IEA,IEA,IBA,IMP IGI IEA,IEA,IBA,IEA,IEA,IBA IEA,ISS IEA,IBA IEA,IEA,IEA,ISS,IEA,IEA,IBA IEA,IBA IEA,IEA,IEA,IEA,IEA,IEA,IBA IEA	ENSBTAG00000040279	FALSE	KRT24
query_1	TRUE	7.84799e-06	4390	134	60	0.447761	0.0136674	GO:0048856	GO:BP	anatomical structure development	18832	13525	GO:0032502	IBA,IEA,IEA,IBA,IBA,IBA IEA,IEA,IEA,IEA,IEA,IEA,IBA,IBA,IBA,IBA,IBA IEA,IBA,IBA,IBA,IBA IEA,IBA,IBA,IBA IEA,IEA,IBA,IBA IEA,IBA IEA,IBA,IBA IEA,IBA,IBA,IBA,IEA,IBA IEA,IBA IEA,IEA,IEA,IEA,IBA,IMP IGI IEA,IEA,IBA,IEA,IEA,IBA IEA,ISS IEA,IBA IEA,IEA,IEA,ISS,IEA,IEA,IBA IEA,IBA IEA,IEA,IEA,IEA,IEA,IEA,IBA IEA	ENSBTAG00000020824	FALSE	KRT10
query_1	TRUE	7.84799e-06	4390	134	60	0.447761	0.0136674	GO:0048856	GO:BP	anatomical structure development	18832	13525	GO:0032502	IBA,IEA,IEA,IBA,IBA,IBA IEA,IEA,IEA,IEA,IEA,IEA,IBA,IBA,IBA,IBA,IBA IEA,IBA,IBA,IBA,IBA IEA,IBA,IBA,IBA IEA,IEA,IBA,IBA IEA,IBA IEA,IBA,IBA IEA,IBA,IBA,IBA,IEA,IBA IEA,IBA IEA,IEA,IEA,IEA,IBA,IMP IGI IEA,IEA,IBA,IEA,IEA,IBA IEA,ISS IEA,IBA IEA,IEA,IEA,ISS,IEA,IEA,IBA IEA,IBA IEA,IEA,IEA,IEA,IEA,IEA,IBA IEA	ENSBTAG00000017685	FALSE	JUP
query_1	TRUE	7.84799e-06	4390	134	60	0.447761	0.0136674	GO:0048856	GO:BP	anatomical structure development	18832	13525	GO:0032502	IBA,IEA,IEA,IBA,IBA,IBA IEA,IEA,IEA,IEA,IEA,IEA,IBA,IBA,IBA,IBA,IBA IEA,IBA,IBA,IBA,IBA IEA,IBA,IBA,IBA IEA,IEA,IBA,IBA IEA,IBA IEA,IBA,IBA IEA,IBA,IBA,IBA,IEA,IBA IEA,IBA IEA,IEA,IEA,IEA,IBA,IMP IGI IEA,IEA,IBA,IEA,IEA,IBA IEA,ISS IEA,IBA IEA,IEA,IEA,ISS,IEA,IEA,IBA IEA,IBA IEA,IEA,IEA,IEA,IEA,IEA,IBA IEA	ENSBTAG00000011454	FALSE	FKBP10
query_1	TRUE	7.84799e-06	4390	134	60	0.447761	0.0136674	GO:0048856	GO:BP	anatomical structure development	18832	13525	GO:0032502	IBA,IEA,IEA,IBA,IBA,IBA IEA,IEA,IEA,IEA,IEA,IEA,IBA,IBA,IBA,IBA,IBA IEA,IBA,IBA,IBA,IBA IEA,IBA,IBA,IBA IEA,IEA,IBA,IBA IEA,IBA IEA,IBA,IBA IEA,IBA,IBA,IBA,IEA,IBA IEA,IBA IEA,IEA,IEA,IEA,IBA,IMP IGI IEA,IEA,IBA,IEA,IEA,IBA IEA,ISS IEA,IBA IEA,IEA,IEA,ISS,IEA,IEA,IBA IEA,IBA IEA,IEA,IEA,IEA,IEA,IEA,IBA IEA	ENSBTAG00000011459	FALSE	KLHL10
query_1	TRUE	7.84799e-06	4390	134	60	0.447761	0.0136674	GO:0048856	GO:BP	anatomical structure development	18832	13525	GO:0032502	IBA,IEA,IEA,IBA,IBA,IBA IEA,IEA,IEA,IEA,IEA,IEA,IBA,IBA,IBA,IBA,IBA IEA,IBA,IBA,IBA,IBA IEA,IBA,IBA,IBA IEA,IEA,IBA,IBA IEA,IBA IEA,IBA,IBA IEA,IBA,IBA,IBA,IEA,IBA IEA,IBA IEA,IEA,IEA,IEA,IBA,IMP IGI IEA,IEA,IBA,IEA,IEA,IBA IEA,ISS IEA,IBA IEA,IEA,IEA,ISS,IEA,IEA,IBA IEA,IBA IEA,IEA,IEA,IEA,IEA,IEA,IBA IEA	ENSBTAG00000013698	FALSE	ODAD4
query_1	TRUE	7.84799e-06	4390	134	60	0.447761	0.0136674	GO:0048856	GO:BP	anatomical structure development	18832	13525	GO:0032502	IBA,IEA,IEA,IBA,IBA,IBA IEA,IEA,IEA,IEA,IEA,IEA,IBA,IBA,IBA,IBA,IBA IEA,IBA,IBA,IBA,IBA IEA,IBA,IBA,IBA IEA,IEA,IBA,IBA IEA,IBA IEA,IBA,IBA IEA,IBA,IBA,IBA,IEA,IBA IEA,IBA IEA,IEA,IEA,IEA,IBA,IMP IGI IEA,IEA,IBA,IEA,IEA,IBA IEA,ISS IEA,IBA IEA,IEA,IEA,ISS,IEA,IEA,IBA IEA,IBA IEA,IEA,IEA,IEA,IEA,IEA,IBA IEA	ENSBTAG00000015518	FALSE	KRT12
query_1	TRUE	7.84799e-06	4390	134	60	0.447761	0.0136674	GO:0048856	GO:BP	anatomical structure development	18832	13525	GO:0032502	IBA,IEA,IEA,IBA,IBA,IBA IEA,IEA,IEA,IEA,IEA,IEA,IBA,IBA,IBA,IBA,IBA IEA,IBA,IBA,IBA,IBA IEA,IBA,IBA,IBA IEA,IEA,IBA,IBA IEA,IBA IEA,IBA,IBA IEA,IBA,IBA,IBA,IEA,IBA IEA,IBA IEA,IEA,IEA,IEA,IBA,IMP IGI IEA,IEA,IBA,IEA,IEA,IBA IEA,ISS IEA,IBA IEA,IEA,IEA,ISS,IEA,IEA,IBA IEA,IBA IEA,IEA,IEA,IEA,IEA,IEA,IBA IEA	ENSBTAG00000007794	FALSE	KRT20
query_1	TRUE	7.84799e-06	4390	134	60	0.447761	0.0136674	GO:0048856	GO:BP	anatomical structure development	18832	13525	GO:0032502	IBA,IEA,IEA,IBA,IBA,IBA IEA,IEA,IEA,IEA,IEA,IEA,IBA,IBA,IBA,IBA,IBA IEA,IBA,IBA,IBA,IBA IEA,IBA,IBA,IBA IEA,IEA,IBA,IBA IEA,IBA IEA,IBA,IBA IEA,IBA,IBA,IBA,IEA,IBA IEA,IBA IEA,IEA,IEA,IEA,IBA,IMP IGI IEA,IEA,IBA,IEA,IEA,IBA IEA,ISS IEA,IBA IEA,IEA,IEA,ISS,IEA,IEA,IBA IEA,IBA IEA,IEA,IEA,IEA,IEA,IEA,IBA IEA	ENSBTAG00000040460	FALSE	KRT23
query_1	TRUE	7.84799e-06	4390	134	60	0.447761	0.0136674	GO:0048856	GO:BP	anatomical structure development	18832	13525	GO:0032502	IBA,IEA,IEA,IBA,IBA,IBA IEA,IEA,IEA,IEA,IEA,IEA,IBA,IBA,IBA,IBA,IBA IEA,IBA,IBA,IBA,IBA IEA,IBA,IBA,IBA IEA,IEA,IBA,IBA IEA,IBA IEA,IBA,IBA IEA,IBA,IBA,IBA,IEA,IBA IEA,IBA IEA,IEA,IEA,IEA,IBA,IMP IGI IEA,IEA,IBA,IEA,IEA,IBA IEA,ISS IEA,IBA IEA,IEA,IEA,ISS,IEA,IEA,IBA IEA,IBA IEA,IEA,IEA,IEA,IEA,IEA,IBA IEA	ENSBTAG00000020078	FALSE	KRT39
query_1	TRUE	7.84799e-06	4390	134	60	0.447761	0.0136674	GO:0048856	GO:BP	anatomical structure development	18832	13525	GO:0032502	IBA,IEA,IEA,IBA,IBA,IBA IEA,IEA,IEA,IEA,IEA,IEA,IBA,IBA,IBA,IBA,IBA IEA,IBA,IBA,IBA,IBA IEA,IBA,IBA,IBA IEA,IEA,IBA,IBA IEA,IBA IEA,IBA,IBA IEA,IBA,IBA,IBA,IEA,IBA IEA,IBA IEA,IEA,IEA,IEA,IBA,IMP IGI IEA,IEA,IBA,IEA,IEA,IBA IEA,ISS IEA,IBA IEA,IEA,IEA,ISS,IEA,IEA,IBA IEA,IBA IEA,IEA,IEA,IEA,IEA,IEA,IBA IEA	ENSBTAG00000017408	FALSE	KRT40
query_1	TRUE	7.84799e-06	4390	134	60	0.447761	0.0136674	GO:0048856	GO:BP	anatomical structure development	18832	13525	GO:0032502	IBA,IEA,IEA,IBA,IBA,IBA IEA,IEA,IEA,IEA,IEA,IEA,IBA,IBA,IBA,IBA,IBA IEA,IBA,IBA,IBA,IBA IEA,IBA,IBA,IBA IEA,IEA,IBA,IBA IEA,IBA IEA,IBA,IBA IEA,IBA,IBA,IBA,IEA,IBA IEA,IBA IEA,IEA,IEA,IEA,IBA,IMP IGI IEA,IEA,IBA,IEA,IEA,IBA IEA,ISS IEA,IBA IEA,IEA,IEA,ISS,IEA,IEA,IBA IEA,IBA IEA,IEA,IEA,IEA,IEA,IEA,IBA IEA	ENSBTAG00000052414	FALSE	HAP1
query_1	TRUE	7.84799e-06	4390	134	60	0.447761	0.0136674	GO:0048856	GO:BP	anatomical structure development	18832	13525	GO:0032502	IBA,IEA,IEA,IBA,IBA,IBA IEA,IEA,IEA,IEA,IEA,IEA,IBA,IBA,IBA,IBA,IBA IEA,IBA,IBA,IBA,IBA IEA,IBA,IBA,IBA IEA,IEA,IBA,IBA IEA,IBA IEA,IBA,IBA IEA,IBA,IBA,IBA,IEA,IBA IEA,IBA IEA,IEA,IEA,IEA,IBA,IMP IGI IEA,IEA,IBA,IEA,IEA,IBA IEA,ISS IEA,IBA IEA,IEA,IEA,ISS,IEA,IEA,IBA IEA,IBA IEA,IEA,IEA,IEA,IEA,IEA,IBA IEA	ENSBTAG00000007583	FALSE	KRT14
query_1	TRUE	7.84799e-06	4390	134	60	0.447761	0.0136674	GO:0048856	GO:BP	anatomical structure development	18832	13525	GO:0032502	IBA,IEA,IEA,IBA,IBA,IBA IEA,IEA,IEA,IEA,IEA,IEA,IBA,IBA,IBA,IBA,IBA IEA,IBA,IBA,IBA,IBA IEA,IBA,IBA,IBA IEA,IEA,IBA,IBA IEA,IBA IEA,IBA,IBA IEA,IBA,IBA,IBA,IEA,IBA IEA,IBA IEA,IEA,IEA,IEA,IBA,IMP IGI IEA,IEA,IBA,IEA,IEA,IBA IEA,ISS IEA,IBA IEA,IEA,IEA,ISS,IEA,IEA,IBA IEA,IBA IEA,IEA,IEA,IEA,IEA,IEA,IBA IEA	ENSBTAG00000050581	FALSE
query_1	TRUE	7.84799e-06	4390	134	60	0.447761	0.0136674	GO:0048856	GO:BP	anatomical structure development	18832	13525	GO:0032502	IBA,IEA,IEA,IBA,IBA,IBA IEA,IEA,IEA,IEA,IEA,IEA,IBA,IBA,IBA,IBA,IBA IEA,IBA,IBA,IBA,IBA IEA,IBA,IBA,IBA IEA,IEA,IBA,IBA IEA,IBA IEA,IBA,IBA IEA,IBA,IBA,IBA,IEA,IBA IEA,IBA IEA,IEA,IEA,IEA,IBA,IMP IGI IEA,IEA,IBA,IEA,IEA,IBA IEA,ISS IEA,IBA IEA,IEA,IEA,ISS,IEA,IEA,IBA IEA,IBA IEA,IEA,IEA,IEA,IEA,IEA,IBA IEA	ENSBTAG00000047165	FALSE	KRT9
query_1	TRUE	7.84799e-06	4390	134	60	0.447761	0.0136674	GO:0048856	GO:BP	anatomical structure development	18832	13525	GO:0032502	IBA,IEA,IEA,IBA,IBA,IBA IEA,IEA,IEA,IEA,IEA,IEA,IBA,IBA,IBA,IBA,IBA IEA,IBA,IBA,IBA,IBA IEA,IBA,IBA,IBA IEA,IEA,IBA,IBA IEA,IBA IEA,IBA,IBA IEA,IBA,IBA,IBA,IEA,IBA IEA,IBA IEA,IEA,IEA,IEA,IBA,IMP IGI IEA,IEA,IBA,IEA,IEA,IBA IEA,ISS IEA,IBA IEA,IEA,IEA,ISS,IEA,IEA,IBA IEA,IBA IEA,IEA,IEA,IEA,IEA,IEA,IBA IEA	ENSBTAG00000033766	FALSE	KRT16
query_1	TRUE	7.84799e-06	4390	134	60	0.447761	0.0136674	GO:0048856	GO:BP	anatomical structure development	18832	13525	GO:0032502	IBA,IEA,IEA,IBA,IBA,IBA IEA,IEA,IEA,IEA,IEA,IEA,IBA,IBA,IBA,IBA,IBA IEA,IBA,IBA,IBA,IBA IEA,IBA,IBA,IBA IEA,IEA,IBA,IBA IEA,IBA IEA,IBA,IBA IEA,IBA,IBA,IBA,IEA,IBA IEA,IBA IEA,IEA,IEA,IEA,IBA,IMP IGI IEA,IEA,IBA,IEA,IEA,IBA IEA,ISS IEA,IBA IEA,IEA,IEA,ISS,IEA,IEA,IBA IEA,IBA IEA,IEA,IEA,IEA,IEA,IEA,IBA IEA	ENSBTAG00000013685	FALSE	KRT31
query_1	TRUE	7.84799e-06	4390	134	60	0.447761	0.0136674	GO:0048856	GO:BP	anatomical structure development	18832	13525	GO:0032502	IBA,IEA,IEA,IBA,IBA,IBA IEA,IEA,IEA,IEA,IEA,IEA,IBA,IBA,IBA,IBA,IBA IEA,IBA,IBA,IBA,IBA IEA,IBA,IBA,IBA IEA,IEA,IBA,IBA IEA,IBA IEA,IBA,IBA IEA,IBA,IBA,IBA,IEA,IBA IEA,IBA IEA,IEA,IEA,IEA,IBA,IMP IGI IEA,IEA,IBA,IEA,IEA,IBA IEA,ISS IEA,IBA IEA,IEA,IEA,ISS,IEA,IEA,IBA IEA,IBA IEA,IEA,IEA,IEA,IEA,IEA,IBA IEA	ENSBTAG00000000573	FALSE	KRT37
query_1	TRUE	7.84799e-06	4390	134	60	0.447761	0.0136674	GO:0048856	GO:BP	anatomical structure development	18832	13525	GO:0032502	IBA,IEA,IEA,IBA,IBA,IBA IEA,IEA,IEA,IEA,IEA,IEA,IBA,IBA,IBA,IBA,IBA IEA,IBA,IBA,IBA,IBA IEA,IBA,IBA,IBA IEA,IEA,IBA,IBA IEA,IBA IEA,IBA,IBA IEA,IBA,IBA,IBA,IEA,IBA IEA,IBA IEA,IEA,IEA,IEA,IBA,IMP IGI IEA,IEA,IBA,IEA,IEA,IBA IEA,ISS IEA,IBA IEA,IEA,IEA,ISS,IEA,IEA,IBA IEA,IBA IEA,IEA,IEA,IEA,IEA,IEA,IBA IEA	ENSBTAG00000046124	FALSE	KRT36
query_1	TRUE	7.84799e-06	4390	134	60	0.447761	0.0136674	GO:0048856	GO:BP	anatomical structure development	18832	13525	GO:0032502	IBA,IEA,IEA,IBA,IBA,IBA IEA,IEA,IEA,IEA,IEA,IEA,IBA,IBA,IBA,IBA,IBA IEA,IBA,IBA,IBA,IBA IEA,IBA,IBA,IBA IEA,IEA,IBA,IBA IEA,IBA IEA,IBA,IBA IEA,IBA,IBA,IBA,IEA,IBA IEA,IBA IEA,IEA,IEA,IEA,IBA,IMP IGI IEA,IEA,IBA,IEA,IEA,IBA IEA,ISS IEA,IBA IEA,IEA,IEA,ISS,IEA,IEA,IBA IEA,IBA IEA,IEA,IEA,IEA,IEA,IEA,IBA IEA	ENSBTAG00000015308	FALSE	SMARCE1
query_1	TRUE	7.84799e-06	4390	134	60	0.447761	0.0136674	GO:0048856	GO:BP	anatomical structure development	18832	13525	GO:0032502	IBA,IEA,IEA,IBA,IBA,IBA IEA,IEA,IEA,IEA,IEA,IEA,IBA,IBA,IBA,IBA,IBA IEA,IBA,IBA,IBA,IBA IEA,IBA,IBA,IBA IEA,IEA,IBA,IBA IEA,IBA IEA,IBA,IBA IEA,IBA,IBA,IBA,IEA,IBA IEA,IBA IEA,IEA,IEA,IEA,IBA,IMP IGI IEA,IEA,IBA,IEA,IEA,IBA IEA,ISS IEA,IBA IEA,IEA,IEA,ISS,IEA,IEA,IBA IEA,IBA IEA,IEA,IEA,IEA,IEA,IEA,IBA IEA	ENSBTAG00000030555	FALSE	KRT28
query_1	TRUE	7.84799e-06	4390	134	60	0.447761	0.0136674	GO:0048856	GO:BP	anatomical structure development	18832	13525	GO:0032502	IBA,IEA,IEA,IBA,IBA,IBA IEA,IEA,IEA,IEA,IEA,IEA,IBA,IBA,IBA,IBA,IBA IEA,IBA,IBA,IBA,IBA IEA,IBA,IBA,IBA IEA,IEA,IBA,IBA IEA,IBA IEA,IBA,IBA IEA,IBA,IBA,IBA,IEA,IBA IEA,IBA IEA,IEA,IEA,IEA,IBA,IMP IGI IEA,IEA,IBA,IEA,IEA,IBA IEA,ISS IEA,IBA IEA,IEA,IEA,ISS,IEA,IEA,IBA IEA,IBA IEA,IEA,IEA,IEA,IEA,IEA,IBA IEA	ENSBTAG00000030542	FALSE	KRT25
query_1	TRUE	7.84799e-06	4390	134	60	0.447761	0.0136674	GO:0048856	GO:BP	anatomical structure development	18832	13525	GO:0032502	IBA,IEA,IEA,IBA,IBA,IBA IEA,IEA,IEA,IEA,IEA,IEA,IBA,IBA,IBA,IBA,IBA IEA,IBA,IBA,IBA,IBA IEA,IBA,IBA,IBA IEA,IEA,IBA,IBA IEA,IBA IEA,IBA,IBA IEA,IBA,IBA,IBA,IEA,IBA IEA,IBA IEA,IEA,IEA,IEA,IBA,IMP IGI IEA,IEA,IBA,IEA,IEA,IBA IEA,ISS IEA,IBA IEA,IEA,IEA,ISS,IEA,IEA,IBA IEA,IBA IEA,IEA,IEA,IEA,IEA,IEA,IBA IEA	ENSBTAG00000006806	FALSE	KRT17
query_1	TRUE	7.84799e-06	4390	134	60	0.447761	0.0136674	GO:0048856	GO:BP	anatomical structure development	18832	13525	GO:0032502	IBA,IEA,IEA,IBA,IBA,IBA IEA,IEA,IEA,IEA,IEA,IEA,IBA,IBA,IBA,IBA,IBA IEA,IBA,IBA,IBA,IBA IEA,IBA,IBA,IBA IEA,IEA,IBA,IBA IEA,IBA IEA,IBA,IBA IEA,IBA,IBA,IBA,IEA,IBA IEA,IBA IEA,IEA,IEA,IEA,IBA,IMP IGI IEA,IEA,IBA,IEA,IEA,IBA IEA,ISS IEA,IBA IEA,IEA,IEA,ISS,IEA,IEA,IBA IEA,IBA IEA,IEA,IEA,IEA,IEA,IEA,IBA IEA	ENSBTAG00000047262	FALSE	KRT42
query_1	TRUE	7.84799e-06	4390	134	60	0.447761	0.0136674	GO:0048856	GO:BP	anatomical structure development	18832	13525	GO:0032502	IBA,IEA,IEA,IBA,IBA,IBA IEA,IEA,IEA,IEA,IEA,IEA,IBA,IBA,IBA,IBA,IBA IEA,IBA,IBA,IBA,IBA IEA,IBA,IBA,IBA IEA,IEA,IBA,IBA IEA,IBA IEA,IBA,IBA IEA,IBA,IBA,IBA,IEA,IBA IEA,IBA IEA,IEA,IEA,IEA,IBA,IMP IGI IEA,IEA,IBA,IEA,IEA,IBA IEA,ISS IEA,IBA IEA,IEA,IEA,ISS,IEA,IEA,IBA IEA,IBA IEA,IEA,IEA,IEA,IEA,IEA,IBA IEA	ENSBTAG00000004905	FALSE	KRT19
query_1	TRUE	7.84799e-06	4390	134	60	0.447761	0.0136674	GO:0048856	GO:BP	anatomical structure development	18832	13525	GO:0032502	IBA,IEA,IEA,IBA,IBA,IBA IEA,IEA,IEA,IEA,IEA,IEA,IBA,IBA,IBA,IBA,IBA IEA,IBA,IBA,IBA,IBA IEA,IBA,IBA,IBA IEA,IEA,IBA,IBA IEA,IBA IEA,IBA,IBA IEA,IBA,IBA,IBA,IEA,IBA IEA,IBA IEA,IEA,IEA,IEA,IBA,IMP IGI IEA,IEA,IBA,IEA,IEA,IBA IEA,ISS IEA,IBA IEA,IEA,IEA,ISS,IEA,IEA,IBA IEA,IBA IEA,IEA,IEA,IEA,IEA,IEA,IBA IEA	ENSBTAG00000004903	FALSE	KRT15
query_1	TRUE	7.84799e-06	4390	134	60	0.447761	0.0136674	GO:0048856	GO:BP	anatomical structure development	18832	13525	GO:0032502	IBA,IEA,IEA,IBA,IBA,IBA IEA,IEA,IEA,IEA,IEA,IEA,IBA,IBA,IBA,IBA,IBA IEA,IBA,IBA,IBA,IBA IEA,IBA,IBA,IBA IEA,IEA,IBA,IBA IEA,IBA IEA,IBA,IBA IEA,IBA,IBA,IBA,IEA,IBA IEA,IBA IEA,IEA,IEA,IEA,IBA,IMP IGI IEA,IEA,IBA,IEA,IEA,IBA IEA,ISS IEA,IBA IEA,IEA,IEA,ISS,IEA,IEA,IBA IEA,IBA IEA,IEA,IEA,IEA,IEA,IEA,IBA IEA	ENSBTAG00000037553	FALSE	KRT33A
query_1	TRUE	7.84799e-06	4390	134	60	0.447761	0.0136674	GO:0048856	GO:BP	anatomical structure development	18832	13525	GO:0032502	IBA,IEA,IEA,IBA,IBA,IBA IEA,IEA,IEA,IEA,IEA,IEA,IBA,IBA,IBA,IBA,IBA IEA,IBA,IBA,IBA,IBA IEA,IBA,IBA,IBA IEA,IEA,IBA,IBA IEA,IBA IEA,IBA,IBA IEA,IBA,IBA,IBA,IEA,IBA IEA,IBA IEA,IEA,IEA,IEA,IBA,IMP IGI IEA,IEA,IBA,IEA,IEA,IBA IEA,ISS IEA,IBA IEA,IEA,IEA,ISS,IEA,IEA,IBA IEA,IBA IEA,IEA,IEA,IEA,IEA,IEA,IBA IEA	ENSBTAG00000016384	FALSE	KRT32
query_1	TRUE	7.84799e-06	4390	134	60	0.447761	0.0136674	GO:0048856	GO:BP	anatomical structure development	18832	13525	GO:0032502	IBA,IEA,IEA,IBA,IBA,IBA IEA,IEA,IEA,IEA,IEA,IEA,IBA,IBA,IBA,IBA,IBA IEA,IBA,IBA,IBA,IBA IEA,IBA,IBA,IBA IEA,IEA,IBA,IBA IEA,IBA IEA,IBA,IBA IEA,IBA,IBA,IBA,IEA,IBA IEA,IBA IEA,IEA,IEA,IEA,IBA,IMP IGI IEA,IEA,IBA,IEA,IEA,IBA IEA,ISS IEA,IBA IEA,IEA,IEA,ISS,IEA,IEA,IBA IEA,IBA IEA,IEA,IEA,IEA,IEA,IEA,IBA IEA	ENSBTAG00000045812	FALSE	GSX2
query_1	TRUE	7.84799e-06	4390	134	60	0.447761	0.0136674	GO:0048856	GO:BP	anatomical structure development	18832	13525	GO:0032502	IBA,IEA,IEA,IBA,IBA,IBA IEA,IEA,IEA,IEA,IEA,IEA,IBA,IBA,IBA,IBA,IBA IEA,IBA,IBA,IBA,IBA IEA,IBA,IBA,IBA IEA,IEA,IBA,IBA IEA,IBA IEA,IBA,IBA IEA,IBA,IBA,IBA,IEA,IBA IEA,IBA IEA,IEA,IEA,IEA,IBA,IMP IGI IEA,IEA,IBA,IEA,IEA,IBA IEA,ISS IEA,IBA IEA,IEA,IEA,ISS,IEA,IEA,IBA IEA,IBA IEA,IEA,IEA,IEA,IEA,IEA,IBA IEA	ENSBTAG00000007173	FALSE	PDGFRA
query_1	TRUE	7.84799e-06	4390	134	60	0.447761	0.0136674	GO:0048856	GO:BP	anatomical structure development	18832	13525	GO:0032502	IBA,IEA,IEA,IBA,IBA,IBA IEA,IEA,IEA,IEA,IEA,IEA,IBA,IBA,IBA,IBA,IBA IEA,IBA,IBA,IBA,IBA IEA,IBA,IBA,IBA IEA,IEA,IBA,IBA IEA,IBA IEA,IBA,IBA IEA,IBA,IBA,IBA,IEA,IBA IEA,IBA IEA,IEA,IEA,IEA,IBA,IMP IGI IEA,IEA,IBA,IEA,IEA,IBA IEA,ISS IEA,IBA IEA,IEA,IEA,ISS,IEA,IEA,IBA IEA,IBA IEA,IEA,IEA,IEA,IEA,IEA,IBA IEA	ENSBTAG00000020679	FALSE	CNTN1
query_1	TRUE	7.84799e-06	4390	134	60	0.447761	0.0136674	GO:0048856	GO:BP	anatomical structure development	18832	13525	GO:0032502	IBA,IEA,IEA,IBA,IBA,IBA IEA,IEA,IEA,IEA,IEA,IEA,IBA,IBA,IBA,IBA,IBA IEA,IBA,IBA,IBA,IBA IEA,IBA,IBA,IBA IEA,IEA,IBA,IBA IEA,IBA IEA,IBA,IBA IEA,IBA,IBA,IBA,IEA,IBA IEA,IBA IEA,IEA,IEA,IEA,IBA,IMP IGI IEA,IEA,IBA,IEA,IEA,IBA IEA,ISS IEA,IBA IEA,IEA,IEA,ISS,IEA,IEA,IBA IEA,IBA IEA,IEA,IEA,IEA,IEA,IEA,IBA IEA	ENSBTAG00000015805	FALSE	SIPA1L1
query_1	TRUE	7.84799e-06	4390	134	60	0.447761	0.0136674	GO:0048856	GO:BP	anatomical structure development	18832	13525	GO:0032502	IBA,IEA,IEA,IBA,IBA,IBA IEA,IEA,IEA,IEA,IEA,IEA,IBA,IBA,IBA,IBA,IBA IEA,IBA,IBA,IBA,IBA IEA,IBA,IBA,IBA IEA,IEA,IBA,IBA IEA,IBA IEA,IBA,IBA IEA,IBA,IBA,IBA,IEA,IBA IEA,IBA IEA,IEA,IEA,IEA,IBA,IMP IGI IEA,IEA,IBA,IEA,IEA,IBA IEA,ISS IEA,IBA IEA,IEA,IEA,ISS,IEA,IEA,IBA IEA,IBA IEA,IEA,IEA,IEA,IEA,IEA,IBA IEA	ENSBTAG00000047315	FALSE	PTF1A
query_1	TRUE	7.84799e-06	4390	134	60	0.447761	0.0136674	GO:0048856	GO:BP	anatomical structure development	18832	13525	GO:0032502	IBA,IEA,IEA,IBA,IBA,IBA IEA,IEA,IEA,IEA,IEA,IEA,IBA,IBA,IBA,IBA,IBA IEA,IBA,IBA,IBA,IBA IEA,IBA,IBA,IBA IEA,IEA,IBA,IBA IEA,IBA IEA,IBA,IBA IEA,IBA,IBA,IBA,IEA,IBA IEA,IBA IEA,IEA,IEA,IEA,IBA,IMP IGI IEA,IEA,IBA,IEA,IEA,IBA IEA,ISS IEA,IBA IEA,IEA,IEA,ISS,IEA,IEA,IBA IEA,IBA IEA,IEA,IEA,IEA,IEA,IEA,IBA IEA	ENSBTAG00000024107	FALSE	INPP5B
query_1	TRUE	7.84799e-06	4390	134	60	0.447761	0.0136674	GO:0048856	GO:BP	anatomical structure development	18832	13525	GO:0032502	IBA,IEA,IEA,IBA,IBA,IBA IEA,IEA,IEA,IEA,IEA,IEA,IBA,IBA,IBA,IBA,IBA IEA,IBA,IBA,IBA,IBA IEA,IBA,IBA,IBA IEA,IEA,IBA,IBA IEA,IBA IEA,IBA,IBA IEA,IBA,IBA,IBA,IEA,IBA IEA,IBA IEA,IEA,IEA,IEA,IBA,IMP IGI IEA,IEA,IBA,IEA,IEA,IBA IEA,ISS IEA,IBA IEA,IEA,IEA,ISS,IEA,IEA,IBA IEA,IBA IEA,IEA,IEA,IEA,IEA,IEA,IBA IEA	ENSBTAG00000006511	FALSE	MTF1
query_1	TRUE	7.84799e-06	4390	134	60	0.447761	0.0136674	GO:0048856	GO:BP	anatomical structure development	18832	13525	GO:0032502	IBA,IEA,IEA,IBA,IBA,IBA IEA,IEA,IEA,IEA,IEA,IEA,IBA,IBA,IBA,IBA,IBA IEA,IBA,IBA,IBA,IBA IEA,IBA,IBA,IBA IEA,IEA,IBA,IBA IEA,IBA IEA,IBA,IBA IEA,IBA,IBA,IBA,IEA,IBA IEA,IBA IEA,IEA,IEA,IEA,IBA,IMP IGI IEA,IEA,IBA,IEA,IEA,IBA IEA,ISS IEA,IBA IEA,IEA,IEA,ISS,IEA,IEA,IBA IEA,IBA IEA,IEA,IEA,IEA,IEA,IEA,IBA IEA	ENSBTAG00000012061	FALSE	POU3F1
query_1	TRUE	7.84799e-06	4390	134	60	0.447761	0.0136674	GO:0048856	GO:BP	anatomical structure development	18832	13525	GO:0032502	IBA,IEA,IEA,IBA,IBA,IBA IEA,IEA,IEA,IEA,IEA,IEA,IBA,IBA,IBA,IBA,IBA IEA,IBA,IBA,IBA,IBA IEA,IBA,IBA,IBA IEA,IEA,IBA,IBA IEA,IBA IEA,IBA,IBA IEA,IBA,IBA,IBA,IEA,IBA IEA,IBA IEA,IEA,IEA,IEA,IBA,IMP IGI IEA,IEA,IBA,IEA,IEA,IBA IEA,ISS IEA,IBA IEA,IEA,IEA,ISS,IEA,IEA,IBA IEA,IBA IEA,IEA,IEA,IEA,IEA,IEA,IBA IEA	ENSBTAG00000002306	FALSE	UTP11
query_1	TRUE	7.84799e-06	4390	134	60	0.447761	0.0136674	GO:0048856	GO:BP	anatomical structure development	18832	13525	GO:0032502	IBA,IEA,IEA,IBA,IBA,IBA IEA,IEA,IEA,IEA,IEA,IEA,IBA,IBA,IBA,IBA,IBA IEA,IBA,IBA,IBA,IBA IEA,IBA,IBA,IBA IEA,IEA,IBA,IBA IEA,IBA IEA,IBA,IBA IEA,IBA,IBA,IBA,IEA,IBA IEA,IBA IEA,IEA,IEA,IEA,IBA,IMP IGI IEA,IEA,IBA,IEA,IEA,IBA IEA,ISS IEA,IBA IEA,IEA,IEA,ISS,IEA,IEA,IBA IEA,IBA IEA,IEA,IEA,IEA,IEA,IEA,IBA IEA	ENSBTAG00000020510	FALSE	EPHA10
query_1	TRUE	7.84799e-06	4390	134	60	0.447761	0.0136674	GO:0048856	GO:BP	anatomical structure development	18832	13525	GO:0032502	IBA,IEA,IEA,IBA,IBA,IBA IEA,IEA,IEA,IEA,IEA,IEA,IBA,IBA,IBA,IBA,IBA IEA,IBA,IBA,IBA,IBA IEA,IBA,IBA,IBA IEA,IEA,IBA,IBA IEA,IBA IEA,IBA,IBA IEA,IBA,IBA,IBA,IEA,IBA IEA,IBA IEA,IEA,IEA,IEA,IBA,IMP IGI IEA,IEA,IBA,IEA,IEA,IBA IEA,ISS IEA,IBA IEA,IEA,IEA,ISS,IEA,IEA,IBA IEA,IBA IEA,IEA,IEA,IEA,IEA,IEA,IBA IEA	ENSBTAG00000011316	FALSE	ZC3H12A
query_1	TRUE	7.84799e-06	4390	134	60	0.447761	0.0136674	GO:0048856	GO:BP	anatomical structure development	18832	13525	GO:0032502	IBA,IEA,IEA,IBA,IBA,IBA IEA,IEA,IEA,IEA,IEA,IEA,IBA,IBA,IBA,IBA,IBA IEA,IBA,IBA,IBA,IBA IEA,IBA,IBA,IBA IEA,IEA,IBA,IBA IEA,IBA IEA,IBA,IBA IEA,IBA,IBA,IBA,IEA,IBA IEA,IBA IEA,IEA,IEA,IEA,IBA,IMP IGI IEA,IEA,IBA,IEA,IEA,IBA IEA,ISS IEA,IBA IEA,IEA,IEA,ISS,IEA,IEA,IBA IEA,IBA IEA,IEA,IEA,IEA,IEA,IEA,IBA IEA	ENSBTAG00000002583	FALSE	DNALI1
query_1	TRUE	7.84799e-06	4390	134	60	0.447761	0.0136674	GO:0048856	GO:BP	anatomical structure development	18832	13525	GO:0032502	IBA,IEA,IEA,IBA,IBA,IBA IEA,IEA,IEA,IEA,IEA,IEA,IBA,IBA,IBA,IBA,IBA IEA,IBA,IBA,IBA,IBA IEA,IBA,IBA,IBA IEA,IEA,IBA,IBA IEA,IBA IEA,IBA,IBA IEA,IBA,IBA,IBA,IEA,IBA IEA,IBA IEA,IEA,IEA,IEA,IBA,IMP IGI IEA,IEA,IBA,IEA,IEA,IBA IEA,ISS IEA,IBA IEA,IEA,IEA,ISS,IEA,IEA,IBA IEA,IBA IEA,IEA,IEA,IEA,IEA,IEA,IBA IEA	ENSBTAG00000051083	FALSE	WNT4
query_1	TRUE	7.84799e-06	4390	134	60	0.447761	0.0136674	GO:0048856	GO:BP	anatomical structure development	18832	13525	GO:0032502	IBA,IEA,IEA,IBA,IBA,IBA IEA,IEA,IEA,IEA,IEA,IEA,IBA,IBA,IBA,IBA,IBA IEA,IBA,IBA,IBA,IBA IEA,IBA,IBA,IBA IEA,IEA,IBA,IBA IEA,IBA IEA,IBA,IBA IEA,IBA,IBA,IBA,IEA,IBA IEA,IBA IEA,IEA,IEA,IEA,IBA,IMP IGI IEA,IEA,IBA,IEA,IEA,IBA IEA,ISS IEA,IBA IEA,IEA,IEA,ISS,IEA,IEA,IBA IEA,IBA IEA,IEA,IEA,IEA,IEA,IEA,IBA IEA	ENSBTAG00000001700	FALSE	CDC42
query_1	TRUE	7.84799e-06	4390	134	60	0.447761	0.0136674	GO:0048856	GO:BP	anatomical structure development	18832	13525	GO:0032502	IBA,IEA,IEA,IBA,IBA,IBA IEA,IEA,IEA,IEA,IEA,IEA,IBA,IBA,IBA,IBA,IBA IEA,IBA,IBA,IBA,IBA IEA,IBA,IBA,IBA IEA,IEA,IBA,IBA IEA,IBA IEA,IBA,IBA IEA,IBA,IBA,IBA,IEA,IBA IEA,IBA IEA,IEA,IEA,IEA,IBA,IMP IGI IEA,IEA,IBA,IEA,IEA,IBA IEA,ISS IEA,IBA IEA,IEA,IEA,ISS,IEA,IEA,IBA IEA,IBA IEA,IEA,IEA,IEA,IEA,IEA,IBA IEA	ENSBTAG00000017122	FALSE	HSPG2
query_1	TRUE	7.84799e-06	4390	134	60	0.447761	0.0136674	GO:0048856	GO:BP	anatomical structure development	18832	13525	GO:0032502	IBA,IEA,IEA,IBA,IBA,IBA IEA,IEA,IEA,IEA,IEA,IEA,IBA,IBA,IBA,IBA,IBA IEA,IBA,IBA,IBA,IBA IEA,IBA,IBA,IBA IEA,IEA,IBA,IBA IEA,IBA IEA,IBA,IBA IEA,IBA,IBA,IBA,IEA,IBA IEA,IBA IEA,IEA,IEA,IEA,IBA,IMP IGI IEA,IEA,IBA,IEA,IEA,IBA IEA,ISS IEA,IBA IEA,IEA,IEA,ISS,IEA,IEA,IBA IEA,IBA IEA,IEA,IEA,IEA,IEA,IEA,IBA IEA	ENSBTAG00000008951	FALSE	ALPL
query_1	TRUE	7.84799e-06	4390	134	60	0.447761	0.0136674	GO:0048856	GO:BP	anatomical structure development	18832	13525	GO:0032502	IBA,IEA,IEA,IBA,IBA,IBA IEA,IEA,IEA,IEA,IEA,IEA,IBA,IBA,IBA,IBA,IBA IEA,IBA,IBA,IBA,IBA IEA,IBA,IBA,IBA IEA,IEA,IBA,IBA IEA,IBA IEA,IBA,IBA IEA,IBA,IBA,IBA,IEA,IBA IEA,IBA IEA,IEA,IEA,IEA,IBA,IMP IGI IEA,IEA,IBA,IEA,IEA,IBA IEA,ISS IEA,IBA IEA,IEA,IEA,ISS,IEA,IEA,IBA IEA,IBA IEA,IEA,IEA,IEA,IEA,IEA,IBA IEA	ENSBTAG00000002977	FALSE	ECE1
query_1	TRUE	7.84799e-06	4390	134	60	0.447761	0.0136674	GO:0048856	GO:BP	anatomical structure development	18832	13525	GO:0032502	IBA,IEA,IEA,IBA,IBA,IBA IEA,IEA,IEA,IEA,IEA,IEA,IBA,IBA,IBA,IBA,IBA IEA,IBA,IBA,IBA,IBA IEA,IBA,IBA,IBA IEA,IEA,IBA,IBA IEA,IBA IEA,IBA,IBA IEA,IBA,IBA,IBA,IEA,IBA IEA,IBA IEA,IEA,IEA,IEA,IBA,IMP IGI IEA,IEA,IBA,IEA,IEA,IBA IEA,ISS IEA,IBA IEA,IEA,IEA,ISS,IEA,IEA,IBA IEA,IBA IEA,IEA,IEA,IEA,IEA,IEA,IBA IEA	ENSBTAG00000016284	FALSE	IL7
query_1	TRUE	7.84799e-06	4390	134	60	0.447761	0.0136674	GO:0048856	GO:BP	anatomical structure development	18832	13525	GO:0032502	IBA,IEA,IEA,IBA,IBA,IBA IEA,IEA,IEA,IEA,IEA,IEA,IBA,IBA,IBA,IBA,IBA IEA,IBA,IBA,IBA,IBA IEA,IBA,IBA,IBA IEA,IEA,IBA,IBA IEA,IBA IEA,IBA,IBA IEA,IBA,IBA,IBA,IEA,IBA IEA,IBA IEA,IEA,IEA,IEA,IBA,IMP IGI IEA,IEA,IBA,IEA,IEA,IBA IEA,ISS IEA,IBA IEA,IEA,IEA,ISS,IEA,IEA,IBA IEA,IBA IEA,IEA,IEA,IEA,IEA,IEA,IBA IEA	ENSBTAG00000020667	FALSE	KCNQ3
query_1	TRUE	7.84799e-06	4390	134	60	0.447761	0.0136674	GO:0048856	GO:BP	anatomical structure development	18832	13525	GO:0032502	IBA,IEA,IEA,IBA,IBA,IBA IEA,IEA,IEA,IEA,IEA,IEA,IBA,IBA,IBA,IBA,IBA IEA,IBA,IBA,IBA,IBA IEA,IBA,IBA,IBA IEA,IEA,IBA,IBA IEA,IBA IEA,IBA,IBA IEA,IBA,IBA,IBA,IEA,IBA IEA,IBA IEA,IEA,IEA,IEA,IBA,IMP IGI IEA,IEA,IBA,IEA,IEA,IBA IEA,ISS IEA,IBA IEA,IEA,IEA,ISS,IEA,IEA,IBA IEA,IBA IEA,IEA,IEA,IEA,IEA,IEA,IBA IEA	ENSBTAG00000007736	FALSE	OC90
query_1	TRUE	7.84799e-06	4390	134	60	0.447761	0.0136674	GO:0048856	GO:BP	anatomical structure development	18832	13525	GO:0032502	IBA,IEA,IEA,IBA,IBA,IBA IEA,IEA,IEA,IEA,IEA,IEA,IBA,IBA,IBA,IBA,IBA IEA,IBA,IBA,IBA,IBA IEA,IBA,IBA,IBA IEA,IEA,IBA,IBA IEA,IBA IEA,IBA,IBA IEA,IBA,IBA,IBA,IEA,IBA IEA,IBA IEA,IEA,IEA,IEA,IBA,IMP IGI IEA,IEA,IBA,IEA,IEA,IBA IEA,ISS IEA,IBA IEA,IEA,IEA,ISS,IEA,IEA,IBA IEA,IBA IEA,IEA,IEA,IEA,IEA,IEA,IBA IEA	ENSBTAG00000013499	FALSE	LHX9
query_1	TRUE	7.84799e-06	4390	134	60	0.447761	0.0136674	GO:0048856	GO:BP	anatomical structure development	18832	13525	GO:0032502	IBA,IEA,IEA,IBA,IBA,IBA IEA,IEA,IEA,IEA,IEA,IEA,IBA,IBA,IBA,IBA,IBA IEA,IBA,IBA,IBA,IBA IEA,IBA,IBA,IBA IEA,IEA,IBA,IBA IEA,IBA IEA,IBA,IBA IEA,IBA,IBA,IBA,IEA,IBA IEA,IBA IEA,IEA,IEA,IEA,IBA,IMP IGI IEA,IEA,IBA,IEA,IEA,IBA IEA,ISS IEA,IBA IEA,IEA,IEA,ISS,IEA,IEA,IBA IEA,IBA IEA,IEA,IEA,IEA,IEA,IEA,IBA IEA	ENSBTAG00000048378	FALSE	DCC
query_1	TRUE	7.84799e-06	4390	134	60	0.447761	0.0136674	GO:0048856	GO:BP	anatomical structure development	18832	13525	GO:0032502	IBA,IEA,IEA,IBA,IBA,IBA IEA,IEA,IEA,IEA,IEA,IEA,IBA,IBA,IBA,IBA,IBA IEA,IBA,IBA,IBA,IBA IEA,IBA,IBA,IBA IEA,IEA,IBA,IBA IEA,IBA IEA,IBA,IBA IEA,IBA,IBA,IBA,IEA,IBA IEA,IBA IEA,IEA,IEA,IEA,IBA,IMP IGI IEA,IEA,IBA,IEA,IEA,IBA IEA,ISS IEA,IBA IEA,IEA,IEA,ISS,IEA,IEA,IBA IEA,IBA IEA,IEA,IEA,IEA,IEA,IEA,IBA IEA	ENSBTAG00000021143	FALSE	DNMT3A
query_1	TRUE	7.84799e-06	4390	134	60	0.447761	0.0136674	GO:0048856	GO:BP	anatomical structure development	18832	13525	GO:0032502	IBA,IEA,IEA,IBA,IBA,IBA IEA,IEA,IEA,IEA,IEA,IEA,IBA,IBA,IBA,IBA,IBA IEA,IBA,IBA,IBA,IBA IEA,IBA,IBA,IBA IEA,IEA,IBA,IBA IEA,IBA IEA,IBA,IBA IEA,IBA,IBA,IBA,IEA,IBA IEA,IBA IEA,IEA,IEA,IEA,IBA,IMP IGI IEA,IEA,IBA,IEA,IEA,IBA IEA,ISS IEA,IBA IEA,IEA,IEA,ISS,IEA,IEA,IBA IEA,IBA IEA,IEA,IEA,IEA,IEA,IEA,IBA IEA	ENSBTAG00000015007	FALSE	NCOA1
query_1	TRUE	7.84799e-06	4390	134	60	0.447761	0.0136674	GO:0048856	GO:BP	anatomical structure development	18832	13525	GO:0032502	IBA,IEA,IEA,IBA,IBA,IBA IEA,IEA,IEA,IEA,IEA,IEA,IBA,IBA,IBA,IBA,IBA IEA,IBA,IBA,IBA,IBA IEA,IBA,IBA,IBA IEA,IEA,IBA,IBA IEA,IBA IEA,IBA,IBA IEA,IBA,IBA,IBA,IEA,IBA IEA,IBA IEA,IEA,IEA,IEA,IBA,IMP IGI IEA,IEA,IBA,IEA,IEA,IBA IEA,ISS IEA,IBA IEA,IEA,IEA,ISS,IEA,IEA,IBA IEA,IBA IEA,IEA,IEA,IEA,IEA,IEA,IBA IEA	ENSBTAG00000003404	FALSE	PFN4
query_1	TRUE	7.84799e-06	4390	134	60	0.447761	0.0136674	GO:0048856	GO:BP	anatomical structure development	18832	13525	GO:0032502	IBA,IEA,IEA,IBA,IBA,IBA IEA,IEA,IEA,IEA,IEA,IEA,IBA,IBA,IBA,IBA,IBA IEA,IBA,IBA,IBA,IBA IEA,IBA,IBA,IBA IEA,IEA,IBA,IBA IEA,IBA IEA,IBA,IBA IEA,IBA,IBA,IBA,IEA,IBA IEA,IBA IEA,IEA,IEA,IEA,IBA,IMP IGI IEA,IEA,IBA,IEA,IEA,IBA IEA,ISS IEA,IBA IEA,IEA,IEA,ISS,IEA,IEA,IBA IEA,IBA IEA,IEA,IEA,IEA,IEA,IEA,IBA IEA	ENSBTAG00000003407	FALSE	SF3B6
query_1	TRUE	7.84799e-06	4390	134	60	0.447761	0.0136674	GO:0048856	GO:BP	anatomical structure development	18832	13525	GO:0032502	IBA,IEA,IEA,IBA,IBA,IBA IEA,IEA,IEA,IEA,IEA,IEA,IBA,IBA,IBA,IBA,IBA IEA,IBA,IBA,IBA,IBA IEA,IBA,IBA,IBA IEA,IEA,IBA,IBA IEA,IBA IEA,IBA,IBA IEA,IBA,IBA,IBA,IEA,IBA IEA,IBA IEA,IEA,IEA,IEA,IBA,IMP IGI IEA,IEA,IBA,IEA,IEA,IBA IEA,ISS IEA,IBA IEA,IEA,IEA,ISS,IEA,IEA,IBA IEA,IBA IEA,IEA,IEA,IEA,IEA,IEA,IBA IEA	ENSBTAG00000020319	FALSE	ALOX5
query_1	TRUE	7.84799e-06	4390	134	60	0.447761	0.0136674	GO:0048856	GO:BP	anatomical structure development	18832	13525	GO:0032502	IBA,IEA,IEA,IBA,IBA,IBA IEA,IEA,IEA,IEA,IEA,IEA,IBA,IBA,IBA,IBA,IBA IEA,IBA,IBA,IBA,IBA IEA,IBA,IBA,IBA IEA,IEA,IBA,IBA IEA,IBA IEA,IBA,IBA IEA,IBA,IBA,IBA,IEA,IBA IEA,IBA IEA,IEA,IEA,IEA,IBA,IMP IGI IEA,IEA,IBA,IEA,IEA,IBA IEA,ISS IEA,IBA IEA,IEA,IEA,ISS,IEA,IEA,IBA IEA,IBA IEA,IEA,IEA,IEA,IEA,IEA,IBA IEA	ENSBTAG00000005077	FALSE	CXCL12
query_1	TRUE	1.05133e-05	1253	134	28	0.208955	0.0223464	GO:0007010	GO:BP	cytoskeleton organization	18832	2653	GO:0006996	IBA,IBA,IBA,IEA,IBA IEA,IBA,IBA,IBA,IBA,IBA,IBA,IBA IEA,IBA,IBA,IBA,IBA,ISS IBA IEA,IBA IEA,IBA,IBA IEA,IBA,IBA,IBA,IEA,IEA,IEA,ISS IBA,IBA	ENSBTAG00000030548	FALSE	KRT27
query_1	TRUE	1.05133e-05	1253	134	28	0.208955	0.0223464	GO:0007010	GO:BP	cytoskeleton organization	18832	2653	GO:0006996	IBA,IBA,IBA,IEA,IBA IEA,IBA,IBA,IBA,IBA,IBA,IBA,IBA IEA,IBA,IBA,IBA,IBA,ISS IBA IEA,IBA IEA,IBA,IBA IEA,IBA,IBA,IBA,IEA,IEA,IEA,ISS IBA,IBA	ENSBTAG00000040279	FALSE	KRT24
query_1	TRUE	1.05133e-05	1253	134	28	0.208955	0.0223464	GO:0007010	GO:BP	cytoskeleton organization	18832	2653	GO:0006996	IBA,IBA,IBA,IEA,IBA IEA,IBA,IBA,IBA,IBA,IBA,IBA,IBA IEA,IBA,IBA,IBA,IBA,ISS IBA IEA,IBA IEA,IBA,IBA IEA,IBA,IBA,IBA,IEA,IEA,IEA,ISS IBA,IBA	ENSBTAG00000020824	FALSE	KRT10
query_1	TRUE	1.05133e-05	1253	134	28	0.208955	0.0223464	GO:0007010	GO:BP	cytoskeleton organization	18832	2653	GO:0006996	IBA,IBA,IBA,IEA,IBA IEA,IBA,IBA,IBA,IBA,IBA,IBA,IBA IEA,IBA,IBA,IBA,IBA,ISS IBA IEA,IBA IEA,IBA,IBA IEA,IBA,IBA,IBA,IEA,IEA,IEA,ISS IBA,IBA	ENSBTAG00000013698	FALSE	ODAD4
query_1	TRUE	1.05133e-05	1253	134	28	0.208955	0.0223464	GO:0007010	GO:BP	cytoskeleton organization	18832	2653	GO:0006996	IBA,IBA,IBA,IEA,IBA IEA,IBA,IBA,IBA,IBA,IBA,IBA,IBA IEA,IBA,IBA,IBA,IBA,ISS IBA IEA,IBA IEA,IBA,IBA IEA,IBA,IBA,IBA,IEA,IEA,IEA,ISS IBA,IBA	ENSBTAG00000007794	FALSE	KRT20
query_1	TRUE	1.05133e-05	1253	134	28	0.208955	0.0223464	GO:0007010	GO:BP	cytoskeleton organization	18832	2653	GO:0006996	IBA,IBA,IBA,IEA,IBA IEA,IBA,IBA,IBA,IBA,IBA,IBA,IBA IEA,IBA,IBA,IBA,IBA,ISS IBA IEA,IBA IEA,IBA,IBA IEA,IBA,IBA,IBA,IEA,IEA,IEA,ISS IBA,IBA	ENSBTAG00000040460	FALSE	KRT23
query_1	TRUE	1.05133e-05	1253	134	28	0.208955	0.0223464	GO:0007010	GO:BP	cytoskeleton organization	18832	2653	GO:0006996	IBA,IBA,IBA,IEA,IBA IEA,IBA,IBA,IBA,IBA,IBA,IBA,IBA IEA,IBA,IBA,IBA,IBA,ISS IBA IEA,IBA IEA,IBA,IBA IEA,IBA,IBA,IBA,IEA,IEA,IEA,ISS IBA,IBA	ENSBTAG00000020078	FALSE	KRT39
query_1	TRUE	1.05133e-05	1253	134	28	0.208955	0.0223464	GO:0007010	GO:BP	cytoskeleton organization	18832	2653	GO:0006996	IBA,IBA,IBA,IEA,IBA IEA,IBA,IBA,IBA,IBA,IBA,IBA,IBA IEA,IBA,IBA,IBA,IBA,ISS IBA IEA,IBA IEA,IBA,IBA IEA,IBA,IBA,IBA,IEA,IEA,IEA,ISS IBA,IBA	ENSBTAG00000017408	FALSE	KRT40
query_1	TRUE	1.05133e-05	1253	134	28	0.208955	0.0223464	GO:0007010	GO:BP	cytoskeleton organization	18832	2653	GO:0006996	IBA,IBA,IBA,IEA,IBA IEA,IBA,IBA,IBA,IBA,IBA,IBA,IBA IEA,IBA,IBA,IBA,IBA,ISS IBA IEA,IBA IEA,IBA,IBA IEA,IBA,IBA,IBA,IEA,IEA,IEA,ISS IBA,IBA	ENSBTAG00000007583	FALSE	KRT14
query_1	TRUE	1.05133e-05	1253	134	28	0.208955	0.0223464	GO:0007010	GO:BP	cytoskeleton organization	18832	2653	GO:0006996	IBA,IBA,IBA,IEA,IBA IEA,IBA,IBA,IBA,IBA,IBA,IBA,IBA IEA,IBA,IBA,IBA,IBA,ISS IBA IEA,IBA IEA,IBA,IBA IEA,IBA,IBA,IBA,IEA,IEA,IEA,ISS IBA,IBA	ENSBTAG00000050581	FALSE
query_1	TRUE	1.05133e-05	1253	134	28	0.208955	0.0223464	GO:0007010	GO:BP	cytoskeleton organization	18832	2653	GO:0006996	IBA,IBA,IBA,IEA,IBA IEA,IBA,IBA,IBA,IBA,IBA,IBA,IBA IEA,IBA,IBA,IBA,IBA,ISS IBA IEA,IBA IEA,IBA,IBA IEA,IBA,IBA,IBA,IEA,IEA,IEA,ISS IBA,IBA	ENSBTAG00000047165	FALSE	KRT9
query_1	TRUE	1.05133e-05	1253	134	28	0.208955	0.0223464	GO:0007010	GO:BP	cytoskeleton organization	18832	2653	GO:0006996	IBA,IBA,IBA,IEA,IBA IEA,IBA,IBA,IBA,IBA,IBA,IBA,IBA IEA,IBA,IBA,IBA,IBA,ISS IBA IEA,IBA IEA,IBA,IBA IEA,IBA,IBA,IBA,IEA,IEA,IEA,ISS IBA,IBA	ENSBTAG00000033766	FALSE	KRT16
query_1	TRUE	1.05133e-05	1253	134	28	0.208955	0.0223464	GO:0007010	GO:BP	cytoskeleton organization	18832	2653	GO:0006996	IBA,IBA,IBA,IEA,IBA IEA,IBA,IBA,IBA,IBA,IBA,IBA,IBA IEA,IBA,IBA,IBA,IBA,ISS IBA IEA,IBA IEA,IBA,IBA IEA,IBA,IBA,IBA,IEA,IEA,IEA,ISS IBA,IBA	ENSBTAG00000013685	FALSE	KRT31
query_1	TRUE	1.05133e-05	1253	134	28	0.208955	0.0223464	GO:0007010	GO:BP	cytoskeleton organization	18832	2653	GO:0006996	IBA,IBA,IBA,IEA,IBA IEA,IBA,IBA,IBA,IBA,IBA,IBA,IBA IEA,IBA,IBA,IBA,IBA,ISS IBA IEA,IBA IEA,IBA,IBA IEA,IBA,IBA,IBA,IEA,IEA,IEA,ISS IBA,IBA	ENSBTAG00000000573	FALSE	KRT37
query_1	TRUE	1.05133e-05	1253	134	28	0.208955	0.0223464	GO:0007010	GO:BP	cytoskeleton organization	18832	2653	GO:0006996	IBA,IBA,IBA,IEA,IBA IEA,IBA,IBA,IBA,IBA,IBA,IBA,IBA IEA,IBA,IBA,IBA,IBA,ISS IBA IEA,IBA IEA,IBA,IBA IEA,IBA,IBA,IBA,IEA,IEA,IEA,ISS IBA,IBA	ENSBTAG00000046124	FALSE	KRT36
query_1	TRUE	1.05133e-05	1253	134	28	0.208955	0.0223464	GO:0007010	GO:BP	cytoskeleton organization	18832	2653	GO:0006996	IBA,IBA,IBA,IEA,IBA IEA,IBA,IBA,IBA,IBA,IBA,IBA,IBA IEA,IBA,IBA,IBA,IBA,ISS IBA IEA,IBA IEA,IBA,IBA IEA,IBA,IBA,IBA,IEA,IEA,IEA,ISS IBA,IBA	ENSBTAG00000030555	FALSE	KRT28
query_1	TRUE	1.05133e-05	1253	134	28	0.208955	0.0223464	GO:0007010	GO:BP	cytoskeleton organization	18832	2653	GO:0006996	IBA,IBA,IBA,IEA,IBA IEA,IBA,IBA,IBA,IBA,IBA,IBA,IBA IEA,IBA,IBA,IBA,IBA,ISS IBA IEA,IBA IEA,IBA,IBA IEA,IBA,IBA,IBA,IEA,IEA,IEA,ISS IBA,IBA	ENSBTAG00000030542	FALSE	KRT25
query_1	TRUE	1.05133e-05	1253	134	28	0.208955	0.0223464	GO:0007010	GO:BP	cytoskeleton organization	18832	2653	GO:0006996	IBA,IBA,IBA,IEA,IBA IEA,IBA,IBA,IBA,IBA,IBA,IBA,IBA IEA,IBA,IBA,IBA,IBA,ISS IBA IEA,IBA IEA,IBA,IBA IEA,IBA,IBA,IBA,IEA,IEA,IEA,ISS IBA,IBA	ENSBTAG00000006806	FALSE	KRT17
query_1	TRUE	1.05133e-05	1253	134	28	0.208955	0.0223464	GO:0007010	GO:BP	cytoskeleton organization	18832	2653	GO:0006996	IBA,IBA,IBA,IEA,IBA IEA,IBA,IBA,IBA,IBA,IBA,IBA,IBA IEA,IBA,IBA,IBA,IBA,ISS IBA IEA,IBA IEA,IBA,IBA IEA,IBA,IBA,IBA,IEA,IEA,IEA,ISS IBA,IBA	ENSBTAG00000047262	FALSE	KRT42
query_1	TRUE	1.05133e-05	1253	134	28	0.208955	0.0223464	GO:0007010	GO:BP	cytoskeleton organization	18832	2653	GO:0006996	IBA,IBA,IBA,IEA,IBA IEA,IBA,IBA,IBA,IBA,IBA,IBA,IBA IEA,IBA,IBA,IBA,IBA,ISS IBA IEA,IBA IEA,IBA,IBA IEA,IBA,IBA,IBA,IEA,IEA,IEA,ISS IBA,IBA	ENSBTAG00000004905	FALSE	KRT19
query_1	TRUE	1.05133e-05	1253	134	28	0.208955	0.0223464	GO:0007010	GO:BP	cytoskeleton organization	18832	2653	GO:0006996	IBA,IBA,IBA,IEA,IBA IEA,IBA,IBA,IBA,IBA,IBA,IBA,IBA IEA,IBA,IBA,IBA,IBA,ISS IBA IEA,IBA IEA,IBA,IBA IEA,IBA,IBA,IBA,IEA,IEA,IEA,ISS IBA,IBA	ENSBTAG00000004903	FALSE	KRT15
query_1	TRUE	1.05133e-05	1253	134	28	0.208955	0.0223464	GO:0007010	GO:BP	cytoskeleton organization	18832	2653	GO:0006996	IBA,IBA,IBA,IEA,IBA IEA,IBA,IBA,IBA,IBA,IBA,IBA,IBA IEA,IBA,IBA,IBA,IBA,ISS IBA IEA,IBA IEA,IBA,IBA IEA,IBA,IBA,IBA,IEA,IEA,IEA,ISS IBA,IBA	ENSBTAG00000037553	FALSE	KRT33A
query_1	TRUE	1.05133e-05	1253	134	28	0.208955	0.0223464	GO:0007010	GO:BP	cytoskeleton organization	18832	2653	GO:0006996	IBA,IBA,IBA,IEA,IBA IEA,IBA,IBA,IBA,IBA,IBA,IBA,IBA IEA,IBA,IBA,IBA,IBA,ISS IBA IEA,IBA IEA,IBA,IBA IEA,IBA,IBA,IBA,IEA,IEA,IEA,ISS IBA,IBA	ENSBTAG00000016384	FALSE	KRT32
query_1	TRUE	1.05133e-05	1253	134	28	0.208955	0.0223464	GO:0007010	GO:BP	cytoskeleton organization	18832	2653	GO:0006996	IBA,IBA,IBA,IEA,IBA IEA,IBA,IBA,IBA,IBA,IBA,IBA,IBA IEA,IBA,IBA,IBA,IBA,ISS IBA IEA,IBA IEA,IBA,IBA IEA,IBA,IBA,IBA,IEA,IEA,IEA,ISS IBA,IBA	ENSBTAG00000007173	FALSE	PDGFRA
query_1	TRUE	1.05133e-05	1253	134	28	0.208955	0.0223464	GO:0007010	GO:BP	cytoskeleton organization	18832	2653	GO:0006996	IBA,IBA,IBA,IEA,IBA IEA,IBA,IBA,IBA,IBA,IBA,IBA,IBA IEA,IBA,IBA,IBA,IBA,ISS IBA IEA,IBA IEA,IBA,IBA IEA,IBA,IBA,IBA,IEA,IEA,IEA,ISS IBA,IBA	ENSBTAG00000007300	FALSE	FHL3
query_1	TRUE	1.05133e-05	1253	134	28	0.208955	0.0223464	GO:0007010	GO:BP	cytoskeleton organization	18832	2653	GO:0006996	IBA,IBA,IBA,IEA,IBA IEA,IBA,IBA,IBA,IBA,IBA,IBA,IBA IEA,IBA,IBA,IBA,IBA,ISS IBA IEA,IBA IEA,IBA,IBA IEA,IBA,IBA,IBA,IEA,IEA,IEA,ISS IBA,IBA	ENSBTAG00000051083	FALSE	WNT4
query_1	TRUE	1.05133e-05	1253	134	28	0.208955	0.0223464	GO:0007010	GO:BP	cytoskeleton organization	18832	2653	GO:0006996	IBA,IBA,IBA,IEA,IBA IEA,IBA,IBA,IBA,IBA,IBA,IBA,IBA IEA,IBA,IBA,IBA,IBA,ISS IBA IEA,IBA IEA,IBA,IBA IEA,IBA,IBA,IBA,IEA,IEA,IEA,ISS IBA,IBA	ENSBTAG00000001700	FALSE	CDC42
query_1	TRUE	1.05133e-05	1253	134	28	0.208955	0.0223464	GO:0007010	GO:BP	cytoskeleton organization	18832	2653	GO:0006996	IBA,IBA,IBA,IEA,IBA IEA,IBA,IBA,IBA,IBA,IBA,IBA,IBA IEA,IBA,IBA,IBA,IBA,ISS IBA IEA,IBA IEA,IBA,IBA IEA,IBA,IBA,IBA,IEA,IEA,IEA,ISS IBA,IBA	ENSBTAG00000003838	FALSE
query_1	TRUE	0.000107159	4730	134	60	0.447761	0.012685	GO:0032502	GO:BP	developmental process	18832	7884	GO:0008150	IBA,IEA,IEA,IBA,IBA,IBA IEA,IEA,IEA,IEA,IEA,IEA,IBA,IBA,IBA,IBA,IBA IEA,IBA,IBA,IBA,IBA IEA,IBA,IBA,IBA IEA,IEA,IBA,IBA IEA,IBA IEA,IBA,IBA IEA,IBA,IBA,IBA,IEA,IBA IEA,IBA IEA,IEA,IBA IEA,IEA,IBA,IMP IGI IEA,IEA,IBA,IEA,IEA,IBA IEA,ISS IEA,IBA IEA,IEA,IEA,ISS,IEA,IEA,IBA IEA,IBA IEA,IEA,IEA,IEA,IEA,IEA,IBA IEA	ENSBTAG00000037844	FALSE	CDH18
query_1	TRUE	0.000107159	4730	134	60	0.447761	0.012685	GO:0032502	GO:BP	developmental process	18832	7884	GO:0008150	IBA,IEA,IEA,IBA,IBA,IBA IEA,IEA,IEA,IEA,IEA,IEA,IBA,IBA,IBA,IBA,IBA IEA,IBA,IBA,IBA,IBA IEA,IBA,IBA,IBA IEA,IEA,IBA,IBA IEA,IBA IEA,IBA,IBA IEA,IBA,IBA,IBA,IEA,IBA IEA,IBA IEA,IEA,IBA IEA,IEA,IBA,IMP IGI IEA,IEA,IBA,IEA,IEA,IBA IEA,ISS IEA,IBA IEA,IEA,IEA,ISS,IEA,IEA,IBA IEA,IBA IEA,IEA,IEA,IEA,IEA,IEA,IBA IEA	ENSBTAG00000019262	FALSE	TOP2A
query_1	TRUE	0.000107159	4730	134	60	0.447761	0.012685	GO:0032502	GO:BP	developmental process	18832	7884	GO:0008150	IBA,IEA,IEA,IBA,IBA,IBA IEA,IEA,IEA,IEA,IEA,IEA,IBA,IBA,IBA,IBA,IBA IEA,IBA,IBA,IBA,IBA IEA,IBA,IBA,IBA IEA,IEA,IBA,IBA IEA,IBA IEA,IBA,IBA IEA,IBA,IBA,IBA,IEA,IBA IEA,IBA IEA,IEA,IBA IEA,IEA,IBA,IMP IGI IEA,IEA,IBA,IEA,IEA,IBA IEA,ISS IEA,IBA IEA,IEA,IEA,ISS,IEA,IEA,IBA IEA,IBA IEA,IEA,IEA,IEA,IEA,IEA,IBA IEA	ENSBTAG00000015133	FALSE	CCR7
query_1	TRUE	0.000107159	4730	134	60	0.447761	0.012685	GO:0032502	GO:BP	developmental process	18832	7884	GO:0008150	IBA,IEA,IEA,IBA,IBA,IBA IEA,IEA,IEA,IEA,IEA,IEA,IBA,IBA,IBA,IBA,IBA IEA,IBA,IBA,IBA,IBA IEA,IBA,IBA,IBA IEA,IEA,IBA,IBA IEA,IBA IEA,IBA,IBA IEA,IBA,IBA,IBA,IEA,IBA IEA,IBA IEA,IEA,IBA IEA,IEA,IBA,IMP IGI IEA,IEA,IBA,IEA,IEA,IBA IEA,ISS IEA,IBA IEA,IEA,IEA,ISS,IEA,IEA,IBA IEA,IBA IEA,IEA,IEA,IEA,IEA,IEA,IBA IEA	ENSBTAG00000030548	FALSE	KRT27
query_1	TRUE	0.000107159	4730	134	60	0.447761	0.012685	GO:0032502	GO:BP	developmental process	18832	7884	GO:0008150	IBA,IEA,IEA,IBA,IBA,IBA IEA,IEA,IEA,IEA,IEA,IEA,IBA,IBA,IBA,IBA,IBA IEA,IBA,IBA,IBA,IBA IEA,IBA,IBA,IBA IEA,IEA,IBA,IBA IEA,IBA IEA,IBA,IBA IEA,IBA,IBA,IBA,IEA,IBA IEA,IBA IEA,IEA,IBA IEA,IEA,IBA,IMP IGI IEA,IEA,IBA,IEA,IEA,IBA IEA,ISS IEA,IBA IEA,IEA,IEA,ISS,IEA,IEA,IBA IEA,IBA IEA,IEA,IEA,IEA,IEA,IEA,IBA IEA	ENSBTAG00000040279	FALSE	KRT24
query_1	TRUE	0.000107159	4730	134	60	0.447761	0.012685	GO:0032502	GO:BP	developmental process	18832	7884	GO:0008150	IBA,IEA,IEA,IBA,IBA,IBA IEA,IEA,IEA,IEA,IEA,IEA,IBA,IBA,IBA,IBA,IBA IEA,IBA,IBA,IBA,IBA IEA,IBA,IBA,IBA IEA,IEA,IBA,IBA IEA,IBA IEA,IBA,IBA IEA,IBA,IBA,IBA,IEA,IBA IEA,IBA IEA,IEA,IBA IEA,IEA,IBA,IMP IGI IEA,IEA,IBA,IEA,IEA,IBA IEA,ISS IEA,IBA IEA,IEA,IEA,ISS,IEA,IEA,IBA IEA,IBA IEA,IEA,IEA,IEA,IEA,IEA,IBA IEA	ENSBTAG00000020824	FALSE	KRT10
query_1	TRUE	0.000107159	4730	134	60	0.447761	0.012685	GO:0032502	GO:BP	developmental process	18832	7884	GO:0008150	IBA,IEA,IEA,IBA,IBA,IBA IEA,IEA,IEA,IEA,IEA,IEA,IBA,IBA,IBA,IBA,IBA IEA,IBA,IBA,IBA,IBA IEA,IBA,IBA,IBA IEA,IEA,IBA,IBA IEA,IBA IEA,IBA,IBA IEA,IBA,IBA,IBA,IEA,IBA IEA,IBA IEA,IEA,IBA IEA,IEA,IBA,IMP IGI IEA,IEA,IBA,IEA,IEA,IBA IEA,ISS IEA,IBA IEA,IEA,IEA,ISS,IEA,IEA,IBA IEA,IBA IEA,IEA,IEA,IEA,IEA,IEA,IBA IEA	ENSBTAG00000017685	FALSE	JUP
query_1	TRUE	0.000107159	4730	134	60	0.447761	0.012685	GO:0032502	GO:BP	developmental process	18832	7884	GO:0008150	IBA,IEA,IEA,IBA,IBA,IBA IEA,IEA,IEA,IEA,IEA,IEA,IBA,IBA,IBA,IBA,IBA IEA,IBA,IBA,IBA,IBA IEA,IBA,IBA,IBA IEA,IEA,IBA,IBA IEA,IBA IEA,IBA,IBA IEA,IBA,IBA,IBA,IEA,IBA IEA,IBA IEA,IEA,IBA IEA,IEA,IBA,IMP IGI IEA,IEA,IBA,IEA,IEA,IBA IEA,ISS IEA,IBA IEA,IEA,IEA,ISS,IEA,IEA,IBA IEA,IBA IEA,IEA,IEA,IEA,IEA,IEA,IBA IEA	ENSBTAG00000011454	FALSE	FKBP10
query_1	TRUE	0.000107159	4730	134	60	0.447761	0.012685	GO:0032502	GO:BP	developmental process	18832	7884	GO:0008150	IBA,IEA,IEA,IBA,IBA,IBA IEA,IEA,IEA,IEA,IEA,IEA,IBA,IBA,IBA,IBA,IBA IEA,IBA,IBA,IBA,IBA IEA,IBA,IBA,IBA IEA,IEA,IBA,IBA IEA,IBA IEA,IBA,IBA IEA,IBA,IBA,IBA,IEA,IBA IEA,IBA IEA,IEA,IBA IEA,IEA,IBA,IMP IGI IEA,IEA,IBA,IEA,IEA,IBA IEA,ISS IEA,IBA IEA,IEA,IEA,ISS,IEA,IEA,IBA IEA,IBA IEA,IEA,IEA,IEA,IEA,IEA,IBA IEA	ENSBTAG00000011459	FALSE	KLHL10
query_1	TRUE	0.000107159	4730	134	60	0.447761	0.012685	GO:0032502	GO:BP	developmental process	18832	7884	GO:0008150	IBA,IEA,IEA,IBA,IBA,IBA IEA,IEA,IEA,IEA,IEA,IEA,IBA,IBA,IBA,IBA,IBA IEA,IBA,IBA,IBA,IBA IEA,IBA,IBA,IBA IEA,IEA,IBA,IBA IEA,IBA IEA,IBA,IBA IEA,IBA,IBA,IBA,IEA,IBA IEA,IBA IEA,IEA,IBA IEA,IEA,IBA,IMP IGI IEA,IEA,IBA,IEA,IEA,IBA IEA,ISS IEA,IBA IEA,IEA,IEA,ISS,IEA,IEA,IBA IEA,IBA IEA,IEA,IEA,IEA,IEA,IEA,IBA IEA	ENSBTAG00000013698	FALSE	ODAD4
query_1	TRUE	0.000107159	4730	134	60	0.447761	0.012685	GO:0032502	GO:BP	developmental process	18832	7884	GO:0008150	IBA,IEA,IEA,IBA,IBA,IBA IEA,IEA,IEA,IEA,IEA,IEA,IBA,IBA,IBA,IBA,IBA IEA,IBA,IBA,IBA,IBA IEA,IBA,IBA,IBA IEA,IEA,IBA,IBA IEA,IBA IEA,IBA,IBA IEA,IBA,IBA,IBA,IEA,IBA IEA,IBA IEA,IEA,IBA IEA,IEA,IBA,IMP IGI IEA,IEA,IBA,IEA,IEA,IBA IEA,ISS IEA,IBA IEA,IEA,IEA,ISS,IEA,IEA,IBA IEA,IBA IEA,IEA,IEA,IEA,IEA,IEA,IBA IEA	ENSBTAG00000015518	FALSE	KRT12
query_1	TRUE	0.000107159	4730	134	60	0.447761	0.012685	GO:0032502	GO:BP	developmental process	18832	7884	GO:0008150	IBA,IEA,IEA,IBA,IBA,IBA IEA,IEA,IEA,IEA,IEA,IEA,IBA,IBA,IBA,IBA,IBA IEA,IBA,IBA,IBA,IBA IEA,IBA,IBA,IBA IEA,IEA,IBA,IBA IEA,IBA IEA,IBA,IBA IEA,IBA,IBA,IBA,IEA,IBA IEA,IBA IEA,IEA,IBA IEA,IEA,IBA,IMP IGI IEA,IEA,IBA,IEA,IEA,IBA IEA,ISS IEA,IBA IEA,IEA,IEA,ISS,IEA,IEA,IBA IEA,IBA IEA,IEA,IEA,IEA,IEA,IEA,IBA IEA	ENSBTAG00000007794	FALSE	KRT20
query_1	TRUE	0.000107159	4730	134	60	0.447761	0.012685	GO:0032502	GO:BP	developmental process	18832	7884	GO:0008150	IBA,IEA,IEA,IBA,IBA,IBA IEA,IEA,IEA,IEA,IEA,IEA,IBA,IBA,IBA,IBA,IBA IEA,IBA,IBA,IBA,IBA IEA,IBA,IBA,IBA IEA,IEA,IBA,IBA IEA,IBA IEA,IBA,IBA IEA,IBA,IBA,IBA,IEA,IBA IEA,IBA IEA,IEA,IBA IEA,IEA,IBA,IMP IGI IEA,IEA,IBA,IEA,IEA,IBA IEA,ISS IEA,IBA IEA,IEA,IEA,ISS,IEA,IEA,IBA IEA,IBA IEA,IEA,IEA,IEA,IEA,IEA,IBA IEA	ENSBTAG00000040460	FALSE	KRT23
query_1	TRUE	0.000107159	4730	134	60	0.447761	0.012685	GO:0032502	GO:BP	developmental process	18832	7884	GO:0008150	IBA,IEA,IEA,IBA,IBA,IBA IEA,IEA,IEA,IEA,IEA,IEA,IBA,IBA,IBA,IBA,IBA IEA,IBA,IBA,IBA,IBA IEA,IBA,IBA,IBA IEA,IEA,IBA,IBA IEA,IBA IEA,IBA,IBA IEA,IBA,IBA,IBA,IEA,IBA IEA,IBA IEA,IEA,IBA IEA,IEA,IBA,IMP IGI IEA,IEA,IBA,IEA,IEA,IBA IEA,ISS IEA,IBA IEA,IEA,IEA,ISS,IEA,IEA,IBA IEA,IBA IEA,IEA,IEA,IEA,IEA,IEA,IBA IEA	ENSBTAG00000020078	FALSE	KRT39
query_1	TRUE	0.000107159	4730	134	60	0.447761	0.012685	GO:0032502	GO:BP	developmental process	18832	7884	GO:0008150	IBA,IEA,IEA,IBA,IBA,IBA IEA,IEA,IEA,IEA,IEA,IEA,IBA,IBA,IBA,IBA,IBA IEA,IBA,IBA,IBA,IBA IEA,IBA,IBA,IBA IEA,IEA,IBA,IBA IEA,IBA IEA,IBA,IBA IEA,IBA,IBA,IBA,IEA,IBA IEA,IBA IEA,IEA,IBA IEA,IEA,IBA,IMP IGI IEA,IEA,IBA,IEA,IEA,IBA IEA,ISS IEA,IBA IEA,IEA,IEA,ISS,IEA,IEA,IBA IEA,IBA IEA,IEA,IEA,IEA,IEA,IEA,IBA IEA	ENSBTAG00000017408	FALSE	KRT40
query_1	TRUE	0.000107159	4730	134	60	0.447761	0.012685	GO:0032502	GO:BP	developmental process	18832	7884	GO:0008150	IBA,IEA,IEA,IBA,IBA,IBA IEA,IEA,IEA,IEA,IEA,IEA,IBA,IBA,IBA,IBA,IBA IEA,IBA,IBA,IBA,IBA IEA,IBA,IBA,IBA IEA,IEA,IBA,IBA IEA,IBA IEA,IBA,IBA IEA,IBA,IBA,IBA,IEA,IBA IEA,IBA IEA,IEA,IBA IEA,IEA,IBA,IMP IGI IEA,IEA,IBA,IEA,IEA,IBA IEA,ISS IEA,IBA IEA,IEA,IEA,ISS,IEA,IEA,IBA IEA,IBA IEA,IEA,IEA,IEA,IEA,IEA,IBA IEA	ENSBTAG00000052414	FALSE	HAP1
query_1	TRUE	0.000107159	4730	134	60	0.447761	0.012685	GO:0032502	GO:BP	developmental process	18832	7884	GO:0008150	IBA,IEA,IEA,IBA,IBA,IBA IEA,IEA,IEA,IEA,IEA,IEA,IBA,IBA,IBA,IBA,IBA IEA,IBA,IBA,IBA,IBA IEA,IBA,IBA,IBA IEA,IEA,IBA,IBA IEA,IBA IEA,IBA,IBA IEA,IBA,IBA,IBA,IEA,IBA IEA,IBA IEA,IEA,IBA IEA,IEA,IBA,IMP IGI IEA,IEA,IBA,IEA,IEA,IBA IEA,ISS IEA,IBA IEA,IEA,IEA,ISS,IEA,IEA,IBA IEA,IBA IEA,IEA,IEA,IEA,IEA,IEA,IBA IEA	ENSBTAG00000007583	FALSE	KRT14
query_1	TRUE	0.000107159	4730	134	60	0.447761	0.012685	GO:0032502	GO:BP	developmental process	18832	7884	GO:0008150	IBA,IEA,IEA,IBA,IBA,IBA IEA,IEA,IEA,IEA,IEA,IEA,IBA,IBA,IBA,IBA,IBA IEA,IBA,IBA,IBA,IBA IEA,IBA,IBA,IBA IEA,IEA,IBA,IBA IEA,IBA IEA,IBA,IBA IEA,IBA,IBA,IBA,IEA,IBA IEA,IBA IEA,IEA,IBA IEA,IEA,IBA,IMP IGI IEA,IEA,IBA,IEA,IEA,IBA IEA,ISS IEA,IBA IEA,IEA,IEA,ISS,IEA,IEA,IBA IEA,IBA IEA,IEA,IEA,IEA,IEA,IEA,IBA IEA	ENSBTAG00000050581	FALSE
query_1	TRUE	0.000107159	4730	134	60	0.447761	0.012685	GO:0032502	GO:BP	developmental process	18832	7884	GO:0008150	IBA,IEA,IEA,IBA,IBA,IBA IEA,IEA,IEA,IEA,IEA,IEA,IBA,IBA,IBA,IBA,IBA IEA,IBA,IBA,IBA,IBA IEA,IBA,IBA,IBA IEA,IEA,IBA,IBA IEA,IBA IEA,IBA,IBA IEA,IBA,IBA,IBA,IEA,IBA IEA,IBA IEA,IEA,IBA IEA,IEA,IBA,IMP IGI IEA,IEA,IBA,IEA,IEA,IBA IEA,ISS IEA,IBA IEA,IEA,IEA,ISS,IEA,IEA,IBA IEA,IBA IEA,IEA,IEA,IEA,IEA,IEA,IBA IEA	ENSBTAG00000047165	FALSE	KRT9
query_1	TRUE	0.000107159	4730	134	60	0.447761	0.012685	GO:0032502	GO:BP	developmental process	18832	7884	GO:0008150	IBA,IEA,IEA,IBA,IBA,IBA IEA,IEA,IEA,IEA,IEA,IEA,IBA,IBA,IBA,IBA,IBA IEA,IBA,IBA,IBA,IBA IEA,IBA,IBA,IBA IEA,IEA,IBA,IBA IEA,IBA IEA,IBA,IBA IEA,IBA,IBA,IBA,IEA,IBA IEA,IBA IEA,IEA,IBA IEA,IEA,IBA,IMP IGI IEA,IEA,IBA,IEA,IEA,IBA IEA,ISS IEA,IBA IEA,IEA,IEA,ISS,IEA,IEA,IBA IEA,IBA IEA,IEA,IEA,IEA,IEA,IEA,IBA IEA	ENSBTAG00000033766	FALSE	KRT16
query_1	TRUE	0.000107159	4730	134	60	0.447761	0.012685	GO:0032502	GO:BP	developmental process	18832	7884	GO:0008150	IBA,IEA,IEA,IBA,IBA,IBA IEA,IEA,IEA,IEA,IEA,IEA,IBA,IBA,IBA,IBA,IBA IEA,IBA,IBA,IBA,IBA IEA,IBA,IBA,IBA IEA,IEA,IBA,IBA IEA,IBA IEA,IBA,IBA IEA,IBA,IBA,IBA,IEA,IBA IEA,IBA IEA,IEA,IBA IEA,IEA,IBA,IMP IGI IEA,IEA,IBA,IEA,IEA,IBA IEA,ISS IEA,IBA IEA,IEA,IEA,ISS,IEA,IEA,IBA IEA,IBA IEA,IEA,IEA,IEA,IEA,IEA,IBA IEA	ENSBTAG00000013685	FALSE	KRT31
query_1	TRUE	0.000107159	4730	134	60	0.447761	0.012685	GO:0032502	GO:BP	developmental process	18832	7884	GO:0008150	IBA,IEA,IEA,IBA,IBA,IBA IEA,IEA,IEA,IEA,IEA,IEA,IBA,IBA,IBA,IBA,IBA IEA,IBA,IBA,IBA,IBA IEA,IBA,IBA,IBA IEA,IEA,IBA,IBA IEA,IBA IEA,IBA,IBA IEA,IBA,IBA,IBA,IEA,IBA IEA,IBA IEA,IEA,IBA IEA,IEA,IBA,IMP IGI IEA,IEA,IBA,IEA,IEA,IBA IEA,ISS IEA,IBA IEA,IEA,IEA,ISS,IEA,IEA,IBA IEA,IBA IEA,IEA,IEA,IEA,IEA,IEA,IBA IEA	ENSBTAG00000000573	FALSE	KRT37
query_1	TRUE	0.000107159	4730	134	60	0.447761	0.012685	GO:0032502	GO:BP	developmental process	18832	7884	GO:0008150	IBA,IEA,IEA,IBA,IBA,IBA IEA,IEA,IEA,IEA,IEA,IEA,IBA,IBA,IBA,IBA,IBA IEA,IBA,IBA,IBA,IBA IEA,IBA,IBA,IBA IEA,IEA,IBA,IBA IEA,IBA IEA,IBA,IBA IEA,IBA,IBA,IBA,IEA,IBA IEA,IBA IEA,IEA,IBA IEA,IEA,IBA,IMP IGI IEA,IEA,IBA,IEA,IEA,IBA IEA,ISS IEA,IBA IEA,IEA,IEA,ISS,IEA,IEA,IBA IEA,IBA IEA,IEA,IEA,IEA,IEA,IEA,IBA IEA	ENSBTAG00000046124	FALSE	KRT36
query_1	TRUE	0.000107159	4730	134	60	0.447761	0.012685	GO:0032502	GO:BP	developmental process	18832	7884	GO:0008150	IBA,IEA,IEA,IBA,IBA,IBA IEA,IEA,IEA,IEA,IEA,IEA,IBA,IBA,IBA,IBA,IBA IEA,IBA,IBA,IBA,IBA IEA,IBA,IBA,IBA IEA,IEA,IBA,IBA IEA,IBA IEA,IBA,IBA IEA,IBA,IBA,IBA,IEA,IBA IEA,IBA IEA,IEA,IBA IEA,IEA,IBA,IMP IGI IEA,IEA,IBA,IEA,IEA,IBA IEA,ISS IEA,IBA IEA,IEA,IEA,ISS,IEA,IEA,IBA IEA,IBA IEA,IEA,IEA,IEA,IEA,IEA,IBA IEA	ENSBTAG00000015308	FALSE	SMARCE1
query_1	TRUE	0.000107159	4730	134	60	0.447761	0.012685	GO:0032502	GO:BP	developmental process	18832	7884	GO:0008150	IBA,IEA,IEA,IBA,IBA,IBA IEA,IEA,IEA,IEA,IEA,IEA,IBA,IBA,IBA,IBA,IBA IEA,IBA,IBA,IBA,IBA IEA,IBA,IBA,IBA IEA,IEA,IBA,IBA IEA,IBA IEA,IBA,IBA IEA,IBA,IBA,IBA,IEA,IBA IEA,IBA IEA,IEA,IBA IEA,IEA,IBA,IMP IGI IEA,IEA,IBA,IEA,IEA,IBA IEA,ISS IEA,IBA IEA,IEA,IEA,ISS,IEA,IEA,IBA IEA,IBA IEA,IEA,IEA,IEA,IEA,IEA,IBA IEA	ENSBTAG00000030555	FALSE	KRT28
query_1	TRUE	0.000107159	4730	134	60	0.447761	0.012685	GO:0032502	GO:BP	developmental process	18832	7884	GO:0008150	IBA,IEA,IEA,IBA,IBA,IBA IEA,IEA,IEA,IEA,IEA,IEA,IBA,IBA,IBA,IBA,IBA IEA,IBA,IBA,IBA,IBA IEA,IBA,IBA,IBA IEA,IEA,IBA,IBA IEA,IBA IEA,IBA,IBA IEA,IBA,IBA,IBA,IEA,IBA IEA,IBA IEA,IEA,IBA IEA,IEA,IBA,IMP IGI IEA,IEA,IBA,IEA,IEA,IBA IEA,ISS IEA,IBA IEA,IEA,IEA,ISS,IEA,IEA,IBA IEA,IBA IEA,IEA,IEA,IEA,IEA,IEA,IBA IEA	ENSBTAG00000030542	FALSE	KRT25
query_1	TRUE	0.000107159	4730	134	60	0.447761	0.012685	GO:0032502	GO:BP	developmental process	18832	7884	GO:0008150	IBA,IEA,IEA,IBA,IBA,IBA IEA,IEA,IEA,IEA,IEA,IEA,IBA,IBA,IBA,IBA,IBA IEA,IBA,IBA,IBA,IBA IEA,IBA,IBA,IBA IEA,IEA,IBA,IBA IEA,IBA IEA,IBA,IBA IEA,IBA,IBA,IBA,IEA,IBA IEA,IBA IEA,IEA,IBA IEA,IEA,IBA,IMP IGI IEA,IEA,IBA,IEA,IEA,IBA IEA,ISS IEA,IBA IEA,IEA,IEA,ISS,IEA,IEA,IBA IEA,IBA IEA,IEA,IEA,IEA,IEA,IEA,IBA IEA	ENSBTAG00000006806	FALSE	KRT17
query_1	TRUE	0.000107159	4730	134	60	0.447761	0.012685	GO:0032502	GO:BP	developmental process	18832	7884	GO:0008150	IBA,IEA,IEA,IBA,IBA,IBA IEA,IEA,IEA,IEA,IEA,IEA,IBA,IBA,IBA,IBA,IBA IEA,IBA,IBA,IBA,IBA IEA,IBA,IBA,IBA IEA,IEA,IBA,IBA IEA,IBA IEA,IBA,IBA IEA,IBA,IBA,IBA,IEA,IBA IEA,IBA IEA,IEA,IBA IEA,IEA,IBA,IMP IGI IEA,IEA,IBA,IEA,IEA,IBA IEA,ISS IEA,IBA IEA,IEA,IEA,ISS,IEA,IEA,IBA IEA,IBA IEA,IEA,IEA,IEA,IEA,IEA,IBA IEA	ENSBTAG00000047262	FALSE	KRT42
query_1	TRUE	0.000107159	4730	134	60	0.447761	0.012685	GO:0032502	GO:BP	developmental process	18832	7884	GO:0008150	IBA,IEA,IEA,IBA,IBA,IBA IEA,IEA,IEA,IEA,IEA,IEA,IBA,IBA,IBA,IBA,IBA IEA,IBA,IBA,IBA,IBA IEA,IBA,IBA,IBA IEA,IEA,IBA,IBA IEA,IBA IEA,IBA,IBA IEA,IBA,IBA,IBA,IEA,IBA IEA,IBA IEA,IEA,IBA IEA,IEA,IBA,IMP IGI IEA,IEA,IBA,IEA,IEA,IBA IEA,ISS IEA,IBA IEA,IEA,IEA,ISS,IEA,IEA,IBA IEA,IBA IEA,IEA,IEA,IEA,IEA,IEA,IBA IEA	ENSBTAG00000004905	FALSE	KRT19
query_1	TRUE	0.000107159	4730	134	60	0.447761	0.012685	GO:0032502	GO:BP	developmental process	18832	7884	GO:0008150	IBA,IEA,IEA,IBA,IBA,IBA IEA,IEA,IEA,IEA,IEA,IEA,IBA,IBA,IBA,IBA,IBA IEA,IBA,IBA,IBA,IBA IEA,IBA,IBA,IBA IEA,IEA,IBA,IBA IEA,IBA IEA,IBA,IBA IEA,IBA,IBA,IBA,IEA,IBA IEA,IBA IEA,IEA,IBA IEA,IEA,IBA,IMP IGI IEA,IEA,IBA,IEA,IEA,IBA IEA,ISS IEA,IBA IEA,IEA,IEA,ISS,IEA,IEA,IBA IEA,IBA IEA,IEA,IEA,IEA,IEA,IEA,IBA IEA	ENSBTAG00000004903	FALSE	KRT15
query_1	TRUE	0.000107159	4730	134	60	0.447761	0.012685	GO:0032502	GO:BP	developmental process	18832	7884	GO:0008150	IBA,IEA,IEA,IBA,IBA,IBA IEA,IEA,IEA,IEA,IEA,IEA,IBA,IBA,IBA,IBA,IBA IEA,IBA,IBA,IBA,IBA IEA,IBA,IBA,IBA IEA,IEA,IBA,IBA IEA,IBA IEA,IBA,IBA IEA,IBA,IBA,IBA,IEA,IBA IEA,IBA IEA,IEA,IBA IEA,IEA,IBA,IMP IGI IEA,IEA,IBA,IEA,IEA,IBA IEA,ISS IEA,IBA IEA,IEA,IEA,ISS,IEA,IEA,IBA IEA,IBA IEA,IEA,IEA,IEA,IEA,IEA,IBA IEA	ENSBTAG00000037553	FALSE	KRT33A
query_1	TRUE	0.000107159	4730	134	60	0.447761	0.012685	GO:0032502	GO:BP	developmental process	18832	7884	GO:0008150	IBA,IEA,IEA,IBA,IBA,IBA IEA,IEA,IEA,IEA,IEA,IEA,IBA,IBA,IBA,IBA,IBA IEA,IBA,IBA,IBA,IBA IEA,IBA,IBA,IBA IEA,IEA,IBA,IBA IEA,IBA IEA,IBA,IBA IEA,IBA,IBA,IBA,IEA,IBA IEA,IBA IEA,IEA,IBA IEA,IEA,IBA,IMP IGI IEA,IEA,IBA,IEA,IEA,IBA IEA,ISS IEA,IBA IEA,IEA,IEA,ISS,IEA,IEA,IBA IEA,IBA IEA,IEA,IEA,IEA,IEA,IEA,IBA IEA	ENSBTAG00000016384	FALSE	KRT32
query_1	TRUE	0.000107159	4730	134	60	0.447761	0.012685	GO:0032502	GO:BP	developmental process	18832	7884	GO:0008150	IBA,IEA,IEA,IBA,IBA,IBA IEA,IEA,IEA,IEA,IEA,IEA,IBA,IBA,IBA,IBA,IBA IEA,IBA,IBA,IBA,IBA IEA,IBA,IBA,IBA IEA,IEA,IBA,IBA IEA,IBA IEA,IBA,IBA IEA,IBA,IBA,IBA,IEA,IBA IEA,IBA IEA,IEA,IBA IEA,IEA,IBA,IMP IGI IEA,IEA,IBA,IEA,IEA,IBA IEA,ISS IEA,IBA IEA,IEA,IEA,ISS,IEA,IEA,IBA IEA,IBA IEA,IEA,IEA,IEA,IEA,IEA,IBA IEA	ENSBTAG00000045812	FALSE	GSX2
query_1	TRUE	0.000107159	4730	134	60	0.447761	0.012685	GO:0032502	GO:BP	developmental process	18832	7884	GO:0008150	IBA,IEA,IEA,IBA,IBA,IBA IEA,IEA,IEA,IEA,IEA,IEA,IBA,IBA,IBA,IBA,IBA IEA,IBA,IBA,IBA,IBA IEA,IBA,IBA,IBA IEA,IEA,IBA,IBA IEA,IBA IEA,IBA,IBA IEA,IBA,IBA,IBA,IEA,IBA IEA,IBA IEA,IEA,IBA IEA,IEA,IBA,IMP IGI IEA,IEA,IBA,IEA,IEA,IBA IEA,ISS IEA,IBA IEA,IEA,IEA,ISS,IEA,IEA,IBA IEA,IBA IEA,IEA,IEA,IEA,IEA,IEA,IBA IEA	ENSBTAG00000007173	FALSE	PDGFRA
query_1	TRUE	0.000107159	4730	134	60	0.447761	0.012685	GO:0032502	GO:BP	developmental process	18832	7884	GO:0008150	IBA,IEA,IEA,IBA,IBA,IBA IEA,IEA,IEA,IEA,IEA,IEA,IBA,IBA,IBA,IBA,IBA IEA,IBA,IBA,IBA,IBA IEA,IBA,IBA,IBA IEA,IEA,IBA,IBA IEA,IBA IEA,IBA,IBA IEA,IBA,IBA,IBA,IEA,IBA IEA,IBA IEA,IEA,IBA IEA,IEA,IBA,IMP IGI IEA,IEA,IBA,IEA,IEA,IBA IEA,ISS IEA,IBA IEA,IEA,IEA,ISS,IEA,IEA,IBA IEA,IBA IEA,IEA,IEA,IEA,IEA,IEA,IBA IEA	ENSBTAG00000020679	FALSE	CNTN1
query_1	TRUE	0.000107159	4730	134	60	0.447761	0.012685	GO:0032502	GO:BP	developmental process	18832	7884	GO:0008150	IBA,IEA,IEA,IBA,IBA,IBA IEA,IEA,IEA,IEA,IEA,IEA,IBA,IBA,IBA,IBA,IBA IEA,IBA,IBA,IBA,IBA IEA,IBA,IBA,IBA IEA,IEA,IBA,IBA IEA,IBA IEA,IBA,IBA IEA,IBA,IBA,IBA,IEA,IBA IEA,IBA IEA,IEA,IBA IEA,IEA,IBA,IMP IGI IEA,IEA,IBA,IEA,IEA,IBA IEA,ISS IEA,IBA IEA,IEA,IEA,ISS,IEA,IEA,IBA IEA,IBA IEA,IEA,IEA,IEA,IEA,IEA,IBA IEA	ENSBTAG00000015805	FALSE	SIPA1L1
query_1	TRUE	0.000107159	4730	134	60	0.447761	0.012685	GO:0032502	GO:BP	developmental process	18832	7884	GO:0008150	IBA,IEA,IEA,IBA,IBA,IBA IEA,IEA,IEA,IEA,IEA,IEA,IBA,IBA,IBA,IBA,IBA IEA,IBA,IBA,IBA,IBA IEA,IBA,IBA,IBA IEA,IEA,IBA,IBA IEA,IBA IEA,IBA,IBA IEA,IBA,IBA,IBA,IEA,IBA IEA,IBA IEA,IEA,IBA IEA,IEA,IBA,IMP IGI IEA,IEA,IBA,IEA,IEA,IBA IEA,ISS IEA,IBA IEA,IEA,IEA,ISS,IEA,IEA,IBA IEA,IBA IEA,IEA,IEA,IEA,IEA,IEA,IBA IEA	ENSBTAG00000047315	FALSE	PTF1A
query_1	TRUE	0.000107159	4730	134	60	0.447761	0.012685	GO:0032502	GO:BP	developmental process	18832	7884	GO:0008150	IBA,IEA,IEA,IBA,IBA,IBA IEA,IEA,IEA,IEA,IEA,IEA,IBA,IBA,IBA,IBA,IBA IEA,IBA,IBA,IBA,IBA IEA,IBA,IBA,IBA IEA,IEA,IBA,IBA IEA,IBA IEA,IBA,IBA IEA,IBA,IBA,IBA,IEA,IBA IEA,IBA IEA,IEA,IBA IEA,IEA,IBA,IMP IGI IEA,IEA,IBA,IEA,IEA,IBA IEA,ISS IEA,IBA IEA,IEA,IEA,ISS,IEA,IEA,IBA IEA,IBA IEA,IEA,IEA,IEA,IEA,IEA,IBA IEA	ENSBTAG00000024107	FALSE	INPP5B
query_1	TRUE	0.000107159	4730	134	60	0.447761	0.012685	GO:0032502	GO:BP	developmental process	18832	7884	GO:0008150	IBA,IEA,IEA,IBA,IBA,IBA IEA,IEA,IEA,IEA,IEA,IEA,IBA,IBA,IBA,IBA,IBA IEA,IBA,IBA,IBA,IBA IEA,IBA,IBA,IBA IEA,IEA,IBA,IBA IEA,IBA IEA,IBA,IBA IEA,IBA,IBA,IBA,IEA,IBA IEA,IBA IEA,IEA,IBA IEA,IEA,IBA,IMP IGI IEA,IEA,IBA,IEA,IEA,IBA IEA,ISS IEA,IBA IEA,IEA,IEA,ISS,IEA,IEA,IBA IEA,IBA IEA,IEA,IEA,IEA,IEA,IEA,IBA IEA	ENSBTAG00000006511	FALSE	MTF1
query_1	TRUE	0.000107159	4730	134	60	0.447761	0.012685	GO:0032502	GO:BP	developmental process	18832	7884	GO:0008150	IBA,IEA,IEA,IBA,IBA,IBA IEA,IEA,IEA,IEA,IEA,IEA,IBA,IBA,IBA,IBA,IBA IEA,IBA,IBA,IBA,IBA IEA,IBA,IBA,IBA IEA,IEA,IBA,IBA IEA,IBA IEA,IBA,IBA IEA,IBA,IBA,IBA,IEA,IBA IEA,IBA IEA,IEA,IBA IEA,IEA,IBA,IMP IGI IEA,IEA,IBA,IEA,IEA,IBA IEA,ISS IEA,IBA IEA,IEA,IEA,ISS,IEA,IEA,IBA IEA,IBA IEA,IEA,IEA,IEA,IEA,IEA,IBA IEA	ENSBTAG00000012061	FALSE	POU3F1
query_1	TRUE	0.000107159	4730	134	60	0.447761	0.012685	GO:0032502	GO:BP	developmental process	18832	7884	GO:0008150	IBA,IEA,IEA,IBA,IBA,IBA IEA,IEA,IEA,IEA,IEA,IEA,IBA,IBA,IBA,IBA,IBA IEA,IBA,IBA,IBA,IBA IEA,IBA,IBA,IBA IEA,IEA,IBA,IBA IEA,IBA IEA,IBA,IBA IEA,IBA,IBA,IBA,IEA,IBA IEA,IBA IEA,IEA,IBA IEA,IEA,IBA,IMP IGI IEA,IEA,IBA,IEA,IEA,IBA IEA,ISS IEA,IBA IEA,IEA,IEA,ISS,IEA,IEA,IBA IEA,IBA IEA,IEA,IEA,IEA,IEA,IEA,IBA IEA	ENSBTAG00000002306	FALSE	UTP11
query_1	TRUE	0.000107159	4730	134	60	0.447761	0.012685	GO:0032502	GO:BP	developmental process	18832	7884	GO:0008150	IBA,IEA,IEA,IBA,IBA,IBA IEA,IEA,IEA,IEA,IEA,IEA,IBA,IBA,IBA,IBA,IBA IEA,IBA,IBA,IBA,IBA IEA,IBA,IBA,IBA IEA,IEA,IBA,IBA IEA,IBA IEA,IBA,IBA IEA,IBA,IBA,IBA,IEA,IBA IEA,IBA IEA,IEA,IBA IEA,IEA,IBA,IMP IGI IEA,IEA,IBA,IEA,IEA,IBA IEA,ISS IEA,IBA IEA,IEA,IEA,ISS,IEA,IEA,IBA IEA,IBA IEA,IEA,IEA,IEA,IEA,IEA,IBA IEA	ENSBTAG00000020510	FALSE	EPHA10
query_1	TRUE	0.000107159	4730	134	60	0.447761	0.012685	GO:0032502	GO:BP	developmental process	18832	7884	GO:0008150	IBA,IEA,IEA,IBA,IBA,IBA IEA,IEA,IEA,IEA,IEA,IEA,IBA,IBA,IBA,IBA,IBA IEA,IBA,IBA,IBA,IBA IEA,IBA,IBA,IBA IEA,IEA,IBA,IBA IEA,IBA IEA,IBA,IBA IEA,IBA,IBA,IBA,IEA,IBA IEA,IBA IEA,IEA,IBA IEA,IEA,IBA,IMP IGI IEA,IEA,IBA,IEA,IEA,IBA IEA,ISS IEA,IBA IEA,IEA,IEA,ISS,IEA,IEA,IBA IEA,IBA IEA,IEA,IEA,IEA,IEA,IEA,IBA IEA	ENSBTAG00000011316	FALSE	ZC3H12A
query_1	TRUE	0.000107159	4730	134	60	0.447761	0.012685	GO:0032502	GO:BP	developmental process	18832	7884	GO:0008150	IBA,IEA,IEA,IBA,IBA,IBA IEA,IEA,IEA,IEA,IEA,IEA,IBA,IBA,IBA,IBA,IBA IEA,IBA,IBA,IBA,IBA IEA,IBA,IBA,IBA IEA,IEA,IBA,IBA IEA,IBA IEA,IBA,IBA IEA,IBA,IBA,IBA,IEA,IBA IEA,IBA IEA,IEA,IBA IEA,IEA,IBA,IMP IGI IEA,IEA,IBA,IEA,IEA,IBA IEA,ISS IEA,IBA IEA,IEA,IEA,ISS,IEA,IEA,IBA IEA,IBA IEA,IEA,IEA,IEA,IEA,IEA,IBA IEA	ENSBTAG00000002583	FALSE	DNALI1
query_1	TRUE	0.000107159	4730	134	60	0.447761	0.012685	GO:0032502	GO:BP	developmental process	18832	7884	GO:0008150	IBA,IEA,IEA,IBA,IBA,IBA IEA,IEA,IEA,IEA,IEA,IEA,IBA,IBA,IBA,IBA,IBA IEA,IBA,IBA,IBA,IBA IEA,IBA,IBA,IBA IEA,IEA,IBA,IBA IEA,IBA IEA,IBA,IBA IEA,IBA,IBA,IBA,IEA,IBA IEA,IBA IEA,IEA,IBA IEA,IEA,IBA,IMP IGI IEA,IEA,IBA,IEA,IEA,IBA IEA,ISS IEA,IBA IEA,IEA,IEA,ISS,IEA,IEA,IBA IEA,IBA IEA,IEA,IEA,IEA,IEA,IEA,IBA IEA	ENSBTAG00000051083	FALSE	WNT4
query_1	TRUE	0.000107159	4730	134	60	0.447761	0.012685	GO:0032502	GO:BP	developmental process	18832	7884	GO:0008150	IBA,IEA,IEA,IBA,IBA,IBA IEA,IEA,IEA,IEA,IEA,IEA,IBA,IBA,IBA,IBA,IBA IEA,IBA,IBA,IBA,IBA IEA,IBA,IBA,IBA IEA,IEA,IBA,IBA IEA,IBA IEA,IBA,IBA IEA,IBA,IBA,IBA,IEA,IBA IEA,IBA IEA,IEA,IBA IEA,IEA,IBA,IMP IGI IEA,IEA,IBA,IEA,IEA,IBA IEA,ISS IEA,IBA IEA,IEA,IEA,ISS,IEA,IEA,IBA IEA,IBA IEA,IEA,IEA,IEA,IEA,IEA,IBA IEA	ENSBTAG00000001700	FALSE	CDC42
query_1	TRUE	0.000107159	4730	134	60	0.447761	0.012685	GO:0032502	GO:BP	developmental process	18832	7884	GO:0008150	IBA,IEA,IEA,IBA,IBA,IBA IEA,IEA,IEA,IEA,IEA,IEA,IBA,IBA,IBA,IBA,IBA IEA,IBA,IBA,IBA,IBA IEA,IBA,IBA,IBA IEA,IEA,IBA,IBA IEA,IBA IEA,IBA,IBA IEA,IBA,IBA,IBA,IEA,IBA IEA,IBA IEA,IEA,IBA IEA,IEA,IBA,IMP IGI IEA,IEA,IBA,IEA,IEA,IBA IEA,ISS IEA,IBA IEA,IEA,IEA,ISS,IEA,IEA,IBA IEA,IBA IEA,IEA,IEA,IEA,IEA,IEA,IBA IEA	ENSBTAG00000017122	FALSE	HSPG2
query_1	TRUE	0.000107159	4730	134	60	0.447761	0.012685	GO:0032502	GO:BP	developmental process	18832	7884	GO:0008150	IBA,IEA,IEA,IBA,IBA,IBA IEA,IEA,IEA,IEA,IEA,IEA,IBA,IBA,IBA,IBA,IBA IEA,IBA,IBA,IBA,IBA IEA,IBA,IBA,IBA IEA,IEA,IBA,IBA IEA,IBA IEA,IBA,IBA IEA,IBA,IBA,IBA,IEA,IBA IEA,IBA IEA,IEA,IBA IEA,IEA,IBA,IMP IGI IEA,IEA,IBA,IEA,IEA,IBA IEA,ISS IEA,IBA IEA,IEA,IEA,ISS,IEA,IEA,IBA IEA,IBA IEA,IEA,IEA,IEA,IEA,IEA,IBA IEA	ENSBTAG00000008951	FALSE	ALPL
query_1	TRUE	0.000107159	4730	134	60	0.447761	0.012685	GO:0032502	GO:BP	developmental process	18832	7884	GO:0008150	IBA,IEA,IEA,IBA,IBA,IBA IEA,IEA,IEA,IEA,IEA,IEA,IBA,IBA,IBA,IBA,IBA IEA,IBA,IBA,IBA,IBA IEA,IBA,IBA,IBA IEA,IEA,IBA,IBA IEA,IBA IEA,IBA,IBA IEA,IBA,IBA,IBA,IEA,IBA IEA,IBA IEA,IEA,IBA IEA,IEA,IBA,IMP IGI IEA,IEA,IBA,IEA,IEA,IBA IEA,ISS IEA,IBA IEA,IEA,IEA,ISS,IEA,IEA,IBA IEA,IBA IEA,IEA,IEA,IEA,IEA,IEA,IBA IEA	ENSBTAG00000002977	FALSE	ECE1
query_1	TRUE	0.000107159	4730	134	60	0.447761	0.012685	GO:0032502	GO:BP	developmental process	18832	7884	GO:0008150	IBA,IEA,IEA,IBA,IBA,IBA IEA,IEA,IEA,IEA,IEA,IEA,IBA,IBA,IBA,IBA,IBA IEA,IBA,IBA,IBA,IBA IEA,IBA,IBA,IBA IEA,IEA,IBA,IBA IEA,IBA IEA,IBA,IBA IEA,IBA,IBA,IBA,IEA,IBA IEA,IBA IEA,IEA,IBA IEA,IEA,IBA,IMP IGI IEA,IEA,IBA,IEA,IEA,IBA IEA,ISS IEA,IBA IEA,IEA,IEA,ISS,IEA,IEA,IBA IEA,IBA IEA,IEA,IEA,IEA,IEA,IEA,IBA IEA	ENSBTAG00000016284	FALSE	IL7
query_1	TRUE	0.000107159	4730	134	60	0.447761	0.012685	GO:0032502	GO:BP	developmental process	18832	7884	GO:0008150	IBA,IEA,IEA,IBA,IBA,IBA IEA,IEA,IEA,IEA,IEA,IEA,IBA,IBA,IBA,IBA,IBA IEA,IBA,IBA,IBA,IBA IEA,IBA,IBA,IBA IEA,IEA,IBA,IBA IEA,IBA IEA,IBA,IBA IEA,IBA,IBA,IBA,IEA,IBA IEA,IBA IEA,IEA,IBA IEA,IEA,IBA,IMP IGI IEA,IEA,IBA,IEA,IEA,IBA IEA,ISS IEA,IBA IEA,IEA,IEA,ISS,IEA,IEA,IBA IEA,IBA IEA,IEA,IEA,IEA,IEA,IEA,IBA IEA	ENSBTAG00000020667	FALSE	KCNQ3
query_1	TRUE	0.000107159	4730	134	60	0.447761	0.012685	GO:0032502	GO:BP	developmental process	18832	7884	GO:0008150	IBA,IEA,IEA,IBA,IBA,IBA IEA,IEA,IEA,IEA,IEA,IEA,IBA,IBA,IBA,IBA,IBA IEA,IBA,IBA,IBA,IBA IEA,IBA,IBA,IBA IEA,IEA,IBA,IBA IEA,IBA IEA,IBA,IBA IEA,IBA,IBA,IBA,IEA,IBA IEA,IBA IEA,IEA,IBA IEA,IEA,IBA,IMP IGI IEA,IEA,IBA,IEA,IEA,IBA IEA,ISS IEA,IBA IEA,IEA,IEA,ISS,IEA,IEA,IBA IEA,IBA IEA,IEA,IEA,IEA,IEA,IEA,IBA IEA	ENSBTAG00000007736	FALSE	OC90
query_1	TRUE	0.000107159	4730	134	60	0.447761	0.012685	GO:0032502	GO:BP	developmental process	18832	7884	GO:0008150	IBA,IEA,IEA,IBA,IBA,IBA IEA,IEA,IEA,IEA,IEA,IEA,IBA,IBA,IBA,IBA,IBA IEA,IBA,IBA,IBA,IBA IEA,IBA,IBA,IBA IEA,IEA,IBA,IBA IEA,IBA IEA,IBA,IBA IEA,IBA,IBA,IBA,IEA,IBA IEA,IBA IEA,IEA,IBA IEA,IEA,IBA,IMP IGI IEA,IEA,IBA,IEA,IEA,IBA IEA,ISS IEA,IBA IEA,IEA,IEA,ISS,IEA,IEA,IBA IEA,IBA IEA,IEA,IEA,IEA,IEA,IEA,IBA IEA	ENSBTAG00000013499	FALSE	LHX9
query_1	TRUE	0.000107159	4730	134	60	0.447761	0.012685	GO:0032502	GO:BP	developmental process	18832	7884	GO:0008150	IBA,IEA,IEA,IBA,IBA,IBA IEA,IEA,IEA,IEA,IEA,IEA,IBA,IBA,IBA,IBA,IBA IEA,IBA,IBA,IBA,IBA IEA,IBA,IBA,IBA IEA,IEA,IBA,IBA IEA,IBA IEA,IBA,IBA IEA,IBA,IBA,IBA,IEA,IBA IEA,IBA IEA,IEA,IBA IEA,IEA,IBA,IMP IGI IEA,IEA,IBA,IEA,IEA,IBA IEA,ISS IEA,IBA IEA,IEA,IEA,ISS,IEA,IEA,IBA IEA,IBA IEA,IEA,IEA,IEA,IEA,IEA,IBA IEA	ENSBTAG00000048378	FALSE	DCC
query_1	TRUE	0.000107159	4730	134	60	0.447761	0.012685	GO:0032502	GO:BP	developmental process	18832	7884	GO:0008150	IBA,IEA,IEA,IBA,IBA,IBA IEA,IEA,IEA,IEA,IEA,IEA,IBA,IBA,IBA,IBA,IBA IEA,IBA,IBA,IBA,IBA IEA,IBA,IBA,IBA IEA,IEA,IBA,IBA IEA,IBA IEA,IBA,IBA IEA,IBA,IBA,IBA,IEA,IBA IEA,IBA IEA,IEA,IBA IEA,IEA,IBA,IMP IGI IEA,IEA,IBA,IEA,IEA,IBA IEA,ISS IEA,IBA IEA,IEA,IEA,ISS,IEA,IEA,IBA IEA,IBA IEA,IEA,IEA,IEA,IEA,IEA,IBA IEA	ENSBTAG00000021143	FALSE	DNMT3A
query_1	TRUE	0.000107159	4730	134	60	0.447761	0.012685	GO:0032502	GO:BP	developmental process	18832	7884	GO:0008150	IBA,IEA,IEA,IBA,IBA,IBA IEA,IEA,IEA,IEA,IEA,IEA,IBA,IBA,IBA,IBA,IBA IEA,IBA,IBA,IBA,IBA IEA,IBA,IBA,IBA IEA,IEA,IBA,IBA IEA,IBA IEA,IBA,IBA IEA,IBA,IBA,IBA,IEA,IBA IEA,IBA IEA,IEA,IBA IEA,IEA,IBA,IMP IGI IEA,IEA,IBA,IEA,IEA,IBA IEA,ISS IEA,IBA IEA,IEA,IEA,ISS,IEA,IEA,IBA IEA,IBA IEA,IEA,IEA,IEA,IEA,IEA,IBA IEA	ENSBTAG00000015007	FALSE	NCOA1
query_1	TRUE	0.000107159	4730	134	60	0.447761	0.012685	GO:0032502	GO:BP	developmental process	18832	7884	GO:0008150	IBA,IEA,IEA,IBA,IBA,IBA IEA,IEA,IEA,IEA,IEA,IEA,IBA,IBA,IBA,IBA,IBA IEA,IBA,IBA,IBA,IBA IEA,IBA,IBA,IBA IEA,IEA,IBA,IBA IEA,IBA IEA,IBA,IBA IEA,IBA,IBA,IBA,IEA,IBA IEA,IBA IEA,IEA,IBA IEA,IEA,IBA,IMP IGI IEA,IEA,IBA,IEA,IEA,IBA IEA,ISS IEA,IBA IEA,IEA,IEA,ISS,IEA,IEA,IBA IEA,IBA IEA,IEA,IEA,IEA,IEA,IEA,IBA IEA	ENSBTAG00000003404	FALSE	PFN4
query_1	TRUE	0.000107159	4730	134	60	0.447761	0.012685	GO:0032502	GO:BP	developmental process	18832	7884	GO:0008150	IBA,IEA,IEA,IBA,IBA,IBA IEA,IEA,IEA,IEA,IEA,IEA,IBA,IBA,IBA,IBA,IBA IEA,IBA,IBA,IBA,IBA IEA,IBA,IBA,IBA IEA,IEA,IBA,IBA IEA,IBA IEA,IBA,IBA IEA,IBA,IBA,IBA,IEA,IBA IEA,IBA IEA,IEA,IBA IEA,IEA,IBA,IMP IGI IEA,IEA,IBA,IEA,IEA,IBA IEA,ISS IEA,IBA IEA,IEA,IEA,ISS,IEA,IEA,IBA IEA,IBA IEA,IEA,IEA,IEA,IEA,IEA,IBA IEA	ENSBTAG00000003407	FALSE	SF3B6
query_1	TRUE	0.000107159	4730	134	60	0.447761	0.012685	GO:0032502	GO:BP	developmental process	18832	7884	GO:0008150	IBA,IEA,IEA,IBA,IBA,IBA IEA,IEA,IEA,IEA,IEA,IEA,IBA,IBA,IBA,IBA,IBA IEA,IBA,IBA,IBA,IBA IEA,IBA,IBA,IBA IEA,IEA,IBA,IBA IEA,IBA IEA,IBA,IBA IEA,IBA,IBA,IBA,IEA,IBA IEA,IBA IEA,IEA,IBA IEA,IEA,IBA,IMP IGI IEA,IEA,IBA,IEA,IEA,IBA IEA,ISS IEA,IBA IEA,IEA,IEA,ISS,IEA,IEA,IBA IEA,IBA IEA,IEA,IEA,IEA,IEA,IEA,IBA IEA	ENSBTAG00000020319	FALSE	ALOX5
query_1	TRUE	0.000107159	4730	134	60	0.447761	0.012685	GO:0032502	GO:BP	developmental process	18832	7884	GO:0008150	IBA,IEA,IEA,IBA,IBA,IBA IEA,IEA,IEA,IEA,IEA,IEA,IBA,IBA,IBA,IBA,IBA IEA,IBA,IBA,IBA,IBA IEA,IBA,IBA,IBA IEA,IEA,IBA,IBA IEA,IBA IEA,IBA,IBA IEA,IBA,IBA,IBA,IEA,IBA IEA,IBA IEA,IEA,IBA IEA,IEA,IBA,IMP IGI IEA,IEA,IBA,IEA,IEA,IBA IEA,ISS IEA,IBA IEA,IEA,IEA,ISS,IEA,IEA,IBA IEA,IBA IEA,IEA,IEA,IEA,IEA,IEA,IBA IEA	ENSBTAG00000005077	FALSE	CXCL12
query_1	TRUE	0.00680689	27	134	4	0.0298507	0.148148	GO:0031069	GO:BP	hair follicle morphogenesis	18832	7263	GO:0001942, GO:0009653, GO:0022405, GO:0048730	IBA,IBA,IBA IEA,IEA	ENSBTAG00000030548	FALSE	KRT27
query_1	TRUE	0.00680689	27	134	4	0.0298507	0.148148	GO:0031069	GO:BP	hair follicle morphogenesis	18832	7263	GO:0001942, GO:0009653, GO:0022405, GO:0048730	IBA,IBA,IBA IEA,IEA	ENSBTAG00000030555	FALSE	KRT28
query_1	TRUE	0.00680689	27	134	4	0.0298507	0.148148	GO:0031069	GO:BP	hair follicle morphogenesis	18832	7263	GO:0001942, GO:0009653, GO:0022405, GO:0048730	IBA,IBA,IBA IEA,IEA	ENSBTAG00000030542	FALSE	KRT25
query_1	TRUE	0.00680689	27	134	4	0.0298507	0.148148	GO:0031069	GO:BP	hair follicle morphogenesis	18832	7263	GO:0001942, GO:0009653, GO:0022405, GO:0048730	IBA,IBA,IBA IEA,IEA	ENSBTAG00000006806	FALSE	KRT17
query_1	TRUE	0.00874566	238	134	9	0.0671642	0.0378151	GO:0043588	GO:BP	skin development	18832	11149	GO:0048513	IBA,IEA,IEA,IEA,IEA,IBA,IBA IEA,IEA,IGI	ENSBTAG00000030548	TRUE	KRT27
query_1	TRUE	0.00874566	238	134	9	0.0671642	0.0378151	GO:0043588	GO:BP	skin development	18832	11149	GO:0048513	IBA,IEA,IEA,IEA,IEA,IBA,IBA IEA,IEA,IGI	ENSBTAG00000020824	TRUE	KRT10
query_1	TRUE	0.00874566	238	134	9	0.0671642	0.0378151	GO:0043588	GO:BP	skin development	18832	11149	GO:0048513	IBA,IEA,IEA,IEA,IEA,IBA,IBA IEA,IEA,IGI	ENSBTAG00000017685	TRUE	JUP
query_1	TRUE	0.00874566	238	134	9	0.0671642	0.0378151	GO:0043588	GO:BP	skin development	18832	11149	GO:0048513	IBA,IEA,IEA,IEA,IEA,IBA,IBA IEA,IEA,IGI	ENSBTAG00000033766	TRUE	KRT16
query_1	TRUE	0.00874566	238	134	9	0.0671642	0.0378151	GO:0043588	GO:BP	skin development	18832	11149	GO:0048513	IBA,IEA,IEA,IEA,IEA,IBA,IBA IEA,IEA,IGI	ENSBTAG00000046124	TRUE	KRT36
query_1	TRUE	0.00874566	238	134	9	0.0671642	0.0378151	GO:0043588	GO:BP	skin development	18832	11149	GO:0048513	IBA,IEA,IEA,IEA,IEA,IBA,IBA IEA,IEA,IGI	ENSBTAG00000030555	TRUE	KRT28
query_1	TRUE	0.00874566	238	134	9	0.0671642	0.0378151	GO:0043588	GO:BP	skin development	18832	11149	GO:0048513	IBA,IEA,IEA,IEA,IEA,IBA,IBA IEA,IEA,IGI	ENSBTAG00000030542	TRUE	KRT25
query_1	TRUE	0.00874566	238	134	9	0.0671642	0.0378151	GO:0043588	GO:BP	skin development	18832	11149	GO:0048513	IBA,IEA,IEA,IEA,IEA,IBA,IBA IEA,IEA,IGI	ENSBTAG00000006806	TRUE	KRT17
query_1	TRUE	0.00874566	238	134	9	0.0671642	0.0378151	GO:0043588	GO:BP	skin development	18832	11149	GO:0048513	IBA,IEA,IEA,IEA,IEA,IBA,IBA IEA,IEA,IGI	ENSBTAG00000012061	TRUE	POU3F1
query_1	TRUE	0.00906087	30	134	4	0.0298507	0.133333	GO:0048730	GO:BP	epidermis morphogenesis	18832	13412	GO:0002009, GO:0008544	IBA,IBA,IBA IEA,IEA	ENSBTAG00000030548	FALSE	KRT27
query_1	TRUE	0.00906087	30	134	4	0.0298507	0.133333	GO:0048730	GO:BP	epidermis morphogenesis	18832	13412	GO:0002009, GO:0008544	IBA,IBA,IBA IEA,IEA	ENSBTAG00000030555	FALSE	KRT28
query_1	TRUE	0.00906087	30	134	4	0.0298507	0.133333	GO:0048730	GO:BP	epidermis morphogenesis	18832	13412	GO:0002009, GO:0008544	IBA,IBA,IBA IEA,IEA	ENSBTAG00000030542	FALSE	KRT25
query_1	TRUE	0.00906087	30	134	4	0.0298507	0.133333	GO:0048730	GO:BP	epidermis morphogenesis	18832	13412	GO:0002009, GO:0008544	IBA,IBA,IBA IEA,IEA	ENSBTAG00000006806	FALSE	KRT17
query_1	TRUE	0.0147508	6431	134	67	0.5	0.0104183	GO:0071840	GO:BP	cellular component organization or biogenesis	18832	17446	GO:0009987	IBA,IBA IEA,IEA,IBA,IBA,IBA IEA,IEA,IBA IEA,IEA,IEA,IBA IEA,IBA,IBA,IBA,IBA IEA,IBA,IBA,IBA,IBA IEA,IDA,IBA,IBA,IBA,IEA,IEA,IEA,IBA,ISS IBA IEA,IBA IEA,IBA,IBA IEA,IBA,IBA,IBA,IEA,IEA,IBA IEA,IEA,IEA,IEA,IEA,IBA IEA,IEA,IBA,IEA,IEA,IDA IEA,IEA,ISS IBA IEA,IEA,IEA,IEA,IEA,IEA,IEA,IBA,IEA,IBA IEA,IEA,IBA IEA,IEA,IEA,IEA,IEA,IEA,IBA,IBA IEA	ENSBTAG00000037844	FALSE	CDH18
query_1	TRUE	0.0147508	6431	134	67	0.5	0.0104183	GO:0071840	GO:BP	cellular component organization or biogenesis	18832	17446	GO:0009987	IBA,IBA IEA,IEA,IBA,IBA,IBA IEA,IEA,IBA IEA,IEA,IEA,IBA IEA,IBA,IBA,IBA,IBA IEA,IBA,IBA,IBA,IBA IEA,IDA,IBA,IBA,IBA,IEA,IEA,IEA,IBA,ISS IBA IEA,IBA IEA,IBA,IBA IEA,IBA,IBA,IBA,IEA,IEA,IBA IEA,IEA,IEA,IEA,IEA,IBA IEA,IEA,IBA,IEA,IEA,IDA IEA,IEA,ISS IBA IEA,IEA,IEA,IEA,IEA,IEA,IEA,IBA,IEA,IBA IEA,IEA,IBA IEA,IEA,IEA,IEA,IEA,IEA,IBA,IBA IEA	ENSBTAG00000019262	FALSE	TOP2A
query_1	TRUE	0.0147508	6431	134	67	0.5	0.0104183	GO:0071840	GO:BP	cellular component organization or biogenesis	18832	17446	GO:0009987	IBA,IBA IEA,IEA,IBA,IBA,IBA IEA,IEA,IBA IEA,IEA,IEA,IBA IEA,IBA,IBA,IBA,IBA IEA,IBA,IBA,IBA,IBA IEA,IDA,IBA,IBA,IBA,IEA,IEA,IEA,IBA,ISS IBA IEA,IBA IEA,IBA,IBA IEA,IBA,IBA,IBA,IEA,IEA,IBA IEA,IEA,IEA,IEA,IEA,IBA IEA,IEA,IBA,IEA,IEA,IDA IEA,IEA,ISS IBA IEA,IEA,IEA,IEA,IEA,IEA,IEA,IBA,IEA,IBA IEA,IEA,IBA IEA,IEA,IEA,IEA,IEA,IEA,IBA,IBA IEA	ENSBTAG00000008611	FALSE	IGFBP4
query_1	TRUE	0.0147508	6431	134	67	0.5	0.0104183	GO:0071840	GO:BP	cellular component organization or biogenesis	18832	17446	GO:0009987	IBA,IBA IEA,IEA,IBA,IBA,IBA IEA,IEA,IBA IEA,IEA,IEA,IBA IEA,IBA,IBA,IBA,IBA IEA,IBA,IBA,IBA,IBA IEA,IDA,IBA,IBA,IBA,IEA,IEA,IEA,IBA,ISS IBA IEA,IBA IEA,IBA,IBA IEA,IBA,IBA,IBA,IEA,IEA,IBA IEA,IEA,IEA,IEA,IEA,IBA IEA,IEA,IBA,IEA,IEA,IDA IEA,IEA,ISS IBA IEA,IEA,IEA,IEA,IEA,IEA,IEA,IBA,IEA,IBA IEA,IEA,IBA IEA,IEA,IEA,IEA,IEA,IEA,IBA,IBA IEA	ENSBTAG00000030548	FALSE	KRT27
query_1	TRUE	0.0147508	6431	134	67	0.5	0.0104183	GO:0071840	GO:BP	cellular component organization or biogenesis	18832	17446	GO:0009987	IBA,IBA IEA,IEA,IBA,IBA,IBA IEA,IEA,IBA IEA,IEA,IEA,IBA IEA,IBA,IBA,IBA,IBA IEA,IBA,IBA,IBA,IBA IEA,IDA,IBA,IBA,IBA,IEA,IEA,IEA,IBA,ISS IBA IEA,IBA IEA,IBA,IBA IEA,IBA,IBA,IBA,IEA,IEA,IBA IEA,IEA,IEA,IEA,IEA,IBA IEA,IEA,IBA,IEA,IEA,IDA IEA,IEA,ISS IBA IEA,IEA,IEA,IEA,IEA,IEA,IEA,IBA,IEA,IBA IEA,IEA,IBA IEA,IEA,IEA,IEA,IEA,IEA,IBA,IBA IEA	ENSBTAG00000040279	FALSE	KRT24
query_1	TRUE	0.0147508	6431	134	67	0.5	0.0104183	GO:0071840	GO:BP	cellular component organization or biogenesis	18832	17446	GO:0009987	IBA,IBA IEA,IEA,IBA,IBA,IBA IEA,IEA,IBA IEA,IEA,IEA,IBA IEA,IBA,IBA,IBA,IBA IEA,IBA,IBA,IBA,IBA IEA,IDA,IBA,IBA,IBA,IEA,IEA,IEA,IBA,ISS IBA IEA,IBA IEA,IBA,IBA IEA,IBA,IBA,IBA,IEA,IEA,IBA IEA,IEA,IEA,IEA,IEA,IBA IEA,IEA,IBA,IEA,IEA,IDA IEA,IEA,ISS IBA IEA,IEA,IEA,IEA,IEA,IEA,IEA,IBA,IEA,IBA IEA,IEA,IBA IEA,IEA,IEA,IEA,IEA,IEA,IBA,IBA IEA	ENSBTAG00000020824	FALSE	KRT10
query_1	TRUE	0.0147508	6431	134	67	0.5	0.0104183	GO:0071840	GO:BP	cellular component organization or biogenesis	18832	17446	GO:0009987	IBA,IBA IEA,IEA,IBA,IBA,IBA IEA,IEA,IBA IEA,IEA,IEA,IBA IEA,IBA,IBA,IBA,IBA IEA,IBA,IBA,IBA,IBA IEA,IDA,IBA,IBA,IBA,IEA,IEA,IEA,IBA,ISS IBA IEA,IBA IEA,IBA,IBA IEA,IBA,IBA,IBA,IEA,IEA,IBA IEA,IEA,IEA,IEA,IEA,IBA IEA,IEA,IBA,IEA,IEA,IDA IEA,IEA,ISS IBA IEA,IEA,IEA,IEA,IEA,IEA,IEA,IBA,IEA,IBA IEA,IEA,IBA IEA,IEA,IEA,IEA,IEA,IEA,IBA,IBA IEA	ENSBTAG00000017685	FALSE	JUP
query_1	TRUE	0.0147508	6431	134	67	0.5	0.0104183	GO:0071840	GO:BP	cellular component organization or biogenesis	18832	17446	GO:0009987	IBA,IBA IEA,IEA,IBA,IBA,IBA IEA,IEA,IBA IEA,IEA,IEA,IBA IEA,IBA,IBA,IBA,IBA IEA,IBA,IBA,IBA,IBA IEA,IDA,IBA,IBA,IBA,IEA,IEA,IEA,IBA,ISS IBA IEA,IBA IEA,IBA,IBA IEA,IBA,IBA,IBA,IEA,IEA,IBA IEA,IEA,IEA,IEA,IEA,IBA IEA,IEA,IBA,IEA,IEA,IDA IEA,IEA,ISS IBA IEA,IEA,IEA,IEA,IEA,IEA,IEA,IBA,IEA,IBA IEA,IEA,IBA IEA,IEA,IEA,IEA,IEA,IEA,IBA,IBA IEA	ENSBTAG00000025752	FALSE	P3H4
query_1	TRUE	0.0147508	6431	134	67	0.5	0.0104183	GO:0071840	GO:BP	cellular component organization or biogenesis	18832	17446	GO:0009987	IBA,IBA IEA,IEA,IBA,IBA,IBA IEA,IEA,IBA IEA,IEA,IEA,IBA IEA,IBA,IBA,IBA,IBA IEA,IBA,IBA,IBA,IBA IEA,IDA,IBA,IBA,IBA,IEA,IEA,IEA,IBA,ISS IBA IEA,IBA IEA,IBA,IBA IEA,IBA,IBA,IBA,IEA,IEA,IBA IEA,IEA,IEA,IEA,IEA,IBA IEA,IEA,IBA,IEA,IEA,IDA IEA,IEA,ISS IBA IEA,IEA,IEA,IEA,IEA,IEA,IEA,IBA,IEA,IBA IEA,IEA,IBA IEA,IEA,IEA,IEA,IEA,IEA,IBA,IBA IEA	ENSBTAG00000011454	FALSE	FKBP10
query_1	TRUE	0.0147508	6431	134	67	0.5	0.0104183	GO:0071840	GO:BP	cellular component organization or biogenesis	18832	17446	GO:0009987	IBA,IBA IEA,IEA,IBA,IBA,IBA IEA,IEA,IBA IEA,IEA,IEA,IBA IEA,IBA,IBA,IBA,IBA IEA,IBA,IBA,IBA,IBA IEA,IDA,IBA,IBA,IBA,IEA,IEA,IEA,IBA,ISS IBA IEA,IBA IEA,IBA,IBA IEA,IBA,IBA,IBA,IEA,IEA,IBA IEA,IEA,IEA,IEA,IEA,IBA IEA,IEA,IBA,IEA,IEA,IDA IEA,IEA,ISS IBA IEA,IEA,IEA,IEA,IEA,IEA,IEA,IBA,IEA,IBA IEA,IEA,IBA IEA,IEA,IEA,IEA,IEA,IEA,IBA,IBA IEA	ENSBTAG00000013698	FALSE	ODAD4
query_1	TRUE	0.0147508	6431	134	67	0.5	0.0104183	GO:0071840	GO:BP	cellular component organization or biogenesis	18832	17446	GO:0009987	IBA,IBA IEA,IEA,IBA,IBA,IBA IEA,IEA,IBA IEA,IEA,IEA,IBA IEA,IBA,IBA,IBA,IBA IEA,IBA,IBA,IBA,IBA IEA,IDA,IBA,IBA,IBA,IEA,IEA,IEA,IBA,ISS IBA IEA,IBA IEA,IBA,IBA IEA,IBA,IBA,IBA,IEA,IEA,IBA IEA,IEA,IEA,IEA,IEA,IBA IEA,IEA,IBA,IEA,IEA,IDA IEA,IEA,ISS IBA IEA,IEA,IEA,IEA,IEA,IEA,IEA,IBA,IEA,IBA IEA,IEA,IBA IEA,IEA,IEA,IEA,IEA,IEA,IBA,IBA IEA	ENSBTAG00000007794	FALSE	KRT20
query_1	TRUE	0.0147508	6431	134	67	0.5	0.0104183	GO:0071840	GO:BP	cellular component organization or biogenesis	18832	17446	GO:0009987	IBA,IBA IEA,IEA,IBA,IBA,IBA IEA,IEA,IBA IEA,IEA,IEA,IBA IEA,IBA,IBA,IBA,IBA IEA,IBA,IBA,IBA,IBA IEA,IDA,IBA,IBA,IBA,IEA,IEA,IEA,IBA,ISS IBA IEA,IBA IEA,IBA,IBA IEA,IBA,IBA,IBA,IEA,IEA,IBA IEA,IEA,IEA,IEA,IEA,IBA IEA,IEA,IBA,IEA,IEA,IDA IEA,IEA,ISS IBA IEA,IEA,IEA,IEA,IEA,IEA,IEA,IBA,IEA,IBA IEA,IEA,IBA IEA,IEA,IEA,IEA,IEA,IEA,IBA,IBA IEA	ENSBTAG00000040460	FALSE	KRT23
query_1	TRUE	0.0147508	6431	134	67	0.5	0.0104183	GO:0071840	GO:BP	cellular component organization or biogenesis	18832	17446	GO:0009987	IBA,IBA IEA,IEA,IBA,IBA,IBA IEA,IEA,IBA IEA,IEA,IEA,IBA IEA,IBA,IBA,IBA,IBA IEA,IBA,IBA,IBA,IBA IEA,IDA,IBA,IBA,IBA,IEA,IEA,IEA,IBA,ISS IBA IEA,IBA IEA,IBA,IBA IEA,IBA,IBA,IBA,IEA,IEA,IBA IEA,IEA,IEA,IEA,IEA,IBA IEA,IEA,IBA,IEA,IEA,IDA IEA,IEA,ISS IBA IEA,IEA,IEA,IEA,IEA,IEA,IEA,IBA,IEA,IBA IEA,IEA,IBA IEA,IEA,IEA,IEA,IEA,IEA,IBA,IBA IEA	ENSBTAG00000020078	FALSE	KRT39
query_1	TRUE	0.0147508	6431	134	67	0.5	0.0104183	GO:0071840	GO:BP	cellular component organization or biogenesis	18832	17446	GO:0009987	IBA,IBA IEA,IEA,IBA,IBA,IBA IEA,IEA,IBA IEA,IEA,IEA,IBA IEA,IBA,IBA,IBA,IBA IEA,IBA,IBA,IBA,IBA IEA,IDA,IBA,IBA,IBA,IEA,IEA,IEA,IBA,ISS IBA IEA,IBA IEA,IBA,IBA IEA,IBA,IBA,IBA,IEA,IEA,IBA IEA,IEA,IEA,IEA,IEA,IBA IEA,IEA,IBA,IEA,IEA,IDA IEA,IEA,ISS IBA IEA,IEA,IEA,IEA,IEA,IEA,IEA,IBA,IEA,IBA IEA,IEA,IBA IEA,IEA,IEA,IEA,IEA,IEA,IBA,IBA IEA	ENSBTAG00000017408	FALSE	KRT40
query_1	TRUE	0.0147508	6431	134	67	0.5	0.0104183	GO:0071840	GO:BP	cellular component organization or biogenesis	18832	17446	GO:0009987	IBA,IBA IEA,IEA,IBA,IBA,IBA IEA,IEA,IBA IEA,IEA,IEA,IBA IEA,IBA,IBA,IBA,IBA IEA,IBA,IBA,IBA,IBA IEA,IDA,IBA,IBA,IBA,IEA,IEA,IEA,IBA,ISS IBA IEA,IBA IEA,IBA,IBA IEA,IBA,IBA,IBA,IEA,IEA,IBA IEA,IEA,IEA,IEA,IEA,IBA IEA,IEA,IBA,IEA,IEA,IDA IEA,IEA,ISS IBA IEA,IEA,IEA,IEA,IEA,IEA,IEA,IBA,IEA,IBA IEA,IEA,IBA IEA,IEA,IEA,IEA,IEA,IEA,IBA,IBA IEA	ENSBTAG00000052414	FALSE	HAP1
query_1	TRUE	0.0147508	6431	134	67	0.5	0.0104183	GO:0071840	GO:BP	cellular component organization or biogenesis	18832	17446	GO:0009987	IBA,IBA IEA,IEA,IBA,IBA,IBA IEA,IEA,IBA IEA,IEA,IEA,IBA IEA,IBA,IBA,IBA,IBA IEA,IBA,IBA,IBA,IBA IEA,IDA,IBA,IBA,IBA,IEA,IEA,IEA,IBA,ISS IBA IEA,IBA IEA,IBA,IBA IEA,IBA,IBA,IBA,IEA,IEA,IBA IEA,IEA,IEA,IEA,IEA,IBA IEA,IEA,IBA,IEA,IEA,IDA IEA,IEA,ISS IBA IEA,IEA,IEA,IEA,IEA,IEA,IEA,IBA,IEA,IBA IEA,IEA,IBA IEA,IEA,IEA,IEA,IEA,IEA,IBA,IBA IEA	ENSBTAG00000007583	FALSE	KRT14
query_1	TRUE	0.0147508	6431	134	67	0.5	0.0104183	GO:0071840	GO:BP	cellular component organization or biogenesis	18832	17446	GO:0009987	IBA,IBA IEA,IEA,IBA,IBA,IBA IEA,IEA,IBA IEA,IEA,IEA,IBA IEA,IBA,IBA,IBA,IBA IEA,IBA,IBA,IBA,IBA IEA,IDA,IBA,IBA,IBA,IEA,IEA,IEA,IBA,ISS IBA IEA,IBA IEA,IBA,IBA IEA,IBA,IBA,IBA,IEA,IEA,IBA IEA,IEA,IEA,IEA,IEA,IBA IEA,IEA,IBA,IEA,IEA,IDA IEA,IEA,ISS IBA IEA,IEA,IEA,IEA,IEA,IEA,IEA,IBA,IEA,IBA IEA,IEA,IBA IEA,IEA,IEA,IEA,IEA,IEA,IBA,IBA IEA	ENSBTAG00000050581	FALSE
query_1	TRUE	0.0147508	6431	134	67	0.5	0.0104183	GO:0071840	GO:BP	cellular component organization or biogenesis	18832	17446	GO:0009987	IBA,IBA IEA,IEA,IBA,IBA,IBA IEA,IEA,IBA IEA,IEA,IEA,IBA IEA,IBA,IBA,IBA,IBA IEA,IBA,IBA,IBA,IBA IEA,IDA,IBA,IBA,IBA,IEA,IEA,IEA,IBA,ISS IBA IEA,IBA IEA,IBA,IBA IEA,IBA,IBA,IBA,IEA,IEA,IBA IEA,IEA,IEA,IEA,IEA,IBA IEA,IEA,IBA,IEA,IEA,IDA IEA,IEA,ISS IBA IEA,IEA,IEA,IEA,IEA,IEA,IEA,IBA,IEA,IBA IEA,IEA,IBA IEA,IEA,IEA,IEA,IEA,IEA,IBA,IBA IEA	ENSBTAG00000047165	FALSE	KRT9
query_1	TRUE	0.0147508	6431	134	67	0.5	0.0104183	GO:0071840	GO:BP	cellular component organization or biogenesis	18832	17446	GO:0009987	IBA,IBA IEA,IEA,IBA,IBA,IBA IEA,IEA,IBA IEA,IEA,IEA,IBA IEA,IBA,IBA,IBA,IBA IEA,IBA,IBA,IBA,IBA IEA,IDA,IBA,IBA,IBA,IEA,IEA,IEA,IBA,ISS IBA IEA,IBA IEA,IBA,IBA IEA,IBA,IBA,IBA,IEA,IEA,IBA IEA,IEA,IEA,IEA,IEA,IBA IEA,IEA,IBA,IEA,IEA,IDA IEA,IEA,ISS IBA IEA,IEA,IEA,IEA,IEA,IEA,IEA,IBA,IEA,IBA IEA,IEA,IBA IEA,IEA,IEA,IEA,IEA,IEA,IBA,IBA IEA	ENSBTAG00000033766	FALSE	KRT16
query_1	TRUE	0.0147508	6431	134	67	0.5	0.0104183	GO:0071840	GO:BP	cellular component organization or biogenesis	18832	17446	GO:0009987	IBA,IBA IEA,IEA,IBA,IBA,IBA IEA,IEA,IBA IEA,IEA,IEA,IBA IEA,IBA,IBA,IBA,IBA IEA,IBA,IBA,IBA,IBA IEA,IDA,IBA,IBA,IBA,IEA,IEA,IEA,IBA,ISS IBA IEA,IBA IEA,IBA,IBA IEA,IBA,IBA,IBA,IEA,IEA,IBA IEA,IEA,IEA,IEA,IEA,IBA IEA,IEA,IBA,IEA,IEA,IDA IEA,IEA,ISS IBA IEA,IEA,IEA,IEA,IEA,IEA,IEA,IBA,IEA,IBA IEA,IEA,IBA IEA,IEA,IEA,IEA,IEA,IEA,IBA,IBA IEA	ENSBTAG00000060908	FALSE	GJD3
query_1	TRUE	0.0147508	6431	134	67	0.5	0.0104183	GO:0071840	GO:BP	cellular component organization or biogenesis	18832	17446	GO:0009987	IBA,IBA IEA,IEA,IBA,IBA,IBA IEA,IEA,IBA IEA,IEA,IEA,IBA IEA,IBA,IBA,IBA,IBA IEA,IBA,IBA,IBA,IBA IEA,IDA,IBA,IBA,IBA,IEA,IEA,IEA,IBA,ISS IBA IEA,IBA IEA,IBA,IBA IEA,IBA,IBA,IBA,IEA,IEA,IBA IEA,IEA,IEA,IEA,IEA,IBA IEA,IEA,IBA,IEA,IEA,IDA IEA,IEA,ISS IBA IEA,IEA,IEA,IEA,IEA,IEA,IEA,IBA,IEA,IBA IEA,IEA,IBA IEA,IEA,IEA,IEA,IEA,IEA,IBA,IBA IEA	ENSBTAG00000013685	FALSE	KRT31
query_1	TRUE	0.0147508	6431	134	67	0.5	0.0104183	GO:0071840	GO:BP	cellular component organization or biogenesis	18832	17446	GO:0009987	IBA,IBA IEA,IEA,IBA,IBA,IBA IEA,IEA,IBA IEA,IEA,IEA,IBA IEA,IBA,IBA,IBA,IBA IEA,IBA,IBA,IBA,IBA IEA,IDA,IBA,IBA,IBA,IEA,IEA,IEA,IBA,ISS IBA IEA,IBA IEA,IBA,IBA IEA,IBA,IBA,IBA,IEA,IEA,IBA IEA,IEA,IEA,IEA,IEA,IBA IEA,IEA,IBA,IEA,IEA,IDA IEA,IEA,ISS IBA IEA,IEA,IEA,IEA,IEA,IEA,IEA,IBA,IEA,IBA IEA,IEA,IBA IEA,IEA,IEA,IEA,IEA,IEA,IBA,IBA IEA	ENSBTAG00000000573	FALSE	KRT37
query_1	TRUE	0.0147508	6431	134	67	0.5	0.0104183	GO:0071840	GO:BP	cellular component organization or biogenesis	18832	17446	GO:0009987	IBA,IBA IEA,IEA,IBA,IBA,IBA IEA,IEA,IBA IEA,IEA,IEA,IBA IEA,IBA,IBA,IBA,IBA IEA,IBA,IBA,IBA,IBA IEA,IDA,IBA,IBA,IBA,IEA,IEA,IEA,IBA,ISS IBA IEA,IBA IEA,IBA,IBA IEA,IBA,IBA,IBA,IEA,IEA,IBA IEA,IEA,IEA,IEA,IEA,IBA IEA,IEA,IBA,IEA,IEA,IDA IEA,IEA,ISS IBA IEA,IEA,IEA,IEA,IEA,IEA,IEA,IBA,IEA,IBA IEA,IEA,IBA IEA,IEA,IEA,IEA,IEA,IEA,IBA,IBA IEA	ENSBTAG00000046124	FALSE	KRT36
query_1	TRUE	0.0147508	6431	134	67	0.5	0.0104183	GO:0071840	GO:BP	cellular component organization or biogenesis	18832	17446	GO:0009987	IBA,IBA IEA,IEA,IBA,IBA,IBA IEA,IEA,IBA IEA,IEA,IEA,IBA IEA,IBA,IBA,IBA,IBA IEA,IBA,IBA,IBA,IBA IEA,IDA,IBA,IBA,IBA,IEA,IEA,IEA,IBA,ISS IBA IEA,IBA IEA,IBA,IBA IEA,IBA,IBA,IBA,IEA,IEA,IBA IEA,IEA,IEA,IEA,IEA,IBA IEA,IEA,IBA,IEA,IEA,IDA IEA,IEA,ISS IBA IEA,IEA,IEA,IEA,IEA,IEA,IEA,IBA,IEA,IBA IEA,IEA,IBA IEA,IEA,IEA,IEA,IEA,IEA,IBA,IBA IEA	ENSBTAG00000043117	FALSE
query_1	TRUE	0.0147508	6431	134	67	0.5	0.0104183	GO:0071840	GO:BP	cellular component organization or biogenesis	18832	17446	GO:0009987	IBA,IBA IEA,IEA,IBA,IBA,IBA IEA,IEA,IBA IEA,IEA,IEA,IBA IEA,IBA,IBA,IBA,IBA IEA,IBA,IBA,IBA,IBA IEA,IDA,IBA,IBA,IBA,IEA,IEA,IEA,IBA,ISS IBA IEA,IBA IEA,IBA,IBA IEA,IBA,IBA,IBA,IEA,IEA,IBA IEA,IEA,IEA,IEA,IEA,IBA IEA,IEA,IBA,IEA,IEA,IDA IEA,IEA,ISS IBA IEA,IEA,IEA,IEA,IEA,IEA,IEA,IBA,IEA,IBA IEA,IEA,IBA IEA,IEA,IEA,IEA,IEA,IEA,IBA,IBA IEA	ENSBTAG00000042827	FALSE	U6
query_1	TRUE	0.0147508	6431	134	67	0.5	0.0104183	GO:0071840	GO:BP	cellular component organization or biogenesis	18832	17446	GO:0009987	IBA,IBA IEA,IEA,IBA,IBA,IBA IEA,IEA,IBA IEA,IEA,IEA,IBA IEA,IBA,IBA,IBA,IBA IEA,IBA,IBA,IBA,IBA IEA,IDA,IBA,IBA,IBA,IEA,IEA,IEA,IBA,ISS IBA IEA,IBA IEA,IBA,IBA IEA,IBA,IBA,IBA,IEA,IEA,IBA IEA,IEA,IEA,IEA,IEA,IBA IEA,IEA,IBA,IEA,IEA,IDA IEA,IEA,ISS IBA IEA,IEA,IEA,IEA,IEA,IEA,IEA,IBA,IEA,IBA IEA,IEA,IBA IEA,IEA,IEA,IEA,IEA,IEA,IBA,IBA IEA	ENSBTAG00000015308	FALSE	SMARCE1
query_1	TRUE	0.0147508	6431	134	67	0.5	0.0104183	GO:0071840	GO:BP	cellular component organization or biogenesis	18832	17446	GO:0009987	IBA,IBA IEA,IEA,IBA,IBA,IBA IEA,IEA,IBA IEA,IEA,IEA,IBA IEA,IBA,IBA,IBA,IBA IEA,IBA,IBA,IBA,IBA IEA,IDA,IBA,IBA,IBA,IEA,IEA,IEA,IBA,ISS IBA IEA,IBA IEA,IBA,IBA IEA,IBA,IBA,IBA,IEA,IEA,IBA IEA,IEA,IEA,IEA,IEA,IBA IEA,IEA,IBA,IEA,IEA,IDA IEA,IEA,ISS IBA IEA,IEA,IEA,IEA,IEA,IEA,IEA,IBA,IEA,IBA IEA,IEA,IBA IEA,IEA,IEA,IEA,IEA,IEA,IBA,IBA IEA	ENSBTAG00000030555	FALSE	KRT28
query_1	TRUE	0.0147508	6431	134	67	0.5	0.0104183	GO:0071840	GO:BP	cellular component organization or biogenesis	18832	17446	GO:0009987	IBA,IBA IEA,IEA,IBA,IBA,IBA IEA,IEA,IBA IEA,IEA,IEA,IBA IEA,IBA,IBA,IBA,IBA IEA,IBA,IBA,IBA,IBA IEA,IDA,IBA,IBA,IBA,IEA,IEA,IEA,IBA,ISS IBA IEA,IBA IEA,IBA,IBA IEA,IBA,IBA,IBA,IEA,IEA,IBA IEA,IEA,IEA,IEA,IEA,IBA IEA,IEA,IBA,IEA,IEA,IDA IEA,IEA,ISS IBA IEA,IEA,IEA,IEA,IEA,IEA,IEA,IBA,IEA,IBA IEA,IEA,IBA IEA,IEA,IEA,IEA,IEA,IEA,IBA,IBA IEA	ENSBTAG00000030542	FALSE	KRT25
query_1	TRUE	0.0147508	6431	134	67	0.5	0.0104183	GO:0071840	GO:BP	cellular component organization or biogenesis	18832	17446	GO:0009987	IBA,IBA IEA,IEA,IBA,IBA,IBA IEA,IEA,IBA IEA,IEA,IEA,IBA IEA,IBA,IBA,IBA,IBA IEA,IBA,IBA,IBA,IBA IEA,IDA,IBA,IBA,IBA,IEA,IEA,IEA,IBA,ISS IBA IEA,IBA IEA,IBA,IBA IEA,IBA,IBA,IBA,IEA,IEA,IBA IEA,IEA,IEA,IEA,IEA,IBA IEA,IEA,IBA,IEA,IEA,IDA IEA,IEA,ISS IBA IEA,IEA,IEA,IEA,IEA,IEA,IEA,IBA,IEA,IBA IEA,IEA,IBA IEA,IEA,IEA,IEA,IEA,IEA,IBA,IBA IEA	ENSBTAG00000006806	FALSE	KRT17
query_1	TRUE	0.0147508	6431	134	67	0.5	0.0104183	GO:0071840	GO:BP	cellular component organization or biogenesis	18832	17446	GO:0009987	IBA,IBA IEA,IEA,IBA,IBA,IBA IEA,IEA,IBA IEA,IEA,IEA,IBA IEA,IBA,IBA,IBA,IBA IEA,IBA,IBA,IBA,IBA IEA,IDA,IBA,IBA,IBA,IEA,IEA,IEA,IBA,ISS IBA IEA,IBA IEA,IBA,IBA IEA,IBA,IBA,IBA,IEA,IEA,IBA IEA,IEA,IEA,IEA,IEA,IBA IEA,IEA,IBA,IEA,IEA,IDA IEA,IEA,ISS IBA IEA,IEA,IEA,IEA,IEA,IEA,IEA,IBA,IEA,IBA IEA,IEA,IBA IEA,IEA,IEA,IEA,IEA,IEA,IBA,IBA IEA	ENSBTAG00000047262	FALSE	KRT42
query_1	TRUE	0.0147508	6431	134	67	0.5	0.0104183	GO:0071840	GO:BP	cellular component organization or biogenesis	18832	17446	GO:0009987	IBA,IBA IEA,IEA,IBA,IBA,IBA IEA,IEA,IBA IEA,IEA,IEA,IBA IEA,IBA,IBA,IBA,IBA IEA,IBA,IBA,IBA,IBA IEA,IDA,IBA,IBA,IBA,IEA,IEA,IEA,IBA,ISS IBA IEA,IBA IEA,IBA,IBA IEA,IBA,IBA,IBA,IEA,IEA,IBA IEA,IEA,IEA,IEA,IEA,IBA IEA,IEA,IBA,IEA,IEA,IDA IEA,IEA,ISS IBA IEA,IEA,IEA,IEA,IEA,IEA,IEA,IBA,IEA,IBA IEA,IEA,IBA IEA,IEA,IEA,IEA,IEA,IEA,IBA,IBA IEA	ENSBTAG00000004905	FALSE	KRT19
query_1	TRUE	0.0147508	6431	134	67	0.5	0.0104183	GO:0071840	GO:BP	cellular component organization or biogenesis	18832	17446	GO:0009987	IBA,IBA IEA,IEA,IBA,IBA,IBA IEA,IEA,IBA IEA,IEA,IEA,IBA IEA,IBA,IBA,IBA,IBA IEA,IBA,IBA,IBA,IBA IEA,IDA,IBA,IBA,IBA,IEA,IEA,IEA,IBA,ISS IBA IEA,IBA IEA,IBA,IBA IEA,IBA,IBA,IBA,IEA,IEA,IBA IEA,IEA,IEA,IEA,IEA,IBA IEA,IEA,IBA,IEA,IEA,IDA IEA,IEA,ISS IBA IEA,IEA,IEA,IEA,IEA,IEA,IEA,IBA,IEA,IBA IEA,IEA,IBA IEA,IEA,IEA,IEA,IEA,IEA,IBA,IBA IEA	ENSBTAG00000004903	FALSE	KRT15
query_1	TRUE	0.0147508	6431	134	67	0.5	0.0104183	GO:0071840	GO:BP	cellular component organization or biogenesis	18832	17446	GO:0009987	IBA,IBA IEA,IEA,IBA,IBA,IBA IEA,IEA,IBA IEA,IEA,IEA,IBA IEA,IBA,IBA,IBA,IBA IEA,IBA,IBA,IBA,IBA IEA,IDA,IBA,IBA,IBA,IEA,IEA,IEA,IBA,ISS IBA IEA,IBA IEA,IBA,IBA IEA,IBA,IBA,IBA,IEA,IEA,IBA IEA,IEA,IEA,IEA,IEA,IBA IEA,IEA,IBA,IEA,IEA,IDA IEA,IEA,ISS IBA IEA,IEA,IEA,IEA,IEA,IEA,IEA,IBA,IEA,IBA IEA,IEA,IBA IEA,IEA,IEA,IEA,IEA,IEA,IBA,IBA IEA	ENSBTAG00000037553	FALSE	KRT33A
query_1	TRUE	0.0147508	6431	134	67	0.5	0.0104183	GO:0071840	GO:BP	cellular component organization or biogenesis	18832	17446	GO:0009987	IBA,IBA IEA,IEA,IBA,IBA,IBA IEA,IEA,IBA IEA,IEA,IEA,IBA IEA,IBA,IBA,IBA,IBA IEA,IBA,IBA,IBA,IBA IEA,IDA,IBA,IBA,IBA,IEA,IEA,IEA,IBA,ISS IBA IEA,IBA IEA,IBA,IBA IEA,IBA,IBA,IBA,IEA,IEA,IBA IEA,IEA,IEA,IEA,IEA,IBA IEA,IEA,IBA,IEA,IEA,IDA IEA,IEA,ISS IBA IEA,IEA,IEA,IEA,IEA,IEA,IEA,IBA,IEA,IBA IEA,IEA,IBA IEA,IEA,IEA,IEA,IEA,IEA,IBA,IBA IEA	ENSBTAG00000016384	FALSE	KRT32
query_1	TRUE	0.0147508	6431	134	67	0.5	0.0104183	GO:0071840	GO:BP	cellular component organization or biogenesis	18832	17446	GO:0009987	IBA,IBA IEA,IEA,IBA,IBA,IBA IEA,IEA,IBA IEA,IEA,IEA,IBA IEA,IBA,IBA,IBA,IBA IEA,IBA,IBA,IBA,IBA IEA,IDA,IBA,IBA,IBA,IEA,IEA,IEA,IBA,ISS IBA IEA,IBA IEA,IBA,IBA IEA,IBA,IBA,IBA,IEA,IEA,IBA IEA,IEA,IEA,IEA,IEA,IBA IEA,IEA,IBA,IEA,IEA,IDA IEA,IEA,ISS IBA IEA,IEA,IEA,IEA,IEA,IEA,IEA,IBA,IEA,IBA IEA,IEA,IBA IEA,IEA,IEA,IEA,IEA,IEA,IBA,IBA IEA	ENSBTAG00000007173	FALSE	PDGFRA
query_1	TRUE	0.0147508	6431	134	67	0.5	0.0104183	GO:0071840	GO:BP	cellular component organization or biogenesis	18832	17446	GO:0009987	IBA,IBA IEA,IEA,IBA,IBA,IBA IEA,IEA,IBA IEA,IEA,IEA,IBA IEA,IBA,IBA,IBA,IBA IEA,IBA,IBA,IBA,IBA IEA,IDA,IBA,IBA,IBA,IEA,IEA,IEA,IBA,ISS IBA IEA,IBA IEA,IBA,IBA IEA,IBA,IBA,IBA,IEA,IEA,IBA IEA,IEA,IEA,IEA,IEA,IBA IEA,IEA,IBA,IEA,IEA,IDA IEA,IEA,ISS IBA IEA,IEA,IEA,IEA,IEA,IEA,IEA,IBA,IEA,IBA IEA,IEA,IBA IEA,IEA,IEA,IEA,IEA,IEA,IBA,IBA IEA	ENSBTAG00000060229	FALSE	U6
query_1	TRUE	0.0147508	6431	134	67	0.5	0.0104183	GO:0071840	GO:BP	cellular component organization or biogenesis	18832	17446	GO:0009987	IBA,IBA IEA,IEA,IBA,IBA,IBA IEA,IEA,IBA IEA,IEA,IEA,IBA IEA,IBA,IBA,IBA,IBA IEA,IBA,IBA,IBA,IBA IEA,IDA,IBA,IBA,IBA,IEA,IEA,IEA,IBA,ISS IBA IEA,IBA IEA,IBA,IBA IEA,IBA,IBA,IBA,IEA,IEA,IBA IEA,IEA,IEA,IEA,IEA,IBA IEA,IEA,IBA,IEA,IEA,IDA IEA,IEA,ISS IBA IEA,IEA,IEA,IEA,IEA,IEA,IEA,IBA,IEA,IBA IEA,IEA,IBA IEA,IEA,IEA,IEA,IEA,IEA,IBA,IBA IEA	ENSBTAG00000020679	FALSE	CNTN1
query_1	TRUE	0.0147508	6431	134	67	0.5	0.0104183	GO:0071840	GO:BP	cellular component organization or biogenesis	18832	17446	GO:0009987	IBA,IBA IEA,IEA,IBA,IBA,IBA IEA,IEA,IBA IEA,IEA,IEA,IBA IEA,IBA,IBA,IBA,IBA IEA,IBA,IBA,IBA,IBA IEA,IDA,IBA,IBA,IBA,IEA,IEA,IEA,IBA,ISS IBA IEA,IBA IEA,IBA,IBA IEA,IBA,IBA,IBA,IEA,IEA,IBA IEA,IEA,IEA,IEA,IEA,IBA IEA,IEA,IBA,IEA,IEA,IDA IEA,IEA,ISS IBA IEA,IEA,IEA,IEA,IEA,IEA,IEA,IBA,IEA,IBA IEA,IEA,IBA IEA,IEA,IEA,IEA,IEA,IEA,IBA,IBA IEA	ENSBTAG00000015805	FALSE	SIPA1L1
query_1	TRUE	0.0147508	6431	134	67	0.5	0.0104183	GO:0071840	GO:BP	cellular component organization or biogenesis	18832	17446	GO:0009987	IBA,IBA IEA,IEA,IBA,IBA,IBA IEA,IEA,IBA IEA,IEA,IEA,IBA IEA,IBA,IBA,IBA,IBA IEA,IBA,IBA,IBA,IBA IEA,IDA,IBA,IBA,IBA,IEA,IEA,IEA,IBA,ISS IBA IEA,IBA IEA,IBA,IBA IEA,IBA,IBA,IBA,IEA,IEA,IBA IEA,IEA,IEA,IEA,IEA,IBA IEA,IEA,IBA,IEA,IEA,IDA IEA,IEA,ISS IBA IEA,IEA,IEA,IEA,IEA,IEA,IEA,IBA,IEA,IBA IEA,IEA,IBA IEA,IEA,IEA,IEA,IEA,IEA,IBA,IBA IEA	ENSBTAG00000007299	FALSE	SF3A3
query_1	TRUE	0.0147508	6431	134	67	0.5	0.0104183	GO:0071840	GO:BP	cellular component organization or biogenesis	18832	17446	GO:0009987	IBA,IBA IEA,IEA,IBA,IBA,IBA IEA,IEA,IBA IEA,IEA,IEA,IBA IEA,IBA,IBA,IBA,IBA IEA,IBA,IBA,IBA,IBA IEA,IDA,IBA,IBA,IBA,IEA,IEA,IEA,IBA,ISS IBA IEA,IBA IEA,IBA,IBA IEA,IBA,IBA,IBA,IEA,IEA,IBA IEA,IEA,IEA,IEA,IEA,IBA IEA,IEA,IBA,IEA,IEA,IDA IEA,IEA,ISS IBA IEA,IEA,IEA,IEA,IEA,IEA,IEA,IBA,IEA,IBA IEA,IEA,IBA IEA,IEA,IEA,IEA,IEA,IEA,IBA,IBA IEA	ENSBTAG00000002306	FALSE	UTP11
query_1	TRUE	0.0147508	6431	134	67	0.5	0.0104183	GO:0071840	GO:BP	cellular component organization or biogenesis	18832	17446	GO:0009987	IBA,IBA IEA,IEA,IBA,IBA,IBA IEA,IEA,IBA IEA,IEA,IEA,IBA IEA,IBA,IBA,IBA,IBA IEA,IBA,IBA,IBA,IBA IEA,IDA,IBA,IBA,IBA,IEA,IEA,IEA,IBA,ISS IBA IEA,IBA IEA,IBA,IBA IEA,IBA,IBA,IBA,IEA,IEA,IBA IEA,IEA,IEA,IEA,IEA,IBA IEA,IEA,IBA,IEA,IEA,IDA IEA,IEA,ISS IBA IEA,IEA,IEA,IEA,IEA,IEA,IEA,IBA,IEA,IBA IEA,IEA,IBA IEA,IEA,IEA,IEA,IEA,IEA,IBA,IBA IEA	ENSBTAG00000007300	FALSE	FHL3
query_1	TRUE	0.0147508	6431	134	67	0.5	0.0104183	GO:0071840	GO:BP	cellular component organization or biogenesis	18832	17446	GO:0009987	IBA,IBA IEA,IEA,IBA,IBA,IBA IEA,IEA,IBA IEA,IEA,IEA,IBA IEA,IBA,IBA,IBA,IBA IEA,IBA,IBA,IBA,IBA IEA,IDA,IBA,IBA,IBA,IEA,IEA,IEA,IBA,ISS IBA IEA,IBA IEA,IBA,IBA IEA,IBA,IBA,IBA,IEA,IEA,IBA IEA,IEA,IEA,IEA,IEA,IBA IEA,IEA,IBA,IEA,IEA,IDA IEA,IEA,ISS IBA IEA,IEA,IEA,IEA,IEA,IEA,IEA,IBA,IEA,IBA IEA,IEA,IBA IEA,IEA,IEA,IEA,IEA,IEA,IBA,IBA IEA	ENSBTAG00000014326	FALSE	CDCA8
query_1	TRUE	0.0147508	6431	134	67	0.5	0.0104183	GO:0071840	GO:BP	cellular component organization or biogenesis	18832	17446	GO:0009987	IBA,IBA IEA,IEA,IBA,IBA,IBA IEA,IEA,IBA IEA,IEA,IEA,IBA IEA,IBA,IBA,IBA,IBA IEA,IBA,IBA,IBA,IBA IEA,IDA,IBA,IBA,IBA,IEA,IEA,IEA,IBA,ISS IBA IEA,IBA IEA,IBA,IBA IEA,IBA,IBA,IBA,IEA,IEA,IBA IEA,IEA,IEA,IEA,IEA,IBA IEA,IEA,IBA,IEA,IEA,IDA IEA,IEA,ISS IBA IEA,IEA,IEA,IEA,IEA,IEA,IEA,IBA,IEA,IBA IEA,IEA,IBA IEA,IEA,IEA,IEA,IEA,IEA,IBA,IBA IEA	ENSBTAG00000014325	FALSE	AIRIM
query_1	TRUE	0.0147508	6431	134	67	0.5	0.0104183	GO:0071840	GO:BP	cellular component organization or biogenesis	18832	17446	GO:0009987	IBA,IBA IEA,IEA,IBA,IBA,IBA IEA,IEA,IBA IEA,IEA,IEA,IBA IEA,IBA,IBA,IBA,IBA IEA,IBA,IBA,IBA,IBA IEA,IDA,IBA,IBA,IBA,IEA,IEA,IEA,IBA,ISS IBA IEA,IBA IEA,IBA,IBA IEA,IBA,IBA,IBA,IEA,IEA,IBA IEA,IEA,IEA,IEA,IEA,IBA IEA,IEA,IBA,IEA,IEA,IDA IEA,IEA,ISS IBA IEA,IEA,IEA,IEA,IEA,IEA,IEA,IBA,IEA,IBA IEA,IEA,IBA IEA,IEA,IEA,IEA,IEA,IEA,IBA,IBA IEA	ENSBTAG00000020510	FALSE	EPHA10
query_1	TRUE	0.0147508	6431	134	67	0.5	0.0104183	GO:0071840	GO:BP	cellular component organization or biogenesis	18832	17446	GO:0009987	IBA,IBA IEA,IEA,IBA,IBA,IBA IEA,IEA,IBA IEA,IEA,IEA,IBA IEA,IBA,IBA,IBA,IBA IEA,IBA,IBA,IBA,IBA IEA,IDA,IBA,IBA,IBA,IEA,IEA,IEA,IBA,ISS IBA IEA,IBA IEA,IBA,IBA IEA,IBA,IBA,IBA,IEA,IEA,IBA IEA,IEA,IEA,IEA,IEA,IBA IEA,IEA,IBA,IEA,IEA,IDA IEA,IEA,ISS IBA IEA,IEA,IEA,IEA,IEA,IEA,IEA,IBA,IEA,IBA IEA,IEA,IBA IEA,IEA,IEA,IEA,IEA,IEA,IBA,IBA IEA	ENSBTAG00000011316	FALSE	ZC3H12A
query_1	TRUE	0.0147508	6431	134	67	0.5	0.0104183	GO:0071840	GO:BP	cellular component organization or biogenesis	18832	17446	GO:0009987	IBA,IBA IEA,IEA,IBA,IBA,IBA IEA,IEA,IBA IEA,IEA,IEA,IBA IEA,IBA,IBA,IBA,IBA IEA,IBA,IBA,IBA,IBA IEA,IDA,IBA,IBA,IBA,IEA,IEA,IEA,IBA,ISS IBA IEA,IBA IEA,IBA,IBA IEA,IBA,IBA,IBA,IEA,IEA,IBA IEA,IEA,IEA,IEA,IEA,IBA IEA,IEA,IBA,IEA,IEA,IDA IEA,IEA,ISS IBA IEA,IEA,IEA,IEA,IEA,IEA,IEA,IBA,IEA,IBA IEA,IEA,IBA IEA,IEA,IEA,IEA,IEA,IEA,IBA,IBA IEA	ENSBTAG00000002583	FALSE	DNALI1
query_1	TRUE	0.0147508	6431	134	67	0.5	0.0104183	GO:0071840	GO:BP	cellular component organization or biogenesis	18832	17446	GO:0009987	IBA,IBA IEA,IEA,IBA,IBA,IBA IEA,IEA,IBA IEA,IEA,IEA,IBA IEA,IBA,IBA,IBA,IBA IEA,IBA,IBA,IBA,IBA IEA,IDA,IBA,IBA,IBA,IEA,IEA,IEA,IBA,ISS IBA IEA,IBA IEA,IBA,IBA IEA,IBA,IBA,IBA,IEA,IEA,IBA IEA,IEA,IEA,IEA,IEA,IBA IEA,IEA,IBA,IEA,IEA,IDA IEA,IEA,ISS IBA IEA,IEA,IEA,IEA,IEA,IEA,IEA,IBA,IEA,IBA IEA,IEA,IBA IEA,IEA,IEA,IEA,IEA,IEA,IBA,IBA IEA	ENSBTAG00000010506	FALSE	MEAF6
query_1	TRUE	0.0147508	6431	134	67	0.5	0.0104183	GO:0071840	GO:BP	cellular component organization or biogenesis	18832	17446	GO:0009987	IBA,IBA IEA,IEA,IBA,IBA,IBA IEA,IEA,IBA IEA,IEA,IEA,IBA IEA,IBA,IBA,IBA,IBA IEA,IBA,IBA,IBA,IBA IEA,IDA,IBA,IBA,IBA,IEA,IEA,IEA,IBA,ISS IBA IEA,IBA IEA,IBA,IBA IEA,IBA,IBA,IBA,IEA,IEA,IBA IEA,IEA,IEA,IEA,IEA,IBA IEA,IEA,IBA,IEA,IEA,IDA IEA,IEA,ISS IBA IEA,IEA,IEA,IEA,IEA,IEA,IEA,IBA,IEA,IBA IEA,IEA,IBA IEA,IEA,IEA,IEA,IEA,IEA,IBA,IBA IEA	ENSBTAG00000051083	FALSE	WNT4
query_1	TRUE	0.0147508	6431	134	67	0.5	0.0104183	GO:0071840	GO:BP	cellular component organization or biogenesis	18832	17446	GO:0009987	IBA,IBA IEA,IEA,IBA,IBA,IBA IEA,IEA,IBA IEA,IEA,IEA,IBA IEA,IBA,IBA,IBA,IBA IEA,IBA,IBA,IBA,IBA IEA,IDA,IBA,IBA,IBA,IEA,IEA,IEA,IBA,ISS IBA IEA,IBA IEA,IBA,IBA IEA,IBA,IBA,IBA,IEA,IEA,IBA IEA,IEA,IEA,IEA,IEA,IBA IEA,IEA,IBA,IEA,IEA,IDA IEA,IEA,ISS IBA IEA,IEA,IEA,IEA,IEA,IEA,IEA,IBA,IEA,IBA IEA,IEA,IBA IEA,IEA,IEA,IEA,IEA,IEA,IBA,IBA IEA	ENSBTAG00000001700	FALSE	CDC42
query_1	TRUE	0.0147508	6431	134	67	0.5	0.0104183	GO:0071840	GO:BP	cellular component organization or biogenesis	18832	17446	GO:0009987	IBA,IBA IEA,IEA,IBA,IBA,IBA IEA,IEA,IBA IEA,IEA,IEA,IBA IEA,IBA,IBA,IBA,IBA IEA,IBA,IBA,IBA,IBA IEA,IDA,IBA,IBA,IBA,IEA,IEA,IEA,IBA,ISS IBA IEA,IBA IEA,IBA,IBA IEA,IBA,IBA,IBA,IEA,IEA,IBA IEA,IEA,IEA,IEA,IEA,IBA IEA,IEA,IBA,IEA,IEA,IDA IEA,IEA,ISS IBA IEA,IEA,IEA,IEA,IEA,IEA,IEA,IBA,IEA,IBA IEA,IEA,IBA IEA,IEA,IEA,IEA,IEA,IEA,IBA,IBA IEA	ENSBTAG00000008952	FALSE	RAP1GAP
query_1	TRUE	0.0147508	6431	134	67	0.5	0.0104183	GO:0071840	GO:BP	cellular component organization or biogenesis	18832	17446	GO:0009987	IBA,IBA IEA,IEA,IBA,IBA,IBA IEA,IEA,IBA IEA,IEA,IEA,IBA IEA,IBA,IBA,IBA,IBA IEA,IBA,IBA,IBA,IBA IEA,IDA,IBA,IBA,IBA,IEA,IEA,IEA,IBA,ISS IBA IEA,IBA IEA,IBA,IBA IEA,IBA,IBA,IBA,IEA,IEA,IBA IEA,IEA,IEA,IEA,IEA,IBA IEA,IEA,IBA,IEA,IEA,IDA IEA,IEA,ISS IBA IEA,IEA,IEA,IEA,IEA,IEA,IEA,IBA,IEA,IBA IEA,IEA,IBA IEA,IEA,IEA,IEA,IEA,IEA,IBA,IBA IEA	ENSBTAG00000002977	FALSE	ECE1
query_1	TRUE	0.0147508	6431	134	67	0.5	0.0104183	GO:0071840	GO:BP	cellular component organization or biogenesis	18832	17446	GO:0009987	IBA,IBA IEA,IEA,IBA,IBA,IBA IEA,IEA,IBA IEA,IEA,IEA,IBA IEA,IBA,IBA,IBA,IBA IEA,IBA,IBA,IBA,IBA IEA,IDA,IBA,IBA,IBA,IEA,IEA,IEA,IBA,ISS IBA IEA,IBA IEA,IBA,IBA IEA,IBA,IBA,IBA,IEA,IEA,IBA IEA,IEA,IEA,IEA,IEA,IBA IEA,IEA,IBA,IEA,IEA,IDA IEA,IEA,ISS IBA IEA,IEA,IEA,IEA,IEA,IEA,IEA,IBA,IEA,IBA IEA,IEA,IBA IEA,IEA,IEA,IEA,IEA,IEA,IBA,IBA IEA	ENSBTAG00000042825	FALSE	U6
query_1	TRUE	0.0147508	6431	134	67	0.5	0.0104183	GO:0071840	GO:BP	cellular component organization or biogenesis	18832	17446	GO:0009987	IBA,IBA IEA,IEA,IBA,IBA,IBA IEA,IEA,IBA IEA,IEA,IEA,IBA IEA,IBA,IBA,IBA,IBA IEA,IBA,IBA,IBA,IBA IEA,IDA,IBA,IBA,IBA,IEA,IEA,IEA,IBA,ISS IBA IEA,IBA IEA,IBA,IBA IEA,IBA,IBA,IBA,IEA,IEA,IBA IEA,IEA,IEA,IEA,IEA,IBA IEA,IEA,IBA,IEA,IEA,IDA IEA,IEA,ISS IBA IEA,IEA,IEA,IEA,IEA,IEA,IEA,IBA,IEA,IBA IEA,IEA,IBA IEA,IEA,IEA,IEA,IEA,IEA,IBA,IBA IEA	ENSBTAG00000055962	FALSE	U6
query_1	TRUE	0.0147508	6431	134	67	0.5	0.0104183	GO:0071840	GO:BP	cellular component organization or biogenesis	18832	17446	GO:0009987	IBA,IBA IEA,IEA,IBA,IBA,IBA IEA,IEA,IBA IEA,IEA,IEA,IBA IEA,IBA,IBA,IBA,IBA IEA,IBA,IBA,IBA,IBA IEA,IDA,IBA,IBA,IBA,IEA,IEA,IEA,IBA,ISS IBA IEA,IBA IEA,IBA,IBA IEA,IBA,IBA,IBA,IEA,IEA,IBA IEA,IEA,IEA,IEA,IEA,IBA IEA,IEA,IBA,IEA,IEA,IDA IEA,IEA,ISS IBA IEA,IEA,IEA,IEA,IEA,IEA,IEA,IBA,IEA,IBA IEA,IEA,IBA IEA,IEA,IEA,IEA,IEA,IEA,IBA,IBA IEA	ENSBTAG00000045131	FALSE	U6
query_1	TRUE	0.0147508	6431	134	67	0.5	0.0104183	GO:0071840	GO:BP	cellular component organization or biogenesis	18832	17446	GO:0009987	IBA,IBA IEA,IEA,IBA,IBA,IBA IEA,IEA,IBA IEA,IEA,IEA,IBA IEA,IBA,IBA,IBA,IBA IEA,IBA,IBA,IBA,IBA IEA,IDA,IBA,IBA,IBA,IEA,IEA,IEA,IBA,ISS IBA IEA,IBA IEA,IBA,IBA IEA,IBA,IBA,IBA,IEA,IEA,IBA IEA,IEA,IEA,IEA,IEA,IBA IEA,IEA,IBA,IEA,IEA,IDA IEA,IEA,ISS IBA IEA,IEA,IEA,IEA,IEA,IEA,IEA,IBA,IEA,IBA IEA,IEA,IBA IEA,IEA,IEA,IEA,IEA,IEA,IBA,IBA IEA	ENSBTAG00000020667	FALSE	KCNQ3
query_1	TRUE	0.0147508	6431	134	67	0.5	0.0104183	GO:0071840	GO:BP	cellular component organization or biogenesis	18832	17446	GO:0009987	IBA,IBA IEA,IEA,IBA,IBA,IBA IEA,IEA,IBA IEA,IEA,IEA,IBA IEA,IBA,IBA,IBA,IBA IEA,IBA,IBA,IBA,IBA IEA,IDA,IBA,IBA,IBA,IEA,IEA,IEA,IBA,ISS IBA IEA,IBA IEA,IBA,IBA IEA,IBA,IBA,IBA,IEA,IEA,IBA IEA,IEA,IEA,IEA,IEA,IBA IEA,IEA,IBA,IEA,IEA,IDA IEA,IEA,ISS IBA IEA,IEA,IEA,IEA,IEA,IEA,IEA,IBA,IEA,IBA IEA,IEA,IBA IEA,IEA,IEA,IEA,IEA,IEA,IBA,IBA IEA	ENSBTAG00000003838	FALSE
query_1	TRUE	0.0147508	6431	134	67	0.5	0.0104183	GO:0071840	GO:BP	cellular component organization or biogenesis	18832	17446	GO:0009987	IBA,IBA IEA,IEA,IBA,IBA,IBA IEA,IEA,IBA IEA,IEA,IEA,IBA IEA,IBA,IBA,IBA,IBA IEA,IBA,IBA,IBA,IBA IEA,IDA,IBA,IBA,IBA,IEA,IEA,IEA,IBA,ISS IBA IEA,IBA IEA,IBA,IBA IEA,IBA,IBA,IBA,IEA,IEA,IBA IEA,IEA,IEA,IEA,IEA,IBA IEA,IEA,IBA,IEA,IEA,IDA IEA,IEA,ISS IBA IEA,IEA,IEA,IEA,IEA,IEA,IEA,IBA,IEA,IBA IEA,IEA,IBA IEA,IEA,IEA,IEA,IEA,IEA,IBA,IBA IEA	ENSBTAG00000016943	FALSE	NEK7
query_1	TRUE	0.0147508	6431	134	67	0.5	0.0104183	GO:0071840	GO:BP	cellular component organization or biogenesis	18832	17446	GO:0009987	IBA,IBA IEA,IEA,IBA,IBA,IBA IEA,IEA,IBA IEA,IEA,IEA,IBA IEA,IBA,IBA,IBA,IBA IEA,IBA,IBA,IBA,IBA IEA,IDA,IBA,IBA,IBA,IEA,IEA,IEA,IBA,ISS IBA IEA,IBA IEA,IBA,IBA IEA,IBA,IBA,IBA,IEA,IEA,IBA IEA,IEA,IEA,IEA,IEA,IBA IEA,IEA,IBA,IEA,IEA,IDA IEA,IEA,ISS IBA IEA,IEA,IEA,IEA,IEA,IEA,IEA,IBA,IEA,IBA IEA,IEA,IBA IEA,IEA,IEA,IEA,IEA,IEA,IBA,IBA IEA	ENSBTAG00000048378	FALSE	DCC
query_1	TRUE	0.0147508	6431	134	67	0.5	0.0104183	GO:0071840	GO:BP	cellular component organization or biogenesis	18832	17446	GO:0009987	IBA,IBA IEA,IEA,IBA,IBA,IBA IEA,IEA,IBA IEA,IEA,IEA,IBA IEA,IBA,IBA,IBA,IBA IEA,IBA,IBA,IBA,IBA IEA,IDA,IBA,IBA,IBA,IEA,IEA,IEA,IBA,ISS IBA IEA,IBA IEA,IBA,IBA IEA,IBA,IBA,IBA,IEA,IEA,IBA IEA,IEA,IEA,IEA,IEA,IBA IEA,IEA,IBA,IEA,IEA,IDA IEA,IEA,ISS IBA IEA,IEA,IEA,IEA,IEA,IEA,IEA,IBA,IEA,IBA IEA,IEA,IBA IEA,IEA,IEA,IEA,IEA,IEA,IBA,IBA IEA	ENSBTAG00000062680	FALSE	U6
query_1	TRUE	0.0147508	6431	134	67	0.5	0.0104183	GO:0071840	GO:BP	cellular component organization or biogenesis	18832	17446	GO:0009987	IBA,IBA IEA,IEA,IBA,IBA,IBA IEA,IEA,IBA IEA,IEA,IEA,IBA IEA,IBA,IBA,IBA,IBA IEA,IBA,IBA,IBA,IBA IEA,IDA,IBA,IBA,IBA,IEA,IEA,IEA,IBA,ISS IBA IEA,IBA IEA,IBA,IBA IEA,IBA,IBA,IBA,IEA,IEA,IBA IEA,IEA,IEA,IEA,IEA,IBA IEA,IEA,IBA,IEA,IEA,IDA IEA,IEA,ISS IBA IEA,IEA,IEA,IEA,IEA,IEA,IEA,IBA,IEA,IBA IEA,IEA,IBA IEA,IEA,IEA,IEA,IEA,IEA,IBA,IBA IEA	ENSBTAG00000012852	FALSE	DICER1
query_1	TRUE	0.0147508	6431	134	67	0.5	0.0104183	GO:0071840	GO:BP	cellular component organization or biogenesis	18832	17446	GO:0009987	IBA,IBA IEA,IEA,IBA,IBA,IBA IEA,IEA,IBA IEA,IEA,IEA,IBA IEA,IBA,IBA,IBA,IBA IEA,IBA,IBA,IBA,IBA IEA,IDA,IBA,IBA,IBA,IEA,IEA,IEA,IBA,ISS IBA IEA,IBA IEA,IBA,IBA IEA,IBA,IBA,IBA,IEA,IEA,IBA IEA,IEA,IEA,IEA,IEA,IBA IEA,IEA,IBA,IEA,IEA,IDA IEA,IEA,ISS IBA IEA,IEA,IEA,IEA,IEA,IEA,IEA,IBA,IEA,IBA IEA,IEA,IBA IEA,IEA,IEA,IEA,IEA,IEA,IBA,IBA IEA	ENSBTAG00000057743	FALSE	U6
query_1	TRUE	0.0147508	6431	134	67	0.5	0.0104183	GO:0071840	GO:BP	cellular component organization or biogenesis	18832	17446	GO:0009987	IBA,IBA IEA,IEA,IBA,IBA,IBA IEA,IEA,IBA IEA,IEA,IEA,IBA IEA,IBA,IBA,IBA,IBA IEA,IBA,IBA,IBA,IBA IEA,IDA,IBA,IBA,IBA,IEA,IEA,IEA,IBA,ISS IBA IEA,IBA IEA,IBA,IBA IEA,IBA,IBA,IBA,IEA,IEA,IBA IEA,IEA,IEA,IEA,IEA,IBA IEA,IEA,IBA,IEA,IEA,IDA IEA,IEA,ISS IBA IEA,IEA,IEA,IEA,IEA,IEA,IEA,IBA,IEA,IBA IEA,IEA,IBA IEA,IEA,IEA,IEA,IEA,IEA,IBA,IBA IEA	ENSBTAG00000021143	FALSE	DNMT3A
query_1	TRUE	0.0147508	6431	134	67	0.5	0.0104183	GO:0071840	GO:BP	cellular component organization or biogenesis	18832	17446	GO:0009987	IBA,IBA IEA,IEA,IBA,IBA,IBA IEA,IEA,IBA IEA,IEA,IEA,IBA IEA,IBA,IBA,IBA,IBA IEA,IBA,IBA,IBA,IBA IEA,IDA,IBA,IBA,IBA,IEA,IEA,IEA,IBA,ISS IBA IEA,IBA IEA,IBA,IBA IEA,IBA,IBA,IBA,IEA,IEA,IBA IEA,IEA,IEA,IEA,IEA,IBA IEA,IEA,IBA,IEA,IEA,IDA IEA,IEA,ISS IBA IEA,IEA,IEA,IEA,IEA,IEA,IEA,IBA,IEA,IBA IEA,IEA,IBA IEA,IEA,IEA,IEA,IEA,IEA,IBA,IBA IEA	ENSBTAG00000015014	FALSE	CENPO
query_1	TRUE	0.0147508	6431	134	67	0.5	0.0104183	GO:0071840	GO:BP	cellular component organization or biogenesis	18832	17446	GO:0009987	IBA,IBA IEA,IEA,IBA,IBA,IBA IEA,IEA,IBA IEA,IEA,IEA,IBA IEA,IBA,IBA,IBA,IBA IEA,IBA,IBA,IBA,IBA IEA,IDA,IBA,IBA,IBA,IEA,IEA,IEA,IBA,ISS IBA IEA,IBA IEA,IBA,IBA IEA,IBA,IBA,IBA,IEA,IEA,IBA IEA,IEA,IEA,IEA,IEA,IBA IEA,IEA,IBA,IEA,IEA,IDA IEA,IEA,ISS IBA IEA,IEA,IEA,IEA,IEA,IEA,IEA,IBA,IEA,IBA IEA,IEA,IBA IEA,IEA,IEA,IEA,IEA,IEA,IBA,IBA IEA	ENSBTAG00000003404	FALSE	PFN4
query_1	TRUE	0.0147508	6431	134	67	0.5	0.0104183	GO:0071840	GO:BP	cellular component organization or biogenesis	18832	17446	GO:0009987	IBA,IBA IEA,IEA,IBA,IBA,IBA IEA,IEA,IBA IEA,IEA,IEA,IBA IEA,IBA,IBA,IBA,IBA IEA,IBA,IBA,IBA,IBA IEA,IDA,IBA,IBA,IBA,IEA,IEA,IEA,IBA,ISS IBA IEA,IBA IEA,IBA,IBA IEA,IBA,IBA,IBA,IEA,IEA,IBA IEA,IEA,IEA,IEA,IEA,IBA IEA,IEA,IBA,IEA,IEA,IDA IEA,IEA,ISS IBA IEA,IEA,IEA,IEA,IEA,IEA,IEA,IBA,IEA,IBA IEA,IEA,IBA IEA,IEA,IEA,IEA,IEA,IEA,IBA,IBA IEA	ENSBTAG00000016987	FALSE	WDCP
query_1	TRUE	0.0147508	6431	134	67	0.5	0.0104183	GO:0071840	GO:BP	cellular component organization or biogenesis	18832	17446	GO:0009987	IBA,IBA IEA,IEA,IBA,IBA,IBA IEA,IEA,IBA IEA,IEA,IEA,IBA IEA,IBA,IBA,IBA,IBA IEA,IBA,IBA,IBA,IBA IEA,IDA,IBA,IBA,IBA,IEA,IEA,IEA,IBA,ISS IBA IEA,IBA IEA,IBA,IBA IEA,IBA,IBA,IBA,IEA,IEA,IBA IEA,IEA,IEA,IEA,IEA,IBA IEA,IEA,IBA,IEA,IEA,IDA IEA,IEA,ISS IBA IEA,IEA,IEA,IEA,IEA,IEA,IEA,IBA,IEA,IBA IEA,IEA,IBA IEA,IEA,IEA,IEA,IEA,IEA,IBA,IBA IEA	ENSBTAG00000002033	FALSE	UBXN2A
query_1	TRUE	0.0147508	6431	134	67	0.5	0.0104183	GO:0071840	GO:BP	cellular component organization or biogenesis	18832	17446	GO:0009987	IBA,IBA IEA,IEA,IBA,IBA,IBA IEA,IEA,IBA IEA,IEA,IEA,IBA IEA,IBA,IBA,IBA,IBA IEA,IBA,IBA,IBA,IBA IEA,IDA,IBA,IBA,IBA,IEA,IEA,IEA,IBA,ISS IBA IEA,IBA IEA,IBA,IBA IEA,IBA,IBA,IBA,IEA,IEA,IBA IEA,IEA,IEA,IEA,IEA,IBA IEA,IEA,IBA,IEA,IEA,IDA IEA,IEA,ISS IBA IEA,IEA,IEA,IEA,IEA,IEA,IEA,IBA,IEA,IBA IEA,IEA,IBA IEA,IEA,IEA,IEA,IEA,IEA,IBA,IBA IEA	ENSBTAG00000005077	FALSE	CXCL12
query_1	TRUE	0.0147508	2068	134	30	0.223881	0.0145068	GO:0009653	GO:BP	anatomical structure morphogenesis	18832	3608	GO:0032502, GO:0048856	IBA,IBA,IEA,IEA,IEA,IEA,IEA,IBA,IBA IEA,IBA IEA,IEA,IEA,IBA IEA,IBA IEA,IEA,IEA,IBA,IEA,IEA,ISS IEA,IBA,IEA,IEA,IEA,IBA IEA,IEA,IEA,IEA,IEA,IBA	ENSBTAG00000037844	FALSE	CDH18
query_1	TRUE	0.0147508	2068	134	30	0.223881	0.0145068	GO:0009653	GO:BP	anatomical structure morphogenesis	18832	3608	GO:0032502, GO:0048856	IBA,IBA,IEA,IEA,IEA,IEA,IEA,IBA,IBA IEA,IBA IEA,IEA,IEA,IBA IEA,IBA IEA,IEA,IEA,IBA,IEA,IEA,ISS IEA,IBA,IEA,IEA,IEA,IBA IEA,IEA,IEA,IEA,IEA,IBA	ENSBTAG00000030548	FALSE	KRT27
query_1	TRUE	0.0147508	2068	134	30	0.223881	0.0145068	GO:0009653	GO:BP	anatomical structure morphogenesis	18832	3608	GO:0032502, GO:0048856	IBA,IBA,IEA,IEA,IEA,IEA,IEA,IBA,IBA IEA,IBA IEA,IEA,IEA,IBA IEA,IBA IEA,IEA,IEA,IBA,IEA,IEA,ISS IEA,IBA,IEA,IEA,IEA,IBA IEA,IEA,IEA,IEA,IEA,IBA	ENSBTAG00000017685	FALSE	JUP
query_1	TRUE	0.0147508	2068	134	30	0.223881	0.0145068	GO:0009653	GO:BP	anatomical structure morphogenesis	18832	3608	GO:0032502, GO:0048856	IBA,IBA,IEA,IEA,IEA,IEA,IEA,IBA,IBA IEA,IBA IEA,IEA,IEA,IBA IEA,IBA IEA,IEA,IEA,IBA,IEA,IEA,ISS IEA,IBA,IEA,IEA,IEA,IBA IEA,IEA,IEA,IEA,IEA,IBA	ENSBTAG00000011454	FALSE	FKBP10
query_1	TRUE	0.0147508	2068	134	30	0.223881	0.0145068	GO:0009653	GO:BP	anatomical structure morphogenesis	18832	3608	GO:0032502, GO:0048856	IBA,IBA,IEA,IEA,IEA,IEA,IEA,IBA,IBA IEA,IBA IEA,IEA,IEA,IBA IEA,IBA IEA,IEA,IEA,IBA,IEA,IEA,ISS IEA,IBA,IEA,IEA,IEA,IBA IEA,IEA,IEA,IEA,IEA,IBA	ENSBTAG00000011459	FALSE	KLHL10
query_1	TRUE	0.0147508	2068	134	30	0.223881	0.0145068	GO:0009653	GO:BP	anatomical structure morphogenesis	18832	3608	GO:0032502, GO:0048856	IBA,IBA,IEA,IEA,IEA,IEA,IEA,IBA,IBA IEA,IBA IEA,IEA,IEA,IBA IEA,IBA IEA,IEA,IEA,IBA,IEA,IEA,ISS IEA,IBA,IEA,IEA,IEA,IBA IEA,IEA,IEA,IEA,IEA,IBA	ENSBTAG00000015518	FALSE	KRT12
query_1	TRUE	0.0147508	2068	134	30	0.223881	0.0145068	GO:0009653	GO:BP	anatomical structure morphogenesis	18832	3608	GO:0032502, GO:0048856	IBA,IBA,IEA,IEA,IEA,IEA,IEA,IBA,IBA IEA,IBA IEA,IEA,IEA,IBA IEA,IBA IEA,IEA,IEA,IBA,IEA,IEA,ISS IEA,IBA,IEA,IEA,IEA,IBA IEA,IEA,IEA,IEA,IEA,IBA	ENSBTAG00000033766	FALSE	KRT16
query_1	TRUE	0.0147508	2068	134	30	0.223881	0.0145068	GO:0009653	GO:BP	anatomical structure morphogenesis	18832	3608	GO:0032502, GO:0048856	IBA,IBA,IEA,IEA,IEA,IEA,IEA,IBA,IBA IEA,IBA IEA,IEA,IEA,IBA IEA,IBA IEA,IEA,IEA,IBA,IEA,IEA,ISS IEA,IBA,IEA,IEA,IEA,IBA IEA,IEA,IEA,IEA,IEA,IBA	ENSBTAG00000030555	FALSE	KRT28
query_1	TRUE	0.0147508	2068	134	30	0.223881	0.0145068	GO:0009653	GO:BP	anatomical structure morphogenesis	18832	3608	GO:0032502, GO:0048856	IBA,IBA,IEA,IEA,IEA,IEA,IEA,IBA,IBA IEA,IBA IEA,IEA,IEA,IBA IEA,IBA IEA,IEA,IEA,IBA,IEA,IEA,ISS IEA,IBA,IEA,IEA,IEA,IBA IEA,IEA,IEA,IEA,IEA,IBA	ENSBTAG00000030542	FALSE	KRT25
query_1	TRUE	0.0147508	2068	134	30	0.223881	0.0145068	GO:0009653	GO:BP	anatomical structure morphogenesis	18832	3608	GO:0032502, GO:0048856	IBA,IBA,IEA,IEA,IEA,IEA,IEA,IBA,IBA IEA,IBA IEA,IEA,IEA,IBA IEA,IBA IEA,IEA,IEA,IBA,IEA,IEA,ISS IEA,IBA,IEA,IEA,IEA,IBA IEA,IEA,IEA,IEA,IEA,IBA	ENSBTAG00000006806	FALSE	KRT17
query_1	TRUE	0.0147508	2068	134	30	0.223881	0.0145068	GO:0009653	GO:BP	anatomical structure morphogenesis	18832	3608	GO:0032502, GO:0048856	IBA,IBA,IEA,IEA,IEA,IEA,IEA,IBA,IBA IEA,IBA IEA,IEA,IEA,IBA IEA,IBA IEA,IEA,IEA,IBA,IEA,IEA,ISS IEA,IBA,IEA,IEA,IEA,IBA IEA,IEA,IEA,IEA,IEA,IBA	ENSBTAG00000004905	FALSE	KRT19
query_1	TRUE	0.0147508	2068	134	30	0.223881	0.0145068	GO:0009653	GO:BP	anatomical structure morphogenesis	18832	3608	GO:0032502, GO:0048856	IBA,IBA,IEA,IEA,IEA,IEA,IEA,IBA,IBA IEA,IBA IEA,IEA,IEA,IBA IEA,IBA IEA,IEA,IEA,IBA,IEA,IEA,ISS IEA,IBA,IEA,IEA,IEA,IBA IEA,IEA,IEA,IEA,IEA,IBA	ENSBTAG00000045812	FALSE	GSX2
query_1	TRUE	0.0147508	2068	134	30	0.223881	0.0145068	GO:0009653	GO:BP	anatomical structure morphogenesis	18832	3608	GO:0032502, GO:0048856	IBA,IBA,IEA,IEA,IEA,IEA,IEA,IBA,IBA IEA,IBA IEA,IEA,IEA,IBA IEA,IBA IEA,IEA,IEA,IBA,IEA,IEA,ISS IEA,IBA,IEA,IEA,IEA,IBA IEA,IEA,IEA,IEA,IEA,IBA	ENSBTAG00000007173	FALSE	PDGFRA
query_1	TRUE	0.0147508	2068	134	30	0.223881	0.0145068	GO:0009653	GO:BP	anatomical structure morphogenesis	18832	3608	GO:0032502, GO:0048856	IBA,IBA,IEA,IEA,IEA,IEA,IEA,IBA,IBA IEA,IBA IEA,IEA,IEA,IBA IEA,IBA IEA,IEA,IEA,IBA,IEA,IEA,ISS IEA,IBA,IEA,IEA,IEA,IBA IEA,IEA,IEA,IEA,IEA,IBA	ENSBTAG00000020679	FALSE	CNTN1
query_1	TRUE	0.0147508	2068	134	30	0.223881	0.0145068	GO:0009653	GO:BP	anatomical structure morphogenesis	18832	3608	GO:0032502, GO:0048856	IBA,IBA,IEA,IEA,IEA,IEA,IEA,IBA,IBA IEA,IBA IEA,IEA,IEA,IBA IEA,IBA IEA,IEA,IEA,IBA,IEA,IEA,ISS IEA,IBA,IEA,IEA,IEA,IBA IEA,IEA,IEA,IEA,IEA,IBA	ENSBTAG00000015805	FALSE	SIPA1L1
query_1	TRUE	0.0147508	2068	134	30	0.223881	0.0145068	GO:0009653	GO:BP	anatomical structure morphogenesis	18832	3608	GO:0032502, GO:0048856	IBA,IBA,IEA,IEA,IEA,IEA,IEA,IBA,IBA IEA,IBA IEA,IEA,IEA,IBA IEA,IBA IEA,IEA,IEA,IBA,IEA,IEA,ISS IEA,IBA,IEA,IEA,IEA,IBA IEA,IEA,IEA,IEA,IEA,IBA	ENSBTAG00000047315	FALSE	PTF1A
query_1	TRUE	0.0147508	2068	134	30	0.223881	0.0145068	GO:0009653	GO:BP	anatomical structure morphogenesis	18832	3608	GO:0032502, GO:0048856	IBA,IBA,IEA,IEA,IEA,IEA,IEA,IBA,IBA IEA,IBA IEA,IEA,IEA,IBA IEA,IBA IEA,IEA,IEA,IBA,IEA,IEA,ISS IEA,IBA,IEA,IEA,IEA,IBA IEA,IEA,IEA,IEA,IEA,IBA	ENSBTAG00000020510	FALSE	EPHA10
query_1	TRUE	0.0147508	2068	134	30	0.223881	0.0145068	GO:0009653	GO:BP	anatomical structure morphogenesis	18832	3608	GO:0032502, GO:0048856	IBA,IBA,IEA,IEA,IEA,IEA,IEA,IBA,IBA IEA,IBA IEA,IEA,IEA,IBA IEA,IBA IEA,IEA,IEA,IBA,IEA,IEA,ISS IEA,IBA,IEA,IEA,IEA,IBA IEA,IEA,IEA,IEA,IEA,IBA	ENSBTAG00000011316	FALSE	ZC3H12A
query_1	TRUE	0.0147508	2068	134	30	0.223881	0.0145068	GO:0009653	GO:BP	anatomical structure morphogenesis	18832	3608	GO:0032502, GO:0048856	IBA,IBA,IEA,IEA,IEA,IEA,IEA,IBA,IBA IEA,IBA IEA,IEA,IEA,IBA IEA,IBA IEA,IEA,IEA,IBA,IEA,IEA,ISS IEA,IBA,IEA,IEA,IEA,IBA IEA,IEA,IEA,IEA,IEA,IBA	ENSBTAG00000051083	FALSE	WNT4
query_1	TRUE	0.0147508	2068	134	30	0.223881	0.0145068	GO:0009653	GO:BP	anatomical structure morphogenesis	18832	3608	GO:0032502, GO:0048856	IBA,IBA,IEA,IEA,IEA,IEA,IEA,IBA,IBA IEA,IBA IEA,IEA,IEA,IBA IEA,IBA IEA,IEA,IEA,IBA,IEA,IEA,ISS IEA,IBA,IEA,IEA,IEA,IBA IEA,IEA,IEA,IEA,IEA,IBA	ENSBTAG00000001700	FALSE	CDC42
query_1	TRUE	0.0147508	2068	134	30	0.223881	0.0145068	GO:0009653	GO:BP	anatomical structure morphogenesis	18832	3608	GO:0032502, GO:0048856	IBA,IBA,IEA,IEA,IEA,IEA,IEA,IBA,IBA IEA,IBA IEA,IEA,IEA,IBA IEA,IBA IEA,IEA,IEA,IBA,IEA,IEA,ISS IEA,IBA,IEA,IEA,IEA,IBA IEA,IEA,IEA,IEA,IEA,IBA	ENSBTAG00000017122	FALSE	HSPG2
query_1	TRUE	0.0147508	2068	134	30	0.223881	0.0145068	GO:0009653	GO:BP	anatomical structure morphogenesis	18832	3608	GO:0032502, GO:0048856	IBA,IBA,IEA,IEA,IEA,IEA,IEA,IBA,IBA IEA,IBA IEA,IEA,IEA,IBA IEA,IBA IEA,IEA,IEA,IBA,IEA,IEA,ISS IEA,IBA,IEA,IEA,IEA,IBA IEA,IEA,IEA,IEA,IEA,IBA	ENSBTAG00000008951	FALSE	ALPL
query_1	TRUE	0.0147508	2068	134	30	0.223881	0.0145068	GO:0009653	GO:BP	anatomical structure morphogenesis	18832	3608	GO:0032502, GO:0048856	IBA,IBA,IEA,IEA,IEA,IEA,IEA,IBA,IBA IEA,IBA IEA,IEA,IEA,IBA IEA,IBA IEA,IEA,IEA,IBA,IEA,IEA,ISS IEA,IBA,IEA,IEA,IEA,IBA IEA,IEA,IEA,IEA,IEA,IBA	ENSBTAG00000002977	FALSE	ECE1
query_1	TRUE	0.0147508	2068	134	30	0.223881	0.0145068	GO:0009653	GO:BP	anatomical structure morphogenesis	18832	3608	GO:0032502, GO:0048856	IBA,IBA,IEA,IEA,IEA,IEA,IEA,IBA,IBA IEA,IBA IEA,IEA,IEA,IBA IEA,IBA IEA,IEA,IEA,IBA,IEA,IEA,ISS IEA,IBA,IEA,IEA,IEA,IBA IEA,IEA,IEA,IEA,IEA,IBA	ENSBTAG00000013499	FALSE	LHX9
query_1	TRUE	0.0147508	2068	134	30	0.223881	0.0145068	GO:0009653	GO:BP	anatomical structure morphogenesis	18832	3608	GO:0032502, GO:0048856	IBA,IBA,IEA,IEA,IEA,IEA,IEA,IBA,IBA IEA,IBA IEA,IEA,IEA,IBA IEA,IBA IEA,IEA,IEA,IBA,IEA,IEA,ISS IEA,IBA,IEA,IEA,IEA,IBA IEA,IEA,IEA,IEA,IEA,IBA	ENSBTAG00000048378	FALSE	DCC
query_1	TRUE	0.0147508	2068	134	30	0.223881	0.0145068	GO:0009653	GO:BP	anatomical structure morphogenesis	18832	3608	GO:0032502, GO:0048856	IBA,IBA,IEA,IEA,IEA,IEA,IEA,IBA,IBA IEA,IBA IEA,IEA,IEA,IBA IEA,IBA IEA,IEA,IEA,IBA,IEA,IEA,ISS IEA,IBA,IEA,IEA,IEA,IBA IEA,IEA,IEA,IEA,IEA,IBA	ENSBTAG00000015007	FALSE	NCOA1
query_1	TRUE	0.0147508	2068	134	30	0.223881	0.0145068	GO:0009653	GO:BP	anatomical structure morphogenesis	18832	3608	GO:0032502, GO:0048856	IBA,IBA,IEA,IEA,IEA,IEA,IEA,IBA,IBA IEA,IBA IEA,IEA,IEA,IBA IEA,IBA IEA,IEA,IEA,IBA,IEA,IEA,ISS IEA,IBA,IEA,IEA,IEA,IBA IEA,IEA,IEA,IEA,IEA,IBA	ENSBTAG00000003404	FALSE	PFN4
query_1	TRUE	0.0147508	2068	134	30	0.223881	0.0145068	GO:0009653	GO:BP	anatomical structure morphogenesis	18832	3608	GO:0032502, GO:0048856	IBA,IBA,IEA,IEA,IEA,IEA,IEA,IBA,IBA IEA,IBA IEA,IEA,IEA,IBA IEA,IBA IEA,IEA,IEA,IBA,IEA,IEA,ISS IEA,IBA,IEA,IEA,IEA,IBA IEA,IEA,IEA,IEA,IEA,IBA	ENSBTAG00000003407	FALSE	SF3B6
query_1	TRUE	0.0147508	2068	134	30	0.223881	0.0145068	GO:0009653	GO:BP	anatomical structure morphogenesis	18832	3608	GO:0032502, GO:0048856	IBA,IBA,IEA,IEA,IEA,IEA,IEA,IBA,IBA IEA,IBA IEA,IEA,IEA,IBA IEA,IBA IEA,IEA,IEA,IBA,IEA,IEA,ISS IEA,IBA,IEA,IEA,IEA,IBA IEA,IEA,IEA,IEA,IEA,IBA	ENSBTAG00000020319	FALSE	ALOX5
query_1	TRUE	0.0147508	2068	134	30	0.223881	0.0145068	GO:0009653	GO:BP	anatomical structure morphogenesis	18832	3608	GO:0032502, GO:0048856	IBA,IBA,IEA,IEA,IEA,IEA,IEA,IBA,IBA IEA,IBA IEA,IEA,IEA,IBA IEA,IBA IEA,IEA,IEA,IBA,IEA,IEA,ISS IEA,IBA,IEA,IEA,IEA,IBA IEA,IEA,IEA,IEA,IEA,IBA	ENSBTAG00000005077	FALSE	CXCL12
query_1	TRUE	0.0188412	6228	134	65	0.485075	0.0104367	GO:0016043	GO:BP	cellular component organization	18832	5137	GO:0071840	IBA,IBA IEA,IEA,IBA,IBA,IBA IEA,IEA,IBA IEA,IEA,IEA,IBA IEA,IBA,IBA,IBA,IBA IEA,IBA,IBA,IBA,IBA IEA,IDA,IBA,IBA,IBA,IEA,IEA,IEA,IBA,ISS IBA IEA,IBA IEA,IBA,IBA IEA,IBA,IBA,IBA,IEA,IEA,IBA IEA,IEA,IEA,IEA,IBA IEA,IBA,IEA,IEA,IDA IEA,IEA,ISS IBA IEA,IEA,IEA,IEA,IEA,IEA,IEA,IBA,IEA,IBA IEA,IEA,IBA IEA,IEA,IEA,IEA,IEA,IEA,IBA,IBA IEA	ENSBTAG00000037844	FALSE	CDH18
query_1	TRUE	0.0188412	6228	134	65	0.485075	0.0104367	GO:0016043	GO:BP	cellular component organization	18832	5137	GO:0071840	IBA,IBA IEA,IEA,IBA,IBA,IBA IEA,IEA,IBA IEA,IEA,IEA,IBA IEA,IBA,IBA,IBA,IBA IEA,IBA,IBA,IBA,IBA IEA,IDA,IBA,IBA,IBA,IEA,IEA,IEA,IBA,ISS IBA IEA,IBA IEA,IBA,IBA IEA,IBA,IBA,IBA,IEA,IEA,IBA IEA,IEA,IEA,IEA,IBA IEA,IBA,IEA,IEA,IDA IEA,IEA,ISS IBA IEA,IEA,IEA,IEA,IEA,IEA,IEA,IBA,IEA,IBA IEA,IEA,IBA IEA,IEA,IEA,IEA,IEA,IEA,IBA,IBA IEA	ENSBTAG00000019262	FALSE	TOP2A
query_1	TRUE	0.0188412	6228	134	65	0.485075	0.0104367	GO:0016043	GO:BP	cellular component organization	18832	5137	GO:0071840	IBA,IBA IEA,IEA,IBA,IBA,IBA IEA,IEA,IBA IEA,IEA,IEA,IBA IEA,IBA,IBA,IBA,IBA IEA,IBA,IBA,IBA,IBA IEA,IDA,IBA,IBA,IBA,IEA,IEA,IEA,IBA,ISS IBA IEA,IBA IEA,IBA,IBA IEA,IBA,IBA,IBA,IEA,IEA,IBA IEA,IEA,IEA,IEA,IBA IEA,IBA,IEA,IEA,IDA IEA,IEA,ISS IBA IEA,IEA,IEA,IEA,IEA,IEA,IEA,IBA,IEA,IBA IEA,IEA,IBA IEA,IEA,IEA,IEA,IEA,IEA,IBA,IBA IEA	ENSBTAG00000008611	FALSE	IGFBP4
query_1	TRUE	0.0188412	6228	134	65	0.485075	0.0104367	GO:0016043	GO:BP	cellular component organization	18832	5137	GO:0071840	IBA,IBA IEA,IEA,IBA,IBA,IBA IEA,IEA,IBA IEA,IEA,IEA,IBA IEA,IBA,IBA,IBA,IBA IEA,IBA,IBA,IBA,IBA IEA,IDA,IBA,IBA,IBA,IEA,IEA,IEA,IBA,ISS IBA IEA,IBA IEA,IBA,IBA IEA,IBA,IBA,IBA,IEA,IEA,IBA IEA,IEA,IEA,IEA,IBA IEA,IBA,IEA,IEA,IDA IEA,IEA,ISS IBA IEA,IEA,IEA,IEA,IEA,IEA,IEA,IBA,IEA,IBA IEA,IEA,IBA IEA,IEA,IEA,IEA,IEA,IEA,IBA,IBA IEA	ENSBTAG00000030548	FALSE	KRT27
query_1	TRUE	0.0188412	6228	134	65	0.485075	0.0104367	GO:0016043	GO:BP	cellular component organization	18832	5137	GO:0071840	IBA,IBA IEA,IEA,IBA,IBA,IBA IEA,IEA,IBA IEA,IEA,IEA,IBA IEA,IBA,IBA,IBA,IBA IEA,IBA,IBA,IBA,IBA IEA,IDA,IBA,IBA,IBA,IEA,IEA,IEA,IBA,ISS IBA IEA,IBA IEA,IBA,IBA IEA,IBA,IBA,IBA,IEA,IEA,IBA IEA,IEA,IEA,IEA,IBA IEA,IBA,IEA,IEA,IDA IEA,IEA,ISS IBA IEA,IEA,IEA,IEA,IEA,IEA,IEA,IBA,IEA,IBA IEA,IEA,IBA IEA,IEA,IEA,IEA,IEA,IEA,IBA,IBA IEA	ENSBTAG00000040279	FALSE	KRT24
query_1	TRUE	0.0188412	6228	134	65	0.485075	0.0104367	GO:0016043	GO:BP	cellular component organization	18832	5137	GO:0071840	IBA,IBA IEA,IEA,IBA,IBA,IBA IEA,IEA,IBA IEA,IEA,IEA,IBA IEA,IBA,IBA,IBA,IBA IEA,IBA,IBA,IBA,IBA IEA,IDA,IBA,IBA,IBA,IEA,IEA,IEA,IBA,ISS IBA IEA,IBA IEA,IBA,IBA IEA,IBA,IBA,IBA,IEA,IEA,IBA IEA,IEA,IEA,IEA,IBA IEA,IBA,IEA,IEA,IDA IEA,IEA,ISS IBA IEA,IEA,IEA,IEA,IEA,IEA,IEA,IBA,IEA,IBA IEA,IEA,IBA IEA,IEA,IEA,IEA,IEA,IEA,IBA,IBA IEA	ENSBTAG00000020824	FALSE	KRT10
query_1	TRUE	0.0188412	6228	134	65	0.485075	0.0104367	GO:0016043	GO:BP	cellular component organization	18832	5137	GO:0071840	IBA,IBA IEA,IEA,IBA,IBA,IBA IEA,IEA,IBA IEA,IEA,IEA,IBA IEA,IBA,IBA,IBA,IBA IEA,IBA,IBA,IBA,IBA IEA,IDA,IBA,IBA,IBA,IEA,IEA,IEA,IBA,ISS IBA IEA,IBA IEA,IBA,IBA IEA,IBA,IBA,IBA,IEA,IEA,IBA IEA,IEA,IEA,IEA,IBA IEA,IBA,IEA,IEA,IDA IEA,IEA,ISS IBA IEA,IEA,IEA,IEA,IEA,IEA,IEA,IBA,IEA,IBA IEA,IEA,IBA IEA,IEA,IEA,IEA,IEA,IEA,IBA,IBA IEA	ENSBTAG00000017685	FALSE	JUP
query_1	TRUE	0.0188412	6228	134	65	0.485075	0.0104367	GO:0016043	GO:BP	cellular component organization	18832	5137	GO:0071840	IBA,IBA IEA,IEA,IBA,IBA,IBA IEA,IEA,IBA IEA,IEA,IEA,IBA IEA,IBA,IBA,IBA,IBA IEA,IBA,IBA,IBA,IBA IEA,IDA,IBA,IBA,IBA,IEA,IEA,IEA,IBA,ISS IBA IEA,IBA IEA,IBA,IBA IEA,IBA,IBA,IBA,IEA,IEA,IBA IEA,IEA,IEA,IEA,IBA IEA,IBA,IEA,IEA,IDA IEA,IEA,ISS IBA IEA,IEA,IEA,IEA,IEA,IEA,IEA,IBA,IEA,IBA IEA,IEA,IBA IEA,IEA,IEA,IEA,IEA,IEA,IBA,IBA IEA	ENSBTAG00000025752	FALSE	P3H4
query_1	TRUE	0.0188412	6228	134	65	0.485075	0.0104367	GO:0016043	GO:BP	cellular component organization	18832	5137	GO:0071840	IBA,IBA IEA,IEA,IBA,IBA,IBA IEA,IEA,IBA IEA,IEA,IEA,IBA IEA,IBA,IBA,IBA,IBA IEA,IBA,IBA,IBA,IBA IEA,IDA,IBA,IBA,IBA,IEA,IEA,IEA,IBA,ISS IBA IEA,IBA IEA,IBA,IBA IEA,IBA,IBA,IBA,IEA,IEA,IBA IEA,IEA,IEA,IEA,IBA IEA,IBA,IEA,IEA,IDA IEA,IEA,ISS IBA IEA,IEA,IEA,IEA,IEA,IEA,IEA,IBA,IEA,IBA IEA,IEA,IBA IEA,IEA,IEA,IEA,IEA,IEA,IBA,IBA IEA	ENSBTAG00000011454	FALSE	FKBP10
query_1	TRUE	0.0188412	6228	134	65	0.485075	0.0104367	GO:0016043	GO:BP	cellular component organization	18832	5137	GO:0071840	IBA,IBA IEA,IEA,IBA,IBA,IBA IEA,IEA,IBA IEA,IEA,IEA,IBA IEA,IBA,IBA,IBA,IBA IEA,IBA,IBA,IBA,IBA IEA,IDA,IBA,IBA,IBA,IEA,IEA,IEA,IBA,ISS IBA IEA,IBA IEA,IBA,IBA IEA,IBA,IBA,IBA,IEA,IEA,IBA IEA,IEA,IEA,IEA,IBA IEA,IBA,IEA,IEA,IDA IEA,IEA,ISS IBA IEA,IEA,IEA,IEA,IEA,IEA,IEA,IBA,IEA,IBA IEA,IEA,IBA IEA,IEA,IEA,IEA,IEA,IEA,IBA,IBA IEA	ENSBTAG00000013698	FALSE	ODAD4
query_1	TRUE	0.0188412	6228	134	65	0.485075	0.0104367	GO:0016043	GO:BP	cellular component organization	18832	5137	GO:0071840	IBA,IBA IEA,IEA,IBA,IBA,IBA IEA,IEA,IBA IEA,IEA,IEA,IBA IEA,IBA,IBA,IBA,IBA IEA,IBA,IBA,IBA,IBA IEA,IDA,IBA,IBA,IBA,IEA,IEA,IEA,IBA,ISS IBA IEA,IBA IEA,IBA,IBA IEA,IBA,IBA,IBA,IEA,IEA,IBA IEA,IEA,IEA,IEA,IBA IEA,IBA,IEA,IEA,IDA IEA,IEA,ISS IBA IEA,IEA,IEA,IEA,IEA,IEA,IEA,IBA,IEA,IBA IEA,IEA,IBA IEA,IEA,IEA,IEA,IEA,IEA,IBA,IBA IEA	ENSBTAG00000007794	FALSE	KRT20
query_1	TRUE	0.0188412	6228	134	65	0.485075	0.0104367	GO:0016043	GO:BP	cellular component organization	18832	5137	GO:0071840	IBA,IBA IEA,IEA,IBA,IBA,IBA IEA,IEA,IBA IEA,IEA,IEA,IBA IEA,IBA,IBA,IBA,IBA IEA,IBA,IBA,IBA,IBA IEA,IDA,IBA,IBA,IBA,IEA,IEA,IEA,IBA,ISS IBA IEA,IBA IEA,IBA,IBA IEA,IBA,IBA,IBA,IEA,IEA,IBA IEA,IEA,IEA,IEA,IBA IEA,IBA,IEA,IEA,IDA IEA,IEA,ISS IBA IEA,IEA,IEA,IEA,IEA,IEA,IEA,IBA,IEA,IBA IEA,IEA,IBA IEA,IEA,IEA,IEA,IEA,IEA,IBA,IBA IEA	ENSBTAG00000040460	FALSE	KRT23
query_1	TRUE	0.0188412	6228	134	65	0.485075	0.0104367	GO:0016043	GO:BP	cellular component organization	18832	5137	GO:0071840	IBA,IBA IEA,IEA,IBA,IBA,IBA IEA,IEA,IBA IEA,IEA,IEA,IBA IEA,IBA,IBA,IBA,IBA IEA,IBA,IBA,IBA,IBA IEA,IDA,IBA,IBA,IBA,IEA,IEA,IEA,IBA,ISS IBA IEA,IBA IEA,IBA,IBA IEA,IBA,IBA,IBA,IEA,IEA,IBA IEA,IEA,IEA,IEA,IBA IEA,IBA,IEA,IEA,IDA IEA,IEA,ISS IBA IEA,IEA,IEA,IEA,IEA,IEA,IEA,IBA,IEA,IBA IEA,IEA,IBA IEA,IEA,IEA,IEA,IEA,IEA,IBA,IBA IEA	ENSBTAG00000020078	FALSE	KRT39
query_1	TRUE	0.0188412	6228	134	65	0.485075	0.0104367	GO:0016043	GO:BP	cellular component organization	18832	5137	GO:0071840	IBA,IBA IEA,IEA,IBA,IBA,IBA IEA,IEA,IBA IEA,IEA,IEA,IBA IEA,IBA,IBA,IBA,IBA IEA,IBA,IBA,IBA,IBA IEA,IDA,IBA,IBA,IBA,IEA,IEA,IEA,IBA,ISS IBA IEA,IBA IEA,IBA,IBA IEA,IBA,IBA,IBA,IEA,IEA,IBA IEA,IEA,IEA,IEA,IBA IEA,IBA,IEA,IEA,IDA IEA,IEA,ISS IBA IEA,IEA,IEA,IEA,IEA,IEA,IEA,IBA,IEA,IBA IEA,IEA,IBA IEA,IEA,IEA,IEA,IEA,IEA,IBA,IBA IEA	ENSBTAG00000017408	FALSE	KRT40
query_1	TRUE	0.0188412	6228	134	65	0.485075	0.0104367	GO:0016043	GO:BP	cellular component organization	18832	5137	GO:0071840	IBA,IBA IEA,IEA,IBA,IBA,IBA IEA,IEA,IBA IEA,IEA,IEA,IBA IEA,IBA,IBA,IBA,IBA IEA,IBA,IBA,IBA,IBA IEA,IDA,IBA,IBA,IBA,IEA,IEA,IEA,IBA,ISS IBA IEA,IBA IEA,IBA,IBA IEA,IBA,IBA,IBA,IEA,IEA,IBA IEA,IEA,IEA,IEA,IBA IEA,IBA,IEA,IEA,IDA IEA,IEA,ISS IBA IEA,IEA,IEA,IEA,IEA,IEA,IEA,IBA,IEA,IBA IEA,IEA,IBA IEA,IEA,IEA,IEA,IEA,IEA,IBA,IBA IEA	ENSBTAG00000052414	FALSE	HAP1
query_1	TRUE	0.0188412	6228	134	65	0.485075	0.0104367	GO:0016043	GO:BP	cellular component organization	18832	5137	GO:0071840	IBA,IBA IEA,IEA,IBA,IBA,IBA IEA,IEA,IBA IEA,IEA,IEA,IBA IEA,IBA,IBA,IBA,IBA IEA,IBA,IBA,IBA,IBA IEA,IDA,IBA,IBA,IBA,IEA,IEA,IEA,IBA,ISS IBA IEA,IBA IEA,IBA,IBA IEA,IBA,IBA,IBA,IEA,IEA,IBA IEA,IEA,IEA,IEA,IBA IEA,IBA,IEA,IEA,IDA IEA,IEA,ISS IBA IEA,IEA,IEA,IEA,IEA,IEA,IEA,IBA,IEA,IBA IEA,IEA,IBA IEA,IEA,IEA,IEA,IEA,IEA,IBA,IBA IEA	ENSBTAG00000007583	FALSE	KRT14
query_1	TRUE	0.0188412	6228	134	65	0.485075	0.0104367	GO:0016043	GO:BP	cellular component organization	18832	5137	GO:0071840	IBA,IBA IEA,IEA,IBA,IBA,IBA IEA,IEA,IBA IEA,IEA,IEA,IBA IEA,IBA,IBA,IBA,IBA IEA,IBA,IBA,IBA,IBA IEA,IDA,IBA,IBA,IBA,IEA,IEA,IEA,IBA,ISS IBA IEA,IBA IEA,IBA,IBA IEA,IBA,IBA,IBA,IEA,IEA,IBA IEA,IEA,IEA,IEA,IBA IEA,IBA,IEA,IEA,IDA IEA,IEA,ISS IBA IEA,IEA,IEA,IEA,IEA,IEA,IEA,IBA,IEA,IBA IEA,IEA,IBA IEA,IEA,IEA,IEA,IEA,IEA,IBA,IBA IEA	ENSBTAG00000050581	FALSE
query_1	TRUE	0.0188412	6228	134	65	0.485075	0.0104367	GO:0016043	GO:BP	cellular component organization	18832	5137	GO:0071840	IBA,IBA IEA,IEA,IBA,IBA,IBA IEA,IEA,IBA IEA,IEA,IEA,IBA IEA,IBA,IBA,IBA,IBA IEA,IBA,IBA,IBA,IBA IEA,IDA,IBA,IBA,IBA,IEA,IEA,IEA,IBA,ISS IBA IEA,IBA IEA,IBA,IBA IEA,IBA,IBA,IBA,IEA,IEA,IBA IEA,IEA,IEA,IEA,IBA IEA,IBA,IEA,IEA,IDA IEA,IEA,ISS IBA IEA,IEA,IEA,IEA,IEA,IEA,IEA,IBA,IEA,IBA IEA,IEA,IBA IEA,IEA,IEA,IEA,IEA,IEA,IBA,IBA IEA	ENSBTAG00000047165	FALSE	KRT9
query_1	TRUE	0.0188412	6228	134	65	0.485075	0.0104367	GO:0016043	GO:BP	cellular component organization	18832	5137	GO:0071840	IBA,IBA IEA,IEA,IBA,IBA,IBA IEA,IEA,IBA IEA,IEA,IEA,IBA IEA,IBA,IBA,IBA,IBA IEA,IBA,IBA,IBA,IBA IEA,IDA,IBA,IBA,IBA,IEA,IEA,IEA,IBA,ISS IBA IEA,IBA IEA,IBA,IBA IEA,IBA,IBA,IBA,IEA,IEA,IBA IEA,IEA,IEA,IEA,IBA IEA,IBA,IEA,IEA,IDA IEA,IEA,ISS IBA IEA,IEA,IEA,IEA,IEA,IEA,IEA,IBA,IEA,IBA IEA,IEA,IBA IEA,IEA,IEA,IEA,IEA,IEA,IBA,IBA IEA	ENSBTAG00000033766	FALSE	KRT16
query_1	TRUE	0.0188412	6228	134	65	0.485075	0.0104367	GO:0016043	GO:BP	cellular component organization	18832	5137	GO:0071840	IBA,IBA IEA,IEA,IBA,IBA,IBA IEA,IEA,IBA IEA,IEA,IEA,IBA IEA,IBA,IBA,IBA,IBA IEA,IBA,IBA,IBA,IBA IEA,IDA,IBA,IBA,IBA,IEA,IEA,IEA,IBA,ISS IBA IEA,IBA IEA,IBA,IBA IEA,IBA,IBA,IBA,IEA,IEA,IBA IEA,IEA,IEA,IEA,IBA IEA,IBA,IEA,IEA,IDA IEA,IEA,ISS IBA IEA,IEA,IEA,IEA,IEA,IEA,IEA,IBA,IEA,IBA IEA,IEA,IBA IEA,IEA,IEA,IEA,IEA,IEA,IBA,IBA IEA	ENSBTAG00000060908	FALSE	GJD3
query_1	TRUE	0.0188412	6228	134	65	0.485075	0.0104367	GO:0016043	GO:BP	cellular component organization	18832	5137	GO:0071840	IBA,IBA IEA,IEA,IBA,IBA,IBA IEA,IEA,IBA IEA,IEA,IEA,IBA IEA,IBA,IBA,IBA,IBA IEA,IBA,IBA,IBA,IBA IEA,IDA,IBA,IBA,IBA,IEA,IEA,IEA,IBA,ISS IBA IEA,IBA IEA,IBA,IBA IEA,IBA,IBA,IBA,IEA,IEA,IBA IEA,IEA,IEA,IEA,IBA IEA,IBA,IEA,IEA,IDA IEA,IEA,ISS IBA IEA,IEA,IEA,IEA,IEA,IEA,IEA,IBA,IEA,IBA IEA,IEA,IBA IEA,IEA,IEA,IEA,IEA,IEA,IBA,IBA IEA	ENSBTAG00000013685	FALSE	KRT31
query_1	TRUE	0.0188412	6228	134	65	0.485075	0.0104367	GO:0016043	GO:BP	cellular component organization	18832	5137	GO:0071840	IBA,IBA IEA,IEA,IBA,IBA,IBA IEA,IEA,IBA IEA,IEA,IEA,IBA IEA,IBA,IBA,IBA,IBA IEA,IBA,IBA,IBA,IBA IEA,IDA,IBA,IBA,IBA,IEA,IEA,IEA,IBA,ISS IBA IEA,IBA IEA,IBA,IBA IEA,IBA,IBA,IBA,IEA,IEA,IBA IEA,IEA,IEA,IEA,IBA IEA,IBA,IEA,IEA,IDA IEA,IEA,ISS IBA IEA,IEA,IEA,IEA,IEA,IEA,IEA,IBA,IEA,IBA IEA,IEA,IBA IEA,IEA,IEA,IEA,IEA,IEA,IBA,IBA IEA	ENSBTAG00000000573	FALSE	KRT37
query_1	TRUE	0.0188412	6228	134	65	0.485075	0.0104367	GO:0016043	GO:BP	cellular component organization	18832	5137	GO:0071840	IBA,IBA IEA,IEA,IBA,IBA,IBA IEA,IEA,IBA IEA,IEA,IEA,IBA IEA,IBA,IBA,IBA,IBA IEA,IBA,IBA,IBA,IBA IEA,IDA,IBA,IBA,IBA,IEA,IEA,IEA,IBA,ISS IBA IEA,IBA IEA,IBA,IBA IEA,IBA,IBA,IBA,IEA,IEA,IBA IEA,IEA,IEA,IEA,IBA IEA,IBA,IEA,IEA,IDA IEA,IEA,ISS IBA IEA,IEA,IEA,IEA,IEA,IEA,IEA,IBA,IEA,IBA IEA,IEA,IBA IEA,IEA,IEA,IEA,IEA,IEA,IBA,IBA IEA	ENSBTAG00000046124	FALSE	KRT36
query_1	TRUE	0.0188412	6228	134	65	0.485075	0.0104367	GO:0016043	GO:BP	cellular component organization	18832	5137	GO:0071840	IBA,IBA IEA,IEA,IBA,IBA,IBA IEA,IEA,IBA IEA,IEA,IEA,IBA IEA,IBA,IBA,IBA,IBA IEA,IBA,IBA,IBA,IBA IEA,IDA,IBA,IBA,IBA,IEA,IEA,IEA,IBA,ISS IBA IEA,IBA IEA,IBA,IBA IEA,IBA,IBA,IBA,IEA,IEA,IBA IEA,IEA,IEA,IEA,IBA IEA,IBA,IEA,IEA,IDA IEA,IEA,ISS IBA IEA,IEA,IEA,IEA,IEA,IEA,IEA,IBA,IEA,IBA IEA,IEA,IBA IEA,IEA,IEA,IEA,IEA,IEA,IBA,IBA IEA	ENSBTAG00000043117	FALSE
query_1	TRUE	0.0188412	6228	134	65	0.485075	0.0104367	GO:0016043	GO:BP	cellular component organization	18832	5137	GO:0071840	IBA,IBA IEA,IEA,IBA,IBA,IBA IEA,IEA,IBA IEA,IEA,IEA,IBA IEA,IBA,IBA,IBA,IBA IEA,IBA,IBA,IBA,IBA IEA,IDA,IBA,IBA,IBA,IEA,IEA,IEA,IBA,ISS IBA IEA,IBA IEA,IBA,IBA IEA,IBA,IBA,IBA,IEA,IEA,IBA IEA,IEA,IEA,IEA,IBA IEA,IBA,IEA,IEA,IDA IEA,IEA,ISS IBA IEA,IEA,IEA,IEA,IEA,IEA,IEA,IBA,IEA,IBA IEA,IEA,IBA IEA,IEA,IEA,IEA,IEA,IEA,IBA,IBA IEA	ENSBTAG00000042827	FALSE	U6
query_1	TRUE	0.0188412	6228	134	65	0.485075	0.0104367	GO:0016043	GO:BP	cellular component organization	18832	5137	GO:0071840	IBA,IBA IEA,IEA,IBA,IBA,IBA IEA,IEA,IBA IEA,IEA,IEA,IBA IEA,IBA,IBA,IBA,IBA IEA,IBA,IBA,IBA,IBA IEA,IDA,IBA,IBA,IBA,IEA,IEA,IEA,IBA,ISS IBA IEA,IBA IEA,IBA,IBA IEA,IBA,IBA,IBA,IEA,IEA,IBA IEA,IEA,IEA,IEA,IBA IEA,IBA,IEA,IEA,IDA IEA,IEA,ISS IBA IEA,IEA,IEA,IEA,IEA,IEA,IEA,IBA,IEA,IBA IEA,IEA,IBA IEA,IEA,IEA,IEA,IEA,IEA,IBA,IBA IEA	ENSBTAG00000015308	FALSE	SMARCE1
query_1	TRUE	0.0188412	6228	134	65	0.485075	0.0104367	GO:0016043	GO:BP	cellular component organization	18832	5137	GO:0071840	IBA,IBA IEA,IEA,IBA,IBA,IBA IEA,IEA,IBA IEA,IEA,IEA,IBA IEA,IBA,IBA,IBA,IBA IEA,IBA,IBA,IBA,IBA IEA,IDA,IBA,IBA,IBA,IEA,IEA,IEA,IBA,ISS IBA IEA,IBA IEA,IBA,IBA IEA,IBA,IBA,IBA,IEA,IEA,IBA IEA,IEA,IEA,IEA,IBA IEA,IBA,IEA,IEA,IDA IEA,IEA,ISS IBA IEA,IEA,IEA,IEA,IEA,IEA,IEA,IBA,IEA,IBA IEA,IEA,IBA IEA,IEA,IEA,IEA,IEA,IEA,IBA,IBA IEA	ENSBTAG00000030555	FALSE	KRT28
query_1	TRUE	0.0188412	6228	134	65	0.485075	0.0104367	GO:0016043	GO:BP	cellular component organization	18832	5137	GO:0071840	IBA,IBA IEA,IEA,IBA,IBA,IBA IEA,IEA,IBA IEA,IEA,IEA,IBA IEA,IBA,IBA,IBA,IBA IEA,IBA,IBA,IBA,IBA IEA,IDA,IBA,IBA,IBA,IEA,IEA,IEA,IBA,ISS IBA IEA,IBA IEA,IBA,IBA IEA,IBA,IBA,IBA,IEA,IEA,IBA IEA,IEA,IEA,IEA,IBA IEA,IBA,IEA,IEA,IDA IEA,IEA,ISS IBA IEA,IEA,IEA,IEA,IEA,IEA,IEA,IBA,IEA,IBA IEA,IEA,IBA IEA,IEA,IEA,IEA,IEA,IEA,IBA,IBA IEA	ENSBTAG00000030542	FALSE	KRT25
query_1	TRUE	0.0188412	6228	134	65	0.485075	0.0104367	GO:0016043	GO:BP	cellular component organization	18832	5137	GO:0071840	IBA,IBA IEA,IEA,IBA,IBA,IBA IEA,IEA,IBA IEA,IEA,IEA,IBA IEA,IBA,IBA,IBA,IBA IEA,IBA,IBA,IBA,IBA IEA,IDA,IBA,IBA,IBA,IEA,IEA,IEA,IBA,ISS IBA IEA,IBA IEA,IBA,IBA IEA,IBA,IBA,IBA,IEA,IEA,IBA IEA,IEA,IEA,IEA,IBA IEA,IBA,IEA,IEA,IDA IEA,IEA,ISS IBA IEA,IEA,IEA,IEA,IEA,IEA,IEA,IBA,IEA,IBA IEA,IEA,IBA IEA,IEA,IEA,IEA,IEA,IEA,IBA,IBA IEA	ENSBTAG00000006806	FALSE	KRT17
query_1	TRUE	0.0188412	6228	134	65	0.485075	0.0104367	GO:0016043	GO:BP	cellular component organization	18832	5137	GO:0071840	IBA,IBA IEA,IEA,IBA,IBA,IBA IEA,IEA,IBA IEA,IEA,IEA,IBA IEA,IBA,IBA,IBA,IBA IEA,IBA,IBA,IBA,IBA IEA,IDA,IBA,IBA,IBA,IEA,IEA,IEA,IBA,ISS IBA IEA,IBA IEA,IBA,IBA IEA,IBA,IBA,IBA,IEA,IEA,IBA IEA,IEA,IEA,IEA,IBA IEA,IBA,IEA,IEA,IDA IEA,IEA,ISS IBA IEA,IEA,IEA,IEA,IEA,IEA,IEA,IBA,IEA,IBA IEA,IEA,IBA IEA,IEA,IEA,IEA,IEA,IEA,IBA,IBA IEA	ENSBTAG00000047262	FALSE	KRT42
query_1	TRUE	0.0188412	6228	134	65	0.485075	0.0104367	GO:0016043	GO:BP	cellular component organization	18832	5137	GO:0071840	IBA,IBA IEA,IEA,IBA,IBA,IBA IEA,IEA,IBA IEA,IEA,IEA,IBA IEA,IBA,IBA,IBA,IBA IEA,IBA,IBA,IBA,IBA IEA,IDA,IBA,IBA,IBA,IEA,IEA,IEA,IBA,ISS IBA IEA,IBA IEA,IBA,IBA IEA,IBA,IBA,IBA,IEA,IEA,IBA IEA,IEA,IEA,IEA,IBA IEA,IBA,IEA,IEA,IDA IEA,IEA,ISS IBA IEA,IEA,IEA,IEA,IEA,IEA,IEA,IBA,IEA,IBA IEA,IEA,IBA IEA,IEA,IEA,IEA,IEA,IEA,IBA,IBA IEA	ENSBTAG00000004905	FALSE	KRT19
query_1	TRUE	0.0188412	6228	134	65	0.485075	0.0104367	GO:0016043	GO:BP	cellular component organization	18832	5137	GO:0071840	IBA,IBA IEA,IEA,IBA,IBA,IBA IEA,IEA,IBA IEA,IEA,IEA,IBA IEA,IBA,IBA,IBA,IBA IEA,IBA,IBA,IBA,IBA IEA,IDA,IBA,IBA,IBA,IEA,IEA,IEA,IBA,ISS IBA IEA,IBA IEA,IBA,IBA IEA,IBA,IBA,IBA,IEA,IEA,IBA IEA,IEA,IEA,IEA,IBA IEA,IBA,IEA,IEA,IDA IEA,IEA,ISS IBA IEA,IEA,IEA,IEA,IEA,IEA,IEA,IBA,IEA,IBA IEA,IEA,IBA IEA,IEA,IEA,IEA,IEA,IEA,IBA,IBA IEA	ENSBTAG00000004903	FALSE	KRT15
query_1	TRUE	0.0188412	6228	134	65	0.485075	0.0104367	GO:0016043	GO:BP	cellular component organization	18832	5137	GO:0071840	IBA,IBA IEA,IEA,IBA,IBA,IBA IEA,IEA,IBA IEA,IEA,IEA,IBA IEA,IBA,IBA,IBA,IBA IEA,IBA,IBA,IBA,IBA IEA,IDA,IBA,IBA,IBA,IEA,IEA,IEA,IBA,ISS IBA IEA,IBA IEA,IBA,IBA IEA,IBA,IBA,IBA,IEA,IEA,IBA IEA,IEA,IEA,IEA,IBA IEA,IBA,IEA,IEA,IDA IEA,IEA,ISS IBA IEA,IEA,IEA,IEA,IEA,IEA,IEA,IBA,IEA,IBA IEA,IEA,IBA IEA,IEA,IEA,IEA,IEA,IEA,IBA,IBA IEA	ENSBTAG00000037553	FALSE	KRT33A
query_1	TRUE	0.0188412	6228	134	65	0.485075	0.0104367	GO:0016043	GO:BP	cellular component organization	18832	5137	GO:0071840	IBA,IBA IEA,IEA,IBA,IBA,IBA IEA,IEA,IBA IEA,IEA,IEA,IBA IEA,IBA,IBA,IBA,IBA IEA,IBA,IBA,IBA,IBA IEA,IDA,IBA,IBA,IBA,IEA,IEA,IEA,IBA,ISS IBA IEA,IBA IEA,IBA,IBA IEA,IBA,IBA,IBA,IEA,IEA,IBA IEA,IEA,IEA,IEA,IBA IEA,IBA,IEA,IEA,IDA IEA,IEA,ISS IBA IEA,IEA,IEA,IEA,IEA,IEA,IEA,IBA,IEA,IBA IEA,IEA,IBA IEA,IEA,IEA,IEA,IEA,IEA,IBA,IBA IEA	ENSBTAG00000016384	FALSE	KRT32
query_1	TRUE	0.0188412	6228	134	65	0.485075	0.0104367	GO:0016043	GO:BP	cellular component organization	18832	5137	GO:0071840	IBA,IBA IEA,IEA,IBA,IBA,IBA IEA,IEA,IBA IEA,IEA,IEA,IBA IEA,IBA,IBA,IBA,IBA IEA,IBA,IBA,IBA,IBA IEA,IDA,IBA,IBA,IBA,IEA,IEA,IEA,IBA,ISS IBA IEA,IBA IEA,IBA,IBA IEA,IBA,IBA,IBA,IEA,IEA,IBA IEA,IEA,IEA,IEA,IBA IEA,IBA,IEA,IEA,IDA IEA,IEA,ISS IBA IEA,IEA,IEA,IEA,IEA,IEA,IEA,IBA,IEA,IBA IEA,IEA,IBA IEA,IEA,IEA,IEA,IEA,IEA,IBA,IBA IEA	ENSBTAG00000007173	FALSE	PDGFRA
query_1	TRUE	0.0188412	6228	134	65	0.485075	0.0104367	GO:0016043	GO:BP	cellular component organization	18832	5137	GO:0071840	IBA,IBA IEA,IEA,IBA,IBA,IBA IEA,IEA,IBA IEA,IEA,IEA,IBA IEA,IBA,IBA,IBA,IBA IEA,IBA,IBA,IBA,IBA IEA,IDA,IBA,IBA,IBA,IEA,IEA,IEA,IBA,ISS IBA IEA,IBA IEA,IBA,IBA IEA,IBA,IBA,IBA,IEA,IEA,IBA IEA,IEA,IEA,IEA,IBA IEA,IBA,IEA,IEA,IDA IEA,IEA,ISS IBA IEA,IEA,IEA,IEA,IEA,IEA,IEA,IBA,IEA,IBA IEA,IEA,IBA IEA,IEA,IEA,IEA,IEA,IEA,IBA,IBA IEA	ENSBTAG00000060229	FALSE	U6
query_1	TRUE	0.0188412	6228	134	65	0.485075	0.0104367	GO:0016043	GO:BP	cellular component organization	18832	5137	GO:0071840	IBA,IBA IEA,IEA,IBA,IBA,IBA IEA,IEA,IBA IEA,IEA,IEA,IBA IEA,IBA,IBA,IBA,IBA IEA,IBA,IBA,IBA,IBA IEA,IDA,IBA,IBA,IBA,IEA,IEA,IEA,IBA,ISS IBA IEA,IBA IEA,IBA,IBA IEA,IBA,IBA,IBA,IEA,IEA,IBA IEA,IEA,IEA,IEA,IBA IEA,IBA,IEA,IEA,IDA IEA,IEA,ISS IBA IEA,IEA,IEA,IEA,IEA,IEA,IEA,IBA,IEA,IBA IEA,IEA,IBA IEA,IEA,IEA,IEA,IEA,IEA,IBA,IBA IEA	ENSBTAG00000020679	FALSE	CNTN1
query_1	TRUE	0.0188412	6228	134	65	0.485075	0.0104367	GO:0016043	GO:BP	cellular component organization	18832	5137	GO:0071840	IBA,IBA IEA,IEA,IBA,IBA,IBA IEA,IEA,IBA IEA,IEA,IEA,IBA IEA,IBA,IBA,IBA,IBA IEA,IBA,IBA,IBA,IBA IEA,IDA,IBA,IBA,IBA,IEA,IEA,IEA,IBA,ISS IBA IEA,IBA IEA,IBA,IBA IEA,IBA,IBA,IBA,IEA,IEA,IBA IEA,IEA,IEA,IEA,IBA IEA,IBA,IEA,IEA,IDA IEA,IEA,ISS IBA IEA,IEA,IEA,IEA,IEA,IEA,IEA,IBA,IEA,IBA IEA,IEA,IBA IEA,IEA,IEA,IEA,IEA,IEA,IBA,IBA IEA	ENSBTAG00000015805	FALSE	SIPA1L1
query_1	TRUE	0.0188412	6228	134	65	0.485075	0.0104367	GO:0016043	GO:BP	cellular component organization	18832	5137	GO:0071840	IBA,IBA IEA,IEA,IBA,IBA,IBA IEA,IEA,IBA IEA,IEA,IEA,IBA IEA,IBA,IBA,IBA,IBA IEA,IBA,IBA,IBA,IBA IEA,IDA,IBA,IBA,IBA,IEA,IEA,IEA,IBA,ISS IBA IEA,IBA IEA,IBA,IBA IEA,IBA,IBA,IBA,IEA,IEA,IBA IEA,IEA,IEA,IEA,IBA IEA,IBA,IEA,IEA,IDA IEA,IEA,ISS IBA IEA,IEA,IEA,IEA,IEA,IEA,IEA,IBA,IEA,IBA IEA,IEA,IBA IEA,IEA,IEA,IEA,IEA,IEA,IBA,IBA IEA	ENSBTAG00000007299	FALSE	SF3A3
query_1	TRUE	0.0188412	6228	134	65	0.485075	0.0104367	GO:0016043	GO:BP	cellular component organization	18832	5137	GO:0071840	IBA,IBA IEA,IEA,IBA,IBA,IBA IEA,IEA,IBA IEA,IEA,IEA,IBA IEA,IBA,IBA,IBA,IBA IEA,IBA,IBA,IBA,IBA IEA,IDA,IBA,IBA,IBA,IEA,IEA,IEA,IBA,ISS IBA IEA,IBA IEA,IBA,IBA IEA,IBA,IBA,IBA,IEA,IEA,IBA IEA,IEA,IEA,IEA,IBA IEA,IBA,IEA,IEA,IDA IEA,IEA,ISS IBA IEA,IEA,IEA,IEA,IEA,IEA,IEA,IBA,IEA,IBA IEA,IEA,IBA IEA,IEA,IEA,IEA,IEA,IEA,IBA,IBA IEA	ENSBTAG00000007300	FALSE	FHL3
query_1	TRUE	0.0188412	6228	134	65	0.485075	0.0104367	GO:0016043	GO:BP	cellular component organization	18832	5137	GO:0071840	IBA,IBA IEA,IEA,IBA,IBA,IBA IEA,IEA,IBA IEA,IEA,IEA,IBA IEA,IBA,IBA,IBA,IBA IEA,IBA,IBA,IBA,IBA IEA,IDA,IBA,IBA,IBA,IEA,IEA,IEA,IBA,ISS IBA IEA,IBA IEA,IBA,IBA IEA,IBA,IBA,IBA,IEA,IEA,IBA IEA,IEA,IEA,IEA,IBA IEA,IBA,IEA,IEA,IDA IEA,IEA,ISS IBA IEA,IEA,IEA,IEA,IEA,IEA,IEA,IBA,IEA,IBA IEA,IEA,IBA IEA,IEA,IEA,IEA,IEA,IEA,IBA,IBA IEA	ENSBTAG00000014326	FALSE	CDCA8
query_1	TRUE	0.0188412	6228	134	65	0.485075	0.0104367	GO:0016043	GO:BP	cellular component organization	18832	5137	GO:0071840	IBA,IBA IEA,IEA,IBA,IBA,IBA IEA,IEA,IBA IEA,IEA,IEA,IBA IEA,IBA,IBA,IBA,IBA IEA,IBA,IBA,IBA,IBA IEA,IDA,IBA,IBA,IBA,IEA,IEA,IEA,IBA,ISS IBA IEA,IBA IEA,IBA,IBA IEA,IBA,IBA,IBA,IEA,IEA,IBA IEA,IEA,IEA,IEA,IBA IEA,IBA,IEA,IEA,IDA IEA,IEA,ISS IBA IEA,IEA,IEA,IEA,IEA,IEA,IEA,IBA,IEA,IBA IEA,IEA,IBA IEA,IEA,IEA,IEA,IEA,IEA,IBA,IBA IEA	ENSBTAG00000020510	FALSE	EPHA10
query_1	TRUE	0.0188412	6228	134	65	0.485075	0.0104367	GO:0016043	GO:BP	cellular component organization	18832	5137	GO:0071840	IBA,IBA IEA,IEA,IBA,IBA,IBA IEA,IEA,IBA IEA,IEA,IEA,IBA IEA,IBA,IBA,IBA,IBA IEA,IBA,IBA,IBA,IBA IEA,IDA,IBA,IBA,IBA,IEA,IEA,IEA,IBA,ISS IBA IEA,IBA IEA,IBA,IBA IEA,IBA,IBA,IBA,IEA,IEA,IBA IEA,IEA,IEA,IEA,IBA IEA,IBA,IEA,IEA,IDA IEA,IEA,ISS IBA IEA,IEA,IEA,IEA,IEA,IEA,IEA,IBA,IEA,IBA IEA,IEA,IBA IEA,IEA,IEA,IEA,IEA,IEA,IBA,IBA IEA	ENSBTAG00000011316	FALSE	ZC3H12A
query_1	TRUE	0.0188412	6228	134	65	0.485075	0.0104367	GO:0016043	GO:BP	cellular component organization	18832	5137	GO:0071840	IBA,IBA IEA,IEA,IBA,IBA,IBA IEA,IEA,IBA IEA,IEA,IEA,IBA IEA,IBA,IBA,IBA,IBA IEA,IBA,IBA,IBA,IBA IEA,IDA,IBA,IBA,IBA,IEA,IEA,IEA,IBA,ISS IBA IEA,IBA IEA,IBA,IBA IEA,IBA,IBA,IBA,IEA,IEA,IBA IEA,IEA,IEA,IEA,IBA IEA,IBA,IEA,IEA,IDA IEA,IEA,ISS IBA IEA,IEA,IEA,IEA,IEA,IEA,IEA,IBA,IEA,IBA IEA,IEA,IBA IEA,IEA,IEA,IEA,IEA,IEA,IBA,IBA IEA	ENSBTAG00000002583	FALSE	DNALI1
query_1	TRUE	0.0188412	6228	134	65	0.485075	0.0104367	GO:0016043	GO:BP	cellular component organization	18832	5137	GO:0071840	IBA,IBA IEA,IEA,IBA,IBA,IBA IEA,IEA,IBA IEA,IEA,IEA,IBA IEA,IBA,IBA,IBA,IBA IEA,IBA,IBA,IBA,IBA IEA,IDA,IBA,IBA,IBA,IEA,IEA,IEA,IBA,ISS IBA IEA,IBA IEA,IBA,IBA IEA,IBA,IBA,IBA,IEA,IEA,IBA IEA,IEA,IEA,IEA,IBA IEA,IBA,IEA,IEA,IDA IEA,IEA,ISS IBA IEA,IEA,IEA,IEA,IEA,IEA,IEA,IBA,IEA,IBA IEA,IEA,IBA IEA,IEA,IEA,IEA,IEA,IEA,IBA,IBA IEA	ENSBTAG00000010506	FALSE	MEAF6
query_1	TRUE	0.0188412	6228	134	65	0.485075	0.0104367	GO:0016043	GO:BP	cellular component organization	18832	5137	GO:0071840	IBA,IBA IEA,IEA,IBA,IBA,IBA IEA,IEA,IBA IEA,IEA,IEA,IBA IEA,IBA,IBA,IBA,IBA IEA,IBA,IBA,IBA,IBA IEA,IDA,IBA,IBA,IBA,IEA,IEA,IEA,IBA,ISS IBA IEA,IBA IEA,IBA,IBA IEA,IBA,IBA,IBA,IEA,IEA,IBA IEA,IEA,IEA,IEA,IBA IEA,IBA,IEA,IEA,IDA IEA,IEA,ISS IBA IEA,IEA,IEA,IEA,IEA,IEA,IEA,IBA,IEA,IBA IEA,IEA,IBA IEA,IEA,IEA,IEA,IEA,IEA,IBA,IBA IEA	ENSBTAG00000051083	FALSE	WNT4
query_1	TRUE	0.0188412	6228	134	65	0.485075	0.0104367	GO:0016043	GO:BP	cellular component organization	18832	5137	GO:0071840	IBA,IBA IEA,IEA,IBA,IBA,IBA IEA,IEA,IBA IEA,IEA,IEA,IBA IEA,IBA,IBA,IBA,IBA IEA,IBA,IBA,IBA,IBA IEA,IDA,IBA,IBA,IBA,IEA,IEA,IEA,IBA,ISS IBA IEA,IBA IEA,IBA,IBA IEA,IBA,IBA,IBA,IEA,IEA,IBA IEA,IEA,IEA,IEA,IBA IEA,IBA,IEA,IEA,IDA IEA,IEA,ISS IBA IEA,IEA,IEA,IEA,IEA,IEA,IEA,IBA,IEA,IBA IEA,IEA,IBA IEA,IEA,IEA,IEA,IEA,IEA,IBA,IBA IEA	ENSBTAG00000001700	FALSE	CDC42
query_1	TRUE	0.0188412	6228	134	65	0.485075	0.0104367	GO:0016043	GO:BP	cellular component organization	18832	5137	GO:0071840	IBA,IBA IEA,IEA,IBA,IBA,IBA IEA,IEA,IBA IEA,IEA,IEA,IBA IEA,IBA,IBA,IBA,IBA IEA,IBA,IBA,IBA,IBA IEA,IDA,IBA,IBA,IBA,IEA,IEA,IEA,IBA,ISS IBA IEA,IBA IEA,IBA,IBA IEA,IBA,IBA,IBA,IEA,IEA,IBA IEA,IEA,IEA,IEA,IBA IEA,IBA,IEA,IEA,IDA IEA,IEA,ISS IBA IEA,IEA,IEA,IEA,IEA,IEA,IEA,IBA,IEA,IBA IEA,IEA,IBA IEA,IEA,IEA,IEA,IEA,IEA,IBA,IBA IEA	ENSBTAG00000008952	FALSE	RAP1GAP
query_1	TRUE	0.0188412	6228	134	65	0.485075	0.0104367	GO:0016043	GO:BP	cellular component organization	18832	5137	GO:0071840	IBA,IBA IEA,IEA,IBA,IBA,IBA IEA,IEA,IBA IEA,IEA,IEA,IBA IEA,IBA,IBA,IBA,IBA IEA,IBA,IBA,IBA,IBA IEA,IDA,IBA,IBA,IBA,IEA,IEA,IEA,IBA,ISS IBA IEA,IBA IEA,IBA,IBA IEA,IBA,IBA,IBA,IEA,IEA,IBA IEA,IEA,IEA,IEA,IBA IEA,IBA,IEA,IEA,IDA IEA,IEA,ISS IBA IEA,IEA,IEA,IEA,IEA,IEA,IEA,IBA,IEA,IBA IEA,IEA,IBA IEA,IEA,IEA,IEA,IEA,IEA,IBA,IBA IEA	ENSBTAG00000002977	FALSE	ECE1
query_1	TRUE	0.0188412	6228	134	65	0.485075	0.0104367	GO:0016043	GO:BP	cellular component organization	18832	5137	GO:0071840	IBA,IBA IEA,IEA,IBA,IBA,IBA IEA,IEA,IBA IEA,IEA,IEA,IBA IEA,IBA,IBA,IBA,IBA IEA,IBA,IBA,IBA,IBA IEA,IDA,IBA,IBA,IBA,IEA,IEA,IEA,IBA,ISS IBA IEA,IBA IEA,IBA,IBA IEA,IBA,IBA,IBA,IEA,IEA,IBA IEA,IEA,IEA,IEA,IBA IEA,IBA,IEA,IEA,IDA IEA,IEA,ISS IBA IEA,IEA,IEA,IEA,IEA,IEA,IEA,IBA,IEA,IBA IEA,IEA,IBA IEA,IEA,IEA,IEA,IEA,IEA,IBA,IBA IEA	ENSBTAG00000042825	FALSE	U6
query_1	TRUE	0.0188412	6228	134	65	0.485075	0.0104367	GO:0016043	GO:BP	cellular component organization	18832	5137	GO:0071840	IBA,IBA IEA,IEA,IBA,IBA,IBA IEA,IEA,IBA IEA,IEA,IEA,IBA IEA,IBA,IBA,IBA,IBA IEA,IBA,IBA,IBA,IBA IEA,IDA,IBA,IBA,IBA,IEA,IEA,IEA,IBA,ISS IBA IEA,IBA IEA,IBA,IBA IEA,IBA,IBA,IBA,IEA,IEA,IBA IEA,IEA,IEA,IEA,IBA IEA,IBA,IEA,IEA,IDA IEA,IEA,ISS IBA IEA,IEA,IEA,IEA,IEA,IEA,IEA,IBA,IEA,IBA IEA,IEA,IBA IEA,IEA,IEA,IEA,IEA,IEA,IBA,IBA IEA	ENSBTAG00000055962	FALSE	U6
query_1	TRUE	0.0188412	6228	134	65	0.485075	0.0104367	GO:0016043	GO:BP	cellular component organization	18832	5137	GO:0071840	IBA,IBA IEA,IEA,IBA,IBA,IBA IEA,IEA,IBA IEA,IEA,IEA,IBA IEA,IBA,IBA,IBA,IBA IEA,IBA,IBA,IBA,IBA IEA,IDA,IBA,IBA,IBA,IEA,IEA,IEA,IBA,ISS IBA IEA,IBA IEA,IBA,IBA IEA,IBA,IBA,IBA,IEA,IEA,IBA IEA,IEA,IEA,IEA,IBA IEA,IBA,IEA,IEA,IDA IEA,IEA,ISS IBA IEA,IEA,IEA,IEA,IEA,IEA,IEA,IBA,IEA,IBA IEA,IEA,IBA IEA,IEA,IEA,IEA,IEA,IEA,IBA,IBA IEA	ENSBTAG00000045131	FALSE	U6
query_1	TRUE	0.0188412	6228	134	65	0.485075	0.0104367	GO:0016043	GO:BP	cellular component organization	18832	5137	GO:0071840	IBA,IBA IEA,IEA,IBA,IBA,IBA IEA,IEA,IBA IEA,IEA,IEA,IBA IEA,IBA,IBA,IBA,IBA IEA,IBA,IBA,IBA,IBA IEA,IDA,IBA,IBA,IBA,IEA,IEA,IEA,IBA,ISS IBA IEA,IBA IEA,IBA,IBA IEA,IBA,IBA,IBA,IEA,IEA,IBA IEA,IEA,IEA,IEA,IBA IEA,IBA,IEA,IEA,IDA IEA,IEA,ISS IBA IEA,IEA,IEA,IEA,IEA,IEA,IEA,IBA,IEA,IBA IEA,IEA,IBA IEA,IEA,IEA,IEA,IEA,IEA,IBA,IBA IEA	ENSBTAG00000020667	FALSE	KCNQ3
query_1	TRUE	0.0188412	6228	134	65	0.485075	0.0104367	GO:0016043	GO:BP	cellular component organization	18832	5137	GO:0071840	IBA,IBA IEA,IEA,IBA,IBA,IBA IEA,IEA,IBA IEA,IEA,IEA,IBA IEA,IBA,IBA,IBA,IBA IEA,IBA,IBA,IBA,IBA IEA,IDA,IBA,IBA,IBA,IEA,IEA,IEA,IBA,ISS IBA IEA,IBA IEA,IBA,IBA IEA,IBA,IBA,IBA,IEA,IEA,IBA IEA,IEA,IEA,IEA,IBA IEA,IBA,IEA,IEA,IDA IEA,IEA,ISS IBA IEA,IEA,IEA,IEA,IEA,IEA,IEA,IBA,IEA,IBA IEA,IEA,IBA IEA,IEA,IEA,IEA,IEA,IEA,IBA,IBA IEA	ENSBTAG00000003838	FALSE
query_1	TRUE	0.0188412	6228	134	65	0.485075	0.0104367	GO:0016043	GO:BP	cellular component organization	18832	5137	GO:0071840	IBA,IBA IEA,IEA,IBA,IBA,IBA IEA,IEA,IBA IEA,IEA,IEA,IBA IEA,IBA,IBA,IBA,IBA IEA,IBA,IBA,IBA,IBA IEA,IDA,IBA,IBA,IBA,IEA,IEA,IEA,IBA,ISS IBA IEA,IBA IEA,IBA,IBA IEA,IBA,IBA,IBA,IEA,IEA,IBA IEA,IEA,IEA,IEA,IBA IEA,IBA,IEA,IEA,IDA IEA,IEA,ISS IBA IEA,IEA,IEA,IEA,IEA,IEA,IEA,IBA,IEA,IBA IEA,IEA,IBA IEA,IEA,IEA,IEA,IEA,IEA,IBA,IBA IEA	ENSBTAG00000016943	FALSE	NEK7
query_1	TRUE	0.0188412	6228	134	65	0.485075	0.0104367	GO:0016043	GO:BP	cellular component organization	18832	5137	GO:0071840	IBA,IBA IEA,IEA,IBA,IBA,IBA IEA,IEA,IBA IEA,IEA,IEA,IBA IEA,IBA,IBA,IBA,IBA IEA,IBA,IBA,IBA,IBA IEA,IDA,IBA,IBA,IBA,IEA,IEA,IEA,IBA,ISS IBA IEA,IBA IEA,IBA,IBA IEA,IBA,IBA,IBA,IEA,IEA,IBA IEA,IEA,IEA,IEA,IBA IEA,IBA,IEA,IEA,IDA IEA,IEA,ISS IBA IEA,IEA,IEA,IEA,IEA,IEA,IEA,IBA,IEA,IBA IEA,IEA,IBA IEA,IEA,IEA,IEA,IEA,IEA,IBA,IBA IEA	ENSBTAG00000048378	FALSE	DCC
query_1	TRUE	0.0188412	6228	134	65	0.485075	0.0104367	GO:0016043	GO:BP	cellular component organization	18832	5137	GO:0071840	IBA,IBA IEA,IEA,IBA,IBA,IBA IEA,IEA,IBA IEA,IEA,IEA,IBA IEA,IBA,IBA,IBA,IBA IEA,IBA,IBA,IBA,IBA IEA,IDA,IBA,IBA,IBA,IEA,IEA,IEA,IBA,ISS IBA IEA,IBA IEA,IBA,IBA IEA,IBA,IBA,IBA,IEA,IEA,IBA IEA,IEA,IEA,IEA,IBA IEA,IBA,IEA,IEA,IDA IEA,IEA,ISS IBA IEA,IEA,IEA,IEA,IEA,IEA,IEA,IBA,IEA,IBA IEA,IEA,IBA IEA,IEA,IEA,IEA,IEA,IEA,IBA,IBA IEA	ENSBTAG00000062680	FALSE	U6
query_1	TRUE	0.0188412	6228	134	65	0.485075	0.0104367	GO:0016043	GO:BP	cellular component organization	18832	5137	GO:0071840	IBA,IBA IEA,IEA,IBA,IBA,IBA IEA,IEA,IBA IEA,IEA,IEA,IBA IEA,IBA,IBA,IBA,IBA IEA,IBA,IBA,IBA,IBA IEA,IDA,IBA,IBA,IBA,IEA,IEA,IEA,IBA,ISS IBA IEA,IBA IEA,IBA,IBA IEA,IBA,IBA,IBA,IEA,IEA,IBA IEA,IEA,IEA,IEA,IBA IEA,IBA,IEA,IEA,IDA IEA,IEA,ISS IBA IEA,IEA,IEA,IEA,IEA,IEA,IEA,IBA,IEA,IBA IEA,IEA,IBA IEA,IEA,IEA,IEA,IEA,IEA,IBA,IBA IEA	ENSBTAG00000012852	FALSE	DICER1
query_1	TRUE	0.0188412	6228	134	65	0.485075	0.0104367	GO:0016043	GO:BP	cellular component organization	18832	5137	GO:0071840	IBA,IBA IEA,IEA,IBA,IBA,IBA IEA,IEA,IBA IEA,IEA,IEA,IBA IEA,IBA,IBA,IBA,IBA IEA,IBA,IBA,IBA,IBA IEA,IDA,IBA,IBA,IBA,IEA,IEA,IEA,IBA,ISS IBA IEA,IBA IEA,IBA,IBA IEA,IBA,IBA,IBA,IEA,IEA,IBA IEA,IEA,IEA,IEA,IBA IEA,IBA,IEA,IEA,IDA IEA,IEA,ISS IBA IEA,IEA,IEA,IEA,IEA,IEA,IEA,IBA,IEA,IBA IEA,IEA,IBA IEA,IEA,IEA,IEA,IEA,IEA,IBA,IBA IEA	ENSBTAG00000057743	FALSE	U6
query_1	TRUE	0.0188412	6228	134	65	0.485075	0.0104367	GO:0016043	GO:BP	cellular component organization	18832	5137	GO:0071840	IBA,IBA IEA,IEA,IBA,IBA,IBA IEA,IEA,IBA IEA,IEA,IEA,IBA IEA,IBA,IBA,IBA,IBA IEA,IBA,IBA,IBA,IBA IEA,IDA,IBA,IBA,IBA,IEA,IEA,IEA,IBA,ISS IBA IEA,IBA IEA,IBA,IBA IEA,IBA,IBA,IBA,IEA,IEA,IBA IEA,IEA,IEA,IEA,IBA IEA,IBA,IEA,IEA,IDA IEA,IEA,ISS IBA IEA,IEA,IEA,IEA,IEA,IEA,IEA,IBA,IEA,IBA IEA,IEA,IBA IEA,IEA,IEA,IEA,IEA,IEA,IBA,IBA IEA	ENSBTAG00000021143	FALSE	DNMT3A
query_1	TRUE	0.0188412	6228	134	65	0.485075	0.0104367	GO:0016043	GO:BP	cellular component organization	18832	5137	GO:0071840	IBA,IBA IEA,IEA,IBA,IBA,IBA IEA,IEA,IBA IEA,IEA,IEA,IBA IEA,IBA,IBA,IBA,IBA IEA,IBA,IBA,IBA,IBA IEA,IDA,IBA,IBA,IBA,IEA,IEA,IEA,IBA,ISS IBA IEA,IBA IEA,IBA,IBA IEA,IBA,IBA,IBA,IEA,IEA,IBA IEA,IEA,IEA,IEA,IBA IEA,IBA,IEA,IEA,IDA IEA,IEA,ISS IBA IEA,IEA,IEA,IEA,IEA,IEA,IEA,IBA,IEA,IBA IEA,IEA,IBA IEA,IEA,IEA,IEA,IEA,IEA,IBA,IBA IEA	ENSBTAG00000015014	FALSE	CENPO
query_1	TRUE	0.0188412	6228	134	65	0.485075	0.0104367	GO:0016043	GO:BP	cellular component organization	18832	5137	GO:0071840	IBA,IBA IEA,IEA,IBA,IBA,IBA IEA,IEA,IBA IEA,IEA,IEA,IBA IEA,IBA,IBA,IBA,IBA IEA,IBA,IBA,IBA,IBA IEA,IDA,IBA,IBA,IBA,IEA,IEA,IEA,IBA,ISS IBA IEA,IBA IEA,IBA,IBA IEA,IBA,IBA,IBA,IEA,IEA,IBA IEA,IEA,IEA,IEA,IBA IEA,IBA,IEA,IEA,IDA IEA,IEA,ISS IBA IEA,IEA,IEA,IEA,IEA,IEA,IEA,IBA,IEA,IBA IEA,IEA,IBA IEA,IEA,IEA,IEA,IEA,IEA,IBA,IBA IEA	ENSBTAG00000003404	FALSE	PFN4
query_1	TRUE	0.0188412	6228	134	65	0.485075	0.0104367	GO:0016043	GO:BP	cellular component organization	18832	5137	GO:0071840	IBA,IBA IEA,IEA,IBA,IBA,IBA IEA,IEA,IBA IEA,IEA,IEA,IBA IEA,IBA,IBA,IBA,IBA IEA,IBA,IBA,IBA,IBA IEA,IDA,IBA,IBA,IBA,IEA,IEA,IEA,IBA,ISS IBA IEA,IBA IEA,IBA,IBA IEA,IBA,IBA,IBA,IEA,IEA,IBA IEA,IEA,IEA,IEA,IBA IEA,IBA,IEA,IEA,IDA IEA,IEA,ISS IBA IEA,IEA,IEA,IEA,IEA,IEA,IEA,IBA,IEA,IBA IEA,IEA,IBA IEA,IEA,IEA,IEA,IEA,IEA,IBA,IBA IEA	ENSBTAG00000016987	FALSE	WDCP
query_1	TRUE	0.0188412	6228	134	65	0.485075	0.0104367	GO:0016043	GO:BP	cellular component organization	18832	5137	GO:0071840	IBA,IBA IEA,IEA,IBA,IBA,IBA IEA,IEA,IBA IEA,IEA,IEA,IBA IEA,IBA,IBA,IBA,IBA IEA,IBA,IBA,IBA,IBA IEA,IDA,IBA,IBA,IBA,IEA,IEA,IEA,IBA,ISS IBA IEA,IBA IEA,IBA,IBA IEA,IBA,IBA,IBA,IEA,IEA,IBA IEA,IEA,IEA,IEA,IBA IEA,IBA,IEA,IEA,IDA IEA,IEA,ISS IBA IEA,IEA,IEA,IEA,IEA,IEA,IEA,IBA,IEA,IBA IEA,IEA,IBA IEA,IEA,IEA,IEA,IEA,IEA,IBA,IBA IEA	ENSBTAG00000002033	FALSE	UBXN2A
query_1	TRUE	0.0188412	6228	134	65	0.485075	0.0104367	GO:0016043	GO:BP	cellular component organization	18832	5137	GO:0071840	IBA,IBA IEA,IEA,IBA,IBA,IBA IEA,IEA,IBA IEA,IEA,IEA,IBA IEA,IBA,IBA,IBA,IBA IEA,IBA,IBA,IBA,IBA IEA,IDA,IBA,IBA,IBA,IEA,IEA,IEA,IBA,ISS IBA IEA,IBA IEA,IBA,IBA IEA,IBA,IBA,IBA,IEA,IEA,IBA IEA,IEA,IEA,IEA,IBA IEA,IBA,IEA,IEA,IDA IEA,IEA,ISS IBA IEA,IEA,IEA,IEA,IEA,IEA,IEA,IBA,IEA,IBA IEA,IEA,IBA IEA,IEA,IEA,IEA,IEA,IEA,IBA,IBA IEA	ENSBTAG00000005077	FALSE	CXCL12
query_1	TRUE	2.46628e-60	147	165	47	0.284848	0.319728	GO:0005882	GO:CC	intermediate filament	19649	418	GO:0045111, GO:0099513	IEA,IEA,IEA,IBA IEA,IEA,IEA,IEA,IEA,IEA,IEA,IBA IEA,IBA IEA,IBA IEA,IBA IEA,IEA,IEA,IEA,IEA,IEA,IEA,IEA,IEA,IEA,IEA,IEA,IEA,IEA,IEA,IEA,IEA,IEA,IEA,IEA,IEA,IEA,IEA,IEA,IEA,IEA,IEA,IEA,IBA IEA,IBA IEA,IEA,IEA,IEA,IEA	ENSBTAG00000030539	TRUE	KRT222
query_1	TRUE	2.46628e-60	147	165	47	0.284848	0.319728	GO:0005882	GO:CC	intermediate filament	19649	418	GO:0045111, GO:0099513	IEA,IEA,IEA,IBA IEA,IEA,IEA,IEA,IEA,IEA,IEA,IBA IEA,IBA IEA,IBA IEA,IBA IEA,IEA,IEA,IEA,IEA,IEA,IEA,IEA,IEA,IEA,IEA,IEA,IEA,IEA,IEA,IEA,IEA,IEA,IEA,IEA,IEA,IEA,IEA,IEA,IEA,IEA,IEA,IEA,IBA IEA,IBA IEA,IEA,IEA,IEA,IEA	ENSBTAG00000030548	TRUE	KRT27
query_1	TRUE	2.46628e-60	147	165	47	0.284848	0.319728	GO:0005882	GO:CC	intermediate filament	19649	418	GO:0045111, GO:0099513	IEA,IEA,IEA,IBA IEA,IEA,IEA,IEA,IEA,IEA,IEA,IBA IEA,IBA IEA,IBA IEA,IBA IEA,IEA,IEA,IEA,IEA,IEA,IEA,IEA,IEA,IEA,IEA,IEA,IEA,IEA,IEA,IEA,IEA,IEA,IEA,IEA,IEA,IEA,IEA,IEA,IEA,IEA,IEA,IEA,IBA IEA,IBA IEA,IEA,IEA,IEA,IEA	ENSBTAG00000040279	TRUE	KRT24
query_1	TRUE	2.46628e-60	147	165	47	0.284848	0.319728	GO:0005882	GO:CC	intermediate filament	19649	418	GO:0045111, GO:0099513	IEA,IEA,IEA,IBA IEA,IEA,IEA,IEA,IEA,IEA,IEA,IBA IEA,IBA IEA,IBA IEA,IBA IEA,IEA,IEA,IEA,IEA,IEA,IEA,IEA,IEA,IEA,IEA,IEA,IEA,IEA,IEA,IEA,IEA,IEA,IEA,IEA,IEA,IEA,IEA,IEA,IEA,IEA,IEA,IEA,IBA IEA,IBA IEA,IEA,IEA,IEA,IEA	ENSBTAG00000020824	TRUE	KRT10
query_1	TRUE	2.46628e-60	147	165	47	0.284848	0.319728	GO:0005882	GO:CC	intermediate filament	19649	418	GO:0045111, GO:0099513	IEA,IEA,IEA,IBA IEA,IEA,IEA,IEA,IEA,IEA,IEA,IBA IEA,IBA IEA,IBA IEA,IBA IEA,IEA,IEA,IEA,IEA,IEA,IEA,IEA,IEA,IEA,IEA,IEA,IEA,IEA,IEA,IEA,IEA,IEA,IEA,IEA,IEA,IEA,IEA,IEA,IEA,IEA,IEA,IEA,IBA IEA,IBA IEA,IEA,IEA,IEA,IEA	ENSBTAG00000017685	TRUE	JUP
query_1	TRUE	2.46628e-60	147	165	47	0.284848	0.319728	GO:0005882	GO:CC	intermediate filament	19649	418	GO:0045111, GO:0099513	IEA,IEA,IEA,IBA IEA,IEA,IEA,IEA,IEA,IEA,IEA,IBA IEA,IBA IEA,IBA IEA,IBA IEA,IEA,IEA,IEA,IEA,IEA,IEA,IEA,IEA,IEA,IEA,IEA,IEA,IEA,IEA,IEA,IEA,IEA,IEA,IEA,IEA,IEA,IEA,IEA,IEA,IEA,IEA,IEA,IBA IEA,IBA IEA,IEA,IEA,IEA,IEA	ENSBTAG00000015518	TRUE	KRT12
query_1	TRUE	2.46628e-60	147	165	47	0.284848	0.319728	GO:0005882	GO:CC	intermediate filament	19649	418	GO:0045111, GO:0099513	IEA,IEA,IEA,IBA IEA,IEA,IEA,IEA,IEA,IEA,IEA,IBA IEA,IBA IEA,IBA IEA,IBA IEA,IEA,IEA,IEA,IEA,IEA,IEA,IEA,IEA,IEA,IEA,IEA,IEA,IEA,IEA,IEA,IEA,IEA,IEA,IEA,IEA,IEA,IEA,IEA,IEA,IEA,IEA,IEA,IBA IEA,IBA IEA,IEA,IEA,IEA,IEA	ENSBTAG00000007794	TRUE	KRT20
query_1	TRUE	2.46628e-60	147	165	47	0.284848	0.319728	GO:0005882	GO:CC	intermediate filament	19649	418	GO:0045111, GO:0099513	IEA,IEA,IEA,IBA IEA,IEA,IEA,IEA,IEA,IEA,IEA,IBA IEA,IBA IEA,IBA IEA,IBA IEA,IEA,IEA,IEA,IEA,IEA,IEA,IEA,IEA,IEA,IEA,IEA,IEA,IEA,IEA,IEA,IEA,IEA,IEA,IEA,IEA,IEA,IEA,IEA,IEA,IEA,IEA,IEA,IBA IEA,IBA IEA,IEA,IEA,IEA,IEA	ENSBTAG00000040460	TRUE	KRT23
query_1	TRUE	2.46628e-60	147	165	47	0.284848	0.319728	GO:0005882	GO:CC	intermediate filament	19649	418	GO:0045111, GO:0099513	IEA,IEA,IEA,IBA IEA,IEA,IEA,IEA,IEA,IEA,IEA,IBA IEA,IBA IEA,IBA IEA,IBA IEA,IEA,IEA,IEA,IEA,IEA,IEA,IEA,IEA,IEA,IEA,IEA,IEA,IEA,IEA,IEA,IEA,IEA,IEA,IEA,IEA,IEA,IEA,IEA,IEA,IEA,IEA,IEA,IBA IEA,IBA IEA,IEA,IEA,IEA,IEA	ENSBTAG00000020078	TRUE	KRT39
query_1	TRUE	2.46628e-60	147	165	47	0.284848	0.319728	GO:0005882	GO:CC	intermediate filament	19649	418	GO:0045111, GO:0099513	IEA,IEA,IEA,IBA IEA,IEA,IEA,IEA,IEA,IEA,IEA,IBA IEA,IBA IEA,IBA IEA,IBA IEA,IEA,IEA,IEA,IEA,IEA,IEA,IEA,IEA,IEA,IEA,IEA,IEA,IEA,IEA,IEA,IEA,IEA,IEA,IEA,IEA,IEA,IEA,IEA,IEA,IEA,IEA,IEA,IBA IEA,IBA IEA,IEA,IEA,IEA,IEA	ENSBTAG00000017408	TRUE	KRT40
query_1	TRUE	2.46628e-60	147	165	47	0.284848	0.319728	GO:0005882	GO:CC	intermediate filament	19649	418	GO:0045111, GO:0099513	IEA,IEA,IEA,IBA IEA,IEA,IEA,IEA,IEA,IEA,IEA,IBA IEA,IBA IEA,IBA IEA,IBA IEA,IEA,IEA,IEA,IEA,IEA,IEA,IEA,IEA,IEA,IEA,IEA,IEA,IEA,IEA,IEA,IEA,IEA,IEA,IEA,IEA,IEA,IEA,IEA,IEA,IEA,IEA,IEA,IBA IEA,IBA IEA,IEA,IEA,IEA,IEA	ENSBTAG00000007583	TRUE	KRT14
query_1	TRUE	2.46628e-60	147	165	47	0.284848	0.319728	GO:0005882	GO:CC	intermediate filament	19649	418	GO:0045111, GO:0099513	IEA,IEA,IEA,IBA IEA,IEA,IEA,IEA,IEA,IEA,IEA,IBA IEA,IBA IEA,IBA IEA,IBA IEA,IEA,IEA,IEA,IEA,IEA,IEA,IEA,IEA,IEA,IEA,IEA,IEA,IEA,IEA,IEA,IEA,IEA,IEA,IEA,IEA,IEA,IEA,IEA,IEA,IEA,IEA,IEA,IBA IEA,IBA IEA,IEA,IEA,IEA,IEA	ENSBTAG00000050581	TRUE
query_1	TRUE	2.46628e-60	147	165	47	0.284848	0.319728	GO:0005882	GO:CC	intermediate filament	19649	418	GO:0045111, GO:0099513	IEA,IEA,IEA,IBA IEA,IEA,IEA,IEA,IEA,IEA,IEA,IBA IEA,IBA IEA,IBA IEA,IBA IEA,IEA,IEA,IEA,IEA,IEA,IEA,IEA,IEA,IEA,IEA,IEA,IEA,IEA,IEA,IEA,IEA,IEA,IEA,IEA,IEA,IEA,IEA,IEA,IEA,IEA,IEA,IEA,IBA IEA,IBA IEA,IEA,IEA,IEA,IEA	ENSBTAG00000047165	TRUE	KRT9
query_1	TRUE	2.46628e-60	147	165	47	0.284848	0.319728	GO:0005882	GO:CC	intermediate filament	19649	418	GO:0045111, GO:0099513	IEA,IEA,IEA,IBA IEA,IEA,IEA,IEA,IEA,IEA,IEA,IBA IEA,IBA IEA,IBA IEA,IBA IEA,IEA,IEA,IEA,IEA,IEA,IEA,IEA,IEA,IEA,IEA,IEA,IEA,IEA,IEA,IEA,IEA,IEA,IEA,IEA,IEA,IEA,IEA,IEA,IEA,IEA,IEA,IEA,IBA IEA,IBA IEA,IEA,IEA,IEA,IEA	ENSBTAG00000033766	TRUE	KRT16
query_1	TRUE	2.46628e-60	147	165	47	0.284848	0.319728	GO:0005882	GO:CC	intermediate filament	19649	418	GO:0045111, GO:0099513	IEA,IEA,IEA,IBA IEA,IEA,IEA,IEA,IEA,IEA,IEA,IBA IEA,IBA IEA,IBA IEA,IBA IEA,IEA,IEA,IEA,IEA,IEA,IEA,IEA,IEA,IEA,IEA,IEA,IEA,IEA,IEA,IEA,IEA,IEA,IEA,IEA,IEA,IEA,IEA,IEA,IEA,IEA,IEA,IEA,IBA IEA,IBA IEA,IEA,IEA,IEA,IEA	ENSBTAG00000050460	TRUE
query_1	TRUE	2.46628e-60	147	165	47	0.284848	0.319728	GO:0005882	GO:CC	intermediate filament	19649	418	GO:0045111, GO:0099513	IEA,IEA,IEA,IBA IEA,IEA,IEA,IEA,IEA,IEA,IEA,IBA IEA,IBA IEA,IBA IEA,IBA IEA,IEA,IEA,IEA,IEA,IEA,IEA,IEA,IEA,IEA,IEA,IEA,IEA,IEA,IEA,IEA,IEA,IEA,IEA,IEA,IEA,IEA,IEA,IEA,IEA,IEA,IEA,IEA,IBA IEA,IBA IEA,IEA,IEA,IEA,IEA	ENSBTAG00000038759	TRUE
query_1	TRUE	2.46628e-60	147	165	47	0.284848	0.319728	GO:0005882	GO:CC	intermediate filament	19649	418	GO:0045111, GO:0099513	IEA,IEA,IEA,IBA IEA,IEA,IEA,IEA,IEA,IEA,IEA,IBA IEA,IBA IEA,IBA IEA,IBA IEA,IEA,IEA,IEA,IEA,IEA,IEA,IEA,IEA,IEA,IEA,IEA,IEA,IEA,IEA,IEA,IEA,IEA,IEA,IEA,IEA,IEA,IEA,IEA,IEA,IEA,IEA,IEA,IBA IEA,IBA IEA,IEA,IEA,IEA,IEA	ENSBTAG00000039644	TRUE
query_1	TRUE	2.46628e-60	147	165	47	0.284848	0.319728	GO:0005882	GO:CC	intermediate filament	19649	418	GO:0045111, GO:0099513	IEA,IEA,IEA,IBA IEA,IEA,IEA,IEA,IEA,IEA,IEA,IBA IEA,IBA IEA,IBA IEA,IBA IEA,IEA,IEA,IEA,IEA,IEA,IEA,IEA,IEA,IEA,IEA,IEA,IEA,IEA,IEA,IEA,IEA,IEA,IEA,IEA,IEA,IEA,IEA,IEA,IEA,IEA,IEA,IEA,IBA IEA,IBA IEA,IEA,IEA,IEA,IEA	ENSBTAG00000064990	TRUE	KRTAP4-7
query_1	TRUE	2.46628e-60	147	165	47	0.284848	0.319728	GO:0005882	GO:CC	intermediate filament	19649	418	GO:0045111, GO:0099513	IEA,IEA,IEA,IBA IEA,IEA,IEA,IEA,IEA,IEA,IEA,IBA IEA,IBA IEA,IBA IEA,IBA IEA,IEA,IEA,IEA,IEA,IEA,IEA,IEA,IEA,IEA,IEA,IEA,IEA,IEA,IEA,IEA,IEA,IEA,IEA,IEA,IEA,IEA,IEA,IEA,IEA,IEA,IEA,IEA,IBA IEA,IBA IEA,IEA,IEA,IEA,IEA	ENSBTAG00000053670	TRUE
query_1	TRUE	2.46628e-60	147	165	47	0.284848	0.319728	GO:0005882	GO:CC	intermediate filament	19649	418	GO:0045111, GO:0099513	IEA,IEA,IEA,IBA IEA,IEA,IEA,IEA,IEA,IEA,IEA,IBA IEA,IBA IEA,IBA IEA,IBA IEA,IEA,IEA,IEA,IEA,IEA,IEA,IEA,IEA,IEA,IEA,IEA,IEA,IEA,IEA,IEA,IEA,IEA,IEA,IEA,IEA,IEA,IEA,IEA,IEA,IEA,IEA,IEA,IBA IEA,IBA IEA,IEA,IEA,IEA,IEA	ENSBTAG00000068572	TRUE
query_1	TRUE	2.46628e-60	147	165	47	0.284848	0.319728	GO:0005882	GO:CC	intermediate filament	19649	418	GO:0045111, GO:0099513	IEA,IEA,IEA,IBA IEA,IEA,IEA,IEA,IEA,IEA,IEA,IBA IEA,IBA IEA,IBA IEA,IBA IEA,IEA,IEA,IEA,IEA,IEA,IEA,IEA,IEA,IEA,IEA,IEA,IEA,IEA,IEA,IEA,IEA,IEA,IEA,IEA,IEA,IEA,IEA,IEA,IEA,IEA,IEA,IEA,IBA IEA,IBA IEA,IEA,IEA,IEA,IEA	ENSBTAG00000054957	TRUE
query_1	TRUE	2.46628e-60	147	165	47	0.284848	0.319728	GO:0005882	GO:CC	intermediate filament	19649	418	GO:0045111, GO:0099513	IEA,IEA,IEA,IBA IEA,IEA,IEA,IEA,IEA,IEA,IEA,IBA IEA,IBA IEA,IBA IEA,IBA IEA,IEA,IEA,IEA,IEA,IEA,IEA,IEA,IEA,IEA,IEA,IEA,IEA,IEA,IEA,IEA,IEA,IEA,IEA,IEA,IEA,IEA,IEA,IEA,IEA,IEA,IEA,IEA,IBA IEA,IBA IEA,IEA,IEA,IEA,IEA	ENSBTAG00000040229	TRUE
query_1	TRUE	2.46628e-60	147	165	47	0.284848	0.319728	GO:0005882	GO:CC	intermediate filament	19649	418	GO:0045111, GO:0099513	IEA,IEA,IEA,IBA IEA,IEA,IEA,IEA,IEA,IEA,IEA,IBA IEA,IBA IEA,IBA IEA,IBA IEA,IEA,IEA,IEA,IEA,IEA,IEA,IEA,IEA,IEA,IEA,IEA,IEA,IEA,IEA,IEA,IEA,IEA,IEA,IEA,IEA,IEA,IEA,IEA,IEA,IEA,IEA,IEA,IBA IEA,IBA IEA,IEA,IEA,IEA,IEA	ENSBTAG00000064860	TRUE	KRTAP9-2
query_1	TRUE	2.46628e-60	147	165	47	0.284848	0.319728	GO:0005882	GO:CC	intermediate filament	19649	418	GO:0045111, GO:0099513	IEA,IEA,IEA,IBA IEA,IEA,IEA,IEA,IEA,IEA,IEA,IBA IEA,IBA IEA,IBA IEA,IBA IEA,IEA,IEA,IEA,IEA,IEA,IEA,IEA,IEA,IEA,IEA,IEA,IEA,IEA,IEA,IEA,IEA,IEA,IEA,IEA,IEA,IEA,IEA,IEA,IEA,IEA,IEA,IEA,IBA IEA,IBA IEA,IEA,IEA,IEA,IEA	ENSBTAG00000069163	TRUE	KRTAP16-1
query_1	TRUE	2.46628e-60	147	165	47	0.284848	0.319728	GO:0005882	GO:CC	intermediate filament	19649	418	GO:0045111, GO:0099513	IEA,IEA,IEA,IBA IEA,IEA,IEA,IEA,IEA,IEA,IEA,IBA IEA,IBA IEA,IBA IEA,IBA IEA,IEA,IEA,IEA,IEA,IEA,IEA,IEA,IEA,IEA,IEA,IEA,IEA,IEA,IEA,IEA,IEA,IEA,IEA,IEA,IEA,IEA,IEA,IEA,IEA,IEA,IEA,IEA,IBA IEA,IBA IEA,IEA,IEA,IEA,IEA	ENSBTAG00000013685	TRUE	KRT31
query_1	TRUE	2.46628e-60	147	165	47	0.284848	0.319728	GO:0005882	GO:CC	intermediate filament	19649	418	GO:0045111, GO:0099513	IEA,IEA,IEA,IBA IEA,IEA,IEA,IEA,IEA,IEA,IEA,IBA IEA,IBA IEA,IBA IEA,IBA IEA,IEA,IEA,IEA,IEA,IEA,IEA,IEA,IEA,IEA,IEA,IEA,IEA,IEA,IEA,IEA,IEA,IEA,IEA,IEA,IEA,IEA,IEA,IEA,IEA,IEA,IEA,IEA,IBA IEA,IBA IEA,IEA,IEA,IEA,IEA	ENSBTAG00000000573	TRUE	KRT37
query_1	TRUE	2.46628e-60	147	165	47	0.284848	0.319728	GO:0005882	GO:CC	intermediate filament	19649	418	GO:0045111, GO:0099513	IEA,IEA,IEA,IBA IEA,IEA,IEA,IEA,IEA,IEA,IEA,IBA IEA,IBA IEA,IBA IEA,IBA IEA,IEA,IEA,IEA,IEA,IEA,IEA,IEA,IEA,IEA,IEA,IEA,IEA,IEA,IEA,IEA,IEA,IEA,IEA,IEA,IEA,IEA,IEA,IEA,IEA,IEA,IEA,IEA,IBA IEA,IBA IEA,IEA,IEA,IEA,IEA	ENSBTAG00000053139	TRUE
query_1	TRUE	2.46628e-60	147	165	47	0.284848	0.319728	GO:0005882	GO:CC	intermediate filament	19649	418	GO:0045111, GO:0099513	IEA,IEA,IEA,IBA IEA,IEA,IEA,IEA,IEA,IEA,IEA,IBA IEA,IBA IEA,IBA IEA,IBA IEA,IEA,IEA,IEA,IEA,IEA,IEA,IEA,IEA,IEA,IEA,IEA,IEA,IEA,IEA,IEA,IEA,IEA,IEA,IEA,IEA,IEA,IEA,IEA,IEA,IEA,IEA,IEA,IBA IEA,IBA IEA,IEA,IEA,IEA,IEA	ENSBTAG00000046124	TRUE	KRT36
query_1	TRUE	2.46628e-60	147	165	47	0.284848	0.319728	GO:0005882	GO:CC	intermediate filament	19649	418	GO:0045111, GO:0099513	IEA,IEA,IEA,IBA IEA,IEA,IEA,IEA,IEA,IEA,IEA,IBA IEA,IBA IEA,IBA IEA,IBA IEA,IEA,IEA,IEA,IEA,IEA,IEA,IEA,IEA,IEA,IEA,IEA,IEA,IEA,IEA,IEA,IEA,IEA,IEA,IEA,IEA,IEA,IEA,IEA,IEA,IEA,IEA,IEA,IBA IEA,IBA IEA,IEA,IEA,IEA,IEA	ENSBTAG00000054927	TRUE	KRTAP3-3
query_1	TRUE	2.46628e-60	147	165	47	0.284848	0.319728	GO:0005882	GO:CC	intermediate filament	19649	418	GO:0045111, GO:0099513	IEA,IEA,IEA,IBA IEA,IEA,IEA,IEA,IEA,IEA,IEA,IBA IEA,IBA IEA,IBA IEA,IBA IEA,IEA,IEA,IEA,IEA,IEA,IEA,IEA,IEA,IEA,IEA,IEA,IEA,IEA,IEA,IEA,IEA,IEA,IEA,IEA,IEA,IEA,IEA,IEA,IEA,IEA,IEA,IEA,IBA IEA,IBA IEA,IEA,IEA,IEA,IEA	ENSBTAG00000054092	TRUE
query_1	TRUE	2.46628e-60	147	165	47	0.284848	0.319728	GO:0005882	GO:CC	intermediate filament	19649	418	GO:0045111, GO:0099513	IEA,IEA,IEA,IBA IEA,IEA,IEA,IEA,IEA,IEA,IEA,IBA IEA,IBA IEA,IBA IEA,IBA IEA,IEA,IEA,IEA,IEA,IEA,IEA,IEA,IEA,IEA,IEA,IEA,IEA,IEA,IEA,IEA,IEA,IEA,IEA,IEA,IEA,IEA,IEA,IEA,IEA,IEA,IEA,IEA,IBA IEA,IBA IEA,IEA,IEA,IEA,IEA	ENSBTAG00000054542	TRUE
query_1	TRUE	2.46628e-60	147	165	47	0.284848	0.319728	GO:0005882	GO:CC	intermediate filament	19649	418	GO:0045111, GO:0099513	IEA,IEA,IEA,IBA IEA,IEA,IEA,IEA,IEA,IEA,IEA,IBA IEA,IBA IEA,IBA IEA,IBA IEA,IEA,IEA,IEA,IEA,IEA,IEA,IEA,IEA,IEA,IEA,IEA,IEA,IEA,IEA,IEA,IEA,IEA,IEA,IEA,IEA,IEA,IEA,IEA,IEA,IEA,IEA,IEA,IBA IEA,IBA IEA,IEA,IEA,IEA,IEA	ENSBTAG00000052919	TRUE	KRTAP3-1
query_1	TRUE	2.46628e-60	147	165	47	0.284848	0.319728	GO:0005882	GO:CC	intermediate filament	19649	418	GO:0045111, GO:0099513	IEA,IEA,IEA,IBA IEA,IEA,IEA,IEA,IEA,IEA,IEA,IBA IEA,IBA IEA,IBA IEA,IBA IEA,IEA,IEA,IEA,IEA,IEA,IEA,IEA,IEA,IEA,IEA,IEA,IEA,IEA,IEA,IEA,IEA,IEA,IEA,IEA,IEA,IEA,IEA,IEA,IEA,IEA,IEA,IEA,IBA IEA,IBA IEA,IEA,IEA,IEA,IEA	ENSBTAG00000056481	TRUE
query_1	TRUE	2.46628e-60	147	165	47	0.284848	0.319728	GO:0005882	GO:CC	intermediate filament	19649	418	GO:0045111, GO:0099513	IEA,IEA,IEA,IBA IEA,IEA,IEA,IEA,IEA,IEA,IEA,IBA IEA,IBA IEA,IBA IEA,IBA IEA,IEA,IEA,IEA,IEA,IEA,IEA,IEA,IEA,IEA,IEA,IEA,IEA,IEA,IEA,IEA,IEA,IEA,IEA,IEA,IEA,IEA,IEA,IEA,IEA,IEA,IEA,IEA,IBA IEA,IBA IEA,IEA,IEA,IEA,IEA	ENSBTAG00000054462	TRUE
query_1	TRUE	2.46628e-60	147	165	47	0.284848	0.319728	GO:0005882	GO:CC	intermediate filament	19649	418	GO:0045111, GO:0099513	IEA,IEA,IEA,IBA IEA,IEA,IEA,IEA,IEA,IEA,IEA,IBA IEA,IBA IEA,IBA IEA,IBA IEA,IEA,IEA,IEA,IEA,IEA,IEA,IEA,IEA,IEA,IEA,IEA,IEA,IEA,IEA,IEA,IEA,IEA,IEA,IEA,IEA,IEA,IEA,IEA,IEA,IEA,IEA,IEA,IBA IEA,IBA IEA,IEA,IEA,IEA,IEA	ENSBTAG00000065481	TRUE
query_1	TRUE	2.46628e-60	147	165	47	0.284848	0.319728	GO:0005882	GO:CC	intermediate filament	19649	418	GO:0045111, GO:0099513	IEA,IEA,IEA,IBA IEA,IEA,IEA,IEA,IEA,IEA,IEA,IBA IEA,IBA IEA,IBA IEA,IBA IEA,IEA,IEA,IEA,IEA,IEA,IEA,IEA,IEA,IEA,IEA,IEA,IEA,IEA,IEA,IEA,IEA,IEA,IEA,IEA,IEA,IEA,IEA,IEA,IEA,IEA,IEA,IEA,IBA IEA,IBA IEA,IEA,IEA,IEA,IEA	ENSBTAG00000058782	TRUE
query_1	TRUE	2.46628e-60	147	165	47	0.284848	0.319728	GO:0005882	GO:CC	intermediate filament	19649	418	GO:0045111, GO:0099513	IEA,IEA,IEA,IBA IEA,IEA,IEA,IEA,IEA,IEA,IEA,IBA IEA,IBA IEA,IBA IEA,IBA IEA,IEA,IEA,IEA,IEA,IEA,IEA,IEA,IEA,IEA,IEA,IEA,IEA,IEA,IEA,IEA,IEA,IEA,IEA,IEA,IEA,IEA,IEA,IEA,IEA,IEA,IEA,IEA,IBA IEA,IBA IEA,IEA,IEA,IEA,IEA	ENSBTAG00000066314	TRUE
query_1	TRUE	2.46628e-60	147	165	47	0.284848	0.319728	GO:0005882	GO:CC	intermediate filament	19649	418	GO:0045111, GO:0099513	IEA,IEA,IEA,IBA IEA,IEA,IEA,IEA,IEA,IEA,IEA,IBA IEA,IBA IEA,IBA IEA,IBA IEA,IEA,IEA,IEA,IEA,IEA,IEA,IEA,IEA,IEA,IEA,IEA,IEA,IEA,IEA,IEA,IEA,IEA,IEA,IEA,IEA,IEA,IEA,IEA,IEA,IEA,IEA,IEA,IBA IEA,IBA IEA,IEA,IEA,IEA,IEA	ENSBTAG00000064362	TRUE
query_1	TRUE	2.46628e-60	147	165	47	0.284848	0.319728	GO:0005882	GO:CC	intermediate filament	19649	418	GO:0045111, GO:0099513	IEA,IEA,IEA,IBA IEA,IEA,IEA,IEA,IEA,IEA,IEA,IBA IEA,IBA IEA,IBA IEA,IBA IEA,IEA,IEA,IEA,IEA,IEA,IEA,IEA,IEA,IEA,IEA,IEA,IEA,IEA,IEA,IEA,IEA,IEA,IEA,IEA,IEA,IEA,IEA,IEA,IEA,IEA,IEA,IEA,IBA IEA,IBA IEA,IEA,IEA,IEA,IEA	ENSBTAG00000050842	TRUE
query_1	TRUE	2.46628e-60	147	165	47	0.284848	0.319728	GO:0005882	GO:CC	intermediate filament	19649	418	GO:0045111, GO:0099513	IEA,IEA,IEA,IBA IEA,IEA,IEA,IEA,IEA,IEA,IEA,IBA IEA,IBA IEA,IBA IEA,IBA IEA,IEA,IEA,IEA,IEA,IEA,IEA,IEA,IEA,IEA,IEA,IEA,IEA,IEA,IEA,IEA,IEA,IEA,IEA,IEA,IEA,IEA,IEA,IEA,IEA,IEA,IEA,IEA,IBA IEA,IBA IEA,IEA,IEA,IEA,IEA	ENSBTAG00000030555	TRUE	KRT28
query_1	TRUE	2.46628e-60	147	165	47	0.284848	0.319728	GO:0005882	GO:CC	intermediate filament	19649	418	GO:0045111, GO:0099513	IEA,IEA,IEA,IBA IEA,IEA,IEA,IEA,IEA,IEA,IEA,IBA IEA,IBA IEA,IBA IEA,IBA IEA,IEA,IEA,IEA,IEA,IEA,IEA,IEA,IEA,IEA,IEA,IEA,IEA,IEA,IEA,IEA,IEA,IEA,IEA,IEA,IEA,IEA,IEA,IEA,IEA,IEA,IEA,IEA,IBA IEA,IBA IEA,IEA,IEA,IEA,IEA	ENSBTAG00000030542	TRUE	KRT25
query_1	TRUE	2.46628e-60	147	165	47	0.284848	0.319728	GO:0005882	GO:CC	intermediate filament	19649	418	GO:0045111, GO:0099513	IEA,IEA,IEA,IBA IEA,IEA,IEA,IEA,IEA,IEA,IEA,IBA IEA,IBA IEA,IBA IEA,IBA IEA,IEA,IEA,IEA,IEA,IEA,IEA,IEA,IEA,IEA,IEA,IEA,IEA,IEA,IEA,IEA,IEA,IEA,IEA,IEA,IEA,IEA,IEA,IEA,IEA,IEA,IEA,IEA,IBA IEA,IBA IEA,IEA,IEA,IEA,IEA	ENSBTAG00000006806	TRUE	KRT17
query_1	TRUE	2.46628e-60	147	165	47	0.284848	0.319728	GO:0005882	GO:CC	intermediate filament	19649	418	GO:0045111, GO:0099513	IEA,IEA,IEA,IBA IEA,IEA,IEA,IEA,IEA,IEA,IEA,IBA IEA,IBA IEA,IBA IEA,IBA IEA,IEA,IEA,IEA,IEA,IEA,IEA,IEA,IEA,IEA,IEA,IEA,IEA,IEA,IEA,IEA,IEA,IEA,IEA,IEA,IEA,IEA,IEA,IEA,IEA,IEA,IEA,IEA,IBA IEA,IBA IEA,IEA,IEA,IEA,IEA	ENSBTAG00000047262	TRUE	KRT42
query_1	TRUE	2.46628e-60	147	165	47	0.284848	0.319728	GO:0005882	GO:CC	intermediate filament	19649	418	GO:0045111, GO:0099513	IEA,IEA,IEA,IBA IEA,IEA,IEA,IEA,IEA,IEA,IEA,IBA IEA,IBA IEA,IBA IEA,IBA IEA,IEA,IEA,IEA,IEA,IEA,IEA,IEA,IEA,IEA,IEA,IEA,IEA,IEA,IEA,IEA,IEA,IEA,IEA,IEA,IEA,IEA,IEA,IEA,IEA,IEA,IEA,IEA,IBA IEA,IBA IEA,IEA,IEA,IEA,IEA	ENSBTAG00000004905	TRUE	KRT19
query_1	TRUE	2.46628e-60	147	165	47	0.284848	0.319728	GO:0005882	GO:CC	intermediate filament	19649	418	GO:0045111, GO:0099513	IEA,IEA,IEA,IBA IEA,IEA,IEA,IEA,IEA,IEA,IEA,IBA IEA,IBA IEA,IBA IEA,IBA IEA,IEA,IEA,IEA,IEA,IEA,IEA,IEA,IEA,IEA,IEA,IEA,IEA,IEA,IEA,IEA,IEA,IEA,IEA,IEA,IEA,IEA,IEA,IEA,IEA,IEA,IEA,IEA,IBA IEA,IBA IEA,IEA,IEA,IEA,IEA	ENSBTAG00000004903	TRUE	KRT15
query_1	TRUE	2.46628e-60	147	165	47	0.284848	0.319728	GO:0005882	GO:CC	intermediate filament	19649	418	GO:0045111, GO:0099513	IEA,IEA,IEA,IBA IEA,IEA,IEA,IEA,IEA,IEA,IEA,IBA IEA,IBA IEA,IBA IEA,IBA IEA,IEA,IEA,IEA,IEA,IEA,IEA,IEA,IEA,IEA,IEA,IEA,IEA,IEA,IEA,IEA,IEA,IEA,IEA,IEA,IEA,IEA,IEA,IEA,IEA,IEA,IEA,IEA,IBA IEA,IBA IEA,IEA,IEA,IEA,IEA	ENSBTAG00000037553	TRUE	KRT33A
query_1	TRUE	2.46628e-60	147	165	47	0.284848	0.319728	GO:0005882	GO:CC	intermediate filament	19649	418	GO:0045111, GO:0099513	IEA,IEA,IEA,IBA IEA,IEA,IEA,IEA,IEA,IEA,IEA,IBA IEA,IBA IEA,IBA IEA,IBA IEA,IEA,IEA,IEA,IEA,IEA,IEA,IEA,IEA,IEA,IEA,IEA,IEA,IEA,IEA,IEA,IEA,IEA,IEA,IEA,IEA,IEA,IEA,IEA,IEA,IEA,IEA,IEA,IBA IEA,IBA IEA,IEA,IEA,IEA,IEA	ENSBTAG00000016384	TRUE	KRT32
query_1	TRUE	4.07863e-56	178	165	47	0.284848	0.264045	GO:0045111	GO:CC	intermediate filament cytoskeleton	19649	2128	GO:0005856	IEA,IEA,IEA,IBA IEA,IEA,IEA,IEA,IEA,IEA,IEA,IBA IEA,IBA IEA,IBA IEA,IBA IEA,IEA,IEA,IEA,IEA,IEA,IEA,IEA,IEA,IEA,IEA,IEA,IEA,IEA,IBA IEA,IEA,IEA,IEA,IEA,IEA,IEA,IEA,IEA,IEA,IEA,IEA,IEA,IEA,IBA IEA,IBA IEA,IEA,IEA,IEA,IEA	ENSBTAG00000030539	FALSE	KRT222
query_1	TRUE	4.07863e-56	178	165	47	0.284848	0.264045	GO:0045111	GO:CC	intermediate filament cytoskeleton	19649	2128	GO:0005856	IEA,IEA,IEA,IBA IEA,IEA,IEA,IEA,IEA,IEA,IEA,IBA IEA,IBA IEA,IBA IEA,IBA IEA,IEA,IEA,IEA,IEA,IEA,IEA,IEA,IEA,IEA,IEA,IEA,IEA,IEA,IBA IEA,IEA,IEA,IEA,IEA,IEA,IEA,IEA,IEA,IEA,IEA,IEA,IEA,IEA,IBA IEA,IBA IEA,IEA,IEA,IEA,IEA	ENSBTAG00000030548	FALSE	KRT27
query_1	TRUE	4.07863e-56	178	165	47	0.284848	0.264045	GO:0045111	GO:CC	intermediate filament cytoskeleton	19649	2128	GO:0005856	IEA,IEA,IEA,IBA IEA,IEA,IEA,IEA,IEA,IEA,IEA,IBA IEA,IBA IEA,IBA IEA,IBA IEA,IEA,IEA,IEA,IEA,IEA,IEA,IEA,IEA,IEA,IEA,IEA,IEA,IEA,IBA IEA,IEA,IEA,IEA,IEA,IEA,IEA,IEA,IEA,IEA,IEA,IEA,IEA,IEA,IBA IEA,IBA IEA,IEA,IEA,IEA,IEA	ENSBTAG00000040279	FALSE	KRT24
query_1	TRUE	4.07863e-56	178	165	47	0.284848	0.264045	GO:0045111	GO:CC	intermediate filament cytoskeleton	19649	2128	GO:0005856	IEA,IEA,IEA,IBA IEA,IEA,IEA,IEA,IEA,IEA,IEA,IBA IEA,IBA IEA,IBA IEA,IBA IEA,IEA,IEA,IEA,IEA,IEA,IEA,IEA,IEA,IEA,IEA,IEA,IEA,IEA,IBA IEA,IEA,IEA,IEA,IEA,IEA,IEA,IEA,IEA,IEA,IEA,IEA,IEA,IEA,IBA IEA,IBA IEA,IEA,IEA,IEA,IEA	ENSBTAG00000020824	FALSE	KRT10
query_1	TRUE	4.07863e-56	178	165	47	0.284848	0.264045	GO:0045111	GO:CC	intermediate filament cytoskeleton	19649	2128	GO:0005856	IEA,IEA,IEA,IBA IEA,IEA,IEA,IEA,IEA,IEA,IEA,IBA IEA,IBA IEA,IBA IEA,IBA IEA,IEA,IEA,IEA,IEA,IEA,IEA,IEA,IEA,IEA,IEA,IEA,IEA,IEA,IBA IEA,IEA,IEA,IEA,IEA,IEA,IEA,IEA,IEA,IEA,IEA,IEA,IEA,IEA,IBA IEA,IBA IEA,IEA,IEA,IEA,IEA	ENSBTAG00000017685	FALSE	JUP
query_1	TRUE	4.07863e-56	178	165	47	0.284848	0.264045	GO:0045111	GO:CC	intermediate filament cytoskeleton	19649	2128	GO:0005856	IEA,IEA,IEA,IBA IEA,IEA,IEA,IEA,IEA,IEA,IEA,IBA IEA,IBA IEA,IBA IEA,IBA IEA,IEA,IEA,IEA,IEA,IEA,IEA,IEA,IEA,IEA,IEA,IEA,IEA,IEA,IBA IEA,IEA,IEA,IEA,IEA,IEA,IEA,IEA,IEA,IEA,IEA,IEA,IEA,IEA,IBA IEA,IBA IEA,IEA,IEA,IEA,IEA	ENSBTAG00000015518	FALSE	KRT12
query_1	TRUE	4.07863e-56	178	165	47	0.284848	0.264045	GO:0045111	GO:CC	intermediate filament cytoskeleton	19649	2128	GO:0005856	IEA,IEA,IEA,IBA IEA,IEA,IEA,IEA,IEA,IEA,IEA,IBA IEA,IBA IEA,IBA IEA,IBA IEA,IEA,IEA,IEA,IEA,IEA,IEA,IEA,IEA,IEA,IEA,IEA,IEA,IEA,IBA IEA,IEA,IEA,IEA,IEA,IEA,IEA,IEA,IEA,IEA,IEA,IEA,IEA,IEA,IBA IEA,IBA IEA,IEA,IEA,IEA,IEA	ENSBTAG00000007794	FALSE	KRT20
query_1	TRUE	4.07863e-56	178	165	47	0.284848	0.264045	GO:0045111	GO:CC	intermediate filament cytoskeleton	19649	2128	GO:0005856	IEA,IEA,IEA,IBA IEA,IEA,IEA,IEA,IEA,IEA,IEA,IBA IEA,IBA IEA,IBA IEA,IBA IEA,IEA,IEA,IEA,IEA,IEA,IEA,IEA,IEA,IEA,IEA,IEA,IEA,IEA,IBA IEA,IEA,IEA,IEA,IEA,IEA,IEA,IEA,IEA,IEA,IEA,IEA,IEA,IEA,IBA IEA,IBA IEA,IEA,IEA,IEA,IEA	ENSBTAG00000040460	FALSE	KRT23
query_1	TRUE	4.07863e-56	178	165	47	0.284848	0.264045	GO:0045111	GO:CC	intermediate filament cytoskeleton	19649	2128	GO:0005856	IEA,IEA,IEA,IBA IEA,IEA,IEA,IEA,IEA,IEA,IEA,IBA IEA,IBA IEA,IBA IEA,IBA IEA,IEA,IEA,IEA,IEA,IEA,IEA,IEA,IEA,IEA,IEA,IEA,IEA,IEA,IBA IEA,IEA,IEA,IEA,IEA,IEA,IEA,IEA,IEA,IEA,IEA,IEA,IEA,IEA,IBA IEA,IBA IEA,IEA,IEA,IEA,IEA	ENSBTAG00000020078	FALSE	KRT39
query_1	TRUE	4.07863e-56	178	165	47	0.284848	0.264045	GO:0045111	GO:CC	intermediate filament cytoskeleton	19649	2128	GO:0005856	IEA,IEA,IEA,IBA IEA,IEA,IEA,IEA,IEA,IEA,IEA,IBA IEA,IBA IEA,IBA IEA,IBA IEA,IEA,IEA,IEA,IEA,IEA,IEA,IEA,IEA,IEA,IEA,IEA,IEA,IEA,IBA IEA,IEA,IEA,IEA,IEA,IEA,IEA,IEA,IEA,IEA,IEA,IEA,IEA,IEA,IBA IEA,IBA IEA,IEA,IEA,IEA,IEA	ENSBTAG00000017408	FALSE	KRT40
query_1	TRUE	4.07863e-56	178	165	47	0.284848	0.264045	GO:0045111	GO:CC	intermediate filament cytoskeleton	19649	2128	GO:0005856	IEA,IEA,IEA,IBA IEA,IEA,IEA,IEA,IEA,IEA,IEA,IBA IEA,IBA IEA,IBA IEA,IBA IEA,IEA,IEA,IEA,IEA,IEA,IEA,IEA,IEA,IEA,IEA,IEA,IEA,IEA,IBA IEA,IEA,IEA,IEA,IEA,IEA,IEA,IEA,IEA,IEA,IEA,IEA,IEA,IEA,IBA IEA,IBA IEA,IEA,IEA,IEA,IEA	ENSBTAG00000007583	FALSE	KRT14
query_1	TRUE	4.07863e-56	178	165	47	0.284848	0.264045	GO:0045111	GO:CC	intermediate filament cytoskeleton	19649	2128	GO:0005856	IEA,IEA,IEA,IBA IEA,IEA,IEA,IEA,IEA,IEA,IEA,IBA IEA,IBA IEA,IBA IEA,IBA IEA,IEA,IEA,IEA,IEA,IEA,IEA,IEA,IEA,IEA,IEA,IEA,IEA,IEA,IBA IEA,IEA,IEA,IEA,IEA,IEA,IEA,IEA,IEA,IEA,IEA,IEA,IEA,IEA,IBA IEA,IBA IEA,IEA,IEA,IEA,IEA	ENSBTAG00000050581	FALSE
query_1	TRUE	4.07863e-56	178	165	47	0.284848	0.264045	GO:0045111	GO:CC	intermediate filament cytoskeleton	19649	2128	GO:0005856	IEA,IEA,IEA,IBA IEA,IEA,IEA,IEA,IEA,IEA,IEA,IBA IEA,IBA IEA,IBA IEA,IBA IEA,IEA,IEA,IEA,IEA,IEA,IEA,IEA,IEA,IEA,IEA,IEA,IEA,IEA,IBA IEA,IEA,IEA,IEA,IEA,IEA,IEA,IEA,IEA,IEA,IEA,IEA,IEA,IEA,IBA IEA,IBA IEA,IEA,IEA,IEA,IEA	ENSBTAG00000047165	FALSE	KRT9
query_1	TRUE	4.07863e-56	178	165	47	0.284848	0.264045	GO:0045111	GO:CC	intermediate filament cytoskeleton	19649	2128	GO:0005856	IEA,IEA,IEA,IBA IEA,IEA,IEA,IEA,IEA,IEA,IEA,IBA IEA,IBA IEA,IBA IEA,IBA IEA,IEA,IEA,IEA,IEA,IEA,IEA,IEA,IEA,IEA,IEA,IEA,IEA,IEA,IBA IEA,IEA,IEA,IEA,IEA,IEA,IEA,IEA,IEA,IEA,IEA,IEA,IEA,IEA,IBA IEA,IBA IEA,IEA,IEA,IEA,IEA	ENSBTAG00000033766	FALSE	KRT16
query_1	TRUE	4.07863e-56	178	165	47	0.284848	0.264045	GO:0045111	GO:CC	intermediate filament cytoskeleton	19649	2128	GO:0005856	IEA,IEA,IEA,IBA IEA,IEA,IEA,IEA,IEA,IEA,IEA,IBA IEA,IBA IEA,IBA IEA,IBA IEA,IEA,IEA,IEA,IEA,IEA,IEA,IEA,IEA,IEA,IEA,IEA,IEA,IEA,IBA IEA,IEA,IEA,IEA,IEA,IEA,IEA,IEA,IEA,IEA,IEA,IEA,IEA,IEA,IBA IEA,IBA IEA,IEA,IEA,IEA,IEA	ENSBTAG00000050460	FALSE
query_1	TRUE	4.07863e-56	178	165	47	0.284848	0.264045	GO:0045111	GO:CC	intermediate filament cytoskeleton	19649	2128	GO:0005856	IEA,IEA,IEA,IBA IEA,IEA,IEA,IEA,IEA,IEA,IEA,IBA IEA,IBA IEA,IBA IEA,IBA IEA,IEA,IEA,IEA,IEA,IEA,IEA,IEA,IEA,IEA,IEA,IEA,IEA,IEA,IBA IEA,IEA,IEA,IEA,IEA,IEA,IEA,IEA,IEA,IEA,IEA,IEA,IEA,IEA,IBA IEA,IBA IEA,IEA,IEA,IEA,IEA	ENSBTAG00000038759	FALSE
query_1	TRUE	4.07863e-56	178	165	47	0.284848	0.264045	GO:0045111	GO:CC	intermediate filament cytoskeleton	19649	2128	GO:0005856	IEA,IEA,IEA,IBA IEA,IEA,IEA,IEA,IEA,IEA,IEA,IBA IEA,IBA IEA,IBA IEA,IBA IEA,IEA,IEA,IEA,IEA,IEA,IEA,IEA,IEA,IEA,IEA,IEA,IEA,IEA,IBA IEA,IEA,IEA,IEA,IEA,IEA,IEA,IEA,IEA,IEA,IEA,IEA,IEA,IEA,IBA IEA,IBA IEA,IEA,IEA,IEA,IEA	ENSBTAG00000039644	FALSE
query_1	TRUE	4.07863e-56	178	165	47	0.284848	0.264045	GO:0045111	GO:CC	intermediate filament cytoskeleton	19649	2128	GO:0005856	IEA,IEA,IEA,IBA IEA,IEA,IEA,IEA,IEA,IEA,IEA,IBA IEA,IBA IEA,IBA IEA,IBA IEA,IEA,IEA,IEA,IEA,IEA,IEA,IEA,IEA,IEA,IEA,IEA,IEA,IEA,IBA IEA,IEA,IEA,IEA,IEA,IEA,IEA,IEA,IEA,IEA,IEA,IEA,IEA,IEA,IBA IEA,IBA IEA,IEA,IEA,IEA,IEA	ENSBTAG00000064990	FALSE	KRTAP4-7
query_1	TRUE	4.07863e-56	178	165	47	0.284848	0.264045	GO:0045111	GO:CC	intermediate filament cytoskeleton	19649	2128	GO:0005856	IEA,IEA,IEA,IBA IEA,IEA,IEA,IEA,IEA,IEA,IEA,IBA IEA,IBA IEA,IBA IEA,IBA IEA,IEA,IEA,IEA,IEA,IEA,IEA,IEA,IEA,IEA,IEA,IEA,IEA,IEA,IBA IEA,IEA,IEA,IEA,IEA,IEA,IEA,IEA,IEA,IEA,IEA,IEA,IEA,IEA,IBA IEA,IBA IEA,IEA,IEA,IEA,IEA	ENSBTAG00000053670	FALSE
query_1	TRUE	4.07863e-56	178	165	47	0.284848	0.264045	GO:0045111	GO:CC	intermediate filament cytoskeleton	19649	2128	GO:0005856	IEA,IEA,IEA,IBA IEA,IEA,IEA,IEA,IEA,IEA,IEA,IBA IEA,IBA IEA,IBA IEA,IBA IEA,IEA,IEA,IEA,IEA,IEA,IEA,IEA,IEA,IEA,IEA,IEA,IEA,IEA,IBA IEA,IEA,IEA,IEA,IEA,IEA,IEA,IEA,IEA,IEA,IEA,IEA,IEA,IEA,IBA IEA,IBA IEA,IEA,IEA,IEA,IEA	ENSBTAG00000068572	FALSE
query_1	TRUE	4.07863e-56	178	165	47	0.284848	0.264045	GO:0045111	GO:CC	intermediate filament cytoskeleton	19649	2128	GO:0005856	IEA,IEA,IEA,IBA IEA,IEA,IEA,IEA,IEA,IEA,IEA,IBA IEA,IBA IEA,IBA IEA,IBA IEA,IEA,IEA,IEA,IEA,IEA,IEA,IEA,IEA,IEA,IEA,IEA,IEA,IEA,IBA IEA,IEA,IEA,IEA,IEA,IEA,IEA,IEA,IEA,IEA,IEA,IEA,IEA,IEA,IBA IEA,IBA IEA,IEA,IEA,IEA,IEA	ENSBTAG00000054957	FALSE
query_1	TRUE	4.07863e-56	178	165	47	0.284848	0.264045	GO:0045111	GO:CC	intermediate filament cytoskeleton	19649	2128	GO:0005856	IEA,IEA,IEA,IBA IEA,IEA,IEA,IEA,IEA,IEA,IEA,IBA IEA,IBA IEA,IBA IEA,IBA IEA,IEA,IEA,IEA,IEA,IEA,IEA,IEA,IEA,IEA,IEA,IEA,IEA,IEA,IBA IEA,IEA,IEA,IEA,IEA,IEA,IEA,IEA,IEA,IEA,IEA,IEA,IEA,IEA,IBA IEA,IBA IEA,IEA,IEA,IEA,IEA	ENSBTAG00000040229	FALSE
query_1	TRUE	4.07863e-56	178	165	47	0.284848	0.264045	GO:0045111	GO:CC	intermediate filament cytoskeleton	19649	2128	GO:0005856	IEA,IEA,IEA,IBA IEA,IEA,IEA,IEA,IEA,IEA,IEA,IBA IEA,IBA IEA,IBA IEA,IBA IEA,IEA,IEA,IEA,IEA,IEA,IEA,IEA,IEA,IEA,IEA,IEA,IEA,IEA,IBA IEA,IEA,IEA,IEA,IEA,IEA,IEA,IEA,IEA,IEA,IEA,IEA,IEA,IEA,IBA IEA,IBA IEA,IEA,IEA,IEA,IEA	ENSBTAG00000064860	FALSE	KRTAP9-2
query_1	TRUE	4.07863e-56	178	165	47	0.284848	0.264045	GO:0045111	GO:CC	intermediate filament cytoskeleton	19649	2128	GO:0005856	IEA,IEA,IEA,IBA IEA,IEA,IEA,IEA,IEA,IEA,IEA,IBA IEA,IBA IEA,IBA IEA,IBA IEA,IEA,IEA,IEA,IEA,IEA,IEA,IEA,IEA,IEA,IEA,IEA,IEA,IEA,IBA IEA,IEA,IEA,IEA,IEA,IEA,IEA,IEA,IEA,IEA,IEA,IEA,IEA,IEA,IBA IEA,IBA IEA,IEA,IEA,IEA,IEA	ENSBTAG00000069163	FALSE	KRTAP16-1
query_1	TRUE	4.07863e-56	178	165	47	0.284848	0.264045	GO:0045111	GO:CC	intermediate filament cytoskeleton	19649	2128	GO:0005856	IEA,IEA,IEA,IBA IEA,IEA,IEA,IEA,IEA,IEA,IEA,IBA IEA,IBA IEA,IBA IEA,IBA IEA,IEA,IEA,IEA,IEA,IEA,IEA,IEA,IEA,IEA,IEA,IEA,IEA,IEA,IBA IEA,IEA,IEA,IEA,IEA,IEA,IEA,IEA,IEA,IEA,IEA,IEA,IEA,IEA,IBA IEA,IBA IEA,IEA,IEA,IEA,IEA	ENSBTAG00000013685	FALSE	KRT31
query_1	TRUE	4.07863e-56	178	165	47	0.284848	0.264045	GO:0045111	GO:CC	intermediate filament cytoskeleton	19649	2128	GO:0005856	IEA,IEA,IEA,IBA IEA,IEA,IEA,IEA,IEA,IEA,IEA,IBA IEA,IBA IEA,IBA IEA,IBA IEA,IEA,IEA,IEA,IEA,IEA,IEA,IEA,IEA,IEA,IEA,IEA,IEA,IEA,IBA IEA,IEA,IEA,IEA,IEA,IEA,IEA,IEA,IEA,IEA,IEA,IEA,IEA,IEA,IBA IEA,IBA IEA,IEA,IEA,IEA,IEA	ENSBTAG00000000573	FALSE	KRT37
query_1	TRUE	4.07863e-56	178	165	47	0.284848	0.264045	GO:0045111	GO:CC	intermediate filament cytoskeleton	19649	2128	GO:0005856	IEA,IEA,IEA,IBA IEA,IEA,IEA,IEA,IEA,IEA,IEA,IBA IEA,IBA IEA,IBA IEA,IBA IEA,IEA,IEA,IEA,IEA,IEA,IEA,IEA,IEA,IEA,IEA,IEA,IEA,IEA,IBA IEA,IEA,IEA,IEA,IEA,IEA,IEA,IEA,IEA,IEA,IEA,IEA,IEA,IEA,IBA IEA,IBA IEA,IEA,IEA,IEA,IEA	ENSBTAG00000053139	FALSE
query_1	TRUE	4.07863e-56	178	165	47	0.284848	0.264045	GO:0045111	GO:CC	intermediate filament cytoskeleton	19649	2128	GO:0005856	IEA,IEA,IEA,IBA IEA,IEA,IEA,IEA,IEA,IEA,IEA,IBA IEA,IBA IEA,IBA IEA,IBA IEA,IEA,IEA,IEA,IEA,IEA,IEA,IEA,IEA,IEA,IEA,IEA,IEA,IEA,IBA IEA,IEA,IEA,IEA,IEA,IEA,IEA,IEA,IEA,IEA,IEA,IEA,IEA,IEA,IBA IEA,IBA IEA,IEA,IEA,IEA,IEA	ENSBTAG00000046124	FALSE	KRT36
query_1	TRUE	4.07863e-56	178	165	47	0.284848	0.264045	GO:0045111	GO:CC	intermediate filament cytoskeleton	19649	2128	GO:0005856	IEA,IEA,IEA,IBA IEA,IEA,IEA,IEA,IEA,IEA,IEA,IBA IEA,IBA IEA,IBA IEA,IBA IEA,IEA,IEA,IEA,IEA,IEA,IEA,IEA,IEA,IEA,IEA,IEA,IEA,IEA,IBA IEA,IEA,IEA,IEA,IEA,IEA,IEA,IEA,IEA,IEA,IEA,IEA,IEA,IEA,IBA IEA,IBA IEA,IEA,IEA,IEA,IEA	ENSBTAG00000054927	FALSE	KRTAP3-3
query_1	TRUE	4.07863e-56	178	165	47	0.284848	0.264045	GO:0045111	GO:CC	intermediate filament cytoskeleton	19649	2128	GO:0005856	IEA,IEA,IEA,IBA IEA,IEA,IEA,IEA,IEA,IEA,IEA,IBA IEA,IBA IEA,IBA IEA,IBA IEA,IEA,IEA,IEA,IEA,IEA,IEA,IEA,IEA,IEA,IEA,IEA,IEA,IEA,IBA IEA,IEA,IEA,IEA,IEA,IEA,IEA,IEA,IEA,IEA,IEA,IEA,IEA,IEA,IBA IEA,IBA IEA,IEA,IEA,IEA,IEA	ENSBTAG00000054092	FALSE
query_1	TRUE	4.07863e-56	178	165	47	0.284848	0.264045	GO:0045111	GO:CC	intermediate filament cytoskeleton	19649	2128	GO:0005856	IEA,IEA,IEA,IBA IEA,IEA,IEA,IEA,IEA,IEA,IEA,IBA IEA,IBA IEA,IBA IEA,IBA IEA,IEA,IEA,IEA,IEA,IEA,IEA,IEA,IEA,IEA,IEA,IEA,IEA,IEA,IBA IEA,IEA,IEA,IEA,IEA,IEA,IEA,IEA,IEA,IEA,IEA,IEA,IEA,IEA,IBA IEA,IBA IEA,IEA,IEA,IEA,IEA	ENSBTAG00000054542	FALSE
query_1	TRUE	4.07863e-56	178	165	47	0.284848	0.264045	GO:0045111	GO:CC	intermediate filament cytoskeleton	19649	2128	GO:0005856	IEA,IEA,IEA,IBA IEA,IEA,IEA,IEA,IEA,IEA,IEA,IBA IEA,IBA IEA,IBA IEA,IBA IEA,IEA,IEA,IEA,IEA,IEA,IEA,IEA,IEA,IEA,IEA,IEA,IEA,IEA,IBA IEA,IEA,IEA,IEA,IEA,IEA,IEA,IEA,IEA,IEA,IEA,IEA,IEA,IEA,IBA IEA,IBA IEA,IEA,IEA,IEA,IEA	ENSBTAG00000052919	FALSE	KRTAP3-1
query_1	TRUE	4.07863e-56	178	165	47	0.284848	0.264045	GO:0045111	GO:CC	intermediate filament cytoskeleton	19649	2128	GO:0005856	IEA,IEA,IEA,IBA IEA,IEA,IEA,IEA,IEA,IEA,IEA,IBA IEA,IBA IEA,IBA IEA,IBA IEA,IEA,IEA,IEA,IEA,IEA,IEA,IEA,IEA,IEA,IEA,IEA,IEA,IEA,IBA IEA,IEA,IEA,IEA,IEA,IEA,IEA,IEA,IEA,IEA,IEA,IEA,IEA,IEA,IBA IEA,IBA IEA,IEA,IEA,IEA,IEA	ENSBTAG00000056481	FALSE
query_1	TRUE	4.07863e-56	178	165	47	0.284848	0.264045	GO:0045111	GO:CC	intermediate filament cytoskeleton	19649	2128	GO:0005856	IEA,IEA,IEA,IBA IEA,IEA,IEA,IEA,IEA,IEA,IEA,IBA IEA,IBA IEA,IBA IEA,IBA IEA,IEA,IEA,IEA,IEA,IEA,IEA,IEA,IEA,IEA,IEA,IEA,IEA,IEA,IBA IEA,IEA,IEA,IEA,IEA,IEA,IEA,IEA,IEA,IEA,IEA,IEA,IEA,IEA,IBA IEA,IBA IEA,IEA,IEA,IEA,IEA	ENSBTAG00000054462	FALSE
query_1	TRUE	4.07863e-56	178	165	47	0.284848	0.264045	GO:0045111	GO:CC	intermediate filament cytoskeleton	19649	2128	GO:0005856	IEA,IEA,IEA,IBA IEA,IEA,IEA,IEA,IEA,IEA,IEA,IBA IEA,IBA IEA,IBA IEA,IBA IEA,IEA,IEA,IEA,IEA,IEA,IEA,IEA,IEA,IEA,IEA,IEA,IEA,IEA,IBA IEA,IEA,IEA,IEA,IEA,IEA,IEA,IEA,IEA,IEA,IEA,IEA,IEA,IEA,IBA IEA,IBA IEA,IEA,IEA,IEA,IEA	ENSBTAG00000065481	FALSE
query_1	TRUE	4.07863e-56	178	165	47	0.284848	0.264045	GO:0045111	GO:CC	intermediate filament cytoskeleton	19649	2128	GO:0005856	IEA,IEA,IEA,IBA IEA,IEA,IEA,IEA,IEA,IEA,IEA,IBA IEA,IBA IEA,IBA IEA,IBA IEA,IEA,IEA,IEA,IEA,IEA,IEA,IEA,IEA,IEA,IEA,IEA,IEA,IEA,IBA IEA,IEA,IEA,IEA,IEA,IEA,IEA,IEA,IEA,IEA,IEA,IEA,IEA,IEA,IBA IEA,IBA IEA,IEA,IEA,IEA,IEA	ENSBTAG00000058782	FALSE
query_1	TRUE	4.07863e-56	178	165	47	0.284848	0.264045	GO:0045111	GO:CC	intermediate filament cytoskeleton	19649	2128	GO:0005856	IEA,IEA,IEA,IBA IEA,IEA,IEA,IEA,IEA,IEA,IEA,IBA IEA,IBA IEA,IBA IEA,IBA IEA,IEA,IEA,IEA,IEA,IEA,IEA,IEA,IEA,IEA,IEA,IEA,IEA,IEA,IBA IEA,IEA,IEA,IEA,IEA,IEA,IEA,IEA,IEA,IEA,IEA,IEA,IEA,IEA,IBA IEA,IBA IEA,IEA,IEA,IEA,IEA	ENSBTAG00000066314	FALSE
query_1	TRUE	4.07863e-56	178	165	47	0.284848	0.264045	GO:0045111	GO:CC	intermediate filament cytoskeleton	19649	2128	GO:0005856	IEA,IEA,IEA,IBA IEA,IEA,IEA,IEA,IEA,IEA,IEA,IBA IEA,IBA IEA,IBA IEA,IBA IEA,IEA,IEA,IEA,IEA,IEA,IEA,IEA,IEA,IEA,IEA,IEA,IEA,IEA,IBA IEA,IEA,IEA,IEA,IEA,IEA,IEA,IEA,IEA,IEA,IEA,IEA,IEA,IEA,IBA IEA,IBA IEA,IEA,IEA,IEA,IEA	ENSBTAG00000064362	FALSE
query_1	TRUE	4.07863e-56	178	165	47	0.284848	0.264045	GO:0045111	GO:CC	intermediate filament cytoskeleton	19649	2128	GO:0005856	IEA,IEA,IEA,IBA IEA,IEA,IEA,IEA,IEA,IEA,IEA,IBA IEA,IBA IEA,IBA IEA,IBA IEA,IEA,IEA,IEA,IEA,IEA,IEA,IEA,IEA,IEA,IEA,IEA,IEA,IEA,IBA IEA,IEA,IEA,IEA,IEA,IEA,IEA,IEA,IEA,IEA,IEA,IEA,IEA,IEA,IBA IEA,IBA IEA,IEA,IEA,IEA,IEA	ENSBTAG00000050842	FALSE
query_1	TRUE	4.07863e-56	178	165	47	0.284848	0.264045	GO:0045111	GO:CC	intermediate filament cytoskeleton	19649	2128	GO:0005856	IEA,IEA,IEA,IBA IEA,IEA,IEA,IEA,IEA,IEA,IEA,IBA IEA,IBA IEA,IBA IEA,IBA IEA,IEA,IEA,IEA,IEA,IEA,IEA,IEA,IEA,IEA,IEA,IEA,IEA,IEA,IBA IEA,IEA,IEA,IEA,IEA,IEA,IEA,IEA,IEA,IEA,IEA,IEA,IEA,IEA,IBA IEA,IBA IEA,IEA,IEA,IEA,IEA	ENSBTAG00000030555	FALSE	KRT28
query_1	TRUE	4.07863e-56	178	165	47	0.284848	0.264045	GO:0045111	GO:CC	intermediate filament cytoskeleton	19649	2128	GO:0005856	IEA,IEA,IEA,IBA IEA,IEA,IEA,IEA,IEA,IEA,IEA,IBA IEA,IBA IEA,IBA IEA,IBA IEA,IEA,IEA,IEA,IEA,IEA,IEA,IEA,IEA,IEA,IEA,IEA,IEA,IEA,IBA IEA,IEA,IEA,IEA,IEA,IEA,IEA,IEA,IEA,IEA,IEA,IEA,IEA,IEA,IBA IEA,IBA IEA,IEA,IEA,IEA,IEA	ENSBTAG00000030542	FALSE	KRT25
query_1	TRUE	4.07863e-56	178	165	47	0.284848	0.264045	GO:0045111	GO:CC	intermediate filament cytoskeleton	19649	2128	GO:0005856	IEA,IEA,IEA,IBA IEA,IEA,IEA,IEA,IEA,IEA,IEA,IBA IEA,IBA IEA,IBA IEA,IBA IEA,IEA,IEA,IEA,IEA,IEA,IEA,IEA,IEA,IEA,IEA,IEA,IEA,IEA,IBA IEA,IEA,IEA,IEA,IEA,IEA,IEA,IEA,IEA,IEA,IEA,IEA,IEA,IEA,IBA IEA,IBA IEA,IEA,IEA,IEA,IEA	ENSBTAG00000006806	FALSE	KRT17
query_1	TRUE	4.07863e-56	178	165	47	0.284848	0.264045	GO:0045111	GO:CC	intermediate filament cytoskeleton	19649	2128	GO:0005856	IEA,IEA,IEA,IBA IEA,IEA,IEA,IEA,IEA,IEA,IEA,IBA IEA,IBA IEA,IBA IEA,IBA IEA,IEA,IEA,IEA,IEA,IEA,IEA,IEA,IEA,IEA,IEA,IEA,IEA,IEA,IBA IEA,IEA,IEA,IEA,IEA,IEA,IEA,IEA,IEA,IEA,IEA,IEA,IEA,IEA,IBA IEA,IBA IEA,IEA,IEA,IEA,IEA	ENSBTAG00000047262	FALSE	KRT42
query_1	TRUE	4.07863e-56	178	165	47	0.284848	0.264045	GO:0045111	GO:CC	intermediate filament cytoskeleton	19649	2128	GO:0005856	IEA,IEA,IEA,IBA IEA,IEA,IEA,IEA,IEA,IEA,IEA,IBA IEA,IBA IEA,IBA IEA,IBA IEA,IEA,IEA,IEA,IEA,IEA,IEA,IEA,IEA,IEA,IEA,IEA,IEA,IEA,IBA IEA,IEA,IEA,IEA,IEA,IEA,IEA,IEA,IEA,IEA,IEA,IEA,IEA,IEA,IBA IEA,IBA IEA,IEA,IEA,IEA,IEA	ENSBTAG00000004905	FALSE	KRT19
query_1	TRUE	4.07863e-56	178	165	47	0.284848	0.264045	GO:0045111	GO:CC	intermediate filament cytoskeleton	19649	2128	GO:0005856	IEA,IEA,IEA,IBA IEA,IEA,IEA,IEA,IEA,IEA,IEA,IBA IEA,IBA IEA,IBA IEA,IBA IEA,IEA,IEA,IEA,IEA,IEA,IEA,IEA,IEA,IEA,IEA,IEA,IEA,IEA,IBA IEA,IEA,IEA,IEA,IEA,IEA,IEA,IEA,IEA,IEA,IEA,IEA,IEA,IEA,IBA IEA,IBA IEA,IEA,IEA,IEA,IEA	ENSBTAG00000004903	FALSE	KRT15
query_1	TRUE	4.07863e-56	178	165	47	0.284848	0.264045	GO:0045111	GO:CC	intermediate filament cytoskeleton	19649	2128	GO:0005856	IEA,IEA,IEA,IBA IEA,IEA,IEA,IEA,IEA,IEA,IEA,IBA IEA,IBA IEA,IBA IEA,IBA IEA,IEA,IEA,IEA,IEA,IEA,IEA,IEA,IEA,IEA,IEA,IEA,IEA,IEA,IBA IEA,IEA,IEA,IEA,IEA,IEA,IEA,IEA,IEA,IEA,IEA,IEA,IEA,IEA,IBA IEA,IBA IEA,IEA,IEA,IEA,IEA	ENSBTAG00000037553	FALSE	KRT33A
query_1	TRUE	4.07863e-56	178	165	47	0.284848	0.264045	GO:0045111	GO:CC	intermediate filament cytoskeleton	19649	2128	GO:0005856	IEA,IEA,IEA,IBA IEA,IEA,IEA,IEA,IEA,IEA,IEA,IBA IEA,IBA IEA,IBA IEA,IBA IEA,IEA,IEA,IEA,IEA,IEA,IEA,IEA,IEA,IEA,IEA,IEA,IEA,IEA,IBA IEA,IEA,IEA,IEA,IEA,IEA,IEA,IEA,IEA,IEA,IEA,IEA,IEA,IEA,IBA IEA,IBA IEA,IEA,IEA,IEA,IEA	ENSBTAG00000016384	FALSE	KRT32
query_1	TRUE	6.85319e-39	88	165	30	0.181818	0.340909	GO:0045095	GO:CC	keratin filament	19649	2126	GO:0005882	IBA IEA,IBA,IBA,IBA,IBA,IEA,IEA,IEA,IEA,IEA,IEA,IEA,IEA,IEA,IEA,IEA,IEA,IEA,IEA,IEA,IEA,IEA,IEA,IEA,IEA,IEA,IEA,IEA,IBA,IBA	ENSBTAG00000020824	FALSE	KRT10
query_1	TRUE	6.85319e-39	88	165	30	0.181818	0.340909	GO:0045095	GO:CC	keratin filament	19649	2126	GO:0005882	IBA IEA,IBA,IBA,IBA,IBA,IEA,IEA,IEA,IEA,IEA,IEA,IEA,IEA,IEA,IEA,IEA,IEA,IEA,IEA,IEA,IEA,IEA,IEA,IEA,IEA,IEA,IEA,IEA,IBA,IBA	ENSBTAG00000007583	FALSE	KRT14
query_1	TRUE	6.85319e-39	88	165	30	0.181818	0.340909	GO:0045095	GO:CC	keratin filament	19649	2126	GO:0005882	IBA IEA,IBA,IBA,IBA,IBA,IEA,IEA,IEA,IEA,IEA,IEA,IEA,IEA,IEA,IEA,IEA,IEA,IEA,IEA,IEA,IEA,IEA,IEA,IEA,IEA,IEA,IEA,IEA,IBA,IBA	ENSBTAG00000050581	FALSE
query_1	TRUE	6.85319e-39	88	165	30	0.181818	0.340909	GO:0045095	GO:CC	keratin filament	19649	2126	GO:0005882	IBA IEA,IBA,IBA,IBA,IBA,IEA,IEA,IEA,IEA,IEA,IEA,IEA,IEA,IEA,IEA,IEA,IEA,IEA,IEA,IEA,IEA,IEA,IEA,IEA,IEA,IEA,IEA,IEA,IBA,IBA	ENSBTAG00000047165	FALSE	KRT9
query_1	TRUE	6.85319e-39	88	165	30	0.181818	0.340909	GO:0045095	GO:CC	keratin filament	19649	2126	GO:0005882	IBA IEA,IBA,IBA,IBA,IBA,IEA,IEA,IEA,IEA,IEA,IEA,IEA,IEA,IEA,IEA,IEA,IEA,IEA,IEA,IEA,IEA,IEA,IEA,IEA,IEA,IEA,IEA,IEA,IBA,IBA	ENSBTAG00000033766	FALSE	KRT16
query_1	TRUE	6.85319e-39	88	165	30	0.181818	0.340909	GO:0045095	GO:CC	keratin filament	19649	2126	GO:0005882	IBA IEA,IBA,IBA,IBA,IBA,IEA,IEA,IEA,IEA,IEA,IEA,IEA,IEA,IEA,IEA,IEA,IEA,IEA,IEA,IEA,IEA,IEA,IEA,IEA,IEA,IEA,IEA,IEA,IBA,IBA	ENSBTAG00000050460	FALSE
query_1	TRUE	6.85319e-39	88	165	30	0.181818	0.340909	GO:0045095	GO:CC	keratin filament	19649	2126	GO:0005882	IBA IEA,IBA,IBA,IBA,IBA,IEA,IEA,IEA,IEA,IEA,IEA,IEA,IEA,IEA,IEA,IEA,IEA,IEA,IEA,IEA,IEA,IEA,IEA,IEA,IEA,IEA,IEA,IEA,IBA,IBA	ENSBTAG00000038759	FALSE
query_1	TRUE	6.85319e-39	88	165	30	0.181818	0.340909	GO:0045095	GO:CC	keratin filament	19649	2126	GO:0005882	IBA IEA,IBA,IBA,IBA,IBA,IEA,IEA,IEA,IEA,IEA,IEA,IEA,IEA,IEA,IEA,IEA,IEA,IEA,IEA,IEA,IEA,IEA,IEA,IEA,IEA,IEA,IEA,IEA,IBA,IBA	ENSBTAG00000039644	FALSE
query_1	TRUE	6.85319e-39	88	165	30	0.181818	0.340909	GO:0045095	GO:CC	keratin filament	19649	2126	GO:0005882	IBA IEA,IBA,IBA,IBA,IBA,IEA,IEA,IEA,IEA,IEA,IEA,IEA,IEA,IEA,IEA,IEA,IEA,IEA,IEA,IEA,IEA,IEA,IEA,IEA,IEA,IEA,IEA,IEA,IBA,IBA	ENSBTAG00000064990	FALSE	KRTAP4-7
query_1	TRUE	6.85319e-39	88	165	30	0.181818	0.340909	GO:0045095	GO:CC	keratin filament	19649	2126	GO:0005882	IBA IEA,IBA,IBA,IBA,IBA,IEA,IEA,IEA,IEA,IEA,IEA,IEA,IEA,IEA,IEA,IEA,IEA,IEA,IEA,IEA,IEA,IEA,IEA,IEA,IEA,IEA,IEA,IEA,IBA,IBA	ENSBTAG00000053670	FALSE
query_1	TRUE	6.85319e-39	88	165	30	0.181818	0.340909	GO:0045095	GO:CC	keratin filament	19649	2126	GO:0005882	IBA IEA,IBA,IBA,IBA,IBA,IEA,IEA,IEA,IEA,IEA,IEA,IEA,IEA,IEA,IEA,IEA,IEA,IEA,IEA,IEA,IEA,IEA,IEA,IEA,IEA,IEA,IEA,IEA,IBA,IBA	ENSBTAG00000068572	FALSE
query_1	TRUE	6.85319e-39	88	165	30	0.181818	0.340909	GO:0045095	GO:CC	keratin filament	19649	2126	GO:0005882	IBA IEA,IBA,IBA,IBA,IBA,IEA,IEA,IEA,IEA,IEA,IEA,IEA,IEA,IEA,IEA,IEA,IEA,IEA,IEA,IEA,IEA,IEA,IEA,IEA,IEA,IEA,IEA,IEA,IBA,IBA	ENSBTAG00000054957	FALSE
query_1	TRUE	6.85319e-39	88	165	30	0.181818	0.340909	GO:0045095	GO:CC	keratin filament	19649	2126	GO:0005882	IBA IEA,IBA,IBA,IBA,IBA,IEA,IEA,IEA,IEA,IEA,IEA,IEA,IEA,IEA,IEA,IEA,IEA,IEA,IEA,IEA,IEA,IEA,IEA,IEA,IEA,IEA,IEA,IEA,IBA,IBA	ENSBTAG00000040229	FALSE
query_1	TRUE	6.85319e-39	88	165	30	0.181818	0.340909	GO:0045095	GO:CC	keratin filament	19649	2126	GO:0005882	IBA IEA,IBA,IBA,IBA,IBA,IEA,IEA,IEA,IEA,IEA,IEA,IEA,IEA,IEA,IEA,IEA,IEA,IEA,IEA,IEA,IEA,IEA,IEA,IEA,IEA,IEA,IEA,IEA,IBA,IBA	ENSBTAG00000064860	FALSE	KRTAP9-2
query_1	TRUE	6.85319e-39	88	165	30	0.181818	0.340909	GO:0045095	GO:CC	keratin filament	19649	2126	GO:0005882	IBA IEA,IBA,IBA,IBA,IBA,IEA,IEA,IEA,IEA,IEA,IEA,IEA,IEA,IEA,IEA,IEA,IEA,IEA,IEA,IEA,IEA,IEA,IEA,IEA,IEA,IEA,IEA,IEA,IBA,IBA	ENSBTAG00000069163	FALSE	KRTAP16-1
query_1	TRUE	6.85319e-39	88	165	30	0.181818	0.340909	GO:0045095	GO:CC	keratin filament	19649	2126	GO:0005882	IBA IEA,IBA,IBA,IBA,IBA,IEA,IEA,IEA,IEA,IEA,IEA,IEA,IEA,IEA,IEA,IEA,IEA,IEA,IEA,IEA,IEA,IEA,IEA,IEA,IEA,IEA,IEA,IEA,IBA,IBA	ENSBTAG00000046124	FALSE	KRT36
query_1	TRUE	6.85319e-39	88	165	30	0.181818	0.340909	GO:0045095	GO:CC	keratin filament	19649	2126	GO:0005882	IBA IEA,IBA,IBA,IBA,IBA,IEA,IEA,IEA,IEA,IEA,IEA,IEA,IEA,IEA,IEA,IEA,IEA,IEA,IEA,IEA,IEA,IEA,IEA,IEA,IEA,IEA,IEA,IEA,IBA,IBA	ENSBTAG00000054927	FALSE	KRTAP3-3
query_1	TRUE	6.85319e-39	88	165	30	0.181818	0.340909	GO:0045095	GO:CC	keratin filament	19649	2126	GO:0005882	IBA IEA,IBA,IBA,IBA,IBA,IEA,IEA,IEA,IEA,IEA,IEA,IEA,IEA,IEA,IEA,IEA,IEA,IEA,IEA,IEA,IEA,IEA,IEA,IEA,IEA,IEA,IEA,IEA,IBA,IBA	ENSBTAG00000054092	FALSE
query_1	TRUE	6.85319e-39	88	165	30	0.181818	0.340909	GO:0045095	GO:CC	keratin filament	19649	2126	GO:0005882	IBA IEA,IBA,IBA,IBA,IBA,IEA,IEA,IEA,IEA,IEA,IEA,IEA,IEA,IEA,IEA,IEA,IEA,IEA,IEA,IEA,IEA,IEA,IEA,IEA,IEA,IEA,IEA,IEA,IBA,IBA	ENSBTAG00000054542	FALSE
query_1	TRUE	6.85319e-39	88	165	30	0.181818	0.340909	GO:0045095	GO:CC	keratin filament	19649	2126	GO:0005882	IBA IEA,IBA,IBA,IBA,IBA,IEA,IEA,IEA,IEA,IEA,IEA,IEA,IEA,IEA,IEA,IEA,IEA,IEA,IEA,IEA,IEA,IEA,IEA,IEA,IEA,IEA,IEA,IEA,IBA,IBA	ENSBTAG00000052919	FALSE	KRTAP3-1
query_1	TRUE	6.85319e-39	88	165	30	0.181818	0.340909	GO:0045095	GO:CC	keratin filament	19649	2126	GO:0005882	IBA IEA,IBA,IBA,IBA,IBA,IEA,IEA,IEA,IEA,IEA,IEA,IEA,IEA,IEA,IEA,IEA,IEA,IEA,IEA,IEA,IEA,IEA,IEA,IEA,IEA,IEA,IEA,IEA,IBA,IBA	ENSBTAG00000056481	FALSE
query_1	TRUE	6.85319e-39	88	165	30	0.181818	0.340909	GO:0045095	GO:CC	keratin filament	19649	2126	GO:0005882	IBA IEA,IBA,IBA,IBA,IBA,IEA,IEA,IEA,IEA,IEA,IEA,IEA,IEA,IEA,IEA,IEA,IEA,IEA,IEA,IEA,IEA,IEA,IEA,IEA,IEA,IEA,IEA,IEA,IBA,IBA	ENSBTAG00000054462	FALSE
query_1	TRUE	6.85319e-39	88	165	30	0.181818	0.340909	GO:0045095	GO:CC	keratin filament	19649	2126	GO:0005882	IBA IEA,IBA,IBA,IBA,IBA,IEA,IEA,IEA,IEA,IEA,IEA,IEA,IEA,IEA,IEA,IEA,IEA,IEA,IEA,IEA,IEA,IEA,IEA,IEA,IEA,IEA,IEA,IEA,IBA,IBA	ENSBTAG00000065481	FALSE
query_1	TRUE	6.85319e-39	88	165	30	0.181818	0.340909	GO:0045095	GO:CC	keratin filament	19649	2126	GO:0005882	IBA IEA,IBA,IBA,IBA,IBA,IEA,IEA,IEA,IEA,IEA,IEA,IEA,IEA,IEA,IEA,IEA,IEA,IEA,IEA,IEA,IEA,IEA,IEA,IEA,IEA,IEA,IEA,IEA,IBA,IBA	ENSBTAG00000058782	FALSE
query_1	TRUE	6.85319e-39	88	165	30	0.181818	0.340909	GO:0045095	GO:CC	keratin filament	19649	2126	GO:0005882	IBA IEA,IBA,IBA,IBA,IBA,IEA,IEA,IEA,IEA,IEA,IEA,IEA,IEA,IEA,IEA,IEA,IEA,IEA,IEA,IEA,IEA,IEA,IEA,IEA,IEA,IEA,IEA,IEA,IBA,IBA	ENSBTAG00000066314	FALSE
query_1	TRUE	6.85319e-39	88	165	30	0.181818	0.340909	GO:0045095	GO:CC	keratin filament	19649	2126	GO:0005882	IBA IEA,IBA,IBA,IBA,IBA,IEA,IEA,IEA,IEA,IEA,IEA,IEA,IEA,IEA,IEA,IEA,IEA,IEA,IEA,IEA,IEA,IEA,IEA,IEA,IEA,IEA,IEA,IEA,IBA,IBA	ENSBTAG00000064362	FALSE
query_1	TRUE	6.85319e-39	88	165	30	0.181818	0.340909	GO:0045095	GO:CC	keratin filament	19649	2126	GO:0005882	IBA IEA,IBA,IBA,IBA,IBA,IEA,IEA,IEA,IEA,IEA,IEA,IEA,IEA,IEA,IEA,IEA,IEA,IEA,IEA,IEA,IEA,IEA,IEA,IEA,IEA,IEA,IEA,IEA,IBA,IBA	ENSBTAG00000050842	FALSE
query_1	TRUE	6.85319e-39	88	165	30	0.181818	0.340909	GO:0045095	GO:CC	keratin filament	19649	2126	GO:0005882	IBA IEA,IBA,IBA,IBA,IBA,IEA,IEA,IEA,IEA,IEA,IEA,IEA,IEA,IEA,IEA,IEA,IEA,IEA,IEA,IEA,IEA,IEA,IEA,IEA,IEA,IEA,IEA,IEA,IBA,IBA	ENSBTAG00000030542	FALSE	KRT25
query_1	TRUE	6.85319e-39	88	165	30	0.181818	0.340909	GO:0045095	GO:CC	keratin filament	19649	2126	GO:0005882	IBA IEA,IBA,IBA,IBA,IBA,IEA,IEA,IEA,IEA,IEA,IEA,IEA,IEA,IEA,IEA,IEA,IEA,IEA,IEA,IEA,IEA,IEA,IEA,IEA,IEA,IEA,IEA,IEA,IBA,IBA	ENSBTAG00000006806	FALSE	KRT17
query_1	TRUE	6.85319e-39	88	165	30	0.181818	0.340909	GO:0045095	GO:CC	keratin filament	19649	2126	GO:0005882	IBA IEA,IBA,IBA,IBA,IBA,IEA,IEA,IEA,IEA,IEA,IEA,IEA,IEA,IEA,IEA,IEA,IEA,IEA,IEA,IEA,IEA,IEA,IEA,IEA,IEA,IEA,IEA,IEA,IBA,IBA	ENSBTAG00000047262	FALSE	KRT42
query_1	TRUE	2.1914e-31	577	165	47	0.284848	0.0814558	GO:0099513	GO:CC	polymeric cytoskeletal fiber	19649	3366	GO:0005856, GO:0099512	IEA,IEA,IEA,IBA IEA,IEA,IEA,IEA,IEA,IEA,IEA,IBA IEA,IBA IEA,IBA IEA,IBA IEA,IEA,IEA,IEA,IEA,IEA,IEA,IEA,IEA,IEA,IEA,IEA,IEA,IEA,IEA,IEA,IEA,IEA,IEA,IEA,IEA,IEA,IEA,IEA,IEA,IEA,IEA,IEA,IBA IEA,IBA IEA,IEA,IEA,IEA,IEA	ENSBTAG00000030539	FALSE	KRT222
query_1	TRUE	2.1914e-31	577	165	47	0.284848	0.0814558	GO:0099513	GO:CC	polymeric cytoskeletal fiber	19649	3366	GO:0005856, GO:0099512	IEA,IEA,IEA,IBA IEA,IEA,IEA,IEA,IEA,IEA,IEA,IBA IEA,IBA IEA,IBA IEA,IBA IEA,IEA,IEA,IEA,IEA,IEA,IEA,IEA,IEA,IEA,IEA,IEA,IEA,IEA,IEA,IEA,IEA,IEA,IEA,IEA,IEA,IEA,IEA,IEA,IEA,IEA,IEA,IEA,IBA IEA,IBA IEA,IEA,IEA,IEA,IEA	ENSBTAG00000030548	FALSE	KRT27
query_1	TRUE	2.1914e-31	577	165	47	0.284848	0.0814558	GO:0099513	GO:CC	polymeric cytoskeletal fiber	19649	3366	GO:0005856, GO:0099512	IEA,IEA,IEA,IBA IEA,IEA,IEA,IEA,IEA,IEA,IEA,IBA IEA,IBA IEA,IBA IEA,IBA IEA,IEA,IEA,IEA,IEA,IEA,IEA,IEA,IEA,IEA,IEA,IEA,IEA,IEA,IEA,IEA,IEA,IEA,IEA,IEA,IEA,IEA,IEA,IEA,IEA,IEA,IEA,IEA,IBA IEA,IBA IEA,IEA,IEA,IEA,IEA	ENSBTAG00000040279	FALSE	KRT24
query_1	TRUE	2.1914e-31	577	165	47	0.284848	0.0814558	GO:0099513	GO:CC	polymeric cytoskeletal fiber	19649	3366	GO:0005856, GO:0099512	IEA,IEA,IEA,IBA IEA,IEA,IEA,IEA,IEA,IEA,IEA,IBA IEA,IBA IEA,IBA IEA,IBA IEA,IEA,IEA,IEA,IEA,IEA,IEA,IEA,IEA,IEA,IEA,IEA,IEA,IEA,IEA,IEA,IEA,IEA,IEA,IEA,IEA,IEA,IEA,IEA,IEA,IEA,IEA,IEA,IBA IEA,IBA IEA,IEA,IEA,IEA,IEA	ENSBTAG00000020824	FALSE	KRT10
query_1	TRUE	2.1914e-31	577	165	47	0.284848	0.0814558	GO:0099513	GO:CC	polymeric cytoskeletal fiber	19649	3366	GO:0005856, GO:0099512	IEA,IEA,IEA,IBA IEA,IEA,IEA,IEA,IEA,IEA,IEA,IBA IEA,IBA IEA,IBA IEA,IBA IEA,IEA,IEA,IEA,IEA,IEA,IEA,IEA,IEA,IEA,IEA,IEA,IEA,IEA,IEA,IEA,IEA,IEA,IEA,IEA,IEA,IEA,IEA,IEA,IEA,IEA,IEA,IEA,IBA IEA,IBA IEA,IEA,IEA,IEA,IEA	ENSBTAG00000017685	FALSE	JUP
query_1	TRUE	2.1914e-31	577	165	47	0.284848	0.0814558	GO:0099513	GO:CC	polymeric cytoskeletal fiber	19649	3366	GO:0005856, GO:0099512	IEA,IEA,IEA,IBA IEA,IEA,IEA,IEA,IEA,IEA,IEA,IBA IEA,IBA IEA,IBA IEA,IBA IEA,IEA,IEA,IEA,IEA,IEA,IEA,IEA,IEA,IEA,IEA,IEA,IEA,IEA,IEA,IEA,IEA,IEA,IEA,IEA,IEA,IEA,IEA,IEA,IEA,IEA,IEA,IEA,IBA IEA,IBA IEA,IEA,IEA,IEA,IEA	ENSBTAG00000015518	FALSE	KRT12
query_1	TRUE	2.1914e-31	577	165	47	0.284848	0.0814558	GO:0099513	GO:CC	polymeric cytoskeletal fiber	19649	3366	GO:0005856, GO:0099512	IEA,IEA,IEA,IBA IEA,IEA,IEA,IEA,IEA,IEA,IEA,IBA IEA,IBA IEA,IBA IEA,IBA IEA,IEA,IEA,IEA,IEA,IEA,IEA,IEA,IEA,IEA,IEA,IEA,IEA,IEA,IEA,IEA,IEA,IEA,IEA,IEA,IEA,IEA,IEA,IEA,IEA,IEA,IEA,IEA,IBA IEA,IBA IEA,IEA,IEA,IEA,IEA	ENSBTAG00000007794	FALSE	KRT20
query_1	TRUE	2.1914e-31	577	165	47	0.284848	0.0814558	GO:0099513	GO:CC	polymeric cytoskeletal fiber	19649	3366	GO:0005856, GO:0099512	IEA,IEA,IEA,IBA IEA,IEA,IEA,IEA,IEA,IEA,IEA,IBA IEA,IBA IEA,IBA IEA,IBA IEA,IEA,IEA,IEA,IEA,IEA,IEA,IEA,IEA,IEA,IEA,IEA,IEA,IEA,IEA,IEA,IEA,IEA,IEA,IEA,IEA,IEA,IEA,IEA,IEA,IEA,IEA,IEA,IBA IEA,IBA IEA,IEA,IEA,IEA,IEA	ENSBTAG00000040460	FALSE	KRT23
query_1	TRUE	2.1914e-31	577	165	47	0.284848	0.0814558	GO:0099513	GO:CC	polymeric cytoskeletal fiber	19649	3366	GO:0005856, GO:0099512	IEA,IEA,IEA,IBA IEA,IEA,IEA,IEA,IEA,IEA,IEA,IBA IEA,IBA IEA,IBA IEA,IBA IEA,IEA,IEA,IEA,IEA,IEA,IEA,IEA,IEA,IEA,IEA,IEA,IEA,IEA,IEA,IEA,IEA,IEA,IEA,IEA,IEA,IEA,IEA,IEA,IEA,IEA,IEA,IEA,IBA IEA,IBA IEA,IEA,IEA,IEA,IEA	ENSBTAG00000020078	FALSE	KRT39
query_1	TRUE	2.1914e-31	577	165	47	0.284848	0.0814558	GO:0099513	GO:CC	polymeric cytoskeletal fiber	19649	3366	GO:0005856, GO:0099512	IEA,IEA,IEA,IBA IEA,IEA,IEA,IEA,IEA,IEA,IEA,IBA IEA,IBA IEA,IBA IEA,IBA IEA,IEA,IEA,IEA,IEA,IEA,IEA,IEA,IEA,IEA,IEA,IEA,IEA,IEA,IEA,IEA,IEA,IEA,IEA,IEA,IEA,IEA,IEA,IEA,IEA,IEA,IEA,IEA,IBA IEA,IBA IEA,IEA,IEA,IEA,IEA	ENSBTAG00000017408	FALSE	KRT40
query_1	TRUE	2.1914e-31	577	165	47	0.284848	0.0814558	GO:0099513	GO:CC	polymeric cytoskeletal fiber	19649	3366	GO:0005856, GO:0099512	IEA,IEA,IEA,IBA IEA,IEA,IEA,IEA,IEA,IEA,IEA,IBA IEA,IBA IEA,IBA IEA,IBA IEA,IEA,IEA,IEA,IEA,IEA,IEA,IEA,IEA,IEA,IEA,IEA,IEA,IEA,IEA,IEA,IEA,IEA,IEA,IEA,IEA,IEA,IEA,IEA,IEA,IEA,IEA,IEA,IBA IEA,IBA IEA,IEA,IEA,IEA,IEA	ENSBTAG00000007583	FALSE	KRT14
query_1	TRUE	2.1914e-31	577	165	47	0.284848	0.0814558	GO:0099513	GO:CC	polymeric cytoskeletal fiber	19649	3366	GO:0005856, GO:0099512	IEA,IEA,IEA,IBA IEA,IEA,IEA,IEA,IEA,IEA,IEA,IBA IEA,IBA IEA,IBA IEA,IBA IEA,IEA,IEA,IEA,IEA,IEA,IEA,IEA,IEA,IEA,IEA,IEA,IEA,IEA,IEA,IEA,IEA,IEA,IEA,IEA,IEA,IEA,IEA,IEA,IEA,IEA,IEA,IEA,IBA IEA,IBA IEA,IEA,IEA,IEA,IEA	ENSBTAG00000050581	FALSE
query_1	TRUE	2.1914e-31	577	165	47	0.284848	0.0814558	GO:0099513	GO:CC	polymeric cytoskeletal fiber	19649	3366	GO:0005856, GO:0099512	IEA,IEA,IEA,IBA IEA,IEA,IEA,IEA,IEA,IEA,IEA,IBA IEA,IBA IEA,IBA IEA,IBA IEA,IEA,IEA,IEA,IEA,IEA,IEA,IEA,IEA,IEA,IEA,IEA,IEA,IEA,IEA,IEA,IEA,IEA,IEA,IEA,IEA,IEA,IEA,IEA,IEA,IEA,IEA,IEA,IBA IEA,IBA IEA,IEA,IEA,IEA,IEA	ENSBTAG00000047165	FALSE	KRT9
query_1	TRUE	2.1914e-31	577	165	47	0.284848	0.0814558	GO:0099513	GO:CC	polymeric cytoskeletal fiber	19649	3366	GO:0005856, GO:0099512	IEA,IEA,IEA,IBA IEA,IEA,IEA,IEA,IEA,IEA,IEA,IBA IEA,IBA IEA,IBA IEA,IBA IEA,IEA,IEA,IEA,IEA,IEA,IEA,IEA,IEA,IEA,IEA,IEA,IEA,IEA,IEA,IEA,IEA,IEA,IEA,IEA,IEA,IEA,IEA,IEA,IEA,IEA,IEA,IEA,IBA IEA,IBA IEA,IEA,IEA,IEA,IEA	ENSBTAG00000033766	FALSE	KRT16
query_1	TRUE	2.1914e-31	577	165	47	0.284848	0.0814558	GO:0099513	GO:CC	polymeric cytoskeletal fiber	19649	3366	GO:0005856, GO:0099512	IEA,IEA,IEA,IBA IEA,IEA,IEA,IEA,IEA,IEA,IEA,IBA IEA,IBA IEA,IBA IEA,IBA IEA,IEA,IEA,IEA,IEA,IEA,IEA,IEA,IEA,IEA,IEA,IEA,IEA,IEA,IEA,IEA,IEA,IEA,IEA,IEA,IEA,IEA,IEA,IEA,IEA,IEA,IEA,IEA,IBA IEA,IBA IEA,IEA,IEA,IEA,IEA	ENSBTAG00000050460	FALSE
query_1	TRUE	2.1914e-31	577	165	47	0.284848	0.0814558	GO:0099513	GO:CC	polymeric cytoskeletal fiber	19649	3366	GO:0005856, GO:0099512	IEA,IEA,IEA,IBA IEA,IEA,IEA,IEA,IEA,IEA,IEA,IBA IEA,IBA IEA,IBA IEA,IBA IEA,IEA,IEA,IEA,IEA,IEA,IEA,IEA,IEA,IEA,IEA,IEA,IEA,IEA,IEA,IEA,IEA,IEA,IEA,IEA,IEA,IEA,IEA,IEA,IEA,IEA,IEA,IEA,IBA IEA,IBA IEA,IEA,IEA,IEA,IEA	ENSBTAG00000038759	FALSE
query_1	TRUE	2.1914e-31	577	165	47	0.284848	0.0814558	GO:0099513	GO:CC	polymeric cytoskeletal fiber	19649	3366	GO:0005856, GO:0099512	IEA,IEA,IEA,IBA IEA,IEA,IEA,IEA,IEA,IEA,IEA,IBA IEA,IBA IEA,IBA IEA,IBA IEA,IEA,IEA,IEA,IEA,IEA,IEA,IEA,IEA,IEA,IEA,IEA,IEA,IEA,IEA,IEA,IEA,IEA,IEA,IEA,IEA,IEA,IEA,IEA,IEA,IEA,IEA,IEA,IBA IEA,IBA IEA,IEA,IEA,IEA,IEA	ENSBTAG00000039644	FALSE
query_1	TRUE	2.1914e-31	577	165	47	0.284848	0.0814558	GO:0099513	GO:CC	polymeric cytoskeletal fiber	19649	3366	GO:0005856, GO:0099512	IEA,IEA,IEA,IBA IEA,IEA,IEA,IEA,IEA,IEA,IEA,IBA IEA,IBA IEA,IBA IEA,IBA IEA,IEA,IEA,IEA,IEA,IEA,IEA,IEA,IEA,IEA,IEA,IEA,IEA,IEA,IEA,IEA,IEA,IEA,IEA,IEA,IEA,IEA,IEA,IEA,IEA,IEA,IEA,IEA,IBA IEA,IBA IEA,IEA,IEA,IEA,IEA	ENSBTAG00000064990	FALSE	KRTAP4-7
query_1	TRUE	2.1914e-31	577	165	47	0.284848	0.0814558	GO:0099513	GO:CC	polymeric cytoskeletal fiber	19649	3366	GO:0005856, GO:0099512	IEA,IEA,IEA,IBA IEA,IEA,IEA,IEA,IEA,IEA,IEA,IBA IEA,IBA IEA,IBA IEA,IBA IEA,IEA,IEA,IEA,IEA,IEA,IEA,IEA,IEA,IEA,IEA,IEA,IEA,IEA,IEA,IEA,IEA,IEA,IEA,IEA,IEA,IEA,IEA,IEA,IEA,IEA,IEA,IEA,IBA IEA,IBA IEA,IEA,IEA,IEA,IEA	ENSBTAG00000053670	FALSE
query_1	TRUE	2.1914e-31	577	165	47	0.284848	0.0814558	GO:0099513	GO:CC	polymeric cytoskeletal fiber	19649	3366	GO:0005856, GO:0099512	IEA,IEA,IEA,IBA IEA,IEA,IEA,IEA,IEA,IEA,IEA,IBA IEA,IBA IEA,IBA IEA,IBA IEA,IEA,IEA,IEA,IEA,IEA,IEA,IEA,IEA,IEA,IEA,IEA,IEA,IEA,IEA,IEA,IEA,IEA,IEA,IEA,IEA,IEA,IEA,IEA,IEA,IEA,IEA,IEA,IBA IEA,IBA IEA,IEA,IEA,IEA,IEA	ENSBTAG00000068572	FALSE
query_1	TRUE	2.1914e-31	577	165	47	0.284848	0.0814558	GO:0099513	GO:CC	polymeric cytoskeletal fiber	19649	3366	GO:0005856, GO:0099512	IEA,IEA,IEA,IBA IEA,IEA,IEA,IEA,IEA,IEA,IEA,IBA IEA,IBA IEA,IBA IEA,IBA IEA,IEA,IEA,IEA,IEA,IEA,IEA,IEA,IEA,IEA,IEA,IEA,IEA,IEA,IEA,IEA,IEA,IEA,IEA,IEA,IEA,IEA,IEA,IEA,IEA,IEA,IEA,IEA,IBA IEA,IBA IEA,IEA,IEA,IEA,IEA	ENSBTAG00000054957	FALSE
query_1	TRUE	2.1914e-31	577	165	47	0.284848	0.0814558	GO:0099513	GO:CC	polymeric cytoskeletal fiber	19649	3366	GO:0005856, GO:0099512	IEA,IEA,IEA,IBA IEA,IEA,IEA,IEA,IEA,IEA,IEA,IBA IEA,IBA IEA,IBA IEA,IBA IEA,IEA,IEA,IEA,IEA,IEA,IEA,IEA,IEA,IEA,IEA,IEA,IEA,IEA,IEA,IEA,IEA,IEA,IEA,IEA,IEA,IEA,IEA,IEA,IEA,IEA,IEA,IEA,IBA IEA,IBA IEA,IEA,IEA,IEA,IEA	ENSBTAG00000040229	FALSE
query_1	TRUE	2.1914e-31	577	165	47	0.284848	0.0814558	GO:0099513	GO:CC	polymeric cytoskeletal fiber	19649	3366	GO:0005856, GO:0099512	IEA,IEA,IEA,IBA IEA,IEA,IEA,IEA,IEA,IEA,IEA,IBA IEA,IBA IEA,IBA IEA,IBA IEA,IEA,IEA,IEA,IEA,IEA,IEA,IEA,IEA,IEA,IEA,IEA,IEA,IEA,IEA,IEA,IEA,IEA,IEA,IEA,IEA,IEA,IEA,IEA,IEA,IEA,IEA,IEA,IBA IEA,IBA IEA,IEA,IEA,IEA,IEA	ENSBTAG00000064860	FALSE	KRTAP9-2
query_1	TRUE	2.1914e-31	577	165	47	0.284848	0.0814558	GO:0099513	GO:CC	polymeric cytoskeletal fiber	19649	3366	GO:0005856, GO:0099512	IEA,IEA,IEA,IBA IEA,IEA,IEA,IEA,IEA,IEA,IEA,IBA IEA,IBA IEA,IBA IEA,IBA IEA,IEA,IEA,IEA,IEA,IEA,IEA,IEA,IEA,IEA,IEA,IEA,IEA,IEA,IEA,IEA,IEA,IEA,IEA,IEA,IEA,IEA,IEA,IEA,IEA,IEA,IEA,IEA,IBA IEA,IBA IEA,IEA,IEA,IEA,IEA	ENSBTAG00000069163	FALSE	KRTAP16-1
query_1	TRUE	2.1914e-31	577	165	47	0.284848	0.0814558	GO:0099513	GO:CC	polymeric cytoskeletal fiber	19649	3366	GO:0005856, GO:0099512	IEA,IEA,IEA,IBA IEA,IEA,IEA,IEA,IEA,IEA,IEA,IBA IEA,IBA IEA,IBA IEA,IBA IEA,IEA,IEA,IEA,IEA,IEA,IEA,IEA,IEA,IEA,IEA,IEA,IEA,IEA,IEA,IEA,IEA,IEA,IEA,IEA,IEA,IEA,IEA,IEA,IEA,IEA,IEA,IEA,IBA IEA,IBA IEA,IEA,IEA,IEA,IEA	ENSBTAG00000013685	FALSE	KRT31
query_1	TRUE	2.1914e-31	577	165	47	0.284848	0.0814558	GO:0099513	GO:CC	polymeric cytoskeletal fiber	19649	3366	GO:0005856, GO:0099512	IEA,IEA,IEA,IBA IEA,IEA,IEA,IEA,IEA,IEA,IEA,IBA IEA,IBA IEA,IBA IEA,IBA IEA,IEA,IEA,IEA,IEA,IEA,IEA,IEA,IEA,IEA,IEA,IEA,IEA,IEA,IEA,IEA,IEA,IEA,IEA,IEA,IEA,IEA,IEA,IEA,IEA,IEA,IEA,IEA,IBA IEA,IBA IEA,IEA,IEA,IEA,IEA	ENSBTAG00000000573	FALSE	KRT37
query_1	TRUE	2.1914e-31	577	165	47	0.284848	0.0814558	GO:0099513	GO:CC	polymeric cytoskeletal fiber	19649	3366	GO:0005856, GO:0099512	IEA,IEA,IEA,IBA IEA,IEA,IEA,IEA,IEA,IEA,IEA,IBA IEA,IBA IEA,IBA IEA,IBA IEA,IEA,IEA,IEA,IEA,IEA,IEA,IEA,IEA,IEA,IEA,IEA,IEA,IEA,IEA,IEA,IEA,IEA,IEA,IEA,IEA,IEA,IEA,IEA,IEA,IEA,IEA,IEA,IBA IEA,IBA IEA,IEA,IEA,IEA,IEA	ENSBTAG00000053139	FALSE
query_1	TRUE	2.1914e-31	577	165	47	0.284848	0.0814558	GO:0099513	GO:CC	polymeric cytoskeletal fiber	19649	3366	GO:0005856, GO:0099512	IEA,IEA,IEA,IBA IEA,IEA,IEA,IEA,IEA,IEA,IEA,IBA IEA,IBA IEA,IBA IEA,IBA IEA,IEA,IEA,IEA,IEA,IEA,IEA,IEA,IEA,IEA,IEA,IEA,IEA,IEA,IEA,IEA,IEA,IEA,IEA,IEA,IEA,IEA,IEA,IEA,IEA,IEA,IEA,IEA,IBA IEA,IBA IEA,IEA,IEA,IEA,IEA	ENSBTAG00000046124	FALSE	KRT36
query_1	TRUE	2.1914e-31	577	165	47	0.284848	0.0814558	GO:0099513	GO:CC	polymeric cytoskeletal fiber	19649	3366	GO:0005856, GO:0099512	IEA,IEA,IEA,IBA IEA,IEA,IEA,IEA,IEA,IEA,IEA,IBA IEA,IBA IEA,IBA IEA,IBA IEA,IEA,IEA,IEA,IEA,IEA,IEA,IEA,IEA,IEA,IEA,IEA,IEA,IEA,IEA,IEA,IEA,IEA,IEA,IEA,IEA,IEA,IEA,IEA,IEA,IEA,IEA,IEA,IBA IEA,IBA IEA,IEA,IEA,IEA,IEA	ENSBTAG00000054927	FALSE	KRTAP3-3
query_1	TRUE	2.1914e-31	577	165	47	0.284848	0.0814558	GO:0099513	GO:CC	polymeric cytoskeletal fiber	19649	3366	GO:0005856, GO:0099512	IEA,IEA,IEA,IBA IEA,IEA,IEA,IEA,IEA,IEA,IEA,IBA IEA,IBA IEA,IBA IEA,IBA IEA,IEA,IEA,IEA,IEA,IEA,IEA,IEA,IEA,IEA,IEA,IEA,IEA,IEA,IEA,IEA,IEA,IEA,IEA,IEA,IEA,IEA,IEA,IEA,IEA,IEA,IEA,IEA,IBA IEA,IBA IEA,IEA,IEA,IEA,IEA	ENSBTAG00000054092	FALSE
query_1	TRUE	2.1914e-31	577	165	47	0.284848	0.0814558	GO:0099513	GO:CC	polymeric cytoskeletal fiber	19649	3366	GO:0005856, GO:0099512	IEA,IEA,IEA,IBA IEA,IEA,IEA,IEA,IEA,IEA,IEA,IBA IEA,IBA IEA,IBA IEA,IBA IEA,IEA,IEA,IEA,IEA,IEA,IEA,IEA,IEA,IEA,IEA,IEA,IEA,IEA,IEA,IEA,IEA,IEA,IEA,IEA,IEA,IEA,IEA,IEA,IEA,IEA,IEA,IEA,IBA IEA,IBA IEA,IEA,IEA,IEA,IEA	ENSBTAG00000054542	FALSE
query_1	TRUE	2.1914e-31	577	165	47	0.284848	0.0814558	GO:0099513	GO:CC	polymeric cytoskeletal fiber	19649	3366	GO:0005856, GO:0099512	IEA,IEA,IEA,IBA IEA,IEA,IEA,IEA,IEA,IEA,IEA,IBA IEA,IBA IEA,IBA IEA,IBA IEA,IEA,IEA,IEA,IEA,IEA,IEA,IEA,IEA,IEA,IEA,IEA,IEA,IEA,IEA,IEA,IEA,IEA,IEA,IEA,IEA,IEA,IEA,IEA,IEA,IEA,IEA,IEA,IBA IEA,IBA IEA,IEA,IEA,IEA,IEA	ENSBTAG00000052919	FALSE	KRTAP3-1
query_1	TRUE	2.1914e-31	577	165	47	0.284848	0.0814558	GO:0099513	GO:CC	polymeric cytoskeletal fiber	19649	3366	GO:0005856, GO:0099512	IEA,IEA,IEA,IBA IEA,IEA,IEA,IEA,IEA,IEA,IEA,IBA IEA,IBA IEA,IBA IEA,IBA IEA,IEA,IEA,IEA,IEA,IEA,IEA,IEA,IEA,IEA,IEA,IEA,IEA,IEA,IEA,IEA,IEA,IEA,IEA,IEA,IEA,IEA,IEA,IEA,IEA,IEA,IEA,IEA,IBA IEA,IBA IEA,IEA,IEA,IEA,IEA	ENSBTAG00000056481	FALSE
query_1	TRUE	2.1914e-31	577	165	47	0.284848	0.0814558	GO:0099513	GO:CC	polymeric cytoskeletal fiber	19649	3366	GO:0005856, GO:0099512	IEA,IEA,IEA,IBA IEA,IEA,IEA,IEA,IEA,IEA,IEA,IBA IEA,IBA IEA,IBA IEA,IBA IEA,IEA,IEA,IEA,IEA,IEA,IEA,IEA,IEA,IEA,IEA,IEA,IEA,IEA,IEA,IEA,IEA,IEA,IEA,IEA,IEA,IEA,IEA,IEA,IEA,IEA,IEA,IEA,IBA IEA,IBA IEA,IEA,IEA,IEA,IEA	ENSBTAG00000054462	FALSE
query_1	TRUE	2.1914e-31	577	165	47	0.284848	0.0814558	GO:0099513	GO:CC	polymeric cytoskeletal fiber	19649	3366	GO:0005856, GO:0099512	IEA,IEA,IEA,IBA IEA,IEA,IEA,IEA,IEA,IEA,IEA,IBA IEA,IBA IEA,IBA IEA,IBA IEA,IEA,IEA,IEA,IEA,IEA,IEA,IEA,IEA,IEA,IEA,IEA,IEA,IEA,IEA,IEA,IEA,IEA,IEA,IEA,IEA,IEA,IEA,IEA,IEA,IEA,IEA,IEA,IBA IEA,IBA IEA,IEA,IEA,IEA,IEA	ENSBTAG00000065481	FALSE
query_1	TRUE	2.1914e-31	577	165	47	0.284848	0.0814558	GO:0099513	GO:CC	polymeric cytoskeletal fiber	19649	3366	GO:0005856, GO:0099512	IEA,IEA,IEA,IBA IEA,IEA,IEA,IEA,IEA,IEA,IEA,IBA IEA,IBA IEA,IBA IEA,IBA IEA,IEA,IEA,IEA,IEA,IEA,IEA,IEA,IEA,IEA,IEA,IEA,IEA,IEA,IEA,IEA,IEA,IEA,IEA,IEA,IEA,IEA,IEA,IEA,IEA,IEA,IEA,IEA,IBA IEA,IBA IEA,IEA,IEA,IEA,IEA	ENSBTAG00000058782	FALSE
query_1	TRUE	2.1914e-31	577	165	47	0.284848	0.0814558	GO:0099513	GO:CC	polymeric cytoskeletal fiber	19649	3366	GO:0005856, GO:0099512	IEA,IEA,IEA,IBA IEA,IEA,IEA,IEA,IEA,IEA,IEA,IBA IEA,IBA IEA,IBA IEA,IBA IEA,IEA,IEA,IEA,IEA,IEA,IEA,IEA,IEA,IEA,IEA,IEA,IEA,IEA,IEA,IEA,IEA,IEA,IEA,IEA,IEA,IEA,IEA,IEA,IEA,IEA,IEA,IEA,IBA IEA,IBA IEA,IEA,IEA,IEA,IEA	ENSBTAG00000066314	FALSE
query_1	TRUE	2.1914e-31	577	165	47	0.284848	0.0814558	GO:0099513	GO:CC	polymeric cytoskeletal fiber	19649	3366	GO:0005856, GO:0099512	IEA,IEA,IEA,IBA IEA,IEA,IEA,IEA,IEA,IEA,IEA,IBA IEA,IBA IEA,IBA IEA,IBA IEA,IEA,IEA,IEA,IEA,IEA,IEA,IEA,IEA,IEA,IEA,IEA,IEA,IEA,IEA,IEA,IEA,IEA,IEA,IEA,IEA,IEA,IEA,IEA,IEA,IEA,IEA,IEA,IBA IEA,IBA IEA,IEA,IEA,IEA,IEA	ENSBTAG00000064362	FALSE
query_1	TRUE	2.1914e-31	577	165	47	0.284848	0.0814558	GO:0099513	GO:CC	polymeric cytoskeletal fiber	19649	3366	GO:0005856, GO:0099512	IEA,IEA,IEA,IBA IEA,IEA,IEA,IEA,IEA,IEA,IEA,IBA IEA,IBA IEA,IBA IEA,IBA IEA,IEA,IEA,IEA,IEA,IEA,IEA,IEA,IEA,IEA,IEA,IEA,IEA,IEA,IEA,IEA,IEA,IEA,IEA,IEA,IEA,IEA,IEA,IEA,IEA,IEA,IEA,IEA,IBA IEA,IBA IEA,IEA,IEA,IEA,IEA	ENSBTAG00000050842	FALSE
query_1	TRUE	2.1914e-31	577	165	47	0.284848	0.0814558	GO:0099513	GO:CC	polymeric cytoskeletal fiber	19649	3366	GO:0005856, GO:0099512	IEA,IEA,IEA,IBA IEA,IEA,IEA,IEA,IEA,IEA,IEA,IBA IEA,IBA IEA,IBA IEA,IBA IEA,IEA,IEA,IEA,IEA,IEA,IEA,IEA,IEA,IEA,IEA,IEA,IEA,IEA,IEA,IEA,IEA,IEA,IEA,IEA,IEA,IEA,IEA,IEA,IEA,IEA,IEA,IEA,IBA IEA,IBA IEA,IEA,IEA,IEA,IEA	ENSBTAG00000030555	FALSE	KRT28
query_1	TRUE	2.1914e-31	577	165	47	0.284848	0.0814558	GO:0099513	GO:CC	polymeric cytoskeletal fiber	19649	3366	GO:0005856, GO:0099512	IEA,IEA,IEA,IBA IEA,IEA,IEA,IEA,IEA,IEA,IEA,IBA IEA,IBA IEA,IBA IEA,IBA IEA,IEA,IEA,IEA,IEA,IEA,IEA,IEA,IEA,IEA,IEA,IEA,IEA,IEA,IEA,IEA,IEA,IEA,IEA,IEA,IEA,IEA,IEA,IEA,IEA,IEA,IEA,IEA,IBA IEA,IBA IEA,IEA,IEA,IEA,IEA	ENSBTAG00000030542	FALSE	KRT25
query_1	TRUE	2.1914e-31	577	165	47	0.284848	0.0814558	GO:0099513	GO:CC	polymeric cytoskeletal fiber	19649	3366	GO:0005856, GO:0099512	IEA,IEA,IEA,IBA IEA,IEA,IEA,IEA,IEA,IEA,IEA,IBA IEA,IBA IEA,IBA IEA,IBA IEA,IEA,IEA,IEA,IEA,IEA,IEA,IEA,IEA,IEA,IEA,IEA,IEA,IEA,IEA,IEA,IEA,IEA,IEA,IEA,IEA,IEA,IEA,IEA,IEA,IEA,IEA,IEA,IBA IEA,IBA IEA,IEA,IEA,IEA,IEA	ENSBTAG00000006806	FALSE	KRT17
query_1	TRUE	2.1914e-31	577	165	47	0.284848	0.0814558	GO:0099513	GO:CC	polymeric cytoskeletal fiber	19649	3366	GO:0005856, GO:0099512	IEA,IEA,IEA,IBA IEA,IEA,IEA,IEA,IEA,IEA,IEA,IBA IEA,IBA IEA,IBA IEA,IBA IEA,IEA,IEA,IEA,IEA,IEA,IEA,IEA,IEA,IEA,IEA,IEA,IEA,IEA,IEA,IEA,IEA,IEA,IEA,IEA,IEA,IEA,IEA,IEA,IEA,IEA,IEA,IEA,IBA IEA,IBA IEA,IEA,IEA,IEA,IEA	ENSBTAG00000047262	FALSE	KRT42
query_1	TRUE	2.1914e-31	577	165	47	0.284848	0.0814558	GO:0099513	GO:CC	polymeric cytoskeletal fiber	19649	3366	GO:0005856, GO:0099512	IEA,IEA,IEA,IBA IEA,IEA,IEA,IEA,IEA,IEA,IEA,IBA IEA,IBA IEA,IBA IEA,IBA IEA,IEA,IEA,IEA,IEA,IEA,IEA,IEA,IEA,IEA,IEA,IEA,IEA,IEA,IEA,IEA,IEA,IEA,IEA,IEA,IEA,IEA,IEA,IEA,IEA,IEA,IEA,IEA,IBA IEA,IBA IEA,IEA,IEA,IEA,IEA	ENSBTAG00000004905	FALSE	KRT19
query_1	TRUE	2.1914e-31	577	165	47	0.284848	0.0814558	GO:0099513	GO:CC	polymeric cytoskeletal fiber	19649	3366	GO:0005856, GO:0099512	IEA,IEA,IEA,IBA IEA,IEA,IEA,IEA,IEA,IEA,IEA,IBA IEA,IBA IEA,IBA IEA,IBA IEA,IEA,IEA,IEA,IEA,IEA,IEA,IEA,IEA,IEA,IEA,IEA,IEA,IEA,IEA,IEA,IEA,IEA,IEA,IEA,IEA,IEA,IEA,IEA,IEA,IEA,IEA,IEA,IBA IEA,IBA IEA,IEA,IEA,IEA,IEA	ENSBTAG00000004903	FALSE	KRT15
query_1	TRUE	2.1914e-31	577	165	47	0.284848	0.0814558	GO:0099513	GO:CC	polymeric cytoskeletal fiber	19649	3366	GO:0005856, GO:0099512	IEA,IEA,IEA,IBA IEA,IEA,IEA,IEA,IEA,IEA,IEA,IBA IEA,IBA IEA,IBA IEA,IBA IEA,IEA,IEA,IEA,IEA,IEA,IEA,IEA,IEA,IEA,IEA,IEA,IEA,IEA,IEA,IEA,IEA,IEA,IEA,IEA,IEA,IEA,IEA,IEA,IEA,IEA,IEA,IEA,IBA IEA,IBA IEA,IEA,IEA,IEA,IEA	ENSBTAG00000037553	FALSE	KRT33A
query_1	TRUE	2.1914e-31	577	165	47	0.284848	0.0814558	GO:0099513	GO:CC	polymeric cytoskeletal fiber	19649	3366	GO:0005856, GO:0099512	IEA,IEA,IEA,IBA IEA,IEA,IEA,IEA,IEA,IEA,IEA,IBA IEA,IBA IEA,IBA IEA,IBA IEA,IEA,IEA,IEA,IEA,IEA,IEA,IEA,IEA,IEA,IEA,IEA,IEA,IEA,IEA,IEA,IEA,IEA,IEA,IEA,IEA,IEA,IEA,IEA,IEA,IEA,IEA,IEA,IBA IEA,IBA IEA,IEA,IEA,IEA,IEA	ENSBTAG00000016384	FALSE	KRT32
query_1	TRUE	1.30353e-27	743	165	48	0.290909	0.064603	GO:0099512	GO:CC	supramolecular fiber	19649	3365	GO:0099081	IEA,IEA,IEA,IBA IEA,IEA,IEA,IEA,IEA,IEA,IEA,IBA IEA,IBA IEA,IBA IEA,IBA IEA,IEA,IEA,IEA,IEA,IEA,IEA,IEA,IEA,IEA,IEA,IEA,IEA,IEA,IEA,IEA,IEA,IEA,IEA,IEA,IEA,IEA,IEA,IEA,IEA,IEA,IEA,IEA,IBA IEA,IBA IEA,IEA,IEA,IEA,IEA,IEA	ENSBTAG00000030539	FALSE	KRT222
query_1	TRUE	1.30353e-27	743	165	48	0.290909	0.064603	GO:0099512	GO:CC	supramolecular fiber	19649	3365	GO:0099081	IEA,IEA,IEA,IBA IEA,IEA,IEA,IEA,IEA,IEA,IEA,IBA IEA,IBA IEA,IBA IEA,IBA IEA,IEA,IEA,IEA,IEA,IEA,IEA,IEA,IEA,IEA,IEA,IEA,IEA,IEA,IEA,IEA,IEA,IEA,IEA,IEA,IEA,IEA,IEA,IEA,IEA,IEA,IEA,IEA,IBA IEA,IBA IEA,IEA,IEA,IEA,IEA,IEA	ENSBTAG00000030548	FALSE	KRT27
query_1	TRUE	1.30353e-27	743	165	48	0.290909	0.064603	GO:0099512	GO:CC	supramolecular fiber	19649	3365	GO:0099081	IEA,IEA,IEA,IBA IEA,IEA,IEA,IEA,IEA,IEA,IEA,IBA IEA,IBA IEA,IBA IEA,IBA IEA,IEA,IEA,IEA,IEA,IEA,IEA,IEA,IEA,IEA,IEA,IEA,IEA,IEA,IEA,IEA,IEA,IEA,IEA,IEA,IEA,IEA,IEA,IEA,IEA,IEA,IEA,IEA,IBA IEA,IBA IEA,IEA,IEA,IEA,IEA,IEA	ENSBTAG00000040279	FALSE	KRT24
query_1	TRUE	1.30353e-27	743	165	48	0.290909	0.064603	GO:0099512	GO:CC	supramolecular fiber	19649	3365	GO:0099081	IEA,IEA,IEA,IBA IEA,IEA,IEA,IEA,IEA,IEA,IEA,IBA IEA,IBA IEA,IBA IEA,IBA IEA,IEA,IEA,IEA,IEA,IEA,IEA,IEA,IEA,IEA,IEA,IEA,IEA,IEA,IEA,IEA,IEA,IEA,IEA,IEA,IEA,IEA,IEA,IEA,IEA,IEA,IEA,IEA,IBA IEA,IBA IEA,IEA,IEA,IEA,IEA,IEA	ENSBTAG00000020824	FALSE	KRT10
query_1	TRUE	1.30353e-27	743	165	48	0.290909	0.064603	GO:0099512	GO:CC	supramolecular fiber	19649	3365	GO:0099081	IEA,IEA,IEA,IBA IEA,IEA,IEA,IEA,IEA,IEA,IEA,IBA IEA,IBA IEA,IBA IEA,IBA IEA,IEA,IEA,IEA,IEA,IEA,IEA,IEA,IEA,IEA,IEA,IEA,IEA,IEA,IEA,IEA,IEA,IEA,IEA,IEA,IEA,IEA,IEA,IEA,IEA,IEA,IEA,IEA,IBA IEA,IBA IEA,IEA,IEA,IEA,IEA,IEA	ENSBTAG00000017685	FALSE	JUP
query_1	TRUE	1.30353e-27	743	165	48	0.290909	0.064603	GO:0099512	GO:CC	supramolecular fiber	19649	3365	GO:0099081	IEA,IEA,IEA,IBA IEA,IEA,IEA,IEA,IEA,IEA,IEA,IBA IEA,IBA IEA,IBA IEA,IBA IEA,IEA,IEA,IEA,IEA,IEA,IEA,IEA,IEA,IEA,IEA,IEA,IEA,IEA,IEA,IEA,IEA,IEA,IEA,IEA,IEA,IEA,IEA,IEA,IEA,IEA,IEA,IEA,IBA IEA,IBA IEA,IEA,IEA,IEA,IEA,IEA	ENSBTAG00000015518	FALSE	KRT12
query_1	TRUE	1.30353e-27	743	165	48	0.290909	0.064603	GO:0099512	GO:CC	supramolecular fiber	19649	3365	GO:0099081	IEA,IEA,IEA,IBA IEA,IEA,IEA,IEA,IEA,IEA,IEA,IBA IEA,IBA IEA,IBA IEA,IBA IEA,IEA,IEA,IEA,IEA,IEA,IEA,IEA,IEA,IEA,IEA,IEA,IEA,IEA,IEA,IEA,IEA,IEA,IEA,IEA,IEA,IEA,IEA,IEA,IEA,IEA,IEA,IEA,IBA IEA,IBA IEA,IEA,IEA,IEA,IEA,IEA	ENSBTAG00000007794	FALSE	KRT20
query_1	TRUE	1.30353e-27	743	165	48	0.290909	0.064603	GO:0099512	GO:CC	supramolecular fiber	19649	3365	GO:0099081	IEA,IEA,IEA,IBA IEA,IEA,IEA,IEA,IEA,IEA,IEA,IBA IEA,IBA IEA,IBA IEA,IBA IEA,IEA,IEA,IEA,IEA,IEA,IEA,IEA,IEA,IEA,IEA,IEA,IEA,IEA,IEA,IEA,IEA,IEA,IEA,IEA,IEA,IEA,IEA,IEA,IEA,IEA,IEA,IEA,IBA IEA,IBA IEA,IEA,IEA,IEA,IEA,IEA	ENSBTAG00000040460	FALSE	KRT23
query_1	TRUE	1.30353e-27	743	165	48	0.290909	0.064603	GO:0099512	GO:CC	supramolecular fiber	19649	3365	GO:0099081	IEA,IEA,IEA,IBA IEA,IEA,IEA,IEA,IEA,IEA,IEA,IBA IEA,IBA IEA,IBA IEA,IBA IEA,IEA,IEA,IEA,IEA,IEA,IEA,IEA,IEA,IEA,IEA,IEA,IEA,IEA,IEA,IEA,IEA,IEA,IEA,IEA,IEA,IEA,IEA,IEA,IEA,IEA,IEA,IEA,IBA IEA,IBA IEA,IEA,IEA,IEA,IEA,IEA	ENSBTAG00000020078	FALSE	KRT39
query_1	TRUE	1.30353e-27	743	165	48	0.290909	0.064603	GO:0099512	GO:CC	supramolecular fiber	19649	3365	GO:0099081	IEA,IEA,IEA,IBA IEA,IEA,IEA,IEA,IEA,IEA,IEA,IBA IEA,IBA IEA,IBA IEA,IBA IEA,IEA,IEA,IEA,IEA,IEA,IEA,IEA,IEA,IEA,IEA,IEA,IEA,IEA,IEA,IEA,IEA,IEA,IEA,IEA,IEA,IEA,IEA,IEA,IEA,IEA,IEA,IEA,IBA IEA,IBA IEA,IEA,IEA,IEA,IEA,IEA	ENSBTAG00000017408	FALSE	KRT40
query_1	TRUE	1.30353e-27	743	165	48	0.290909	0.064603	GO:0099512	GO:CC	supramolecular fiber	19649	3365	GO:0099081	IEA,IEA,IEA,IBA IEA,IEA,IEA,IEA,IEA,IEA,IEA,IBA IEA,IBA IEA,IBA IEA,IBA IEA,IEA,IEA,IEA,IEA,IEA,IEA,IEA,IEA,IEA,IEA,IEA,IEA,IEA,IEA,IEA,IEA,IEA,IEA,IEA,IEA,IEA,IEA,IEA,IEA,IEA,IEA,IEA,IBA IEA,IBA IEA,IEA,IEA,IEA,IEA,IEA	ENSBTAG00000007583	FALSE	KRT14
query_1	TRUE	1.30353e-27	743	165	48	0.290909	0.064603	GO:0099512	GO:CC	supramolecular fiber	19649	3365	GO:0099081	IEA,IEA,IEA,IBA IEA,IEA,IEA,IEA,IEA,IEA,IEA,IBA IEA,IBA IEA,IBA IEA,IBA IEA,IEA,IEA,IEA,IEA,IEA,IEA,IEA,IEA,IEA,IEA,IEA,IEA,IEA,IEA,IEA,IEA,IEA,IEA,IEA,IEA,IEA,IEA,IEA,IEA,IEA,IEA,IEA,IBA IEA,IBA IEA,IEA,IEA,IEA,IEA,IEA	ENSBTAG00000050581	FALSE
query_1	TRUE	1.30353e-27	743	165	48	0.290909	0.064603	GO:0099512	GO:CC	supramolecular fiber	19649	3365	GO:0099081	IEA,IEA,IEA,IBA IEA,IEA,IEA,IEA,IEA,IEA,IEA,IBA IEA,IBA IEA,IBA IEA,IBA IEA,IEA,IEA,IEA,IEA,IEA,IEA,IEA,IEA,IEA,IEA,IEA,IEA,IEA,IEA,IEA,IEA,IEA,IEA,IEA,IEA,IEA,IEA,IEA,IEA,IEA,IEA,IEA,IBA IEA,IBA IEA,IEA,IEA,IEA,IEA,IEA	ENSBTAG00000047165	FALSE	KRT9
query_1	TRUE	1.30353e-27	743	165	48	0.290909	0.064603	GO:0099512	GO:CC	supramolecular fiber	19649	3365	GO:0099081	IEA,IEA,IEA,IBA IEA,IEA,IEA,IEA,IEA,IEA,IEA,IBA IEA,IBA IEA,IBA IEA,IBA IEA,IEA,IEA,IEA,IEA,IEA,IEA,IEA,IEA,IEA,IEA,IEA,IEA,IEA,IEA,IEA,IEA,IEA,IEA,IEA,IEA,IEA,IEA,IEA,IEA,IEA,IEA,IEA,IBA IEA,IBA IEA,IEA,IEA,IEA,IEA,IEA	ENSBTAG00000033766	FALSE	KRT16
query_1	TRUE	1.30353e-27	743	165	48	0.290909	0.064603	GO:0099512	GO:CC	supramolecular fiber	19649	3365	GO:0099081	IEA,IEA,IEA,IBA IEA,IEA,IEA,IEA,IEA,IEA,IEA,IBA IEA,IBA IEA,IBA IEA,IBA IEA,IEA,IEA,IEA,IEA,IEA,IEA,IEA,IEA,IEA,IEA,IEA,IEA,IEA,IEA,IEA,IEA,IEA,IEA,IEA,IEA,IEA,IEA,IEA,IEA,IEA,IEA,IEA,IBA IEA,IBA IEA,IEA,IEA,IEA,IEA,IEA	ENSBTAG00000050460	FALSE
query_1	TRUE	1.30353e-27	743	165	48	0.290909	0.064603	GO:0099512	GO:CC	supramolecular fiber	19649	3365	GO:0099081	IEA,IEA,IEA,IBA IEA,IEA,IEA,IEA,IEA,IEA,IEA,IBA IEA,IBA IEA,IBA IEA,IBA IEA,IEA,IEA,IEA,IEA,IEA,IEA,IEA,IEA,IEA,IEA,IEA,IEA,IEA,IEA,IEA,IEA,IEA,IEA,IEA,IEA,IEA,IEA,IEA,IEA,IEA,IEA,IEA,IBA IEA,IBA IEA,IEA,IEA,IEA,IEA,IEA	ENSBTAG00000038759	FALSE
query_1	TRUE	1.30353e-27	743	165	48	0.290909	0.064603	GO:0099512	GO:CC	supramolecular fiber	19649	3365	GO:0099081	IEA,IEA,IEA,IBA IEA,IEA,IEA,IEA,IEA,IEA,IEA,IBA IEA,IBA IEA,IBA IEA,IBA IEA,IEA,IEA,IEA,IEA,IEA,IEA,IEA,IEA,IEA,IEA,IEA,IEA,IEA,IEA,IEA,IEA,IEA,IEA,IEA,IEA,IEA,IEA,IEA,IEA,IEA,IEA,IEA,IBA IEA,IBA IEA,IEA,IEA,IEA,IEA,IEA	ENSBTAG00000039644	FALSE
query_1	TRUE	1.30353e-27	743	165	48	0.290909	0.064603	GO:0099512	GO:CC	supramolecular fiber	19649	3365	GO:0099081	IEA,IEA,IEA,IBA IEA,IEA,IEA,IEA,IEA,IEA,IEA,IBA IEA,IBA IEA,IBA IEA,IBA IEA,IEA,IEA,IEA,IEA,IEA,IEA,IEA,IEA,IEA,IEA,IEA,IEA,IEA,IEA,IEA,IEA,IEA,IEA,IEA,IEA,IEA,IEA,IEA,IEA,IEA,IEA,IEA,IBA IEA,IBA IEA,IEA,IEA,IEA,IEA,IEA	ENSBTAG00000064990	FALSE	KRTAP4-7
query_1	TRUE	1.30353e-27	743	165	48	0.290909	0.064603	GO:0099512	GO:CC	supramolecular fiber	19649	3365	GO:0099081	IEA,IEA,IEA,IBA IEA,IEA,IEA,IEA,IEA,IEA,IEA,IBA IEA,IBA IEA,IBA IEA,IBA IEA,IEA,IEA,IEA,IEA,IEA,IEA,IEA,IEA,IEA,IEA,IEA,IEA,IEA,IEA,IEA,IEA,IEA,IEA,IEA,IEA,IEA,IEA,IEA,IEA,IEA,IEA,IEA,IBA IEA,IBA IEA,IEA,IEA,IEA,IEA,IEA	ENSBTAG00000053670	FALSE
query_1	TRUE	1.30353e-27	743	165	48	0.290909	0.064603	GO:0099512	GO:CC	supramolecular fiber	19649	3365	GO:0099081	IEA,IEA,IEA,IBA IEA,IEA,IEA,IEA,IEA,IEA,IEA,IBA IEA,IBA IEA,IBA IEA,IBA IEA,IEA,IEA,IEA,IEA,IEA,IEA,IEA,IEA,IEA,IEA,IEA,IEA,IEA,IEA,IEA,IEA,IEA,IEA,IEA,IEA,IEA,IEA,IEA,IEA,IEA,IEA,IEA,IBA IEA,IBA IEA,IEA,IEA,IEA,IEA,IEA	ENSBTAG00000068572	FALSE
query_1	TRUE	1.30353e-27	743	165	48	0.290909	0.064603	GO:0099512	GO:CC	supramolecular fiber	19649	3365	GO:0099081	IEA,IEA,IEA,IBA IEA,IEA,IEA,IEA,IEA,IEA,IEA,IBA IEA,IBA IEA,IBA IEA,IBA IEA,IEA,IEA,IEA,IEA,IEA,IEA,IEA,IEA,IEA,IEA,IEA,IEA,IEA,IEA,IEA,IEA,IEA,IEA,IEA,IEA,IEA,IEA,IEA,IEA,IEA,IEA,IEA,IBA IEA,IBA IEA,IEA,IEA,IEA,IEA,IEA	ENSBTAG00000054957	FALSE
query_1	TRUE	1.30353e-27	743	165	48	0.290909	0.064603	GO:0099512	GO:CC	supramolecular fiber	19649	3365	GO:0099081	IEA,IEA,IEA,IBA IEA,IEA,IEA,IEA,IEA,IEA,IEA,IBA IEA,IBA IEA,IBA IEA,IBA IEA,IEA,IEA,IEA,IEA,IEA,IEA,IEA,IEA,IEA,IEA,IEA,IEA,IEA,IEA,IEA,IEA,IEA,IEA,IEA,IEA,IEA,IEA,IEA,IEA,IEA,IEA,IEA,IBA IEA,IBA IEA,IEA,IEA,IEA,IEA,IEA	ENSBTAG00000040229	FALSE
query_1	TRUE	1.30353e-27	743	165	48	0.290909	0.064603	GO:0099512	GO:CC	supramolecular fiber	19649	3365	GO:0099081	IEA,IEA,IEA,IBA IEA,IEA,IEA,IEA,IEA,IEA,IEA,IBA IEA,IBA IEA,IBA IEA,IBA IEA,IEA,IEA,IEA,IEA,IEA,IEA,IEA,IEA,IEA,IEA,IEA,IEA,IEA,IEA,IEA,IEA,IEA,IEA,IEA,IEA,IEA,IEA,IEA,IEA,IEA,IEA,IEA,IBA IEA,IBA IEA,IEA,IEA,IEA,IEA,IEA	ENSBTAG00000064860	FALSE	KRTAP9-2
query_1	TRUE	1.30353e-27	743	165	48	0.290909	0.064603	GO:0099512	GO:CC	supramolecular fiber	19649	3365	GO:0099081	IEA,IEA,IEA,IBA IEA,IEA,IEA,IEA,IEA,IEA,IEA,IBA IEA,IBA IEA,IBA IEA,IBA IEA,IEA,IEA,IEA,IEA,IEA,IEA,IEA,IEA,IEA,IEA,IEA,IEA,IEA,IEA,IEA,IEA,IEA,IEA,IEA,IEA,IEA,IEA,IEA,IEA,IEA,IEA,IEA,IBA IEA,IBA IEA,IEA,IEA,IEA,IEA,IEA	ENSBTAG00000069163	FALSE	KRTAP16-1
query_1	TRUE	1.30353e-27	743	165	48	0.290909	0.064603	GO:0099512	GO:CC	supramolecular fiber	19649	3365	GO:0099081	IEA,IEA,IEA,IBA IEA,IEA,IEA,IEA,IEA,IEA,IEA,IBA IEA,IBA IEA,IBA IEA,IBA IEA,IEA,IEA,IEA,IEA,IEA,IEA,IEA,IEA,IEA,IEA,IEA,IEA,IEA,IEA,IEA,IEA,IEA,IEA,IEA,IEA,IEA,IEA,IEA,IEA,IEA,IEA,IEA,IBA IEA,IBA IEA,IEA,IEA,IEA,IEA,IEA	ENSBTAG00000013685	FALSE	KRT31
query_1	TRUE	1.30353e-27	743	165	48	0.290909	0.064603	GO:0099512	GO:CC	supramolecular fiber	19649	3365	GO:0099081	IEA,IEA,IEA,IBA IEA,IEA,IEA,IEA,IEA,IEA,IEA,IBA IEA,IBA IEA,IBA IEA,IBA IEA,IEA,IEA,IEA,IEA,IEA,IEA,IEA,IEA,IEA,IEA,IEA,IEA,IEA,IEA,IEA,IEA,IEA,IEA,IEA,IEA,IEA,IEA,IEA,IEA,IEA,IEA,IEA,IBA IEA,IBA IEA,IEA,IEA,IEA,IEA,IEA	ENSBTAG00000000573	FALSE	KRT37
query_1	TRUE	1.30353e-27	743	165	48	0.290909	0.064603	GO:0099512	GO:CC	supramolecular fiber	19649	3365	GO:0099081	IEA,IEA,IEA,IBA IEA,IEA,IEA,IEA,IEA,IEA,IEA,IBA IEA,IBA IEA,IBA IEA,IBA IEA,IEA,IEA,IEA,IEA,IEA,IEA,IEA,IEA,IEA,IEA,IEA,IEA,IEA,IEA,IEA,IEA,IEA,IEA,IEA,IEA,IEA,IEA,IEA,IEA,IEA,IEA,IEA,IBA IEA,IBA IEA,IEA,IEA,IEA,IEA,IEA	ENSBTAG00000053139	FALSE
query_1	TRUE	1.30353e-27	743	165	48	0.290909	0.064603	GO:0099512	GO:CC	supramolecular fiber	19649	3365	GO:0099081	IEA,IEA,IEA,IBA IEA,IEA,IEA,IEA,IEA,IEA,IEA,IBA IEA,IBA IEA,IBA IEA,IBA IEA,IEA,IEA,IEA,IEA,IEA,IEA,IEA,IEA,IEA,IEA,IEA,IEA,IEA,IEA,IEA,IEA,IEA,IEA,IEA,IEA,IEA,IEA,IEA,IEA,IEA,IEA,IEA,IBA IEA,IBA IEA,IEA,IEA,IEA,IEA,IEA	ENSBTAG00000046124	FALSE	KRT36
query_1	TRUE	1.30353e-27	743	165	48	0.290909	0.064603	GO:0099512	GO:CC	supramolecular fiber	19649	3365	GO:0099081	IEA,IEA,IEA,IBA IEA,IEA,IEA,IEA,IEA,IEA,IEA,IBA IEA,IBA IEA,IBA IEA,IBA IEA,IEA,IEA,IEA,IEA,IEA,IEA,IEA,IEA,IEA,IEA,IEA,IEA,IEA,IEA,IEA,IEA,IEA,IEA,IEA,IEA,IEA,IEA,IEA,IEA,IEA,IEA,IEA,IBA IEA,IBA IEA,IEA,IEA,IEA,IEA,IEA	ENSBTAG00000054927	FALSE	KRTAP3-3
query_1	TRUE	1.30353e-27	743	165	48	0.290909	0.064603	GO:0099512	GO:CC	supramolecular fiber	19649	3365	GO:0099081	IEA,IEA,IEA,IBA IEA,IEA,IEA,IEA,IEA,IEA,IEA,IBA IEA,IBA IEA,IBA IEA,IBA IEA,IEA,IEA,IEA,IEA,IEA,IEA,IEA,IEA,IEA,IEA,IEA,IEA,IEA,IEA,IEA,IEA,IEA,IEA,IEA,IEA,IEA,IEA,IEA,IEA,IEA,IEA,IEA,IBA IEA,IBA IEA,IEA,IEA,IEA,IEA,IEA	ENSBTAG00000054092	FALSE
query_1	TRUE	1.30353e-27	743	165	48	0.290909	0.064603	GO:0099512	GO:CC	supramolecular fiber	19649	3365	GO:0099081	IEA,IEA,IEA,IBA IEA,IEA,IEA,IEA,IEA,IEA,IEA,IBA IEA,IBA IEA,IBA IEA,IBA IEA,IEA,IEA,IEA,IEA,IEA,IEA,IEA,IEA,IEA,IEA,IEA,IEA,IEA,IEA,IEA,IEA,IEA,IEA,IEA,IEA,IEA,IEA,IEA,IEA,IEA,IEA,IEA,IBA IEA,IBA IEA,IEA,IEA,IEA,IEA,IEA	ENSBTAG00000054542	FALSE
query_1	TRUE	1.30353e-27	743	165	48	0.290909	0.064603	GO:0099512	GO:CC	supramolecular fiber	19649	3365	GO:0099081	IEA,IEA,IEA,IBA IEA,IEA,IEA,IEA,IEA,IEA,IEA,IBA IEA,IBA IEA,IBA IEA,IBA IEA,IEA,IEA,IEA,IEA,IEA,IEA,IEA,IEA,IEA,IEA,IEA,IEA,IEA,IEA,IEA,IEA,IEA,IEA,IEA,IEA,IEA,IEA,IEA,IEA,IEA,IEA,IEA,IBA IEA,IBA IEA,IEA,IEA,IEA,IEA,IEA	ENSBTAG00000052919	FALSE	KRTAP3-1
query_1	TRUE	1.30353e-27	743	165	48	0.290909	0.064603	GO:0099512	GO:CC	supramolecular fiber	19649	3365	GO:0099081	IEA,IEA,IEA,IBA IEA,IEA,IEA,IEA,IEA,IEA,IEA,IBA IEA,IBA IEA,IBA IEA,IBA IEA,IEA,IEA,IEA,IEA,IEA,IEA,IEA,IEA,IEA,IEA,IEA,IEA,IEA,IEA,IEA,IEA,IEA,IEA,IEA,IEA,IEA,IEA,IEA,IEA,IEA,IEA,IEA,IBA IEA,IBA IEA,IEA,IEA,IEA,IEA,IEA	ENSBTAG00000056481	FALSE
query_1	TRUE	1.30353e-27	743	165	48	0.290909	0.064603	GO:0099512	GO:CC	supramolecular fiber	19649	3365	GO:0099081	IEA,IEA,IEA,IBA IEA,IEA,IEA,IEA,IEA,IEA,IEA,IBA IEA,IBA IEA,IBA IEA,IBA IEA,IEA,IEA,IEA,IEA,IEA,IEA,IEA,IEA,IEA,IEA,IEA,IEA,IEA,IEA,IEA,IEA,IEA,IEA,IEA,IEA,IEA,IEA,IEA,IEA,IEA,IEA,IEA,IBA IEA,IBA IEA,IEA,IEA,IEA,IEA,IEA	ENSBTAG00000054462	FALSE
query_1	TRUE	1.30353e-27	743	165	48	0.290909	0.064603	GO:0099512	GO:CC	supramolecular fiber	19649	3365	GO:0099081	IEA,IEA,IEA,IBA IEA,IEA,IEA,IEA,IEA,IEA,IEA,IBA IEA,IBA IEA,IBA IEA,IBA IEA,IEA,IEA,IEA,IEA,IEA,IEA,IEA,IEA,IEA,IEA,IEA,IEA,IEA,IEA,IEA,IEA,IEA,IEA,IEA,IEA,IEA,IEA,IEA,IEA,IEA,IEA,IEA,IBA IEA,IBA IEA,IEA,IEA,IEA,IEA,IEA	ENSBTAG00000065481	FALSE
query_1	TRUE	1.30353e-27	743	165	48	0.290909	0.064603	GO:0099512	GO:CC	supramolecular fiber	19649	3365	GO:0099081	IEA,IEA,IEA,IBA IEA,IEA,IEA,IEA,IEA,IEA,IEA,IBA IEA,IBA IEA,IBA IEA,IBA IEA,IEA,IEA,IEA,IEA,IEA,IEA,IEA,IEA,IEA,IEA,IEA,IEA,IEA,IEA,IEA,IEA,IEA,IEA,IEA,IEA,IEA,IEA,IEA,IEA,IEA,IEA,IEA,IBA IEA,IBA IEA,IEA,IEA,IEA,IEA,IEA	ENSBTAG00000058782	FALSE
query_1	TRUE	1.30353e-27	743	165	48	0.290909	0.064603	GO:0099512	GO:CC	supramolecular fiber	19649	3365	GO:0099081	IEA,IEA,IEA,IBA IEA,IEA,IEA,IEA,IEA,IEA,IEA,IBA IEA,IBA IEA,IBA IEA,IBA IEA,IEA,IEA,IEA,IEA,IEA,IEA,IEA,IEA,IEA,IEA,IEA,IEA,IEA,IEA,IEA,IEA,IEA,IEA,IEA,IEA,IEA,IEA,IEA,IEA,IEA,IEA,IEA,IBA IEA,IBA IEA,IEA,IEA,IEA,IEA,IEA	ENSBTAG00000066314	FALSE
query_1	TRUE	1.30353e-27	743	165	48	0.290909	0.064603	GO:0099512	GO:CC	supramolecular fiber	19649	3365	GO:0099081	IEA,IEA,IEA,IBA IEA,IEA,IEA,IEA,IEA,IEA,IEA,IBA IEA,IBA IEA,IBA IEA,IBA IEA,IEA,IEA,IEA,IEA,IEA,IEA,IEA,IEA,IEA,IEA,IEA,IEA,IEA,IEA,IEA,IEA,IEA,IEA,IEA,IEA,IEA,IEA,IEA,IEA,IEA,IEA,IEA,IBA IEA,IBA IEA,IEA,IEA,IEA,IEA,IEA	ENSBTAG00000064362	FALSE
query_1	TRUE	1.30353e-27	743	165	48	0.290909	0.064603	GO:0099512	GO:CC	supramolecular fiber	19649	3365	GO:0099081	IEA,IEA,IEA,IBA IEA,IEA,IEA,IEA,IEA,IEA,IEA,IBA IEA,IBA IEA,IBA IEA,IBA IEA,IEA,IEA,IEA,IEA,IEA,IEA,IEA,IEA,IEA,IEA,IEA,IEA,IEA,IEA,IEA,IEA,IEA,IEA,IEA,IEA,IEA,IEA,IEA,IEA,IEA,IEA,IEA,IBA IEA,IBA IEA,IEA,IEA,IEA,IEA,IEA	ENSBTAG00000050842	FALSE
query_1	TRUE	1.30353e-27	743	165	48	0.290909	0.064603	GO:0099512	GO:CC	supramolecular fiber	19649	3365	GO:0099081	IEA,IEA,IEA,IBA IEA,IEA,IEA,IEA,IEA,IEA,IEA,IBA IEA,IBA IEA,IBA IEA,IBA IEA,IEA,IEA,IEA,IEA,IEA,IEA,IEA,IEA,IEA,IEA,IEA,IEA,IEA,IEA,IEA,IEA,IEA,IEA,IEA,IEA,IEA,IEA,IEA,IEA,IEA,IEA,IEA,IBA IEA,IBA IEA,IEA,IEA,IEA,IEA,IEA	ENSBTAG00000030555	FALSE	KRT28
query_1	TRUE	1.30353e-27	743	165	48	0.290909	0.064603	GO:0099512	GO:CC	supramolecular fiber	19649	3365	GO:0099081	IEA,IEA,IEA,IBA IEA,IEA,IEA,IEA,IEA,IEA,IEA,IBA IEA,IBA IEA,IBA IEA,IBA IEA,IEA,IEA,IEA,IEA,IEA,IEA,IEA,IEA,IEA,IEA,IEA,IEA,IEA,IEA,IEA,IEA,IEA,IEA,IEA,IEA,IEA,IEA,IEA,IEA,IEA,IEA,IEA,IBA IEA,IBA IEA,IEA,IEA,IEA,IEA,IEA	ENSBTAG00000030542	FALSE	KRT25
query_1	TRUE	1.30353e-27	743	165	48	0.290909	0.064603	GO:0099512	GO:CC	supramolecular fiber	19649	3365	GO:0099081	IEA,IEA,IEA,IBA IEA,IEA,IEA,IEA,IEA,IEA,IEA,IBA IEA,IBA IEA,IBA IEA,IBA IEA,IEA,IEA,IEA,IEA,IEA,IEA,IEA,IEA,IEA,IEA,IEA,IEA,IEA,IEA,IEA,IEA,IEA,IEA,IEA,IEA,IEA,IEA,IEA,IEA,IEA,IEA,IEA,IBA IEA,IBA IEA,IEA,IEA,IEA,IEA,IEA	ENSBTAG00000006806	FALSE	KRT17
query_1	TRUE	1.30353e-27	743	165	48	0.290909	0.064603	GO:0099512	GO:CC	supramolecular fiber	19649	3365	GO:0099081	IEA,IEA,IEA,IBA IEA,IEA,IEA,IEA,IEA,IEA,IEA,IBA IEA,IBA IEA,IBA IEA,IBA IEA,IEA,IEA,IEA,IEA,IEA,IEA,IEA,IEA,IEA,IEA,IEA,IEA,IEA,IEA,IEA,IEA,IEA,IEA,IEA,IEA,IEA,IEA,IEA,IEA,IEA,IEA,IEA,IBA IEA,IBA IEA,IEA,IEA,IEA,IEA,IEA	ENSBTAG00000047262	FALSE	KRT42
query_1	TRUE	1.30353e-27	743	165	48	0.290909	0.064603	GO:0099512	GO:CC	supramolecular fiber	19649	3365	GO:0099081	IEA,IEA,IEA,IBA IEA,IEA,IEA,IEA,IEA,IEA,IEA,IBA IEA,IBA IEA,IBA IEA,IBA IEA,IEA,IEA,IEA,IEA,IEA,IEA,IEA,IEA,IEA,IEA,IEA,IEA,IEA,IEA,IEA,IEA,IEA,IEA,IEA,IEA,IEA,IEA,IEA,IEA,IEA,IEA,IEA,IBA IEA,IBA IEA,IEA,IEA,IEA,IEA,IEA	ENSBTAG00000004905	FALSE	KRT19
query_1	TRUE	1.30353e-27	743	165	48	0.290909	0.064603	GO:0099512	GO:CC	supramolecular fiber	19649	3365	GO:0099081	IEA,IEA,IEA,IBA IEA,IEA,IEA,IEA,IEA,IEA,IEA,IBA IEA,IBA IEA,IBA IEA,IBA IEA,IEA,IEA,IEA,IEA,IEA,IEA,IEA,IEA,IEA,IEA,IEA,IEA,IEA,IEA,IEA,IEA,IEA,IEA,IEA,IEA,IEA,IEA,IEA,IEA,IEA,IEA,IEA,IBA IEA,IBA IEA,IEA,IEA,IEA,IEA,IEA	ENSBTAG00000004903	FALSE	KRT15
query_1	TRUE	1.30353e-27	743	165	48	0.290909	0.064603	GO:0099512	GO:CC	supramolecular fiber	19649	3365	GO:0099081	IEA,IEA,IEA,IBA IEA,IEA,IEA,IEA,IEA,IEA,IEA,IBA IEA,IBA IEA,IBA IEA,IBA IEA,IEA,IEA,IEA,IEA,IEA,IEA,IEA,IEA,IEA,IEA,IEA,IEA,IEA,IEA,IEA,IEA,IEA,IEA,IEA,IEA,IEA,IEA,IEA,IEA,IEA,IEA,IEA,IBA IEA,IBA IEA,IEA,IEA,IEA,IEA,IEA	ENSBTAG00000037553	FALSE	KRT33A
query_1	TRUE	1.30353e-27	743	165	48	0.290909	0.064603	GO:0099512	GO:CC	supramolecular fiber	19649	3365	GO:0099081	IEA,IEA,IEA,IBA IEA,IEA,IEA,IEA,IEA,IEA,IEA,IBA IEA,IBA IEA,IBA IEA,IBA IEA,IEA,IEA,IEA,IEA,IEA,IEA,IEA,IEA,IEA,IEA,IEA,IEA,IEA,IEA,IEA,IEA,IEA,IEA,IEA,IEA,IEA,IEA,IEA,IEA,IEA,IEA,IEA,IBA IEA,IBA IEA,IEA,IEA,IEA,IEA,IEA	ENSBTAG00000016384	FALSE	KRT32
query_1	TRUE	1.30353e-27	743	165	48	0.290909	0.064603	GO:0099512	GO:CC	supramolecular fiber	19649	3365	GO:0099081	IEA,IEA,IEA,IBA IEA,IEA,IEA,IEA,IEA,IEA,IEA,IBA IEA,IBA IEA,IBA IEA,IBA IEA,IEA,IEA,IEA,IEA,IEA,IEA,IEA,IEA,IEA,IEA,IEA,IEA,IEA,IEA,IEA,IEA,IEA,IEA,IEA,IEA,IEA,IEA,IEA,IEA,IEA,IEA,IEA,IBA IEA,IBA IEA,IEA,IEA,IEA,IEA,IEA	ENSBTAG00000007300	FALSE	FHL3
query_1	TRUE	1.65732e-27	750	165	48	0.290909	0.064	GO:0099081	GO:CC	supramolecular polymer	19649	3342	GO:0099080	IEA,IEA,IEA,IBA IEA,IEA,IEA,IEA,IEA,IEA,IEA,IBA IEA,IBA IEA,IBA IEA,IBA IEA,IEA,IEA,IEA,IEA,IEA,IEA,IEA,IEA,IEA,IEA,IEA,IEA,IEA,IEA,IEA,IEA,IEA,IEA,IEA,IEA,IEA,IEA,IEA,IEA,IEA,IEA,IEA,IBA IEA,IBA IEA,IEA,IEA,IEA,IEA,IEA	ENSBTAG00000030539	FALSE	KRT222
query_1	TRUE	1.65732e-27	750	165	48	0.290909	0.064	GO:0099081	GO:CC	supramolecular polymer	19649	3342	GO:0099080	IEA,IEA,IEA,IBA IEA,IEA,IEA,IEA,IEA,IEA,IEA,IBA IEA,IBA IEA,IBA IEA,IBA IEA,IEA,IEA,IEA,IEA,IEA,IEA,IEA,IEA,IEA,IEA,IEA,IEA,IEA,IEA,IEA,IEA,IEA,IEA,IEA,IEA,IEA,IEA,IEA,IEA,IEA,IEA,IEA,IBA IEA,IBA IEA,IEA,IEA,IEA,IEA,IEA	ENSBTAG00000030548	FALSE	KRT27
query_1	TRUE	1.65732e-27	750	165	48	0.290909	0.064	GO:0099081	GO:CC	supramolecular polymer	19649	3342	GO:0099080	IEA,IEA,IEA,IBA IEA,IEA,IEA,IEA,IEA,IEA,IEA,IBA IEA,IBA IEA,IBA IEA,IBA IEA,IEA,IEA,IEA,IEA,IEA,IEA,IEA,IEA,IEA,IEA,IEA,IEA,IEA,IEA,IEA,IEA,IEA,IEA,IEA,IEA,IEA,IEA,IEA,IEA,IEA,IEA,IEA,IBA IEA,IBA IEA,IEA,IEA,IEA,IEA,IEA	ENSBTAG00000040279	FALSE	KRT24
query_1	TRUE	1.65732e-27	750	165	48	0.290909	0.064	GO:0099081	GO:CC	supramolecular polymer	19649	3342	GO:0099080	IEA,IEA,IEA,IBA IEA,IEA,IEA,IEA,IEA,IEA,IEA,IBA IEA,IBA IEA,IBA IEA,IBA IEA,IEA,IEA,IEA,IEA,IEA,IEA,IEA,IEA,IEA,IEA,IEA,IEA,IEA,IEA,IEA,IEA,IEA,IEA,IEA,IEA,IEA,IEA,IEA,IEA,IEA,IEA,IEA,IBA IEA,IBA IEA,IEA,IEA,IEA,IEA,IEA	ENSBTAG00000020824	FALSE	KRT10
query_1	TRUE	1.65732e-27	750	165	48	0.290909	0.064	GO:0099081	GO:CC	supramolecular polymer	19649	3342	GO:0099080	IEA,IEA,IEA,IBA IEA,IEA,IEA,IEA,IEA,IEA,IEA,IBA IEA,IBA IEA,IBA IEA,IBA IEA,IEA,IEA,IEA,IEA,IEA,IEA,IEA,IEA,IEA,IEA,IEA,IEA,IEA,IEA,IEA,IEA,IEA,IEA,IEA,IEA,IEA,IEA,IEA,IEA,IEA,IEA,IEA,IBA IEA,IBA IEA,IEA,IEA,IEA,IEA,IEA	ENSBTAG00000017685	FALSE	JUP
query_1	TRUE	1.65732e-27	750	165	48	0.290909	0.064	GO:0099081	GO:CC	supramolecular polymer	19649	3342	GO:0099080	IEA,IEA,IEA,IBA IEA,IEA,IEA,IEA,IEA,IEA,IEA,IBA IEA,IBA IEA,IBA IEA,IBA IEA,IEA,IEA,IEA,IEA,IEA,IEA,IEA,IEA,IEA,IEA,IEA,IEA,IEA,IEA,IEA,IEA,IEA,IEA,IEA,IEA,IEA,IEA,IEA,IEA,IEA,IEA,IEA,IBA IEA,IBA IEA,IEA,IEA,IEA,IEA,IEA	ENSBTAG00000015518	FALSE	KRT12
query_1	TRUE	1.65732e-27	750	165	48	0.290909	0.064	GO:0099081	GO:CC	supramolecular polymer	19649	3342	GO:0099080	IEA,IEA,IEA,IBA IEA,IEA,IEA,IEA,IEA,IEA,IEA,IBA IEA,IBA IEA,IBA IEA,IBA IEA,IEA,IEA,IEA,IEA,IEA,IEA,IEA,IEA,IEA,IEA,IEA,IEA,IEA,IEA,IEA,IEA,IEA,IEA,IEA,IEA,IEA,IEA,IEA,IEA,IEA,IEA,IEA,IBA IEA,IBA IEA,IEA,IEA,IEA,IEA,IEA	ENSBTAG00000007794	FALSE	KRT20
query_1	TRUE	1.65732e-27	750	165	48	0.290909	0.064	GO:0099081	GO:CC	supramolecular polymer	19649	3342	GO:0099080	IEA,IEA,IEA,IBA IEA,IEA,IEA,IEA,IEA,IEA,IEA,IBA IEA,IBA IEA,IBA IEA,IBA IEA,IEA,IEA,IEA,IEA,IEA,IEA,IEA,IEA,IEA,IEA,IEA,IEA,IEA,IEA,IEA,IEA,IEA,IEA,IEA,IEA,IEA,IEA,IEA,IEA,IEA,IEA,IEA,IBA IEA,IBA IEA,IEA,IEA,IEA,IEA,IEA	ENSBTAG00000040460	FALSE	KRT23
query_1	TRUE	1.65732e-27	750	165	48	0.290909	0.064	GO:0099081	GO:CC	supramolecular polymer	19649	3342	GO:0099080	IEA,IEA,IEA,IBA IEA,IEA,IEA,IEA,IEA,IEA,IEA,IBA IEA,IBA IEA,IBA IEA,IBA IEA,IEA,IEA,IEA,IEA,IEA,IEA,IEA,IEA,IEA,IEA,IEA,IEA,IEA,IEA,IEA,IEA,IEA,IEA,IEA,IEA,IEA,IEA,IEA,IEA,IEA,IEA,IEA,IBA IEA,IBA IEA,IEA,IEA,IEA,IEA,IEA	ENSBTAG00000020078	FALSE	KRT39
query_1	TRUE	1.65732e-27	750	165	48	0.290909	0.064	GO:0099081	GO:CC	supramolecular polymer	19649	3342	GO:0099080	IEA,IEA,IEA,IBA IEA,IEA,IEA,IEA,IEA,IEA,IEA,IBA IEA,IBA IEA,IBA IEA,IBA IEA,IEA,IEA,IEA,IEA,IEA,IEA,IEA,IEA,IEA,IEA,IEA,IEA,IEA,IEA,IEA,IEA,IEA,IEA,IEA,IEA,IEA,IEA,IEA,IEA,IEA,IEA,IEA,IBA IEA,IBA IEA,IEA,IEA,IEA,IEA,IEA	ENSBTAG00000017408	FALSE	KRT40
query_1	TRUE	1.65732e-27	750	165	48	0.290909	0.064	GO:0099081	GO:CC	supramolecular polymer	19649	3342	GO:0099080	IEA,IEA,IEA,IBA IEA,IEA,IEA,IEA,IEA,IEA,IEA,IBA IEA,IBA IEA,IBA IEA,IBA IEA,IEA,IEA,IEA,IEA,IEA,IEA,IEA,IEA,IEA,IEA,IEA,IEA,IEA,IEA,IEA,IEA,IEA,IEA,IEA,IEA,IEA,IEA,IEA,IEA,IEA,IEA,IEA,IBA IEA,IBA IEA,IEA,IEA,IEA,IEA,IEA	ENSBTAG00000007583	FALSE	KRT14
query_1	TRUE	1.65732e-27	750	165	48	0.290909	0.064	GO:0099081	GO:CC	supramolecular polymer	19649	3342	GO:0099080	IEA,IEA,IEA,IBA IEA,IEA,IEA,IEA,IEA,IEA,IEA,IBA IEA,IBA IEA,IBA IEA,IBA IEA,IEA,IEA,IEA,IEA,IEA,IEA,IEA,IEA,IEA,IEA,IEA,IEA,IEA,IEA,IEA,IEA,IEA,IEA,IEA,IEA,IEA,IEA,IEA,IEA,IEA,IEA,IEA,IBA IEA,IBA IEA,IEA,IEA,IEA,IEA,IEA	ENSBTAG00000050581	FALSE
query_1	TRUE	1.65732e-27	750	165	48	0.290909	0.064	GO:0099081	GO:CC	supramolecular polymer	19649	3342	GO:0099080	IEA,IEA,IEA,IBA IEA,IEA,IEA,IEA,IEA,IEA,IEA,IBA IEA,IBA IEA,IBA IEA,IBA IEA,IEA,IEA,IEA,IEA,IEA,IEA,IEA,IEA,IEA,IEA,IEA,IEA,IEA,IEA,IEA,IEA,IEA,IEA,IEA,IEA,IEA,IEA,IEA,IEA,IEA,IEA,IEA,IBA IEA,IBA IEA,IEA,IEA,IEA,IEA,IEA	ENSBTAG00000047165	FALSE	KRT9
query_1	TRUE	1.65732e-27	750	165	48	0.290909	0.064	GO:0099081	GO:CC	supramolecular polymer	19649	3342	GO:0099080	IEA,IEA,IEA,IBA IEA,IEA,IEA,IEA,IEA,IEA,IEA,IBA IEA,IBA IEA,IBA IEA,IBA IEA,IEA,IEA,IEA,IEA,IEA,IEA,IEA,IEA,IEA,IEA,IEA,IEA,IEA,IEA,IEA,IEA,IEA,IEA,IEA,IEA,IEA,IEA,IEA,IEA,IEA,IEA,IEA,IBA IEA,IBA IEA,IEA,IEA,IEA,IEA,IEA	ENSBTAG00000033766	FALSE	KRT16
query_1	TRUE	1.65732e-27	750	165	48	0.290909	0.064	GO:0099081	GO:CC	supramolecular polymer	19649	3342	GO:0099080	IEA,IEA,IEA,IBA IEA,IEA,IEA,IEA,IEA,IEA,IEA,IBA IEA,IBA IEA,IBA IEA,IBA IEA,IEA,IEA,IEA,IEA,IEA,IEA,IEA,IEA,IEA,IEA,IEA,IEA,IEA,IEA,IEA,IEA,IEA,IEA,IEA,IEA,IEA,IEA,IEA,IEA,IEA,IEA,IEA,IBA IEA,IBA IEA,IEA,IEA,IEA,IEA,IEA	ENSBTAG00000050460	FALSE
query_1	TRUE	1.65732e-27	750	165	48	0.290909	0.064	GO:0099081	GO:CC	supramolecular polymer	19649	3342	GO:0099080	IEA,IEA,IEA,IBA IEA,IEA,IEA,IEA,IEA,IEA,IEA,IBA IEA,IBA IEA,IBA IEA,IBA IEA,IEA,IEA,IEA,IEA,IEA,IEA,IEA,IEA,IEA,IEA,IEA,IEA,IEA,IEA,IEA,IEA,IEA,IEA,IEA,IEA,IEA,IEA,IEA,IEA,IEA,IEA,IEA,IBA IEA,IBA IEA,IEA,IEA,IEA,IEA,IEA	ENSBTAG00000038759	FALSE
query_1	TRUE	1.65732e-27	750	165	48	0.290909	0.064	GO:0099081	GO:CC	supramolecular polymer	19649	3342	GO:0099080	IEA,IEA,IEA,IBA IEA,IEA,IEA,IEA,IEA,IEA,IEA,IBA IEA,IBA IEA,IBA IEA,IBA IEA,IEA,IEA,IEA,IEA,IEA,IEA,IEA,IEA,IEA,IEA,IEA,IEA,IEA,IEA,IEA,IEA,IEA,IEA,IEA,IEA,IEA,IEA,IEA,IEA,IEA,IEA,IEA,IBA IEA,IBA IEA,IEA,IEA,IEA,IEA,IEA	ENSBTAG00000039644	FALSE
query_1	TRUE	1.65732e-27	750	165	48	0.290909	0.064	GO:0099081	GO:CC	supramolecular polymer	19649	3342	GO:0099080	IEA,IEA,IEA,IBA IEA,IEA,IEA,IEA,IEA,IEA,IEA,IBA IEA,IBA IEA,IBA IEA,IBA IEA,IEA,IEA,IEA,IEA,IEA,IEA,IEA,IEA,IEA,IEA,IEA,IEA,IEA,IEA,IEA,IEA,IEA,IEA,IEA,IEA,IEA,IEA,IEA,IEA,IEA,IEA,IEA,IBA IEA,IBA IEA,IEA,IEA,IEA,IEA,IEA	ENSBTAG00000064990	FALSE	KRTAP4-7
query_1	TRUE	1.65732e-27	750	165	48	0.290909	0.064	GO:0099081	GO:CC	supramolecular polymer	19649	3342	GO:0099080	IEA,IEA,IEA,IBA IEA,IEA,IEA,IEA,IEA,IEA,IEA,IBA IEA,IBA IEA,IBA IEA,IBA IEA,IEA,IEA,IEA,IEA,IEA,IEA,IEA,IEA,IEA,IEA,IEA,IEA,IEA,IEA,IEA,IEA,IEA,IEA,IEA,IEA,IEA,IEA,IEA,IEA,IEA,IEA,IEA,IBA IEA,IBA IEA,IEA,IEA,IEA,IEA,IEA	ENSBTAG00000053670	FALSE
query_1	TRUE	1.65732e-27	750	165	48	0.290909	0.064	GO:0099081	GO:CC	supramolecular polymer	19649	3342	GO:0099080	IEA,IEA,IEA,IBA IEA,IEA,IEA,IEA,IEA,IEA,IEA,IBA IEA,IBA IEA,IBA IEA,IBA IEA,IEA,IEA,IEA,IEA,IEA,IEA,IEA,IEA,IEA,IEA,IEA,IEA,IEA,IEA,IEA,IEA,IEA,IEA,IEA,IEA,IEA,IEA,IEA,IEA,IEA,IEA,IEA,IBA IEA,IBA IEA,IEA,IEA,IEA,IEA,IEA	ENSBTAG00000068572	FALSE
query_1	TRUE	1.65732e-27	750	165	48	0.290909	0.064	GO:0099081	GO:CC	supramolecular polymer	19649	3342	GO:0099080	IEA,IEA,IEA,IBA IEA,IEA,IEA,IEA,IEA,IEA,IEA,IBA IEA,IBA IEA,IBA IEA,IBA IEA,IEA,IEA,IEA,IEA,IEA,IEA,IEA,IEA,IEA,IEA,IEA,IEA,IEA,IEA,IEA,IEA,IEA,IEA,IEA,IEA,IEA,IEA,IEA,IEA,IEA,IEA,IEA,IBA IEA,IBA IEA,IEA,IEA,IEA,IEA,IEA	ENSBTAG00000054957	FALSE
query_1	TRUE	1.65732e-27	750	165	48	0.290909	0.064	GO:0099081	GO:CC	supramolecular polymer	19649	3342	GO:0099080	IEA,IEA,IEA,IBA IEA,IEA,IEA,IEA,IEA,IEA,IEA,IBA IEA,IBA IEA,IBA IEA,IBA IEA,IEA,IEA,IEA,IEA,IEA,IEA,IEA,IEA,IEA,IEA,IEA,IEA,IEA,IEA,IEA,IEA,IEA,IEA,IEA,IEA,IEA,IEA,IEA,IEA,IEA,IEA,IEA,IBA IEA,IBA IEA,IEA,IEA,IEA,IEA,IEA	ENSBTAG00000040229	FALSE
query_1	TRUE	1.65732e-27	750	165	48	0.290909	0.064	GO:0099081	GO:CC	supramolecular polymer	19649	3342	GO:0099080	IEA,IEA,IEA,IBA IEA,IEA,IEA,IEA,IEA,IEA,IEA,IBA IEA,IBA IEA,IBA IEA,IBA IEA,IEA,IEA,IEA,IEA,IEA,IEA,IEA,IEA,IEA,IEA,IEA,IEA,IEA,IEA,IEA,IEA,IEA,IEA,IEA,IEA,IEA,IEA,IEA,IEA,IEA,IEA,IEA,IBA IEA,IBA IEA,IEA,IEA,IEA,IEA,IEA	ENSBTAG00000064860	FALSE	KRTAP9-2
query_1	TRUE	1.65732e-27	750	165	48	0.290909	0.064	GO:0099081	GO:CC	supramolecular polymer	19649	3342	GO:0099080	IEA,IEA,IEA,IBA IEA,IEA,IEA,IEA,IEA,IEA,IEA,IBA IEA,IBA IEA,IBA IEA,IBA IEA,IEA,IEA,IEA,IEA,IEA,IEA,IEA,IEA,IEA,IEA,IEA,IEA,IEA,IEA,IEA,IEA,IEA,IEA,IEA,IEA,IEA,IEA,IEA,IEA,IEA,IEA,IEA,IBA IEA,IBA IEA,IEA,IEA,IEA,IEA,IEA	ENSBTAG00000069163	FALSE	KRTAP16-1
query_1	TRUE	1.65732e-27	750	165	48	0.290909	0.064	GO:0099081	GO:CC	supramolecular polymer	19649	3342	GO:0099080	IEA,IEA,IEA,IBA IEA,IEA,IEA,IEA,IEA,IEA,IEA,IBA IEA,IBA IEA,IBA IEA,IBA IEA,IEA,IEA,IEA,IEA,IEA,IEA,IEA,IEA,IEA,IEA,IEA,IEA,IEA,IEA,IEA,IEA,IEA,IEA,IEA,IEA,IEA,IEA,IEA,IEA,IEA,IEA,IEA,IBA IEA,IBA IEA,IEA,IEA,IEA,IEA,IEA	ENSBTAG00000013685	FALSE	KRT31
query_1	TRUE	1.65732e-27	750	165	48	0.290909	0.064	GO:0099081	GO:CC	supramolecular polymer	19649	3342	GO:0099080	IEA,IEA,IEA,IBA IEA,IEA,IEA,IEA,IEA,IEA,IEA,IBA IEA,IBA IEA,IBA IEA,IBA IEA,IEA,IEA,IEA,IEA,IEA,IEA,IEA,IEA,IEA,IEA,IEA,IEA,IEA,IEA,IEA,IEA,IEA,IEA,IEA,IEA,IEA,IEA,IEA,IEA,IEA,IEA,IEA,IBA IEA,IBA IEA,IEA,IEA,IEA,IEA,IEA	ENSBTAG00000000573	FALSE	KRT37
query_1	TRUE	1.65732e-27	750	165	48	0.290909	0.064	GO:0099081	GO:CC	supramolecular polymer	19649	3342	GO:0099080	IEA,IEA,IEA,IBA IEA,IEA,IEA,IEA,IEA,IEA,IEA,IBA IEA,IBA IEA,IBA IEA,IBA IEA,IEA,IEA,IEA,IEA,IEA,IEA,IEA,IEA,IEA,IEA,IEA,IEA,IEA,IEA,IEA,IEA,IEA,IEA,IEA,IEA,IEA,IEA,IEA,IEA,IEA,IEA,IEA,IBA IEA,IBA IEA,IEA,IEA,IEA,IEA,IEA	ENSBTAG00000053139	FALSE
query_1	TRUE	1.65732e-27	750	165	48	0.290909	0.064	GO:0099081	GO:CC	supramolecular polymer	19649	3342	GO:0099080	IEA,IEA,IEA,IBA IEA,IEA,IEA,IEA,IEA,IEA,IEA,IBA IEA,IBA IEA,IBA IEA,IBA IEA,IEA,IEA,IEA,IEA,IEA,IEA,IEA,IEA,IEA,IEA,IEA,IEA,IEA,IEA,IEA,IEA,IEA,IEA,IEA,IEA,IEA,IEA,IEA,IEA,IEA,IEA,IEA,IBA IEA,IBA IEA,IEA,IEA,IEA,IEA,IEA	ENSBTAG00000046124	FALSE	KRT36
query_1	TRUE	1.65732e-27	750	165	48	0.290909	0.064	GO:0099081	GO:CC	supramolecular polymer	19649	3342	GO:0099080	IEA,IEA,IEA,IBA IEA,IEA,IEA,IEA,IEA,IEA,IEA,IBA IEA,IBA IEA,IBA IEA,IBA IEA,IEA,IEA,IEA,IEA,IEA,IEA,IEA,IEA,IEA,IEA,IEA,IEA,IEA,IEA,IEA,IEA,IEA,IEA,IEA,IEA,IEA,IEA,IEA,IEA,IEA,IEA,IEA,IBA IEA,IBA IEA,IEA,IEA,IEA,IEA,IEA	ENSBTAG00000054927	FALSE	KRTAP3-3
query_1	TRUE	1.65732e-27	750	165	48	0.290909	0.064	GO:0099081	GO:CC	supramolecular polymer	19649	3342	GO:0099080	IEA,IEA,IEA,IBA IEA,IEA,IEA,IEA,IEA,IEA,IEA,IBA IEA,IBA IEA,IBA IEA,IBA IEA,IEA,IEA,IEA,IEA,IEA,IEA,IEA,IEA,IEA,IEA,IEA,IEA,IEA,IEA,IEA,IEA,IEA,IEA,IEA,IEA,IEA,IEA,IEA,IEA,IEA,IEA,IEA,IBA IEA,IBA IEA,IEA,IEA,IEA,IEA,IEA	ENSBTAG00000054092	FALSE
query_1	TRUE	1.65732e-27	750	165	48	0.290909	0.064	GO:0099081	GO:CC	supramolecular polymer	19649	3342	GO:0099080	IEA,IEA,IEA,IBA IEA,IEA,IEA,IEA,IEA,IEA,IEA,IBA IEA,IBA IEA,IBA IEA,IBA IEA,IEA,IEA,IEA,IEA,IEA,IEA,IEA,IEA,IEA,IEA,IEA,IEA,IEA,IEA,IEA,IEA,IEA,IEA,IEA,IEA,IEA,IEA,IEA,IEA,IEA,IEA,IEA,IBA IEA,IBA IEA,IEA,IEA,IEA,IEA,IEA	ENSBTAG00000054542	FALSE
query_1	TRUE	1.65732e-27	750	165	48	0.290909	0.064	GO:0099081	GO:CC	supramolecular polymer	19649	3342	GO:0099080	IEA,IEA,IEA,IBA IEA,IEA,IEA,IEA,IEA,IEA,IEA,IBA IEA,IBA IEA,IBA IEA,IBA IEA,IEA,IEA,IEA,IEA,IEA,IEA,IEA,IEA,IEA,IEA,IEA,IEA,IEA,IEA,IEA,IEA,IEA,IEA,IEA,IEA,IEA,IEA,IEA,IEA,IEA,IEA,IEA,IBA IEA,IBA IEA,IEA,IEA,IEA,IEA,IEA	ENSBTAG00000052919	FALSE	KRTAP3-1
query_1	TRUE	1.65732e-27	750	165	48	0.290909	0.064	GO:0099081	GO:CC	supramolecular polymer	19649	3342	GO:0099080	IEA,IEA,IEA,IBA IEA,IEA,IEA,IEA,IEA,IEA,IEA,IBA IEA,IBA IEA,IBA IEA,IBA IEA,IEA,IEA,IEA,IEA,IEA,IEA,IEA,IEA,IEA,IEA,IEA,IEA,IEA,IEA,IEA,IEA,IEA,IEA,IEA,IEA,IEA,IEA,IEA,IEA,IEA,IEA,IEA,IBA IEA,IBA IEA,IEA,IEA,IEA,IEA,IEA	ENSBTAG00000056481	FALSE
query_1	TRUE	1.65732e-27	750	165	48	0.290909	0.064	GO:0099081	GO:CC	supramolecular polymer	19649	3342	GO:0099080	IEA,IEA,IEA,IBA IEA,IEA,IEA,IEA,IEA,IEA,IEA,IBA IEA,IBA IEA,IBA IEA,IBA IEA,IEA,IEA,IEA,IEA,IEA,IEA,IEA,IEA,IEA,IEA,IEA,IEA,IEA,IEA,IEA,IEA,IEA,IEA,IEA,IEA,IEA,IEA,IEA,IEA,IEA,IEA,IEA,IBA IEA,IBA IEA,IEA,IEA,IEA,IEA,IEA	ENSBTAG00000054462	FALSE
query_1	TRUE	1.65732e-27	750	165	48	0.290909	0.064	GO:0099081	GO:CC	supramolecular polymer	19649	3342	GO:0099080	IEA,IEA,IEA,IBA IEA,IEA,IEA,IEA,IEA,IEA,IEA,IBA IEA,IBA IEA,IBA IEA,IBA IEA,IEA,IEA,IEA,IEA,IEA,IEA,IEA,IEA,IEA,IEA,IEA,IEA,IEA,IEA,IEA,IEA,IEA,IEA,IEA,IEA,IEA,IEA,IEA,IEA,IEA,IEA,IEA,IBA IEA,IBA IEA,IEA,IEA,IEA,IEA,IEA	ENSBTAG00000065481	FALSE
query_1	TRUE	1.65732e-27	750	165	48	0.290909	0.064	GO:0099081	GO:CC	supramolecular polymer	19649	3342	GO:0099080	IEA,IEA,IEA,IBA IEA,IEA,IEA,IEA,IEA,IEA,IEA,IBA IEA,IBA IEA,IBA IEA,IBA IEA,IEA,IEA,IEA,IEA,IEA,IEA,IEA,IEA,IEA,IEA,IEA,IEA,IEA,IEA,IEA,IEA,IEA,IEA,IEA,IEA,IEA,IEA,IEA,IEA,IEA,IEA,IEA,IBA IEA,IBA IEA,IEA,IEA,IEA,IEA,IEA	ENSBTAG00000058782	FALSE
query_1	TRUE	1.65732e-27	750	165	48	0.290909	0.064	GO:0099081	GO:CC	supramolecular polymer	19649	3342	GO:0099080	IEA,IEA,IEA,IBA IEA,IEA,IEA,IEA,IEA,IEA,IEA,IBA IEA,IBA IEA,IBA IEA,IBA IEA,IEA,IEA,IEA,IEA,IEA,IEA,IEA,IEA,IEA,IEA,IEA,IEA,IEA,IEA,IEA,IEA,IEA,IEA,IEA,IEA,IEA,IEA,IEA,IEA,IEA,IEA,IEA,IBA IEA,IBA IEA,IEA,IEA,IEA,IEA,IEA	ENSBTAG00000066314	FALSE
query_1	TRUE	1.65732e-27	750	165	48	0.290909	0.064	GO:0099081	GO:CC	supramolecular polymer	19649	3342	GO:0099080	IEA,IEA,IEA,IBA IEA,IEA,IEA,IEA,IEA,IEA,IEA,IBA IEA,IBA IEA,IBA IEA,IBA IEA,IEA,IEA,IEA,IEA,IEA,IEA,IEA,IEA,IEA,IEA,IEA,IEA,IEA,IEA,IEA,IEA,IEA,IEA,IEA,IEA,IEA,IEA,IEA,IEA,IEA,IEA,IEA,IBA IEA,IBA IEA,IEA,IEA,IEA,IEA,IEA	ENSBTAG00000064362	FALSE
query_1	TRUE	1.65732e-27	750	165	48	0.290909	0.064	GO:0099081	GO:CC	supramolecular polymer	19649	3342	GO:0099080	IEA,IEA,IEA,IBA IEA,IEA,IEA,IEA,IEA,IEA,IEA,IBA IEA,IBA IEA,IBA IEA,IBA IEA,IEA,IEA,IEA,IEA,IEA,IEA,IEA,IEA,IEA,IEA,IEA,IEA,IEA,IEA,IEA,IEA,IEA,IEA,IEA,IEA,IEA,IEA,IEA,IEA,IEA,IEA,IEA,IBA IEA,IBA IEA,IEA,IEA,IEA,IEA,IEA	ENSBTAG00000050842	FALSE
query_1	TRUE	1.65732e-27	750	165	48	0.290909	0.064	GO:0099081	GO:CC	supramolecular polymer	19649	3342	GO:0099080	IEA,IEA,IEA,IBA IEA,IEA,IEA,IEA,IEA,IEA,IEA,IBA IEA,IBA IEA,IBA IEA,IBA IEA,IEA,IEA,IEA,IEA,IEA,IEA,IEA,IEA,IEA,IEA,IEA,IEA,IEA,IEA,IEA,IEA,IEA,IEA,IEA,IEA,IEA,IEA,IEA,IEA,IEA,IEA,IEA,IBA IEA,IBA IEA,IEA,IEA,IEA,IEA,IEA	ENSBTAG00000030555	FALSE	KRT28
query_1	TRUE	1.65732e-27	750	165	48	0.290909	0.064	GO:0099081	GO:CC	supramolecular polymer	19649	3342	GO:0099080	IEA,IEA,IEA,IBA IEA,IEA,IEA,IEA,IEA,IEA,IEA,IBA IEA,IBA IEA,IBA IEA,IBA IEA,IEA,IEA,IEA,IEA,IEA,IEA,IEA,IEA,IEA,IEA,IEA,IEA,IEA,IEA,IEA,IEA,IEA,IEA,IEA,IEA,IEA,IEA,IEA,IEA,IEA,IEA,IEA,IBA IEA,IBA IEA,IEA,IEA,IEA,IEA,IEA	ENSBTAG00000030542	FALSE	KRT25
query_1	TRUE	1.65732e-27	750	165	48	0.290909	0.064	GO:0099081	GO:CC	supramolecular polymer	19649	3342	GO:0099080	IEA,IEA,IEA,IBA IEA,IEA,IEA,IEA,IEA,IEA,IEA,IBA IEA,IBA IEA,IBA IEA,IBA IEA,IEA,IEA,IEA,IEA,IEA,IEA,IEA,IEA,IEA,IEA,IEA,IEA,IEA,IEA,IEA,IEA,IEA,IEA,IEA,IEA,IEA,IEA,IEA,IEA,IEA,IEA,IEA,IBA IEA,IBA IEA,IEA,IEA,IEA,IEA,IEA	ENSBTAG00000006806	FALSE	KRT17
query_1	TRUE	1.65732e-27	750	165	48	0.290909	0.064	GO:0099081	GO:CC	supramolecular polymer	19649	3342	GO:0099080	IEA,IEA,IEA,IBA IEA,IEA,IEA,IEA,IEA,IEA,IEA,IBA IEA,IBA IEA,IBA IEA,IBA IEA,IEA,IEA,IEA,IEA,IEA,IEA,IEA,IEA,IEA,IEA,IEA,IEA,IEA,IEA,IEA,IEA,IEA,IEA,IEA,IEA,IEA,IEA,IEA,IEA,IEA,IEA,IEA,IBA IEA,IBA IEA,IEA,IEA,IEA,IEA,IEA	ENSBTAG00000047262	FALSE	KRT42
query_1	TRUE	1.65732e-27	750	165	48	0.290909	0.064	GO:0099081	GO:CC	supramolecular polymer	19649	3342	GO:0099080	IEA,IEA,IEA,IBA IEA,IEA,IEA,IEA,IEA,IEA,IEA,IBA IEA,IBA IEA,IBA IEA,IBA IEA,IEA,IEA,IEA,IEA,IEA,IEA,IEA,IEA,IEA,IEA,IEA,IEA,IEA,IEA,IEA,IEA,IEA,IEA,IEA,IEA,IEA,IEA,IEA,IEA,IEA,IEA,IEA,IBA IEA,IBA IEA,IEA,IEA,IEA,IEA,IEA	ENSBTAG00000004905	FALSE	KRT19
query_1	TRUE	1.65732e-27	750	165	48	0.290909	0.064	GO:0099081	GO:CC	supramolecular polymer	19649	3342	GO:0099080	IEA,IEA,IEA,IBA IEA,IEA,IEA,IEA,IEA,IEA,IEA,IBA IEA,IBA IEA,IBA IEA,IBA IEA,IEA,IEA,IEA,IEA,IEA,IEA,IEA,IEA,IEA,IEA,IEA,IEA,IEA,IEA,IEA,IEA,IEA,IEA,IEA,IEA,IEA,IEA,IEA,IEA,IEA,IEA,IEA,IBA IEA,IBA IEA,IEA,IEA,IEA,IEA,IEA	ENSBTAG00000004903	FALSE	KRT15
query_1	TRUE	1.65732e-27	750	165	48	0.290909	0.064	GO:0099081	GO:CC	supramolecular polymer	19649	3342	GO:0099080	IEA,IEA,IEA,IBA IEA,IEA,IEA,IEA,IEA,IEA,IEA,IBA IEA,IBA IEA,IBA IEA,IBA IEA,IEA,IEA,IEA,IEA,IEA,IEA,IEA,IEA,IEA,IEA,IEA,IEA,IEA,IEA,IEA,IEA,IEA,IEA,IEA,IEA,IEA,IEA,IEA,IEA,IEA,IEA,IEA,IBA IEA,IBA IEA,IEA,IEA,IEA,IEA,IEA	ENSBTAG00000037553	FALSE	KRT33A
query_1	TRUE	1.65732e-27	750	165	48	0.290909	0.064	GO:0099081	GO:CC	supramolecular polymer	19649	3342	GO:0099080	IEA,IEA,IEA,IBA IEA,IEA,IEA,IEA,IEA,IEA,IEA,IBA IEA,IBA IEA,IBA IEA,IBA IEA,IEA,IEA,IEA,IEA,IEA,IEA,IEA,IEA,IEA,IEA,IEA,IEA,IEA,IEA,IEA,IEA,IEA,IEA,IEA,IEA,IEA,IEA,IEA,IEA,IEA,IEA,IEA,IBA IEA,IBA IEA,IEA,IEA,IEA,IEA,IEA	ENSBTAG00000016384	FALSE	KRT32
query_1	TRUE	1.65732e-27	750	165	48	0.290909	0.064	GO:0099081	GO:CC	supramolecular polymer	19649	3342	GO:0099080	IEA,IEA,IEA,IBA IEA,IEA,IEA,IEA,IEA,IEA,IEA,IBA IEA,IBA IEA,IBA IEA,IBA IEA,IEA,IEA,IEA,IEA,IEA,IEA,IEA,IEA,IEA,IEA,IEA,IEA,IEA,IEA,IEA,IEA,IEA,IEA,IEA,IEA,IEA,IEA,IEA,IEA,IEA,IEA,IEA,IBA IEA,IBA IEA,IEA,IEA,IEA,IEA,IEA	ENSBTAG00000007300	FALSE	FHL3
query_1	TRUE	5.51911e-24	1044	165	51	0.309091	0.0488506	GO:0099080	GO:CC	supramolecular complex	19649	3341	GO:0110165	IEA,IEA,IEA,IBA IEA,IEA,IEA,IEA,IEA,IEA,IEA,IBA IEA,IBA IEA,IBA IEA,IBA IEA,IEA,IEA,IEA,IEA,IEA,IEA,IEA,IEA,IEA,IEA,IEA,IEA,IEA,IEA,IEA,IEA,IEA,IEA,IEA,IEA,IEA,IEA,IEA,IEA,IEA,IEA,IEA,IBA IEA,IBA IEA,IEA,IEA,IEA,IEA,IEA,IEA,IDA IEA,IPI IBA IEA	ENSBTAG00000030539	FALSE	KRT222
query_1	TRUE	5.51911e-24	1044	165	51	0.309091	0.0488506	GO:0099080	GO:CC	supramolecular complex	19649	3341	GO:0110165	IEA,IEA,IEA,IBA IEA,IEA,IEA,IEA,IEA,IEA,IEA,IBA IEA,IBA IEA,IBA IEA,IBA IEA,IEA,IEA,IEA,IEA,IEA,IEA,IEA,IEA,IEA,IEA,IEA,IEA,IEA,IEA,IEA,IEA,IEA,IEA,IEA,IEA,IEA,IEA,IEA,IEA,IEA,IEA,IEA,IBA IEA,IBA IEA,IEA,IEA,IEA,IEA,IEA,IEA,IDA IEA,IPI IBA IEA	ENSBTAG00000030548	FALSE	KRT27
query_1	TRUE	5.51911e-24	1044	165	51	0.309091	0.0488506	GO:0099080	GO:CC	supramolecular complex	19649	3341	GO:0110165	IEA,IEA,IEA,IBA IEA,IEA,IEA,IEA,IEA,IEA,IEA,IBA IEA,IBA IEA,IBA IEA,IBA IEA,IEA,IEA,IEA,IEA,IEA,IEA,IEA,IEA,IEA,IEA,IEA,IEA,IEA,IEA,IEA,IEA,IEA,IEA,IEA,IEA,IEA,IEA,IEA,IEA,IEA,IEA,IEA,IBA IEA,IBA IEA,IEA,IEA,IEA,IEA,IEA,IEA,IDA IEA,IPI IBA IEA	ENSBTAG00000040279	FALSE	KRT24
query_1	TRUE	5.51911e-24	1044	165	51	0.309091	0.0488506	GO:0099080	GO:CC	supramolecular complex	19649	3341	GO:0110165	IEA,IEA,IEA,IBA IEA,IEA,IEA,IEA,IEA,IEA,IEA,IBA IEA,IBA IEA,IBA IEA,IBA IEA,IEA,IEA,IEA,IEA,IEA,IEA,IEA,IEA,IEA,IEA,IEA,IEA,IEA,IEA,IEA,IEA,IEA,IEA,IEA,IEA,IEA,IEA,IEA,IEA,IEA,IEA,IEA,IBA IEA,IBA IEA,IEA,IEA,IEA,IEA,IEA,IEA,IDA IEA,IPI IBA IEA	ENSBTAG00000020824	FALSE	KRT10
query_1	TRUE	5.51911e-24	1044	165	51	0.309091	0.0488506	GO:0099080	GO:CC	supramolecular complex	19649	3341	GO:0110165	IEA,IEA,IEA,IBA IEA,IEA,IEA,IEA,IEA,IEA,IEA,IBA IEA,IBA IEA,IBA IEA,IBA IEA,IEA,IEA,IEA,IEA,IEA,IEA,IEA,IEA,IEA,IEA,IEA,IEA,IEA,IEA,IEA,IEA,IEA,IEA,IEA,IEA,IEA,IEA,IEA,IEA,IEA,IEA,IEA,IBA IEA,IBA IEA,IEA,IEA,IEA,IEA,IEA,IEA,IDA IEA,IPI IBA IEA	ENSBTAG00000017685	FALSE	JUP
query_1	TRUE	5.51911e-24	1044	165	51	0.309091	0.0488506	GO:0099080	GO:CC	supramolecular complex	19649	3341	GO:0110165	IEA,IEA,IEA,IBA IEA,IEA,IEA,IEA,IEA,IEA,IEA,IBA IEA,IBA IEA,IBA IEA,IBA IEA,IEA,IEA,IEA,IEA,IEA,IEA,IEA,IEA,IEA,IEA,IEA,IEA,IEA,IEA,IEA,IEA,IEA,IEA,IEA,IEA,IEA,IEA,IEA,IEA,IEA,IEA,IEA,IBA IEA,IBA IEA,IEA,IEA,IEA,IEA,IEA,IEA,IDA IEA,IPI IBA IEA	ENSBTAG00000015518	FALSE	KRT12
query_1	TRUE	5.51911e-24	1044	165	51	0.309091	0.0488506	GO:0099080	GO:CC	supramolecular complex	19649	3341	GO:0110165	IEA,IEA,IEA,IBA IEA,IEA,IEA,IEA,IEA,IEA,IEA,IBA IEA,IBA IEA,IBA IEA,IBA IEA,IEA,IEA,IEA,IEA,IEA,IEA,IEA,IEA,IEA,IEA,IEA,IEA,IEA,IEA,IEA,IEA,IEA,IEA,IEA,IEA,IEA,IEA,IEA,IEA,IEA,IEA,IEA,IBA IEA,IBA IEA,IEA,IEA,IEA,IEA,IEA,IEA,IDA IEA,IPI IBA IEA	ENSBTAG00000007794	FALSE	KRT20
query_1	TRUE	5.51911e-24	1044	165	51	0.309091	0.0488506	GO:0099080	GO:CC	supramolecular complex	19649	3341	GO:0110165	IEA,IEA,IEA,IBA IEA,IEA,IEA,IEA,IEA,IEA,IEA,IBA IEA,IBA IEA,IBA IEA,IBA IEA,IEA,IEA,IEA,IEA,IEA,IEA,IEA,IEA,IEA,IEA,IEA,IEA,IEA,IEA,IEA,IEA,IEA,IEA,IEA,IEA,IEA,IEA,IEA,IEA,IEA,IEA,IEA,IBA IEA,IBA IEA,IEA,IEA,IEA,IEA,IEA,IEA,IDA IEA,IPI IBA IEA	ENSBTAG00000040460	FALSE	KRT23
query_1	TRUE	5.51911e-24	1044	165	51	0.309091	0.0488506	GO:0099080	GO:CC	supramolecular complex	19649	3341	GO:0110165	IEA,IEA,IEA,IBA IEA,IEA,IEA,IEA,IEA,IEA,IEA,IBA IEA,IBA IEA,IBA IEA,IBA IEA,IEA,IEA,IEA,IEA,IEA,IEA,IEA,IEA,IEA,IEA,IEA,IEA,IEA,IEA,IEA,IEA,IEA,IEA,IEA,IEA,IEA,IEA,IEA,IEA,IEA,IEA,IEA,IBA IEA,IBA IEA,IEA,IEA,IEA,IEA,IEA,IEA,IDA IEA,IPI IBA IEA	ENSBTAG00000020078	FALSE	KRT39
query_1	TRUE	5.51911e-24	1044	165	51	0.309091	0.0488506	GO:0099080	GO:CC	supramolecular complex	19649	3341	GO:0110165	IEA,IEA,IEA,IBA IEA,IEA,IEA,IEA,IEA,IEA,IEA,IBA IEA,IBA IEA,IBA IEA,IBA IEA,IEA,IEA,IEA,IEA,IEA,IEA,IEA,IEA,IEA,IEA,IEA,IEA,IEA,IEA,IEA,IEA,IEA,IEA,IEA,IEA,IEA,IEA,IEA,IEA,IEA,IEA,IEA,IBA IEA,IBA IEA,IEA,IEA,IEA,IEA,IEA,IEA,IDA IEA,IPI IBA IEA	ENSBTAG00000017408	FALSE	KRT40
query_1	TRUE	5.51911e-24	1044	165	51	0.309091	0.0488506	GO:0099080	GO:CC	supramolecular complex	19649	3341	GO:0110165	IEA,IEA,IEA,IBA IEA,IEA,IEA,IEA,IEA,IEA,IEA,IBA IEA,IBA IEA,IBA IEA,IBA IEA,IEA,IEA,IEA,IEA,IEA,IEA,IEA,IEA,IEA,IEA,IEA,IEA,IEA,IEA,IEA,IEA,IEA,IEA,IEA,IEA,IEA,IEA,IEA,IEA,IEA,IEA,IEA,IBA IEA,IBA IEA,IEA,IEA,IEA,IEA,IEA,IEA,IDA IEA,IPI IBA IEA	ENSBTAG00000007583	FALSE	KRT14
query_1	TRUE	5.51911e-24	1044	165	51	0.309091	0.0488506	GO:0099080	GO:CC	supramolecular complex	19649	3341	GO:0110165	IEA,IEA,IEA,IBA IEA,IEA,IEA,IEA,IEA,IEA,IEA,IBA IEA,IBA IEA,IBA IEA,IBA IEA,IEA,IEA,IEA,IEA,IEA,IEA,IEA,IEA,IEA,IEA,IEA,IEA,IEA,IEA,IEA,IEA,IEA,IEA,IEA,IEA,IEA,IEA,IEA,IEA,IEA,IEA,IEA,IBA IEA,IBA IEA,IEA,IEA,IEA,IEA,IEA,IEA,IDA IEA,IPI IBA IEA	ENSBTAG00000050581	FALSE
query_1	TRUE	5.51911e-24	1044	165	51	0.309091	0.0488506	GO:0099080	GO:CC	supramolecular complex	19649	3341	GO:0110165	IEA,IEA,IEA,IBA IEA,IEA,IEA,IEA,IEA,IEA,IEA,IBA IEA,IBA IEA,IBA IEA,IBA IEA,IEA,IEA,IEA,IEA,IEA,IEA,IEA,IEA,IEA,IEA,IEA,IEA,IEA,IEA,IEA,IEA,IEA,IEA,IEA,IEA,IEA,IEA,IEA,IEA,IEA,IEA,IEA,IBA IEA,IBA IEA,IEA,IEA,IEA,IEA,IEA,IEA,IDA IEA,IPI IBA IEA	ENSBTAG00000047165	FALSE	KRT9
query_1	TRUE	5.51911e-24	1044	165	51	0.309091	0.0488506	GO:0099080	GO:CC	supramolecular complex	19649	3341	GO:0110165	IEA,IEA,IEA,IBA IEA,IEA,IEA,IEA,IEA,IEA,IEA,IBA IEA,IBA IEA,IBA IEA,IBA IEA,IEA,IEA,IEA,IEA,IEA,IEA,IEA,IEA,IEA,IEA,IEA,IEA,IEA,IEA,IEA,IEA,IEA,IEA,IEA,IEA,IEA,IEA,IEA,IEA,IEA,IEA,IEA,IBA IEA,IBA IEA,IEA,IEA,IEA,IEA,IEA,IEA,IDA IEA,IPI IBA IEA	ENSBTAG00000033766	FALSE	KRT16
query_1	TRUE	5.51911e-24	1044	165	51	0.309091	0.0488506	GO:0099080	GO:CC	supramolecular complex	19649	3341	GO:0110165	IEA,IEA,IEA,IBA IEA,IEA,IEA,IEA,IEA,IEA,IEA,IBA IEA,IBA IEA,IBA IEA,IBA IEA,IEA,IEA,IEA,IEA,IEA,IEA,IEA,IEA,IEA,IEA,IEA,IEA,IEA,IEA,IEA,IEA,IEA,IEA,IEA,IEA,IEA,IEA,IEA,IEA,IEA,IEA,IEA,IBA IEA,IBA IEA,IEA,IEA,IEA,IEA,IEA,IEA,IDA IEA,IPI IBA IEA	ENSBTAG00000050460	FALSE
query_1	TRUE	5.51911e-24	1044	165	51	0.309091	0.0488506	GO:0099080	GO:CC	supramolecular complex	19649	3341	GO:0110165	IEA,IEA,IEA,IBA IEA,IEA,IEA,IEA,IEA,IEA,IEA,IBA IEA,IBA IEA,IBA IEA,IBA IEA,IEA,IEA,IEA,IEA,IEA,IEA,IEA,IEA,IEA,IEA,IEA,IEA,IEA,IEA,IEA,IEA,IEA,IEA,IEA,IEA,IEA,IEA,IEA,IEA,IEA,IEA,IEA,IBA IEA,IBA IEA,IEA,IEA,IEA,IEA,IEA,IEA,IDA IEA,IPI IBA IEA	ENSBTAG00000038759	FALSE
query_1	TRUE	5.51911e-24	1044	165	51	0.309091	0.0488506	GO:0099080	GO:CC	supramolecular complex	19649	3341	GO:0110165	IEA,IEA,IEA,IBA IEA,IEA,IEA,IEA,IEA,IEA,IEA,IBA IEA,IBA IEA,IBA IEA,IBA IEA,IEA,IEA,IEA,IEA,IEA,IEA,IEA,IEA,IEA,IEA,IEA,IEA,IEA,IEA,IEA,IEA,IEA,IEA,IEA,IEA,IEA,IEA,IEA,IEA,IEA,IEA,IEA,IBA IEA,IBA IEA,IEA,IEA,IEA,IEA,IEA,IEA,IDA IEA,IPI IBA IEA	ENSBTAG00000039644	FALSE
query_1	TRUE	5.51911e-24	1044	165	51	0.309091	0.0488506	GO:0099080	GO:CC	supramolecular complex	19649	3341	GO:0110165	IEA,IEA,IEA,IBA IEA,IEA,IEA,IEA,IEA,IEA,IEA,IBA IEA,IBA IEA,IBA IEA,IBA IEA,IEA,IEA,IEA,IEA,IEA,IEA,IEA,IEA,IEA,IEA,IEA,IEA,IEA,IEA,IEA,IEA,IEA,IEA,IEA,IEA,IEA,IEA,IEA,IEA,IEA,IEA,IEA,IBA IEA,IBA IEA,IEA,IEA,IEA,IEA,IEA,IEA,IDA IEA,IPI IBA IEA	ENSBTAG00000064990	FALSE	KRTAP4-7
query_1	TRUE	5.51911e-24	1044	165	51	0.309091	0.0488506	GO:0099080	GO:CC	supramolecular complex	19649	3341	GO:0110165	IEA,IEA,IEA,IBA IEA,IEA,IEA,IEA,IEA,IEA,IEA,IBA IEA,IBA IEA,IBA IEA,IBA IEA,IEA,IEA,IEA,IEA,IEA,IEA,IEA,IEA,IEA,IEA,IEA,IEA,IEA,IEA,IEA,IEA,IEA,IEA,IEA,IEA,IEA,IEA,IEA,IEA,IEA,IEA,IEA,IBA IEA,IBA IEA,IEA,IEA,IEA,IEA,IEA,IEA,IDA IEA,IPI IBA IEA	ENSBTAG00000053670	FALSE
query_1	TRUE	5.51911e-24	1044	165	51	0.309091	0.0488506	GO:0099080	GO:CC	supramolecular complex	19649	3341	GO:0110165	IEA,IEA,IEA,IBA IEA,IEA,IEA,IEA,IEA,IEA,IEA,IBA IEA,IBA IEA,IBA IEA,IBA IEA,IEA,IEA,IEA,IEA,IEA,IEA,IEA,IEA,IEA,IEA,IEA,IEA,IEA,IEA,IEA,IEA,IEA,IEA,IEA,IEA,IEA,IEA,IEA,IEA,IEA,IEA,IEA,IBA IEA,IBA IEA,IEA,IEA,IEA,IEA,IEA,IEA,IDA IEA,IPI IBA IEA	ENSBTAG00000068572	FALSE
query_1	TRUE	5.51911e-24	1044	165	51	0.309091	0.0488506	GO:0099080	GO:CC	supramolecular complex	19649	3341	GO:0110165	IEA,IEA,IEA,IBA IEA,IEA,IEA,IEA,IEA,IEA,IEA,IBA IEA,IBA IEA,IBA IEA,IBA IEA,IEA,IEA,IEA,IEA,IEA,IEA,IEA,IEA,IEA,IEA,IEA,IEA,IEA,IEA,IEA,IEA,IEA,IEA,IEA,IEA,IEA,IEA,IEA,IEA,IEA,IEA,IEA,IBA IEA,IBA IEA,IEA,IEA,IEA,IEA,IEA,IEA,IDA IEA,IPI IBA IEA	ENSBTAG00000054957	FALSE
query_1	TRUE	5.51911e-24	1044	165	51	0.309091	0.0488506	GO:0099080	GO:CC	supramolecular complex	19649	3341	GO:0110165	IEA,IEA,IEA,IBA IEA,IEA,IEA,IEA,IEA,IEA,IEA,IBA IEA,IBA IEA,IBA IEA,IBA IEA,IEA,IEA,IEA,IEA,IEA,IEA,IEA,IEA,IEA,IEA,IEA,IEA,IEA,IEA,IEA,IEA,IEA,IEA,IEA,IEA,IEA,IEA,IEA,IEA,IEA,IEA,IEA,IBA IEA,IBA IEA,IEA,IEA,IEA,IEA,IEA,IEA,IDA IEA,IPI IBA IEA	ENSBTAG00000040229	FALSE
query_1	TRUE	5.51911e-24	1044	165	51	0.309091	0.0488506	GO:0099080	GO:CC	supramolecular complex	19649	3341	GO:0110165	IEA,IEA,IEA,IBA IEA,IEA,IEA,IEA,IEA,IEA,IEA,IBA IEA,IBA IEA,IBA IEA,IBA IEA,IEA,IEA,IEA,IEA,IEA,IEA,IEA,IEA,IEA,IEA,IEA,IEA,IEA,IEA,IEA,IEA,IEA,IEA,IEA,IEA,IEA,IEA,IEA,IEA,IEA,IEA,IEA,IBA IEA,IBA IEA,IEA,IEA,IEA,IEA,IEA,IEA,IDA IEA,IPI IBA IEA	ENSBTAG00000064860	FALSE	KRTAP9-2
query_1	TRUE	5.51911e-24	1044	165	51	0.309091	0.0488506	GO:0099080	GO:CC	supramolecular complex	19649	3341	GO:0110165	IEA,IEA,IEA,IBA IEA,IEA,IEA,IEA,IEA,IEA,IEA,IBA IEA,IBA IEA,IBA IEA,IBA IEA,IEA,IEA,IEA,IEA,IEA,IEA,IEA,IEA,IEA,IEA,IEA,IEA,IEA,IEA,IEA,IEA,IEA,IEA,IEA,IEA,IEA,IEA,IEA,IEA,IEA,IEA,IEA,IBA IEA,IBA IEA,IEA,IEA,IEA,IEA,IEA,IEA,IDA IEA,IPI IBA IEA	ENSBTAG00000069163	FALSE	KRTAP16-1
query_1	TRUE	5.51911e-24	1044	165	51	0.309091	0.0488506	GO:0099080	GO:CC	supramolecular complex	19649	3341	GO:0110165	IEA,IEA,IEA,IBA IEA,IEA,IEA,IEA,IEA,IEA,IEA,IBA IEA,IBA IEA,IBA IEA,IBA IEA,IEA,IEA,IEA,IEA,IEA,IEA,IEA,IEA,IEA,IEA,IEA,IEA,IEA,IEA,IEA,IEA,IEA,IEA,IEA,IEA,IEA,IEA,IEA,IEA,IEA,IEA,IEA,IBA IEA,IBA IEA,IEA,IEA,IEA,IEA,IEA,IEA,IDA IEA,IPI IBA IEA	ENSBTAG00000013685	FALSE	KRT31
query_1	TRUE	5.51911e-24	1044	165	51	0.309091	0.0488506	GO:0099080	GO:CC	supramolecular complex	19649	3341	GO:0110165	IEA,IEA,IEA,IBA IEA,IEA,IEA,IEA,IEA,IEA,IEA,IBA IEA,IBA IEA,IBA IEA,IBA IEA,IEA,IEA,IEA,IEA,IEA,IEA,IEA,IEA,IEA,IEA,IEA,IEA,IEA,IEA,IEA,IEA,IEA,IEA,IEA,IEA,IEA,IEA,IEA,IEA,IEA,IEA,IEA,IBA IEA,IBA IEA,IEA,IEA,IEA,IEA,IEA,IEA,IDA IEA,IPI IBA IEA	ENSBTAG00000000573	FALSE	KRT37
query_1	TRUE	5.51911e-24	1044	165	51	0.309091	0.0488506	GO:0099080	GO:CC	supramolecular complex	19649	3341	GO:0110165	IEA,IEA,IEA,IBA IEA,IEA,IEA,IEA,IEA,IEA,IEA,IBA IEA,IBA IEA,IBA IEA,IBA IEA,IEA,IEA,IEA,IEA,IEA,IEA,IEA,IEA,IEA,IEA,IEA,IEA,IEA,IEA,IEA,IEA,IEA,IEA,IEA,IEA,IEA,IEA,IEA,IEA,IEA,IEA,IEA,IBA IEA,IBA IEA,IEA,IEA,IEA,IEA,IEA,IEA,IDA IEA,IPI IBA IEA	ENSBTAG00000053139	FALSE
query_1	TRUE	5.51911e-24	1044	165	51	0.309091	0.0488506	GO:0099080	GO:CC	supramolecular complex	19649	3341	GO:0110165	IEA,IEA,IEA,IBA IEA,IEA,IEA,IEA,IEA,IEA,IEA,IBA IEA,IBA IEA,IBA IEA,IBA IEA,IEA,IEA,IEA,IEA,IEA,IEA,IEA,IEA,IEA,IEA,IEA,IEA,IEA,IEA,IEA,IEA,IEA,IEA,IEA,IEA,IEA,IEA,IEA,IEA,IEA,IEA,IEA,IBA IEA,IBA IEA,IEA,IEA,IEA,IEA,IEA,IEA,IDA IEA,IPI IBA IEA	ENSBTAG00000046124	FALSE	KRT36
query_1	TRUE	5.51911e-24	1044	165	51	0.309091	0.0488506	GO:0099080	GO:CC	supramolecular complex	19649	3341	GO:0110165	IEA,IEA,IEA,IBA IEA,IEA,IEA,IEA,IEA,IEA,IEA,IBA IEA,IBA IEA,IBA IEA,IBA IEA,IEA,IEA,IEA,IEA,IEA,IEA,IEA,IEA,IEA,IEA,IEA,IEA,IEA,IEA,IEA,IEA,IEA,IEA,IEA,IEA,IEA,IEA,IEA,IEA,IEA,IEA,IEA,IBA IEA,IBA IEA,IEA,IEA,IEA,IEA,IEA,IEA,IDA IEA,IPI IBA IEA	ENSBTAG00000054927	FALSE	KRTAP3-3
query_1	TRUE	5.51911e-24	1044	165	51	0.309091	0.0488506	GO:0099080	GO:CC	supramolecular complex	19649	3341	GO:0110165	IEA,IEA,IEA,IBA IEA,IEA,IEA,IEA,IEA,IEA,IEA,IBA IEA,IBA IEA,IBA IEA,IBA IEA,IEA,IEA,IEA,IEA,IEA,IEA,IEA,IEA,IEA,IEA,IEA,IEA,IEA,IEA,IEA,IEA,IEA,IEA,IEA,IEA,IEA,IEA,IEA,IEA,IEA,IEA,IEA,IBA IEA,IBA IEA,IEA,IEA,IEA,IEA,IEA,IEA,IDA IEA,IPI IBA IEA	ENSBTAG00000054092	FALSE
query_1	TRUE	5.51911e-24	1044	165	51	0.309091	0.0488506	GO:0099080	GO:CC	supramolecular complex	19649	3341	GO:0110165	IEA,IEA,IEA,IBA IEA,IEA,IEA,IEA,IEA,IEA,IEA,IBA IEA,IBA IEA,IBA IEA,IBA IEA,IEA,IEA,IEA,IEA,IEA,IEA,IEA,IEA,IEA,IEA,IEA,IEA,IEA,IEA,IEA,IEA,IEA,IEA,IEA,IEA,IEA,IEA,IEA,IEA,IEA,IEA,IEA,IBA IEA,IBA IEA,IEA,IEA,IEA,IEA,IEA,IEA,IDA IEA,IPI IBA IEA	ENSBTAG00000054542	FALSE
query_1	TRUE	5.51911e-24	1044	165	51	0.309091	0.0488506	GO:0099080	GO:CC	supramolecular complex	19649	3341	GO:0110165	IEA,IEA,IEA,IBA IEA,IEA,IEA,IEA,IEA,IEA,IEA,IBA IEA,IBA IEA,IBA IEA,IBA IEA,IEA,IEA,IEA,IEA,IEA,IEA,IEA,IEA,IEA,IEA,IEA,IEA,IEA,IEA,IEA,IEA,IEA,IEA,IEA,IEA,IEA,IEA,IEA,IEA,IEA,IEA,IEA,IBA IEA,IBA IEA,IEA,IEA,IEA,IEA,IEA,IEA,IDA IEA,IPI IBA IEA	ENSBTAG00000052919	FALSE	KRTAP3-1
query_1	TRUE	5.51911e-24	1044	165	51	0.309091	0.0488506	GO:0099080	GO:CC	supramolecular complex	19649	3341	GO:0110165	IEA,IEA,IEA,IBA IEA,IEA,IEA,IEA,IEA,IEA,IEA,IBA IEA,IBA IEA,IBA IEA,IBA IEA,IEA,IEA,IEA,IEA,IEA,IEA,IEA,IEA,IEA,IEA,IEA,IEA,IEA,IEA,IEA,IEA,IEA,IEA,IEA,IEA,IEA,IEA,IEA,IEA,IEA,IEA,IEA,IBA IEA,IBA IEA,IEA,IEA,IEA,IEA,IEA,IEA,IDA IEA,IPI IBA IEA	ENSBTAG00000056481	FALSE
query_1	TRUE	5.51911e-24	1044	165	51	0.309091	0.0488506	GO:0099080	GO:CC	supramolecular complex	19649	3341	GO:0110165	IEA,IEA,IEA,IBA IEA,IEA,IEA,IEA,IEA,IEA,IEA,IBA IEA,IBA IEA,IBA IEA,IBA IEA,IEA,IEA,IEA,IEA,IEA,IEA,IEA,IEA,IEA,IEA,IEA,IEA,IEA,IEA,IEA,IEA,IEA,IEA,IEA,IEA,IEA,IEA,IEA,IEA,IEA,IEA,IEA,IBA IEA,IBA IEA,IEA,IEA,IEA,IEA,IEA,IEA,IDA IEA,IPI IBA IEA	ENSBTAG00000054462	FALSE
query_1	TRUE	5.51911e-24	1044	165	51	0.309091	0.0488506	GO:0099080	GO:CC	supramolecular complex	19649	3341	GO:0110165	IEA,IEA,IEA,IBA IEA,IEA,IEA,IEA,IEA,IEA,IEA,IBA IEA,IBA IEA,IBA IEA,IBA IEA,IEA,IEA,IEA,IEA,IEA,IEA,IEA,IEA,IEA,IEA,IEA,IEA,IEA,IEA,IEA,IEA,IEA,IEA,IEA,IEA,IEA,IEA,IEA,IEA,IEA,IEA,IEA,IBA IEA,IBA IEA,IEA,IEA,IEA,IEA,IEA,IEA,IDA IEA,IPI IBA IEA	ENSBTAG00000065481	FALSE
query_1	TRUE	5.51911e-24	1044	165	51	0.309091	0.0488506	GO:0099080	GO:CC	supramolecular complex	19649	3341	GO:0110165	IEA,IEA,IEA,IBA IEA,IEA,IEA,IEA,IEA,IEA,IEA,IBA IEA,IBA IEA,IBA IEA,IBA IEA,IEA,IEA,IEA,IEA,IEA,IEA,IEA,IEA,IEA,IEA,IEA,IEA,IEA,IEA,IEA,IEA,IEA,IEA,IEA,IEA,IEA,IEA,IEA,IEA,IEA,IEA,IEA,IBA IEA,IBA IEA,IEA,IEA,IEA,IEA,IEA,IEA,IDA IEA,IPI IBA IEA	ENSBTAG00000058782	FALSE
query_1	TRUE	5.51911e-24	1044	165	51	0.309091	0.0488506	GO:0099080	GO:CC	supramolecular complex	19649	3341	GO:0110165	IEA,IEA,IEA,IBA IEA,IEA,IEA,IEA,IEA,IEA,IEA,IBA IEA,IBA IEA,IBA IEA,IBA IEA,IEA,IEA,IEA,IEA,IEA,IEA,IEA,IEA,IEA,IEA,IEA,IEA,IEA,IEA,IEA,IEA,IEA,IEA,IEA,IEA,IEA,IEA,IEA,IEA,IEA,IEA,IEA,IBA IEA,IBA IEA,IEA,IEA,IEA,IEA,IEA,IEA,IDA IEA,IPI IBA IEA	ENSBTAG00000066314	FALSE
query_1	TRUE	5.51911e-24	1044	165	51	0.309091	0.0488506	GO:0099080	GO:CC	supramolecular complex	19649	3341	GO:0110165	IEA,IEA,IEA,IBA IEA,IEA,IEA,IEA,IEA,IEA,IEA,IBA IEA,IBA IEA,IBA IEA,IBA IEA,IEA,IEA,IEA,IEA,IEA,IEA,IEA,IEA,IEA,IEA,IEA,IEA,IEA,IEA,IEA,IEA,IEA,IEA,IEA,IEA,IEA,IEA,IEA,IEA,IEA,IEA,IEA,IBA IEA,IBA IEA,IEA,IEA,IEA,IEA,IEA,IEA,IDA IEA,IPI IBA IEA	ENSBTAG00000064362	FALSE
query_1	TRUE	5.51911e-24	1044	165	51	0.309091	0.0488506	GO:0099080	GO:CC	supramolecular complex	19649	3341	GO:0110165	IEA,IEA,IEA,IBA IEA,IEA,IEA,IEA,IEA,IEA,IEA,IBA IEA,IBA IEA,IBA IEA,IBA IEA,IEA,IEA,IEA,IEA,IEA,IEA,IEA,IEA,IEA,IEA,IEA,IEA,IEA,IEA,IEA,IEA,IEA,IEA,IEA,IEA,IEA,IEA,IEA,IEA,IEA,IEA,IEA,IBA IEA,IBA IEA,IEA,IEA,IEA,IEA,IEA,IEA,IDA IEA,IPI IBA IEA	ENSBTAG00000050842	FALSE
query_1	TRUE	5.51911e-24	1044	165	51	0.309091	0.0488506	GO:0099080	GO:CC	supramolecular complex	19649	3341	GO:0110165	IEA,IEA,IEA,IBA IEA,IEA,IEA,IEA,IEA,IEA,IEA,IBA IEA,IBA IEA,IBA IEA,IBA IEA,IEA,IEA,IEA,IEA,IEA,IEA,IEA,IEA,IEA,IEA,IEA,IEA,IEA,IEA,IEA,IEA,IEA,IEA,IEA,IEA,IEA,IEA,IEA,IEA,IEA,IEA,IEA,IBA IEA,IBA IEA,IEA,IEA,IEA,IEA,IEA,IEA,IDA IEA,IPI IBA IEA	ENSBTAG00000030555	FALSE	KRT28
query_1	TRUE	5.51911e-24	1044	165	51	0.309091	0.0488506	GO:0099080	GO:CC	supramolecular complex	19649	3341	GO:0110165	IEA,IEA,IEA,IBA IEA,IEA,IEA,IEA,IEA,IEA,IEA,IBA IEA,IBA IEA,IBA IEA,IBA IEA,IEA,IEA,IEA,IEA,IEA,IEA,IEA,IEA,IEA,IEA,IEA,IEA,IEA,IEA,IEA,IEA,IEA,IEA,IEA,IEA,IEA,IEA,IEA,IEA,IEA,IEA,IEA,IBA IEA,IBA IEA,IEA,IEA,IEA,IEA,IEA,IEA,IDA IEA,IPI IBA IEA	ENSBTAG00000030542	FALSE	KRT25
query_1	TRUE	5.51911e-24	1044	165	51	0.309091	0.0488506	GO:0099080	GO:CC	supramolecular complex	19649	3341	GO:0110165	IEA,IEA,IEA,IBA IEA,IEA,IEA,IEA,IEA,IEA,IEA,IBA IEA,IBA IEA,IBA IEA,IBA IEA,IEA,IEA,IEA,IEA,IEA,IEA,IEA,IEA,IEA,IEA,IEA,IEA,IEA,IEA,IEA,IEA,IEA,IEA,IEA,IEA,IEA,IEA,IEA,IEA,IEA,IEA,IEA,IBA IEA,IBA IEA,IEA,IEA,IEA,IEA,IEA,IEA,IDA IEA,IPI IBA IEA	ENSBTAG00000006806	FALSE	KRT17
query_1	TRUE	5.51911e-24	1044	165	51	0.309091	0.0488506	GO:0099080	GO:CC	supramolecular complex	19649	3341	GO:0110165	IEA,IEA,IEA,IBA IEA,IEA,IEA,IEA,IEA,IEA,IEA,IBA IEA,IBA IEA,IBA IEA,IBA IEA,IEA,IEA,IEA,IEA,IEA,IEA,IEA,IEA,IEA,IEA,IEA,IEA,IEA,IEA,IEA,IEA,IEA,IEA,IEA,IEA,IEA,IEA,IEA,IEA,IEA,IEA,IEA,IBA IEA,IBA IEA,IEA,IEA,IEA,IEA,IEA,IEA,IDA IEA,IPI IBA IEA	ENSBTAG00000047262	FALSE	KRT42
query_1	TRUE	5.51911e-24	1044	165	51	0.309091	0.0488506	GO:0099080	GO:CC	supramolecular complex	19649	3341	GO:0110165	IEA,IEA,IEA,IBA IEA,IEA,IEA,IEA,IEA,IEA,IEA,IBA IEA,IBA IEA,IBA IEA,IBA IEA,IEA,IEA,IEA,IEA,IEA,IEA,IEA,IEA,IEA,IEA,IEA,IEA,IEA,IEA,IEA,IEA,IEA,IEA,IEA,IEA,IEA,IEA,IEA,IEA,IEA,IEA,IEA,IBA IEA,IBA IEA,IEA,IEA,IEA,IEA,IEA,IEA,IDA IEA,IPI IBA IEA	ENSBTAG00000004905	FALSE	KRT19
query_1	TRUE	5.51911e-24	1044	165	51	0.309091	0.0488506	GO:0099080	GO:CC	supramolecular complex	19649	3341	GO:0110165	IEA,IEA,IEA,IBA IEA,IEA,IEA,IEA,IEA,IEA,IEA,IBA IEA,IBA IEA,IBA IEA,IBA IEA,IEA,IEA,IEA,IEA,IEA,IEA,IEA,IEA,IEA,IEA,IEA,IEA,IEA,IEA,IEA,IEA,IEA,IEA,IEA,IEA,IEA,IEA,IEA,IEA,IEA,IEA,IEA,IBA IEA,IBA IEA,IEA,IEA,IEA,IEA,IEA,IEA,IDA IEA,IPI IBA IEA	ENSBTAG00000004903	FALSE	KRT15
query_1	TRUE	5.51911e-24	1044	165	51	0.309091	0.0488506	GO:0099080	GO:CC	supramolecular complex	19649	3341	GO:0110165	IEA,IEA,IEA,IBA IEA,IEA,IEA,IEA,IEA,IEA,IEA,IBA IEA,IBA IEA,IBA IEA,IBA IEA,IEA,IEA,IEA,IEA,IEA,IEA,IEA,IEA,IEA,IEA,IEA,IEA,IEA,IEA,IEA,IEA,IEA,IEA,IEA,IEA,IEA,IEA,IEA,IEA,IEA,IEA,IEA,IBA IEA,IBA IEA,IEA,IEA,IEA,IEA,IEA,IEA,IDA IEA,IPI IBA IEA	ENSBTAG00000037553	FALSE	KRT33A
query_1	TRUE	5.51911e-24	1044	165	51	0.309091	0.0488506	GO:0099080	GO:CC	supramolecular complex	19649	3341	GO:0110165	IEA,IEA,IEA,IBA IEA,IEA,IEA,IEA,IEA,IEA,IEA,IBA IEA,IBA IEA,IBA IEA,IBA IEA,IEA,IEA,IEA,IEA,IEA,IEA,IEA,IEA,IEA,IEA,IEA,IEA,IEA,IEA,IEA,IEA,IEA,IEA,IEA,IEA,IEA,IEA,IEA,IEA,IEA,IEA,IEA,IBA IEA,IBA IEA,IEA,IEA,IEA,IEA,IEA,IEA,IDA IEA,IPI IBA IEA	ENSBTAG00000016384	FALSE	KRT32
query_1	TRUE	5.51911e-24	1044	165	51	0.309091	0.0488506	GO:0099080	GO:CC	supramolecular complex	19649	3341	GO:0110165	IEA,IEA,IEA,IBA IEA,IEA,IEA,IEA,IEA,IEA,IEA,IBA IEA,IBA IEA,IBA IEA,IBA IEA,IEA,IEA,IEA,IEA,IEA,IEA,IEA,IEA,IEA,IEA,IEA,IEA,IEA,IEA,IEA,IEA,IEA,IEA,IEA,IEA,IEA,IEA,IEA,IEA,IEA,IEA,IEA,IBA IEA,IBA IEA,IEA,IEA,IEA,IEA,IEA,IEA,IDA IEA,IPI IBA IEA	ENSBTAG00000007300	FALSE	FHL3
query_1	TRUE	5.51911e-24	1044	165	51	0.309091	0.0488506	GO:0099080	GO:CC	supramolecular complex	19649	3341	GO:0110165	IEA,IEA,IEA,IBA IEA,IEA,IEA,IEA,IEA,IEA,IEA,IBA IEA,IBA IEA,IBA IEA,IBA IEA,IEA,IEA,IEA,IEA,IEA,IEA,IEA,IEA,IEA,IEA,IEA,IEA,IEA,IEA,IEA,IEA,IEA,IEA,IEA,IEA,IEA,IEA,IEA,IEA,IEA,IEA,IEA,IBA IEA,IBA IEA,IEA,IEA,IEA,IEA,IEA,IEA,IDA IEA,IPI IBA IEA	ENSBTAG00000011316	FALSE	ZC3H12A
query_1	TRUE	5.51911e-24	1044	165	51	0.309091	0.0488506	GO:0099080	GO:CC	supramolecular complex	19649	3341	GO:0110165	IEA,IEA,IEA,IBA IEA,IEA,IEA,IEA,IEA,IEA,IEA,IBA IEA,IBA IEA,IBA IEA,IBA IEA,IEA,IEA,IEA,IEA,IEA,IEA,IEA,IEA,IEA,IEA,IEA,IEA,IEA,IEA,IEA,IEA,IEA,IEA,IEA,IEA,IEA,IEA,IEA,IEA,IEA,IEA,IEA,IBA IEA,IBA IEA,IEA,IEA,IEA,IEA,IEA,IEA,IDA IEA,IPI IBA IEA	ENSBTAG00000010506	FALSE	MEAF6
query_1	TRUE	5.51911e-24	1044	165	51	0.309091	0.0488506	GO:0099080	GO:CC	supramolecular complex	19649	3341	GO:0110165	IEA,IEA,IEA,IBA IEA,IEA,IEA,IEA,IEA,IEA,IEA,IBA IEA,IBA IEA,IBA IEA,IBA IEA,IEA,IEA,IEA,IEA,IEA,IEA,IEA,IEA,IEA,IEA,IEA,IEA,IEA,IEA,IEA,IEA,IEA,IEA,IEA,IEA,IEA,IEA,IEA,IEA,IEA,IEA,IEA,IBA IEA,IBA IEA,IEA,IEA,IEA,IEA,IEA,IEA,IDA IEA,IPI IBA IEA	ENSBTAG00000015014	FALSE	CENPO
query_1	TRUE	3.2923e-19	1884	165	60	0.363636	0.0318471	GO:0005856	GO:CC	cytoskeleton	19649	399	GO:0043232	IEA,IEA,IBA IEA,IBA IEA,IBA IEA,IEA,IEA,IEA,IBA IEA,IBA IEA,IBA IEA,IBA IEA,IEA,IBA IEA,IBA IEA,IBA IEA,IBA IEA,IEA,IEA,IEA,IEA,IEA,IEA,IEA,IEA,IEA,IEA,IBA IEA,IBA IEA,IEA,IBA IEA,IEA,IEA,IEA,IEA,IEA,IEA,IEA,IEA,IEA,IEA,IEA,IBA IEA,IBA IEA,IBA IEA,IBA IEA,IBA IEA,IBA IEA,IBA IEA,IBA IEA,IEA,IEA,IEA,IBA IEA,IEA,IBA IEA,ISS IEA,IBA,IEA,IEA	ENSBTAG00000019262	FALSE	TOP2A
query_1	TRUE	3.2923e-19	1884	165	60	0.363636	0.0318471	GO:0005856	GO:CC	cytoskeleton	19649	399	GO:0043232	IEA,IEA,IBA IEA,IBA IEA,IBA IEA,IEA,IEA,IEA,IBA IEA,IBA IEA,IBA IEA,IBA IEA,IEA,IBA IEA,IBA IEA,IBA IEA,IBA IEA,IEA,IEA,IEA,IEA,IEA,IEA,IEA,IEA,IEA,IEA,IBA IEA,IBA IEA,IEA,IBA IEA,IEA,IEA,IEA,IEA,IEA,IEA,IEA,IEA,IEA,IEA,IEA,IBA IEA,IBA IEA,IBA IEA,IBA IEA,IBA IEA,IBA IEA,IBA IEA,IBA IEA,IEA,IEA,IEA,IBA IEA,IEA,IBA IEA,ISS IEA,IBA,IEA,IEA	ENSBTAG00000030539	FALSE	KRT222
query_1	TRUE	3.2923e-19	1884	165	60	0.363636	0.0318471	GO:0005856	GO:CC	cytoskeleton	19649	399	GO:0043232	IEA,IEA,IBA IEA,IBA IEA,IBA IEA,IEA,IEA,IEA,IBA IEA,IBA IEA,IBA IEA,IBA IEA,IEA,IBA IEA,IBA IEA,IBA IEA,IBA IEA,IEA,IEA,IEA,IEA,IEA,IEA,IEA,IEA,IEA,IEA,IBA IEA,IBA IEA,IEA,IBA IEA,IEA,IEA,IEA,IEA,IEA,IEA,IEA,IEA,IEA,IEA,IEA,IBA IEA,IBA IEA,IBA IEA,IBA IEA,IBA IEA,IBA IEA,IBA IEA,IBA IEA,IEA,IEA,IEA,IBA IEA,IEA,IBA IEA,ISS IEA,IBA,IEA,IEA	ENSBTAG00000030548	FALSE	KRT27
query_1	TRUE	3.2923e-19	1884	165	60	0.363636	0.0318471	GO:0005856	GO:CC	cytoskeleton	19649	399	GO:0043232	IEA,IEA,IBA IEA,IBA IEA,IBA IEA,IEA,IEA,IEA,IBA IEA,IBA IEA,IBA IEA,IBA IEA,IEA,IBA IEA,IBA IEA,IBA IEA,IBA IEA,IEA,IEA,IEA,IEA,IEA,IEA,IEA,IEA,IEA,IEA,IBA IEA,IBA IEA,IEA,IBA IEA,IEA,IEA,IEA,IEA,IEA,IEA,IEA,IEA,IEA,IEA,IEA,IBA IEA,IBA IEA,IBA IEA,IBA IEA,IBA IEA,IBA IEA,IBA IEA,IBA IEA,IEA,IEA,IEA,IBA IEA,IEA,IBA IEA,ISS IEA,IBA,IEA,IEA	ENSBTAG00000040279	FALSE	KRT24
query_1	TRUE	3.2923e-19	1884	165	60	0.363636	0.0318471	GO:0005856	GO:CC	cytoskeleton	19649	399	GO:0043232	IEA,IEA,IBA IEA,IBA IEA,IBA IEA,IEA,IEA,IEA,IBA IEA,IBA IEA,IBA IEA,IBA IEA,IEA,IBA IEA,IBA IEA,IBA IEA,IBA IEA,IEA,IEA,IEA,IEA,IEA,IEA,IEA,IEA,IEA,IEA,IBA IEA,IBA IEA,IEA,IBA IEA,IEA,IEA,IEA,IEA,IEA,IEA,IEA,IEA,IEA,IEA,IEA,IBA IEA,IBA IEA,IBA IEA,IBA IEA,IBA IEA,IBA IEA,IBA IEA,IBA IEA,IEA,IEA,IEA,IBA IEA,IEA,IBA IEA,ISS IEA,IBA,IEA,IEA	ENSBTAG00000020824	FALSE	KRT10
query_1	TRUE	3.2923e-19	1884	165	60	0.363636	0.0318471	GO:0005856	GO:CC	cytoskeleton	19649	399	GO:0043232	IEA,IEA,IBA IEA,IBA IEA,IBA IEA,IEA,IEA,IEA,IBA IEA,IBA IEA,IBA IEA,IBA IEA,IEA,IBA IEA,IBA IEA,IBA IEA,IBA IEA,IEA,IEA,IEA,IEA,IEA,IEA,IEA,IEA,IEA,IEA,IBA IEA,IBA IEA,IEA,IBA IEA,IEA,IEA,IEA,IEA,IEA,IEA,IEA,IEA,IEA,IEA,IEA,IBA IEA,IBA IEA,IBA IEA,IBA IEA,IBA IEA,IBA IEA,IBA IEA,IBA IEA,IEA,IEA,IEA,IBA IEA,IEA,IBA IEA,ISS IEA,IBA,IEA,IEA	ENSBTAG00000017685	FALSE	JUP
query_1	TRUE	3.2923e-19	1884	165	60	0.363636	0.0318471	GO:0005856	GO:CC	cytoskeleton	19649	399	GO:0043232	IEA,IEA,IBA IEA,IBA IEA,IBA IEA,IEA,IEA,IEA,IBA IEA,IBA IEA,IBA IEA,IBA IEA,IEA,IBA IEA,IBA IEA,IBA IEA,IBA IEA,IEA,IEA,IEA,IEA,IEA,IEA,IEA,IEA,IEA,IEA,IBA IEA,IBA IEA,IEA,IBA IEA,IEA,IEA,IEA,IEA,IEA,IEA,IEA,IEA,IEA,IEA,IEA,IBA IEA,IBA IEA,IBA IEA,IBA IEA,IBA IEA,IBA IEA,IBA IEA,IBA IEA,IEA,IEA,IEA,IBA IEA,IEA,IBA IEA,ISS IEA,IBA,IEA,IEA	ENSBTAG00000013698	FALSE	ODAD4
query_1	TRUE	3.2923e-19	1884	165	60	0.363636	0.0318471	GO:0005856	GO:CC	cytoskeleton	19649	399	GO:0043232	IEA,IEA,IBA IEA,IBA IEA,IBA IEA,IEA,IEA,IEA,IBA IEA,IBA IEA,IBA IEA,IBA IEA,IEA,IBA IEA,IBA IEA,IBA IEA,IBA IEA,IEA,IEA,IEA,IEA,IEA,IEA,IEA,IEA,IEA,IEA,IBA IEA,IBA IEA,IEA,IBA IEA,IEA,IEA,IEA,IEA,IEA,IEA,IEA,IEA,IEA,IEA,IEA,IBA IEA,IBA IEA,IBA IEA,IBA IEA,IBA IEA,IBA IEA,IBA IEA,IBA IEA,IEA,IEA,IEA,IBA IEA,IEA,IBA IEA,ISS IEA,IBA,IEA,IEA	ENSBTAG00000015518	FALSE	KRT12
query_1	TRUE	3.2923e-19	1884	165	60	0.363636	0.0318471	GO:0005856	GO:CC	cytoskeleton	19649	399	GO:0043232	IEA,IEA,IBA IEA,IBA IEA,IBA IEA,IEA,IEA,IEA,IBA IEA,IBA IEA,IBA IEA,IBA IEA,IEA,IBA IEA,IBA IEA,IBA IEA,IBA IEA,IEA,IEA,IEA,IEA,IEA,IEA,IEA,IEA,IEA,IEA,IBA IEA,IBA IEA,IEA,IBA IEA,IEA,IEA,IEA,IEA,IEA,IEA,IEA,IEA,IEA,IEA,IEA,IBA IEA,IBA IEA,IBA IEA,IBA IEA,IBA IEA,IBA IEA,IBA IEA,IBA IEA,IEA,IEA,IEA,IBA IEA,IEA,IBA IEA,ISS IEA,IBA,IEA,IEA	ENSBTAG00000007794	FALSE	KRT20
query_1	TRUE	3.2923e-19	1884	165	60	0.363636	0.0318471	GO:0005856	GO:CC	cytoskeleton	19649	399	GO:0043232	IEA,IEA,IBA IEA,IBA IEA,IBA IEA,IEA,IEA,IEA,IBA IEA,IBA IEA,IBA IEA,IBA IEA,IEA,IBA IEA,IBA IEA,IBA IEA,IBA IEA,IEA,IEA,IEA,IEA,IEA,IEA,IEA,IEA,IEA,IEA,IBA IEA,IBA IEA,IEA,IBA IEA,IEA,IEA,IEA,IEA,IEA,IEA,IEA,IEA,IEA,IEA,IEA,IBA IEA,IBA IEA,IBA IEA,IBA IEA,IBA IEA,IBA IEA,IBA IEA,IBA IEA,IEA,IEA,IEA,IBA IEA,IEA,IBA IEA,ISS IEA,IBA,IEA,IEA	ENSBTAG00000040460	FALSE	KRT23
query_1	TRUE	3.2923e-19	1884	165	60	0.363636	0.0318471	GO:0005856	GO:CC	cytoskeleton	19649	399	GO:0043232	IEA,IEA,IBA IEA,IBA IEA,IBA IEA,IEA,IEA,IEA,IBA IEA,IBA IEA,IBA IEA,IBA IEA,IEA,IBA IEA,IBA IEA,IBA IEA,IBA IEA,IEA,IEA,IEA,IEA,IEA,IEA,IEA,IEA,IEA,IEA,IBA IEA,IBA IEA,IEA,IBA IEA,IEA,IEA,IEA,IEA,IEA,IEA,IEA,IEA,IEA,IEA,IEA,IBA IEA,IBA IEA,IBA IEA,IBA IEA,IBA IEA,IBA IEA,IBA IEA,IBA IEA,IEA,IEA,IEA,IBA IEA,IEA,IBA IEA,ISS IEA,IBA,IEA,IEA	ENSBTAG00000020078	FALSE	KRT39
query_1	TRUE	3.2923e-19	1884	165	60	0.363636	0.0318471	GO:0005856	GO:CC	cytoskeleton	19649	399	GO:0043232	IEA,IEA,IBA IEA,IBA IEA,IBA IEA,IEA,IEA,IEA,IBA IEA,IBA IEA,IBA IEA,IBA IEA,IEA,IBA IEA,IBA IEA,IBA IEA,IBA IEA,IEA,IEA,IEA,IEA,IEA,IEA,IEA,IEA,IEA,IEA,IBA IEA,IBA IEA,IEA,IBA IEA,IEA,IEA,IEA,IEA,IEA,IEA,IEA,IEA,IEA,IEA,IEA,IBA IEA,IBA IEA,IBA IEA,IBA IEA,IBA IEA,IBA IEA,IBA IEA,IBA IEA,IEA,IEA,IEA,IBA IEA,IEA,IBA IEA,ISS IEA,IBA,IEA,IEA	ENSBTAG00000017408	FALSE	KRT40
query_1	TRUE	3.2923e-19	1884	165	60	0.363636	0.0318471	GO:0005856	GO:CC	cytoskeleton	19649	399	GO:0043232	IEA,IEA,IBA IEA,IBA IEA,IBA IEA,IEA,IEA,IEA,IBA IEA,IBA IEA,IBA IEA,IBA IEA,IEA,IBA IEA,IBA IEA,IBA IEA,IBA IEA,IEA,IEA,IEA,IEA,IEA,IEA,IEA,IEA,IEA,IEA,IBA IEA,IBA IEA,IEA,IBA IEA,IEA,IEA,IEA,IEA,IEA,IEA,IEA,IEA,IEA,IEA,IEA,IBA IEA,IBA IEA,IBA IEA,IBA IEA,IBA IEA,IBA IEA,IBA IEA,IBA IEA,IEA,IEA,IEA,IBA IEA,IEA,IBA IEA,ISS IEA,IBA,IEA,IEA	ENSBTAG00000052414	FALSE	HAP1
query_1	TRUE	3.2923e-19	1884	165	60	0.363636	0.0318471	GO:0005856	GO:CC	cytoskeleton	19649	399	GO:0043232	IEA,IEA,IBA IEA,IBA IEA,IBA IEA,IEA,IEA,IEA,IBA IEA,IBA IEA,IBA IEA,IBA IEA,IEA,IBA IEA,IBA IEA,IBA IEA,IBA IEA,IEA,IEA,IEA,IEA,IEA,IEA,IEA,IEA,IEA,IEA,IBA IEA,IBA IEA,IEA,IBA IEA,IEA,IEA,IEA,IEA,IEA,IEA,IEA,IEA,IEA,IEA,IEA,IBA IEA,IBA IEA,IBA IEA,IBA IEA,IBA IEA,IBA IEA,IBA IEA,IBA IEA,IEA,IEA,IEA,IBA IEA,IEA,IBA IEA,ISS IEA,IBA,IEA,IEA	ENSBTAG00000007583	FALSE	KRT14
query_1	TRUE	3.2923e-19	1884	165	60	0.363636	0.0318471	GO:0005856	GO:CC	cytoskeleton	19649	399	GO:0043232	IEA,IEA,IBA IEA,IBA IEA,IBA IEA,IEA,IEA,IEA,IBA IEA,IBA IEA,IBA IEA,IBA IEA,IEA,IBA IEA,IBA IEA,IBA IEA,IBA IEA,IEA,IEA,IEA,IEA,IEA,IEA,IEA,IEA,IEA,IEA,IBA IEA,IBA IEA,IEA,IBA IEA,IEA,IEA,IEA,IEA,IEA,IEA,IEA,IEA,IEA,IEA,IEA,IBA IEA,IBA IEA,IBA IEA,IBA IEA,IBA IEA,IBA IEA,IBA IEA,IBA IEA,IEA,IEA,IEA,IBA IEA,IEA,IBA IEA,ISS IEA,IBA,IEA,IEA	ENSBTAG00000050581	FALSE
query_1	TRUE	3.2923e-19	1884	165	60	0.363636	0.0318471	GO:0005856	GO:CC	cytoskeleton	19649	399	GO:0043232	IEA,IEA,IBA IEA,IBA IEA,IBA IEA,IEA,IEA,IEA,IBA IEA,IBA IEA,IBA IEA,IBA IEA,IEA,IBA IEA,IBA IEA,IBA IEA,IBA IEA,IEA,IEA,IEA,IEA,IEA,IEA,IEA,IEA,IEA,IEA,IBA IEA,IBA IEA,IEA,IBA IEA,IEA,IEA,IEA,IEA,IEA,IEA,IEA,IEA,IEA,IEA,IEA,IBA IEA,IBA IEA,IBA IEA,IBA IEA,IBA IEA,IBA IEA,IBA IEA,IBA IEA,IEA,IEA,IEA,IBA IEA,IEA,IBA IEA,ISS IEA,IBA,IEA,IEA	ENSBTAG00000047165	FALSE	KRT9
query_1	TRUE	3.2923e-19	1884	165	60	0.363636	0.0318471	GO:0005856	GO:CC	cytoskeleton	19649	399	GO:0043232	IEA,IEA,IBA IEA,IBA IEA,IBA IEA,IEA,IEA,IEA,IBA IEA,IBA IEA,IBA IEA,IBA IEA,IEA,IBA IEA,IBA IEA,IBA IEA,IBA IEA,IEA,IEA,IEA,IEA,IEA,IEA,IEA,IEA,IEA,IEA,IBA IEA,IBA IEA,IEA,IBA IEA,IEA,IEA,IEA,IEA,IEA,IEA,IEA,IEA,IEA,IEA,IEA,IBA IEA,IBA IEA,IBA IEA,IBA IEA,IBA IEA,IBA IEA,IBA IEA,IBA IEA,IEA,IEA,IEA,IBA IEA,IEA,IBA IEA,ISS IEA,IBA,IEA,IEA	ENSBTAG00000033766	FALSE	KRT16
query_1	TRUE	3.2923e-19	1884	165	60	0.363636	0.0318471	GO:0005856	GO:CC	cytoskeleton	19649	399	GO:0043232	IEA,IEA,IBA IEA,IBA IEA,IBA IEA,IEA,IEA,IEA,IBA IEA,IBA IEA,IBA IEA,IBA IEA,IEA,IBA IEA,IBA IEA,IBA IEA,IBA IEA,IEA,IEA,IEA,IEA,IEA,IEA,IEA,IEA,IEA,IEA,IBA IEA,IBA IEA,IEA,IBA IEA,IEA,IEA,IEA,IEA,IEA,IEA,IEA,IEA,IEA,IEA,IEA,IBA IEA,IBA IEA,IBA IEA,IBA IEA,IBA IEA,IBA IEA,IBA IEA,IBA IEA,IEA,IEA,IEA,IBA IEA,IEA,IBA IEA,ISS IEA,IBA,IEA,IEA	ENSBTAG00000050460	FALSE
query_1	TRUE	3.2923e-19	1884	165	60	0.363636	0.0318471	GO:0005856	GO:CC	cytoskeleton	19649	399	GO:0043232	IEA,IEA,IBA IEA,IBA IEA,IBA IEA,IEA,IEA,IEA,IBA IEA,IBA IEA,IBA IEA,IBA IEA,IEA,IBA IEA,IBA IEA,IBA IEA,IBA IEA,IEA,IEA,IEA,IEA,IEA,IEA,IEA,IEA,IEA,IEA,IBA IEA,IBA IEA,IEA,IBA IEA,IEA,IEA,IEA,IEA,IEA,IEA,IEA,IEA,IEA,IEA,IEA,IBA IEA,IBA IEA,IBA IEA,IBA IEA,IBA IEA,IBA IEA,IBA IEA,IBA IEA,IEA,IEA,IEA,IBA IEA,IEA,IBA IEA,ISS IEA,IBA,IEA,IEA	ENSBTAG00000038759	FALSE
query_1	TRUE	3.2923e-19	1884	165	60	0.363636	0.0318471	GO:0005856	GO:CC	cytoskeleton	19649	399	GO:0043232	IEA,IEA,IBA IEA,IBA IEA,IBA IEA,IEA,IEA,IEA,IBA IEA,IBA IEA,IBA IEA,IBA IEA,IEA,IBA IEA,IBA IEA,IBA IEA,IBA IEA,IEA,IEA,IEA,IEA,IEA,IEA,IEA,IEA,IEA,IEA,IBA IEA,IBA IEA,IEA,IBA IEA,IEA,IEA,IEA,IEA,IEA,IEA,IEA,IEA,IEA,IEA,IEA,IBA IEA,IBA IEA,IBA IEA,IBA IEA,IBA IEA,IBA IEA,IBA IEA,IBA IEA,IEA,IEA,IEA,IBA IEA,IEA,IBA IEA,ISS IEA,IBA,IEA,IEA	ENSBTAG00000039644	FALSE
query_1	TRUE	3.2923e-19	1884	165	60	0.363636	0.0318471	GO:0005856	GO:CC	cytoskeleton	19649	399	GO:0043232	IEA,IEA,IBA IEA,IBA IEA,IBA IEA,IEA,IEA,IEA,IBA IEA,IBA IEA,IBA IEA,IBA IEA,IEA,IBA IEA,IBA IEA,IBA IEA,IBA IEA,IEA,IEA,IEA,IEA,IEA,IEA,IEA,IEA,IEA,IEA,IBA IEA,IBA IEA,IEA,IBA IEA,IEA,IEA,IEA,IEA,IEA,IEA,IEA,IEA,IEA,IEA,IEA,IBA IEA,IBA IEA,IBA IEA,IBA IEA,IBA IEA,IBA IEA,IBA IEA,IBA IEA,IEA,IEA,IEA,IBA IEA,IEA,IBA IEA,ISS IEA,IBA,IEA,IEA	ENSBTAG00000064990	FALSE	KRTAP4-7
query_1	TRUE	3.2923e-19	1884	165	60	0.363636	0.0318471	GO:0005856	GO:CC	cytoskeleton	19649	399	GO:0043232	IEA,IEA,IBA IEA,IBA IEA,IBA IEA,IEA,IEA,IEA,IBA IEA,IBA IEA,IBA IEA,IBA IEA,IEA,IBA IEA,IBA IEA,IBA IEA,IBA IEA,IEA,IEA,IEA,IEA,IEA,IEA,IEA,IEA,IEA,IEA,IBA IEA,IBA IEA,IEA,IBA IEA,IEA,IEA,IEA,IEA,IEA,IEA,IEA,IEA,IEA,IEA,IEA,IBA IEA,IBA IEA,IBA IEA,IBA IEA,IBA IEA,IBA IEA,IBA IEA,IBA IEA,IEA,IEA,IEA,IBA IEA,IEA,IBA IEA,ISS IEA,IBA,IEA,IEA	ENSBTAG00000053670	FALSE
query_1	TRUE	3.2923e-19	1884	165	60	0.363636	0.0318471	GO:0005856	GO:CC	cytoskeleton	19649	399	GO:0043232	IEA,IEA,IBA IEA,IBA IEA,IBA IEA,IEA,IEA,IEA,IBA IEA,IBA IEA,IBA IEA,IBA IEA,IEA,IBA IEA,IBA IEA,IBA IEA,IBA IEA,IEA,IEA,IEA,IEA,IEA,IEA,IEA,IEA,IEA,IEA,IBA IEA,IBA IEA,IEA,IBA IEA,IEA,IEA,IEA,IEA,IEA,IEA,IEA,IEA,IEA,IEA,IEA,IBA IEA,IBA IEA,IBA IEA,IBA IEA,IBA IEA,IBA IEA,IBA IEA,IBA IEA,IEA,IEA,IEA,IBA IEA,IEA,IBA IEA,ISS IEA,IBA,IEA,IEA	ENSBTAG00000068572	FALSE
query_1	TRUE	3.2923e-19	1884	165	60	0.363636	0.0318471	GO:0005856	GO:CC	cytoskeleton	19649	399	GO:0043232	IEA,IEA,IBA IEA,IBA IEA,IBA IEA,IEA,IEA,IEA,IBA IEA,IBA IEA,IBA IEA,IBA IEA,IEA,IBA IEA,IBA IEA,IBA IEA,IBA IEA,IEA,IEA,IEA,IEA,IEA,IEA,IEA,IEA,IEA,IEA,IBA IEA,IBA IEA,IEA,IBA IEA,IEA,IEA,IEA,IEA,IEA,IEA,IEA,IEA,IEA,IEA,IEA,IBA IEA,IBA IEA,IBA IEA,IBA IEA,IBA IEA,IBA IEA,IBA IEA,IBA IEA,IEA,IEA,IEA,IBA IEA,IEA,IBA IEA,ISS IEA,IBA,IEA,IEA	ENSBTAG00000054957	FALSE
query_1	TRUE	3.2923e-19	1884	165	60	0.363636	0.0318471	GO:0005856	GO:CC	cytoskeleton	19649	399	GO:0043232	IEA,IEA,IBA IEA,IBA IEA,IBA IEA,IEA,IEA,IEA,IBA IEA,IBA IEA,IBA IEA,IBA IEA,IEA,IBA IEA,IBA IEA,IBA IEA,IBA IEA,IEA,IEA,IEA,IEA,IEA,IEA,IEA,IEA,IEA,IEA,IBA IEA,IBA IEA,IEA,IBA IEA,IEA,IEA,IEA,IEA,IEA,IEA,IEA,IEA,IEA,IEA,IEA,IBA IEA,IBA IEA,IBA IEA,IBA IEA,IBA IEA,IBA IEA,IBA IEA,IBA IEA,IEA,IEA,IEA,IBA IEA,IEA,IBA IEA,ISS IEA,IBA,IEA,IEA	ENSBTAG00000040229	FALSE
query_1	TRUE	3.2923e-19	1884	165	60	0.363636	0.0318471	GO:0005856	GO:CC	cytoskeleton	19649	399	GO:0043232	IEA,IEA,IBA IEA,IBA IEA,IBA IEA,IEA,IEA,IEA,IBA IEA,IBA IEA,IBA IEA,IBA IEA,IEA,IBA IEA,IBA IEA,IBA IEA,IBA IEA,IEA,IEA,IEA,IEA,IEA,IEA,IEA,IEA,IEA,IEA,IBA IEA,IBA IEA,IEA,IBA IEA,IEA,IEA,IEA,IEA,IEA,IEA,IEA,IEA,IEA,IEA,IEA,IBA IEA,IBA IEA,IBA IEA,IBA IEA,IBA IEA,IBA IEA,IBA IEA,IBA IEA,IEA,IEA,IEA,IBA IEA,IEA,IBA IEA,ISS IEA,IBA,IEA,IEA	ENSBTAG00000064860	FALSE	KRTAP9-2
query_1	TRUE	3.2923e-19	1884	165	60	0.363636	0.0318471	GO:0005856	GO:CC	cytoskeleton	19649	399	GO:0043232	IEA,IEA,IBA IEA,IBA IEA,IBA IEA,IEA,IEA,IEA,IBA IEA,IBA IEA,IBA IEA,IBA IEA,IEA,IBA IEA,IBA IEA,IBA IEA,IBA IEA,IEA,IEA,IEA,IEA,IEA,IEA,IEA,IEA,IEA,IEA,IBA IEA,IBA IEA,IEA,IBA IEA,IEA,IEA,IEA,IEA,IEA,IEA,IEA,IEA,IEA,IEA,IEA,IBA IEA,IBA IEA,IBA IEA,IBA IEA,IBA IEA,IBA IEA,IBA IEA,IBA IEA,IEA,IEA,IEA,IBA IEA,IEA,IBA IEA,ISS IEA,IBA,IEA,IEA	ENSBTAG00000069163	FALSE	KRTAP16-1
query_1	TRUE	3.2923e-19	1884	165	60	0.363636	0.0318471	GO:0005856	GO:CC	cytoskeleton	19649	399	GO:0043232	IEA,IEA,IBA IEA,IBA IEA,IBA IEA,IEA,IEA,IEA,IBA IEA,IBA IEA,IBA IEA,IBA IEA,IEA,IBA IEA,IBA IEA,IBA IEA,IBA IEA,IEA,IEA,IEA,IEA,IEA,IEA,IEA,IEA,IEA,IEA,IBA IEA,IBA IEA,IEA,IBA IEA,IEA,IEA,IEA,IEA,IEA,IEA,IEA,IEA,IEA,IEA,IEA,IBA IEA,IBA IEA,IBA IEA,IBA IEA,IBA IEA,IBA IEA,IBA IEA,IBA IEA,IEA,IEA,IEA,IBA IEA,IEA,IBA IEA,ISS IEA,IBA,IEA,IEA	ENSBTAG00000013685	FALSE	KRT31
query_1	TRUE	3.2923e-19	1884	165	60	0.363636	0.0318471	GO:0005856	GO:CC	cytoskeleton	19649	399	GO:0043232	IEA,IEA,IBA IEA,IBA IEA,IBA IEA,IEA,IEA,IEA,IBA IEA,IBA IEA,IBA IEA,IBA IEA,IEA,IBA IEA,IBA IEA,IBA IEA,IBA IEA,IEA,IEA,IEA,IEA,IEA,IEA,IEA,IEA,IEA,IEA,IBA IEA,IBA IEA,IEA,IBA IEA,IEA,IEA,IEA,IEA,IEA,IEA,IEA,IEA,IEA,IEA,IEA,IBA IEA,IBA IEA,IBA IEA,IBA IEA,IBA IEA,IBA IEA,IBA IEA,IBA IEA,IEA,IEA,IEA,IBA IEA,IEA,IBA IEA,ISS IEA,IBA,IEA,IEA	ENSBTAG00000000573	FALSE	KRT37
query_1	TRUE	3.2923e-19	1884	165	60	0.363636	0.0318471	GO:0005856	GO:CC	cytoskeleton	19649	399	GO:0043232	IEA,IEA,IBA IEA,IBA IEA,IBA IEA,IEA,IEA,IEA,IBA IEA,IBA IEA,IBA IEA,IBA IEA,IEA,IBA IEA,IBA IEA,IBA IEA,IBA IEA,IEA,IEA,IEA,IEA,IEA,IEA,IEA,IEA,IEA,IEA,IBA IEA,IBA IEA,IEA,IBA IEA,IEA,IEA,IEA,IEA,IEA,IEA,IEA,IEA,IEA,IEA,IEA,IBA IEA,IBA IEA,IBA IEA,IBA IEA,IBA IEA,IBA IEA,IBA IEA,IBA IEA,IEA,IEA,IEA,IBA IEA,IEA,IBA IEA,ISS IEA,IBA,IEA,IEA	ENSBTAG00000053139	FALSE
query_1	TRUE	3.2923e-19	1884	165	60	0.363636	0.0318471	GO:0005856	GO:CC	cytoskeleton	19649	399	GO:0043232	IEA,IEA,IBA IEA,IBA IEA,IBA IEA,IEA,IEA,IEA,IBA IEA,IBA IEA,IBA IEA,IBA IEA,IEA,IBA IEA,IBA IEA,IBA IEA,IBA IEA,IEA,IEA,IEA,IEA,IEA,IEA,IEA,IEA,IEA,IEA,IBA IEA,IBA IEA,IEA,IBA IEA,IEA,IEA,IEA,IEA,IEA,IEA,IEA,IEA,IEA,IEA,IEA,IBA IEA,IBA IEA,IBA IEA,IBA IEA,IBA IEA,IBA IEA,IBA IEA,IBA IEA,IEA,IEA,IEA,IBA IEA,IEA,IBA IEA,ISS IEA,IBA,IEA,IEA	ENSBTAG00000046124	FALSE	KRT36
query_1	TRUE	3.2923e-19	1884	165	60	0.363636	0.0318471	GO:0005856	GO:CC	cytoskeleton	19649	399	GO:0043232	IEA,IEA,IBA IEA,IBA IEA,IBA IEA,IEA,IEA,IEA,IBA IEA,IBA IEA,IBA IEA,IBA IEA,IEA,IBA IEA,IBA IEA,IBA IEA,IBA IEA,IEA,IEA,IEA,IEA,IEA,IEA,IEA,IEA,IEA,IEA,IBA IEA,IBA IEA,IEA,IBA IEA,IEA,IEA,IEA,IEA,IEA,IEA,IEA,IEA,IEA,IEA,IEA,IBA IEA,IBA IEA,IBA IEA,IBA IEA,IBA IEA,IBA IEA,IBA IEA,IBA IEA,IEA,IEA,IEA,IBA IEA,IEA,IBA IEA,ISS IEA,IBA,IEA,IEA	ENSBTAG00000054927	FALSE	KRTAP3-3
query_1	TRUE	3.2923e-19	1884	165	60	0.363636	0.0318471	GO:0005856	GO:CC	cytoskeleton	19649	399	GO:0043232	IEA,IEA,IBA IEA,IBA IEA,IBA IEA,IEA,IEA,IEA,IBA IEA,IBA IEA,IBA IEA,IBA IEA,IEA,IBA IEA,IBA IEA,IBA IEA,IBA IEA,IEA,IEA,IEA,IEA,IEA,IEA,IEA,IEA,IEA,IEA,IBA IEA,IBA IEA,IEA,IBA IEA,IEA,IEA,IEA,IEA,IEA,IEA,IEA,IEA,IEA,IEA,IEA,IBA IEA,IBA IEA,IBA IEA,IBA IEA,IBA IEA,IBA IEA,IBA IEA,IBA IEA,IEA,IEA,IEA,IBA IEA,IEA,IBA IEA,ISS IEA,IBA,IEA,IEA	ENSBTAG00000054092	FALSE
query_1	TRUE	3.2923e-19	1884	165	60	0.363636	0.0318471	GO:0005856	GO:CC	cytoskeleton	19649	399	GO:0043232	IEA,IEA,IBA IEA,IBA IEA,IBA IEA,IEA,IEA,IEA,IBA IEA,IBA IEA,IBA IEA,IBA IEA,IEA,IBA IEA,IBA IEA,IBA IEA,IBA IEA,IEA,IEA,IEA,IEA,IEA,IEA,IEA,IEA,IEA,IEA,IBA IEA,IBA IEA,IEA,IBA IEA,IEA,IEA,IEA,IEA,IEA,IEA,IEA,IEA,IEA,IEA,IEA,IBA IEA,IBA IEA,IBA IEA,IBA IEA,IBA IEA,IBA IEA,IBA IEA,IBA IEA,IEA,IEA,IEA,IBA IEA,IEA,IBA IEA,ISS IEA,IBA,IEA,IEA	ENSBTAG00000054542	FALSE
query_1	TRUE	3.2923e-19	1884	165	60	0.363636	0.0318471	GO:0005856	GO:CC	cytoskeleton	19649	399	GO:0043232	IEA,IEA,IBA IEA,IBA IEA,IBA IEA,IEA,IEA,IEA,IBA IEA,IBA IEA,IBA IEA,IBA IEA,IEA,IBA IEA,IBA IEA,IBA IEA,IBA IEA,IEA,IEA,IEA,IEA,IEA,IEA,IEA,IEA,IEA,IEA,IBA IEA,IBA IEA,IEA,IBA IEA,IEA,IEA,IEA,IEA,IEA,IEA,IEA,IEA,IEA,IEA,IEA,IBA IEA,IBA IEA,IBA IEA,IBA IEA,IBA IEA,IBA IEA,IBA IEA,IBA IEA,IEA,IEA,IEA,IBA IEA,IEA,IBA IEA,ISS IEA,IBA,IEA,IEA	ENSBTAG00000052919	FALSE	KRTAP3-1
query_1	TRUE	3.2923e-19	1884	165	60	0.363636	0.0318471	GO:0005856	GO:CC	cytoskeleton	19649	399	GO:0043232	IEA,IEA,IBA IEA,IBA IEA,IBA IEA,IEA,IEA,IEA,IBA IEA,IBA IEA,IBA IEA,IBA IEA,IEA,IBA IEA,IBA IEA,IBA IEA,IBA IEA,IEA,IEA,IEA,IEA,IEA,IEA,IEA,IEA,IEA,IEA,IBA IEA,IBA IEA,IEA,IBA IEA,IEA,IEA,IEA,IEA,IEA,IEA,IEA,IEA,IEA,IEA,IEA,IBA IEA,IBA IEA,IBA IEA,IBA IEA,IBA IEA,IBA IEA,IBA IEA,IBA IEA,IEA,IEA,IEA,IBA IEA,IEA,IBA IEA,ISS IEA,IBA,IEA,IEA	ENSBTAG00000056481	FALSE
query_1	TRUE	3.2923e-19	1884	165	60	0.363636	0.0318471	GO:0005856	GO:CC	cytoskeleton	19649	399	GO:0043232	IEA,IEA,IBA IEA,IBA IEA,IBA IEA,IEA,IEA,IEA,IBA IEA,IBA IEA,IBA IEA,IBA IEA,IEA,IBA IEA,IBA IEA,IBA IEA,IBA IEA,IEA,IEA,IEA,IEA,IEA,IEA,IEA,IEA,IEA,IEA,IBA IEA,IBA IEA,IEA,IBA IEA,IEA,IEA,IEA,IEA,IEA,IEA,IEA,IEA,IEA,IEA,IEA,IBA IEA,IBA IEA,IBA IEA,IBA IEA,IBA IEA,IBA IEA,IBA IEA,IBA IEA,IEA,IEA,IEA,IBA IEA,IEA,IBA IEA,ISS IEA,IBA,IEA,IEA	ENSBTAG00000054462	FALSE
query_1	TRUE	3.2923e-19	1884	165	60	0.363636	0.0318471	GO:0005856	GO:CC	cytoskeleton	19649	399	GO:0043232	IEA,IEA,IBA IEA,IBA IEA,IBA IEA,IEA,IEA,IEA,IBA IEA,IBA IEA,IBA IEA,IBA IEA,IEA,IBA IEA,IBA IEA,IBA IEA,IBA IEA,IEA,IEA,IEA,IEA,IEA,IEA,IEA,IEA,IEA,IEA,IBA IEA,IBA IEA,IEA,IBA IEA,IEA,IEA,IEA,IEA,IEA,IEA,IEA,IEA,IEA,IEA,IEA,IBA IEA,IBA IEA,IBA IEA,IBA IEA,IBA IEA,IBA IEA,IBA IEA,IBA IEA,IEA,IEA,IEA,IBA IEA,IEA,IBA IEA,ISS IEA,IBA,IEA,IEA	ENSBTAG00000065481	FALSE
query_1	TRUE	3.2923e-19	1884	165	60	0.363636	0.0318471	GO:0005856	GO:CC	cytoskeleton	19649	399	GO:0043232	IEA,IEA,IBA IEA,IBA IEA,IBA IEA,IEA,IEA,IEA,IBA IEA,IBA IEA,IBA IEA,IBA IEA,IEA,IBA IEA,IBA IEA,IBA IEA,IBA IEA,IEA,IEA,IEA,IEA,IEA,IEA,IEA,IEA,IEA,IEA,IBA IEA,IBA IEA,IEA,IBA IEA,IEA,IEA,IEA,IEA,IEA,IEA,IEA,IEA,IEA,IEA,IEA,IBA IEA,IBA IEA,IBA IEA,IBA IEA,IBA IEA,IBA IEA,IBA IEA,IBA IEA,IEA,IEA,IEA,IBA IEA,IEA,IBA IEA,ISS IEA,IBA,IEA,IEA	ENSBTAG00000058782	FALSE
query_1	TRUE	3.2923e-19	1884	165	60	0.363636	0.0318471	GO:0005856	GO:CC	cytoskeleton	19649	399	GO:0043232	IEA,IEA,IBA IEA,IBA IEA,IBA IEA,IEA,IEA,IEA,IBA IEA,IBA IEA,IBA IEA,IBA IEA,IEA,IBA IEA,IBA IEA,IBA IEA,IBA IEA,IEA,IEA,IEA,IEA,IEA,IEA,IEA,IEA,IEA,IEA,IBA IEA,IBA IEA,IEA,IBA IEA,IEA,IEA,IEA,IEA,IEA,IEA,IEA,IEA,IEA,IEA,IEA,IBA IEA,IBA IEA,IBA IEA,IBA IEA,IBA IEA,IBA IEA,IBA IEA,IBA IEA,IEA,IEA,IEA,IBA IEA,IEA,IBA IEA,ISS IEA,IBA,IEA,IEA	ENSBTAG00000066314	FALSE
query_1	TRUE	3.2923e-19	1884	165	60	0.363636	0.0318471	GO:0005856	GO:CC	cytoskeleton	19649	399	GO:0043232	IEA,IEA,IBA IEA,IBA IEA,IBA IEA,IEA,IEA,IEA,IBA IEA,IBA IEA,IBA IEA,IBA IEA,IEA,IBA IEA,IBA IEA,IBA IEA,IBA IEA,IEA,IEA,IEA,IEA,IEA,IEA,IEA,IEA,IEA,IEA,IBA IEA,IBA IEA,IEA,IBA IEA,IEA,IEA,IEA,IEA,IEA,IEA,IEA,IEA,IEA,IEA,IEA,IBA IEA,IBA IEA,IBA IEA,IBA IEA,IBA IEA,IBA IEA,IBA IEA,IBA IEA,IEA,IEA,IEA,IBA IEA,IEA,IBA IEA,ISS IEA,IBA,IEA,IEA	ENSBTAG00000064362	FALSE
query_1	TRUE	3.2923e-19	1884	165	60	0.363636	0.0318471	GO:0005856	GO:CC	cytoskeleton	19649	399	GO:0043232	IEA,IEA,IBA IEA,IBA IEA,IBA IEA,IEA,IEA,IEA,IBA IEA,IBA IEA,IBA IEA,IBA IEA,IEA,IBA IEA,IBA IEA,IBA IEA,IBA IEA,IEA,IEA,IEA,IEA,IEA,IEA,IEA,IEA,IEA,IEA,IBA IEA,IBA IEA,IEA,IBA IEA,IEA,IEA,IEA,IEA,IEA,IEA,IEA,IEA,IEA,IEA,IEA,IBA IEA,IBA IEA,IBA IEA,IBA IEA,IBA IEA,IBA IEA,IBA IEA,IBA IEA,IEA,IEA,IEA,IBA IEA,IEA,IBA IEA,ISS IEA,IBA,IEA,IEA	ENSBTAG00000050842	FALSE
query_1	TRUE	3.2923e-19	1884	165	60	0.363636	0.0318471	GO:0005856	GO:CC	cytoskeleton	19649	399	GO:0043232	IEA,IEA,IBA IEA,IBA IEA,IBA IEA,IEA,IEA,IEA,IBA IEA,IBA IEA,IBA IEA,IBA IEA,IEA,IBA IEA,IBA IEA,IBA IEA,IBA IEA,IEA,IEA,IEA,IEA,IEA,IEA,IEA,IEA,IEA,IEA,IBA IEA,IBA IEA,IEA,IBA IEA,IEA,IEA,IEA,IEA,IEA,IEA,IEA,IEA,IEA,IEA,IEA,IBA IEA,IBA IEA,IBA IEA,IBA IEA,IBA IEA,IBA IEA,IBA IEA,IBA IEA,IEA,IEA,IEA,IBA IEA,IEA,IBA IEA,ISS IEA,IBA,IEA,IEA	ENSBTAG00000030555	FALSE	KRT28
query_1	TRUE	3.2923e-19	1884	165	60	0.363636	0.0318471	GO:0005856	GO:CC	cytoskeleton	19649	399	GO:0043232	IEA,IEA,IBA IEA,IBA IEA,IBA IEA,IEA,IEA,IEA,IBA IEA,IBA IEA,IBA IEA,IBA IEA,IEA,IBA IEA,IBA IEA,IBA IEA,IBA IEA,IEA,IEA,IEA,IEA,IEA,IEA,IEA,IEA,IEA,IEA,IBA IEA,IBA IEA,IEA,IBA IEA,IEA,IEA,IEA,IEA,IEA,IEA,IEA,IEA,IEA,IEA,IEA,IBA IEA,IBA IEA,IBA IEA,IBA IEA,IBA IEA,IBA IEA,IBA IEA,IBA IEA,IEA,IEA,IEA,IBA IEA,IEA,IBA IEA,ISS IEA,IBA,IEA,IEA	ENSBTAG00000030542	FALSE	KRT25
query_1	TRUE	3.2923e-19	1884	165	60	0.363636	0.0318471	GO:0005856	GO:CC	cytoskeleton	19649	399	GO:0043232	IEA,IEA,IBA IEA,IBA IEA,IBA IEA,IEA,IEA,IEA,IBA IEA,IBA IEA,IBA IEA,IBA IEA,IEA,IBA IEA,IBA IEA,IBA IEA,IBA IEA,IEA,IEA,IEA,IEA,IEA,IEA,IEA,IEA,IEA,IEA,IBA IEA,IBA IEA,IEA,IBA IEA,IEA,IEA,IEA,IEA,IEA,IEA,IEA,IEA,IEA,IEA,IEA,IBA IEA,IBA IEA,IBA IEA,IBA IEA,IBA IEA,IBA IEA,IBA IEA,IBA IEA,IEA,IEA,IEA,IBA IEA,IEA,IBA IEA,ISS IEA,IBA,IEA,IEA	ENSBTAG00000006806	FALSE	KRT17
query_1	TRUE	3.2923e-19	1884	165	60	0.363636	0.0318471	GO:0005856	GO:CC	cytoskeleton	19649	399	GO:0043232	IEA,IEA,IBA IEA,IBA IEA,IBA IEA,IEA,IEA,IEA,IBA IEA,IBA IEA,IBA IEA,IBA IEA,IEA,IBA IEA,IBA IEA,IBA IEA,IBA IEA,IEA,IEA,IEA,IEA,IEA,IEA,IEA,IEA,IEA,IEA,IBA IEA,IBA IEA,IEA,IBA IEA,IEA,IEA,IEA,IEA,IEA,IEA,IEA,IEA,IEA,IEA,IEA,IBA IEA,IBA IEA,IBA IEA,IBA IEA,IBA IEA,IBA IEA,IBA IEA,IBA IEA,IEA,IEA,IEA,IBA IEA,IEA,IBA IEA,ISS IEA,IBA,IEA,IEA	ENSBTAG00000047262	FALSE	KRT42
query_1	TRUE	3.2923e-19	1884	165	60	0.363636	0.0318471	GO:0005856	GO:CC	cytoskeleton	19649	399	GO:0043232	IEA,IEA,IBA IEA,IBA IEA,IBA IEA,IEA,IEA,IEA,IBA IEA,IBA IEA,IBA IEA,IBA IEA,IEA,IBA IEA,IBA IEA,IBA IEA,IBA IEA,IEA,IEA,IEA,IEA,IEA,IEA,IEA,IEA,IEA,IEA,IBA IEA,IBA IEA,IEA,IBA IEA,IEA,IEA,IEA,IEA,IEA,IEA,IEA,IEA,IEA,IEA,IEA,IBA IEA,IBA IEA,IBA IEA,IBA IEA,IBA IEA,IBA IEA,IBA IEA,IBA IEA,IEA,IEA,IEA,IBA IEA,IEA,IBA IEA,ISS IEA,IBA,IEA,IEA	ENSBTAG00000004905	FALSE	KRT19
query_1	TRUE	3.2923e-19	1884	165	60	0.363636	0.0318471	GO:0005856	GO:CC	cytoskeleton	19649	399	GO:0043232	IEA,IEA,IBA IEA,IBA IEA,IBA IEA,IEA,IEA,IEA,IBA IEA,IBA IEA,IBA IEA,IBA IEA,IEA,IBA IEA,IBA IEA,IBA IEA,IBA IEA,IEA,IEA,IEA,IEA,IEA,IEA,IEA,IEA,IEA,IEA,IBA IEA,IBA IEA,IEA,IBA IEA,IEA,IEA,IEA,IEA,IEA,IEA,IEA,IEA,IEA,IEA,IEA,IBA IEA,IBA IEA,IBA IEA,IBA IEA,IBA IEA,IBA IEA,IBA IEA,IBA IEA,IEA,IEA,IEA,IBA IEA,IEA,IBA IEA,ISS IEA,IBA,IEA,IEA	ENSBTAG00000004903	FALSE	KRT15
query_1	TRUE	3.2923e-19	1884	165	60	0.363636	0.0318471	GO:0005856	GO:CC	cytoskeleton	19649	399	GO:0043232	IEA,IEA,IBA IEA,IBA IEA,IBA IEA,IEA,IEA,IEA,IBA IEA,IBA IEA,IBA IEA,IBA IEA,IEA,IBA IEA,IBA IEA,IBA IEA,IBA IEA,IEA,IEA,IEA,IEA,IEA,IEA,IEA,IEA,IEA,IEA,IBA IEA,IBA IEA,IEA,IBA IEA,IEA,IEA,IEA,IEA,IEA,IEA,IEA,IEA,IEA,IEA,IEA,IBA IEA,IBA IEA,IBA IEA,IBA IEA,IBA IEA,IBA IEA,IBA IEA,IBA IEA,IEA,IEA,IEA,IBA IEA,IEA,IBA IEA,ISS IEA,IBA,IEA,IEA	ENSBTAG00000037553	FALSE	KRT33A
query_1	TRUE	3.2923e-19	1884	165	60	0.363636	0.0318471	GO:0005856	GO:CC	cytoskeleton	19649	399	GO:0043232	IEA,IEA,IBA IEA,IBA IEA,IBA IEA,IEA,IEA,IEA,IBA IEA,IBA IEA,IBA IEA,IBA IEA,IEA,IBA IEA,IBA IEA,IBA IEA,IBA IEA,IEA,IEA,IEA,IEA,IEA,IEA,IEA,IEA,IEA,IEA,IBA IEA,IBA IEA,IEA,IBA IEA,IEA,IEA,IEA,IEA,IEA,IEA,IEA,IEA,IEA,IEA,IEA,IBA IEA,IBA IEA,IBA IEA,IBA IEA,IBA IEA,IBA IEA,IBA IEA,IBA IEA,IEA,IEA,IEA,IBA IEA,IEA,IBA IEA,ISS IEA,IBA,IEA,IEA	ENSBTAG00000016384	FALSE	KRT32
query_1	TRUE	3.2923e-19	1884	165	60	0.363636	0.0318471	GO:0005856	GO:CC	cytoskeleton	19649	399	GO:0043232	IEA,IEA,IBA IEA,IBA IEA,IBA IEA,IEA,IEA,IEA,IBA IEA,IBA IEA,IBA IEA,IBA IEA,IEA,IBA IEA,IBA IEA,IBA IEA,IBA IEA,IEA,IEA,IEA,IEA,IEA,IEA,IEA,IEA,IEA,IEA,IBA IEA,IBA IEA,IEA,IBA IEA,IEA,IEA,IEA,IEA,IEA,IEA,IEA,IEA,IEA,IEA,IEA,IBA IEA,IBA IEA,IBA IEA,IBA IEA,IBA IEA,IBA IEA,IBA IEA,IBA IEA,IEA,IEA,IEA,IBA IEA,IEA,IBA IEA,ISS IEA,IBA,IEA,IEA	ENSBTAG00000015805	FALSE	SIPA1L1
[truncated: 504 more rows]
