# Supplementary material for: Applying the algorithm for Proven and young in GWAS Reveals high polygenicity for key traits in Nellore cattle
Source: Front Genet. 2025 Apr 30;16:1549284. doi: 10.3389/fgene.2025.1549284 (PMC12075139; doi:10.3389/fgene.2025.1549284)
Supplement: Supplementary file 2 [file Table14.xlsx]

## Sheet: Sheet 1
Table S14a. Candidate genes annotated for the top 1% genomic window associated with W210
CHR	BP1	BP2	chr	start_pos	end_pos	width	strand	gene_id	gene_name	gene_biotype
10	82912907	83689406	10	82753241	83013776	260536	+	ENSBTAG00000056878		protein_coding
10	82912907	83689406	10	83129243	83129888	646	-	ENSBTAG00000025385		protein_coding
10	82912907	83689406	10	83133145	83177268	44124	-	ENSBTAG00000060734		protein_coding
10	82912907	83689406	10	83135758	83275182	139425	+	ENSBTAG00000015805	SIPA1L1	protein_coding
10	82912907	83689406	10	83455563	84063446	607884	+	ENSBTAG00000014189	RGS6	protein_coding
10	82912907	83689406	10	83519489	83538966	19478	-	ENSBTAG00000069898		protein_coding
10	85381223	86410610	10	85384726	85431717	46992	+	ENSBTAG00000018467	BBOF1	protein_coding
10	85381223	86410610	10	85399255	85447592	48338	-	ENSBTAG00000018469	ALDH6A1	protein_coding
10	85381223	86410610	10	85448033	85479500	31468	+	ENSBTAG00000030557	LIN52	protein_coding
10	85381223	86410610	10	85599406	85619777	20372	+	ENSBTAG00000014632	VSX2	protein_coding
10	85381223	86410610	10	85630970	85647090	16121	-	ENSBTAG00000014633	ABCD4	protein_coding
10	85381223	86410610	10	85672636	85682201	9566	+	ENSBTAG00000005774	VRTN	protein_coding
10	85381223	86410610	10	85710801	85715142	4342	-	ENSBTAG00000052950	SYNDIG1L	protein_coding
10	85381223	86410610	10	85774963	85783571	8609	-	ENSBTAG00000021955	NPC2	protein_coding
10	85381223	86410610	10	85783280	85786093	2814	+	ENSBTAG00000021956	ISCA2	protein_coding
10	85381223	86410610	10	85791017	85898441	107425	-	ENSBTAG00000021957	LTBP2	protein_coding
10	85381223	86410610	10	85910920	85921047	10128	-	ENSBTAG00000062100		protein_coding
10	85381223	86410610	10	85937952	85949434	11483	+	ENSBTAG00000062549		protein_coding
10	85381223	86410610	10	85945782	85988421	42640	-	ENSBTAG00000020379	AREL1	protein_coding
10	85381223	86410610	10	85988488	85998914	10427	+	ENSBTAG00000020381	FCF1	protein_coding
10	85381223	86410610	10	86019651	86109580	89930	+	ENSBTAG00000008287	YLPM1	protein_coding
10	85381223	86410610	10	86091714	86093618	1905	-	ENSBTAG00000064365		protein_coding
10	85381223	86410610	10	86107927	86116785	8859	-	ENSBTAG00000015052	PROX2	protein_coding
10	85381223	86410610	10	86137451	86156263	18813	+	ENSBTAG00000006463	DLST	protein_coding
10	85381223	86410610	10	86156578	86174154	17577	-	ENSBTAG00000006688	RPS6KL1	protein_coding
10	85381223	86410610	10	86200664	86214093	13430	-	ENSBTAG00000013688	PGF	protein_coding
10	85381223	86410610	10	86259536	86275828	16293	+	ENSBTAG00000008664	EIF2B2	protein_coding
10	85381223	86410610	10	86307311	86318449	11139	-	ENSBTAG00000013992	ACYP1	protein_coding
10	85381223	86410610	10	86318504	86328461	9958	+	ENSBTAG00000013983	ZC2HC1C	protein_coding
10	85381223	86410610	10	86332450	86367821	35372	-	ENSBTAG00000016612	NEK9	protein_coding
10	85381223	86410610	10	86374541	86407512	32972	-	ENSBTAG00000005694	TMED10	protein_coding
10	85381223	86410610	10	85897045	85899204	2160	+	ENSBTAG00000059164		protein_coding
10	82912907	83689406	10	83305788	83310900	5113	-	ENSBTAG00000063995		lncRNA
10	82912907	83689406	10	83405088	83410285	5198	-	ENSBTAG00000057986		lncRNA
10	85381223	86410610	10	85374652	85383218	8567	-	ENSBTAG00000056324		lncRNA
10	85381223	86410610	10	85661926	85671190	9265	+	ENSBTAG00000067858		lncRNA
10	85381223	86410610	10	86121823	86123100	1278	+	ENSBTAG00000066467		lncRNA
10	85381223	86410610	10	86221427	86229394	7968	-	ENSBTAG00000063396		lncRNA
10	85381223	86410610	10	85776496	85776681	186	-	ENSBTAG00000043732	U2	snRNA
10	82912907	83689406	10	83522679	83522975	297	-	ENSBTAG00000048139	Metazoa_SRP	misc_RNA
10	85381223	86410610	10	86275260	86302076	26817	-	ENSBTAG00000019279	MLH3	protein_coding
6	69176844	69912628	6	69402213	69463110	60898	-	ENSBTAG00000059729		protein_coding
6	69176844	69912628	6	69523594	69596055	72462	-	ENSBTAG00000032660	CHIC2	protein_coding
6	69176844	69912628	6	69629306	69631402	2097	+	ENSBTAG00000045812	GSX2	protein_coding
6	69176844	69912628	6	69723778	69771549	47772	+	ENSBTAG00000007173	PDGFRA	protein_coding
6	69176844	69912628	6	69244647	69249405	4759	-	ENSBTAG00000066737		lncRNA
6	69176844	69912628	6	69245220	69247299	2080	+	ENSBTAG00000068721		lncRNA
6	69176844	69912628	6	69692001	69722083	30083	-	ENSBTAG00000058666		lncRNA
6	69176844	69912628	6	69171339	69205252	33914	+	ENSBTAG00000062542		lncRNA
6	69176844	69912628	6	69877227	69877333	107	-	ENSBTAG00000060229	U6	snRNA
5	40614933	41734874	5	40812649	41332738	520090	+	ENSBTAG00000043962	SLC2A13	protein_coding
5	40614933	41734874	5	41392611	41476268	83658	-	ENSBTAG00000060650	C12orf40	protein_coding
5	40614933	41734874	5	41480673	41574437	93765	+	ENSBTAG00000038043	ABCD2	protein_coding
5	40614933	41734874	5	41732670	41918813	186144	+	ENSBTAG00000004832	KIF21A	protein_coding
5	40614933	41734874	5	41599737	41599892	156	+	ENSBTAG00000051251		processed_pseudogene
5	40614933	41734874	5	41601052	41601382	331	+	ENSBTAG00000062417		processed_pseudogene
5	40614933	41734874	5	41732851	41732915	65	+	ENSBTAG00000044680	bta-mir-2428	miRNA
5	39325569	40371388	5	39200986	39632049	431064	-	ENSBTAG00000012624	PDZRN4	protein_coding
5	39325569	40371388	5	39772742	40037738	264997	-	ENSBTAG00000020679	CNTN1	protein_coding
5	39325569	40371388	5	40326662	40357455	30794	-	ENSBTAG00000066266		protein_coding
5	40614933	41734874	5	40461232	40666669	205438	-	ENSBTAG00000016260	LRRK2	protein_coding
5	39325569	40371388	5	40055380	40081289	25910	+	ENSBTAG00000067176		lncRNA
20	29800340	31105010	20	30060705	30070007	9303	-	ENSBTAG00000000084	MRPS30	protein_coding
20	29800340	31105010	20	30366541	30367934	1394	+	ENSBTAG00000011657		protein_coding
20	29800340	31105010	20	30504242	30601752	97511	+	ENSBTAG00000051910	FGF10	protein_coding
20	29800340	31105010	20	30791588	30863316	71729	-	ENSBTAG00000066963		protein_coding
20	29800340	31105010	20	31025587	31160621	135035	+	ENSBTAG00000058280		protein_coding
20	29800340	31105010	20	30459188	30460295	1108	+	ENSBTAG00000060635		protein_coding
20	29800340	31105010	20	30637143	30637249	107	-	ENSBTAG00000066520	U6	snRNA
16	60618654	61579318	16	60633294	60693186	59893	+	ENSBTAG00000004059	SOAT1	protein_coding
16	60618654	61579318	16	60703195	60782457	79263	+	ENSBTAG00000002164	AXDND1	protein_coding
16	60618654	61579318	16	60788793	60815571	26779	-	ENSBTAG00000002167	NPHS2	protein_coding
16	60618654	61579318	16	60811414	60895707	84294	+	ENSBTAG00000002407	TDRD5	protein_coding
16	60618654	61579318	16	60937582	61032846	95265	+	ENSBTAG00000069796	FAM163A	protein_coding
16	60618654	61579318	16	61055339	61090392	35054	-	ENSBTAG00000035230	TOR1AIP2	protein_coding
16	60618654	61579318	16	61095202	61140007	44806	+	ENSBTAG00000035226	TOR1AIP1	protein_coding
16	60618654	61579318	16	61174442	61334437	159996	+	ENSBTAG00000008082	CEP350	protein_coding
16	60618654	61579318	16	61362871	61404620	41750	+	ENSBTAG00000014191	QSOX1	protein_coding
16	60618654	61579318	16	61416843	61474955	58113	+	ENSBTAG00000003992	LHX4	protein_coding
16	60618654	61579318	16	61488363	61683620	195258	-	ENSBTAG00000046502	ACBD6	protein_coding
16	60618654	61579318	16	61405223	61412167	6945	+	ENSBTAG00000056932		lncRNA
16	60618654	61579318	16	61475651	61478588	2938	+	ENSBTAG00000056409		lncRNA
16	60618654	61579318	16	61351174	61362672	11499	+	ENSBTAG00000057761		lncRNA
16	60618654	61579318	16	61355439	61361522	6084	-	ENSBTAG00000056766		lncRNA
16	60618654	61579318	16	61158103	61158209	107	-	ENSBTAG00000067328	U6	snRNA
16	60618654	61579318	16	61045276	61045434	159	-	ENSBTAG00000064765	U2	snRNA
11	29718581	30428257	11	29782764	29793436	10673	+	ENSBTAG00000006474	EPCAM	protein_coding
11	29718581	30428257	11	29804982	29901146	96165	+	ENSBTAG00000002742	MSH2	protein_coding
11	29718581	30428257	11	29914745	29963621	48877	-	ENSBTAG00000017500	KCNK12	protein_coding
11	29718581	30428257	11	30105964	30143448	37485	+	ENSBTAG00000001424	MSH6	protein_coding
11	29718581	30428257	11	30143483	30255619	112137	-	ENSBTAG00000001425	FBXO11	protein_coding
11	29718581	30428257	11	29993936	30003404	9469	-	ENSBTAG00000056863		lncRNA
11	29718581	30428257	11	30024494	30026563	2070	-	ENSBTAG00000062947		lncRNA
11	29718581	30428257	11	29801995	29802129	135	-	ENSBTAG00000042135		snoRNA
11	29718581	30428257	11	30282127	30289775	7649	-	ENSBTAG00000063899		protein_coding
11	29718581	30428257	11	30313960	30314356	397	-	ENSBTAG00000063037		protein_coding
11	29718581	30428257	11	30364673	30364840	168	+	ENSBTAG00000055548	U2	snRNA
8	25904409	27055794	8	25328728	26461335	1132608	-	ENSBTAG00000002997	ADAMTSL1	protein_coding
8	25904409	27055794	8	26124056	26124753	698	+	ENSBTAG00000052821		protein_coding
8	25904409	27055794	8	26598507	26825777	227271	-	ENSBTAG00000014103	SH3GL2	protein_coding
8	25904409	27055794	8	26894319	27246651	352333	-	ENSBTAG00000001847	CNTLN	protein_coding
8	67230723	68017522	8	67229792	67282360	52569	-	ENSBTAG00000020788	SLC18A1	protein_coding
8	67230723	68017522	8	67302895	67329011	26117	+	ENSBTAG00000018646	ATP6V1B2	protein_coding
8	67230723	68017522	8	67361738	67371555	9818	-	ENSBTAG00000000841	LZTS1	protein_coding
8	67230723	68017522	8	67827937	67829776	1840	+	ENSBTAG00000012266		pseudogene
8	67230723	68017522	8	67331431	67334832	3402	+	ENSBTAG00000063717		protein_coding
8	67230723	68017522	8	67617494	67617733	240	-	ENSBTAG00000004170		protein_coding
8	67230723	68017522	8	67352499	67355995	3497	-	ENSBTAG00000069347		lncRNA
8	67230723	68017522	8	67620517	67637588	17072	+	ENSBTAG00000067123		lncRNA
8	67230723	68017522	8	67829327	67830593	1267	-	ENSBTAG00000057173		lncRNA
8	67230723	68017522	8	67899620	67927277	27658	-	ENSBTAG00000065705		lncRNA
8	25904409	27055794	8	26890941	26892012	1072	-	ENSBTAG00000057979		lncRNA
8	25904409	27055794	8	26826315	26889304	62990	-	ENSBTAG00000058556		lncRNA
8	25904409	27055794	8	26615204	26615310	107	-	ENSBTAG00000042797	U6	snRNA
14	10584341	11176477	14	10799447	10814847	15401	-	ENSBTAG00000017478	GSDMC	protein_coding
14	10584341	11176477	14	11175601	11376731	201131	+	ENSBTAG00000065397		protein_coding
14	10584341	11176477	14	10631067	10779138	148072	+	ENSBTAG00000020801	CYRIB	protein_coding
14	10584341	11176477	14	10772092	10779140	7049	-	ENSBTAG00000052291		protein_coding
14	10584341	11176477	14	10793942	10797991	4050	-	ENSBTAG00000066631		lncRNA
14	41527200	42563372	14	41546772	41548049	1278	+	ENSBTAG00000055362		protein_coding
14	41527200	42563372	14	41584140	41585180	1041	+	ENSBTAG00000054774		protein_coding
14	41527200	42563372	14	41622446	41624407	1962	-	ENSBTAG00000009539		protein_coding
14	41527200	42563372	14	41721020	41820938	99919	+	ENSBTAG00000008150	PKIA	protein_coding
14	41527200	42563372	14	41789183	42227354	438172	+	ENSBTAG00000056935		protein_coding
14	41527200	42563372	14	41850272	41869611	19340	-	ENSBTAG00000069755		protein_coding
14	41527200	42563372	14	41936346	41996703	60358	-	ENSBTAG00000016284	IL7	protein_coding
14	41527200	42563372	14	41944440	42082544	138105	+	ENSBTAG00000057821		protein_coding
14	41527200	42563372	14	42519407	42519538	132	+	ENSBTAG00000042141		snoRNA
14	41527200	42563372	14	41603448	41603550	103	-	ENSBTAG00000045131	U6	snRNA
14	4009175	4550266	14	4095347	4319188	223842	+	ENSBTAG00000058978	COL22A1	protein_coding
14	4009175	4550266	14	4387975	4651873	263899	+	ENSBTAG00000018218	FAM135B	protein_coding
14	10584341	11176477	14	10264558	10604312	339755	+	ENSBTAG00000003185	ASAP1	protein_coding
14	4009175	4550266	14	4008599	4011934	3336	-	ENSBTAG00000059808		lncRNA
14	4009175	4550266	14	4001872	4039363	37492	+	ENSBTAG00000064865		lncRNA
14	4009175	4550266	14	4273909	4274015	107	+	ENSBTAG00000066937	U6	snRNA
3	32225556	33265065	3	32494133	32532949	38817	-	ENSBTAG00000006466	CD53	protein_coding
3	32225556	33265065	3	32744983	32767640	22658	+	ENSBTAG00000047879	KCNA3	protein_coding
3	32225556	33265065	3	33026800	33031126	4327	+	ENSBTAG00000014970	LAMTOR5	protein_coding
3	32225556	33265065	3	32830656	32834145	3490	+	ENSBTAG00000015459	KCNA2	protein_coding
3	32225556	33265065	3	32910256	32923730	13475	+	ENSBTAG00000008322	KCNA10	protein_coding
3	32225556	33265065	3	32944105	32954911	10807	-	ENSBTAG00000010565	CYM	protein_coding
3	32225556	33265065	3	33044395	33074902	30508	+	ENSBTAG00000015380	SLC16A4	protein_coding
3	32225556	33265065	3	33049841	33052195	2355	-	ENSBTAG00000061007		protein_coding
3	32225556	33265065	3	33066514	33096542	30029	-	ENSBTAG00000060532	RBM15	protein_coding
3	32225556	33265065	3	32967201	32975179	7979	-	ENSBTAG00000010560	PROK1	protein_coding
3	32225556	33265065	3	32227191	32272255	45065	-	ENSBTAG00000020169	CEPT1	protein_coding
3	32225556	33265065	3	32272397	32300437	28041	+	ENSBTAG00000009888	DRAM2	protein_coding
3	32225556	33265065	3	32408213	32428000	19788	+	ENSBTAG00000012659	LRIF1	protein_coding
3	32225556	33265065	3	33193396	33216860	23465	-	ENSBTAG00000007352	KCNC4	protein_coding
3	32225556	33265065	3	33226161	33281660	55500	-	ENSBTAG00000001981	SLC6A17	protein_coding
3	32225556	33265065	3	32695261	32744805	49545	-	ENSBTAG00000056858		lncRNA
3	32225556	33265065	3	32835264	32842884	7621	+	ENSBTAG00000060559		lncRNA
3	32225556	33265065	3	32975741	32992737	16997	-	ENSBTAG00000059228		lncRNA
3	32225556	33265065	3	32485026	32485129	104	-	ENSBTAG00000042091	U6	snRNA
3	32225556	33265065	3	33245673	33245734	62	-	ENSBTAG00000053616	bta-mir-2285as-3	miRNA
19	40615001	42124668	19	40626894	40653419	26526	-	ENSBTAG00000019262	TOP2A	protein_coding
19	40615001	42124668	19	40672669	40684245	11577	+	ENSBTAG00000008611	IGFBP4	protein_coding
19	40615001	42124668	19	40696965	40720512	23548	-	ENSBTAG00000007958	TNS4	protein_coding
19	40615001	42124668	19	40730052	40733765	3714	+	ENSBTAG00000057190		protein_coding
19	40615001	42124668	19	40818250	40841535	23286	-	ENSBTAG00000065163		protein_coding
19	40615001	42124668	19	40853590	40853968	379	-	ENSBTAG00000068807		protein_coding
19	40615001	42124668	19	40860957	40870069	9113	-	ENSBTAG00000030539	KRT222	protein_coding
19	40615001	42124668	19	40775267	40786420	11154	-	ENSBTAG00000015133	CCR7	protein_coding
19	40615001	42124668	19	40963732	40982772	19041	-	ENSBTAG00000030548	KRT27	protein_coding
19	40615001	42124668	19	40902849	40907225	4377	-	ENSBTAG00000040279	KRT24	protein_coding
19	40615001	42124668	19	41008990	41013543	4554	-	ENSBTAG00000020824	KRT10	protein_coding
19	40615001	42124668	19	41961520	41985636	24117	-	ENSBTAG00000017685	JUP	protein_coding
19	40615001	42124668	19	41997949	42005150	7202	-	ENSBTAG00000025752	P3H4	protein_coding
19	40615001	42124668	19	42006082	42014014	7933	+	ENSBTAG00000011454	FKBP10	protein_coding
19	40615001	42124668	19	42015644	42024004	8361	-	ENSBTAG00000011456	NT5C3B	protein_coding
19	40615001	42124668	19	42024526	42037110	12585	+	ENSBTAG00000011459	KLHL10	protein_coding
19	40615001	42124668	19	42049435	42093698	44264	-	ENSBTAG00000016740	ACLY	protein_coding
19	40615001	42124668	19	42107196	42129060	21865	+	ENSBTAG00000013698	ODAD4	protein_coding
19	40615001	42124668	19	41053696	41059191	5496	-	ENSBTAG00000015518	KRT12	protein_coding
19	40615001	42124668	19	41065643	41075614	9972	-	ENSBTAG00000007794	KRT20	protein_coding
19	40615001	42124668	19	41114841	41134104	19264	-	ENSBTAG00000040460	KRT23	protein_coding
19	40615001	42124668	19	41163720	41170540	6821	-	ENSBTAG00000020078	KRT39	protein_coding
19	40615001	42124668	19	41172250	41173684	1435	+	ENSBTAG00000049112		protein_coding
19	40615001	42124668	19	41179781	41186890	7110	-	ENSBTAG00000017408	KRT40	protein_coding
19	40615001	42124668	19	41937856	41945539	7684	-	ENSBTAG00000052414	HAP1	protein_coding
19	40615001	42124668	19	41926788	41929100	2313	+	ENSBTAG00000017663	GAST	protein_coding
19	40615001	42124668	19	41792379	41796743	4365	-	ENSBTAG00000007583	KRT14	protein_coding
19	40615001	42124668	19	41708942	41713090	4149	-	ENSBTAG00000050581		protein_coding
19	40615001	42124668	19	41776865	41791559	14695	-	ENSBTAG00000047165	KRT9	protein_coding
19	40615001	42124668	19	41824311	41827946	3636	-	ENSBTAG00000033766	KRT16	protein_coding
19	40615001	42124668	19	41907220	41909777	2558	+	ENSBTAG00000002282	EIF1	protein_coding
19	40615001	42124668	19	41233378	41250485	17108	-	ENSBTAG00000050460		protein_coding
19	40615001	42124668	19	41252670	41267673	15004	-	ENSBTAG00000038759		protein_coding
19	40615001	42124668	19	41278488	41287846	9359	-	ENSBTAG00000039644		protein_coding
19	40615001	42124668	19	41306477	41319934	13458	-	ENSBTAG00000064990	KRTAP4-7	protein_coding
19	40615001	42124668	19	41359727	41361041	1315	-	ENSBTAG00000053670		protein_coding
19	40615001	42124668	19	41398466	41404457	5992	-	ENSBTAG00000068572		protein_coding
19	40615001	42124668	19	41406831	41407819	989	+	ENSBTAG00000054957		protein_coding
19	40615001	42124668	19	41434618	41469975	35358	+	ENSBTAG00000040229		protein_coding
19	40615001	42124668	19	41422636	41423091	456	+	ENSBTAG00000064471		pseudogene
19	40615001	42124668	19	41447501	41485861	38361	-	ENSBTAG00000064860	KRTAP9-2	protein_coding
19	40615001	42124668	19	41480784	41485861	5078	+	ENSBTAG00000056759		protein_coding
19	40615001	42124668	19	41510047	41511129	1083	-	ENSBTAG00000048895		pseudogene
19	40615001	42124668	19	41517075	41520371	3297	-	ENSBTAG00000069163	KRTAP16-1	protein_coding
19	40615001	42124668	19	41615468	41619464	3997	-	ENSBTAG00000013685	KRT31	protein_coding
19	40615001	42124668	19	41627472	41634832	7361	-	ENSBTAG00000000573	KRT37	protein_coding
19	40615001	42124668	19	41646391	41651198	4808	-	ENSBTAG00000053139		protein_coding
19	40615001	42124668	19	41678479	41695018	16540	-	ENSBTAG00000046124	KRT36	protein_coding
19	40615001	42124668	19	41689520	41700655	11136	+	ENSBTAG00000063562		protein_coding
19	40615001	42124668	19	40623003	40623248	246	-	ENSBTAG00000052844		protein_coding
19	40615001	42124668	19	41190862	41191562	701	-	ENSBTAG00000054927	KRTAP3-3	protein_coding
19	40615001	42124668	19	41198996	41199292	297	-	ENSBTAG00000054092		protein_coding
19	40615001	42124668	19	41201889	41202203	315	-	ENSBTAG00000054542		protein_coding
19	40615001	42124668	19	41211660	41212263	604	-	ENSBTAG00000052919	KRTAP3-1	protein_coding
19	40615001	42124668	19	41281249	41281886	638	+	ENSBTAG00000024839		protein_coding
19	40615001	42124668	19	41299170	41301606	2437	-	ENSBTAG00000056481		protein_coding
19	40615001	42124668	19	41325980	41326489	510	-	ENSBTAG00000054462		protein_coding
19	40615001	42124668	19	41331418	41332047	630	-	ENSBTAG00000065481		protein_coding
19	40615001	42124668	19	41336578	41338195	1618	-	ENSBTAG00000058782		protein_coding
19	40615001	42124668	19	41351199	41351828	630	-	ENSBTAG00000066314		protein_coding
19	40615001	42124668	19	41365692	41366805	1114	-	ENSBTAG00000064362		protein_coding
19	40615001	42124668	19	41431546	41432133	588	-	ENSBTAG00000050842		protein_coding
19	40615001	42124668	19	41527379	41527714	336	-	ENSBTAG00000063685	KRTAP17-1	protein_coding
19	40615001	42124668	19	40762938	40764263	1326	-	ENSBTAG00000063952		lncRNA
19	40615001	42124668	19	40796283	40797767	1485	+	ENSBTAG00000068436		lncRNA
19	40615001	42124668	19	41387771	41390383	2613	-	ENSBTAG00000069076		lncRNA
19	40615001	42124668	19	41621350	41625572	4223	+	ENSBTAG00000061305		lncRNA
19	40615001	42124668	19	41701437	41704804	3368	+	ENSBTAG00000064684		lncRNA
19	40615001	42124668	19	41856184	41895375	39192	-	ENSBTAG00000067104		lncRNA
19	40615001	42124668	19	41857165	41885394	28230	+	ENSBTAG00000055319		lncRNA
19	40615001	42124668	19	41111543	41111668	126	-	ENSBTAG00000043117		snRNA
19	40615001	42124668	19	41879096	41879215	120	+	ENSBTAG00000042897		snoRNA
19	40615001	42124668	19	41859977	41860080	104	-	ENSBTAG00000042827	U6	snRNA
19	40615001	42124668	19	40752649	40752706	58	-	ENSBTAG00000054624	bta-mir-2285cb	miRNA
19	40615001	42124668	19	40833670	40850922	17253	-	ENSBTAG00000015308	SMARCE1	protein_coding
19	40615001	42124668	19	40990474	40998537	8064	-	ENSBTAG00000030555	KRT28	protein_coding
19	40615001	42124668	19	40945832	40954058	8227	-	ENSBTAG00000030542	KRT25	protein_coding
19	40615001	42124668	19	42041012	42048179	7168	-	ENSBTAG00000050549	KLHL11	protein_coding
19	40615001	42124668	19	41834619	41840099	5481	-	ENSBTAG00000006806	KRT17	protein_coding
19	40615001	42124668	19	41841922	41849463	7542	-	ENSBTAG00000047262	KRT42	protein_coding
19	40615001	42124668	19	41731623	41736234	4612	-	ENSBTAG00000004905	KRT19	protein_coding
19	40615001	42124668	19	41721543	41726328	4786	-	ENSBTAG00000004903	KRT15	protein_coding
19	40615001	42124668	19	41552389	41597743	45355	-	ENSBTAG00000037553	KRT33A	protein_coding
19	40615001	42124668	19	41666475	41674684	8210	-	ENSBTAG00000016384	KRT32	protein_coding
28	43952431	45154855	28	44228060	44339169	111110	+	ENSBTAG00000019537	MARCHF8	protein_coding
28	43952431	45154855	28	44346284	44392527	46244	-	ENSBTAG00000020319	ALOX5	protein_coding
28	43952431	45154855	28	44466103	44467041	939	-	ENSBTAG00000057490		pseudogene
28	43952431	45154855	28	44472736	44474194	1459	+	ENSBTAG00000061556		protein_coding
28	43952431	45154855	28	44491047	44492792	1746	+	ENSBTAG00000067838		protein_coding
28	43952431	45154855	28	44512657	44514217	1561	+	ENSBTAG00000070010		protein_coding
28	43952431	45154855	28	44575961	44584816	8856	-	ENSBTAG00000037913	ZNF22	protein_coding
28	43952431	45154855	28	44589525	44609264	19740	+	ENSBTAG00000002670	DEPP1	protein_coding
28	43952431	45154855	28	44592870	44626310	33441	-	ENSBTAG00000002669	RASSF4	protein_coding
28	43952431	45154855	28	44643772	44665689	21918	-	ENSBTAG00000052544	TMEM72	protein_coding
28	43952431	45154855	28	45022457	45051962	29506	+	ENSBTAG00000005077	CXCL12	protein_coding
28	43952431	45154855	28	43900420	44015116	114697	-	ENSBTAG00000023018	PARG	protein_coding
28	43952431	45154855	28	44015237	44035982	20746	+	ENSBTAG00000011694	TIMM23	protein_coding
28	43952431	45154855	28	44036736	44059067	22332	-	ENSBTAG00000019565	NCOA4	protein_coding
28	43952431	45154855	28	44061316	44072018	10703	-	ENSBTAG00000011660	MSMB	protein_coding
28	43952431	45154855	28	44112887	44157819	44933	+	ENSBTAG00000018915	FAM21A	protein_coding
28	43952431	45154855	28	44160987	44213060	52074	+	ENSBTAG00000006719	ZFAND4	protein_coding
28	43952431	45154855	28	44434543	44435529	987	+	ENSBTAG00000040143	OR13A1	protein_coding
28	43952431	45154855	28	44448732	44449676	945	+	ENSBTAG00000009763	OR6D16	protein_coding
28	43952431	45154855	28	44098857	44104938	6082	+	ENSBTAG00000060880		lncRNA
28	43952431	45154855	28	45102635	45121617	18983	-	ENSBTAG00000061399		lncRNA
28	43952431	45154855	28	44027672	44027871	200	+	ENSBTAG00000043162	SNORA74	snoRNA
28	8749119	9703912	28	9063353	9153290	89938	+	ENSBTAG00000044197	EDARADD	protein_coding
28	8749119	9703912	28	9161993	9190873	28881	+	ENSBTAG00000013544	LGALS8	protein_coding
28	8749119	9703912	28	9193305	9244384	51080	-	ENSBTAG00000044100	HEATR1	protein_coding
28	8749119	9703912	28	9324068	9403354	79287	+	ENSBTAG00000009696	ACTN2	protein_coding
28	8749119	9703912	28	9398336	9493231	94896	-	ENSBTAG00000063406		protein_coding
28	8749119	9703912	28	9398701	9501983	103283	+	ENSBTAG00000061018		protein_coding
28	8749119	9703912	28	9420794	9548000	127207	+	ENSBTAG00000012251	MTR	protein_coding
28	8749119	9703912	28	8687276	8784180	96905	-	ENSBTAG00000007244	NID1	protein_coding
28	8749119	9703912	28	9691435	10518660	827226	+	ENSBTAG00000022886	RYR2	protein_coding
28	8749119	9703912	28	8841688	8897642	55955	+	ENSBTAG00000000830	GPR137B	protein_coding
28	8749119	9703912	28	8900531	9000395	99865	-	ENSBTAG00000034633	ERO1B	protein_coding
28	8749119	9703912	28	9278844	9284095	5252	-	ENSBTAG00000063090		lncRNA
28	8749119	9703912	28	9578128	9582831	4704	-	ENSBTAG00000068871		lncRNA
28	8749119	9703912	28	9669044	9680452	11409	+	ENSBTAG00000066498		lncRNA
28	8749119	9703912	28	9362470	9362576	107	-	ENSBTAG00000059298	U6	snRNA
21	35060169	35613940	21	35027776	35306047	278272	-	ENSBTAG00000021291	STXBP6	protein_coding
23	12674482	13935150	23	12566464	12889016	322553	+	ENSBTAG00000014063	DNAH8	protein_coding
23	12674482	13935150	23	12910614	12947097	36484	+	ENSBTAG00000018224	GLP1R	protein_coding
23	12674482	13935150	23	12969790	12976488	6699	-	ENSBTAG00000001074	SAYSD1	protein_coding
23	12674482	13935150	23	12976082	13002631	26550	+	ENSBTAG00000068260		protein_coding
23	12674482	13935150	23	13060758	13101202	40445	-	ENSBTAG00000011112	KCNK5	protein_coding
23	12674482	13935150	23	13104581	13105471	891	+	ENSBTAG00000062649		protein_coding
23	12674482	13935150	23	13166556	13179213	12658	-	ENSBTAG00000010328	KCNK17	protein_coding
23	12674482	13935150	23	13180723	13187689	6967	-	ENSBTAG00000010352	KCNK16	protein_coding
23	12674482	13935150	23	13196388	13617668	421281	-	ENSBTAG00000027197	KIF6	protein_coding
23	12674482	13935150	23	13699568	13833800	134233	+	ENSBTAG00000021381	DAAM2	protein_coding
23	12674482	13935150	23	13818723	13824595	5873	-	ENSBTAG00000050874		protein_coding
23	12674482	13935150	23	13835976	13870735	34760	-	ENSBTAG00000010449	MOCS1	protein_coding
23	12674482	13935150	23	12949878	12951568	1691	-	ENSBTAG00000067085		lncRNA
23	12674482	13935150	23	12950367	12951618	1252	+	ENSBTAG00000069314		lncRNA
23	12674482	13935150	23	12962003	12963670	1668	-	ENSBTAG00000056191		lncRNA
23	12674482	13935150	23	13055399	13058280	2882	-	ENSBTAG00000057065		lncRNA
23	12674482	13935150	23	13056343	13060496	4154	+	ENSBTAG00000062698		lncRNA
23	12674482	13935150	23	13127215	13147609	20395	+	ENSBTAG00000057146		lncRNA
23	12674482	13935150	23	13658819	13698748	39930	+	ENSBTAG00000058829		lncRNA
23	12674482	13935150	23	13910906	13928668	17763	-	ENSBTAG00000064866		lncRNA
23	12674482	13935150	23	13150446	13159276	8831	-	ENSBTAG00000069066		lncRNA
23	12674482	13935150	23	13630995	13663630	32636	-	ENSBTAG00000056514		lncRNA
23	12674482	13935150	23	13904558	13904665	108	-	ENSBTAG00000043518	U6	snRNA
23	12674482	13935150	23	13087820	13087888	69	-	ENSBTAG00000044708	bta-mir-2377	miRNA
7	66369626	67211667	7	66698038	66749817	51780	+	ENSBTAG00000066277		lncRNA
7	66369626	67211667	7	66907595	66909841	2247	+	ENSBTAG00000062541		lncRNA
7	66369626	67211667	7	67115675	67116986	1312	-	ENSBTAG00000063667		lncRNA
7	66369626	67211667	7	66431202	66431305	104	+	ENSBTAG00000062680	U6	snRNA

## Sheet: Sheet1
Table S14b. Functional Analysis of Candidate genes annotated for the top 1% genomic window associated with W210 Table S15b. Functional Analysis of Candidate genes annotated for the top 1% genomic window associated with W210
query	significant	p_value	term_size	query_size	intersection_size	precision	recall	term_id	source	term_name	effective_domain_size	source_order	parents	evidence_codes	intersection	highlighted	gene_name
query_1	TRUE	5.8888e-26	68	162	22	0.135802	0.323529	GO:0045109	GO:BP	intermediate filament organization	18832	11669	GO:0045104, GO:0097435	IBA,IBA,IBA,IBA IEA,IBA,IBA,IBA,IBA,IBA,IBA,IBA,IBA,IBA,IBA,IBA,IBA IEA,IBA IEA,IBA,IBA,IBA,IBA,IBA	ENSBTAG00000030548	TRUE	KRT27
query_1	TRUE	5.8888e-26	68	162	22	0.135802	0.323529	GO:0045109	GO:BP	intermediate filament organization	18832	11669	GO:0045104, GO:0097435	IBA,IBA,IBA,IBA IEA,IBA,IBA,IBA,IBA,IBA,IBA,IBA,IBA,IBA,IBA,IBA,IBA IEA,IBA IEA,IBA,IBA,IBA,IBA,IBA	ENSBTAG00000040279	TRUE	KRT24
query_1	TRUE	5.8888e-26	68	162	22	0.135802	0.323529	GO:0045109	GO:BP	intermediate filament organization	18832	11669	GO:0045104, GO:0097435	IBA,IBA,IBA,IBA IEA,IBA,IBA,IBA,IBA,IBA,IBA,IBA,IBA,IBA,IBA,IBA,IBA IEA,IBA IEA,IBA,IBA,IBA,IBA,IBA	ENSBTAG00000020824	TRUE	KRT10
query_1	TRUE	5.8888e-26	68	162	22	0.135802	0.323529	GO:0045109	GO:BP	intermediate filament organization	18832	11669	GO:0045104, GO:0097435	IBA,IBA,IBA,IBA IEA,IBA,IBA,IBA,IBA,IBA,IBA,IBA,IBA,IBA,IBA,IBA,IBA IEA,IBA IEA,IBA,IBA,IBA,IBA,IBA	ENSBTAG00000007794	TRUE	KRT20
query_1	TRUE	5.8888e-26	68	162	22	0.135802	0.323529	GO:0045109	GO:BP	intermediate filament organization	18832	11669	GO:0045104, GO:0097435	IBA,IBA,IBA,IBA IEA,IBA,IBA,IBA,IBA,IBA,IBA,IBA,IBA,IBA,IBA,IBA,IBA IEA,IBA IEA,IBA,IBA,IBA,IBA,IBA	ENSBTAG00000040460	TRUE	KRT23
query_1	TRUE	5.8888e-26	68	162	22	0.135802	0.323529	GO:0045109	GO:BP	intermediate filament organization	18832	11669	GO:0045104, GO:0097435	IBA,IBA,IBA,IBA IEA,IBA,IBA,IBA,IBA,IBA,IBA,IBA,IBA,IBA,IBA,IBA,IBA IEA,IBA IEA,IBA,IBA,IBA,IBA,IBA	ENSBTAG00000020078	TRUE	KRT39
query_1	TRUE	5.8888e-26	68	162	22	0.135802	0.323529	GO:0045109	GO:BP	intermediate filament organization	18832	11669	GO:0045104, GO:0097435	IBA,IBA,IBA,IBA IEA,IBA,IBA,IBA,IBA,IBA,IBA,IBA,IBA,IBA,IBA,IBA,IBA IEA,IBA IEA,IBA,IBA,IBA,IBA,IBA	ENSBTAG00000017408	TRUE	KRT40
query_1	TRUE	5.8888e-26	68	162	22	0.135802	0.323529	GO:0045109	GO:BP	intermediate filament organization	18832	11669	GO:0045104, GO:0097435	IBA,IBA,IBA,IBA IEA,IBA,IBA,IBA,IBA,IBA,IBA,IBA,IBA,IBA,IBA,IBA,IBA IEA,IBA IEA,IBA,IBA,IBA,IBA,IBA	ENSBTAG00000007583	TRUE	KRT14
query_1	TRUE	5.8888e-26	68	162	22	0.135802	0.323529	GO:0045109	GO:BP	intermediate filament organization	18832	11669	GO:0045104, GO:0097435	IBA,IBA,IBA,IBA IEA,IBA,IBA,IBA,IBA,IBA,IBA,IBA,IBA,IBA,IBA,IBA,IBA IEA,IBA IEA,IBA,IBA,IBA,IBA,IBA	ENSBTAG00000050581	TRUE
query_1	TRUE	5.8888e-26	68	162	22	0.135802	0.323529	GO:0045109	GO:BP	intermediate filament organization	18832	11669	GO:0045104, GO:0097435	IBA,IBA,IBA,IBA IEA,IBA,IBA,IBA,IBA,IBA,IBA,IBA,IBA,IBA,IBA,IBA,IBA IEA,IBA IEA,IBA,IBA,IBA,IBA,IBA	ENSBTAG00000047165	TRUE	KRT9
query_1	TRUE	5.8888e-26	68	162	22	0.135802	0.323529	GO:0045109	GO:BP	intermediate filament organization	18832	11669	GO:0045104, GO:0097435	IBA,IBA,IBA,IBA IEA,IBA,IBA,IBA,IBA,IBA,IBA,IBA,IBA,IBA,IBA,IBA,IBA IEA,IBA IEA,IBA,IBA,IBA,IBA,IBA	ENSBTAG00000033766	TRUE	KRT16
query_1	TRUE	5.8888e-26	68	162	22	0.135802	0.323529	GO:0045109	GO:BP	intermediate filament organization	18832	11669	GO:0045104, GO:0097435	IBA,IBA,IBA,IBA IEA,IBA,IBA,IBA,IBA,IBA,IBA,IBA,IBA,IBA,IBA,IBA,IBA IEA,IBA IEA,IBA,IBA,IBA,IBA,IBA	ENSBTAG00000013685	TRUE	KRT31
query_1	TRUE	5.8888e-26	68	162	22	0.135802	0.323529	GO:0045109	GO:BP	intermediate filament organization	18832	11669	GO:0045104, GO:0097435	IBA,IBA,IBA,IBA IEA,IBA,IBA,IBA,IBA,IBA,IBA,IBA,IBA,IBA,IBA,IBA,IBA IEA,IBA IEA,IBA,IBA,IBA,IBA,IBA	ENSBTAG00000000573	TRUE	KRT37
query_1	TRUE	5.8888e-26	68	162	22	0.135802	0.323529	GO:0045109	GO:BP	intermediate filament organization	18832	11669	GO:0045104, GO:0097435	IBA,IBA,IBA,IBA IEA,IBA,IBA,IBA,IBA,IBA,IBA,IBA,IBA,IBA,IBA,IBA,IBA IEA,IBA IEA,IBA,IBA,IBA,IBA,IBA	ENSBTAG00000046124	TRUE	KRT36
query_1	TRUE	5.8888e-26	68	162	22	0.135802	0.323529	GO:0045109	GO:BP	intermediate filament organization	18832	11669	GO:0045104, GO:0097435	IBA,IBA,IBA,IBA IEA,IBA,IBA,IBA,IBA,IBA,IBA,IBA,IBA,IBA,IBA,IBA,IBA IEA,IBA IEA,IBA,IBA,IBA,IBA,IBA	ENSBTAG00000030555	TRUE	KRT28
query_1	TRUE	5.8888e-26	68	162	22	0.135802	0.323529	GO:0045109	GO:BP	intermediate filament organization	18832	11669	GO:0045104, GO:0097435	IBA,IBA,IBA,IBA IEA,IBA,IBA,IBA,IBA,IBA,IBA,IBA,IBA,IBA,IBA,IBA,IBA IEA,IBA IEA,IBA,IBA,IBA,IBA,IBA	ENSBTAG00000030542	TRUE	KRT25
query_1	TRUE	5.8888e-26	68	162	22	0.135802	0.323529	GO:0045109	GO:BP	intermediate filament organization	18832	11669	GO:0045104, GO:0097435	IBA,IBA,IBA,IBA IEA,IBA,IBA,IBA,IBA,IBA,IBA,IBA,IBA,IBA,IBA,IBA,IBA IEA,IBA IEA,IBA,IBA,IBA,IBA,IBA	ENSBTAG00000006806	TRUE	KRT17
query_1	TRUE	5.8888e-26	68	162	22	0.135802	0.323529	GO:0045109	GO:BP	intermediate filament organization	18832	11669	GO:0045104, GO:0097435	IBA,IBA,IBA,IBA IEA,IBA,IBA,IBA,IBA,IBA,IBA,IBA,IBA,IBA,IBA,IBA,IBA IEA,IBA IEA,IBA,IBA,IBA,IBA,IBA	ENSBTAG00000047262	TRUE	KRT42
query_1	TRUE	5.8888e-26	68	162	22	0.135802	0.323529	GO:0045109	GO:BP	intermediate filament organization	18832	11669	GO:0045104, GO:0097435	IBA,IBA,IBA,IBA IEA,IBA,IBA,IBA,IBA,IBA,IBA,IBA,IBA,IBA,IBA,IBA,IBA IEA,IBA IEA,IBA,IBA,IBA,IBA,IBA	ENSBTAG00000004905	TRUE	KRT19
query_1	TRUE	5.8888e-26	68	162	22	0.135802	0.323529	GO:0045109	GO:BP	intermediate filament organization	18832	11669	GO:0045104, GO:0097435	IBA,IBA,IBA,IBA IEA,IBA,IBA,IBA,IBA,IBA,IBA,IBA,IBA,IBA,IBA,IBA,IBA IEA,IBA IEA,IBA,IBA,IBA,IBA,IBA	ENSBTAG00000004903	TRUE	KRT15
query_1	TRUE	5.8888e-26	68	162	22	0.135802	0.323529	GO:0045109	GO:BP	intermediate filament organization	18832	11669	GO:0045104, GO:0097435	IBA,IBA,IBA,IBA IEA,IBA,IBA,IBA,IBA,IBA,IBA,IBA,IBA,IBA,IBA,IBA,IBA IEA,IBA IEA,IBA,IBA,IBA,IBA,IBA	ENSBTAG00000037553	TRUE	KRT33A
query_1	TRUE	5.8888e-26	68	162	22	0.135802	0.323529	GO:0045109	GO:BP	intermediate filament organization	18832	11669	GO:0045104, GO:0097435	IBA,IBA,IBA,IBA IEA,IBA,IBA,IBA,IBA,IBA,IBA,IBA,IBA,IBA,IBA,IBA,IBA IEA,IBA IEA,IBA,IBA,IBA,IBA,IBA	ENSBTAG00000016384	TRUE	KRT32
query_1	TRUE	7.31031e-24	86	162	22	0.135802	0.255814	GO:0045103	GO:BP	intermediate filament-based process	18832	11663	GO:0009987	IBA,IBA,IBA,IBA IEA,IBA,IBA,IBA,IBA,IBA,IBA,IBA IEA,IBA,IBA,IBA,IBA,IBA IEA,IBA IEA,IBA,IBA,IBA,IBA,IBA	ENSBTAG00000030548	FALSE	KRT27
query_1	TRUE	7.31031e-24	86	162	22	0.135802	0.255814	GO:0045103	GO:BP	intermediate filament-based process	18832	11663	GO:0009987	IBA,IBA,IBA,IBA IEA,IBA,IBA,IBA,IBA,IBA,IBA,IBA IEA,IBA,IBA,IBA,IBA,IBA IEA,IBA IEA,IBA,IBA,IBA,IBA,IBA	ENSBTAG00000040279	FALSE	KRT24
query_1	TRUE	7.31031e-24	86	162	22	0.135802	0.255814	GO:0045103	GO:BP	intermediate filament-based process	18832	11663	GO:0009987	IBA,IBA,IBA,IBA IEA,IBA,IBA,IBA,IBA,IBA,IBA,IBA IEA,IBA,IBA,IBA,IBA,IBA IEA,IBA IEA,IBA,IBA,IBA,IBA,IBA	ENSBTAG00000020824	FALSE	KRT10
query_1	TRUE	7.31031e-24	86	162	22	0.135802	0.255814	GO:0045103	GO:BP	intermediate filament-based process	18832	11663	GO:0009987	IBA,IBA,IBA,IBA IEA,IBA,IBA,IBA,IBA,IBA,IBA,IBA IEA,IBA,IBA,IBA,IBA,IBA IEA,IBA IEA,IBA,IBA,IBA,IBA,IBA	ENSBTAG00000007794	FALSE	KRT20
query_1	TRUE	7.31031e-24	86	162	22	0.135802	0.255814	GO:0045103	GO:BP	intermediate filament-based process	18832	11663	GO:0009987	IBA,IBA,IBA,IBA IEA,IBA,IBA,IBA,IBA,IBA,IBA,IBA IEA,IBA,IBA,IBA,IBA,IBA IEA,IBA IEA,IBA,IBA,IBA,IBA,IBA	ENSBTAG00000040460	FALSE	KRT23
query_1	TRUE	7.31031e-24	86	162	22	0.135802	0.255814	GO:0045103	GO:BP	intermediate filament-based process	18832	11663	GO:0009987	IBA,IBA,IBA,IBA IEA,IBA,IBA,IBA,IBA,IBA,IBA,IBA IEA,IBA,IBA,IBA,IBA,IBA IEA,IBA IEA,IBA,IBA,IBA,IBA,IBA	ENSBTAG00000020078	FALSE	KRT39
query_1	TRUE	7.31031e-24	86	162	22	0.135802	0.255814	GO:0045103	GO:BP	intermediate filament-based process	18832	11663	GO:0009987	IBA,IBA,IBA,IBA IEA,IBA,IBA,IBA,IBA,IBA,IBA,IBA IEA,IBA,IBA,IBA,IBA,IBA IEA,IBA IEA,IBA,IBA,IBA,IBA,IBA	ENSBTAG00000017408	FALSE	KRT40
query_1	TRUE	7.31031e-24	86	162	22	0.135802	0.255814	GO:0045103	GO:BP	intermediate filament-based process	18832	11663	GO:0009987	IBA,IBA,IBA,IBA IEA,IBA,IBA,IBA,IBA,IBA,IBA,IBA IEA,IBA,IBA,IBA,IBA,IBA IEA,IBA IEA,IBA,IBA,IBA,IBA,IBA	ENSBTAG00000007583	FALSE	KRT14
query_1	TRUE	7.31031e-24	86	162	22	0.135802	0.255814	GO:0045103	GO:BP	intermediate filament-based process	18832	11663	GO:0009987	IBA,IBA,IBA,IBA IEA,IBA,IBA,IBA,IBA,IBA,IBA,IBA IEA,IBA,IBA,IBA,IBA,IBA IEA,IBA IEA,IBA,IBA,IBA,IBA,IBA	ENSBTAG00000050581	FALSE
query_1	TRUE	7.31031e-24	86	162	22	0.135802	0.255814	GO:0045103	GO:BP	intermediate filament-based process	18832	11663	GO:0009987	IBA,IBA,IBA,IBA IEA,IBA,IBA,IBA,IBA,IBA,IBA,IBA IEA,IBA,IBA,IBA,IBA,IBA IEA,IBA IEA,IBA,IBA,IBA,IBA,IBA	ENSBTAG00000047165	FALSE	KRT9
query_1	TRUE	7.31031e-24	86	162	22	0.135802	0.255814	GO:0045103	GO:BP	intermediate filament-based process	18832	11663	GO:0009987	IBA,IBA,IBA,IBA IEA,IBA,IBA,IBA,IBA,IBA,IBA,IBA IEA,IBA,IBA,IBA,IBA,IBA IEA,IBA IEA,IBA,IBA,IBA,IBA,IBA	ENSBTAG00000033766	FALSE	KRT16
query_1	TRUE	7.31031e-24	86	162	22	0.135802	0.255814	GO:0045103	GO:BP	intermediate filament-based process	18832	11663	GO:0009987	IBA,IBA,IBA,IBA IEA,IBA,IBA,IBA,IBA,IBA,IBA,IBA IEA,IBA,IBA,IBA,IBA,IBA IEA,IBA IEA,IBA,IBA,IBA,IBA,IBA	ENSBTAG00000013685	FALSE	KRT31
query_1	TRUE	7.31031e-24	86	162	22	0.135802	0.255814	GO:0045103	GO:BP	intermediate filament-based process	18832	11663	GO:0009987	IBA,IBA,IBA,IBA IEA,IBA,IBA,IBA,IBA,IBA,IBA,IBA IEA,IBA,IBA,IBA,IBA,IBA IEA,IBA IEA,IBA,IBA,IBA,IBA,IBA	ENSBTAG00000000573	FALSE	KRT37
query_1	TRUE	7.31031e-24	86	162	22	0.135802	0.255814	GO:0045103	GO:BP	intermediate filament-based process	18832	11663	GO:0009987	IBA,IBA,IBA,IBA IEA,IBA,IBA,IBA,IBA,IBA,IBA,IBA IEA,IBA,IBA,IBA,IBA,IBA IEA,IBA IEA,IBA,IBA,IBA,IBA,IBA	ENSBTAG00000046124	FALSE	KRT36
query_1	TRUE	7.31031e-24	86	162	22	0.135802	0.255814	GO:0045103	GO:BP	intermediate filament-based process	18832	11663	GO:0009987	IBA,IBA,IBA,IBA IEA,IBA,IBA,IBA,IBA,IBA,IBA,IBA IEA,IBA,IBA,IBA,IBA,IBA IEA,IBA IEA,IBA,IBA,IBA,IBA,IBA	ENSBTAG00000030555	FALSE	KRT28
query_1	TRUE	7.31031e-24	86	162	22	0.135802	0.255814	GO:0045103	GO:BP	intermediate filament-based process	18832	11663	GO:0009987	IBA,IBA,IBA,IBA IEA,IBA,IBA,IBA,IBA,IBA,IBA,IBA IEA,IBA,IBA,IBA,IBA,IBA IEA,IBA IEA,IBA,IBA,IBA,IBA,IBA	ENSBTAG00000030542	FALSE	KRT25
query_1	TRUE	7.31031e-24	86	162	22	0.135802	0.255814	GO:0045103	GO:BP	intermediate filament-based process	18832	11663	GO:0009987	IBA,IBA,IBA,IBA IEA,IBA,IBA,IBA,IBA,IBA,IBA,IBA IEA,IBA,IBA,IBA,IBA,IBA IEA,IBA IEA,IBA,IBA,IBA,IBA,IBA	ENSBTAG00000006806	FALSE	KRT17
query_1	TRUE	7.31031e-24	86	162	22	0.135802	0.255814	GO:0045103	GO:BP	intermediate filament-based process	18832	11663	GO:0009987	IBA,IBA,IBA,IBA IEA,IBA,IBA,IBA,IBA,IBA,IBA,IBA IEA,IBA,IBA,IBA,IBA,IBA IEA,IBA IEA,IBA,IBA,IBA,IBA,IBA	ENSBTAG00000047262	FALSE	KRT42
query_1	TRUE	7.31031e-24	86	162	22	0.135802	0.255814	GO:0045103	GO:BP	intermediate filament-based process	18832	11663	GO:0009987	IBA,IBA,IBA,IBA IEA,IBA,IBA,IBA,IBA,IBA,IBA,IBA IEA,IBA,IBA,IBA,IBA,IBA IEA,IBA IEA,IBA,IBA,IBA,IBA,IBA	ENSBTAG00000004905	FALSE	KRT19
query_1	TRUE	7.31031e-24	86	162	22	0.135802	0.255814	GO:0045103	GO:BP	intermediate filament-based process	18832	11663	GO:0009987	IBA,IBA,IBA,IBA IEA,IBA,IBA,IBA,IBA,IBA,IBA,IBA IEA,IBA,IBA,IBA,IBA,IBA IEA,IBA IEA,IBA,IBA,IBA,IBA,IBA	ENSBTAG00000004903	FALSE	KRT15
query_1	TRUE	7.31031e-24	86	162	22	0.135802	0.255814	GO:0045103	GO:BP	intermediate filament-based process	18832	11663	GO:0009987	IBA,IBA,IBA,IBA IEA,IBA,IBA,IBA,IBA,IBA,IBA,IBA IEA,IBA,IBA,IBA,IBA,IBA IEA,IBA IEA,IBA,IBA,IBA,IBA,IBA	ENSBTAG00000037553	FALSE	KRT33A
query_1	TRUE	7.31031e-24	86	162	22	0.135802	0.255814	GO:0045103	GO:BP	intermediate filament-based process	18832	11663	GO:0009987	IBA,IBA,IBA,IBA IEA,IBA,IBA,IBA,IBA,IBA,IBA,IBA IEA,IBA,IBA,IBA,IBA,IBA IEA,IBA IEA,IBA,IBA,IBA,IBA,IBA	ENSBTAG00000016384	FALSE	KRT32
query_1	TRUE	7.31031e-24	85	162	22	0.135802	0.258824	GO:0045104	GO:BP	intermediate filament cytoskeleton organization	18832	11664	GO:0007010, GO:0045103	IBA,IBA,IBA,IBA IEA,IBA,IBA,IBA,IBA,IBA,IBA,IBA IEA,IBA,IBA,IBA,IBA,IBA IEA,IBA IEA,IBA,IBA,IBA,IBA,IBA	ENSBTAG00000030548	FALSE	KRT27
query_1	TRUE	7.31031e-24	85	162	22	0.135802	0.258824	GO:0045104	GO:BP	intermediate filament cytoskeleton organization	18832	11664	GO:0007010, GO:0045103	IBA,IBA,IBA,IBA IEA,IBA,IBA,IBA,IBA,IBA,IBA,IBA IEA,IBA,IBA,IBA,IBA,IBA IEA,IBA IEA,IBA,IBA,IBA,IBA,IBA	ENSBTAG00000040279	FALSE	KRT24
query_1	TRUE	7.31031e-24	85	162	22	0.135802	0.258824	GO:0045104	GO:BP	intermediate filament cytoskeleton organization	18832	11664	GO:0007010, GO:0045103	IBA,IBA,IBA,IBA IEA,IBA,IBA,IBA,IBA,IBA,IBA,IBA IEA,IBA,IBA,IBA,IBA,IBA IEA,IBA IEA,IBA,IBA,IBA,IBA,IBA	ENSBTAG00000020824	FALSE	KRT10
query_1	TRUE	7.31031e-24	85	162	22	0.135802	0.258824	GO:0045104	GO:BP	intermediate filament cytoskeleton organization	18832	11664	GO:0007010, GO:0045103	IBA,IBA,IBA,IBA IEA,IBA,IBA,IBA,IBA,IBA,IBA,IBA IEA,IBA,IBA,IBA,IBA,IBA IEA,IBA IEA,IBA,IBA,IBA,IBA,IBA	ENSBTAG00000007794	FALSE	KRT20
query_1	TRUE	7.31031e-24	85	162	22	0.135802	0.258824	GO:0045104	GO:BP	intermediate filament cytoskeleton organization	18832	11664	GO:0007010, GO:0045103	IBA,IBA,IBA,IBA IEA,IBA,IBA,IBA,IBA,IBA,IBA,IBA IEA,IBA,IBA,IBA,IBA,IBA IEA,IBA IEA,IBA,IBA,IBA,IBA,IBA	ENSBTAG00000040460	FALSE	KRT23
query_1	TRUE	7.31031e-24	85	162	22	0.135802	0.258824	GO:0045104	GO:BP	intermediate filament cytoskeleton organization	18832	11664	GO:0007010, GO:0045103	IBA,IBA,IBA,IBA IEA,IBA,IBA,IBA,IBA,IBA,IBA,IBA IEA,IBA,IBA,IBA,IBA,IBA IEA,IBA IEA,IBA,IBA,IBA,IBA,IBA	ENSBTAG00000020078	FALSE	KRT39
query_1	TRUE	7.31031e-24	85	162	22	0.135802	0.258824	GO:0045104	GO:BP	intermediate filament cytoskeleton organization	18832	11664	GO:0007010, GO:0045103	IBA,IBA,IBA,IBA IEA,IBA,IBA,IBA,IBA,IBA,IBA,IBA IEA,IBA,IBA,IBA,IBA,IBA IEA,IBA IEA,IBA,IBA,IBA,IBA,IBA	ENSBTAG00000017408	FALSE	KRT40
query_1	TRUE	7.31031e-24	85	162	22	0.135802	0.258824	GO:0045104	GO:BP	intermediate filament cytoskeleton organization	18832	11664	GO:0007010, GO:0045103	IBA,IBA,IBA,IBA IEA,IBA,IBA,IBA,IBA,IBA,IBA,IBA IEA,IBA,IBA,IBA,IBA,IBA IEA,IBA IEA,IBA,IBA,IBA,IBA,IBA	ENSBTAG00000007583	FALSE	KRT14
query_1	TRUE	7.31031e-24	85	162	22	0.135802	0.258824	GO:0045104	GO:BP	intermediate filament cytoskeleton organization	18832	11664	GO:0007010, GO:0045103	IBA,IBA,IBA,IBA IEA,IBA,IBA,IBA,IBA,IBA,IBA,IBA IEA,IBA,IBA,IBA,IBA,IBA IEA,IBA IEA,IBA,IBA,IBA,IBA,IBA	ENSBTAG00000050581	FALSE
query_1	TRUE	7.31031e-24	85	162	22	0.135802	0.258824	GO:0045104	GO:BP	intermediate filament cytoskeleton organization	18832	11664	GO:0007010, GO:0045103	IBA,IBA,IBA,IBA IEA,IBA,IBA,IBA,IBA,IBA,IBA,IBA IEA,IBA,IBA,IBA,IBA,IBA IEA,IBA IEA,IBA,IBA,IBA,IBA,IBA	ENSBTAG00000047165	FALSE	KRT9
query_1	TRUE	7.31031e-24	85	162	22	0.135802	0.258824	GO:0045104	GO:BP	intermediate filament cytoskeleton organization	18832	11664	GO:0007010, GO:0045103	IBA,IBA,IBA,IBA IEA,IBA,IBA,IBA,IBA,IBA,IBA,IBA IEA,IBA,IBA,IBA,IBA,IBA IEA,IBA IEA,IBA,IBA,IBA,IBA,IBA	ENSBTAG00000033766	FALSE	KRT16
query_1	TRUE	7.31031e-24	85	162	22	0.135802	0.258824	GO:0045104	GO:BP	intermediate filament cytoskeleton organization	18832	11664	GO:0007010, GO:0045103	IBA,IBA,IBA,IBA IEA,IBA,IBA,IBA,IBA,IBA,IBA,IBA IEA,IBA,IBA,IBA,IBA,IBA IEA,IBA IEA,IBA,IBA,IBA,IBA,IBA	ENSBTAG00000013685	FALSE	KRT31
query_1	TRUE	7.31031e-24	85	162	22	0.135802	0.258824	GO:0045104	GO:BP	intermediate filament cytoskeleton organization	18832	11664	GO:0007010, GO:0045103	IBA,IBA,IBA,IBA IEA,IBA,IBA,IBA,IBA,IBA,IBA,IBA IEA,IBA,IBA,IBA,IBA,IBA IEA,IBA IEA,IBA,IBA,IBA,IBA,IBA	ENSBTAG00000000573	FALSE	KRT37
query_1	TRUE	7.31031e-24	85	162	22	0.135802	0.258824	GO:0045104	GO:BP	intermediate filament cytoskeleton organization	18832	11664	GO:0007010, GO:0045103	IBA,IBA,IBA,IBA IEA,IBA,IBA,IBA,IBA,IBA,IBA,IBA IEA,IBA,IBA,IBA,IBA,IBA IEA,IBA IEA,IBA,IBA,IBA,IBA,IBA	ENSBTAG00000046124	FALSE	KRT36
query_1	TRUE	7.31031e-24	85	162	22	0.135802	0.258824	GO:0045104	GO:BP	intermediate filament cytoskeleton organization	18832	11664	GO:0007010, GO:0045103	IBA,IBA,IBA,IBA IEA,IBA,IBA,IBA,IBA,IBA,IBA,IBA IEA,IBA,IBA,IBA,IBA,IBA IEA,IBA IEA,IBA,IBA,IBA,IBA,IBA	ENSBTAG00000030555	FALSE	KRT28
query_1	TRUE	7.31031e-24	85	162	22	0.135802	0.258824	GO:0045104	GO:BP	intermediate filament cytoskeleton organization	18832	11664	GO:0007010, GO:0045103	IBA,IBA,IBA,IBA IEA,IBA,IBA,IBA,IBA,IBA,IBA,IBA IEA,IBA,IBA,IBA,IBA,IBA IEA,IBA IEA,IBA,IBA,IBA,IBA,IBA	ENSBTAG00000030542	FALSE	KRT25
query_1	TRUE	7.31031e-24	85	162	22	0.135802	0.258824	GO:0045104	GO:BP	intermediate filament cytoskeleton organization	18832	11664	GO:0007010, GO:0045103	IBA,IBA,IBA,IBA IEA,IBA,IBA,IBA,IBA,IBA,IBA,IBA IEA,IBA,IBA,IBA,IBA,IBA IEA,IBA IEA,IBA,IBA,IBA,IBA,IBA	ENSBTAG00000006806	FALSE	KRT17
query_1	TRUE	7.31031e-24	85	162	22	0.135802	0.258824	GO:0045104	GO:BP	intermediate filament cytoskeleton organization	18832	11664	GO:0007010, GO:0045103	IBA,IBA,IBA,IBA IEA,IBA,IBA,IBA,IBA,IBA,IBA,IBA IEA,IBA,IBA,IBA,IBA,IBA IEA,IBA IEA,IBA,IBA,IBA,IBA,IBA	ENSBTAG00000047262	FALSE	KRT42
query_1	TRUE	7.31031e-24	85	162	22	0.135802	0.258824	GO:0045104	GO:BP	intermediate filament cytoskeleton organization	18832	11664	GO:0007010, GO:0045103	IBA,IBA,IBA,IBA IEA,IBA,IBA,IBA,IBA,IBA,IBA,IBA IEA,IBA,IBA,IBA,IBA,IBA IEA,IBA IEA,IBA,IBA,IBA,IBA,IBA	ENSBTAG00000004905	FALSE	KRT19
query_1	TRUE	7.31031e-24	85	162	22	0.135802	0.258824	GO:0045104	GO:BP	intermediate filament cytoskeleton organization	18832	11664	GO:0007010, GO:0045103	IBA,IBA,IBA,IBA IEA,IBA,IBA,IBA,IBA,IBA,IBA,IBA IEA,IBA,IBA,IBA,IBA,IBA IEA,IBA IEA,IBA,IBA,IBA,IBA,IBA	ENSBTAG00000004903	FALSE	KRT15
query_1	TRUE	7.31031e-24	85	162	22	0.135802	0.258824	GO:0045104	GO:BP	intermediate filament cytoskeleton organization	18832	11664	GO:0007010, GO:0045103	IBA,IBA,IBA,IBA IEA,IBA,IBA,IBA,IBA,IBA,IBA,IBA IEA,IBA,IBA,IBA,IBA,IBA IEA,IBA IEA,IBA,IBA,IBA,IBA,IBA	ENSBTAG00000037553	FALSE	KRT33A
query_1	TRUE	7.31031e-24	85	162	22	0.135802	0.258824	GO:0045104	GO:BP	intermediate filament cytoskeleton organization	18832	11664	GO:0007010, GO:0045103	IBA,IBA,IBA,IBA IEA,IBA,IBA,IBA,IBA,IBA,IBA,IBA IEA,IBA,IBA,IBA,IBA,IBA IEA,IBA IEA,IBA,IBA,IBA,IBA,IBA	ENSBTAG00000016384	FALSE	KRT32
query_1	TRUE	3.68302e-10	671	162	29	0.179012	0.0432191	GO:0097435	GO:BP	supramolecular fiber organization	18832	19199	GO:0016043	IBA IEA,IEA,IEA,IBA,IBA,IBA,IBA IEA,IEA,IBA IEA,IBA,IBA,IBA,IBA,IBA,IBA,IBA,IBA,IBA,IBA,IBA,IBA IEA,IBA IEA,IBA,IBA IEA,IBA,IBA,IBA,IEA,IEA	ENSBTAG00000021957	FALSE	LTBP2
query_1	TRUE	3.68302e-10	671	162	29	0.179012	0.0432191	GO:0097435	GO:BP	supramolecular fiber organization	18832	19199	GO:0016043	IBA IEA,IEA,IEA,IBA,IBA,IBA,IBA IEA,IEA,IBA IEA,IBA,IBA,IBA,IBA,IBA,IBA,IBA,IBA,IBA,IBA,IBA,IBA IEA,IBA IEA,IBA,IBA IEA,IBA,IBA,IBA,IEA,IEA	ENSBTAG00000007173	FALSE	PDGFRA
query_1	TRUE	3.68302e-10	671	162	29	0.179012	0.0432191	GO:0097435	GO:BP	supramolecular fiber organization	18832	19199	GO:0016043	IBA IEA,IEA,IEA,IBA,IBA,IBA,IBA IEA,IEA,IBA IEA,IBA,IBA,IBA,IBA,IBA,IBA,IBA,IBA,IBA,IBA,IBA,IBA IEA,IBA IEA,IBA,IBA IEA,IBA,IBA,IBA,IEA,IEA	ENSBTAG00000020801	FALSE	CYRIB
query_1	TRUE	3.68302e-10	671	162	29	0.179012	0.0432191	GO:0097435	GO:BP	supramolecular fiber organization	18832	19199	GO:0016043	IBA IEA,IEA,IEA,IBA,IBA,IBA,IBA IEA,IEA,IBA IEA,IBA,IBA,IBA,IBA,IBA,IBA,IBA,IBA,IBA,IBA,IBA,IBA IEA,IBA IEA,IBA,IBA IEA,IBA,IBA,IBA,IEA,IEA	ENSBTAG00000030548	FALSE	KRT27
query_1	TRUE	3.68302e-10	671	162	29	0.179012	0.0432191	GO:0097435	GO:BP	supramolecular fiber organization	18832	19199	GO:0016043	IBA IEA,IEA,IEA,IBA,IBA,IBA,IBA IEA,IEA,IBA IEA,IBA,IBA,IBA,IBA,IBA,IBA,IBA,IBA,IBA,IBA,IBA,IBA IEA,IBA IEA,IBA,IBA IEA,IBA,IBA,IBA,IEA,IEA	ENSBTAG00000040279	FALSE	KRT24
query_1	TRUE	3.68302e-10	671	162	29	0.179012	0.0432191	GO:0097435	GO:BP	supramolecular fiber organization	18832	19199	GO:0016043	IBA IEA,IEA,IEA,IBA,IBA,IBA,IBA IEA,IEA,IBA IEA,IBA,IBA,IBA,IBA,IBA,IBA,IBA,IBA,IBA,IBA,IBA,IBA IEA,IBA IEA,IBA,IBA IEA,IBA,IBA,IBA,IEA,IEA	ENSBTAG00000020824	FALSE	KRT10
query_1	TRUE	3.68302e-10	671	162	29	0.179012	0.0432191	GO:0097435	GO:BP	supramolecular fiber organization	18832	19199	GO:0016043	IBA IEA,IEA,IEA,IBA,IBA,IBA,IBA IEA,IEA,IBA IEA,IBA,IBA,IBA,IBA,IBA,IBA,IBA,IBA,IBA,IBA,IBA,IBA IEA,IBA IEA,IBA,IBA IEA,IBA,IBA,IBA,IEA,IEA	ENSBTAG00000025752	FALSE	P3H4
query_1	TRUE	3.68302e-10	671	162	29	0.179012	0.0432191	GO:0097435	GO:BP	supramolecular fiber organization	18832	19199	GO:0016043	IBA IEA,IEA,IEA,IBA,IBA,IBA,IBA IEA,IEA,IBA IEA,IBA,IBA,IBA,IBA,IBA,IBA,IBA,IBA,IBA,IBA,IBA,IBA IEA,IBA IEA,IBA,IBA IEA,IBA,IBA,IBA,IEA,IEA	ENSBTAG00000011454	FALSE	FKBP10
query_1	TRUE	3.68302e-10	671	162	29	0.179012	0.0432191	GO:0097435	GO:BP	supramolecular fiber organization	18832	19199	GO:0016043	IBA IEA,IEA,IEA,IBA,IBA,IBA,IBA IEA,IEA,IBA IEA,IBA,IBA,IBA,IBA,IBA,IBA,IBA,IBA,IBA,IBA,IBA,IBA IEA,IBA IEA,IBA,IBA IEA,IBA,IBA,IBA,IEA,IEA	ENSBTAG00000007794	FALSE	KRT20
query_1	TRUE	3.68302e-10	671	162	29	0.179012	0.0432191	GO:0097435	GO:BP	supramolecular fiber organization	18832	19199	GO:0016043	IBA IEA,IEA,IEA,IBA,IBA,IBA,IBA IEA,IEA,IBA IEA,IBA,IBA,IBA,IBA,IBA,IBA,IBA,IBA,IBA,IBA,IBA,IBA IEA,IBA IEA,IBA,IBA IEA,IBA,IBA,IBA,IEA,IEA	ENSBTAG00000040460	FALSE	KRT23
query_1	TRUE	3.68302e-10	671	162	29	0.179012	0.0432191	GO:0097435	GO:BP	supramolecular fiber organization	18832	19199	GO:0016043	IBA IEA,IEA,IEA,IBA,IBA,IBA,IBA IEA,IEA,IBA IEA,IBA,IBA,IBA,IBA,IBA,IBA,IBA,IBA,IBA,IBA,IBA,IBA IEA,IBA IEA,IBA,IBA IEA,IBA,IBA,IBA,IEA,IEA	ENSBTAG00000020078	FALSE	KRT39
query_1	TRUE	3.68302e-10	671	162	29	0.179012	0.0432191	GO:0097435	GO:BP	supramolecular fiber organization	18832	19199	GO:0016043	IBA IEA,IEA,IEA,IBA,IBA,IBA,IBA IEA,IEA,IBA IEA,IBA,IBA,IBA,IBA,IBA,IBA,IBA,IBA,IBA,IBA,IBA,IBA IEA,IBA IEA,IBA,IBA IEA,IBA,IBA,IBA,IEA,IEA	ENSBTAG00000017408	FALSE	KRT40
query_1	TRUE	3.68302e-10	671	162	29	0.179012	0.0432191	GO:0097435	GO:BP	supramolecular fiber organization	18832	19199	GO:0016043	IBA IEA,IEA,IEA,IBA,IBA,IBA,IBA IEA,IEA,IBA IEA,IBA,IBA,IBA,IBA,IBA,IBA,IBA,IBA,IBA,IBA,IBA,IBA IEA,IBA IEA,IBA,IBA IEA,IBA,IBA,IBA,IEA,IEA	ENSBTAG00000007583	FALSE	KRT14
query_1	TRUE	3.68302e-10	671	162	29	0.179012	0.0432191	GO:0097435	GO:BP	supramolecular fiber organization	18832	19199	GO:0016043	IBA IEA,IEA,IEA,IBA,IBA,IBA,IBA IEA,IEA,IBA IEA,IBA,IBA,IBA,IBA,IBA,IBA,IBA,IBA,IBA,IBA,IBA,IBA IEA,IBA IEA,IBA,IBA IEA,IBA,IBA,IBA,IEA,IEA	ENSBTAG00000050581	FALSE
query_1	TRUE	3.68302e-10	671	162	29	0.179012	0.0432191	GO:0097435	GO:BP	supramolecular fiber organization	18832	19199	GO:0016043	IBA IEA,IEA,IEA,IBA,IBA,IBA,IBA IEA,IEA,IBA IEA,IBA,IBA,IBA,IBA,IBA,IBA,IBA,IBA,IBA,IBA,IBA,IBA IEA,IBA IEA,IBA,IBA IEA,IBA,IBA,IBA,IEA,IEA	ENSBTAG00000047165	FALSE	KRT9
query_1	TRUE	3.68302e-10	671	162	29	0.179012	0.0432191	GO:0097435	GO:BP	supramolecular fiber organization	18832	19199	GO:0016043	IBA IEA,IEA,IEA,IBA,IBA,IBA,IBA IEA,IEA,IBA IEA,IBA,IBA,IBA,IBA,IBA,IBA,IBA,IBA,IBA,IBA,IBA,IBA IEA,IBA IEA,IBA,IBA IEA,IBA,IBA,IBA,IEA,IEA	ENSBTAG00000033766	FALSE	KRT16
query_1	TRUE	3.68302e-10	671	162	29	0.179012	0.0432191	GO:0097435	GO:BP	supramolecular fiber organization	18832	19199	GO:0016043	IBA IEA,IEA,IEA,IBA,IBA,IBA,IBA IEA,IEA,IBA IEA,IBA,IBA,IBA,IBA,IBA,IBA,IBA,IBA,IBA,IBA,IBA,IBA IEA,IBA IEA,IBA,IBA IEA,IBA,IBA,IBA,IEA,IEA	ENSBTAG00000013685	FALSE	KRT31
query_1	TRUE	3.68302e-10	671	162	29	0.179012	0.0432191	GO:0097435	GO:BP	supramolecular fiber organization	18832	19199	GO:0016043	IBA IEA,IEA,IEA,IBA,IBA,IBA,IBA IEA,IEA,IBA IEA,IBA,IBA,IBA,IBA,IBA,IBA,IBA,IBA,IBA,IBA,IBA,IBA IEA,IBA IEA,IBA,IBA IEA,IBA,IBA,IBA,IEA,IEA	ENSBTAG00000000573	FALSE	KRT37
query_1	TRUE	3.68302e-10	671	162	29	0.179012	0.0432191	GO:0097435	GO:BP	supramolecular fiber organization	18832	19199	GO:0016043	IBA IEA,IEA,IEA,IBA,IBA,IBA,IBA IEA,IEA,IBA IEA,IBA,IBA,IBA,IBA,IBA,IBA,IBA,IBA,IBA,IBA,IBA,IBA IEA,IBA IEA,IBA,IBA IEA,IBA,IBA,IBA,IEA,IEA	ENSBTAG00000046124	FALSE	KRT36
query_1	TRUE	3.68302e-10	671	162	29	0.179012	0.0432191	GO:0097435	GO:BP	supramolecular fiber organization	18832	19199	GO:0016043	IBA IEA,IEA,IEA,IBA,IBA,IBA,IBA IEA,IEA,IBA IEA,IBA,IBA,IBA,IBA,IBA,IBA,IBA,IBA,IBA,IBA,IBA,IBA IEA,IBA IEA,IBA,IBA IEA,IBA,IBA,IBA,IEA,IEA	ENSBTAG00000030555	FALSE	KRT28
query_1	TRUE	3.68302e-10	671	162	29	0.179012	0.0432191	GO:0097435	GO:BP	supramolecular fiber organization	18832	19199	GO:0016043	IBA IEA,IEA,IEA,IBA,IBA,IBA,IBA IEA,IEA,IBA IEA,IBA,IBA,IBA,IBA,IBA,IBA,IBA,IBA,IBA,IBA,IBA,IBA IEA,IBA IEA,IBA,IBA IEA,IBA,IBA,IBA,IEA,IEA	ENSBTAG00000030542	FALSE	KRT25
query_1	TRUE	3.68302e-10	671	162	29	0.179012	0.0432191	GO:0097435	GO:BP	supramolecular fiber organization	18832	19199	GO:0016043	IBA IEA,IEA,IEA,IBA,IBA,IBA,IBA IEA,IEA,IBA IEA,IBA,IBA,IBA,IBA,IBA,IBA,IBA,IBA,IBA,IBA,IBA,IBA IEA,IBA IEA,IBA,IBA IEA,IBA,IBA,IBA,IEA,IEA	ENSBTAG00000006806	FALSE	KRT17
query_1	TRUE	3.68302e-10	671	162	29	0.179012	0.0432191	GO:0097435	GO:BP	supramolecular fiber organization	18832	19199	GO:0016043	IBA IEA,IEA,IEA,IBA,IBA,IBA,IBA IEA,IEA,IBA IEA,IBA,IBA,IBA,IBA,IBA,IBA,IBA,IBA,IBA,IBA,IBA,IBA IEA,IBA IEA,IBA,IBA IEA,IBA,IBA,IBA,IEA,IEA	ENSBTAG00000047262	FALSE	KRT42
query_1	TRUE	3.68302e-10	671	162	29	0.179012	0.0432191	GO:0097435	GO:BP	supramolecular fiber organization	18832	19199	GO:0016043	IBA IEA,IEA,IEA,IBA,IBA,IBA,IBA IEA,IEA,IBA IEA,IBA,IBA,IBA,IBA,IBA,IBA,IBA,IBA,IBA,IBA,IBA,IBA IEA,IBA IEA,IBA,IBA IEA,IBA,IBA,IBA,IEA,IEA	ENSBTAG00000004905	FALSE	KRT19
query_1	TRUE	3.68302e-10	671	162	29	0.179012	0.0432191	GO:0097435	GO:BP	supramolecular fiber organization	18832	19199	GO:0016043	IBA IEA,IEA,IEA,IBA,IBA,IBA,IBA IEA,IEA,IBA IEA,IBA,IBA,IBA,IBA,IBA,IBA,IBA,IBA,IBA,IBA,IBA,IBA IEA,IBA IEA,IBA,IBA IEA,IBA,IBA,IBA,IEA,IEA	ENSBTAG00000004903	FALSE	KRT15
query_1	TRUE	3.68302e-10	671	162	29	0.179012	0.0432191	GO:0097435	GO:BP	supramolecular fiber organization	18832	19199	GO:0016043	IBA IEA,IEA,IEA,IBA,IBA,IBA,IBA IEA,IEA,IBA IEA,IBA,IBA,IBA,IBA,IBA,IBA,IBA,IBA,IBA,IBA,IBA,IBA IEA,IBA IEA,IBA,IBA IEA,IBA,IBA,IBA,IEA,IEA	ENSBTAG00000037553	FALSE	KRT33A
query_1	TRUE	3.68302e-10	671	162	29	0.179012	0.0432191	GO:0097435	GO:BP	supramolecular fiber organization	18832	19199	GO:0016043	IBA IEA,IEA,IEA,IBA,IBA,IBA,IBA IEA,IEA,IBA IEA,IBA,IBA,IBA,IBA,IBA,IBA,IBA,IBA,IBA,IBA,IBA,IBA IEA,IBA IEA,IBA,IBA IEA,IBA,IBA,IBA,IEA,IEA	ENSBTAG00000016384	FALSE	KRT32
query_1	TRUE	3.68302e-10	671	162	29	0.179012	0.0432191	GO:0097435	GO:BP	supramolecular fiber organization	18832	19199	GO:0016043	IBA IEA,IEA,IEA,IBA,IBA,IBA,IBA IEA,IEA,IBA IEA,IBA,IBA,IBA,IBA,IBA,IBA,IBA,IBA,IBA,IBA,IBA,IBA IEA,IBA IEA,IBA,IBA IEA,IBA,IBA,IBA,IEA,IEA	ENSBTAG00000009696	FALSE	ACTN2
query_1	TRUE	3.68302e-10	671	162	29	0.179012	0.0432191	GO:0097435	GO:BP	supramolecular fiber organization	18832	19199	GO:0016043	IBA IEA,IEA,IEA,IBA,IBA,IBA,IBA IEA,IEA,IBA IEA,IBA,IBA,IBA,IBA,IBA,IBA,IBA,IBA,IBA,IBA,IBA,IBA IEA,IBA IEA,IBA,IBA IEA,IBA,IBA,IBA,IEA,IEA	ENSBTAG00000021381	FALSE	DAAM2
query_1	TRUE	2.29232e-08	543	162	24	0.148148	0.0441989	GO:0030855	GO:BP	epithelial cell differentiation	18832	7175	GO:0030154, GO:0060429	IEA,IEP,IBA,IBA,IBA IEA,IBA,IBA,IBA,IBA,IBA,IBA,IBA,IBA IEA,IBA,IBA,IBA IEA,IBA,IBA,IBA IEA,IBA,IBA,IBA,IBA,IBA	ENSBTAG00000051910	TRUE	FGF10
query_1	TRUE	2.29232e-08	543	162	24	0.148148	0.0441989	GO:0030855	GO:BP	epithelial cell differentiation	18832	7175	GO:0030154, GO:0060429	IEA,IEP,IBA,IBA,IBA IEA,IBA,IBA,IBA,IBA,IBA,IBA,IBA,IBA IEA,IBA,IBA,IBA IEA,IBA,IBA,IBA IEA,IBA,IBA,IBA,IBA,IBA	ENSBTAG00000002167	TRUE	NPHS2
query_1	TRUE	2.29232e-08	543	162	24	0.148148	0.0441989	GO:0030855	GO:BP	epithelial cell differentiation	18832	7175	GO:0030154, GO:0060429	IEA,IEP,IBA,IBA,IBA IEA,IBA,IBA,IBA,IBA,IBA,IBA,IBA,IBA IEA,IBA,IBA,IBA IEA,IBA,IBA,IBA IEA,IBA,IBA,IBA,IBA,IBA	ENSBTAG00000030548	TRUE	KRT27
query_1	TRUE	2.29232e-08	543	162	24	0.148148	0.0441989	GO:0030855	GO:BP	epithelial cell differentiation	18832	7175	GO:0030154, GO:0060429	IEA,IEP,IBA,IBA,IBA IEA,IBA,IBA,IBA,IBA,IBA,IBA,IBA,IBA IEA,IBA,IBA,IBA IEA,IBA,IBA,IBA IEA,IBA,IBA,IBA,IBA,IBA	ENSBTAG00000040279	TRUE	KRT24
query_1	TRUE	2.29232e-08	543	162	24	0.148148	0.0441989	GO:0030855	GO:BP	epithelial cell differentiation	18832	7175	GO:0030154, GO:0060429	IEA,IEP,IBA,IBA,IBA IEA,IBA,IBA,IBA,IBA,IBA,IBA,IBA,IBA IEA,IBA,IBA,IBA IEA,IBA,IBA,IBA IEA,IBA,IBA,IBA,IBA,IBA	ENSBTAG00000020824	TRUE	KRT10
query_1	TRUE	2.29232e-08	543	162	24	0.148148	0.0441989	GO:0030855	GO:BP	epithelial cell differentiation	18832	7175	GO:0030154, GO:0060429	IEA,IEP,IBA,IBA,IBA IEA,IBA,IBA,IBA,IBA,IBA,IBA,IBA,IBA IEA,IBA,IBA,IBA IEA,IBA,IBA,IBA IEA,IBA,IBA,IBA,IBA,IBA	ENSBTAG00000007794	TRUE	KRT20
query_1	TRUE	2.29232e-08	543	162	24	0.148148	0.0441989	GO:0030855	GO:BP	epithelial cell differentiation	18832	7175	GO:0030154, GO:0060429	IEA,IEP,IBA,IBA,IBA IEA,IBA,IBA,IBA,IBA,IBA,IBA,IBA,IBA IEA,IBA,IBA,IBA IEA,IBA,IBA,IBA IEA,IBA,IBA,IBA,IBA,IBA	ENSBTAG00000040460	TRUE	KRT23
query_1	TRUE	2.29232e-08	543	162	24	0.148148	0.0441989	GO:0030855	GO:BP	epithelial cell differentiation	18832	7175	GO:0030154, GO:0060429	IEA,IEP,IBA,IBA,IBA IEA,IBA,IBA,IBA,IBA,IBA,IBA,IBA,IBA IEA,IBA,IBA,IBA IEA,IBA,IBA,IBA IEA,IBA,IBA,IBA,IBA,IBA	ENSBTAG00000020078	TRUE	KRT39
query_1	TRUE	2.29232e-08	543	162	24	0.148148	0.0441989	GO:0030855	GO:BP	epithelial cell differentiation	18832	7175	GO:0030154, GO:0060429	IEA,IEP,IBA,IBA,IBA IEA,IBA,IBA,IBA,IBA,IBA,IBA,IBA,IBA IEA,IBA,IBA,IBA IEA,IBA,IBA,IBA IEA,IBA,IBA,IBA,IBA,IBA	ENSBTAG00000017408	TRUE	KRT40
query_1	TRUE	2.29232e-08	543	162	24	0.148148	0.0441989	GO:0030855	GO:BP	epithelial cell differentiation	18832	7175	GO:0030154, GO:0060429	IEA,IEP,IBA,IBA,IBA IEA,IBA,IBA,IBA,IBA,IBA,IBA,IBA,IBA IEA,IBA,IBA,IBA IEA,IBA,IBA,IBA IEA,IBA,IBA,IBA,IBA,IBA	ENSBTAG00000007583	TRUE	KRT14
query_1	TRUE	2.29232e-08	543	162	24	0.148148	0.0441989	GO:0030855	GO:BP	epithelial cell differentiation	18832	7175	GO:0030154, GO:0060429	IEA,IEP,IBA,IBA,IBA IEA,IBA,IBA,IBA,IBA,IBA,IBA,IBA,IBA IEA,IBA,IBA,IBA IEA,IBA,IBA,IBA IEA,IBA,IBA,IBA,IBA,IBA	ENSBTAG00000050581	TRUE
query_1	TRUE	2.29232e-08	543	162	24	0.148148	0.0441989	GO:0030855	GO:BP	epithelial cell differentiation	18832	7175	GO:0030154, GO:0060429	IEA,IEP,IBA,IBA,IBA IEA,IBA,IBA,IBA,IBA,IBA,IBA,IBA,IBA IEA,IBA,IBA,IBA IEA,IBA,IBA,IBA IEA,IBA,IBA,IBA,IBA,IBA	ENSBTAG00000047165	TRUE	KRT9
query_1	TRUE	2.29232e-08	543	162	24	0.148148	0.0441989	GO:0030855	GO:BP	epithelial cell differentiation	18832	7175	GO:0030154, GO:0060429	IEA,IEP,IBA,IBA,IBA IEA,IBA,IBA,IBA,IBA,IBA,IBA,IBA,IBA IEA,IBA,IBA,IBA IEA,IBA,IBA,IBA IEA,IBA,IBA,IBA,IBA,IBA	ENSBTAG00000033766	TRUE	KRT16
query_1	TRUE	2.29232e-08	543	162	24	0.148148	0.0441989	GO:0030855	GO:BP	epithelial cell differentiation	18832	7175	GO:0030154, GO:0060429	IEA,IEP,IBA,IBA,IBA IEA,IBA,IBA,IBA,IBA,IBA,IBA,IBA,IBA IEA,IBA,IBA,IBA IEA,IBA,IBA,IBA IEA,IBA,IBA,IBA,IBA,IBA	ENSBTAG00000013685	TRUE	KRT31
query_1	TRUE	2.29232e-08	543	162	24	0.148148	0.0441989	GO:0030855	GO:BP	epithelial cell differentiation	18832	7175	GO:0030154, GO:0060429	IEA,IEP,IBA,IBA,IBA IEA,IBA,IBA,IBA,IBA,IBA,IBA,IBA,IBA IEA,IBA,IBA,IBA IEA,IBA,IBA,IBA IEA,IBA,IBA,IBA,IBA,IBA	ENSBTAG00000000573	TRUE	KRT37
query_1	TRUE	2.29232e-08	543	162	24	0.148148	0.0441989	GO:0030855	GO:BP	epithelial cell differentiation	18832	7175	GO:0030154, GO:0060429	IEA,IEP,IBA,IBA,IBA IEA,IBA,IBA,IBA,IBA,IBA,IBA,IBA,IBA IEA,IBA,IBA,IBA IEA,IBA,IBA,IBA IEA,IBA,IBA,IBA,IBA,IBA	ENSBTAG00000046124	TRUE	KRT36
query_1	TRUE	2.29232e-08	543	162	24	0.148148	0.0441989	GO:0030855	GO:BP	epithelial cell differentiation	18832	7175	GO:0030154, GO:0060429	IEA,IEP,IBA,IBA,IBA IEA,IBA,IBA,IBA,IBA,IBA,IBA,IBA,IBA IEA,IBA,IBA,IBA IEA,IBA,IBA,IBA IEA,IBA,IBA,IBA,IBA,IBA	ENSBTAG00000030555	TRUE	KRT28
query_1	TRUE	2.29232e-08	543	162	24	0.148148	0.0441989	GO:0030855	GO:BP	epithelial cell differentiation	18832	7175	GO:0030154, GO:0060429	IEA,IEP,IBA,IBA,IBA IEA,IBA,IBA,IBA,IBA,IBA,IBA,IBA,IBA IEA,IBA,IBA,IBA IEA,IBA,IBA,IBA IEA,IBA,IBA,IBA,IBA,IBA	ENSBTAG00000030542	TRUE	KRT25
query_1	TRUE	2.29232e-08	543	162	24	0.148148	0.0441989	GO:0030855	GO:BP	epithelial cell differentiation	18832	7175	GO:0030154, GO:0060429	IEA,IEP,IBA,IBA,IBA IEA,IBA,IBA,IBA,IBA,IBA,IBA,IBA,IBA IEA,IBA,IBA,IBA IEA,IBA,IBA,IBA IEA,IBA,IBA,IBA,IBA,IBA	ENSBTAG00000006806	TRUE	KRT17
query_1	TRUE	2.29232e-08	543	162	24	0.148148	0.0441989	GO:0030855	GO:BP	epithelial cell differentiation	18832	7175	GO:0030154, GO:0060429	IEA,IEP,IBA,IBA,IBA IEA,IBA,IBA,IBA,IBA,IBA,IBA,IBA,IBA IEA,IBA,IBA,IBA IEA,IBA,IBA,IBA IEA,IBA,IBA,IBA,IBA,IBA	ENSBTAG00000047262	TRUE	KRT42
query_1	TRUE	2.29232e-08	543	162	24	0.148148	0.0441989	GO:0030855	GO:BP	epithelial cell differentiation	18832	7175	GO:0030154, GO:0060429	IEA,IEP,IBA,IBA,IBA IEA,IBA,IBA,IBA,IBA,IBA,IBA,IBA,IBA IEA,IBA,IBA,IBA IEA,IBA,IBA,IBA IEA,IBA,IBA,IBA,IBA,IBA	ENSBTAG00000004905	TRUE	KRT19
query_1	TRUE	2.29232e-08	543	162	24	0.148148	0.0441989	GO:0030855	GO:BP	epithelial cell differentiation	18832	7175	GO:0030154, GO:0060429	IEA,IEP,IBA,IBA,IBA IEA,IBA,IBA,IBA,IBA,IBA,IBA,IBA,IBA IEA,IBA,IBA,IBA IEA,IBA,IBA,IBA IEA,IBA,IBA,IBA,IBA,IBA	ENSBTAG00000004903	TRUE	KRT15
query_1	TRUE	2.29232e-08	543	162	24	0.148148	0.0441989	GO:0030855	GO:BP	epithelial cell differentiation	18832	7175	GO:0030154, GO:0060429	IEA,IEP,IBA,IBA,IBA IEA,IBA,IBA,IBA,IBA,IBA,IBA,IBA,IBA IEA,IBA,IBA,IBA IEA,IBA,IBA,IBA IEA,IBA,IBA,IBA,IBA,IBA	ENSBTAG00000037553	TRUE	KRT33A
query_1	TRUE	2.29232e-08	543	162	24	0.148148	0.0441989	GO:0030855	GO:BP	epithelial cell differentiation	18832	7175	GO:0030154, GO:0060429	IEA,IEP,IBA,IBA,IBA IEA,IBA,IBA,IBA,IBA,IBA,IBA,IBA,IBA IEA,IBA,IBA,IBA IEA,IBA,IBA,IBA IEA,IBA,IBA,IBA,IBA,IBA	ENSBTAG00000016384	TRUE	KRT32
query_1	TRUE	4.11067e-06	950	162	28	0.17284	0.0294737	GO:0060429	GO:BP	epithelium development	18832	15095	GO:0009888	IEA,IEP,IEA,IMP,IBA,IBA,IBA IEA,IEA,IBA,IBA,IBA,IBA,IBA,IBA,IBA,IBA IEA,IBA,IBA,IBA IEA,IBA,IBA IEA,IBA IEA,IBA,IBA,IBA,IBA,IBA,IEA	ENSBTAG00000051910	FALSE	FGF10
query_1	TRUE	4.11067e-06	950	162	28	0.17284	0.0294737	GO:0060429	GO:BP	epithelium development	18832	15095	GO:0009888	IEA,IEP,IEA,IMP,IBA,IBA,IBA IEA,IEA,IBA,IBA,IBA,IBA,IBA,IBA,IBA,IBA IEA,IBA,IBA,IBA IEA,IBA,IBA IEA,IBA IEA,IBA,IBA,IBA,IBA,IBA,IEA	ENSBTAG00000002167	FALSE	NPHS2
query_1	TRUE	4.11067e-06	950	162	28	0.17284	0.0294737	GO:0060429	GO:BP	epithelium development	18832	15095	GO:0009888	IEA,IEP,IEA,IMP,IBA,IBA,IBA IEA,IEA,IBA,IBA,IBA,IBA,IBA,IBA,IBA,IBA IEA,IBA,IBA,IBA IEA,IBA,IBA IEA,IBA IEA,IBA,IBA,IBA,IBA,IBA,IEA	ENSBTAG00000006474	FALSE	EPCAM
query_1	TRUE	4.11067e-06	950	162	28	0.17284	0.0294737	GO:0060429	GO:BP	epithelium development	18832	15095	GO:0009888	IEA,IEP,IEA,IMP,IBA,IBA,IBA IEA,IEA,IBA,IBA,IBA,IBA,IBA,IBA,IBA,IBA IEA,IBA,IBA,IBA IEA,IBA,IBA IEA,IBA IEA,IBA,IBA,IBA,IBA,IBA,IEA	ENSBTAG00000060532	FALSE	RBM15
query_1	TRUE	4.11067e-06	950	162	28	0.17284	0.0294737	GO:0060429	GO:BP	epithelium development	18832	15095	GO:0009888	IEA,IEP,IEA,IMP,IBA,IBA,IBA IEA,IEA,IBA,IBA,IBA,IBA,IBA,IBA,IBA,IBA IEA,IBA,IBA,IBA IEA,IBA,IBA IEA,IBA IEA,IBA,IBA,IBA,IBA,IBA,IEA	ENSBTAG00000030548	FALSE	KRT27
query_1	TRUE	4.11067e-06	950	162	28	0.17284	0.0294737	GO:0060429	GO:BP	epithelium development	18832	15095	GO:0009888	IEA,IEP,IEA,IMP,IBA,IBA,IBA IEA,IEA,IBA,IBA,IBA,IBA,IBA,IBA,IBA,IBA IEA,IBA,IBA,IBA IEA,IBA,IBA IEA,IBA IEA,IBA,IBA,IBA,IBA,IBA,IEA	ENSBTAG00000040279	FALSE	KRT24
query_1	TRUE	4.11067e-06	950	162	28	0.17284	0.0294737	GO:0060429	GO:BP	epithelium development	18832	15095	GO:0009888	IEA,IEP,IEA,IMP,IBA,IBA,IBA IEA,IEA,IBA,IBA,IBA,IBA,IBA,IBA,IBA,IBA IEA,IBA,IBA,IBA IEA,IBA,IBA IEA,IBA IEA,IBA,IBA,IBA,IBA,IBA,IEA	ENSBTAG00000020824	FALSE	KRT10
query_1	TRUE	4.11067e-06	950	162	28	0.17284	0.0294737	GO:0060429	GO:BP	epithelium development	18832	15095	GO:0009888	IEA,IEP,IEA,IMP,IBA,IBA,IBA IEA,IEA,IBA,IBA,IBA,IBA,IBA,IBA,IBA,IBA IEA,IBA,IBA,IBA IEA,IBA,IBA IEA,IBA IEA,IBA,IBA,IBA,IBA,IBA,IEA	ENSBTAG00000015518	FALSE	KRT12
query_1	TRUE	4.11067e-06	950	162	28	0.17284	0.0294737	GO:0060429	GO:BP	epithelium development	18832	15095	GO:0009888	IEA,IEP,IEA,IMP,IBA,IBA,IBA IEA,IEA,IBA,IBA,IBA,IBA,IBA,IBA,IBA,IBA IEA,IBA,IBA,IBA IEA,IBA,IBA IEA,IBA IEA,IBA,IBA,IBA,IBA,IBA,IEA	ENSBTAG00000007794	FALSE	KRT20
query_1	TRUE	4.11067e-06	950	162	28	0.17284	0.0294737	GO:0060429	GO:BP	epithelium development	18832	15095	GO:0009888	IEA,IEP,IEA,IMP,IBA,IBA,IBA IEA,IEA,IBA,IBA,IBA,IBA,IBA,IBA,IBA,IBA IEA,IBA,IBA,IBA IEA,IBA,IBA IEA,IBA IEA,IBA,IBA,IBA,IBA,IBA,IEA	ENSBTAG00000040460	FALSE	KRT23
query_1	TRUE	4.11067e-06	950	162	28	0.17284	0.0294737	GO:0060429	GO:BP	epithelium development	18832	15095	GO:0009888	IEA,IEP,IEA,IMP,IBA,IBA,IBA IEA,IEA,IBA,IBA,IBA,IBA,IBA,IBA,IBA,IBA IEA,IBA,IBA,IBA IEA,IBA,IBA IEA,IBA IEA,IBA,IBA,IBA,IBA,IBA,IEA	ENSBTAG00000020078	FALSE	KRT39
query_1	TRUE	4.11067e-06	950	162	28	0.17284	0.0294737	GO:0060429	GO:BP	epithelium development	18832	15095	GO:0009888	IEA,IEP,IEA,IMP,IBA,IBA,IBA IEA,IEA,IBA,IBA,IBA,IBA,IBA,IBA,IBA,IBA IEA,IBA,IBA,IBA IEA,IBA,IBA IEA,IBA IEA,IBA,IBA,IBA,IBA,IBA,IEA	ENSBTAG00000017408	FALSE	KRT40
query_1	TRUE	4.11067e-06	950	162	28	0.17284	0.0294737	GO:0060429	GO:BP	epithelium development	18832	15095	GO:0009888	IEA,IEP,IEA,IMP,IBA,IBA,IBA IEA,IEA,IBA,IBA,IBA,IBA,IBA,IBA,IBA,IBA IEA,IBA,IBA,IBA IEA,IBA,IBA IEA,IBA IEA,IBA,IBA,IBA,IBA,IBA,IEA	ENSBTAG00000007583	FALSE	KRT14
query_1	TRUE	4.11067e-06	950	162	28	0.17284	0.0294737	GO:0060429	GO:BP	epithelium development	18832	15095	GO:0009888	IEA,IEP,IEA,IMP,IBA,IBA,IBA IEA,IEA,IBA,IBA,IBA,IBA,IBA,IBA,IBA,IBA IEA,IBA,IBA,IBA IEA,IBA,IBA IEA,IBA IEA,IBA,IBA,IBA,IBA,IBA,IEA	ENSBTAG00000050581	FALSE
query_1	TRUE	4.11067e-06	950	162	28	0.17284	0.0294737	GO:0060429	GO:BP	epithelium development	18832	15095	GO:0009888	IEA,IEP,IEA,IMP,IBA,IBA,IBA IEA,IEA,IBA,IBA,IBA,IBA,IBA,IBA,IBA,IBA IEA,IBA,IBA,IBA IEA,IBA,IBA IEA,IBA IEA,IBA,IBA,IBA,IBA,IBA,IEA	ENSBTAG00000047165	FALSE	KRT9
query_1	TRUE	4.11067e-06	950	162	28	0.17284	0.0294737	GO:0060429	GO:BP	epithelium development	18832	15095	GO:0009888	IEA,IEP,IEA,IMP,IBA,IBA,IBA IEA,IEA,IBA,IBA,IBA,IBA,IBA,IBA,IBA,IBA IEA,IBA,IBA,IBA IEA,IBA,IBA IEA,IBA IEA,IBA,IBA,IBA,IBA,IBA,IEA	ENSBTAG00000033766	FALSE	KRT16
query_1	TRUE	4.11067e-06	950	162	28	0.17284	0.0294737	GO:0060429	GO:BP	epithelium development	18832	15095	GO:0009888	IEA,IEP,IEA,IMP,IBA,IBA,IBA IEA,IEA,IBA,IBA,IBA,IBA,IBA,IBA,IBA,IBA IEA,IBA,IBA,IBA IEA,IBA,IBA IEA,IBA IEA,IBA,IBA,IBA,IBA,IBA,IEA	ENSBTAG00000013685	FALSE	KRT31
query_1	TRUE	4.11067e-06	950	162	28	0.17284	0.0294737	GO:0060429	GO:BP	epithelium development	18832	15095	GO:0009888	IEA,IEP,IEA,IMP,IBA,IBA,IBA IEA,IEA,IBA,IBA,IBA,IBA,IBA,IBA,IBA,IBA IEA,IBA,IBA,IBA IEA,IBA,IBA IEA,IBA IEA,IBA,IBA,IBA,IBA,IBA,IEA	ENSBTAG00000000573	FALSE	KRT37
query_1	TRUE	4.11067e-06	950	162	28	0.17284	0.0294737	GO:0060429	GO:BP	epithelium development	18832	15095	GO:0009888	IEA,IEP,IEA,IMP,IBA,IBA,IBA IEA,IEA,IBA,IBA,IBA,IBA,IBA,IBA,IBA,IBA IEA,IBA,IBA,IBA IEA,IBA,IBA IEA,IBA IEA,IBA,IBA,IBA,IBA,IBA,IEA	ENSBTAG00000046124	FALSE	KRT36
query_1	TRUE	4.11067e-06	950	162	28	0.17284	0.0294737	GO:0060429	GO:BP	epithelium development	18832	15095	GO:0009888	IEA,IEP,IEA,IMP,IBA,IBA,IBA IEA,IEA,IBA,IBA,IBA,IBA,IBA,IBA,IBA,IBA IEA,IBA,IBA,IBA IEA,IBA,IBA IEA,IBA IEA,IBA,IBA,IBA,IBA,IBA,IEA	ENSBTAG00000030555	FALSE	KRT28
query_1	TRUE	4.11067e-06	950	162	28	0.17284	0.0294737	GO:0060429	GO:BP	epithelium development	18832	15095	GO:0009888	IEA,IEP,IEA,IMP,IBA,IBA,IBA IEA,IEA,IBA,IBA,IBA,IBA,IBA,IBA,IBA,IBA IEA,IBA,IBA,IBA IEA,IBA,IBA IEA,IBA IEA,IBA,IBA,IBA,IBA,IBA,IEA	ENSBTAG00000030542	FALSE	KRT25
query_1	TRUE	4.11067e-06	950	162	28	0.17284	0.0294737	GO:0060429	GO:BP	epithelium development	18832	15095	GO:0009888	IEA,IEP,IEA,IMP,IBA,IBA,IBA IEA,IEA,IBA,IBA,IBA,IBA,IBA,IBA,IBA,IBA IEA,IBA,IBA,IBA IEA,IBA,IBA IEA,IBA IEA,IBA,IBA,IBA,IBA,IBA,IEA	ENSBTAG00000006806	FALSE	KRT17
query_1	TRUE	4.11067e-06	950	162	28	0.17284	0.0294737	GO:0060429	GO:BP	epithelium development	18832	15095	GO:0009888	IEA,IEP,IEA,IMP,IBA,IBA,IBA IEA,IEA,IBA,IBA,IBA,IBA,IBA,IBA,IBA,IBA IEA,IBA,IBA,IBA IEA,IBA,IBA IEA,IBA IEA,IBA,IBA,IBA,IBA,IBA,IEA	ENSBTAG00000047262	FALSE	KRT42
query_1	TRUE	4.11067e-06	950	162	28	0.17284	0.0294737	GO:0060429	GO:BP	epithelium development	18832	15095	GO:0009888	IEA,IEP,IEA,IMP,IBA,IBA,IBA IEA,IEA,IBA,IBA,IBA,IBA,IBA,IBA,IBA,IBA IEA,IBA,IBA,IBA IEA,IBA,IBA IEA,IBA IEA,IBA,IBA,IBA,IBA,IBA,IEA	ENSBTAG00000004905	FALSE	KRT19
query_1	TRUE	4.11067e-06	950	162	28	0.17284	0.0294737	GO:0060429	GO:BP	epithelium development	18832	15095	GO:0009888	IEA,IEP,IEA,IMP,IBA,IBA,IBA IEA,IEA,IBA,IBA,IBA,IBA,IBA,IBA,IBA,IBA IEA,IBA,IBA,IBA IEA,IBA,IBA IEA,IBA IEA,IBA,IBA,IBA,IBA,IBA,IEA	ENSBTAG00000004903	FALSE	KRT15
query_1	TRUE	4.11067e-06	950	162	28	0.17284	0.0294737	GO:0060429	GO:BP	epithelium development	18832	15095	GO:0009888	IEA,IEP,IEA,IMP,IBA,IBA,IBA IEA,IEA,IBA,IBA,IBA,IBA,IBA,IBA,IBA,IBA IEA,IBA,IBA,IBA IEA,IBA,IBA IEA,IBA IEA,IBA,IBA,IBA,IBA,IBA,IEA	ENSBTAG00000037553	FALSE	KRT33A
query_1	TRUE	4.11067e-06	950	162	28	0.17284	0.0294737	GO:0060429	GO:BP	epithelium development	18832	15095	GO:0009888	IEA,IEP,IEA,IMP,IBA,IBA,IBA IEA,IEA,IBA,IBA,IBA,IBA,IBA,IBA,IBA,IBA IEA,IBA,IBA,IBA IEA,IBA,IBA IEA,IBA IEA,IBA,IBA,IBA,IBA,IBA,IEA	ENSBTAG00000016384	FALSE	KRT32
query_1	TRUE	4.11067e-06	950	162	28	0.17284	0.0294737	GO:0060429	GO:BP	epithelium development	18832	15095	GO:0009888	IEA,IEP,IEA,IMP,IBA,IBA,IBA IEA,IEA,IBA,IBA,IBA,IBA,IBA,IBA,IBA,IBA IEA,IBA,IBA,IBA IEA,IBA,IBA IEA,IBA IEA,IBA,IBA,IBA,IBA,IBA,IEA	ENSBTAG00000022886	FALSE	RYR2
query_1	TRUE	2.9046e-05	1253	162	31	0.191358	0.0247406	GO:0007010	GO:BP	cytoskeleton organization	18832	2653	GO:0006996	IEA,IEA,IDA,IEA,IBA IEA,IEA,IBA,IBA,IBA,IEA,IBA IEA,IBA,IBA,IBA,IBA,IBA,IBA,IBA IEA,IBA,IBA,IBA,IBA,ISS IBA IEA,IBA IEA,IBA,IBA IEA,IBA,IBA,IBA,IBA IEA,IEA	ENSBTAG00000007173	FALSE	PDGFRA
query_1	TRUE	2.9046e-05	1253	162	31	0.191358	0.0247406	GO:0007010	GO:BP	cytoskeleton organization	18832	2653	GO:0006996	IEA,IEA,IDA,IEA,IBA IEA,IEA,IBA,IBA,IBA,IEA,IBA IEA,IBA,IBA,IBA,IBA,IBA,IBA,IBA IEA,IBA,IBA,IBA,IBA,ISS IBA IEA,IBA IEA,IBA,IBA IEA,IBA,IBA,IBA,IBA IEA,IEA	ENSBTAG00000051910	FALSE	FGF10
query_1	TRUE	2.9046e-05	1253	162	31	0.191358	0.0247406	GO:0007010	GO:BP	cytoskeleton organization	18832	2653	GO:0006996	IEA,IEA,IDA,IEA,IBA IEA,IEA,IBA,IBA,IBA,IEA,IBA IEA,IBA,IBA,IBA,IBA,IBA,IBA,IBA IEA,IBA,IBA,IBA,IBA,ISS IBA IEA,IBA IEA,IBA,IBA IEA,IBA,IBA,IBA,IBA IEA,IEA	ENSBTAG00000002167	FALSE	NPHS2
query_1	TRUE	2.9046e-05	1253	162	31	0.191358	0.0247406	GO:0007010	GO:BP	cytoskeleton organization	18832	2653	GO:0006996	IEA,IEA,IDA,IEA,IBA IEA,IEA,IBA,IBA,IBA,IEA,IBA IEA,IBA,IBA,IBA,IBA,IBA,IBA,IBA IEA,IBA,IBA,IBA,IBA,ISS IBA IEA,IBA IEA,IBA,IBA IEA,IBA,IBA,IBA,IBA IEA,IEA	ENSBTAG00000008082	FALSE	CEP350
query_1	TRUE	2.9046e-05	1253	162	31	0.191358	0.0247406	GO:0007010	GO:BP	cytoskeleton organization	18832	2653	GO:0006996	IEA,IEA,IDA,IEA,IBA IEA,IEA,IBA,IBA,IBA,IEA,IBA IEA,IBA,IBA,IBA,IBA,IBA,IBA,IBA IEA,IBA,IBA,IBA,IBA,ISS IBA IEA,IBA IEA,IBA,IBA IEA,IBA,IBA,IBA,IBA IEA,IEA	ENSBTAG00000001847	FALSE	CNTLN
query_1	TRUE	2.9046e-05	1253	162	31	0.191358	0.0247406	GO:0007010	GO:BP	cytoskeleton organization	18832	2653	GO:0006996	IEA,IEA,IDA,IEA,IBA IEA,IEA,IBA,IBA,IBA,IEA,IBA IEA,IBA,IBA,IBA,IBA,IBA,IBA,IBA IEA,IBA,IBA,IBA,IBA,ISS IBA IEA,IBA IEA,IBA,IBA IEA,IBA,IBA,IBA,IBA IEA,IEA	ENSBTAG00000020801	FALSE	CYRIB
query_1	TRUE	2.9046e-05	1253	162	31	0.191358	0.0247406	GO:0007010	GO:BP	cytoskeleton organization	18832	2653	GO:0006996	IEA,IEA,IDA,IEA,IBA IEA,IEA,IBA,IBA,IBA,IEA,IBA IEA,IBA,IBA,IBA,IBA,IBA,IBA,IBA IEA,IBA,IBA,IBA,IBA,ISS IBA IEA,IBA IEA,IBA,IBA IEA,IBA,IBA,IBA,IBA IEA,IEA	ENSBTAG00000030548	FALSE	KRT27
query_1	TRUE	2.9046e-05	1253	162	31	0.191358	0.0247406	GO:0007010	GO:BP	cytoskeleton organization	18832	2653	GO:0006996	IEA,IEA,IDA,IEA,IBA IEA,IEA,IBA,IBA,IBA,IEA,IBA IEA,IBA,IBA,IBA,IBA,IBA,IBA,IBA IEA,IBA,IBA,IBA,IBA,ISS IBA IEA,IBA IEA,IBA,IBA IEA,IBA,IBA,IBA,IBA IEA,IEA	ENSBTAG00000040279	FALSE	KRT24
query_1	TRUE	2.9046e-05	1253	162	31	0.191358	0.0247406	GO:0007010	GO:BP	cytoskeleton organization	18832	2653	GO:0006996	IEA,IEA,IDA,IEA,IBA IEA,IEA,IBA,IBA,IBA,IEA,IBA IEA,IBA,IBA,IBA,IBA,IBA,IBA,IBA IEA,IBA,IBA,IBA,IBA,ISS IBA IEA,IBA IEA,IBA,IBA IEA,IBA,IBA,IBA,IBA IEA,IEA	ENSBTAG00000020824	FALSE	KRT10
query_1	TRUE	2.9046e-05	1253	162	31	0.191358	0.0247406	GO:0007010	GO:BP	cytoskeleton organization	18832	2653	GO:0006996	IEA,IEA,IDA,IEA,IBA IEA,IEA,IBA,IBA,IBA,IEA,IBA IEA,IBA,IBA,IBA,IBA,IBA,IBA,IBA IEA,IBA,IBA,IBA,IBA,ISS IBA IEA,IBA IEA,IBA,IBA IEA,IBA,IBA,IBA,IBA IEA,IEA	ENSBTAG00000013698	FALSE	ODAD4
query_1	TRUE	2.9046e-05	1253	162	31	0.191358	0.0247406	GO:0007010	GO:BP	cytoskeleton organization	18832	2653	GO:0006996	IEA,IEA,IDA,IEA,IBA IEA,IEA,IBA,IBA,IBA,IEA,IBA IEA,IBA,IBA,IBA,IBA,IBA,IBA,IBA IEA,IBA,IBA,IBA,IBA,ISS IBA IEA,IBA IEA,IBA,IBA IEA,IBA,IBA,IBA,IBA IEA,IEA	ENSBTAG00000007794	FALSE	KRT20
query_1	TRUE	2.9046e-05	1253	162	31	0.191358	0.0247406	GO:0007010	GO:BP	cytoskeleton organization	18832	2653	GO:0006996	IEA,IEA,IDA,IEA,IBA IEA,IEA,IBA,IBA,IBA,IEA,IBA IEA,IBA,IBA,IBA,IBA,IBA,IBA,IBA IEA,IBA,IBA,IBA,IBA,ISS IBA IEA,IBA IEA,IBA,IBA IEA,IBA,IBA,IBA,IBA IEA,IEA	ENSBTAG00000040460	FALSE	KRT23
query_1	TRUE	2.9046e-05	1253	162	31	0.191358	0.0247406	GO:0007010	GO:BP	cytoskeleton organization	18832	2653	GO:0006996	IEA,IEA,IDA,IEA,IBA IEA,IEA,IBA,IBA,IBA,IEA,IBA IEA,IBA,IBA,IBA,IBA,IBA,IBA,IBA IEA,IBA,IBA,IBA,IBA,ISS IBA IEA,IBA IEA,IBA,IBA IEA,IBA,IBA,IBA,IBA IEA,IEA	ENSBTAG00000020078	FALSE	KRT39
query_1	TRUE	2.9046e-05	1253	162	31	0.191358	0.0247406	GO:0007010	GO:BP	cytoskeleton organization	18832	2653	GO:0006996	IEA,IEA,IDA,IEA,IBA IEA,IEA,IBA,IBA,IBA,IEA,IBA IEA,IBA,IBA,IBA,IBA,IBA,IBA,IBA IEA,IBA,IBA,IBA,IBA,ISS IBA IEA,IBA IEA,IBA,IBA IEA,IBA,IBA,IBA,IBA IEA,IEA	ENSBTAG00000017408	FALSE	KRT40
query_1	TRUE	2.9046e-05	1253	162	31	0.191358	0.0247406	GO:0007010	GO:BP	cytoskeleton organization	18832	2653	GO:0006996	IEA,IEA,IDA,IEA,IBA IEA,IEA,IBA,IBA,IBA,IEA,IBA IEA,IBA,IBA,IBA,IBA,IBA,IBA,IBA IEA,IBA,IBA,IBA,IBA,ISS IBA IEA,IBA IEA,IBA,IBA IEA,IBA,IBA,IBA,IBA IEA,IEA	ENSBTAG00000007583	FALSE	KRT14
query_1	TRUE	2.9046e-05	1253	162	31	0.191358	0.0247406	GO:0007010	GO:BP	cytoskeleton organization	18832	2653	GO:0006996	IEA,IEA,IDA,IEA,IBA IEA,IEA,IBA,IBA,IBA,IEA,IBA IEA,IBA,IBA,IBA,IBA,IBA,IBA,IBA IEA,IBA,IBA,IBA,IBA,ISS IBA IEA,IBA IEA,IBA,IBA IEA,IBA,IBA,IBA,IBA IEA,IEA	ENSBTAG00000050581	FALSE
query_1	TRUE	2.9046e-05	1253	162	31	0.191358	0.0247406	GO:0007010	GO:BP	cytoskeleton organization	18832	2653	GO:0006996	IEA,IEA,IDA,IEA,IBA IEA,IEA,IBA,IBA,IBA,IEA,IBA IEA,IBA,IBA,IBA,IBA,IBA,IBA,IBA IEA,IBA,IBA,IBA,IBA,ISS IBA IEA,IBA IEA,IBA,IBA IEA,IBA,IBA,IBA,IBA IEA,IEA	ENSBTAG00000047165	FALSE	KRT9
query_1	TRUE	2.9046e-05	1253	162	31	0.191358	0.0247406	GO:0007010	GO:BP	cytoskeleton organization	18832	2653	GO:0006996	IEA,IEA,IDA,IEA,IBA IEA,IEA,IBA,IBA,IBA,IEA,IBA IEA,IBA,IBA,IBA,IBA,IBA,IBA,IBA IEA,IBA,IBA,IBA,IBA,ISS IBA IEA,IBA IEA,IBA,IBA IEA,IBA,IBA,IBA,IBA IEA,IEA	ENSBTAG00000033766	FALSE	KRT16
query_1	TRUE	2.9046e-05	1253	162	31	0.191358	0.0247406	GO:0007010	GO:BP	cytoskeleton organization	18832	2653	GO:0006996	IEA,IEA,IDA,IEA,IBA IEA,IEA,IBA,IBA,IBA,IEA,IBA IEA,IBA,IBA,IBA,IBA,IBA,IBA,IBA IEA,IBA,IBA,IBA,IBA,ISS IBA IEA,IBA IEA,IBA,IBA IEA,IBA,IBA,IBA,IBA IEA,IEA	ENSBTAG00000013685	FALSE	KRT31
query_1	TRUE	2.9046e-05	1253	162	31	0.191358	0.0247406	GO:0007010	GO:BP	cytoskeleton organization	18832	2653	GO:0006996	IEA,IEA,IDA,IEA,IBA IEA,IEA,IBA,IBA,IBA,IEA,IBA IEA,IBA,IBA,IBA,IBA,IBA,IBA,IBA IEA,IBA,IBA,IBA,IBA,ISS IBA IEA,IBA IEA,IBA,IBA IEA,IBA,IBA,IBA,IBA IEA,IEA	ENSBTAG00000000573	FALSE	KRT37
query_1	TRUE	2.9046e-05	1253	162	31	0.191358	0.0247406	GO:0007010	GO:BP	cytoskeleton organization	18832	2653	GO:0006996	IEA,IEA,IDA,IEA,IBA IEA,IEA,IBA,IBA,IBA,IEA,IBA IEA,IBA,IBA,IBA,IBA,IBA,IBA,IBA IEA,IBA,IBA,IBA,IBA,ISS IBA IEA,IBA IEA,IBA,IBA IEA,IBA,IBA,IBA,IBA IEA,IEA	ENSBTAG00000046124	FALSE	KRT36
query_1	TRUE	2.9046e-05	1253	162	31	0.191358	0.0247406	GO:0007010	GO:BP	cytoskeleton organization	18832	2653	GO:0006996	IEA,IEA,IDA,IEA,IBA IEA,IEA,IBA,IBA,IBA,IEA,IBA IEA,IBA,IBA,IBA,IBA,IBA,IBA,IBA IEA,IBA,IBA,IBA,IBA,ISS IBA IEA,IBA IEA,IBA,IBA IEA,IBA,IBA,IBA,IBA IEA,IEA	ENSBTAG00000030555	FALSE	KRT28
query_1	TRUE	2.9046e-05	1253	162	31	0.191358	0.0247406	GO:0007010	GO:BP	cytoskeleton organization	18832	2653	GO:0006996	IEA,IEA,IDA,IEA,IBA IEA,IEA,IBA,IBA,IBA,IEA,IBA IEA,IBA,IBA,IBA,IBA,IBA,IBA,IBA IEA,IBA,IBA,IBA,IBA,ISS IBA IEA,IBA IEA,IBA,IBA IEA,IBA,IBA,IBA,IBA IEA,IEA	ENSBTAG00000030542	FALSE	KRT25
query_1	TRUE	2.9046e-05	1253	162	31	0.191358	0.0247406	GO:0007010	GO:BP	cytoskeleton organization	18832	2653	GO:0006996	IEA,IEA,IDA,IEA,IBA IEA,IEA,IBA,IBA,IBA,IEA,IBA IEA,IBA,IBA,IBA,IBA,IBA,IBA,IBA IEA,IBA,IBA,IBA,IBA,ISS IBA IEA,IBA IEA,IBA,IBA IEA,IBA,IBA,IBA,IBA IEA,IEA	ENSBTAG00000006806	FALSE	KRT17
query_1	TRUE	2.9046e-05	1253	162	31	0.191358	0.0247406	GO:0007010	GO:BP	cytoskeleton organization	18832	2653	GO:0006996	IEA,IEA,IDA,IEA,IBA IEA,IEA,IBA,IBA,IBA,IEA,IBA IEA,IBA,IBA,IBA,IBA,IBA,IBA,IBA IEA,IBA,IBA,IBA,IBA,ISS IBA IEA,IBA IEA,IBA,IBA IEA,IBA,IBA,IBA,IBA IEA,IEA	ENSBTAG00000047262	FALSE	KRT42
query_1	TRUE	2.9046e-05	1253	162	31	0.191358	0.0247406	GO:0007010	GO:BP	cytoskeleton organization	18832	2653	GO:0006996	IEA,IEA,IDA,IEA,IBA IEA,IEA,IBA,IBA,IBA,IEA,IBA IEA,IBA,IBA,IBA,IBA,IBA,IBA,IBA IEA,IBA,IBA,IBA,IBA,ISS IBA IEA,IBA IEA,IBA,IBA IEA,IBA,IBA,IBA,IBA IEA,IEA	ENSBTAG00000004905	FALSE	KRT19
query_1	TRUE	2.9046e-05	1253	162	31	0.191358	0.0247406	GO:0007010	GO:BP	cytoskeleton organization	18832	2653	GO:0006996	IEA,IEA,IDA,IEA,IBA IEA,IEA,IBA,IBA,IBA,IEA,IBA IEA,IBA,IBA,IBA,IBA,IBA,IBA,IBA IEA,IBA,IBA,IBA,IBA,ISS IBA IEA,IBA IEA,IBA,IBA IEA,IBA,IBA,IBA,IBA IEA,IEA	ENSBTAG00000004903	FALSE	KRT15
query_1	TRUE	2.9046e-05	1253	162	31	0.191358	0.0247406	GO:0007010	GO:BP	cytoskeleton organization	18832	2653	GO:0006996	IEA,IEA,IDA,IEA,IBA IEA,IEA,IBA,IBA,IBA,IEA,IBA IEA,IBA,IBA,IBA,IBA,IBA,IBA,IBA IEA,IBA,IBA,IBA,IBA,ISS IBA IEA,IBA IEA,IBA,IBA IEA,IBA,IBA,IBA,IBA IEA,IEA	ENSBTAG00000037553	FALSE	KRT33A
query_1	TRUE	2.9046e-05	1253	162	31	0.191358	0.0247406	GO:0007010	GO:BP	cytoskeleton organization	18832	2653	GO:0006996	IEA,IEA,IDA,IEA,IBA IEA,IEA,IBA,IBA,IBA,IEA,IBA IEA,IBA,IBA,IBA,IBA,IBA,IBA,IBA IEA,IBA,IBA,IBA,IBA,ISS IBA IEA,IBA IEA,IBA,IBA IEA,IBA,IBA,IBA,IBA IEA,IEA	ENSBTAG00000016384	FALSE	KRT32
query_1	TRUE	2.9046e-05	1253	162	31	0.191358	0.0247406	GO:0007010	GO:BP	cytoskeleton organization	18832	2653	GO:0006996	IEA,IEA,IDA,IEA,IBA IEA,IEA,IBA,IBA,IBA,IEA,IBA IEA,IBA,IBA,IBA,IBA,IBA,IBA,IBA IEA,IBA,IBA,IBA,IBA,ISS IBA IEA,IBA IEA,IBA,IBA IEA,IBA,IBA,IBA,IBA IEA,IEA	ENSBTAG00000009696	FALSE	ACTN2
query_1	TRUE	2.9046e-05	1253	162	31	0.191358	0.0247406	GO:0007010	GO:BP	cytoskeleton organization	18832	2653	GO:0006996	IEA,IEA,IDA,IEA,IBA IEA,IEA,IBA,IBA,IBA,IEA,IBA IEA,IBA,IBA,IBA,IBA,IBA,IBA,IBA IEA,IBA,IBA,IBA,IBA,ISS IBA IEA,IBA IEA,IBA,IBA IEA,IBA,IBA,IBA,IBA IEA,IEA	ENSBTAG00000021381	FALSE	DAAM2
query_1	TRUE	2.95868e-05	6228	162	86	0.530864	0.0138086	GO:0016043	GO:BP	cellular component organization	18832	5137	GO:0071840	IEA,IBA,IEA,IBA IEA,IBA IEA,IBA,IEA,IEA,IEA,IEA,IEA,IBA IEA,IBA IEA,IBA IEA,IEA,IEA,IEA,IMP,IDA,IMP IBA,IBA IEA,IEA,IEA,IEA,IGI,IEA,IEA,IEA,IBA,IBA IEA,IEA,IBA,IEA,IEA,IEA,IEA,IEA,ISS IEA,IEA,ISS IEA,IEA,IEA,IDA,IMP,IEA,IEA,IBA IEA,IEA,IBA,IBA,IBA IEA,IEA,IBA IEA,IEA,IEA,IBA IEA,IBA,IBA,IBA,IBA IEA,IBA,IBA,IBA,IBA IEA,IBA,IBA,IBA,IEA,IEA,IEA,IBA,ISS IBA IEA,IBA IEA,IBA,IBA IEA,IBA,IBA,IBA,IBA IEA…	ENSBTAG00000015805	FALSE	SIPA1L1
query_1	TRUE	2.95868e-05	6228	162	86	0.530864	0.0138086	GO:0016043	GO:BP	cellular component organization	18832	5137	GO:0071840	IEA,IBA,IEA,IBA IEA,IBA IEA,IBA,IEA,IEA,IEA,IEA,IEA,IBA IEA,IBA IEA,IBA IEA,IEA,IEA,IEA,IMP,IDA,IMP IBA,IBA IEA,IEA,IEA,IEA,IGI,IEA,IEA,IEA,IBA,IBA IEA,IEA,IBA,IEA,IEA,IEA,IEA,IEA,ISS IEA,IEA,ISS IEA,IEA,IEA,IDA,IMP,IEA,IEA,IBA IEA,IEA,IBA,IBA,IBA IEA,IEA,IBA IEA,IEA,IEA,IBA IEA,IBA,IBA,IBA,IBA IEA,IBA,IBA,IBA,IBA IEA,IBA,IBA,IBA,IEA,IEA,IEA,IBA,ISS IBA IEA,IBA IEA,IBA,IBA IEA,IBA,IBA,IBA,IBA IEA…	ENSBTAG00000014633	FALSE	ABCD4
query_1	TRUE	2.95868e-05	6228	162	86	0.530864	0.0138086	GO:0016043	GO:BP	cellular component organization	18832	5137	GO:0071840	IEA,IBA,IEA,IBA IEA,IBA IEA,IBA,IEA,IEA,IEA,IEA,IEA,IBA IEA,IBA IEA,IBA IEA,IEA,IEA,IEA,IMP,IDA,IMP IBA,IBA IEA,IEA,IEA,IEA,IGI,IEA,IEA,IEA,IBA,IBA IEA,IEA,IBA,IEA,IEA,IEA,IEA,IEA,ISS IEA,IEA,ISS IEA,IEA,IEA,IDA,IMP,IEA,IEA,IBA IEA,IEA,IBA,IBA,IBA IEA,IEA,IBA IEA,IEA,IEA,IBA IEA,IBA,IBA,IBA,IBA IEA,IBA,IBA,IBA,IBA IEA,IBA,IBA,IBA,IEA,IEA,IEA,IBA,ISS IBA IEA,IBA IEA,IBA,IBA IEA,IBA,IBA,IBA,IBA IEA…	ENSBTAG00000021955	FALSE	NPC2
query_1	TRUE	2.95868e-05	6228	162	86	0.530864	0.0138086	GO:0016043	GO:BP	cellular component organization	18832	5137	GO:0071840	IEA,IBA,IEA,IBA IEA,IBA IEA,IBA,IEA,IEA,IEA,IEA,IEA,IBA IEA,IBA IEA,IBA IEA,IEA,IEA,IEA,IMP,IDA,IMP IBA,IBA IEA,IEA,IEA,IEA,IGI,IEA,IEA,IEA,IBA,IBA IEA,IEA,IBA,IEA,IEA,IEA,IEA,IEA,ISS IEA,IEA,ISS IEA,IEA,IEA,IDA,IMP,IEA,IEA,IBA IEA,IEA,IBA,IBA,IBA IEA,IEA,IBA IEA,IEA,IEA,IBA IEA,IBA,IBA,IBA,IBA IEA,IBA,IBA,IBA,IBA IEA,IBA,IBA,IBA,IEA,IEA,IEA,IBA,ISS IBA IEA,IBA IEA,IBA,IBA IEA,IBA,IBA,IBA,IBA IEA…	ENSBTAG00000021956	FALSE	ISCA2
query_1	TRUE	2.95868e-05	6228	162	86	0.530864	0.0138086	GO:0016043	GO:BP	cellular component organization	18832	5137	GO:0071840	IEA,IBA,IEA,IBA IEA,IBA IEA,IBA,IEA,IEA,IEA,IEA,IEA,IBA IEA,IBA IEA,IBA IEA,IEA,IEA,IEA,IMP,IDA,IMP IBA,IBA IEA,IEA,IEA,IEA,IGI,IEA,IEA,IEA,IBA,IBA IEA,IEA,IBA,IEA,IEA,IEA,IEA,IEA,ISS IEA,IEA,ISS IEA,IEA,IEA,IDA,IMP,IEA,IEA,IBA IEA,IEA,IBA,IBA,IBA IEA,IEA,IBA IEA,IEA,IEA,IBA IEA,IBA,IBA,IBA,IBA IEA,IBA,IBA,IBA,IBA IEA,IBA,IBA,IBA,IEA,IEA,IEA,IBA,ISS IBA IEA,IBA IEA,IBA,IBA IEA,IBA,IBA,IBA,IBA IEA…	ENSBTAG00000021957	FALSE	LTBP2
query_1	TRUE	2.95868e-05	6228	162	86	0.530864	0.0138086	GO:0016043	GO:BP	cellular component organization	18832	5137	GO:0071840	IEA,IBA,IEA,IBA IEA,IBA IEA,IBA,IEA,IEA,IEA,IEA,IEA,IBA IEA,IBA IEA,IBA IEA,IEA,IEA,IEA,IMP,IDA,IMP IBA,IBA IEA,IEA,IEA,IEA,IGI,IEA,IEA,IEA,IBA,IBA IEA,IEA,IBA,IEA,IEA,IEA,IEA,IEA,ISS IEA,IEA,ISS IEA,IEA,IEA,IDA,IMP,IEA,IEA,IBA IEA,IEA,IBA,IBA,IBA IEA,IEA,IBA IEA,IEA,IEA,IBA IEA,IBA,IBA,IBA,IBA IEA,IBA,IBA,IBA,IBA IEA,IBA,IBA,IBA,IEA,IEA,IEA,IBA,ISS IBA IEA,IBA IEA,IBA,IBA IEA,IBA,IBA,IBA,IBA IEA…	ENSBTAG00000008287	FALSE	YLPM1
query_1	TRUE	2.95868e-05	6228	162	86	0.530864	0.0138086	GO:0016043	GO:BP	cellular component organization	18832	5137	GO:0071840	IEA,IBA,IEA,IBA IEA,IBA IEA,IBA,IEA,IEA,IEA,IEA,IEA,IBA IEA,IBA IEA,IBA IEA,IEA,IEA,IEA,IMP,IDA,IMP IBA,IBA IEA,IEA,IEA,IEA,IGI,IEA,IEA,IEA,IBA,IBA IEA,IEA,IBA,IEA,IEA,IEA,IEA,IEA,ISS IEA,IEA,ISS IEA,IEA,IEA,IDA,IMP,IEA,IEA,IBA IEA,IEA,IBA,IBA,IBA IEA,IEA,IBA IEA,IEA,IEA,IBA IEA,IBA,IBA,IBA,IBA IEA,IBA,IBA,IBA,IBA IEA,IBA,IBA,IBA,IEA,IEA,IEA,IBA,ISS IBA IEA,IBA IEA,IBA,IBA IEA,IBA,IBA,IBA,IBA IEA…	ENSBTAG00000005694	FALSE	TMED10
query_1	TRUE	2.95868e-05	6228	162	86	0.530864	0.0138086	GO:0016043	GO:BP	cellular component organization	18832	5137	GO:0071840	IEA,IBA,IEA,IBA IEA,IBA IEA,IBA,IEA,IEA,IEA,IEA,IEA,IBA IEA,IBA IEA,IBA IEA,IEA,IEA,IEA,IMP,IDA,IMP IBA,IBA IEA,IEA,IEA,IEA,IGI,IEA,IEA,IEA,IBA,IBA IEA,IEA,IBA,IEA,IEA,IEA,IEA,IEA,ISS IEA,IEA,ISS IEA,IEA,IEA,IDA,IMP,IEA,IEA,IBA IEA,IEA,IBA,IBA,IBA IEA,IEA,IBA IEA,IEA,IEA,IBA IEA,IBA,IBA,IBA,IBA IEA,IBA,IBA,IBA,IBA IEA,IBA,IBA,IBA,IEA,IEA,IEA,IBA,ISS IBA IEA,IBA IEA,IBA,IBA IEA,IBA,IBA,IBA,IBA IEA…	ENSBTAG00000043732	FALSE	U2
query_1	TRUE	2.95868e-05	6228	162	86	0.530864	0.0138086	GO:0016043	GO:BP	cellular component organization	18832	5137	GO:0071840	IEA,IBA,IEA,IBA IEA,IBA IEA,IBA,IEA,IEA,IEA,IEA,IEA,IBA IEA,IBA IEA,IBA IEA,IEA,IEA,IEA,IMP,IDA,IMP IBA,IBA IEA,IEA,IEA,IEA,IGI,IEA,IEA,IEA,IBA,IBA IEA,IEA,IBA,IEA,IEA,IEA,IEA,IEA,ISS IEA,IEA,ISS IEA,IEA,IEA,IDA,IMP,IEA,IEA,IBA IEA,IEA,IBA,IBA,IBA IEA,IEA,IBA IEA,IEA,IEA,IBA IEA,IBA,IBA,IBA,IBA IEA,IBA,IBA,IBA,IBA IEA,IBA,IBA,IBA,IEA,IEA,IEA,IBA,ISS IBA IEA,IBA IEA,IBA,IBA IEA,IBA,IBA,IBA,IBA IEA…	ENSBTAG00000019279	FALSE	MLH3
query_1	TRUE	2.95868e-05	6228	162	86	0.530864	0.0138086	GO:0016043	GO:BP	cellular component organization	18832	5137	GO:0071840	IEA,IBA,IEA,IBA IEA,IBA IEA,IBA,IEA,IEA,IEA,IEA,IEA,IBA IEA,IBA IEA,IBA IEA,IEA,IEA,IEA,IMP,IDA,IMP IBA,IBA IEA,IEA,IEA,IEA,IGI,IEA,IEA,IEA,IBA,IBA IEA,IEA,IBA,IEA,IEA,IEA,IEA,IEA,ISS IEA,IEA,ISS IEA,IEA,IEA,IDA,IMP,IEA,IEA,IBA IEA,IEA,IBA,IBA,IBA IEA,IEA,IBA IEA,IEA,IEA,IBA IEA,IBA,IBA,IBA,IBA IEA,IBA,IBA,IBA,IBA IEA,IBA,IBA,IBA,IEA,IEA,IEA,IBA,ISS IBA IEA,IBA IEA,IBA,IBA IEA,IBA,IBA,IBA,IBA IEA…	ENSBTAG00000007173	FALSE	PDGFRA
query_1	TRUE	2.95868e-05	6228	162	86	0.530864	0.0138086	GO:0016043	GO:BP	cellular component organization	18832	5137	GO:0071840	IEA,IBA,IEA,IBA IEA,IBA IEA,IBA,IEA,IEA,IEA,IEA,IEA,IBA IEA,IBA IEA,IBA IEA,IEA,IEA,IEA,IMP,IDA,IMP IBA,IBA IEA,IEA,IEA,IEA,IGI,IEA,IEA,IEA,IBA,IBA IEA,IEA,IBA,IEA,IEA,IEA,IEA,IEA,ISS IEA,IEA,ISS IEA,IEA,IEA,IDA,IMP,IEA,IEA,IBA IEA,IEA,IBA,IBA,IBA IEA,IEA,IBA IEA,IEA,IEA,IBA IEA,IBA,IBA,IBA,IBA IEA,IBA,IBA,IBA,IBA IEA,IBA,IBA,IBA,IEA,IEA,IEA,IBA,ISS IBA IEA,IBA IEA,IBA,IBA IEA,IBA,IBA,IBA,IBA IEA…	ENSBTAG00000060229	FALSE	U6
query_1	TRUE	2.95868e-05	6228	162	86	0.530864	0.0138086	GO:0016043	GO:BP	cellular component organization	18832	5137	GO:0071840	IEA,IBA,IEA,IBA IEA,IBA IEA,IBA,IEA,IEA,IEA,IEA,IEA,IBA IEA,IBA IEA,IBA IEA,IEA,IEA,IEA,IMP,IDA,IMP IBA,IBA IEA,IEA,IEA,IEA,IGI,IEA,IEA,IEA,IBA,IBA IEA,IEA,IBA,IEA,IEA,IEA,IEA,IEA,ISS IEA,IEA,ISS IEA,IEA,IEA,IDA,IMP,IEA,IEA,IBA IEA,IEA,IBA,IBA,IBA IEA,IEA,IBA IEA,IEA,IEA,IBA IEA,IBA,IBA,IBA,IBA IEA,IBA,IBA,IBA,IBA IEA,IBA,IBA,IBA,IEA,IEA,IEA,IBA,ISS IBA IEA,IBA IEA,IBA,IBA IEA,IBA,IBA,IBA,IBA IEA…	ENSBTAG00000038043	FALSE	ABCD2
query_1	TRUE	2.95868e-05	6228	162	86	0.530864	0.0138086	GO:0016043	GO:BP	cellular component organization	18832	5137	GO:0071840	IEA,IBA,IEA,IBA IEA,IBA IEA,IBA,IEA,IEA,IEA,IEA,IEA,IBA IEA,IBA IEA,IBA IEA,IEA,IEA,IEA,IMP,IDA,IMP IBA,IBA IEA,IEA,IEA,IEA,IGI,IEA,IEA,IEA,IBA,IBA IEA,IEA,IBA,IEA,IEA,IEA,IEA,IEA,ISS IEA,IEA,ISS IEA,IEA,IEA,IDA,IMP,IEA,IEA,IBA IEA,IEA,IBA,IBA,IBA IEA,IEA,IBA IEA,IEA,IEA,IBA IEA,IBA,IBA,IBA,IBA IEA,IBA,IBA,IBA,IBA IEA,IBA,IBA,IBA,IEA,IEA,IEA,IBA,ISS IBA IEA,IBA IEA,IBA,IBA IEA,IBA,IBA,IBA,IBA IEA…	ENSBTAG00000020679	FALSE	CNTN1
query_1	TRUE	2.95868e-05	6228	162	86	0.530864	0.0138086	GO:0016043	GO:BP	cellular component organization	18832	5137	GO:0071840	IEA,IBA,IEA,IBA IEA,IBA IEA,IBA,IEA,IEA,IEA,IEA,IEA,IBA IEA,IBA IEA,IBA IEA,IEA,IEA,IEA,IMP,IDA,IMP IBA,IBA IEA,IEA,IEA,IEA,IGI,IEA,IEA,IEA,IBA,IBA IEA,IEA,IBA,IEA,IEA,IEA,IEA,IEA,ISS IEA,IEA,ISS IEA,IEA,IEA,IDA,IMP,IEA,IEA,IBA IEA,IEA,IBA,IBA,IBA IEA,IEA,IBA IEA,IEA,IEA,IBA IEA,IBA,IBA,IBA,IBA IEA,IBA,IBA,IBA,IBA IEA,IBA,IBA,IBA,IEA,IEA,IEA,IBA,ISS IBA IEA,IBA IEA,IBA,IBA IEA,IBA,IBA,IBA,IBA IEA…	ENSBTAG00000016260	FALSE	LRRK2
query_1	TRUE	2.95868e-05	6228	162	86	0.530864	0.0138086	GO:0016043	GO:BP	cellular component organization	18832	5137	GO:0071840	IEA,IBA,IEA,IBA IEA,IBA IEA,IBA,IEA,IEA,IEA,IEA,IEA,IBA IEA,IBA IEA,IBA IEA,IEA,IEA,IEA,IMP,IDA,IMP IBA,IBA IEA,IEA,IEA,IEA,IGI,IEA,IEA,IEA,IBA,IBA IEA,IEA,IBA,IEA,IEA,IEA,IEA,IEA,ISS IEA,IEA,ISS IEA,IEA,IEA,IDA,IMP,IEA,IEA,IBA IEA,IEA,IBA,IBA,IBA IEA,IEA,IBA IEA,IEA,IEA,IBA IEA,IBA,IBA,IBA,IBA IEA,IBA,IBA,IBA,IBA IEA,IBA,IBA,IBA,IEA,IEA,IEA,IBA,ISS IBA IEA,IBA IEA,IBA,IBA IEA,IBA,IBA,IBA,IBA IEA…	ENSBTAG00000011657	FALSE
query_1	TRUE	2.95868e-05	6228	162	86	0.530864	0.0138086	GO:0016043	GO:BP	cellular component organization	18832	5137	GO:0071840	IEA,IBA,IEA,IBA IEA,IBA IEA,IBA,IEA,IEA,IEA,IEA,IEA,IBA IEA,IBA IEA,IBA IEA,IEA,IEA,IEA,IMP,IDA,IMP IBA,IBA IEA,IEA,IEA,IEA,IGI,IEA,IEA,IEA,IBA,IBA IEA,IEA,IBA,IEA,IEA,IEA,IEA,IEA,ISS IEA,IEA,ISS IEA,IEA,IEA,IDA,IMP,IEA,IEA,IBA IEA,IEA,IBA,IBA,IBA IEA,IEA,IBA IEA,IEA,IEA,IBA IEA,IBA,IBA,IBA,IBA IEA,IBA,IBA,IBA,IBA IEA,IBA,IBA,IBA,IEA,IEA,IEA,IBA,ISS IBA IEA,IBA IEA,IBA,IBA IEA,IBA,IBA,IBA,IBA IEA…	ENSBTAG00000051910	FALSE	FGF10
query_1	TRUE	2.95868e-05	6228	162	86	0.530864	0.0138086	GO:0016043	GO:BP	cellular component organization	18832	5137	GO:0071840	IEA,IBA,IEA,IBA IEA,IBA IEA,IBA,IEA,IEA,IEA,IEA,IEA,IBA IEA,IBA IEA,IBA IEA,IEA,IEA,IEA,IMP,IDA,IMP IBA,IBA IEA,IEA,IEA,IEA,IGI,IEA,IEA,IEA,IBA,IBA IEA,IEA,IBA,IEA,IEA,IEA,IEA,IEA,ISS IEA,IEA,ISS IEA,IEA,IEA,IDA,IMP,IEA,IEA,IBA IEA,IEA,IBA,IBA,IBA IEA,IEA,IBA IEA,IEA,IEA,IBA IEA,IBA,IBA,IBA,IBA IEA,IBA,IBA,IBA,IBA IEA,IBA,IBA,IBA,IEA,IEA,IEA,IBA,ISS IBA IEA,IBA IEA,IBA,IBA IEA,IBA,IBA,IBA,IBA IEA…	ENSBTAG00000066520	FALSE	U6
query_1	TRUE	2.95868e-05	6228	162	86	0.530864	0.0138086	GO:0016043	GO:BP	cellular component organization	18832	5137	GO:0071840	IEA,IBA,IEA,IBA IEA,IBA IEA,IBA,IEA,IEA,IEA,IEA,IEA,IBA IEA,IBA IEA,IBA IEA,IEA,IEA,IEA,IMP,IDA,IMP IBA,IBA IEA,IEA,IEA,IEA,IGI,IEA,IEA,IEA,IBA,IBA IEA,IEA,IBA,IEA,IEA,IEA,IEA,IEA,ISS IEA,IEA,ISS IEA,IEA,IEA,IDA,IMP,IEA,IEA,IBA IEA,IEA,IBA,IBA,IBA IEA,IEA,IBA IEA,IEA,IEA,IBA IEA,IBA,IBA,IBA,IBA IEA,IBA,IBA,IBA,IBA IEA,IBA,IBA,IBA,IEA,IEA,IEA,IBA,ISS IBA IEA,IBA IEA,IBA,IBA IEA,IBA,IBA,IBA,IBA IEA…	ENSBTAG00000004059	FALSE	SOAT1
query_1	TRUE	2.95868e-05	6228	162	86	0.530864	0.0138086	GO:0016043	GO:BP	cellular component organization	18832	5137	GO:0071840	IEA,IBA,IEA,IBA IEA,IBA IEA,IBA,IEA,IEA,IEA,IEA,IEA,IBA IEA,IBA IEA,IBA IEA,IEA,IEA,IEA,IMP,IDA,IMP IBA,IBA IEA,IEA,IEA,IEA,IGI,IEA,IEA,IEA,IBA,IBA IEA,IEA,IBA,IEA,IEA,IEA,IEA,IEA,ISS IEA,IEA,ISS IEA,IEA,IEA,IDA,IMP,IEA,IEA,IBA IEA,IEA,IBA,IBA,IBA IEA,IEA,IBA IEA,IEA,IEA,IBA IEA,IBA,IBA,IBA,IBA IEA,IBA,IBA,IBA,IBA IEA,IBA,IBA,IBA,IEA,IEA,IEA,IBA,ISS IBA IEA,IBA IEA,IBA,IBA IEA,IBA,IBA,IBA,IBA IEA…	ENSBTAG00000002167	FALSE	NPHS2
query_1	TRUE	2.95868e-05	6228	162	86	0.530864	0.0138086	GO:0016043	GO:BP	cellular component organization	18832	5137	GO:0071840	IEA,IBA,IEA,IBA IEA,IBA IEA,IBA,IEA,IEA,IEA,IEA,IEA,IBA IEA,IBA IEA,IBA IEA,IEA,IEA,IEA,IMP,IDA,IMP IBA,IBA IEA,IEA,IEA,IEA,IGI,IEA,IEA,IEA,IBA,IBA IEA,IEA,IBA,IEA,IEA,IEA,IEA,IEA,ISS IEA,IEA,ISS IEA,IEA,IEA,IDA,IMP,IEA,IEA,IBA IEA,IEA,IBA,IBA,IBA IEA,IEA,IBA IEA,IEA,IEA,IBA IEA,IBA,IBA,IBA,IBA IEA,IBA,IBA,IBA,IBA IEA,IBA,IBA,IBA,IEA,IEA,IEA,IBA,ISS IBA IEA,IBA IEA,IBA,IBA IEA,IBA,IBA,IBA,IBA IEA…	ENSBTAG00000002407	FALSE	TDRD5
query_1	TRUE	2.95868e-05	6228	162	86	0.530864	0.0138086	GO:0016043	GO:BP	cellular component organization	18832	5137	GO:0071840	IEA,IBA,IEA,IBA IEA,IBA IEA,IBA,IEA,IEA,IEA,IEA,IEA,IBA IEA,IBA IEA,IBA IEA,IEA,IEA,IEA,IMP,IDA,IMP IBA,IBA IEA,IEA,IEA,IEA,IGI,IEA,IEA,IEA,IBA,IBA IEA,IEA,IBA,IEA,IEA,IEA,IEA,IEA,ISS IEA,IEA,ISS IEA,IEA,IEA,IDA,IMP,IEA,IEA,IBA IEA,IEA,IBA,IBA,IBA IEA,IEA,IBA IEA,IEA,IEA,IBA IEA,IBA,IBA,IBA,IBA IEA,IBA,IBA,IBA,IBA IEA,IBA,IBA,IBA,IEA,IEA,IEA,IBA,ISS IBA IEA,IBA IEA,IBA,IBA IEA,IBA,IBA,IBA,IBA IEA…	ENSBTAG00000035230	FALSE	TOR1AIP2
query_1	TRUE	2.95868e-05	6228	162	86	0.530864	0.0138086	GO:0016043	GO:BP	cellular component organization	18832	5137	GO:0071840	IEA,IBA,IEA,IBA IEA,IBA IEA,IBA,IEA,IEA,IEA,IEA,IEA,IBA IEA,IBA IEA,IBA IEA,IEA,IEA,IEA,IMP,IDA,IMP IBA,IBA IEA,IEA,IEA,IEA,IGI,IEA,IEA,IEA,IBA,IBA IEA,IEA,IBA,IEA,IEA,IEA,IEA,IEA,ISS IEA,IEA,ISS IEA,IEA,IEA,IDA,IMP,IEA,IEA,IBA IEA,IEA,IBA,IBA,IBA IEA,IEA,IBA IEA,IEA,IEA,IBA IEA,IBA,IBA,IBA,IBA IEA,IBA,IBA,IBA,IBA IEA,IBA,IBA,IBA,IEA,IEA,IEA,IBA,ISS IBA IEA,IBA IEA,IBA,IBA IEA,IBA,IBA,IBA,IBA IEA…	ENSBTAG00000035226	FALSE	TOR1AIP1
query_1	TRUE	2.95868e-05	6228	162	86	0.530864	0.0138086	GO:0016043	GO:BP	cellular component organization	18832	5137	GO:0071840	IEA,IBA,IEA,IBA IEA,IBA IEA,IBA,IEA,IEA,IEA,IEA,IEA,IBA IEA,IBA IEA,IBA IEA,IEA,IEA,IEA,IMP,IDA,IMP IBA,IBA IEA,IEA,IEA,IEA,IGI,IEA,IEA,IEA,IBA,IBA IEA,IEA,IBA,IEA,IEA,IEA,IEA,IEA,ISS IEA,IEA,ISS IEA,IEA,IEA,IDA,IMP,IEA,IEA,IBA IEA,IEA,IBA,IBA,IBA IEA,IEA,IBA IEA,IEA,IEA,IBA IEA,IBA,IBA,IBA,IBA IEA,IBA,IBA,IBA,IBA IEA,IBA,IBA,IBA,IEA,IEA,IEA,IBA,ISS IBA IEA,IBA IEA,IBA,IBA IEA,IBA,IBA,IBA,IBA IEA…	ENSBTAG00000008082	FALSE	CEP350
query_1	TRUE	2.95868e-05	6228	162	86	0.530864	0.0138086	GO:0016043	GO:BP	cellular component organization	18832	5137	GO:0071840	IEA,IBA,IEA,IBA IEA,IBA IEA,IBA,IEA,IEA,IEA,IEA,IEA,IBA IEA,IBA IEA,IBA IEA,IEA,IEA,IEA,IMP,IDA,IMP IBA,IBA IEA,IEA,IEA,IEA,IGI,IEA,IEA,IEA,IBA,IBA IEA,IEA,IBA,IEA,IEA,IEA,IEA,IEA,ISS IEA,IEA,ISS IEA,IEA,IEA,IDA,IMP,IEA,IEA,IBA IEA,IEA,IBA,IBA,IBA IEA,IEA,IBA IEA,IEA,IEA,IBA IEA,IBA,IBA,IBA,IBA IEA,IBA,IBA,IBA,IBA IEA,IBA,IBA,IBA,IEA,IEA,IEA,IBA,ISS IBA IEA,IBA IEA,IBA,IBA IEA,IBA,IBA,IBA,IBA IEA…	ENSBTAG00000014191	FALSE	QSOX1
query_1	TRUE	2.95868e-05	6228	162	86	0.530864	0.0138086	GO:0016043	GO:BP	cellular component organization	18832	5137	GO:0071840	IEA,IBA,IEA,IBA IEA,IBA IEA,IBA,IEA,IEA,IEA,IEA,IEA,IBA IEA,IBA IEA,IBA IEA,IEA,IEA,IEA,IMP,IDA,IMP IBA,IBA IEA,IEA,IEA,IEA,IGI,IEA,IEA,IEA,IBA,IBA IEA,IEA,IBA,IEA,IEA,IEA,IEA,IEA,ISS IEA,IEA,ISS IEA,IEA,IEA,IDA,IMP,IEA,IEA,IBA IEA,IEA,IBA,IBA,IBA IEA,IEA,IBA IEA,IEA,IEA,IBA IEA,IBA,IBA,IBA,IBA IEA,IBA,IBA,IBA,IBA IEA,IBA,IBA,IBA,IEA,IEA,IEA,IBA,ISS IBA IEA,IBA IEA,IBA,IBA IEA,IBA,IBA,IBA,IBA IEA…	ENSBTAG00000003992	FALSE	LHX4
query_1	TRUE	2.95868e-05	6228	162	86	0.530864	0.0138086	GO:0016043	GO:BP	cellular component organization	18832	5137	GO:0071840	IEA,IBA,IEA,IBA IEA,IBA IEA,IBA,IEA,IEA,IEA,IEA,IEA,IBA IEA,IBA IEA,IBA IEA,IEA,IEA,IEA,IMP,IDA,IMP IBA,IBA IEA,IEA,IEA,IEA,IGI,IEA,IEA,IEA,IBA,IBA IEA,IEA,IBA,IEA,IEA,IEA,IEA,IEA,ISS IEA,IEA,ISS IEA,IEA,IEA,IDA,IMP,IEA,IEA,IBA IEA,IEA,IBA,IBA,IBA IEA,IEA,IBA IEA,IEA,IEA,IBA IEA,IBA,IBA,IBA,IBA IEA,IBA,IBA,IBA,IBA IEA,IBA,IBA,IBA,IEA,IEA,IEA,IBA,ISS IBA IEA,IBA IEA,IBA,IBA IEA,IBA,IBA,IBA,IBA IEA…	ENSBTAG00000067328	FALSE	U6
query_1	TRUE	2.95868e-05	6228	162	86	0.530864	0.0138086	GO:0016043	GO:BP	cellular component organization	18832	5137	GO:0071840	IEA,IBA,IEA,IBA IEA,IBA IEA,IBA,IEA,IEA,IEA,IEA,IEA,IBA IEA,IBA IEA,IBA IEA,IEA,IEA,IEA,IMP,IDA,IMP IBA,IBA IEA,IEA,IEA,IEA,IGI,IEA,IEA,IEA,IBA,IBA IEA,IEA,IBA,IEA,IEA,IEA,IEA,IEA,ISS IEA,IEA,ISS IEA,IEA,IEA,IDA,IMP,IEA,IEA,IBA IEA,IEA,IBA,IBA,IBA IEA,IEA,IBA IEA,IEA,IEA,IBA IEA,IBA,IBA,IBA,IBA IEA,IBA,IBA,IBA,IBA IEA,IBA,IBA,IBA,IEA,IEA,IEA,IBA,ISS IBA IEA,IBA IEA,IBA,IBA IEA,IBA,IBA,IBA,IBA IEA…	ENSBTAG00000002742	FALSE	MSH2
query_1	TRUE	2.95868e-05	6228	162	86	0.530864	0.0138086	GO:0016043	GO:BP	cellular component organization	18832	5137	GO:0071840	IEA,IBA,IEA,IBA IEA,IBA IEA,IBA,IEA,IEA,IEA,IEA,IEA,IBA IEA,IBA IEA,IBA IEA,IEA,IEA,IEA,IMP,IDA,IMP IBA,IBA IEA,IEA,IEA,IEA,IGI,IEA,IEA,IEA,IBA,IBA IEA,IEA,IBA,IEA,IEA,IEA,IEA,IEA,ISS IEA,IEA,ISS IEA,IEA,IEA,IDA,IMP,IEA,IEA,IBA IEA,IEA,IBA,IBA,IBA IEA,IEA,IBA IEA,IEA,IEA,IBA IEA,IBA,IBA,IBA,IBA IEA,IBA,IBA,IBA,IBA IEA,IBA,IBA,IBA,IEA,IEA,IEA,IBA,ISS IBA IEA,IBA IEA,IBA,IBA IEA,IBA,IBA,IBA,IBA IEA…	ENSBTAG00000002997	FALSE	ADAMTSL1
query_1	TRUE	2.95868e-05	6228	162	86	0.530864	0.0138086	GO:0016043	GO:BP	cellular component organization	18832	5137	GO:0071840	IEA,IBA,IEA,IBA IEA,IBA IEA,IBA,IEA,IEA,IEA,IEA,IEA,IBA IEA,IBA IEA,IBA IEA,IEA,IEA,IEA,IMP,IDA,IMP IBA,IBA IEA,IEA,IEA,IEA,IGI,IEA,IEA,IEA,IBA,IBA IEA,IEA,IBA,IEA,IEA,IEA,IEA,IEA,ISS IEA,IEA,ISS IEA,IEA,IEA,IDA,IMP,IEA,IEA,IBA IEA,IEA,IBA,IBA,IBA IEA,IEA,IBA IEA,IEA,IEA,IBA IEA,IBA,IBA,IBA,IBA IEA,IBA,IBA,IBA,IBA IEA,IBA,IBA,IBA,IEA,IEA,IEA,IBA,ISS IBA IEA,IBA IEA,IBA,IBA IEA,IBA,IBA,IBA,IBA IEA…	ENSBTAG00000014103	FALSE	SH3GL2
query_1	TRUE	2.95868e-05	6228	162	86	0.530864	0.0138086	GO:0016043	GO:BP	cellular component organization	18832	5137	GO:0071840	IEA,IBA,IEA,IBA IEA,IBA IEA,IBA,IEA,IEA,IEA,IEA,IEA,IBA IEA,IBA IEA,IBA IEA,IEA,IEA,IEA,IMP,IDA,IMP IBA,IBA IEA,IEA,IEA,IEA,IGI,IEA,IEA,IEA,IBA,IBA IEA,IEA,IBA,IEA,IEA,IEA,IEA,IEA,ISS IEA,IEA,ISS IEA,IEA,IEA,IDA,IMP,IEA,IEA,IBA IEA,IEA,IBA,IBA,IBA IEA,IEA,IBA IEA,IEA,IEA,IBA IEA,IBA,IBA,IBA,IBA IEA,IBA,IBA,IBA,IBA IEA,IBA,IBA,IBA,IEA,IEA,IEA,IBA,ISS IBA IEA,IBA IEA,IBA,IBA IEA,IBA,IBA,IBA,IBA IEA…	ENSBTAG00000001847	FALSE	CNTLN
query_1	TRUE	2.95868e-05	6228	162	86	0.530864	0.0138086	GO:0016043	GO:BP	cellular component organization	18832	5137	GO:0071840	IEA,IBA,IEA,IBA IEA,IBA IEA,IBA,IEA,IEA,IEA,IEA,IEA,IBA IEA,IBA IEA,IBA IEA,IEA,IEA,IEA,IMP,IDA,IMP IBA,IBA IEA,IEA,IEA,IEA,IGI,IEA,IEA,IEA,IBA,IBA IEA,IEA,IBA,IEA,IEA,IEA,IEA,IEA,ISS IEA,IEA,ISS IEA,IEA,IEA,IDA,IMP,IEA,IEA,IBA IEA,IEA,IBA,IBA,IBA IEA,IEA,IBA IEA,IEA,IEA,IBA IEA,IBA,IBA,IBA,IBA IEA,IBA,IBA,IBA,IBA IEA,IBA,IBA,IBA,IEA,IEA,IEA,IBA,ISS IBA IEA,IBA IEA,IBA,IBA IEA,IBA,IBA,IBA,IBA IEA…	ENSBTAG00000018646	FALSE	ATP6V1B2
query_1	TRUE	2.95868e-05	6228	162	86	0.530864	0.0138086	GO:0016043	GO:BP	cellular component organization	18832	5137	GO:0071840	IEA,IBA,IEA,IBA IEA,IBA IEA,IBA,IEA,IEA,IEA,IEA,IEA,IBA IEA,IBA IEA,IBA IEA,IEA,IEA,IEA,IMP,IDA,IMP IBA,IBA IEA,IEA,IEA,IEA,IGI,IEA,IEA,IEA,IBA,IBA IEA,IEA,IBA,IEA,IEA,IEA,IEA,IEA,ISS IEA,IEA,ISS IEA,IEA,IEA,IDA,IMP,IEA,IEA,IBA IEA,IEA,IBA,IBA,IBA IEA,IEA,IBA IEA,IEA,IEA,IBA IEA,IBA,IBA,IBA,IBA IEA,IBA,IBA,IBA,IBA IEA,IBA,IBA,IBA,IEA,IEA,IEA,IBA,ISS IBA IEA,IBA IEA,IBA,IBA IEA,IBA,IBA,IBA,IBA IEA…	ENSBTAG00000000841	FALSE	LZTS1
query_1	TRUE	2.95868e-05	6228	162	86	0.530864	0.0138086	GO:0016043	GO:BP	cellular component organization	18832	5137	GO:0071840	IEA,IBA,IEA,IBA IEA,IBA IEA,IBA,IEA,IEA,IEA,IEA,IEA,IBA IEA,IBA IEA,IBA IEA,IEA,IEA,IEA,IMP,IDA,IMP IBA,IBA IEA,IEA,IEA,IEA,IGI,IEA,IEA,IEA,IBA,IBA IEA,IEA,IBA,IEA,IEA,IEA,IEA,IEA,ISS IEA,IEA,ISS IEA,IEA,IEA,IDA,IMP,IEA,IEA,IBA IEA,IEA,IBA,IBA,IBA IEA,IEA,IBA IEA,IEA,IEA,IBA IEA,IBA,IBA,IBA,IBA IEA,IBA,IBA,IBA,IBA IEA,IBA,IBA,IBA,IEA,IEA,IEA,IBA,ISS IBA IEA,IBA IEA,IBA,IBA IEA,IBA,IBA,IBA,IBA IEA…	ENSBTAG00000042797	FALSE	U6
query_1	TRUE	2.95868e-05	6228	162	86	0.530864	0.0138086	GO:0016043	GO:BP	cellular component organization	18832	5137	GO:0071840	IEA,IBA,IEA,IBA IEA,IBA IEA,IBA,IEA,IEA,IEA,IEA,IEA,IBA IEA,IBA IEA,IBA IEA,IEA,IEA,IEA,IMP,IDA,IMP IBA,IBA IEA,IEA,IEA,IEA,IGI,IEA,IEA,IEA,IBA,IBA IEA,IEA,IBA,IEA,IEA,IEA,IEA,IEA,ISS IEA,IEA,ISS IEA,IEA,IEA,IDA,IMP,IEA,IEA,IBA IEA,IEA,IBA,IBA,IBA IEA,IEA,IBA IEA,IEA,IEA,IBA IEA,IBA,IBA,IBA,IBA IEA,IBA,IBA,IBA,IBA IEA,IBA,IBA,IBA,IEA,IEA,IEA,IBA,ISS IBA IEA,IBA IEA,IBA,IBA IEA,IBA,IBA,IBA,IBA IEA…	ENSBTAG00000020801	FALSE	CYRIB
query_1	TRUE	2.95868e-05	6228	162	86	0.530864	0.0138086	GO:0016043	GO:BP	cellular component organization	18832	5137	GO:0071840	IEA,IBA,IEA,IBA IEA,IBA IEA,IBA,IEA,IEA,IEA,IEA,IEA,IBA IEA,IBA IEA,IBA IEA,IEA,IEA,IEA,IMP,IDA,IMP IBA,IBA IEA,IEA,IEA,IEA,IGI,IEA,IEA,IEA,IBA,IBA IEA,IEA,IBA,IEA,IEA,IEA,IEA,IEA,ISS IEA,IEA,ISS IEA,IEA,IEA,IDA,IMP,IEA,IEA,IBA IEA,IEA,IBA,IBA,IBA IEA,IEA,IBA IEA,IEA,IEA,IBA IEA,IBA,IBA,IBA,IBA IEA,IBA,IBA,IBA,IBA IEA,IBA,IBA,IBA,IEA,IEA,IEA,IBA,ISS IBA IEA,IBA IEA,IBA,IBA IEA,IBA,IBA,IBA,IBA IEA…	ENSBTAG00000045131	FALSE	U6
query_1	TRUE	2.95868e-05	6228	162	86	0.530864	0.0138086	GO:0016043	GO:BP	cellular component organization	18832	5137	GO:0071840	IEA,IBA,IEA,IBA IEA,IBA IEA,IBA,IEA,IEA,IEA,IEA,IEA,IBA IEA,IBA IEA,IBA IEA,IEA,IEA,IEA,IMP,IDA,IMP IBA,IBA IEA,IEA,IEA,IEA,IGI,IEA,IEA,IEA,IBA,IBA IEA,IEA,IBA,IEA,IEA,IEA,IEA,IEA,ISS IEA,IEA,ISS IEA,IEA,IEA,IDA,IMP,IEA,IEA,IBA IEA,IEA,IBA,IBA,IBA IEA,IEA,IBA IEA,IEA,IEA,IBA IEA,IBA,IBA,IBA,IBA IEA,IBA,IBA,IBA,IBA IEA,IBA,IBA,IBA,IEA,IEA,IEA,IBA,ISS IBA IEA,IBA IEA,IBA,IBA IEA,IBA,IBA,IBA,IBA IEA…	ENSBTAG00000003185	FALSE	ASAP1
query_1	TRUE	2.95868e-05	6228	162	86	0.530864	0.0138086	GO:0016043	GO:BP	cellular component organization	18832	5137	GO:0071840	IEA,IBA,IEA,IBA IEA,IBA IEA,IBA,IEA,IEA,IEA,IEA,IEA,IBA IEA,IBA IEA,IBA IEA,IEA,IEA,IEA,IMP,IDA,IMP IBA,IBA IEA,IEA,IEA,IEA,IGI,IEA,IEA,IEA,IBA,IBA IEA,IEA,IBA,IEA,IEA,IEA,IEA,IEA,ISS IEA,IEA,ISS IEA,IEA,IEA,IDA,IMP,IEA,IEA,IBA IEA,IEA,IBA,IBA,IBA IEA,IEA,IBA IEA,IEA,IEA,IBA IEA,IBA,IBA,IBA,IBA IEA,IBA,IBA,IBA,IBA IEA,IBA,IBA,IBA,IEA,IEA,IEA,IBA,ISS IBA IEA,IBA IEA,IBA,IBA IEA,IBA,IBA,IBA,IBA IEA…	ENSBTAG00000066937	FALSE	U6
query_1	TRUE	2.95868e-05	6228	162	86	0.530864	0.0138086	GO:0016043	GO:BP	cellular component organization	18832	5137	GO:0071840	IEA,IBA,IEA,IBA IEA,IBA IEA,IBA,IEA,IEA,IEA,IEA,IEA,IBA IEA,IBA IEA,IBA IEA,IEA,IEA,IEA,IMP,IDA,IMP IBA,IBA IEA,IEA,IEA,IEA,IGI,IEA,IEA,IEA,IBA,IBA IEA,IEA,IBA,IEA,IEA,IEA,IEA,IEA,ISS IEA,IEA,ISS IEA,IEA,IEA,IDA,IMP,IEA,IEA,IBA IEA,IEA,IBA,IBA,IBA IEA,IEA,IBA IEA,IEA,IEA,IBA IEA,IBA,IBA,IBA,IBA IEA,IBA,IBA,IBA,IBA IEA,IBA,IBA,IBA,IEA,IEA,IEA,IBA,ISS IBA IEA,IBA IEA,IBA,IBA IEA,IBA,IBA,IBA,IBA IEA…	ENSBTAG00000006466	FALSE	CD53
query_1	TRUE	2.95868e-05	6228	162	86	0.530864	0.0138086	GO:0016043	GO:BP	cellular component organization	18832	5137	GO:0071840	IEA,IBA,IEA,IBA IEA,IBA IEA,IBA,IEA,IEA,IEA,IEA,IEA,IBA IEA,IBA IEA,IBA IEA,IEA,IEA,IEA,IMP,IDA,IMP IBA,IBA IEA,IEA,IEA,IEA,IGI,IEA,IEA,IEA,IBA,IBA IEA,IEA,IBA,IEA,IEA,IEA,IEA,IEA,ISS IEA,IEA,ISS IEA,IEA,IEA,IDA,IMP,IEA,IEA,IBA IEA,IEA,IBA,IBA,IBA IEA,IEA,IBA IEA,IEA,IEA,IBA IEA,IBA,IBA,IBA,IBA IEA,IBA,IBA,IBA,IBA IEA,IBA,IBA,IBA,IEA,IEA,IEA,IBA,ISS IBA IEA,IBA IEA,IBA,IBA IEA,IBA,IBA,IBA,IBA IEA…	ENSBTAG00000047879	FALSE	KCNA3
query_1	TRUE	2.95868e-05	6228	162	86	0.530864	0.0138086	GO:0016043	GO:BP	cellular component organization	18832	5137	GO:0071840	IEA,IBA,IEA,IBA IEA,IBA IEA,IBA,IEA,IEA,IEA,IEA,IEA,IBA IEA,IBA IEA,IBA IEA,IEA,IEA,IEA,IMP,IDA,IMP IBA,IBA IEA,IEA,IEA,IEA,IGI,IEA,IEA,IEA,IBA,IBA IEA,IEA,IBA,IEA,IEA,IEA,IEA,IEA,ISS IEA,IEA,ISS IEA,IEA,IEA,IDA,IMP,IEA,IEA,IBA IEA,IEA,IBA,IBA,IBA IEA,IEA,IBA IEA,IEA,IEA,IBA IEA,IBA,IBA,IBA,IBA IEA,IBA,IBA,IBA,IBA IEA,IBA,IBA,IBA,IEA,IEA,IEA,IBA,ISS IBA IEA,IBA IEA,IBA,IBA IEA,IBA,IBA,IBA,IBA IEA…	ENSBTAG00000014970	FALSE	LAMTOR5
query_1	TRUE	2.95868e-05	6228	162	86	0.530864	0.0138086	GO:0016043	GO:BP	cellular component organization	18832	5137	GO:0071840	IEA,IBA,IEA,IBA IEA,IBA IEA,IBA,IEA,IEA,IEA,IEA,IEA,IBA IEA,IBA IEA,IBA IEA,IEA,IEA,IEA,IMP,IDA,IMP IBA,IBA IEA,IEA,IEA,IEA,IGI,IEA,IEA,IEA,IBA,IBA IEA,IEA,IBA,IEA,IEA,IEA,IEA,IEA,ISS IEA,IEA,ISS IEA,IEA,IEA,IDA,IMP,IEA,IEA,IBA IEA,IEA,IBA,IBA,IBA IEA,IEA,IBA IEA,IEA,IEA,IBA IEA,IBA,IBA,IBA,IBA IEA,IBA,IBA,IBA,IBA IEA,IBA,IBA,IBA,IEA,IEA,IEA,IBA,ISS IBA IEA,IBA IEA,IBA,IBA IEA,IBA,IBA,IBA,IBA IEA…	ENSBTAG00000015459	FALSE	KCNA2
query_1	TRUE	2.95868e-05	6228	162	86	0.530864	0.0138086	GO:0016043	GO:BP	cellular component organization	18832	5137	GO:0071840	IEA,IBA,IEA,IBA IEA,IBA IEA,IBA,IEA,IEA,IEA,IEA,IEA,IBA IEA,IBA IEA,IBA IEA,IEA,IEA,IEA,IMP,IDA,IMP IBA,IBA IEA,IEA,IEA,IEA,IGI,IEA,IEA,IEA,IBA,IBA IEA,IEA,IBA,IEA,IEA,IEA,IEA,IEA,ISS IEA,IEA,ISS IEA,IEA,IEA,IDA,IMP,IEA,IEA,IBA IEA,IEA,IBA,IBA,IBA IEA,IEA,IBA IEA,IEA,IEA,IBA IEA,IBA,IBA,IBA,IBA IEA,IBA,IBA,IBA,IBA IEA,IBA,IBA,IBA,IEA,IEA,IEA,IBA,ISS IBA IEA,IBA IEA,IBA,IBA IEA,IBA,IBA,IBA,IBA IEA…	ENSBTAG00000008322	FALSE	KCNA10
query_1	TRUE	2.95868e-05	6228	162	86	0.530864	0.0138086	GO:0016043	GO:BP	cellular component organization	18832	5137	GO:0071840	IEA,IBA,IEA,IBA IEA,IBA IEA,IBA,IEA,IEA,IEA,IEA,IEA,IBA IEA,IBA IEA,IBA IEA,IEA,IEA,IEA,IMP,IDA,IMP IBA,IBA IEA,IEA,IEA,IEA,IGI,IEA,IEA,IEA,IBA,IBA IEA,IEA,IBA,IEA,IEA,IEA,IEA,IEA,ISS IEA,IEA,ISS IEA,IEA,IEA,IDA,IMP,IEA,IEA,IBA IEA,IEA,IBA,IBA,IBA IEA,IEA,IBA IEA,IEA,IEA,IBA IEA,IBA,IBA,IBA,IBA IEA,IBA,IBA,IBA,IBA IEA,IBA,IBA,IBA,IEA,IEA,IEA,IBA,ISS IBA IEA,IBA IEA,IBA,IBA IEA,IBA,IBA,IBA,IBA IEA…	ENSBTAG00000060532	FALSE	RBM15
query_1	TRUE	2.95868e-05	6228	162	86	0.530864	0.0138086	GO:0016043	GO:BP	cellular component organization	18832	5137	GO:0071840	IEA,IBA,IEA,IBA IEA,IBA IEA,IBA,IEA,IEA,IEA,IEA,IEA,IBA IEA,IBA IEA,IBA IEA,IEA,IEA,IEA,IMP,IDA,IMP IBA,IBA IEA,IEA,IEA,IEA,IGI,IEA,IEA,IEA,IBA,IBA IEA,IEA,IBA,IEA,IEA,IEA,IEA,IEA,ISS IEA,IEA,ISS IEA,IEA,IEA,IDA,IMP,IEA,IEA,IBA IEA,IEA,IBA,IBA,IBA IEA,IEA,IBA IEA,IEA,IEA,IBA IEA,IBA,IBA,IBA,IBA IEA,IBA,IBA,IBA,IBA IEA,IBA,IBA,IBA,IEA,IEA,IEA,IBA,ISS IBA IEA,IBA IEA,IBA,IBA IEA,IBA,IBA,IBA,IBA IEA…	ENSBTAG00000012659	FALSE	LRIF1
query_1	TRUE	2.95868e-05	6228	162	86	0.530864	0.0138086	GO:0016043	GO:BP	cellular component organization	18832	5137	GO:0071840	IEA,IBA,IEA,IBA IEA,IBA IEA,IBA,IEA,IEA,IEA,IEA,IEA,IBA IEA,IBA IEA,IBA IEA,IEA,IEA,IEA,IMP,IDA,IMP IBA,IBA IEA,IEA,IEA,IEA,IGI,IEA,IEA,IEA,IBA,IBA IEA,IEA,IBA,IEA,IEA,IEA,IEA,IEA,ISS IEA,IEA,ISS IEA,IEA,IEA,IDA,IMP,IEA,IEA,IBA IEA,IEA,IBA,IBA,IBA IEA,IEA,IBA IEA,IEA,IEA,IBA IEA,IBA,IBA,IBA,IBA IEA,IBA,IBA,IBA,IBA IEA,IBA,IBA,IBA,IEA,IEA,IEA,IBA,ISS IBA IEA,IBA IEA,IBA,IBA IEA,IBA,IBA,IBA,IBA IEA…	ENSBTAG00000007352	FALSE	KCNC4
query_1	TRUE	2.95868e-05	6228	162	86	0.530864	0.0138086	GO:0016043	GO:BP	cellular component organization	18832	5137	GO:0071840	IEA,IBA,IEA,IBA IEA,IBA IEA,IBA,IEA,IEA,IEA,IEA,IEA,IBA IEA,IBA IEA,IBA IEA,IEA,IEA,IEA,IMP,IDA,IMP IBA,IBA IEA,IEA,IEA,IEA,IGI,IEA,IEA,IEA,IBA,IBA IEA,IEA,IBA,IEA,IEA,IEA,IEA,IEA,ISS IEA,IEA,ISS IEA,IEA,IEA,IDA,IMP,IEA,IEA,IBA IEA,IEA,IBA,IBA,IBA IEA,IEA,IBA IEA,IEA,IEA,IBA IEA,IBA,IBA,IBA,IBA IEA,IBA,IBA,IBA,IBA IEA,IBA,IBA,IBA,IEA,IEA,IEA,IBA,ISS IBA IEA,IBA IEA,IBA,IBA IEA,IBA,IBA,IBA,IBA IEA…	ENSBTAG00000042091	FALSE	U6
query_1	TRUE	2.95868e-05	6228	162	86	0.530864	0.0138086	GO:0016043	GO:BP	cellular component organization	18832	5137	GO:0071840	IEA,IBA,IEA,IBA IEA,IBA IEA,IBA,IEA,IEA,IEA,IEA,IEA,IBA IEA,IBA IEA,IBA IEA,IEA,IEA,IEA,IMP,IDA,IMP IBA,IBA IEA,IEA,IEA,IEA,IGI,IEA,IEA,IEA,IBA,IBA IEA,IEA,IBA,IEA,IEA,IEA,IEA,IEA,ISS IEA,IEA,ISS IEA,IEA,IEA,IDA,IMP,IEA,IEA,IBA IEA,IEA,IBA,IBA,IBA IEA,IEA,IBA IEA,IEA,IEA,IBA IEA,IBA,IBA,IBA,IBA IEA,IBA,IBA,IBA,IBA IEA,IBA,IBA,IBA,IEA,IEA,IEA,IBA,ISS IBA IEA,IBA IEA,IBA,IBA IEA,IBA,IBA,IBA,IBA IEA…	ENSBTAG00000019262	FALSE	TOP2A
query_1	TRUE	2.95868e-05	6228	162	86	0.530864	0.0138086	GO:0016043	GO:BP	cellular component organization	18832	5137	GO:0071840	IEA,IBA,IEA,IBA IEA,IBA IEA,IBA,IEA,IEA,IEA,IEA,IEA,IBA IEA,IBA IEA,IBA IEA,IEA,IEA,IEA,IMP,IDA,IMP IBA,IBA IEA,IEA,IEA,IEA,IGI,IEA,IEA,IEA,IBA,IBA IEA,IEA,IBA,IEA,IEA,IEA,IEA,IEA,ISS IEA,IEA,ISS IEA,IEA,IEA,IDA,IMP,IEA,IEA,IBA IEA,IEA,IBA,IBA,IBA IEA,IEA,IBA IEA,IEA,IEA,IBA IEA,IBA,IBA,IBA,IBA IEA,IBA,IBA,IBA,IBA IEA,IBA,IBA,IBA,IEA,IEA,IEA,IBA,ISS IBA IEA,IBA IEA,IBA,IBA IEA,IBA,IBA,IBA,IBA IEA…	ENSBTAG00000008611	FALSE	IGFBP4
query_1	TRUE	2.95868e-05	6228	162	86	0.530864	0.0138086	GO:0016043	GO:BP	cellular component organization	18832	5137	GO:0071840	IEA,IBA,IEA,IBA IEA,IBA IEA,IBA,IEA,IEA,IEA,IEA,IEA,IBA IEA,IBA IEA,IBA IEA,IEA,IEA,IEA,IMP,IDA,IMP IBA,IBA IEA,IEA,IEA,IEA,IGI,IEA,IEA,IEA,IBA,IBA IEA,IEA,IBA,IEA,IEA,IEA,IEA,IEA,ISS IEA,IEA,ISS IEA,IEA,IEA,IDA,IMP,IEA,IEA,IBA IEA,IEA,IBA,IBA,IBA IEA,IEA,IBA IEA,IEA,IEA,IBA IEA,IBA,IBA,IBA,IBA IEA,IBA,IBA,IBA,IBA IEA,IBA,IBA,IBA,IEA,IEA,IEA,IBA,ISS IBA IEA,IBA IEA,IBA,IBA IEA,IBA,IBA,IBA,IBA IEA…	ENSBTAG00000030548	FALSE	KRT27
query_1	TRUE	2.95868e-05	6228	162	86	0.530864	0.0138086	GO:0016043	GO:BP	cellular component organization	18832	5137	GO:0071840	IEA,IBA,IEA,IBA IEA,IBA IEA,IBA,IEA,IEA,IEA,IEA,IEA,IBA IEA,IBA IEA,IBA IEA,IEA,IEA,IEA,IMP,IDA,IMP IBA,IBA IEA,IEA,IEA,IEA,IGI,IEA,IEA,IEA,IBA,IBA IEA,IEA,IBA,IEA,IEA,IEA,IEA,IEA,ISS IEA,IEA,ISS IEA,IEA,IEA,IDA,IMP,IEA,IEA,IBA IEA,IEA,IBA,IBA,IBA IEA,IEA,IBA IEA,IEA,IEA,IBA IEA,IBA,IBA,IBA,IBA IEA,IBA,IBA,IBA,IBA IEA,IBA,IBA,IBA,IEA,IEA,IEA,IBA,ISS IBA IEA,IBA IEA,IBA,IBA IEA,IBA,IBA,IBA,IBA IEA…	ENSBTAG00000040279	FALSE	KRT24
query_1	TRUE	2.95868e-05	6228	162	86	0.530864	0.0138086	GO:0016043	GO:BP	cellular component organization	18832	5137	GO:0071840	IEA,IBA,IEA,IBA IEA,IBA IEA,IBA,IEA,IEA,IEA,IEA,IEA,IBA IEA,IBA IEA,IBA IEA,IEA,IEA,IEA,IMP,IDA,IMP IBA,IBA IEA,IEA,IEA,IEA,IGI,IEA,IEA,IEA,IBA,IBA IEA,IEA,IBA,IEA,IEA,IEA,IEA,IEA,ISS IEA,IEA,ISS IEA,IEA,IEA,IDA,IMP,IEA,IEA,IBA IEA,IEA,IBA,IBA,IBA IEA,IEA,IBA IEA,IEA,IEA,IBA IEA,IBA,IBA,IBA,IBA IEA,IBA,IBA,IBA,IBA IEA,IBA,IBA,IBA,IEA,IEA,IEA,IBA,ISS IBA IEA,IBA IEA,IBA,IBA IEA,IBA,IBA,IBA,IBA IEA…	ENSBTAG00000020824	FALSE	KRT10
query_1	TRUE	2.95868e-05	6228	162	86	0.530864	0.0138086	GO:0016043	GO:BP	cellular component organization	18832	5137	GO:0071840	IEA,IBA,IEA,IBA IEA,IBA IEA,IBA,IEA,IEA,IEA,IEA,IEA,IBA IEA,IBA IEA,IBA IEA,IEA,IEA,IEA,IMP,IDA,IMP IBA,IBA IEA,IEA,IEA,IEA,IGI,IEA,IEA,IEA,IBA,IBA IEA,IEA,IBA,IEA,IEA,IEA,IEA,IEA,ISS IEA,IEA,ISS IEA,IEA,IEA,IDA,IMP,IEA,IEA,IBA IEA,IEA,IBA,IBA,IBA IEA,IEA,IBA IEA,IEA,IEA,IBA IEA,IBA,IBA,IBA,IBA IEA,IBA,IBA,IBA,IBA IEA,IBA,IBA,IBA,IEA,IEA,IEA,IBA,ISS IBA IEA,IBA IEA,IBA,IBA IEA,IBA,IBA,IBA,IBA IEA…	ENSBTAG00000017685	FALSE	JUP
query_1	TRUE	2.95868e-05	6228	162	86	0.530864	0.0138086	GO:0016043	GO:BP	cellular component organization	18832	5137	GO:0071840	IEA,IBA,IEA,IBA IEA,IBA IEA,IBA,IEA,IEA,IEA,IEA,IEA,IBA IEA,IBA IEA,IBA IEA,IEA,IEA,IEA,IMP,IDA,IMP IBA,IBA IEA,IEA,IEA,IEA,IGI,IEA,IEA,IEA,IBA,IBA IEA,IEA,IBA,IEA,IEA,IEA,IEA,IEA,ISS IEA,IEA,ISS IEA,IEA,IEA,IDA,IMP,IEA,IEA,IBA IEA,IEA,IBA,IBA,IBA IEA,IEA,IBA IEA,IEA,IEA,IBA IEA,IBA,IBA,IBA,IBA IEA,IBA,IBA,IBA,IBA IEA,IBA,IBA,IBA,IEA,IEA,IEA,IBA,ISS IBA IEA,IBA IEA,IBA,IBA IEA,IBA,IBA,IBA,IBA IEA…	ENSBTAG00000025752	FALSE	P3H4
query_1	TRUE	2.95868e-05	6228	162	86	0.530864	0.0138086	GO:0016043	GO:BP	cellular component organization	18832	5137	GO:0071840	IEA,IBA,IEA,IBA IEA,IBA IEA,IBA,IEA,IEA,IEA,IEA,IEA,IBA IEA,IBA IEA,IBA IEA,IEA,IEA,IEA,IMP,IDA,IMP IBA,IBA IEA,IEA,IEA,IEA,IGI,IEA,IEA,IEA,IBA,IBA IEA,IEA,IBA,IEA,IEA,IEA,IEA,IEA,ISS IEA,IEA,ISS IEA,IEA,IEA,IDA,IMP,IEA,IEA,IBA IEA,IEA,IBA,IBA,IBA IEA,IEA,IBA IEA,IEA,IEA,IBA IEA,IBA,IBA,IBA,IBA IEA,IBA,IBA,IBA,IBA IEA,IBA,IBA,IBA,IEA,IEA,IEA,IBA,ISS IBA IEA,IBA IEA,IBA,IBA IEA,IBA,IBA,IBA,IBA IEA…	ENSBTAG00000011454	FALSE	FKBP10
query_1	TRUE	2.95868e-05	6228	162	86	0.530864	0.0138086	GO:0016043	GO:BP	cellular component organization	18832	5137	GO:0071840	IEA,IBA,IEA,IBA IEA,IBA IEA,IBA,IEA,IEA,IEA,IEA,IEA,IBA IEA,IBA IEA,IBA IEA,IEA,IEA,IEA,IMP,IDA,IMP IBA,IBA IEA,IEA,IEA,IEA,IGI,IEA,IEA,IEA,IBA,IBA IEA,IEA,IBA,IEA,IEA,IEA,IEA,IEA,ISS IEA,IEA,ISS IEA,IEA,IEA,IDA,IMP,IEA,IEA,IBA IEA,IEA,IBA,IBA,IBA IEA,IEA,IBA IEA,IEA,IEA,IBA IEA,IBA,IBA,IBA,IBA IEA,IBA,IBA,IBA,IBA IEA,IBA,IBA,IBA,IEA,IEA,IEA,IBA,ISS IBA IEA,IBA IEA,IBA,IBA IEA,IBA,IBA,IBA,IBA IEA…	ENSBTAG00000013698	FALSE	ODAD4
query_1	TRUE	2.95868e-05	6228	162	86	0.530864	0.0138086	GO:0016043	GO:BP	cellular component organization	18832	5137	GO:0071840	IEA,IBA,IEA,IBA IEA,IBA IEA,IBA,IEA,IEA,IEA,IEA,IEA,IBA IEA,IBA IEA,IBA IEA,IEA,IEA,IEA,IMP,IDA,IMP IBA,IBA IEA,IEA,IEA,IEA,IGI,IEA,IEA,IEA,IBA,IBA IEA,IEA,IBA,IEA,IEA,IEA,IEA,IEA,ISS IEA,IEA,ISS IEA,IEA,IEA,IDA,IMP,IEA,IEA,IBA IEA,IEA,IBA,IBA,IBA IEA,IEA,IBA IEA,IEA,IEA,IBA IEA,IBA,IBA,IBA,IBA IEA,IBA,IBA,IBA,IBA IEA,IBA,IBA,IBA,IEA,IEA,IEA,IBA,ISS IBA IEA,IBA IEA,IBA,IBA IEA,IBA,IBA,IBA,IBA IEA…	ENSBTAG00000007794	FALSE	KRT20
query_1	TRUE	2.95868e-05	6228	162	86	0.530864	0.0138086	GO:0016043	GO:BP	cellular component organization	18832	5137	GO:0071840	IEA,IBA,IEA,IBA IEA,IBA IEA,IBA,IEA,IEA,IEA,IEA,IEA,IBA IEA,IBA IEA,IBA IEA,IEA,IEA,IEA,IMP,IDA,IMP IBA,IBA IEA,IEA,IEA,IEA,IGI,IEA,IEA,IEA,IBA,IBA IEA,IEA,IBA,IEA,IEA,IEA,IEA,IEA,ISS IEA,IEA,ISS IEA,IEA,IEA,IDA,IMP,IEA,IEA,IBA IEA,IEA,IBA,IBA,IBA IEA,IEA,IBA IEA,IEA,IEA,IBA IEA,IBA,IBA,IBA,IBA IEA,IBA,IBA,IBA,IBA IEA,IBA,IBA,IBA,IEA,IEA,IEA,IBA,ISS IBA IEA,IBA IEA,IBA,IBA IEA,IBA,IBA,IBA,IBA IEA…	ENSBTAG00000040460	FALSE	KRT23
query_1	TRUE	2.95868e-05	6228	162	86	0.530864	0.0138086	GO:0016043	GO:BP	cellular component organization	18832	5137	GO:0071840	IEA,IBA,IEA,IBA IEA,IBA IEA,IBA,IEA,IEA,IEA,IEA,IEA,IBA IEA,IBA IEA,IBA IEA,IEA,IEA,IEA,IMP,IDA,IMP IBA,IBA IEA,IEA,IEA,IEA,IGI,IEA,IEA,IEA,IBA,IBA IEA,IEA,IBA,IEA,IEA,IEA,IEA,IEA,ISS IEA,IEA,ISS IEA,IEA,IEA,IDA,IMP,IEA,IEA,IBA IEA,IEA,IBA,IBA,IBA IEA,IEA,IBA IEA,IEA,IEA,IBA IEA,IBA,IBA,IBA,IBA IEA,IBA,IBA,IBA,IBA IEA,IBA,IBA,IBA,IEA,IEA,IEA,IBA,ISS IBA IEA,IBA IEA,IBA,IBA IEA,IBA,IBA,IBA,IBA IEA…	ENSBTAG00000020078	FALSE	KRT39
query_1	TRUE	2.95868e-05	6228	162	86	0.530864	0.0138086	GO:0016043	GO:BP	cellular component organization	18832	5137	GO:0071840	IEA,IBA,IEA,IBA IEA,IBA IEA,IBA,IEA,IEA,IEA,IEA,IEA,IBA IEA,IBA IEA,IBA IEA,IEA,IEA,IEA,IMP,IDA,IMP IBA,IBA IEA,IEA,IEA,IEA,IGI,IEA,IEA,IEA,IBA,IBA IEA,IEA,IBA,IEA,IEA,IEA,IEA,IEA,ISS IEA,IEA,ISS IEA,IEA,IEA,IDA,IMP,IEA,IEA,IBA IEA,IEA,IBA,IBA,IBA IEA,IEA,IBA IEA,IEA,IEA,IBA IEA,IBA,IBA,IBA,IBA IEA,IBA,IBA,IBA,IBA IEA,IBA,IBA,IBA,IEA,IEA,IEA,IBA,ISS IBA IEA,IBA IEA,IBA,IBA IEA,IBA,IBA,IBA,IBA IEA…	ENSBTAG00000017408	FALSE	KRT40
query_1	TRUE	2.95868e-05	6228	162	86	0.530864	0.0138086	GO:0016043	GO:BP	cellular component organization	18832	5137	GO:0071840	IEA,IBA,IEA,IBA IEA,IBA IEA,IBA,IEA,IEA,IEA,IEA,IEA,IBA IEA,IBA IEA,IBA IEA,IEA,IEA,IEA,IMP,IDA,IMP IBA,IBA IEA,IEA,IEA,IEA,IGI,IEA,IEA,IEA,IBA,IBA IEA,IEA,IBA,IEA,IEA,IEA,IEA,IEA,ISS IEA,IEA,ISS IEA,IEA,IEA,IDA,IMP,IEA,IEA,IBA IEA,IEA,IBA,IBA,IBA IEA,IEA,IBA IEA,IEA,IEA,IBA IEA,IBA,IBA,IBA,IBA IEA,IBA,IBA,IBA,IBA IEA,IBA,IBA,IBA,IEA,IEA,IEA,IBA,ISS IBA IEA,IBA IEA,IBA,IBA IEA,IBA,IBA,IBA,IBA IEA…	ENSBTAG00000052414	FALSE	HAP1
query_1	TRUE	2.95868e-05	6228	162	86	0.530864	0.0138086	GO:0016043	GO:BP	cellular component organization	18832	5137	GO:0071840	IEA,IBA,IEA,IBA IEA,IBA IEA,IBA,IEA,IEA,IEA,IEA,IEA,IBA IEA,IBA IEA,IBA IEA,IEA,IEA,IEA,IMP,IDA,IMP IBA,IBA IEA,IEA,IEA,IEA,IGI,IEA,IEA,IEA,IBA,IBA IEA,IEA,IBA,IEA,IEA,IEA,IEA,IEA,ISS IEA,IEA,ISS IEA,IEA,IEA,IDA,IMP,IEA,IEA,IBA IEA,IEA,IBA,IBA,IBA IEA,IEA,IBA IEA,IEA,IEA,IBA IEA,IBA,IBA,IBA,IBA IEA,IBA,IBA,IBA,IBA IEA,IBA,IBA,IBA,IEA,IEA,IEA,IBA,ISS IBA IEA,IBA IEA,IBA,IBA IEA,IBA,IBA,IBA,IBA IEA…	ENSBTAG00000007583	FALSE	KRT14
query_1	TRUE	2.95868e-05	6228	162	86	0.530864	0.0138086	GO:0016043	GO:BP	cellular component organization	18832	5137	GO:0071840	IEA,IBA,IEA,IBA IEA,IBA IEA,IBA,IEA,IEA,IEA,IEA,IEA,IBA IEA,IBA IEA,IBA IEA,IEA,IEA,IEA,IMP,IDA,IMP IBA,IBA IEA,IEA,IEA,IEA,IGI,IEA,IEA,IEA,IBA,IBA IEA,IEA,IBA,IEA,IEA,IEA,IEA,IEA,ISS IEA,IEA,ISS IEA,IEA,IEA,IDA,IMP,IEA,IEA,IBA IEA,IEA,IBA,IBA,IBA IEA,IEA,IBA IEA,IEA,IEA,IBA IEA,IBA,IBA,IBA,IBA IEA,IBA,IBA,IBA,IBA IEA,IBA,IBA,IBA,IEA,IEA,IEA,IBA,ISS IBA IEA,IBA IEA,IBA,IBA IEA,IBA,IBA,IBA,IBA IEA…	ENSBTAG00000050581	FALSE
query_1	TRUE	2.95868e-05	6228	162	86	0.530864	0.0138086	GO:0016043	GO:BP	cellular component organization	18832	5137	GO:0071840	IEA,IBA,IEA,IBA IEA,IBA IEA,IBA,IEA,IEA,IEA,IEA,IEA,IBA IEA,IBA IEA,IBA IEA,IEA,IEA,IEA,IMP,IDA,IMP IBA,IBA IEA,IEA,IEA,IEA,IGI,IEA,IEA,IEA,IBA,IBA IEA,IEA,IBA,IEA,IEA,IEA,IEA,IEA,ISS IEA,IEA,ISS IEA,IEA,IEA,IDA,IMP,IEA,IEA,IBA IEA,IEA,IBA,IBA,IBA IEA,IEA,IBA IEA,IEA,IEA,IBA IEA,IBA,IBA,IBA,IBA IEA,IBA,IBA,IBA,IBA IEA,IBA,IBA,IBA,IEA,IEA,IEA,IBA,ISS IBA IEA,IBA IEA,IBA,IBA IEA,IBA,IBA,IBA,IBA IEA…	ENSBTAG00000047165	FALSE	KRT9
query_1	TRUE	2.95868e-05	6228	162	86	0.530864	0.0138086	GO:0016043	GO:BP	cellular component organization	18832	5137	GO:0071840	IEA,IBA,IEA,IBA IEA,IBA IEA,IBA,IEA,IEA,IEA,IEA,IEA,IBA IEA,IBA IEA,IBA IEA,IEA,IEA,IEA,IMP,IDA,IMP IBA,IBA IEA,IEA,IEA,IEA,IGI,IEA,IEA,IEA,IBA,IBA IEA,IEA,IBA,IEA,IEA,IEA,IEA,IEA,ISS IEA,IEA,ISS IEA,IEA,IEA,IDA,IMP,IEA,IEA,IBA IEA,IEA,IBA,IBA,IBA IEA,IEA,IBA IEA,IEA,IEA,IBA IEA,IBA,IBA,IBA,IBA IEA,IBA,IBA,IBA,IBA IEA,IBA,IBA,IBA,IEA,IEA,IEA,IBA,ISS IBA IEA,IBA IEA,IBA,IBA IEA,IBA,IBA,IBA,IBA IEA…	ENSBTAG00000033766	FALSE	KRT16
query_1	TRUE	2.95868e-05	6228	162	86	0.530864	0.0138086	GO:0016043	GO:BP	cellular component organization	18832	5137	GO:0071840	IEA,IBA,IEA,IBA IEA,IBA IEA,IBA,IEA,IEA,IEA,IEA,IEA,IBA IEA,IBA IEA,IBA IEA,IEA,IEA,IEA,IMP,IDA,IMP IBA,IBA IEA,IEA,IEA,IEA,IGI,IEA,IEA,IEA,IBA,IBA IEA,IEA,IBA,IEA,IEA,IEA,IEA,IEA,ISS IEA,IEA,ISS IEA,IEA,IEA,IDA,IMP,IEA,IEA,IBA IEA,IEA,IBA,IBA,IBA IEA,IEA,IBA IEA,IEA,IEA,IBA IEA,IBA,IBA,IBA,IBA IEA,IBA,IBA,IBA,IBA IEA,IBA,IBA,IBA,IEA,IEA,IEA,IBA,ISS IBA IEA,IBA IEA,IBA,IBA IEA,IBA,IBA,IBA,IBA IEA…	ENSBTAG00000013685	FALSE	KRT31
query_1	TRUE	2.95868e-05	6228	162	86	0.530864	0.0138086	GO:0016043	GO:BP	cellular component organization	18832	5137	GO:0071840	IEA,IBA,IEA,IBA IEA,IBA IEA,IBA,IEA,IEA,IEA,IEA,IEA,IBA IEA,IBA IEA,IBA IEA,IEA,IEA,IEA,IMP,IDA,IMP IBA,IBA IEA,IEA,IEA,IEA,IGI,IEA,IEA,IEA,IBA,IBA IEA,IEA,IBA,IEA,IEA,IEA,IEA,IEA,ISS IEA,IEA,ISS IEA,IEA,IEA,IDA,IMP,IEA,IEA,IBA IEA,IEA,IBA,IBA,IBA IEA,IEA,IBA IEA,IEA,IEA,IBA IEA,IBA,IBA,IBA,IBA IEA,IBA,IBA,IBA,IBA IEA,IBA,IBA,IBA,IEA,IEA,IEA,IBA,ISS IBA IEA,IBA IEA,IBA,IBA IEA,IBA,IBA,IBA,IBA IEA…	ENSBTAG00000000573	FALSE	KRT37
query_1	TRUE	2.95868e-05	6228	162	86	0.530864	0.0138086	GO:0016043	GO:BP	cellular component organization	18832	5137	GO:0071840	IEA,IBA,IEA,IBA IEA,IBA IEA,IBA,IEA,IEA,IEA,IEA,IEA,IBA IEA,IBA IEA,IBA IEA,IEA,IEA,IEA,IMP,IDA,IMP IBA,IBA IEA,IEA,IEA,IEA,IGI,IEA,IEA,IEA,IBA,IBA IEA,IEA,IBA,IEA,IEA,IEA,IEA,IEA,ISS IEA,IEA,ISS IEA,IEA,IEA,IDA,IMP,IEA,IEA,IBA IEA,IEA,IBA,IBA,IBA IEA,IEA,IBA IEA,IEA,IEA,IBA IEA,IBA,IBA,IBA,IBA IEA,IBA,IBA,IBA,IBA IEA,IBA,IBA,IBA,IEA,IEA,IEA,IBA,ISS IBA IEA,IBA IEA,IBA,IBA IEA,IBA,IBA,IBA,IBA IEA…	ENSBTAG00000046124	FALSE	KRT36
query_1	TRUE	2.95868e-05	6228	162	86	0.530864	0.0138086	GO:0016043	GO:BP	cellular component organization	18832	5137	GO:0071840	IEA,IBA,IEA,IBA IEA,IBA IEA,IBA,IEA,IEA,IEA,IEA,IEA,IBA IEA,IBA IEA,IBA IEA,IEA,IEA,IEA,IMP,IDA,IMP IBA,IBA IEA,IEA,IEA,IEA,IGI,IEA,IEA,IEA,IBA,IBA IEA,IEA,IBA,IEA,IEA,IEA,IEA,IEA,ISS IEA,IEA,ISS IEA,IEA,IEA,IDA,IMP,IEA,IEA,IBA IEA,IEA,IBA,IBA,IBA IEA,IEA,IBA IEA,IEA,IEA,IBA IEA,IBA,IBA,IBA,IBA IEA,IBA,IBA,IBA,IBA IEA,IBA,IBA,IBA,IEA,IEA,IEA,IBA,ISS IBA IEA,IBA IEA,IBA,IBA IEA,IBA,IBA,IBA,IBA IEA…	ENSBTAG00000043117	FALSE
query_1	TRUE	2.95868e-05	6228	162	86	0.530864	0.0138086	GO:0016043	GO:BP	cellular component organization	18832	5137	GO:0071840	IEA,IBA,IEA,IBA IEA,IBA IEA,IBA,IEA,IEA,IEA,IEA,IEA,IBA IEA,IBA IEA,IBA IEA,IEA,IEA,IEA,IMP,IDA,IMP IBA,IBA IEA,IEA,IEA,IEA,IGI,IEA,IEA,IEA,IBA,IBA IEA,IEA,IBA,IEA,IEA,IEA,IEA,IEA,ISS IEA,IEA,ISS IEA,IEA,IEA,IDA,IMP,IEA,IEA,IBA IEA,IEA,IBA,IBA,IBA IEA,IEA,IBA IEA,IEA,IEA,IBA IEA,IBA,IBA,IBA,IBA IEA,IBA,IBA,IBA,IBA IEA,IBA,IBA,IBA,IEA,IEA,IEA,IBA,ISS IBA IEA,IBA IEA,IBA,IBA IEA,IBA,IBA,IBA,IBA IEA…	ENSBTAG00000042827	FALSE	U6
query_1	TRUE	2.95868e-05	6228	162	86	0.530864	0.0138086	GO:0016043	GO:BP	cellular component organization	18832	5137	GO:0071840	IEA,IBA,IEA,IBA IEA,IBA IEA,IBA,IEA,IEA,IEA,IEA,IEA,IBA IEA,IBA IEA,IBA IEA,IEA,IEA,IEA,IMP,IDA,IMP IBA,IBA IEA,IEA,IEA,IEA,IGI,IEA,IEA,IEA,IBA,IBA IEA,IEA,IBA,IEA,IEA,IEA,IEA,IEA,ISS IEA,IEA,ISS IEA,IEA,IEA,IDA,IMP,IEA,IEA,IBA IEA,IEA,IBA,IBA,IBA IEA,IEA,IBA IEA,IEA,IEA,IBA IEA,IBA,IBA,IBA,IBA IEA,IBA,IBA,IBA,IBA IEA,IBA,IBA,IBA,IEA,IEA,IEA,IBA,ISS IBA IEA,IBA IEA,IBA,IBA IEA,IBA,IBA,IBA,IBA IEA…	ENSBTAG00000015308	FALSE	SMARCE1
query_1	TRUE	2.95868e-05	6228	162	86	0.530864	0.0138086	GO:0016043	GO:BP	cellular component organization	18832	5137	GO:0071840	IEA,IBA,IEA,IBA IEA,IBA IEA,IBA,IEA,IEA,IEA,IEA,IEA,IBA IEA,IBA IEA,IBA IEA,IEA,IEA,IEA,IMP,IDA,IMP IBA,IBA IEA,IEA,IEA,IEA,IGI,IEA,IEA,IEA,IBA,IBA IEA,IEA,IBA,IEA,IEA,IEA,IEA,IEA,ISS IEA,IEA,ISS IEA,IEA,IEA,IDA,IMP,IEA,IEA,IBA IEA,IEA,IBA,IBA,IBA IEA,IEA,IBA IEA,IEA,IEA,IBA IEA,IBA,IBA,IBA,IBA IEA,IBA,IBA,IBA,IBA IEA,IBA,IBA,IBA,IEA,IEA,IEA,IBA,ISS IBA IEA,IBA IEA,IBA,IBA IEA,IBA,IBA,IBA,IBA IEA…	ENSBTAG00000030555	FALSE	KRT28
query_1	TRUE	2.95868e-05	6228	162	86	0.530864	0.0138086	GO:0016043	GO:BP	cellular component organization	18832	5137	GO:0071840	IEA,IBA,IEA,IBA IEA,IBA IEA,IBA,IEA,IEA,IEA,IEA,IEA,IBA IEA,IBA IEA,IBA IEA,IEA,IEA,IEA,IMP,IDA,IMP IBA,IBA IEA,IEA,IEA,IEA,IGI,IEA,IEA,IEA,IBA,IBA IEA,IEA,IBA,IEA,IEA,IEA,IEA,IEA,ISS IEA,IEA,ISS IEA,IEA,IEA,IDA,IMP,IEA,IEA,IBA IEA,IEA,IBA,IBA,IBA IEA,IEA,IBA IEA,IEA,IEA,IBA IEA,IBA,IBA,IBA,IBA IEA,IBA,IBA,IBA,IBA IEA,IBA,IBA,IBA,IEA,IEA,IEA,IBA,ISS IBA IEA,IBA IEA,IBA,IBA IEA,IBA,IBA,IBA,IBA IEA…	ENSBTAG00000030542	FALSE	KRT25
query_1	TRUE	2.95868e-05	6228	162	86	0.530864	0.0138086	GO:0016043	GO:BP	cellular component organization	18832	5137	GO:0071840	IEA,IBA,IEA,IBA IEA,IBA IEA,IBA,IEA,IEA,IEA,IEA,IEA,IBA IEA,IBA IEA,IBA IEA,IEA,IEA,IEA,IMP,IDA,IMP IBA,IBA IEA,IEA,IEA,IEA,IGI,IEA,IEA,IEA,IBA,IBA IEA,IEA,IBA,IEA,IEA,IEA,IEA,IEA,ISS IEA,IEA,ISS IEA,IEA,IEA,IDA,IMP,IEA,IEA,IBA IEA,IEA,IBA,IBA,IBA IEA,IEA,IBA IEA,IEA,IEA,IBA IEA,IBA,IBA,IBA,IBA IEA,IBA,IBA,IBA,IBA IEA,IBA,IBA,IBA,IEA,IEA,IEA,IBA,ISS IBA IEA,IBA IEA,IBA,IBA IEA,IBA,IBA,IBA,IBA IEA…	ENSBTAG00000006806	FALSE	KRT17
query_1	TRUE	2.95868e-05	6228	162	86	0.530864	0.0138086	GO:0016043	GO:BP	cellular component organization	18832	5137	GO:0071840	IEA,IBA,IEA,IBA IEA,IBA IEA,IBA,IEA,IEA,IEA,IEA,IEA,IBA IEA,IBA IEA,IBA IEA,IEA,IEA,IEA,IMP,IDA,IMP IBA,IBA IEA,IEA,IEA,IEA,IGI,IEA,IEA,IEA,IBA,IBA IEA,IEA,IBA,IEA,IEA,IEA,IEA,IEA,ISS IEA,IEA,ISS IEA,IEA,IEA,IDA,IMP,IEA,IEA,IBA IEA,IEA,IBA,IBA,IBA IEA,IEA,IBA IEA,IEA,IEA,IBA IEA,IBA,IBA,IBA,IBA IEA,IBA,IBA,IBA,IBA IEA,IBA,IBA,IBA,IEA,IEA,IEA,IBA,ISS IBA IEA,IBA IEA,IBA,IBA IEA,IBA,IBA,IBA,IBA IEA…	ENSBTAG00000047262	FALSE	KRT42
query_1	TRUE	2.95868e-05	6228	162	86	0.530864	0.0138086	GO:0016043	GO:BP	cellular component organization	18832	5137	GO:0071840	IEA,IBA,IEA,IBA IEA,IBA IEA,IBA,IEA,IEA,IEA,IEA,IEA,IBA IEA,IBA IEA,IBA IEA,IEA,IEA,IEA,IMP,IDA,IMP IBA,IBA IEA,IEA,IEA,IEA,IGI,IEA,IEA,IEA,IBA,IBA IEA,IEA,IBA,IEA,IEA,IEA,IEA,IEA,ISS IEA,IEA,ISS IEA,IEA,IEA,IDA,IMP,IEA,IEA,IBA IEA,IEA,IBA,IBA,IBA IEA,IEA,IBA IEA,IEA,IEA,IBA IEA,IBA,IBA,IBA,IBA IEA,IBA,IBA,IBA,IBA IEA,IBA,IBA,IBA,IEA,IEA,IEA,IBA,ISS IBA IEA,IBA IEA,IBA,IBA IEA,IBA,IBA,IBA,IBA IEA…	ENSBTAG00000004905	FALSE	KRT19
query_1	TRUE	2.95868e-05	6228	162	86	0.530864	0.0138086	GO:0016043	GO:BP	cellular component organization	18832	5137	GO:0071840	IEA,IBA,IEA,IBA IEA,IBA IEA,IBA,IEA,IEA,IEA,IEA,IEA,IBA IEA,IBA IEA,IBA IEA,IEA,IEA,IEA,IMP,IDA,IMP IBA,IBA IEA,IEA,IEA,IEA,IGI,IEA,IEA,IEA,IBA,IBA IEA,IEA,IBA,IEA,IEA,IEA,IEA,IEA,ISS IEA,IEA,ISS IEA,IEA,IEA,IDA,IMP,IEA,IEA,IBA IEA,IEA,IBA,IBA,IBA IEA,IEA,IBA IEA,IEA,IEA,IBA IEA,IBA,IBA,IBA,IBA IEA,IBA,IBA,IBA,IBA IEA,IBA,IBA,IBA,IEA,IEA,IEA,IBA,ISS IBA IEA,IBA IEA,IBA,IBA IEA,IBA,IBA,IBA,IBA IEA…	ENSBTAG00000004903	FALSE	KRT15
query_1	TRUE	2.95868e-05	6228	162	86	0.530864	0.0138086	GO:0016043	GO:BP	cellular component organization	18832	5137	GO:0071840	IEA,IBA,IEA,IBA IEA,IBA IEA,IBA,IEA,IEA,IEA,IEA,IEA,IBA IEA,IBA IEA,IBA IEA,IEA,IEA,IEA,IMP,IDA,IMP IBA,IBA IEA,IEA,IEA,IEA,IGI,IEA,IEA,IEA,IBA,IBA IEA,IEA,IBA,IEA,IEA,IEA,IEA,IEA,ISS IEA,IEA,ISS IEA,IEA,IEA,IDA,IMP,IEA,IEA,IBA IEA,IEA,IBA,IBA,IBA IEA,IEA,IBA IEA,IEA,IEA,IBA IEA,IBA,IBA,IBA,IBA IEA,IBA,IBA,IBA,IBA IEA,IBA,IBA,IBA,IEA,IEA,IEA,IBA,ISS IBA IEA,IBA IEA,IBA,IBA IEA,IBA,IBA,IBA,IBA IEA…	ENSBTAG00000037553	FALSE	KRT33A
query_1	TRUE	2.95868e-05	6228	162	86	0.530864	0.0138086	GO:0016043	GO:BP	cellular component organization	18832	5137	GO:0071840	IEA,IBA,IEA,IBA IEA,IBA IEA,IBA,IEA,IEA,IEA,IEA,IEA,IBA IEA,IBA IEA,IBA IEA,IEA,IEA,IEA,IMP,IDA,IMP IBA,IBA IEA,IEA,IEA,IEA,IGI,IEA,IEA,IEA,IBA,IBA IEA,IEA,IBA,IEA,IEA,IEA,IEA,IEA,ISS IEA,IEA,ISS IEA,IEA,IEA,IDA,IMP,IEA,IEA,IBA IEA,IEA,IBA,IBA,IBA IEA,IEA,IBA IEA,IEA,IEA,IBA IEA,IBA,IBA,IBA,IBA IEA,IBA,IBA,IBA,IBA IEA,IBA,IBA,IBA,IEA,IEA,IEA,IBA,ISS IBA IEA,IBA IEA,IBA,IBA IEA,IBA,IBA,IBA,IBA IEA…	ENSBTAG00000016384	FALSE	KRT32
query_1	TRUE	2.95868e-05	6228	162	86	0.530864	0.0138086	GO:0016043	GO:BP	cellular component organization	18832	5137	GO:0071840	IEA,IBA,IEA,IBA IEA,IBA IEA,IBA,IEA,IEA,IEA,IEA,IEA,IBA IEA,IBA IEA,IBA IEA,IEA,IEA,IEA,IMP,IDA,IMP IBA,IBA IEA,IEA,IEA,IEA,IGI,IEA,IEA,IEA,IBA,IBA IEA,IEA,IBA,IEA,IEA,IEA,IEA,IEA,ISS IEA,IEA,ISS IEA,IEA,IEA,IDA,IMP,IEA,IEA,IBA IEA,IEA,IBA,IBA,IBA IEA,IEA,IBA IEA,IEA,IEA,IBA IEA,IBA,IBA,IBA,IBA IEA,IBA,IBA,IBA,IBA IEA,IBA,IBA,IBA,IEA,IEA,IEA,IBA,ISS IBA IEA,IBA IEA,IBA,IBA IEA,IBA,IBA,IBA,IBA IEA…	ENSBTAG00000005077	FALSE	CXCL12
query_1	TRUE	2.95868e-05	6228	162	86	0.530864	0.0138086	GO:0016043	GO:BP	cellular component organization	18832	5137	GO:0071840	IEA,IBA,IEA,IBA IEA,IBA IEA,IBA,IEA,IEA,IEA,IEA,IEA,IBA IEA,IBA IEA,IBA IEA,IEA,IEA,IEA,IMP,IDA,IMP IBA,IBA IEA,IEA,IEA,IEA,IGI,IEA,IEA,IEA,IBA,IBA IEA,IEA,IBA,IEA,IEA,IEA,IEA,IEA,ISS IEA,IEA,ISS IEA,IEA,IEA,IDA,IMP,IEA,IEA,IBA IEA,IEA,IBA,IBA,IBA IEA,IEA,IBA IEA,IEA,IEA,IBA IEA,IBA,IBA,IBA,IBA IEA,IBA,IBA,IBA,IBA IEA,IBA,IBA,IBA,IEA,IEA,IEA,IBA,ISS IBA IEA,IBA IEA,IBA,IBA IEA,IBA,IBA,IBA,IBA IEA…	ENSBTAG00000009696	FALSE	ACTN2
query_1	TRUE	2.95868e-05	6228	162	86	0.530864	0.0138086	GO:0016043	GO:BP	cellular component organization	18832	5137	GO:0071840	IEA,IBA,IEA,IBA IEA,IBA IEA,IBA,IEA,IEA,IEA,IEA,IEA,IBA IEA,IBA IEA,IBA IEA,IEA,IEA,IEA,IMP,IDA,IMP IBA,IBA IEA,IEA,IEA,IEA,IGI,IEA,IEA,IEA,IBA,IBA IEA,IEA,IBA,IEA,IEA,IEA,IEA,IEA,ISS IEA,IEA,ISS IEA,IEA,IEA,IDA,IMP,IEA,IEA,IBA IEA,IEA,IBA,IBA,IBA IEA,IEA,IBA IEA,IEA,IEA,IBA IEA,IBA,IBA,IBA,IBA IEA,IBA,IBA,IBA,IBA IEA,IBA,IBA,IBA,IEA,IEA,IEA,IBA,ISS IBA IEA,IBA IEA,IBA,IBA IEA,IBA,IBA,IBA,IBA IEA…	ENSBTAG00000007244	FALSE	NID1
query_1	TRUE	2.95868e-05	6228	162	86	0.530864	0.0138086	GO:0016043	GO:BP	cellular component organization	18832	5137	GO:0071840	IEA,IBA,IEA,IBA IEA,IBA IEA,IBA,IEA,IEA,IEA,IEA,IEA,IBA IEA,IBA IEA,IBA IEA,IEA,IEA,IEA,IMP,IDA,IMP IBA,IBA IEA,IEA,IEA,IEA,IGI,IEA,IEA,IEA,IBA,IBA IEA,IEA,IBA,IEA,IEA,IEA,IEA,IEA,ISS IEA,IEA,ISS IEA,IEA,IEA,IDA,IMP,IEA,IEA,IBA IEA,IEA,IBA,IBA,IBA IEA,IEA,IBA IEA,IEA,IEA,IBA IEA,IBA,IBA,IBA,IBA IEA,IBA,IBA,IBA,IBA IEA,IBA,IBA,IBA,IEA,IEA,IEA,IBA,ISS IBA IEA,IBA IEA,IBA,IBA IEA,IBA,IBA,IBA,IBA IEA…	ENSBTAG00000059298	FALSE	U6
query_1	TRUE	2.95868e-05	6228	162	86	0.530864	0.0138086	GO:0016043	GO:BP	cellular component organization	18832	5137	GO:0071840	IEA,IBA,IEA,IBA IEA,IBA IEA,IBA,IEA,IEA,IEA,IEA,IEA,IBA IEA,IBA IEA,IBA IEA,IEA,IEA,IEA,IMP,IDA,IMP IBA,IBA IEA,IEA,IEA,IEA,IGI,IEA,IEA,IEA,IBA,IBA IEA,IEA,IBA,IEA,IEA,IEA,IEA,IEA,ISS IEA,IEA,ISS IEA,IEA,IEA,IDA,IMP,IEA,IEA,IBA IEA,IEA,IBA,IBA,IBA IEA,IEA,IBA IEA,IEA,IEA,IBA IEA,IBA,IBA,IBA,IBA IEA,IBA,IBA,IBA,IBA IEA,IBA,IBA,IBA,IEA,IEA,IEA,IBA,ISS IBA IEA,IBA IEA,IBA,IBA IEA,IBA,IBA,IBA,IBA IEA…	ENSBTAG00000021291	FALSE	STXBP6
query_1	TRUE	2.95868e-05	6228	162	86	0.530864	0.0138086	GO:0016043	GO:BP	cellular component organization	18832	5137	GO:0071840	IEA,IBA,IEA,IBA IEA,IBA IEA,IBA,IEA,IEA,IEA,IEA,IEA,IBA IEA,IBA IEA,IBA IEA,IEA,IEA,IEA,IMP,IDA,IMP IBA,IBA IEA,IEA,IEA,IEA,IGI,IEA,IEA,IEA,IBA,IBA IEA,IEA,IBA,IEA,IEA,IEA,IEA,IEA,ISS IEA,IEA,ISS IEA,IEA,IEA,IDA,IMP,IEA,IEA,IBA IEA,IEA,IBA,IBA,IBA IEA,IEA,IBA IEA,IEA,IEA,IBA IEA,IBA,IBA,IBA,IBA IEA,IBA,IBA,IBA,IBA IEA,IBA,IBA,IBA,IEA,IEA,IEA,IBA,ISS IBA IEA,IBA IEA,IBA,IBA IEA,IBA,IBA,IBA,IBA IEA…	ENSBTAG00000021381	FALSE	DAAM2
query_1	TRUE	2.95868e-05	6228	162	86	0.530864	0.0138086	GO:0016043	GO:BP	cellular component organization	18832	5137	GO:0071840	IEA,IBA,IEA,IBA IEA,IBA IEA,IBA,IEA,IEA,IEA,IEA,IEA,IBA IEA,IBA IEA,IBA IEA,IEA,IEA,IEA,IMP,IDA,IMP IBA,IBA IEA,IEA,IEA,IEA,IGI,IEA,IEA,IEA,IBA,IBA IEA,IEA,IBA,IEA,IEA,IEA,IEA,IEA,ISS IEA,IEA,ISS IEA,IEA,IEA,IDA,IMP,IEA,IEA,IBA IEA,IEA,IBA,IBA,IBA IEA,IEA,IBA IEA,IEA,IEA,IBA IEA,IBA,IBA,IBA,IBA IEA,IBA,IBA,IBA,IBA IEA,IBA,IBA,IBA,IEA,IEA,IEA,IBA,ISS IBA IEA,IBA IEA,IBA,IBA IEA,IBA,IBA,IBA,IBA IEA…	ENSBTAG00000043518	FALSE	U6
query_1	TRUE	2.95868e-05	6228	162	86	0.530864	0.0138086	GO:0016043	GO:BP	cellular component organization	18832	5137	GO:0071840	IEA,IBA,IEA,IBA IEA,IBA IEA,IBA,IEA,IEA,IEA,IEA,IEA,IBA IEA,IBA IEA,IBA IEA,IEA,IEA,IEA,IMP,IDA,IMP IBA,IBA IEA,IEA,IEA,IEA,IGI,IEA,IEA,IEA,IBA,IBA IEA,IEA,IBA,IEA,IEA,IEA,IEA,IEA,ISS IEA,IEA,ISS IEA,IEA,IEA,IDA,IMP,IEA,IEA,IBA IEA,IEA,IBA,IBA,IBA IEA,IEA,IBA IEA,IEA,IEA,IBA IEA,IBA,IBA,IBA,IBA IEA,IBA,IBA,IBA,IBA IEA,IBA,IBA,IBA,IEA,IEA,IEA,IBA,ISS IBA IEA,IBA IEA,IBA,IBA IEA,IBA,IBA,IBA,IBA IEA…	ENSBTAG00000062680	FALSE	U6
query_1	TRUE	2.95868e-05	6431	162	88	0.54321	0.0136837	GO:0071840	GO:BP	cellular component organization or biogenesis	18832	17446	GO:0009987	IEA,IBA,IEA,IBA IEA,IBA IEA,IEA,IBA,IEA,IEA,IEA,IEA,IEA,IBA IEA,IBA IEA,IBA IEA,IEA,IEA,IEA,IMP,IDA,IMP IBA,IBA IEA,IEA,IEA,IEA,IGI,IEA,IEA,IEA,IBA,IBA IEA,IEA,IBA,IEA,IEA,IEA,IEA,IEA,ISS IEA,IEA,ISS IEA,IEA,IEA,IDA,IMP,IEA,IEA,IBA IEA,IEA,IBA,IBA,IBA IEA,IEA,IBA IEA,IEA,IEA,IBA IEA,IBA,IBA,IBA,IBA IEA,IBA,IBA,IBA,IBA IEA,IBA,IBA,IBA,IEA,IEA,IEA,IBA,ISS IBA IEA,IBA IEA,IBA,IBA IEA,IBA,IBA,IBA,IBA…	ENSBTAG00000015805	FALSE	SIPA1L1
query_1	TRUE	2.95868e-05	6431	162	88	0.54321	0.0136837	GO:0071840	GO:BP	cellular component organization or biogenesis	18832	17446	GO:0009987	IEA,IBA,IEA,IBA IEA,IBA IEA,IEA,IBA,IEA,IEA,IEA,IEA,IEA,IBA IEA,IBA IEA,IBA IEA,IEA,IEA,IEA,IMP,IDA,IMP IBA,IBA IEA,IEA,IEA,IEA,IGI,IEA,IEA,IEA,IBA,IBA IEA,IEA,IBA,IEA,IEA,IEA,IEA,IEA,ISS IEA,IEA,ISS IEA,IEA,IEA,IDA,IMP,IEA,IEA,IBA IEA,IEA,IBA,IBA,IBA IEA,IEA,IBA IEA,IEA,IEA,IBA IEA,IBA,IBA,IBA,IBA IEA,IBA,IBA,IBA,IBA IEA,IBA,IBA,IBA,IEA,IEA,IEA,IBA,ISS IBA IEA,IBA IEA,IBA,IBA IEA,IBA,IBA,IBA,IBA…	ENSBTAG00000014633	FALSE	ABCD4
query_1	TRUE	2.95868e-05	6431	162	88	0.54321	0.0136837	GO:0071840	GO:BP	cellular component organization or biogenesis	18832	17446	GO:0009987	IEA,IBA,IEA,IBA IEA,IBA IEA,IEA,IBA,IEA,IEA,IEA,IEA,IEA,IBA IEA,IBA IEA,IBA IEA,IEA,IEA,IEA,IMP,IDA,IMP IBA,IBA IEA,IEA,IEA,IEA,IGI,IEA,IEA,IEA,IBA,IBA IEA,IEA,IBA,IEA,IEA,IEA,IEA,IEA,ISS IEA,IEA,ISS IEA,IEA,IEA,IDA,IMP,IEA,IEA,IBA IEA,IEA,IBA,IBA,IBA IEA,IEA,IBA IEA,IEA,IEA,IBA IEA,IBA,IBA,IBA,IBA IEA,IBA,IBA,IBA,IBA IEA,IBA,IBA,IBA,IEA,IEA,IEA,IBA,ISS IBA IEA,IBA IEA,IBA,IBA IEA,IBA,IBA,IBA,IBA…	ENSBTAG00000021955	FALSE	NPC2
query_1	TRUE	2.95868e-05	6431	162	88	0.54321	0.0136837	GO:0071840	GO:BP	cellular component organization or biogenesis	18832	17446	GO:0009987	IEA,IBA,IEA,IBA IEA,IBA IEA,IEA,IBA,IEA,IEA,IEA,IEA,IEA,IBA IEA,IBA IEA,IBA IEA,IEA,IEA,IEA,IMP,IDA,IMP IBA,IBA IEA,IEA,IEA,IEA,IGI,IEA,IEA,IEA,IBA,IBA IEA,IEA,IBA,IEA,IEA,IEA,IEA,IEA,ISS IEA,IEA,ISS IEA,IEA,IEA,IDA,IMP,IEA,IEA,IBA IEA,IEA,IBA,IBA,IBA IEA,IEA,IBA IEA,IEA,IEA,IBA IEA,IBA,IBA,IBA,IBA IEA,IBA,IBA,IBA,IBA IEA,IBA,IBA,IBA,IEA,IEA,IEA,IBA,ISS IBA IEA,IBA IEA,IBA,IBA IEA,IBA,IBA,IBA,IBA…	ENSBTAG00000021956	FALSE	ISCA2
query_1	TRUE	2.95868e-05	6431	162	88	0.54321	0.0136837	GO:0071840	GO:BP	cellular component organization or biogenesis	18832	17446	GO:0009987	IEA,IBA,IEA,IBA IEA,IBA IEA,IEA,IBA,IEA,IEA,IEA,IEA,IEA,IBA IEA,IBA IEA,IBA IEA,IEA,IEA,IEA,IMP,IDA,IMP IBA,IBA IEA,IEA,IEA,IEA,IGI,IEA,IEA,IEA,IBA,IBA IEA,IEA,IBA,IEA,IEA,IEA,IEA,IEA,ISS IEA,IEA,ISS IEA,IEA,IEA,IDA,IMP,IEA,IEA,IBA IEA,IEA,IBA,IBA,IBA IEA,IEA,IBA IEA,IEA,IEA,IBA IEA,IBA,IBA,IBA,IBA IEA,IBA,IBA,IBA,IBA IEA,IBA,IBA,IBA,IEA,IEA,IEA,IBA,ISS IBA IEA,IBA IEA,IBA,IBA IEA,IBA,IBA,IBA,IBA…	ENSBTAG00000021957	FALSE	LTBP2
query_1	TRUE	2.95868e-05	6431	162	88	0.54321	0.0136837	GO:0071840	GO:BP	cellular component organization or biogenesis	18832	17446	GO:0009987	IEA,IBA,IEA,IBA IEA,IBA IEA,IEA,IBA,IEA,IEA,IEA,IEA,IEA,IBA IEA,IBA IEA,IBA IEA,IEA,IEA,IEA,IMP,IDA,IMP IBA,IBA IEA,IEA,IEA,IEA,IGI,IEA,IEA,IEA,IBA,IBA IEA,IEA,IBA,IEA,IEA,IEA,IEA,IEA,ISS IEA,IEA,ISS IEA,IEA,IEA,IDA,IMP,IEA,IEA,IBA IEA,IEA,IBA,IBA,IBA IEA,IEA,IBA IEA,IEA,IEA,IBA IEA,IBA,IBA,IBA,IBA IEA,IBA,IBA,IBA,IBA IEA,IBA,IBA,IBA,IEA,IEA,IEA,IBA,ISS IBA IEA,IBA IEA,IBA,IBA IEA,IBA,IBA,IBA,IBA…	ENSBTAG00000020381	FALSE	FCF1
query_1	TRUE	2.95868e-05	6431	162	88	0.54321	0.0136837	GO:0071840	GO:BP	cellular component organization or biogenesis	18832	17446	GO:0009987	IEA,IBA,IEA,IBA IEA,IBA IEA,IEA,IBA,IEA,IEA,IEA,IEA,IEA,IBA IEA,IBA IEA,IBA IEA,IEA,IEA,IEA,IMP,IDA,IMP IBA,IBA IEA,IEA,IEA,IEA,IGI,IEA,IEA,IEA,IBA,IBA IEA,IEA,IBA,IEA,IEA,IEA,IEA,IEA,ISS IEA,IEA,ISS IEA,IEA,IEA,IDA,IMP,IEA,IEA,IBA IEA,IEA,IBA,IBA,IBA IEA,IEA,IBA IEA,IEA,IEA,IBA IEA,IBA,IBA,IBA,IBA IEA,IBA,IBA,IBA,IBA IEA,IBA,IBA,IBA,IEA,IEA,IEA,IBA,ISS IBA IEA,IBA IEA,IBA,IBA IEA,IBA,IBA,IBA,IBA…	ENSBTAG00000008287	FALSE	YLPM1
query_1	TRUE	2.95868e-05	6431	162	88	0.54321	0.0136837	GO:0071840	GO:BP	cellular component organization or biogenesis	18832	17446	GO:0009987	IEA,IBA,IEA,IBA IEA,IBA IEA,IEA,IBA,IEA,IEA,IEA,IEA,IEA,IBA IEA,IBA IEA,IBA IEA,IEA,IEA,IEA,IMP,IDA,IMP IBA,IBA IEA,IEA,IEA,IEA,IGI,IEA,IEA,IEA,IBA,IBA IEA,IEA,IBA,IEA,IEA,IEA,IEA,IEA,ISS IEA,IEA,ISS IEA,IEA,IEA,IDA,IMP,IEA,IEA,IBA IEA,IEA,IBA,IBA,IBA IEA,IEA,IBA IEA,IEA,IEA,IBA IEA,IBA,IBA,IBA,IBA IEA,IBA,IBA,IBA,IBA IEA,IBA,IBA,IBA,IEA,IEA,IEA,IBA,ISS IBA IEA,IBA IEA,IBA,IBA IEA,IBA,IBA,IBA,IBA…	ENSBTAG00000005694	FALSE	TMED10
query_1	TRUE	2.95868e-05	6431	162	88	0.54321	0.0136837	GO:0071840	GO:BP	cellular component organization or biogenesis	18832	17446	GO:0009987	IEA,IBA,IEA,IBA IEA,IBA IEA,IEA,IBA,IEA,IEA,IEA,IEA,IEA,IBA IEA,IBA IEA,IBA IEA,IEA,IEA,IEA,IMP,IDA,IMP IBA,IBA IEA,IEA,IEA,IEA,IGI,IEA,IEA,IEA,IBA,IBA IEA,IEA,IBA,IEA,IEA,IEA,IEA,IEA,ISS IEA,IEA,ISS IEA,IEA,IEA,IDA,IMP,IEA,IEA,IBA IEA,IEA,IBA,IBA,IBA IEA,IEA,IBA IEA,IEA,IEA,IBA IEA,IBA,IBA,IBA,IBA IEA,IBA,IBA,IBA,IBA IEA,IBA,IBA,IBA,IEA,IEA,IEA,IBA,ISS IBA IEA,IBA IEA,IBA,IBA IEA,IBA,IBA,IBA,IBA…	ENSBTAG00000043732	FALSE	U2
query_1	TRUE	2.95868e-05	6431	162	88	0.54321	0.0136837	GO:0071840	GO:BP	cellular component organization or biogenesis	18832	17446	GO:0009987	IEA,IBA,IEA,IBA IEA,IBA IEA,IEA,IBA,IEA,IEA,IEA,IEA,IEA,IBA IEA,IBA IEA,IBA IEA,IEA,IEA,IEA,IMP,IDA,IMP IBA,IBA IEA,IEA,IEA,IEA,IGI,IEA,IEA,IEA,IBA,IBA IEA,IEA,IBA,IEA,IEA,IEA,IEA,IEA,ISS IEA,IEA,ISS IEA,IEA,IEA,IDA,IMP,IEA,IEA,IBA IEA,IEA,IBA,IBA,IBA IEA,IEA,IBA IEA,IEA,IEA,IBA IEA,IBA,IBA,IBA,IBA IEA,IBA,IBA,IBA,IBA IEA,IBA,IBA,IBA,IEA,IEA,IEA,IBA,ISS IBA IEA,IBA IEA,IBA,IBA IEA,IBA,IBA,IBA,IBA…	ENSBTAG00000019279	FALSE	MLH3
query_1	TRUE	2.95868e-05	6431	162	88	0.54321	0.0136837	GO:0071840	GO:BP	cellular component organization or biogenesis	18832	17446	GO:0009987	IEA,IBA,IEA,IBA IEA,IBA IEA,IEA,IBA,IEA,IEA,IEA,IEA,IEA,IBA IEA,IBA IEA,IBA IEA,IEA,IEA,IEA,IMP,IDA,IMP IBA,IBA IEA,IEA,IEA,IEA,IGI,IEA,IEA,IEA,IBA,IBA IEA,IEA,IBA,IEA,IEA,IEA,IEA,IEA,ISS IEA,IEA,ISS IEA,IEA,IEA,IDA,IMP,IEA,IEA,IBA IEA,IEA,IBA,IBA,IBA IEA,IEA,IBA IEA,IEA,IEA,IBA IEA,IBA,IBA,IBA,IBA IEA,IBA,IBA,IBA,IBA IEA,IBA,IBA,IBA,IEA,IEA,IEA,IBA,ISS IBA IEA,IBA IEA,IBA,IBA IEA,IBA,IBA,IBA,IBA…	ENSBTAG00000007173	FALSE	PDGFRA
query_1	TRUE	2.95868e-05	6431	162	88	0.54321	0.0136837	GO:0071840	GO:BP	cellular component organization or biogenesis	18832	17446	GO:0009987	IEA,IBA,IEA,IBA IEA,IBA IEA,IEA,IBA,IEA,IEA,IEA,IEA,IEA,IBA IEA,IBA IEA,IBA IEA,IEA,IEA,IEA,IMP,IDA,IMP IBA,IBA IEA,IEA,IEA,IEA,IGI,IEA,IEA,IEA,IBA,IBA IEA,IEA,IBA,IEA,IEA,IEA,IEA,IEA,ISS IEA,IEA,ISS IEA,IEA,IEA,IDA,IMP,IEA,IEA,IBA IEA,IEA,IBA,IBA,IBA IEA,IEA,IBA IEA,IEA,IEA,IBA IEA,IBA,IBA,IBA,IBA IEA,IBA,IBA,IBA,IBA IEA,IBA,IBA,IBA,IEA,IEA,IEA,IBA,ISS IBA IEA,IBA IEA,IBA,IBA IEA,IBA,IBA,IBA,IBA…	ENSBTAG00000060229	FALSE	U6
query_1	TRUE	2.95868e-05	6431	162	88	0.54321	0.0136837	GO:0071840	GO:BP	cellular component organization or biogenesis	18832	17446	GO:0009987	IEA,IBA,IEA,IBA IEA,IBA IEA,IEA,IBA,IEA,IEA,IEA,IEA,IEA,IBA IEA,IBA IEA,IBA IEA,IEA,IEA,IEA,IMP,IDA,IMP IBA,IBA IEA,IEA,IEA,IEA,IGI,IEA,IEA,IEA,IBA,IBA IEA,IEA,IBA,IEA,IEA,IEA,IEA,IEA,ISS IEA,IEA,ISS IEA,IEA,IEA,IDA,IMP,IEA,IEA,IBA IEA,IEA,IBA,IBA,IBA IEA,IEA,IBA IEA,IEA,IEA,IBA IEA,IBA,IBA,IBA,IBA IEA,IBA,IBA,IBA,IBA IEA,IBA,IBA,IBA,IEA,IEA,IEA,IBA,ISS IBA IEA,IBA IEA,IBA,IBA IEA,IBA,IBA,IBA,IBA…	ENSBTAG00000038043	FALSE	ABCD2
query_1	TRUE	2.95868e-05	6431	162	88	0.54321	0.0136837	GO:0071840	GO:BP	cellular component organization or biogenesis	18832	17446	GO:0009987	IEA,IBA,IEA,IBA IEA,IBA IEA,IEA,IBA,IEA,IEA,IEA,IEA,IEA,IBA IEA,IBA IEA,IBA IEA,IEA,IEA,IEA,IMP,IDA,IMP IBA,IBA IEA,IEA,IEA,IEA,IGI,IEA,IEA,IEA,IBA,IBA IEA,IEA,IBA,IEA,IEA,IEA,IEA,IEA,ISS IEA,IEA,ISS IEA,IEA,IEA,IDA,IMP,IEA,IEA,IBA IEA,IEA,IBA,IBA,IBA IEA,IEA,IBA IEA,IEA,IEA,IBA IEA,IBA,IBA,IBA,IBA IEA,IBA,IBA,IBA,IBA IEA,IBA,IBA,IBA,IEA,IEA,IEA,IBA,ISS IBA IEA,IBA IEA,IBA,IBA IEA,IBA,IBA,IBA,IBA…	ENSBTAG00000020679	FALSE	CNTN1
query_1	TRUE	2.95868e-05	6431	162	88	0.54321	0.0136837	GO:0071840	GO:BP	cellular component organization or biogenesis	18832	17446	GO:0009987	IEA,IBA,IEA,IBA IEA,IBA IEA,IEA,IBA,IEA,IEA,IEA,IEA,IEA,IBA IEA,IBA IEA,IBA IEA,IEA,IEA,IEA,IMP,IDA,IMP IBA,IBA IEA,IEA,IEA,IEA,IGI,IEA,IEA,IEA,IBA,IBA IEA,IEA,IBA,IEA,IEA,IEA,IEA,IEA,ISS IEA,IEA,ISS IEA,IEA,IEA,IDA,IMP,IEA,IEA,IBA IEA,IEA,IBA,IBA,IBA IEA,IEA,IBA IEA,IEA,IEA,IBA IEA,IBA,IBA,IBA,IBA IEA,IBA,IBA,IBA,IBA IEA,IBA,IBA,IBA,IEA,IEA,IEA,IBA,ISS IBA IEA,IBA IEA,IBA,IBA IEA,IBA,IBA,IBA,IBA…	ENSBTAG00000016260	FALSE	LRRK2
query_1	TRUE	2.95868e-05	6431	162	88	0.54321	0.0136837	GO:0071840	GO:BP	cellular component organization or biogenesis	18832	17446	GO:0009987	IEA,IBA,IEA,IBA IEA,IBA IEA,IEA,IBA,IEA,IEA,IEA,IEA,IEA,IBA IEA,IBA IEA,IBA IEA,IEA,IEA,IEA,IMP,IDA,IMP IBA,IBA IEA,IEA,IEA,IEA,IGI,IEA,IEA,IEA,IBA,IBA IEA,IEA,IBA,IEA,IEA,IEA,IEA,IEA,ISS IEA,IEA,ISS IEA,IEA,IEA,IDA,IMP,IEA,IEA,IBA IEA,IEA,IBA,IBA,IBA IEA,IEA,IBA IEA,IEA,IEA,IBA IEA,IBA,IBA,IBA,IBA IEA,IBA,IBA,IBA,IBA IEA,IBA,IBA,IBA,IEA,IEA,IEA,IBA,ISS IBA IEA,IBA IEA,IBA,IBA IEA,IBA,IBA,IBA,IBA…	ENSBTAG00000011657	FALSE
query_1	TRUE	2.95868e-05	6431	162	88	0.54321	0.0136837	GO:0071840	GO:BP	cellular component organization or biogenesis	18832	17446	GO:0009987	IEA,IBA,IEA,IBA IEA,IBA IEA,IEA,IBA,IEA,IEA,IEA,IEA,IEA,IBA IEA,IBA IEA,IBA IEA,IEA,IEA,IEA,IMP,IDA,IMP IBA,IBA IEA,IEA,IEA,IEA,IGI,IEA,IEA,IEA,IBA,IBA IEA,IEA,IBA,IEA,IEA,IEA,IEA,IEA,ISS IEA,IEA,ISS IEA,IEA,IEA,IDA,IMP,IEA,IEA,IBA IEA,IEA,IBA,IBA,IBA IEA,IEA,IBA IEA,IEA,IEA,IBA IEA,IBA,IBA,IBA,IBA IEA,IBA,IBA,IBA,IBA IEA,IBA,IBA,IBA,IEA,IEA,IEA,IBA,ISS IBA IEA,IBA IEA,IBA,IBA IEA,IBA,IBA,IBA,IBA…	ENSBTAG00000051910	FALSE	FGF10
query_1	TRUE	2.95868e-05	6431	162	88	0.54321	0.0136837	GO:0071840	GO:BP	cellular component organization or biogenesis	18832	17446	GO:0009987	IEA,IBA,IEA,IBA IEA,IBA IEA,IEA,IBA,IEA,IEA,IEA,IEA,IEA,IBA IEA,IBA IEA,IBA IEA,IEA,IEA,IEA,IMP,IDA,IMP IBA,IBA IEA,IEA,IEA,IEA,IGI,IEA,IEA,IEA,IBA,IBA IEA,IEA,IBA,IEA,IEA,IEA,IEA,IEA,ISS IEA,IEA,ISS IEA,IEA,IEA,IDA,IMP,IEA,IEA,IBA IEA,IEA,IBA,IBA,IBA IEA,IEA,IBA IEA,IEA,IEA,IBA IEA,IBA,IBA,IBA,IBA IEA,IBA,IBA,IBA,IBA IEA,IBA,IBA,IBA,IEA,IEA,IEA,IBA,ISS IBA IEA,IBA IEA,IBA,IBA IEA,IBA,IBA,IBA,IBA…	ENSBTAG00000066520	FALSE	U6
query_1	TRUE	2.95868e-05	6431	162	88	0.54321	0.0136837	GO:0071840	GO:BP	cellular component organization or biogenesis	18832	17446	GO:0009987	IEA,IBA,IEA,IBA IEA,IBA IEA,IEA,IBA,IEA,IEA,IEA,IEA,IEA,IBA IEA,IBA IEA,IBA IEA,IEA,IEA,IEA,IMP,IDA,IMP IBA,IBA IEA,IEA,IEA,IEA,IGI,IEA,IEA,IEA,IBA,IBA IEA,IEA,IBA,IEA,IEA,IEA,IEA,IEA,ISS IEA,IEA,ISS IEA,IEA,IEA,IDA,IMP,IEA,IEA,IBA IEA,IEA,IBA,IBA,IBA IEA,IEA,IBA IEA,IEA,IEA,IBA IEA,IBA,IBA,IBA,IBA IEA,IBA,IBA,IBA,IBA IEA,IBA,IBA,IBA,IEA,IEA,IEA,IBA,ISS IBA IEA,IBA IEA,IBA,IBA IEA,IBA,IBA,IBA,IBA…	ENSBTAG00000004059	FALSE	SOAT1
query_1	TRUE	2.95868e-05	6431	162	88	0.54321	0.0136837	GO:0071840	GO:BP	cellular component organization or biogenesis	18832	17446	GO:0009987	IEA,IBA,IEA,IBA IEA,IBA IEA,IEA,IBA,IEA,IEA,IEA,IEA,IEA,IBA IEA,IBA IEA,IBA IEA,IEA,IEA,IEA,IMP,IDA,IMP IBA,IBA IEA,IEA,IEA,IEA,IGI,IEA,IEA,IEA,IBA,IBA IEA,IEA,IBA,IEA,IEA,IEA,IEA,IEA,ISS IEA,IEA,ISS IEA,IEA,IEA,IDA,IMP,IEA,IEA,IBA IEA,IEA,IBA,IBA,IBA IEA,IEA,IBA IEA,IEA,IEA,IBA IEA,IBA,IBA,IBA,IBA IEA,IBA,IBA,IBA,IBA IEA,IBA,IBA,IBA,IEA,IEA,IEA,IBA,ISS IBA IEA,IBA IEA,IBA,IBA IEA,IBA,IBA,IBA,IBA…	ENSBTAG00000002167	FALSE	NPHS2
query_1	TRUE	2.95868e-05	6431	162	88	0.54321	0.0136837	GO:0071840	GO:BP	cellular component organization or biogenesis	18832	17446	GO:0009987	IEA,IBA,IEA,IBA IEA,IBA IEA,IEA,IBA,IEA,IEA,IEA,IEA,IEA,IBA IEA,IBA IEA,IBA IEA,IEA,IEA,IEA,IMP,IDA,IMP IBA,IBA IEA,IEA,IEA,IEA,IGI,IEA,IEA,IEA,IBA,IBA IEA,IEA,IBA,IEA,IEA,IEA,IEA,IEA,ISS IEA,IEA,ISS IEA,IEA,IEA,IDA,IMP,IEA,IEA,IBA IEA,IEA,IBA,IBA,IBA IEA,IEA,IBA IEA,IEA,IEA,IBA IEA,IBA,IBA,IBA,IBA IEA,IBA,IBA,IBA,IBA IEA,IBA,IBA,IBA,IEA,IEA,IEA,IBA,ISS IBA IEA,IBA IEA,IBA,IBA IEA,IBA,IBA,IBA,IBA…	ENSBTAG00000002407	FALSE	TDRD5
query_1	TRUE	2.95868e-05	6431	162	88	0.54321	0.0136837	GO:0071840	GO:BP	cellular component organization or biogenesis	18832	17446	GO:0009987	IEA,IBA,IEA,IBA IEA,IBA IEA,IEA,IBA,IEA,IEA,IEA,IEA,IEA,IBA IEA,IBA IEA,IBA IEA,IEA,IEA,IEA,IMP,IDA,IMP IBA,IBA IEA,IEA,IEA,IEA,IGI,IEA,IEA,IEA,IBA,IBA IEA,IEA,IBA,IEA,IEA,IEA,IEA,IEA,ISS IEA,IEA,ISS IEA,IEA,IEA,IDA,IMP,IEA,IEA,IBA IEA,IEA,IBA,IBA,IBA IEA,IEA,IBA IEA,IEA,IEA,IBA IEA,IBA,IBA,IBA,IBA IEA,IBA,IBA,IBA,IBA IEA,IBA,IBA,IBA,IEA,IEA,IEA,IBA,ISS IBA IEA,IBA IEA,IBA,IBA IEA,IBA,IBA,IBA,IBA…	ENSBTAG00000035230	FALSE	TOR1AIP2
query_1	TRUE	2.95868e-05	6431	162	88	0.54321	0.0136837	GO:0071840	GO:BP	cellular component organization or biogenesis	18832	17446	GO:0009987	IEA,IBA,IEA,IBA IEA,IBA IEA,IEA,IBA,IEA,IEA,IEA,IEA,IEA,IBA IEA,IBA IEA,IBA IEA,IEA,IEA,IEA,IMP,IDA,IMP IBA,IBA IEA,IEA,IEA,IEA,IGI,IEA,IEA,IEA,IBA,IBA IEA,IEA,IBA,IEA,IEA,IEA,IEA,IEA,ISS IEA,IEA,ISS IEA,IEA,IEA,IDA,IMP,IEA,IEA,IBA IEA,IEA,IBA,IBA,IBA IEA,IEA,IBA IEA,IEA,IEA,IBA IEA,IBA,IBA,IBA,IBA IEA,IBA,IBA,IBA,IBA IEA,IBA,IBA,IBA,IEA,IEA,IEA,IBA,ISS IBA IEA,IBA IEA,IBA,IBA IEA,IBA,IBA,IBA,IBA…	ENSBTAG00000035226	FALSE	TOR1AIP1
query_1	TRUE	2.95868e-05	6431	162	88	0.54321	0.0136837	GO:0071840	GO:BP	cellular component organization or biogenesis	18832	17446	GO:0009987	IEA,IBA,IEA,IBA IEA,IBA IEA,IEA,IBA,IEA,IEA,IEA,IEA,IEA,IBA IEA,IBA IEA,IBA IEA,IEA,IEA,IEA,IMP,IDA,IMP IBA,IBA IEA,IEA,IEA,IEA,IGI,IEA,IEA,IEA,IBA,IBA IEA,IEA,IBA,IEA,IEA,IEA,IEA,IEA,ISS IEA,IEA,ISS IEA,IEA,IEA,IDA,IMP,IEA,IEA,IBA IEA,IEA,IBA,IBA,IBA IEA,IEA,IBA IEA,IEA,IEA,IBA IEA,IBA,IBA,IBA,IBA IEA,IBA,IBA,IBA,IBA IEA,IBA,IBA,IBA,IEA,IEA,IEA,IBA,ISS IBA IEA,IBA IEA,IBA,IBA IEA,IBA,IBA,IBA,IBA…	ENSBTAG00000008082	FALSE	CEP350
query_1	TRUE	2.95868e-05	6431	162	88	0.54321	0.0136837	GO:0071840	GO:BP	cellular component organization or biogenesis	18832	17446	GO:0009987	IEA,IBA,IEA,IBA IEA,IBA IEA,IEA,IBA,IEA,IEA,IEA,IEA,IEA,IBA IEA,IBA IEA,IBA IEA,IEA,IEA,IEA,IMP,IDA,IMP IBA,IBA IEA,IEA,IEA,IEA,IGI,IEA,IEA,IEA,IBA,IBA IEA,IEA,IBA,IEA,IEA,IEA,IEA,IEA,ISS IEA,IEA,ISS IEA,IEA,IEA,IDA,IMP,IEA,IEA,IBA IEA,IEA,IBA,IBA,IBA IEA,IEA,IBA IEA,IEA,IEA,IBA IEA,IBA,IBA,IBA,IBA IEA,IBA,IBA,IBA,IBA IEA,IBA,IBA,IBA,IEA,IEA,IEA,IBA,ISS IBA IEA,IBA IEA,IBA,IBA IEA,IBA,IBA,IBA,IBA…	ENSBTAG00000014191	FALSE	QSOX1
query_1	TRUE	2.95868e-05	6431	162	88	0.54321	0.0136837	GO:0071840	GO:BP	cellular component organization or biogenesis	18832	17446	GO:0009987	IEA,IBA,IEA,IBA IEA,IBA IEA,IEA,IBA,IEA,IEA,IEA,IEA,IEA,IBA IEA,IBA IEA,IBA IEA,IEA,IEA,IEA,IMP,IDA,IMP IBA,IBA IEA,IEA,IEA,IEA,IGI,IEA,IEA,IEA,IBA,IBA IEA,IEA,IBA,IEA,IEA,IEA,IEA,IEA,ISS IEA,IEA,ISS IEA,IEA,IEA,IDA,IMP,IEA,IEA,IBA IEA,IEA,IBA,IBA,IBA IEA,IEA,IBA IEA,IEA,IEA,IBA IEA,IBA,IBA,IBA,IBA IEA,IBA,IBA,IBA,IBA IEA,IBA,IBA,IBA,IEA,IEA,IEA,IBA,ISS IBA IEA,IBA IEA,IBA,IBA IEA,IBA,IBA,IBA,IBA…	ENSBTAG00000003992	FALSE	LHX4
query_1	TRUE	2.95868e-05	6431	162	88	0.54321	0.0136837	GO:0071840	GO:BP	cellular component organization or biogenesis	18832	17446	GO:0009987	IEA,IBA,IEA,IBA IEA,IBA IEA,IEA,IBA,IEA,IEA,IEA,IEA,IEA,IBA IEA,IBA IEA,IBA IEA,IEA,IEA,IEA,IMP,IDA,IMP IBA,IBA IEA,IEA,IEA,IEA,IGI,IEA,IEA,IEA,IBA,IBA IEA,IEA,IBA,IEA,IEA,IEA,IEA,IEA,ISS IEA,IEA,ISS IEA,IEA,IEA,IDA,IMP,IEA,IEA,IBA IEA,IEA,IBA,IBA,IBA IEA,IEA,IBA IEA,IEA,IEA,IBA IEA,IBA,IBA,IBA,IBA IEA,IBA,IBA,IBA,IBA IEA,IBA,IBA,IBA,IEA,IEA,IEA,IBA,ISS IBA IEA,IBA IEA,IBA,IBA IEA,IBA,IBA,IBA,IBA…	ENSBTAG00000067328	FALSE	U6
query_1	TRUE	2.95868e-05	6431	162	88	0.54321	0.0136837	GO:0071840	GO:BP	cellular component organization or biogenesis	18832	17446	GO:0009987	IEA,IBA,IEA,IBA IEA,IBA IEA,IEA,IBA,IEA,IEA,IEA,IEA,IEA,IBA IEA,IBA IEA,IBA IEA,IEA,IEA,IEA,IMP,IDA,IMP IBA,IBA IEA,IEA,IEA,IEA,IGI,IEA,IEA,IEA,IBA,IBA IEA,IEA,IBA,IEA,IEA,IEA,IEA,IEA,ISS IEA,IEA,ISS IEA,IEA,IEA,IDA,IMP,IEA,IEA,IBA IEA,IEA,IBA,IBA,IBA IEA,IEA,IBA IEA,IEA,IEA,IBA IEA,IBA,IBA,IBA,IBA IEA,IBA,IBA,IBA,IBA IEA,IBA,IBA,IBA,IEA,IEA,IEA,IBA,ISS IBA IEA,IBA IEA,IBA,IBA IEA,IBA,IBA,IBA,IBA…	ENSBTAG00000002742	FALSE	MSH2
query_1	TRUE	2.95868e-05	6431	162	88	0.54321	0.0136837	GO:0071840	GO:BP	cellular component organization or biogenesis	18832	17446	GO:0009987	IEA,IBA,IEA,IBA IEA,IBA IEA,IEA,IBA,IEA,IEA,IEA,IEA,IEA,IBA IEA,IBA IEA,IBA IEA,IEA,IEA,IEA,IMP,IDA,IMP IBA,IBA IEA,IEA,IEA,IEA,IGI,IEA,IEA,IEA,IBA,IBA IEA,IEA,IBA,IEA,IEA,IEA,IEA,IEA,ISS IEA,IEA,ISS IEA,IEA,IEA,IDA,IMP,IEA,IEA,IBA IEA,IEA,IBA,IBA,IBA IEA,IEA,IBA IEA,IEA,IEA,IBA IEA,IBA,IBA,IBA,IBA IEA,IBA,IBA,IBA,IBA IEA,IBA,IBA,IBA,IEA,IEA,IEA,IBA,ISS IBA IEA,IBA IEA,IBA,IBA IEA,IBA,IBA,IBA,IBA…	ENSBTAG00000002997	FALSE	ADAMTSL1
query_1	TRUE	2.95868e-05	6431	162	88	0.54321	0.0136837	GO:0071840	GO:BP	cellular component organization or biogenesis	18832	17446	GO:0009987	IEA,IBA,IEA,IBA IEA,IBA IEA,IEA,IBA,IEA,IEA,IEA,IEA,IEA,IBA IEA,IBA IEA,IBA IEA,IEA,IEA,IEA,IMP,IDA,IMP IBA,IBA IEA,IEA,IEA,IEA,IGI,IEA,IEA,IEA,IBA,IBA IEA,IEA,IBA,IEA,IEA,IEA,IEA,IEA,ISS IEA,IEA,ISS IEA,IEA,IEA,IDA,IMP,IEA,IEA,IBA IEA,IEA,IBA,IBA,IBA IEA,IEA,IBA IEA,IEA,IEA,IBA IEA,IBA,IBA,IBA,IBA IEA,IBA,IBA,IBA,IBA IEA,IBA,IBA,IBA,IEA,IEA,IEA,IBA,ISS IBA IEA,IBA IEA,IBA,IBA IEA,IBA,IBA,IBA,IBA…	ENSBTAG00000014103	FALSE	SH3GL2
query_1	TRUE	2.95868e-05	6431	162	88	0.54321	0.0136837	GO:0071840	GO:BP	cellular component organization or biogenesis	18832	17446	GO:0009987	IEA,IBA,IEA,IBA IEA,IBA IEA,IEA,IBA,IEA,IEA,IEA,IEA,IEA,IBA IEA,IBA IEA,IBA IEA,IEA,IEA,IEA,IMP,IDA,IMP IBA,IBA IEA,IEA,IEA,IEA,IGI,IEA,IEA,IEA,IBA,IBA IEA,IEA,IBA,IEA,IEA,IEA,IEA,IEA,ISS IEA,IEA,ISS IEA,IEA,IEA,IDA,IMP,IEA,IEA,IBA IEA,IEA,IBA,IBA,IBA IEA,IEA,IBA IEA,IEA,IEA,IBA IEA,IBA,IBA,IBA,IBA IEA,IBA,IBA,IBA,IBA IEA,IBA,IBA,IBA,IEA,IEA,IEA,IBA,ISS IBA IEA,IBA IEA,IBA,IBA IEA,IBA,IBA,IBA,IBA…	ENSBTAG00000001847	FALSE	CNTLN
query_1	TRUE	2.95868e-05	6431	162	88	0.54321	0.0136837	GO:0071840	GO:BP	cellular component organization or biogenesis	18832	17446	GO:0009987	IEA,IBA,IEA,IBA IEA,IBA IEA,IEA,IBA,IEA,IEA,IEA,IEA,IEA,IBA IEA,IBA IEA,IBA IEA,IEA,IEA,IEA,IMP,IDA,IMP IBA,IBA IEA,IEA,IEA,IEA,IGI,IEA,IEA,IEA,IBA,IBA IEA,IEA,IBA,IEA,IEA,IEA,IEA,IEA,ISS IEA,IEA,ISS IEA,IEA,IEA,IDA,IMP,IEA,IEA,IBA IEA,IEA,IBA,IBA,IBA IEA,IEA,IBA IEA,IEA,IEA,IBA IEA,IBA,IBA,IBA,IBA IEA,IBA,IBA,IBA,IBA IEA,IBA,IBA,IBA,IEA,IEA,IEA,IBA,ISS IBA IEA,IBA IEA,IBA,IBA IEA,IBA,IBA,IBA,IBA…	ENSBTAG00000018646	FALSE	ATP6V1B2
query_1	TRUE	2.95868e-05	6431	162	88	0.54321	0.0136837	GO:0071840	GO:BP	cellular component organization or biogenesis	18832	17446	GO:0009987	IEA,IBA,IEA,IBA IEA,IBA IEA,IEA,IBA,IEA,IEA,IEA,IEA,IEA,IBA IEA,IBA IEA,IBA IEA,IEA,IEA,IEA,IMP,IDA,IMP IBA,IBA IEA,IEA,IEA,IEA,IGI,IEA,IEA,IEA,IBA,IBA IEA,IEA,IBA,IEA,IEA,IEA,IEA,IEA,ISS IEA,IEA,ISS IEA,IEA,IEA,IDA,IMP,IEA,IEA,IBA IEA,IEA,IBA,IBA,IBA IEA,IEA,IBA IEA,IEA,IEA,IBA IEA,IBA,IBA,IBA,IBA IEA,IBA,IBA,IBA,IBA IEA,IBA,IBA,IBA,IEA,IEA,IEA,IBA,ISS IBA IEA,IBA IEA,IBA,IBA IEA,IBA,IBA,IBA,IBA…	ENSBTAG00000000841	FALSE	LZTS1
query_1	TRUE	2.95868e-05	6431	162	88	0.54321	0.0136837	GO:0071840	GO:BP	cellular component organization or biogenesis	18832	17446	GO:0009987	IEA,IBA,IEA,IBA IEA,IBA IEA,IEA,IBA,IEA,IEA,IEA,IEA,IEA,IBA IEA,IBA IEA,IBA IEA,IEA,IEA,IEA,IMP,IDA,IMP IBA,IBA IEA,IEA,IEA,IEA,IGI,IEA,IEA,IEA,IBA,IBA IEA,IEA,IBA,IEA,IEA,IEA,IEA,IEA,ISS IEA,IEA,ISS IEA,IEA,IEA,IDA,IMP,IEA,IEA,IBA IEA,IEA,IBA,IBA,IBA IEA,IEA,IBA IEA,IEA,IEA,IBA IEA,IBA,IBA,IBA,IBA IEA,IBA,IBA,IBA,IBA IEA,IBA,IBA,IBA,IEA,IEA,IEA,IBA,ISS IBA IEA,IBA IEA,IBA,IBA IEA,IBA,IBA,IBA,IBA…	ENSBTAG00000042797	FALSE	U6
query_1	TRUE	2.95868e-05	6431	162	88	0.54321	0.0136837	GO:0071840	GO:BP	cellular component organization or biogenesis	18832	17446	GO:0009987	IEA,IBA,IEA,IBA IEA,IBA IEA,IEA,IBA,IEA,IEA,IEA,IEA,IEA,IBA IEA,IBA IEA,IBA IEA,IEA,IEA,IEA,IMP,IDA,IMP IBA,IBA IEA,IEA,IEA,IEA,IGI,IEA,IEA,IEA,IBA,IBA IEA,IEA,IBA,IEA,IEA,IEA,IEA,IEA,ISS IEA,IEA,ISS IEA,IEA,IEA,IDA,IMP,IEA,IEA,IBA IEA,IEA,IBA,IBA,IBA IEA,IEA,IBA IEA,IEA,IEA,IBA IEA,IBA,IBA,IBA,IBA IEA,IBA,IBA,IBA,IBA IEA,IBA,IBA,IBA,IEA,IEA,IEA,IBA,ISS IBA IEA,IBA IEA,IBA,IBA IEA,IBA,IBA,IBA,IBA…	ENSBTAG00000020801	FALSE	CYRIB
query_1	TRUE	2.95868e-05	6431	162	88	0.54321	0.0136837	GO:0071840	GO:BP	cellular component organization or biogenesis	18832	17446	GO:0009987	IEA,IBA,IEA,IBA IEA,IBA IEA,IEA,IBA,IEA,IEA,IEA,IEA,IEA,IBA IEA,IBA IEA,IBA IEA,IEA,IEA,IEA,IMP,IDA,IMP IBA,IBA IEA,IEA,IEA,IEA,IGI,IEA,IEA,IEA,IBA,IBA IEA,IEA,IBA,IEA,IEA,IEA,IEA,IEA,ISS IEA,IEA,ISS IEA,IEA,IEA,IDA,IMP,IEA,IEA,IBA IEA,IEA,IBA,IBA,IBA IEA,IEA,IBA IEA,IEA,IEA,IBA IEA,IBA,IBA,IBA,IBA IEA,IBA,IBA,IBA,IBA IEA,IBA,IBA,IBA,IEA,IEA,IEA,IBA,ISS IBA IEA,IBA IEA,IBA,IBA IEA,IBA,IBA,IBA,IBA…	ENSBTAG00000045131	FALSE	U6
query_1	TRUE	2.95868e-05	6431	162	88	0.54321	0.0136837	GO:0071840	GO:BP	cellular component organization or biogenesis	18832	17446	GO:0009987	IEA,IBA,IEA,IBA IEA,IBA IEA,IEA,IBA,IEA,IEA,IEA,IEA,IEA,IBA IEA,IBA IEA,IBA IEA,IEA,IEA,IEA,IMP,IDA,IMP IBA,IBA IEA,IEA,IEA,IEA,IGI,IEA,IEA,IEA,IBA,IBA IEA,IEA,IBA,IEA,IEA,IEA,IEA,IEA,ISS IEA,IEA,ISS IEA,IEA,IEA,IDA,IMP,IEA,IEA,IBA IEA,IEA,IBA,IBA,IBA IEA,IEA,IBA IEA,IEA,IEA,IBA IEA,IBA,IBA,IBA,IBA IEA,IBA,IBA,IBA,IBA IEA,IBA,IBA,IBA,IEA,IEA,IEA,IBA,ISS IBA IEA,IBA IEA,IBA,IBA IEA,IBA,IBA,IBA,IBA…	ENSBTAG00000003185	FALSE	ASAP1
query_1	TRUE	2.95868e-05	6431	162	88	0.54321	0.0136837	GO:0071840	GO:BP	cellular component organization or biogenesis	18832	17446	GO:0009987	IEA,IBA,IEA,IBA IEA,IBA IEA,IEA,IBA,IEA,IEA,IEA,IEA,IEA,IBA IEA,IBA IEA,IBA IEA,IEA,IEA,IEA,IMP,IDA,IMP IBA,IBA IEA,IEA,IEA,IEA,IGI,IEA,IEA,IEA,IBA,IBA IEA,IEA,IBA,IEA,IEA,IEA,IEA,IEA,ISS IEA,IEA,ISS IEA,IEA,IEA,IDA,IMP,IEA,IEA,IBA IEA,IEA,IBA,IBA,IBA IEA,IEA,IBA IEA,IEA,IEA,IBA IEA,IBA,IBA,IBA,IBA IEA,IBA,IBA,IBA,IBA IEA,IBA,IBA,IBA,IEA,IEA,IEA,IBA,ISS IBA IEA,IBA IEA,IBA,IBA IEA,IBA,IBA,IBA,IBA…	ENSBTAG00000066937	FALSE	U6
query_1	TRUE	2.95868e-05	6431	162	88	0.54321	0.0136837	GO:0071840	GO:BP	cellular component organization or biogenesis	18832	17446	GO:0009987	IEA,IBA,IEA,IBA IEA,IBA IEA,IEA,IBA,IEA,IEA,IEA,IEA,IEA,IBA IEA,IBA IEA,IBA IEA,IEA,IEA,IEA,IMP,IDA,IMP IBA,IBA IEA,IEA,IEA,IEA,IGI,IEA,IEA,IEA,IBA,IBA IEA,IEA,IBA,IEA,IEA,IEA,IEA,IEA,ISS IEA,IEA,ISS IEA,IEA,IEA,IDA,IMP,IEA,IEA,IBA IEA,IEA,IBA,IBA,IBA IEA,IEA,IBA IEA,IEA,IEA,IBA IEA,IBA,IBA,IBA,IBA IEA,IBA,IBA,IBA,IBA IEA,IBA,IBA,IBA,IEA,IEA,IEA,IBA,ISS IBA IEA,IBA IEA,IBA,IBA IEA,IBA,IBA,IBA,IBA…	ENSBTAG00000006466	FALSE	CD53
query_1	TRUE	2.95868e-05	6431	162	88	0.54321	0.0136837	GO:0071840	GO:BP	cellular component organization or biogenesis	18832	17446	GO:0009987	IEA,IBA,IEA,IBA IEA,IBA IEA,IEA,IBA,IEA,IEA,IEA,IEA,IEA,IBA IEA,IBA IEA,IBA IEA,IEA,IEA,IEA,IMP,IDA,IMP IBA,IBA IEA,IEA,IEA,IEA,IGI,IEA,IEA,IEA,IBA,IBA IEA,IEA,IBA,IEA,IEA,IEA,IEA,IEA,ISS IEA,IEA,ISS IEA,IEA,IEA,IDA,IMP,IEA,IEA,IBA IEA,IEA,IBA,IBA,IBA IEA,IEA,IBA IEA,IEA,IEA,IBA IEA,IBA,IBA,IBA,IBA IEA,IBA,IBA,IBA,IBA IEA,IBA,IBA,IBA,IEA,IEA,IEA,IBA,ISS IBA IEA,IBA IEA,IBA,IBA IEA,IBA,IBA,IBA,IBA…	ENSBTAG00000047879	FALSE	KCNA3
query_1	TRUE	2.95868e-05	6431	162	88	0.54321	0.0136837	GO:0071840	GO:BP	cellular component organization or biogenesis	18832	17446	GO:0009987	IEA,IBA,IEA,IBA IEA,IBA IEA,IEA,IBA,IEA,IEA,IEA,IEA,IEA,IBA IEA,IBA IEA,IBA IEA,IEA,IEA,IEA,IMP,IDA,IMP IBA,IBA IEA,IEA,IEA,IEA,IGI,IEA,IEA,IEA,IBA,IBA IEA,IEA,IBA,IEA,IEA,IEA,IEA,IEA,ISS IEA,IEA,ISS IEA,IEA,IEA,IDA,IMP,IEA,IEA,IBA IEA,IEA,IBA,IBA,IBA IEA,IEA,IBA IEA,IEA,IEA,IBA IEA,IBA,IBA,IBA,IBA IEA,IBA,IBA,IBA,IBA IEA,IBA,IBA,IBA,IEA,IEA,IEA,IBA,ISS IBA IEA,IBA IEA,IBA,IBA IEA,IBA,IBA,IBA,IBA…	ENSBTAG00000014970	FALSE	LAMTOR5
query_1	TRUE	2.95868e-05	6431	162	88	0.54321	0.0136837	GO:0071840	GO:BP	cellular component organization or biogenesis	18832	17446	GO:0009987	IEA,IBA,IEA,IBA IEA,IBA IEA,IEA,IBA,IEA,IEA,IEA,IEA,IEA,IBA IEA,IBA IEA,IBA IEA,IEA,IEA,IEA,IMP,IDA,IMP IBA,IBA IEA,IEA,IEA,IEA,IGI,IEA,IEA,IEA,IBA,IBA IEA,IEA,IBA,IEA,IEA,IEA,IEA,IEA,ISS IEA,IEA,ISS IEA,IEA,IEA,IDA,IMP,IEA,IEA,IBA IEA,IEA,IBA,IBA,IBA IEA,IEA,IBA IEA,IEA,IEA,IBA IEA,IBA,IBA,IBA,IBA IEA,IBA,IBA,IBA,IBA IEA,IBA,IBA,IBA,IEA,IEA,IEA,IBA,ISS IBA IEA,IBA IEA,IBA,IBA IEA,IBA,IBA,IBA,IBA…	ENSBTAG00000015459	FALSE	KCNA2
query_1	TRUE	2.95868e-05	6431	162	88	0.54321	0.0136837	GO:0071840	GO:BP	cellular component organization or biogenesis	18832	17446	GO:0009987	IEA,IBA,IEA,IBA IEA,IBA IEA,IEA,IBA,IEA,IEA,IEA,IEA,IEA,IBA IEA,IBA IEA,IBA IEA,IEA,IEA,IEA,IMP,IDA,IMP IBA,IBA IEA,IEA,IEA,IEA,IGI,IEA,IEA,IEA,IBA,IBA IEA,IEA,IBA,IEA,IEA,IEA,IEA,IEA,ISS IEA,IEA,ISS IEA,IEA,IEA,IDA,IMP,IEA,IEA,IBA IEA,IEA,IBA,IBA,IBA IEA,IEA,IBA IEA,IEA,IEA,IBA IEA,IBA,IBA,IBA,IBA IEA,IBA,IBA,IBA,IBA IEA,IBA,IBA,IBA,IEA,IEA,IEA,IBA,ISS IBA IEA,IBA IEA,IBA,IBA IEA,IBA,IBA,IBA,IBA…	ENSBTAG00000008322	FALSE	KCNA10
query_1	TRUE	2.95868e-05	6431	162	88	0.54321	0.0136837	GO:0071840	GO:BP	cellular component organization or biogenesis	18832	17446	GO:0009987	IEA,IBA,IEA,IBA IEA,IBA IEA,IEA,IBA,IEA,IEA,IEA,IEA,IEA,IBA IEA,IBA IEA,IBA IEA,IEA,IEA,IEA,IMP,IDA,IMP IBA,IBA IEA,IEA,IEA,IEA,IGI,IEA,IEA,IEA,IBA,IBA IEA,IEA,IBA,IEA,IEA,IEA,IEA,IEA,ISS IEA,IEA,ISS IEA,IEA,IEA,IDA,IMP,IEA,IEA,IBA IEA,IEA,IBA,IBA,IBA IEA,IEA,IBA IEA,IEA,IEA,IBA IEA,IBA,IBA,IBA,IBA IEA,IBA,IBA,IBA,IBA IEA,IBA,IBA,IBA,IEA,IEA,IEA,IBA,ISS IBA IEA,IBA IEA,IBA,IBA IEA,IBA,IBA,IBA,IBA…	ENSBTAG00000060532	FALSE	RBM15
query_1	TRUE	2.95868e-05	6431	162	88	0.54321	0.0136837	GO:0071840	GO:BP	cellular component organization or biogenesis	18832	17446	GO:0009987	IEA,IBA,IEA,IBA IEA,IBA IEA,IEA,IBA,IEA,IEA,IEA,IEA,IEA,IBA IEA,IBA IEA,IBA IEA,IEA,IEA,IEA,IMP,IDA,IMP IBA,IBA IEA,IEA,IEA,IEA,IGI,IEA,IEA,IEA,IBA,IBA IEA,IEA,IBA,IEA,IEA,IEA,IEA,IEA,ISS IEA,IEA,ISS IEA,IEA,IEA,IDA,IMP,IEA,IEA,IBA IEA,IEA,IBA,IBA,IBA IEA,IEA,IBA IEA,IEA,IEA,IBA IEA,IBA,IBA,IBA,IBA IEA,IBA,IBA,IBA,IBA IEA,IBA,IBA,IBA,IEA,IEA,IEA,IBA,ISS IBA IEA,IBA IEA,IBA,IBA IEA,IBA,IBA,IBA,IBA…	ENSBTAG00000012659	FALSE	LRIF1
query_1	TRUE	2.95868e-05	6431	162	88	0.54321	0.0136837	GO:0071840	GO:BP	cellular component organization or biogenesis	18832	17446	GO:0009987	IEA,IBA,IEA,IBA IEA,IBA IEA,IEA,IBA,IEA,IEA,IEA,IEA,IEA,IBA IEA,IBA IEA,IBA IEA,IEA,IEA,IEA,IMP,IDA,IMP IBA,IBA IEA,IEA,IEA,IEA,IGI,IEA,IEA,IEA,IBA,IBA IEA,IEA,IBA,IEA,IEA,IEA,IEA,IEA,ISS IEA,IEA,ISS IEA,IEA,IEA,IDA,IMP,IEA,IEA,IBA IEA,IEA,IBA,IBA,IBA IEA,IEA,IBA IEA,IEA,IEA,IBA IEA,IBA,IBA,IBA,IBA IEA,IBA,IBA,IBA,IBA IEA,IBA,IBA,IBA,IEA,IEA,IEA,IBA,ISS IBA IEA,IBA IEA,IBA,IBA IEA,IBA,IBA,IBA,IBA…	ENSBTAG00000007352	FALSE	KCNC4
query_1	TRUE	2.95868e-05	6431	162	88	0.54321	0.0136837	GO:0071840	GO:BP	cellular component organization or biogenesis	18832	17446	GO:0009987	IEA,IBA,IEA,IBA IEA,IBA IEA,IEA,IBA,IEA,IEA,IEA,IEA,IEA,IBA IEA,IBA IEA,IBA IEA,IEA,IEA,IEA,IMP,IDA,IMP IBA,IBA IEA,IEA,IEA,IEA,IGI,IEA,IEA,IEA,IBA,IBA IEA,IEA,IBA,IEA,IEA,IEA,IEA,IEA,ISS IEA,IEA,ISS IEA,IEA,IEA,IDA,IMP,IEA,IEA,IBA IEA,IEA,IBA,IBA,IBA IEA,IEA,IBA IEA,IEA,IEA,IBA IEA,IBA,IBA,IBA,IBA IEA,IBA,IBA,IBA,IBA IEA,IBA,IBA,IBA,IEA,IEA,IEA,IBA,ISS IBA IEA,IBA IEA,IBA,IBA IEA,IBA,IBA,IBA,IBA…	ENSBTAG00000042091	FALSE	U6
query_1	TRUE	2.95868e-05	6431	162	88	0.54321	0.0136837	GO:0071840	GO:BP	cellular component organization or biogenesis	18832	17446	GO:0009987	IEA,IBA,IEA,IBA IEA,IBA IEA,IEA,IBA,IEA,IEA,IEA,IEA,IEA,IBA IEA,IBA IEA,IBA IEA,IEA,IEA,IEA,IMP,IDA,IMP IBA,IBA IEA,IEA,IEA,IEA,IGI,IEA,IEA,IEA,IBA,IBA IEA,IEA,IBA,IEA,IEA,IEA,IEA,IEA,ISS IEA,IEA,ISS IEA,IEA,IEA,IDA,IMP,IEA,IEA,IBA IEA,IEA,IBA,IBA,IBA IEA,IEA,IBA IEA,IEA,IEA,IBA IEA,IBA,IBA,IBA,IBA IEA,IBA,IBA,IBA,IBA IEA,IBA,IBA,IBA,IEA,IEA,IEA,IBA,ISS IBA IEA,IBA IEA,IBA,IBA IEA,IBA,IBA,IBA,IBA…	ENSBTAG00000019262	FALSE	TOP2A
query_1	TRUE	2.95868e-05	6431	162	88	0.54321	0.0136837	GO:0071840	GO:BP	cellular component organization or biogenesis	18832	17446	GO:0009987	IEA,IBA,IEA,IBA IEA,IBA IEA,IEA,IBA,IEA,IEA,IEA,IEA,IEA,IBA IEA,IBA IEA,IBA IEA,IEA,IEA,IEA,IMP,IDA,IMP IBA,IBA IEA,IEA,IEA,IEA,IGI,IEA,IEA,IEA,IBA,IBA IEA,IEA,IBA,IEA,IEA,IEA,IEA,IEA,ISS IEA,IEA,ISS IEA,IEA,IEA,IDA,IMP,IEA,IEA,IBA IEA,IEA,IBA,IBA,IBA IEA,IEA,IBA IEA,IEA,IEA,IBA IEA,IBA,IBA,IBA,IBA IEA,IBA,IBA,IBA,IBA IEA,IBA,IBA,IBA,IEA,IEA,IEA,IBA,ISS IBA IEA,IBA IEA,IBA,IBA IEA,IBA,IBA,IBA,IBA…	ENSBTAG00000008611	FALSE	IGFBP4
query_1	TRUE	2.95868e-05	6431	162	88	0.54321	0.0136837	GO:0071840	GO:BP	cellular component organization or biogenesis	18832	17446	GO:0009987	IEA,IBA,IEA,IBA IEA,IBA IEA,IEA,IBA,IEA,IEA,IEA,IEA,IEA,IBA IEA,IBA IEA,IBA IEA,IEA,IEA,IEA,IMP,IDA,IMP IBA,IBA IEA,IEA,IEA,IEA,IGI,IEA,IEA,IEA,IBA,IBA IEA,IEA,IBA,IEA,IEA,IEA,IEA,IEA,ISS IEA,IEA,ISS IEA,IEA,IEA,IDA,IMP,IEA,IEA,IBA IEA,IEA,IBA,IBA,IBA IEA,IEA,IBA IEA,IEA,IEA,IBA IEA,IBA,IBA,IBA,IBA IEA,IBA,IBA,IBA,IBA IEA,IBA,IBA,IBA,IEA,IEA,IEA,IBA,ISS IBA IEA,IBA IEA,IBA,IBA IEA,IBA,IBA,IBA,IBA…	ENSBTAG00000030548	FALSE	KRT27
query_1	TRUE	2.95868e-05	6431	162	88	0.54321	0.0136837	GO:0071840	GO:BP	cellular component organization or biogenesis	18832	17446	GO:0009987	IEA,IBA,IEA,IBA IEA,IBA IEA,IEA,IBA,IEA,IEA,IEA,IEA,IEA,IBA IEA,IBA IEA,IBA IEA,IEA,IEA,IEA,IMP,IDA,IMP IBA,IBA IEA,IEA,IEA,IEA,IGI,IEA,IEA,IEA,IBA,IBA IEA,IEA,IBA,IEA,IEA,IEA,IEA,IEA,ISS IEA,IEA,ISS IEA,IEA,IEA,IDA,IMP,IEA,IEA,IBA IEA,IEA,IBA,IBA,IBA IEA,IEA,IBA IEA,IEA,IEA,IBA IEA,IBA,IBA,IBA,IBA IEA,IBA,IBA,IBA,IBA IEA,IBA,IBA,IBA,IEA,IEA,IEA,IBA,ISS IBA IEA,IBA IEA,IBA,IBA IEA,IBA,IBA,IBA,IBA…	ENSBTAG00000040279	FALSE	KRT24
query_1	TRUE	2.95868e-05	6431	162	88	0.54321	0.0136837	GO:0071840	GO:BP	cellular component organization or biogenesis	18832	17446	GO:0009987	IEA,IBA,IEA,IBA IEA,IBA IEA,IEA,IBA,IEA,IEA,IEA,IEA,IEA,IBA IEA,IBA IEA,IBA IEA,IEA,IEA,IEA,IMP,IDA,IMP IBA,IBA IEA,IEA,IEA,IEA,IGI,IEA,IEA,IEA,IBA,IBA IEA,IEA,IBA,IEA,IEA,IEA,IEA,IEA,ISS IEA,IEA,ISS IEA,IEA,IEA,IDA,IMP,IEA,IEA,IBA IEA,IEA,IBA,IBA,IBA IEA,IEA,IBA IEA,IEA,IEA,IBA IEA,IBA,IBA,IBA,IBA IEA,IBA,IBA,IBA,IBA IEA,IBA,IBA,IBA,IEA,IEA,IEA,IBA,ISS IBA IEA,IBA IEA,IBA,IBA IEA,IBA,IBA,IBA,IBA…	ENSBTAG00000020824	FALSE	KRT10
query_1	TRUE	2.95868e-05	6431	162	88	0.54321	0.0136837	GO:0071840	GO:BP	cellular component organization or biogenesis	18832	17446	GO:0009987	IEA,IBA,IEA,IBA IEA,IBA IEA,IEA,IBA,IEA,IEA,IEA,IEA,IEA,IBA IEA,IBA IEA,IBA IEA,IEA,IEA,IEA,IMP,IDA,IMP IBA,IBA IEA,IEA,IEA,IEA,IGI,IEA,IEA,IEA,IBA,IBA IEA,IEA,IBA,IEA,IEA,IEA,IEA,IEA,ISS IEA,IEA,ISS IEA,IEA,IEA,IDA,IMP,IEA,IEA,IBA IEA,IEA,IBA,IBA,IBA IEA,IEA,IBA IEA,IEA,IEA,IBA IEA,IBA,IBA,IBA,IBA IEA,IBA,IBA,IBA,IBA IEA,IBA,IBA,IBA,IEA,IEA,IEA,IBA,ISS IBA IEA,IBA IEA,IBA,IBA IEA,IBA,IBA,IBA,IBA…	ENSBTAG00000017685	FALSE	JUP
query_1	TRUE	2.95868e-05	6431	162	88	0.54321	0.0136837	GO:0071840	GO:BP	cellular component organization or biogenesis	18832	17446	GO:0009987	IEA,IBA,IEA,IBA IEA,IBA IEA,IEA,IBA,IEA,IEA,IEA,IEA,IEA,IBA IEA,IBA IEA,IBA IEA,IEA,IEA,IEA,IMP,IDA,IMP IBA,IBA IEA,IEA,IEA,IEA,IGI,IEA,IEA,IEA,IBA,IBA IEA,IEA,IBA,IEA,IEA,IEA,IEA,IEA,ISS IEA,IEA,ISS IEA,IEA,IEA,IDA,IMP,IEA,IEA,IBA IEA,IEA,IBA,IBA,IBA IEA,IEA,IBA IEA,IEA,IEA,IBA IEA,IBA,IBA,IBA,IBA IEA,IBA,IBA,IBA,IBA IEA,IBA,IBA,IBA,IEA,IEA,IEA,IBA,ISS IBA IEA,IBA IEA,IBA,IBA IEA,IBA,IBA,IBA,IBA…	ENSBTAG00000025752	FALSE	P3H4
query_1	TRUE	2.95868e-05	6431	162	88	0.54321	0.0136837	GO:0071840	GO:BP	cellular component organization or biogenesis	18832	17446	GO:0009987	IEA,IBA,IEA,IBA IEA,IBA IEA,IEA,IBA,IEA,IEA,IEA,IEA,IEA,IBA IEA,IBA IEA,IBA IEA,IEA,IEA,IEA,IMP,IDA,IMP IBA,IBA IEA,IEA,IEA,IEA,IGI,IEA,IEA,IEA,IBA,IBA IEA,IEA,IBA,IEA,IEA,IEA,IEA,IEA,ISS IEA,IEA,ISS IEA,IEA,IEA,IDA,IMP,IEA,IEA,IBA IEA,IEA,IBA,IBA,IBA IEA,IEA,IBA IEA,IEA,IEA,IBA IEA,IBA,IBA,IBA,IBA IEA,IBA,IBA,IBA,IBA IEA,IBA,IBA,IBA,IEA,IEA,IEA,IBA,ISS IBA IEA,IBA IEA,IBA,IBA IEA,IBA,IBA,IBA,IBA…	ENSBTAG00000011454	FALSE	FKBP10
query_1	TRUE	2.95868e-05	6431	162	88	0.54321	0.0136837	GO:0071840	GO:BP	cellular component organization or biogenesis	18832	17446	GO:0009987	IEA,IBA,IEA,IBA IEA,IBA IEA,IEA,IBA,IEA,IEA,IEA,IEA,IEA,IBA IEA,IBA IEA,IBA IEA,IEA,IEA,IEA,IMP,IDA,IMP IBA,IBA IEA,IEA,IEA,IEA,IGI,IEA,IEA,IEA,IBA,IBA IEA,IEA,IBA,IEA,IEA,IEA,IEA,IEA,ISS IEA,IEA,ISS IEA,IEA,IEA,IDA,IMP,IEA,IEA,IBA IEA,IEA,IBA,IBA,IBA IEA,IEA,IBA IEA,IEA,IEA,IBA IEA,IBA,IBA,IBA,IBA IEA,IBA,IBA,IBA,IBA IEA,IBA,IBA,IBA,IEA,IEA,IEA,IBA,ISS IBA IEA,IBA IEA,IBA,IBA IEA,IBA,IBA,IBA,IBA…	ENSBTAG00000013698	FALSE	ODAD4
query_1	TRUE	2.95868e-05	6431	162	88	0.54321	0.0136837	GO:0071840	GO:BP	cellular component organization or biogenesis	18832	17446	GO:0009987	IEA,IBA,IEA,IBA IEA,IBA IEA,IEA,IBA,IEA,IEA,IEA,IEA,IEA,IBA IEA,IBA IEA,IBA IEA,IEA,IEA,IEA,IMP,IDA,IMP IBA,IBA IEA,IEA,IEA,IEA,IGI,IEA,IEA,IEA,IBA,IBA IEA,IEA,IBA,IEA,IEA,IEA,IEA,IEA,ISS IEA,IEA,ISS IEA,IEA,IEA,IDA,IMP,IEA,IEA,IBA IEA,IEA,IBA,IBA,IBA IEA,IEA,IBA IEA,IEA,IEA,IBA IEA,IBA,IBA,IBA,IBA IEA,IBA,IBA,IBA,IBA IEA,IBA,IBA,IBA,IEA,IEA,IEA,IBA,ISS IBA IEA,IBA IEA,IBA,IBA IEA,IBA,IBA,IBA,IBA…	ENSBTAG00000007794	FALSE	KRT20
query_1	TRUE	2.95868e-05	6431	162	88	0.54321	0.0136837	GO:0071840	GO:BP	cellular component organization or biogenesis	18832	17446	GO:0009987	IEA,IBA,IEA,IBA IEA,IBA IEA,IEA,IBA,IEA,IEA,IEA,IEA,IEA,IBA IEA,IBA IEA,IBA IEA,IEA,IEA,IEA,IMP,IDA,IMP IBA,IBA IEA,IEA,IEA,IEA,IGI,IEA,IEA,IEA,IBA,IBA IEA,IEA,IBA,IEA,IEA,IEA,IEA,IEA,ISS IEA,IEA,ISS IEA,IEA,IEA,IDA,IMP,IEA,IEA,IBA IEA,IEA,IBA,IBA,IBA IEA,IEA,IBA IEA,IEA,IEA,IBA IEA,IBA,IBA,IBA,IBA IEA,IBA,IBA,IBA,IBA IEA,IBA,IBA,IBA,IEA,IEA,IEA,IBA,ISS IBA IEA,IBA IEA,IBA,IBA IEA,IBA,IBA,IBA,IBA…	ENSBTAG00000040460	FALSE	KRT23
query_1	TRUE	2.95868e-05	6431	162	88	0.54321	0.0136837	GO:0071840	GO:BP	cellular component organization or biogenesis	18832	17446	GO:0009987	IEA,IBA,IEA,IBA IEA,IBA IEA,IEA,IBA,IEA,IEA,IEA,IEA,IEA,IBA IEA,IBA IEA,IBA IEA,IEA,IEA,IEA,IMP,IDA,IMP IBA,IBA IEA,IEA,IEA,IEA,IGI,IEA,IEA,IEA,IBA,IBA IEA,IEA,IBA,IEA,IEA,IEA,IEA,IEA,ISS IEA,IEA,ISS IEA,IEA,IEA,IDA,IMP,IEA,IEA,IBA IEA,IEA,IBA,IBA,IBA IEA,IEA,IBA IEA,IEA,IEA,IBA IEA,IBA,IBA,IBA,IBA IEA,IBA,IBA,IBA,IBA IEA,IBA,IBA,IBA,IEA,IEA,IEA,IBA,ISS IBA IEA,IBA IEA,IBA,IBA IEA,IBA,IBA,IBA,IBA…	ENSBTAG00000020078	FALSE	KRT39
query_1	TRUE	2.95868e-05	6431	162	88	0.54321	0.0136837	GO:0071840	GO:BP	cellular component organization or biogenesis	18832	17446	GO:0009987	IEA,IBA,IEA,IBA IEA,IBA IEA,IEA,IBA,IEA,IEA,IEA,IEA,IEA,IBA IEA,IBA IEA,IBA IEA,IEA,IEA,IEA,IMP,IDA,IMP IBA,IBA IEA,IEA,IEA,IEA,IGI,IEA,IEA,IEA,IBA,IBA IEA,IEA,IBA,IEA,IEA,IEA,IEA,IEA,ISS IEA,IEA,ISS IEA,IEA,IEA,IDA,IMP,IEA,IEA,IBA IEA,IEA,IBA,IBA,IBA IEA,IEA,IBA IEA,IEA,IEA,IBA IEA,IBA,IBA,IBA,IBA IEA,IBA,IBA,IBA,IBA IEA,IBA,IBA,IBA,IEA,IEA,IEA,IBA,ISS IBA IEA,IBA IEA,IBA,IBA IEA,IBA,IBA,IBA,IBA…	ENSBTAG00000017408	FALSE	KRT40
query_1	TRUE	2.95868e-05	6431	162	88	0.54321	0.0136837	GO:0071840	GO:BP	cellular component organization or biogenesis	18832	17446	GO:0009987	IEA,IBA,IEA,IBA IEA,IBA IEA,IEA,IBA,IEA,IEA,IEA,IEA,IEA,IBA IEA,IBA IEA,IBA IEA,IEA,IEA,IEA,IMP,IDA,IMP IBA,IBA IEA,IEA,IEA,IEA,IGI,IEA,IEA,IEA,IBA,IBA IEA,IEA,IBA,IEA,IEA,IEA,IEA,IEA,ISS IEA,IEA,ISS IEA,IEA,IEA,IDA,IMP,IEA,IEA,IBA IEA,IEA,IBA,IBA,IBA IEA,IEA,IBA IEA,IEA,IEA,IBA IEA,IBA,IBA,IBA,IBA IEA,IBA,IBA,IBA,IBA IEA,IBA,IBA,IBA,IEA,IEA,IEA,IBA,ISS IBA IEA,IBA IEA,IBA,IBA IEA,IBA,IBA,IBA,IBA…	ENSBTAG00000052414	FALSE	HAP1
query_1	TRUE	2.95868e-05	6431	162	88	0.54321	0.0136837	GO:0071840	GO:BP	cellular component organization or biogenesis	18832	17446	GO:0009987	IEA,IBA,IEA,IBA IEA,IBA IEA,IEA,IBA,IEA,IEA,IEA,IEA,IEA,IBA IEA,IBA IEA,IBA IEA,IEA,IEA,IEA,IMP,IDA,IMP IBA,IBA IEA,IEA,IEA,IEA,IGI,IEA,IEA,IEA,IBA,IBA IEA,IEA,IBA,IEA,IEA,IEA,IEA,IEA,ISS IEA,IEA,ISS IEA,IEA,IEA,IDA,IMP,IEA,IEA,IBA IEA,IEA,IBA,IBA,IBA IEA,IEA,IBA IEA,IEA,IEA,IBA IEA,IBA,IBA,IBA,IBA IEA,IBA,IBA,IBA,IBA IEA,IBA,IBA,IBA,IEA,IEA,IEA,IBA,ISS IBA IEA,IBA IEA,IBA,IBA IEA,IBA,IBA,IBA,IBA…	ENSBTAG00000007583	FALSE	KRT14
query_1	TRUE	2.95868e-05	6431	162	88	0.54321	0.0136837	GO:0071840	GO:BP	cellular component organization or biogenesis	18832	17446	GO:0009987	IEA,IBA,IEA,IBA IEA,IBA IEA,IEA,IBA,IEA,IEA,IEA,IEA,IEA,IBA IEA,IBA IEA,IBA IEA,IEA,IEA,IEA,IMP,IDA,IMP IBA,IBA IEA,IEA,IEA,IEA,IGI,IEA,IEA,IEA,IBA,IBA IEA,IEA,IBA,IEA,IEA,IEA,IEA,IEA,ISS IEA,IEA,ISS IEA,IEA,IEA,IDA,IMP,IEA,IEA,IBA IEA,IEA,IBA,IBA,IBA IEA,IEA,IBA IEA,IEA,IEA,IBA IEA,IBA,IBA,IBA,IBA IEA,IBA,IBA,IBA,IBA IEA,IBA,IBA,IBA,IEA,IEA,IEA,IBA,ISS IBA IEA,IBA IEA,IBA,IBA IEA,IBA,IBA,IBA,IBA…	ENSBTAG00000050581	FALSE
query_1	TRUE	2.95868e-05	6431	162	88	0.54321	0.0136837	GO:0071840	GO:BP	cellular component organization or biogenesis	18832	17446	GO:0009987	IEA,IBA,IEA,IBA IEA,IBA IEA,IEA,IBA,IEA,IEA,IEA,IEA,IEA,IBA IEA,IBA IEA,IBA IEA,IEA,IEA,IEA,IMP,IDA,IMP IBA,IBA IEA,IEA,IEA,IEA,IGI,IEA,IEA,IEA,IBA,IBA IEA,IEA,IBA,IEA,IEA,IEA,IEA,IEA,ISS IEA,IEA,ISS IEA,IEA,IEA,IDA,IMP,IEA,IEA,IBA IEA,IEA,IBA,IBA,IBA IEA,IEA,IBA IEA,IEA,IEA,IBA IEA,IBA,IBA,IBA,IBA IEA,IBA,IBA,IBA,IBA IEA,IBA,IBA,IBA,IEA,IEA,IEA,IBA,ISS IBA IEA,IBA IEA,IBA,IBA IEA,IBA,IBA,IBA,IBA…	ENSBTAG00000047165	FALSE	KRT9
query_1	TRUE	2.95868e-05	6431	162	88	0.54321	0.0136837	GO:0071840	GO:BP	cellular component organization or biogenesis	18832	17446	GO:0009987	IEA,IBA,IEA,IBA IEA,IBA IEA,IEA,IBA,IEA,IEA,IEA,IEA,IEA,IBA IEA,IBA IEA,IBA IEA,IEA,IEA,IEA,IMP,IDA,IMP IBA,IBA IEA,IEA,IEA,IEA,IGI,IEA,IEA,IEA,IBA,IBA IEA,IEA,IBA,IEA,IEA,IEA,IEA,IEA,ISS IEA,IEA,ISS IEA,IEA,IEA,IDA,IMP,IEA,IEA,IBA IEA,IEA,IBA,IBA,IBA IEA,IEA,IBA IEA,IEA,IEA,IBA IEA,IBA,IBA,IBA,IBA IEA,IBA,IBA,IBA,IBA IEA,IBA,IBA,IBA,IEA,IEA,IEA,IBA,ISS IBA IEA,IBA IEA,IBA,IBA IEA,IBA,IBA,IBA,IBA…	ENSBTAG00000033766	FALSE	KRT16
query_1	TRUE	2.95868e-05	6431	162	88	0.54321	0.0136837	GO:0071840	GO:BP	cellular component organization or biogenesis	18832	17446	GO:0009987	IEA,IBA,IEA,IBA IEA,IBA IEA,IEA,IBA,IEA,IEA,IEA,IEA,IEA,IBA IEA,IBA IEA,IBA IEA,IEA,IEA,IEA,IMP,IDA,IMP IBA,IBA IEA,IEA,IEA,IEA,IGI,IEA,IEA,IEA,IBA,IBA IEA,IEA,IBA,IEA,IEA,IEA,IEA,IEA,ISS IEA,IEA,ISS IEA,IEA,IEA,IDA,IMP,IEA,IEA,IBA IEA,IEA,IBA,IBA,IBA IEA,IEA,IBA IEA,IEA,IEA,IBA IEA,IBA,IBA,IBA,IBA IEA,IBA,IBA,IBA,IBA IEA,IBA,IBA,IBA,IEA,IEA,IEA,IBA,ISS IBA IEA,IBA IEA,IBA,IBA IEA,IBA,IBA,IBA,IBA…	ENSBTAG00000013685	FALSE	KRT31
query_1	TRUE	2.95868e-05	6431	162	88	0.54321	0.0136837	GO:0071840	GO:BP	cellular component organization or biogenesis	18832	17446	GO:0009987	IEA,IBA,IEA,IBA IEA,IBA IEA,IEA,IBA,IEA,IEA,IEA,IEA,IEA,IBA IEA,IBA IEA,IBA IEA,IEA,IEA,IEA,IMP,IDA,IMP IBA,IBA IEA,IEA,IEA,IEA,IGI,IEA,IEA,IEA,IBA,IBA IEA,IEA,IBA,IEA,IEA,IEA,IEA,IEA,ISS IEA,IEA,ISS IEA,IEA,IEA,IDA,IMP,IEA,IEA,IBA IEA,IEA,IBA,IBA,IBA IEA,IEA,IBA IEA,IEA,IEA,IBA IEA,IBA,IBA,IBA,IBA IEA,IBA,IBA,IBA,IBA IEA,IBA,IBA,IBA,IEA,IEA,IEA,IBA,ISS IBA IEA,IBA IEA,IBA,IBA IEA,IBA,IBA,IBA,IBA…	ENSBTAG00000000573	FALSE	KRT37
query_1	TRUE	2.95868e-05	6431	162	88	0.54321	0.0136837	GO:0071840	GO:BP	cellular component organization or biogenesis	18832	17446	GO:0009987	IEA,IBA,IEA,IBA IEA,IBA IEA,IEA,IBA,IEA,IEA,IEA,IEA,IEA,IBA IEA,IBA IEA,IBA IEA,IEA,IEA,IEA,IMP,IDA,IMP IBA,IBA IEA,IEA,IEA,IEA,IGI,IEA,IEA,IEA,IBA,IBA IEA,IEA,IBA,IEA,IEA,IEA,IEA,IEA,ISS IEA,IEA,ISS IEA,IEA,IEA,IDA,IMP,IEA,IEA,IBA IEA,IEA,IBA,IBA,IBA IEA,IEA,IBA IEA,IEA,IEA,IBA IEA,IBA,IBA,IBA,IBA IEA,IBA,IBA,IBA,IBA IEA,IBA,IBA,IBA,IEA,IEA,IEA,IBA,ISS IBA IEA,IBA IEA,IBA,IBA IEA,IBA,IBA,IBA,IBA…	ENSBTAG00000046124	FALSE	KRT36
query_1	TRUE	2.95868e-05	6431	162	88	0.54321	0.0136837	GO:0071840	GO:BP	cellular component organization or biogenesis	18832	17446	GO:0009987	IEA,IBA,IEA,IBA IEA,IBA IEA,IEA,IBA,IEA,IEA,IEA,IEA,IEA,IBA IEA,IBA IEA,IBA IEA,IEA,IEA,IEA,IMP,IDA,IMP IBA,IBA IEA,IEA,IEA,IEA,IGI,IEA,IEA,IEA,IBA,IBA IEA,IEA,IBA,IEA,IEA,IEA,IEA,IEA,ISS IEA,IEA,ISS IEA,IEA,IEA,IDA,IMP,IEA,IEA,IBA IEA,IEA,IBA,IBA,IBA IEA,IEA,IBA IEA,IEA,IEA,IBA IEA,IBA,IBA,IBA,IBA IEA,IBA,IBA,IBA,IBA IEA,IBA,IBA,IBA,IEA,IEA,IEA,IBA,ISS IBA IEA,IBA IEA,IBA,IBA IEA,IBA,IBA,IBA,IBA…	ENSBTAG00000043117	FALSE
query_1	TRUE	2.95868e-05	6431	162	88	0.54321	0.0136837	GO:0071840	GO:BP	cellular component organization or biogenesis	18832	17446	GO:0009987	IEA,IBA,IEA,IBA IEA,IBA IEA,IEA,IBA,IEA,IEA,IEA,IEA,IEA,IBA IEA,IBA IEA,IBA IEA,IEA,IEA,IEA,IMP,IDA,IMP IBA,IBA IEA,IEA,IEA,IEA,IGI,IEA,IEA,IEA,IBA,IBA IEA,IEA,IBA,IEA,IEA,IEA,IEA,IEA,ISS IEA,IEA,ISS IEA,IEA,IEA,IDA,IMP,IEA,IEA,IBA IEA,IEA,IBA,IBA,IBA IEA,IEA,IBA IEA,IEA,IEA,IBA IEA,IBA,IBA,IBA,IBA IEA,IBA,IBA,IBA,IBA IEA,IBA,IBA,IBA,IEA,IEA,IEA,IBA,ISS IBA IEA,IBA IEA,IBA,IBA IEA,IBA,IBA,IBA,IBA…	ENSBTAG00000042827	FALSE	U6
query_1	TRUE	2.95868e-05	6431	162	88	0.54321	0.0136837	GO:0071840	GO:BP	cellular component organization or biogenesis	18832	17446	GO:0009987	IEA,IBA,IEA,IBA IEA,IBA IEA,IEA,IBA,IEA,IEA,IEA,IEA,IEA,IBA IEA,IBA IEA,IBA IEA,IEA,IEA,IEA,IMP,IDA,IMP IBA,IBA IEA,IEA,IEA,IEA,IGI,IEA,IEA,IEA,IBA,IBA IEA,IEA,IBA,IEA,IEA,IEA,IEA,IEA,ISS IEA,IEA,ISS IEA,IEA,IEA,IDA,IMP,IEA,IEA,IBA IEA,IEA,IBA,IBA,IBA IEA,IEA,IBA IEA,IEA,IEA,IBA IEA,IBA,IBA,IBA,IBA IEA,IBA,IBA,IBA,IBA IEA,IBA,IBA,IBA,IEA,IEA,IEA,IBA,ISS IBA IEA,IBA IEA,IBA,IBA IEA,IBA,IBA,IBA,IBA…	ENSBTAG00000015308	FALSE	SMARCE1
query_1	TRUE	2.95868e-05	6431	162	88	0.54321	0.0136837	GO:0071840	GO:BP	cellular component organization or biogenesis	18832	17446	GO:0009987	IEA,IBA,IEA,IBA IEA,IBA IEA,IEA,IBA,IEA,IEA,IEA,IEA,IEA,IBA IEA,IBA IEA,IBA IEA,IEA,IEA,IEA,IMP,IDA,IMP IBA,IBA IEA,IEA,IEA,IEA,IGI,IEA,IEA,IEA,IBA,IBA IEA,IEA,IBA,IEA,IEA,IEA,IEA,IEA,ISS IEA,IEA,ISS IEA,IEA,IEA,IDA,IMP,IEA,IEA,IBA IEA,IEA,IBA,IBA,IBA IEA,IEA,IBA IEA,IEA,IEA,IBA IEA,IBA,IBA,IBA,IBA IEA,IBA,IBA,IBA,IBA IEA,IBA,IBA,IBA,IEA,IEA,IEA,IBA,ISS IBA IEA,IBA IEA,IBA,IBA IEA,IBA,IBA,IBA,IBA…	ENSBTAG00000030555	FALSE	KRT28
query_1	TRUE	2.95868e-05	6431	162	88	0.54321	0.0136837	GO:0071840	GO:BP	cellular component organization or biogenesis	18832	17446	GO:0009987	IEA,IBA,IEA,IBA IEA,IBA IEA,IEA,IBA,IEA,IEA,IEA,IEA,IEA,IBA IEA,IBA IEA,IBA IEA,IEA,IEA,IEA,IMP,IDA,IMP IBA,IBA IEA,IEA,IEA,IEA,IGI,IEA,IEA,IEA,IBA,IBA IEA,IEA,IBA,IEA,IEA,IEA,IEA,IEA,ISS IEA,IEA,ISS IEA,IEA,IEA,IDA,IMP,IEA,IEA,IBA IEA,IEA,IBA,IBA,IBA IEA,IEA,IBA IEA,IEA,IEA,IBA IEA,IBA,IBA,IBA,IBA IEA,IBA,IBA,IBA,IBA IEA,IBA,IBA,IBA,IEA,IEA,IEA,IBA,ISS IBA IEA,IBA IEA,IBA,IBA IEA,IBA,IBA,IBA,IBA…	ENSBTAG00000030542	FALSE	KRT25
query_1	TRUE	2.95868e-05	6431	162	88	0.54321	0.0136837	GO:0071840	GO:BP	cellular component organization or biogenesis	18832	17446	GO:0009987	IEA,IBA,IEA,IBA IEA,IBA IEA,IEA,IBA,IEA,IEA,IEA,IEA,IEA,IBA IEA,IBA IEA,IBA IEA,IEA,IEA,IEA,IMP,IDA,IMP IBA,IBA IEA,IEA,IEA,IEA,IGI,IEA,IEA,IEA,IBA,IBA IEA,IEA,IBA,IEA,IEA,IEA,IEA,IEA,ISS IEA,IEA,ISS IEA,IEA,IEA,IDA,IMP,IEA,IEA,IBA IEA,IEA,IBA,IBA,IBA IEA,IEA,IBA IEA,IEA,IEA,IBA IEA,IBA,IBA,IBA,IBA IEA,IBA,IBA,IBA,IBA IEA,IBA,IBA,IBA,IEA,IEA,IEA,IBA,ISS IBA IEA,IBA IEA,IBA,IBA IEA,IBA,IBA,IBA,IBA…	ENSBTAG00000006806	FALSE	KRT17
query_1	TRUE	2.95868e-05	6431	162	88	0.54321	0.0136837	GO:0071840	GO:BP	cellular component organization or biogenesis	18832	17446	GO:0009987	IEA,IBA,IEA,IBA IEA,IBA IEA,IEA,IBA,IEA,IEA,IEA,IEA,IEA,IBA IEA,IBA IEA,IBA IEA,IEA,IEA,IEA,IMP,IDA,IMP IBA,IBA IEA,IEA,IEA,IEA,IGI,IEA,IEA,IEA,IBA,IBA IEA,IEA,IBA,IEA,IEA,IEA,IEA,IEA,ISS IEA,IEA,ISS IEA,IEA,IEA,IDA,IMP,IEA,IEA,IBA IEA,IEA,IBA,IBA,IBA IEA,IEA,IBA IEA,IEA,IEA,IBA IEA,IBA,IBA,IBA,IBA IEA,IBA,IBA,IBA,IBA IEA,IBA,IBA,IBA,IEA,IEA,IEA,IBA,ISS IBA IEA,IBA IEA,IBA,IBA IEA,IBA,IBA,IBA,IBA…	ENSBTAG00000047262	FALSE	KRT42
query_1	TRUE	2.95868e-05	6431	162	88	0.54321	0.0136837	GO:0071840	GO:BP	cellular component organization or biogenesis	18832	17446	GO:0009987	IEA,IBA,IEA,IBA IEA,IBA IEA,IEA,IBA,IEA,IEA,IEA,IEA,IEA,IBA IEA,IBA IEA,IBA IEA,IEA,IEA,IEA,IMP,IDA,IMP IBA,IBA IEA,IEA,IEA,IEA,IGI,IEA,IEA,IEA,IBA,IBA IEA,IEA,IBA,IEA,IEA,IEA,IEA,IEA,ISS IEA,IEA,ISS IEA,IEA,IEA,IDA,IMP,IEA,IEA,IBA IEA,IEA,IBA,IBA,IBA IEA,IEA,IBA IEA,IEA,IEA,IBA IEA,IBA,IBA,IBA,IBA IEA,IBA,IBA,IBA,IBA IEA,IBA,IBA,IBA,IEA,IEA,IEA,IBA,ISS IBA IEA,IBA IEA,IBA,IBA IEA,IBA,IBA,IBA,IBA…	ENSBTAG00000004905	FALSE	KRT19
query_1	TRUE	2.95868e-05	6431	162	88	0.54321	0.0136837	GO:0071840	GO:BP	cellular component organization or biogenesis	18832	17446	GO:0009987	IEA,IBA,IEA,IBA IEA,IBA IEA,IEA,IBA,IEA,IEA,IEA,IEA,IEA,IBA IEA,IBA IEA,IBA IEA,IEA,IEA,IEA,IMP,IDA,IMP IBA,IBA IEA,IEA,IEA,IEA,IGI,IEA,IEA,IEA,IBA,IBA IEA,IEA,IBA,IEA,IEA,IEA,IEA,IEA,ISS IEA,IEA,ISS IEA,IEA,IEA,IDA,IMP,IEA,IEA,IBA IEA,IEA,IBA,IBA,IBA IEA,IEA,IBA IEA,IEA,IEA,IBA IEA,IBA,IBA,IBA,IBA IEA,IBA,IBA,IBA,IBA IEA,IBA,IBA,IBA,IEA,IEA,IEA,IBA,ISS IBA IEA,IBA IEA,IBA,IBA IEA,IBA,IBA,IBA,IBA…	ENSBTAG00000004903	FALSE	KRT15
query_1	TRUE	2.95868e-05	6431	162	88	0.54321	0.0136837	GO:0071840	GO:BP	cellular component organization or biogenesis	18832	17446	GO:0009987	IEA,IBA,IEA,IBA IEA,IBA IEA,IEA,IBA,IEA,IEA,IEA,IEA,IEA,IBA IEA,IBA IEA,IBA IEA,IEA,IEA,IEA,IMP,IDA,IMP IBA,IBA IEA,IEA,IEA,IEA,IGI,IEA,IEA,IEA,IBA,IBA IEA,IEA,IBA,IEA,IEA,IEA,IEA,IEA,ISS IEA,IEA,ISS IEA,IEA,IEA,IDA,IMP,IEA,IEA,IBA IEA,IEA,IBA,IBA,IBA IEA,IEA,IBA IEA,IEA,IEA,IBA IEA,IBA,IBA,IBA,IBA IEA,IBA,IBA,IBA,IBA IEA,IBA,IBA,IBA,IEA,IEA,IEA,IBA,ISS IBA IEA,IBA IEA,IBA,IBA IEA,IBA,IBA,IBA,IBA…	ENSBTAG00000037553	FALSE	KRT33A
query_1	TRUE	2.95868e-05	6431	162	88	0.54321	0.0136837	GO:0071840	GO:BP	cellular component organization or biogenesis	18832	17446	GO:0009987	IEA,IBA,IEA,IBA IEA,IBA IEA,IEA,IBA,IEA,IEA,IEA,IEA,IEA,IBA IEA,IBA IEA,IBA IEA,IEA,IEA,IEA,IMP,IDA,IMP IBA,IBA IEA,IEA,IEA,IEA,IGI,IEA,IEA,IEA,IBA,IBA IEA,IEA,IBA,IEA,IEA,IEA,IEA,IEA,ISS IEA,IEA,ISS IEA,IEA,IEA,IDA,IMP,IEA,IEA,IBA IEA,IEA,IBA,IBA,IBA IEA,IEA,IBA IEA,IEA,IEA,IBA IEA,IBA,IBA,IBA,IBA IEA,IBA,IBA,IBA,IBA IEA,IBA,IBA,IBA,IEA,IEA,IEA,IBA,ISS IBA IEA,IBA IEA,IBA,IBA IEA,IBA,IBA,IBA,IBA…	ENSBTAG00000016384	FALSE	KRT32
query_1	TRUE	2.95868e-05	6431	162	88	0.54321	0.0136837	GO:0071840	GO:BP	cellular component organization or biogenesis	18832	17446	GO:0009987	IEA,IBA,IEA,IBA IEA,IBA IEA,IEA,IBA,IEA,IEA,IEA,IEA,IEA,IBA IEA,IBA IEA,IBA IEA,IEA,IEA,IEA,IMP,IDA,IMP IBA,IBA IEA,IEA,IEA,IEA,IGI,IEA,IEA,IEA,IBA,IBA IEA,IEA,IBA,IEA,IEA,IEA,IEA,IEA,ISS IEA,IEA,ISS IEA,IEA,IEA,IDA,IMP,IEA,IEA,IBA IEA,IEA,IBA,IBA,IBA IEA,IEA,IBA IEA,IEA,IEA,IBA IEA,IBA,IBA,IBA,IBA IEA,IBA,IBA,IBA,IBA IEA,IBA,IBA,IBA,IEA,IEA,IEA,IBA,ISS IBA IEA,IBA IEA,IBA,IBA IEA,IBA,IBA,IBA,IBA…	ENSBTAG00000005077	FALSE	CXCL12
query_1	TRUE	2.95868e-05	6431	162	88	0.54321	0.0136837	GO:0071840	GO:BP	cellular component organization or biogenesis	18832	17446	GO:0009987	IEA,IBA,IEA,IBA IEA,IBA IEA,IEA,IBA,IEA,IEA,IEA,IEA,IEA,IBA IEA,IBA IEA,IBA IEA,IEA,IEA,IEA,IMP,IDA,IMP IBA,IBA IEA,IEA,IEA,IEA,IGI,IEA,IEA,IEA,IBA,IBA IEA,IEA,IBA,IEA,IEA,IEA,IEA,IEA,ISS IEA,IEA,ISS IEA,IEA,IEA,IDA,IMP,IEA,IEA,IBA IEA,IEA,IBA,IBA,IBA IEA,IEA,IBA IEA,IEA,IEA,IBA IEA,IBA,IBA,IBA,IBA IEA,IBA,IBA,IBA,IBA IEA,IBA,IBA,IBA,IEA,IEA,IEA,IBA,ISS IBA IEA,IBA IEA,IBA,IBA IEA,IBA,IBA,IBA,IBA…	ENSBTAG00000044100	FALSE	HEATR1
query_1	TRUE	2.95868e-05	6431	162	88	0.54321	0.0136837	GO:0071840	GO:BP	cellular component organization or biogenesis	18832	17446	GO:0009987	IEA,IBA,IEA,IBA IEA,IBA IEA,IEA,IBA,IEA,IEA,IEA,IEA,IEA,IBA IEA,IBA IEA,IBA IEA,IEA,IEA,IEA,IMP,IDA,IMP IBA,IBA IEA,IEA,IEA,IEA,IGI,IEA,IEA,IEA,IBA,IBA IEA,IEA,IBA,IEA,IEA,IEA,IEA,IEA,ISS IEA,IEA,ISS IEA,IEA,IEA,IDA,IMP,IEA,IEA,IBA IEA,IEA,IBA,IBA,IBA IEA,IEA,IBA IEA,IEA,IEA,IBA IEA,IBA,IBA,IBA,IBA IEA,IBA,IBA,IBA,IBA IEA,IBA,IBA,IBA,IEA,IEA,IEA,IBA,ISS IBA IEA,IBA IEA,IBA,IBA IEA,IBA,IBA,IBA,IBA…	ENSBTAG00000009696	FALSE	ACTN2
query_1	TRUE	2.95868e-05	6431	162	88	0.54321	0.0136837	GO:0071840	GO:BP	cellular component organization or biogenesis	18832	17446	GO:0009987	IEA,IBA,IEA,IBA IEA,IBA IEA,IEA,IBA,IEA,IEA,IEA,IEA,IEA,IBA IEA,IBA IEA,IBA IEA,IEA,IEA,IEA,IMP,IDA,IMP IBA,IBA IEA,IEA,IEA,IEA,IGI,IEA,IEA,IEA,IBA,IBA IEA,IEA,IBA,IEA,IEA,IEA,IEA,IEA,ISS IEA,IEA,ISS IEA,IEA,IEA,IDA,IMP,IEA,IEA,IBA IEA,IEA,IBA,IBA,IBA IEA,IEA,IBA IEA,IEA,IEA,IBA IEA,IBA,IBA,IBA,IBA IEA,IBA,IBA,IBA,IBA IEA,IBA,IBA,IBA,IEA,IEA,IEA,IBA,ISS IBA IEA,IBA IEA,IBA,IBA IEA,IBA,IBA,IBA,IBA…	ENSBTAG00000007244	FALSE	NID1
query_1	TRUE	2.95868e-05	6431	162	88	0.54321	0.0136837	GO:0071840	GO:BP	cellular component organization or biogenesis	18832	17446	GO:0009987	IEA,IBA,IEA,IBA IEA,IBA IEA,IEA,IBA,IEA,IEA,IEA,IEA,IEA,IBA IEA,IBA IEA,IBA IEA,IEA,IEA,IEA,IMP,IDA,IMP IBA,IBA IEA,IEA,IEA,IEA,IGI,IEA,IEA,IEA,IBA,IBA IEA,IEA,IBA,IEA,IEA,IEA,IEA,IEA,ISS IEA,IEA,ISS IEA,IEA,IEA,IDA,IMP,IEA,IEA,IBA IEA,IEA,IBA,IBA,IBA IEA,IEA,IBA IEA,IEA,IEA,IBA IEA,IBA,IBA,IBA,IBA IEA,IBA,IBA,IBA,IBA IEA,IBA,IBA,IBA,IEA,IEA,IEA,IBA,ISS IBA IEA,IBA IEA,IBA,IBA IEA,IBA,IBA,IBA,IBA…	ENSBTAG00000059298	FALSE	U6
query_1	TRUE	2.95868e-05	6431	162	88	0.54321	0.0136837	GO:0071840	GO:BP	cellular component organization or biogenesis	18832	17446	GO:0009987	IEA,IBA,IEA,IBA IEA,IBA IEA,IEA,IBA,IEA,IEA,IEA,IEA,IEA,IBA IEA,IBA IEA,IBA IEA,IEA,IEA,IEA,IMP,IDA,IMP IBA,IBA IEA,IEA,IEA,IEA,IGI,IEA,IEA,IEA,IBA,IBA IEA,IEA,IBA,IEA,IEA,IEA,IEA,IEA,ISS IEA,IEA,ISS IEA,IEA,IEA,IDA,IMP,IEA,IEA,IBA IEA,IEA,IBA,IBA,IBA IEA,IEA,IBA IEA,IEA,IEA,IBA IEA,IBA,IBA,IBA,IBA IEA,IBA,IBA,IBA,IBA IEA,IBA,IBA,IBA,IEA,IEA,IEA,IBA,ISS IBA IEA,IBA IEA,IBA,IBA IEA,IBA,IBA,IBA,IBA…	ENSBTAG00000021291	FALSE	STXBP6
query_1	TRUE	2.95868e-05	6431	162	88	0.54321	0.0136837	GO:0071840	GO:BP	cellular component organization or biogenesis	18832	17446	GO:0009987	IEA,IBA,IEA,IBA IEA,IBA IEA,IEA,IBA,IEA,IEA,IEA,IEA,IEA,IBA IEA,IBA IEA,IBA IEA,IEA,IEA,IEA,IMP,IDA,IMP IBA,IBA IEA,IEA,IEA,IEA,IGI,IEA,IEA,IEA,IBA,IBA IEA,IEA,IBA,IEA,IEA,IEA,IEA,IEA,ISS IEA,IEA,ISS IEA,IEA,IEA,IDA,IMP,IEA,IEA,IBA IEA,IEA,IBA,IBA,IBA IEA,IEA,IBA IEA,IEA,IEA,IBA IEA,IBA,IBA,IBA,IBA IEA,IBA,IBA,IBA,IBA IEA,IBA,IBA,IBA,IEA,IEA,IEA,IBA,ISS IBA IEA,IBA IEA,IBA,IBA IEA,IBA,IBA,IBA,IBA…	ENSBTAG00000021381	FALSE	DAAM2
query_1	TRUE	2.95868e-05	6431	162	88	0.54321	0.0136837	GO:0071840	GO:BP	cellular component organization or biogenesis	18832	17446	GO:0009987	IEA,IBA,IEA,IBA IEA,IBA IEA,IEA,IBA,IEA,IEA,IEA,IEA,IEA,IBA IEA,IBA IEA,IBA IEA,IEA,IEA,IEA,IMP,IDA,IMP IBA,IBA IEA,IEA,IEA,IEA,IGI,IEA,IEA,IEA,IBA,IBA IEA,IEA,IBA,IEA,IEA,IEA,IEA,IEA,ISS IEA,IEA,ISS IEA,IEA,IEA,IDA,IMP,IEA,IEA,IBA IEA,IEA,IBA,IBA,IBA IEA,IEA,IBA IEA,IEA,IEA,IBA IEA,IBA,IBA,IBA,IBA IEA,IBA,IBA,IBA,IBA IEA,IBA,IBA,IBA,IEA,IEA,IEA,IBA,ISS IBA IEA,IBA IEA,IBA,IBA IEA,IBA,IBA,IBA,IBA…	ENSBTAG00000043518	FALSE	U6
query_1	TRUE	2.95868e-05	6431	162	88	0.54321	0.0136837	GO:0071840	GO:BP	cellular component organization or biogenesis	18832	17446	GO:0009987	IEA,IBA,IEA,IBA IEA,IBA IEA,IEA,IBA,IEA,IEA,IEA,IEA,IEA,IBA IEA,IBA IEA,IBA IEA,IEA,IEA,IEA,IMP,IDA,IMP IBA,IBA IEA,IEA,IEA,IEA,IGI,IEA,IEA,IEA,IBA,IBA IEA,IEA,IBA,IEA,IEA,IEA,IEA,IEA,ISS IEA,IEA,ISS IEA,IEA,IEA,IDA,IMP,IEA,IEA,IBA IEA,IEA,IBA,IBA,IBA IEA,IEA,IBA IEA,IEA,IEA,IBA IEA,IBA,IBA,IBA,IBA IEA,IBA,IBA,IBA,IBA IEA,IBA,IBA,IBA,IEA,IEA,IEA,IBA,ISS IBA IEA,IBA IEA,IBA,IBA IEA,IBA,IBA,IBA,IBA…	ENSBTAG00000062680	FALSE	U6
query_1	TRUE	0.000516527	3138	162	51	0.314815	0.0162524	GO:0030154	GO:BP	cell differentiation	18832	6924	GO:0048869	IEA,IEA,IEA,ISS IEA,IEA,IEA,IBA IEA,IBA IEA,IBA IEA,IMP,IEP,IMP IBA IEA,IGI IBA,IEA,IEA,IBA,ISS,ISS IEA,IDA,IEA,IEA,IBA,IBA,IBA IEA,IEA,IBA,IBA,IBA,IBA,IBA IEA,IBA,IBA,IBA,IBA IEA,IBA,IBA,IBA IEA,IEA,IBA,IBA,IBA IEA,IBA,IBA IEA,IBA,IBA,IBA,IEA,IBA,IBA IEA,IBA,IBA IEA	ENSBTAG00000015805	FALSE	SIPA1L1
query_1	TRUE	0.000516527	3138	162	51	0.314815	0.0162524	GO:0030154	GO:BP	cell differentiation	18832	6924	GO:0048869	IEA,IEA,IEA,ISS IEA,IEA,IEA,IBA IEA,IBA IEA,IBA IEA,IMP,IEP,IMP IBA IEA,IGI IBA,IEA,IEA,IBA,ISS,ISS IEA,IDA,IEA,IEA,IBA,IBA,IBA IEA,IEA,IBA,IBA,IBA,IBA,IBA IEA,IBA,IBA,IBA,IBA IEA,IBA,IBA,IBA IEA,IEA,IBA,IBA,IBA IEA,IBA,IBA IEA,IBA,IBA,IBA,IEA,IBA,IBA IEA,IBA,IBA IEA	ENSBTAG00000018469	FALSE	ALDH6A1
query_1	TRUE	0.000516527	3138	162	51	0.314815	0.0162524	GO:0030154	GO:BP	cell differentiation	18832	6924	GO:0048869	IEA,IEA,IEA,ISS IEA,IEA,IEA,IBA IEA,IBA IEA,IBA IEA,IMP,IEP,IMP IBA IEA,IGI IBA,IEA,IEA,IBA,ISS,ISS IEA,IDA,IEA,IEA,IBA,IBA,IBA IEA,IEA,IBA,IBA,IBA,IBA,IBA IEA,IBA,IBA,IBA,IBA IEA,IBA,IBA,IBA IEA,IEA,IBA,IBA,IBA IEA,IBA,IBA IEA,IBA,IBA,IBA,IEA,IBA,IBA IEA,IBA,IBA IEA	ENSBTAG00000015052	FALSE	PROX2
query_1	TRUE	0.000516527	3138	162	51	0.314815	0.0162524	GO:0030154	GO:BP	cell differentiation	18832	6924	GO:0048869	IEA,IEA,IEA,ISS IEA,IEA,IEA,IBA IEA,IBA IEA,IBA IEA,IMP,IEP,IMP IBA IEA,IGI IBA,IEA,IEA,IBA,ISS,ISS IEA,IDA,IEA,IEA,IBA,IBA,IBA IEA,IEA,IBA,IBA,IBA,IBA,IBA IEA,IBA,IBA,IBA,IBA IEA,IBA,IBA,IBA IEA,IEA,IBA,IBA,IBA IEA,IBA,IBA IEA,IBA,IBA,IBA,IEA,IBA,IBA IEA,IBA,IBA IEA	ENSBTAG00000008664	FALSE	EIF2B2
query_1	TRUE	0.000516527	3138	162	51	0.314815	0.0162524	GO:0030154	GO:BP	cell differentiation	18832	6924	GO:0048869	IEA,IEA,IEA,ISS IEA,IEA,IEA,IBA IEA,IBA IEA,IBA IEA,IMP,IEP,IMP IBA IEA,IGI IBA,IEA,IEA,IBA,ISS,ISS IEA,IDA,IEA,IEA,IBA,IBA,IBA IEA,IEA,IBA,IBA,IBA,IBA,IBA IEA,IBA,IBA,IBA,IBA IEA,IBA,IBA,IBA IEA,IEA,IBA,IBA,IBA IEA,IBA,IBA IEA,IBA,IBA,IBA,IEA,IBA,IBA IEA,IBA,IBA IEA	ENSBTAG00000045812	FALSE	GSX2
query_1	TRUE	0.000516527	3138	162	51	0.314815	0.0162524	GO:0030154	GO:BP	cell differentiation	18832	6924	GO:0048869	IEA,IEA,IEA,ISS IEA,IEA,IEA,IBA IEA,IBA IEA,IBA IEA,IMP,IEP,IMP IBA IEA,IGI IBA,IEA,IEA,IBA,ISS,ISS IEA,IDA,IEA,IEA,IBA,IBA,IBA IEA,IEA,IBA,IBA,IBA,IBA,IBA IEA,IBA,IBA,IBA,IBA IEA,IBA,IBA,IBA IEA,IEA,IBA,IBA,IBA IEA,IBA,IBA IEA,IBA,IBA,IBA,IEA,IBA,IBA IEA,IBA,IBA IEA	ENSBTAG00000007173	FALSE	PDGFRA
query_1	TRUE	0.000516527	3138	162	51	0.314815	0.0162524	GO:0030154	GO:BP	cell differentiation	18832	6924	GO:0048869	IEA,IEA,IEA,ISS IEA,IEA,IEA,IBA IEA,IBA IEA,IBA IEA,IMP,IEP,IMP IBA IEA,IGI IBA,IEA,IEA,IBA,ISS,ISS IEA,IDA,IEA,IEA,IBA,IBA,IBA IEA,IEA,IBA,IBA,IBA,IBA,IBA IEA,IBA,IBA,IBA,IBA IEA,IBA,IBA,IBA IEA,IEA,IBA,IBA,IBA IEA,IBA,IBA IEA,IBA,IBA,IBA,IEA,IBA,IBA IEA,IBA,IBA IEA	ENSBTAG00000020679	FALSE	CNTN1
query_1	TRUE	0.000516527	3138	162	51	0.314815	0.0162524	GO:0030154	GO:BP	cell differentiation	18832	6924	GO:0048869	IEA,IEA,IEA,ISS IEA,IEA,IEA,IBA IEA,IBA IEA,IBA IEA,IMP,IEP,IMP IBA IEA,IGI IBA,IEA,IEA,IBA,ISS,ISS IEA,IDA,IEA,IEA,IBA,IBA,IBA IEA,IEA,IBA,IBA,IBA,IBA,IBA IEA,IBA,IBA,IBA,IBA IEA,IBA,IBA,IBA IEA,IEA,IBA,IBA,IBA IEA,IBA,IBA IEA,IBA,IBA,IBA,IEA,IBA,IBA IEA,IBA,IBA IEA	ENSBTAG00000016260	FALSE	LRRK2
query_1	TRUE	0.000516527	3138	162	51	0.314815	0.0162524	GO:0030154	GO:BP	cell differentiation	18832	6924	GO:0048869	IEA,IEA,IEA,ISS IEA,IEA,IEA,IBA IEA,IBA IEA,IBA IEA,IMP,IEP,IMP IBA IEA,IGI IBA,IEA,IEA,IBA,ISS,ISS IEA,IDA,IEA,IEA,IBA,IBA,IBA IEA,IEA,IBA,IBA,IBA,IBA,IBA IEA,IBA,IBA,IBA,IBA IEA,IBA,IBA,IBA IEA,IEA,IBA,IBA,IBA IEA,IBA,IBA IEA,IBA,IBA,IBA,IEA,IBA,IBA IEA,IBA,IBA IEA	ENSBTAG00000051910	FALSE	FGF10
query_1	TRUE	0.000516527	3138	162	51	0.314815	0.0162524	GO:0030154	GO:BP	cell differentiation	18832	6924	GO:0048869	IEA,IEA,IEA,ISS IEA,IEA,IEA,IBA IEA,IBA IEA,IBA IEA,IMP,IEP,IMP IBA IEA,IGI IBA,IEA,IEA,IBA,ISS,ISS IEA,IDA,IEA,IEA,IBA,IBA,IBA IEA,IEA,IBA,IBA,IBA,IBA,IBA IEA,IBA,IBA,IBA,IBA IEA,IBA,IBA,IBA IEA,IEA,IBA,IBA,IBA IEA,IBA,IBA IEA,IBA,IBA,IBA,IEA,IBA,IBA IEA,IBA,IBA IEA	ENSBTAG00000004059	FALSE	SOAT1
query_1	TRUE	0.000516527	3138	162	51	0.314815	0.0162524	GO:0030154	GO:BP	cell differentiation	18832	6924	GO:0048869	IEA,IEA,IEA,ISS IEA,IEA,IEA,IBA IEA,IBA IEA,IBA IEA,IMP,IEP,IMP IBA IEA,IGI IBA,IEA,IEA,IBA,ISS,ISS IEA,IDA,IEA,IEA,IBA,IBA,IBA IEA,IEA,IBA,IBA,IBA,IBA,IBA IEA,IBA,IBA,IBA,IBA IEA,IBA,IBA,IBA IEA,IEA,IBA,IBA,IBA IEA,IBA,IBA IEA,IBA,IBA,IBA,IEA,IBA,IBA IEA,IBA,IBA IEA	ENSBTAG00000002167	FALSE	NPHS2
query_1	TRUE	0.000516527	3138	162	51	0.314815	0.0162524	GO:0030154	GO:BP	cell differentiation	18832	6924	GO:0048869	IEA,IEA,IEA,ISS IEA,IEA,IEA,IBA IEA,IBA IEA,IBA IEA,IMP,IEP,IMP IBA IEA,IGI IBA,IEA,IEA,IBA,ISS,ISS IEA,IDA,IEA,IEA,IBA,IBA,IBA IEA,IEA,IBA,IBA,IBA,IBA,IBA IEA,IBA,IBA,IBA,IBA IEA,IBA,IBA,IBA IEA,IEA,IBA,IBA,IBA IEA,IBA,IBA IEA,IBA,IBA,IBA,IEA,IBA,IBA IEA,IBA,IBA IEA	ENSBTAG00000002407	FALSE	TDRD5
query_1	TRUE	0.000516527	3138	162	51	0.314815	0.0162524	GO:0030154	GO:BP	cell differentiation	18832	6924	GO:0048869	IEA,IEA,IEA,ISS IEA,IEA,IEA,IBA IEA,IBA IEA,IBA IEA,IMP,IEP,IMP IBA IEA,IGI IBA,IEA,IEA,IBA,ISS,ISS IEA,IDA,IEA,IEA,IBA,IBA,IBA IEA,IEA,IBA,IBA,IBA,IBA,IBA IEA,IBA,IBA,IBA,IBA IEA,IBA,IBA,IBA IEA,IEA,IBA,IBA,IBA IEA,IBA,IBA IEA,IBA,IBA,IBA,IEA,IBA,IBA IEA,IBA,IBA IEA	ENSBTAG00000003992	FALSE	LHX4
query_1	TRUE	0.000516527	3138	162	51	0.314815	0.0162524	GO:0030154	GO:BP	cell differentiation	18832	6924	GO:0048869	IEA,IEA,IEA,ISS IEA,IEA,IEA,IBA IEA,IBA IEA,IBA IEA,IMP,IEP,IMP IBA IEA,IGI IBA,IEA,IEA,IBA,ISS,ISS IEA,IDA,IEA,IEA,IBA,IBA,IBA IEA,IEA,IBA,IBA,IBA,IBA,IBA IEA,IBA,IBA,IBA,IBA IEA,IBA,IBA,IBA IEA,IEA,IBA,IBA,IBA IEA,IBA,IBA IEA,IBA,IBA,IBA,IEA,IBA,IBA IEA,IBA,IBA IEA	ENSBTAG00000006474	FALSE	EPCAM
query_1	TRUE	0.000516527	3138	162	51	0.314815	0.0162524	GO:0030154	GO:BP	cell differentiation	18832	6924	GO:0048869	IEA,IEA,IEA,ISS IEA,IEA,IEA,IBA IEA,IBA IEA,IBA IEA,IMP,IEP,IMP IBA IEA,IGI IBA,IEA,IEA,IBA,ISS,ISS IEA,IDA,IEA,IEA,IBA,IBA,IBA IEA,IEA,IBA,IBA,IBA,IBA,IBA IEA,IBA,IBA,IBA,IBA IEA,IBA,IBA,IBA IEA,IEA,IBA,IBA,IBA IEA,IBA,IBA IEA,IBA,IBA,IBA,IEA,IBA,IBA IEA,IBA,IBA IEA	ENSBTAG00000002742	FALSE	MSH2
query_1	TRUE	0.000516527	3138	162	51	0.314815	0.0162524	GO:0030154	GO:BP	cell differentiation	18832	6924	GO:0048869	IEA,IEA,IEA,ISS IEA,IEA,IEA,IBA IEA,IBA IEA,IBA IEA,IMP,IEP,IMP IBA IEA,IGI IBA,IEA,IEA,IBA,ISS,ISS IEA,IDA,IEA,IEA,IBA,IBA,IBA IEA,IEA,IBA,IBA,IBA,IBA,IBA IEA,IBA,IBA,IBA,IBA IEA,IBA,IBA,IBA IEA,IEA,IBA,IBA,IBA IEA,IBA,IBA IEA,IBA,IBA,IBA,IEA,IBA,IBA IEA,IBA,IBA IEA	ENSBTAG00000000841	FALSE	LZTS1
query_1	TRUE	0.000516527	3138	162	51	0.314815	0.0162524	GO:0030154	GO:BP	cell differentiation	18832	6924	GO:0048869	IEA,IEA,IEA,ISS IEA,IEA,IEA,IBA IEA,IBA IEA,IBA IEA,IMP,IEP,IMP IBA IEA,IGI IBA,IEA,IEA,IBA,ISS,ISS IEA,IDA,IEA,IEA,IBA,IBA,IBA IEA,IEA,IBA,IBA,IBA,IBA,IBA IEA,IBA,IBA,IBA,IBA IEA,IBA,IBA,IBA IEA,IEA,IBA,IBA,IBA IEA,IBA,IBA IEA,IBA,IBA,IBA,IEA,IBA,IBA IEA,IBA,IBA IEA	ENSBTAG00000016284	FALSE	IL7
query_1	TRUE	0.000516527	3138	162	51	0.314815	0.0162524	GO:0030154	GO:BP	cell differentiation	18832	6924	GO:0048869	IEA,IEA,IEA,ISS IEA,IEA,IEA,IBA IEA,IBA IEA,IBA IEA,IMP,IEP,IMP IBA IEA,IGI IBA,IEA,IEA,IBA,ISS,ISS IEA,IDA,IEA,IEA,IBA,IBA,IBA IEA,IEA,IBA,IBA,IBA,IBA,IBA IEA,IBA,IBA,IBA,IBA IEA,IBA,IBA,IBA IEA,IEA,IBA,IBA,IBA IEA,IBA,IBA IEA,IBA,IBA,IBA,IEA,IBA,IBA IEA,IBA,IBA IEA	ENSBTAG00000006466	FALSE	CD53
query_1	TRUE	0.000516527	3138	162	51	0.314815	0.0162524	GO:0030154	GO:BP	cell differentiation	18832	6924	GO:0048869	IEA,IEA,IEA,ISS IEA,IEA,IEA,IBA IEA,IBA IEA,IBA IEA,IMP,IEP,IMP IBA IEA,IGI IBA,IEA,IEA,IBA,ISS,ISS IEA,IDA,IEA,IEA,IBA,IBA,IBA IEA,IEA,IBA,IBA,IBA,IBA,IBA IEA,IBA,IBA,IBA,IBA IEA,IBA,IBA,IBA IEA,IEA,IBA,IBA,IBA IEA,IBA,IBA IEA,IBA,IBA,IBA,IEA,IBA,IBA IEA,IBA,IBA IEA	ENSBTAG00000060532	FALSE	RBM15
query_1	TRUE	0.000516527	3138	162	51	0.314815	0.0162524	GO:0030154	GO:BP	cell differentiation	18832	6924	GO:0048869	IEA,IEA,IEA,ISS IEA,IEA,IEA,IBA IEA,IBA IEA,IBA IEA,IMP,IEP,IMP IBA IEA,IGI IBA,IEA,IEA,IBA,ISS,ISS IEA,IDA,IEA,IEA,IBA,IBA,IBA IEA,IEA,IBA,IBA,IBA,IBA,IBA IEA,IBA,IBA,IBA,IBA IEA,IBA,IBA,IBA IEA,IEA,IBA,IBA,IBA IEA,IBA,IBA IEA,IBA,IBA,IBA,IEA,IBA,IBA IEA,IBA,IBA IEA	ENSBTAG00000019262	FALSE	TOP2A
query_1	TRUE	0.000516527	3138	162	51	0.314815	0.0162524	GO:0030154	GO:BP	cell differentiation	18832	6924	GO:0048869	IEA,IEA,IEA,ISS IEA,IEA,IEA,IBA IEA,IBA IEA,IBA IEA,IMP,IEP,IMP IBA IEA,IGI IBA,IEA,IEA,IBA,ISS,ISS IEA,IDA,IEA,IEA,IBA,IBA,IBA IEA,IEA,IBA,IBA,IBA,IBA,IBA IEA,IBA,IBA,IBA,IBA IEA,IBA,IBA,IBA IEA,IEA,IBA,IBA,IBA IEA,IBA,IBA IEA,IBA,IBA,IBA,IEA,IBA,IBA IEA,IBA,IBA IEA	ENSBTAG00000015133	FALSE	CCR7
query_1	TRUE	0.000516527	3138	162	51	0.314815	0.0162524	GO:0030154	GO:BP	cell differentiation	18832	6924	GO:0048869	IEA,IEA,IEA,ISS IEA,IEA,IEA,IBA IEA,IBA IEA,IBA IEA,IMP,IEP,IMP IBA IEA,IGI IBA,IEA,IEA,IBA,ISS,ISS IEA,IDA,IEA,IEA,IBA,IBA,IBA IEA,IEA,IBA,IBA,IBA,IBA,IBA IEA,IBA,IBA,IBA,IBA IEA,IBA,IBA,IBA IEA,IEA,IBA,IBA,IBA IEA,IBA,IBA IEA,IBA,IBA,IBA,IEA,IBA,IBA IEA,IBA,IBA IEA	ENSBTAG00000030548	FALSE	KRT27
query_1	TRUE	0.000516527	3138	162	51	0.314815	0.0162524	GO:0030154	GO:BP	cell differentiation	18832	6924	GO:0048869	IEA,IEA,IEA,ISS IEA,IEA,IEA,IBA IEA,IBA IEA,IBA IEA,IMP,IEP,IMP IBA IEA,IGI IBA,IEA,IEA,IBA,ISS,ISS IEA,IDA,IEA,IEA,IBA,IBA,IBA IEA,IEA,IBA,IBA,IBA,IBA,IBA IEA,IBA,IBA,IBA,IBA IEA,IBA,IBA,IBA IEA,IEA,IBA,IBA,IBA IEA,IBA,IBA IEA,IBA,IBA,IBA,IEA,IBA,IBA IEA,IBA,IBA IEA	ENSBTAG00000040279	FALSE	KRT24
query_1	TRUE	0.000516527	3138	162	51	0.314815	0.0162524	GO:0030154	GO:BP	cell differentiation	18832	6924	GO:0048869	IEA,IEA,IEA,ISS IEA,IEA,IEA,IBA IEA,IBA IEA,IBA IEA,IMP,IEP,IMP IBA IEA,IGI IBA,IEA,IEA,IBA,ISS,ISS IEA,IDA,IEA,IEA,IBA,IBA,IBA IEA,IEA,IBA,IBA,IBA,IBA,IBA IEA,IBA,IBA,IBA,IBA IEA,IBA,IBA,IBA IEA,IEA,IBA,IBA,IBA IEA,IBA,IBA IEA,IBA,IBA,IBA,IEA,IBA,IBA IEA,IBA,IBA IEA	ENSBTAG00000020824	FALSE	KRT10
query_1	TRUE	0.000516527	3138	162	51	0.314815	0.0162524	GO:0030154	GO:BP	cell differentiation	18832	6924	GO:0048869	IEA,IEA,IEA,ISS IEA,IEA,IEA,IBA IEA,IBA IEA,IBA IEA,IMP,IEP,IMP IBA IEA,IGI IBA,IEA,IEA,IBA,ISS,ISS IEA,IDA,IEA,IEA,IBA,IBA,IBA IEA,IEA,IBA,IBA,IBA,IBA,IBA IEA,IBA,IBA,IBA,IBA IEA,IBA,IBA,IBA IEA,IEA,IBA,IBA,IBA IEA,IBA,IBA IEA,IBA,IBA,IBA,IEA,IBA,IBA IEA,IBA,IBA IEA	ENSBTAG00000011459	FALSE	KLHL10
query_1	TRUE	0.000516527	3138	162	51	0.314815	0.0162524	GO:0030154	GO:BP	cell differentiation	18832	6924	GO:0048869	IEA,IEA,IEA,ISS IEA,IEA,IEA,IBA IEA,IBA IEA,IBA IEA,IMP,IEP,IMP IBA IEA,IGI IBA,IEA,IEA,IBA,ISS,ISS IEA,IDA,IEA,IEA,IBA,IBA,IBA IEA,IEA,IBA,IBA,IBA,IBA,IBA IEA,IBA,IBA,IBA,IBA IEA,IBA,IBA,IBA IEA,IEA,IBA,IBA,IBA IEA,IBA,IBA IEA,IBA,IBA,IBA,IEA,IBA,IBA IEA,IBA,IBA IEA	ENSBTAG00000007794	FALSE	KRT20
query_1	TRUE	0.000516527	3138	162	51	0.314815	0.0162524	GO:0030154	GO:BP	cell differentiation	18832	6924	GO:0048869	IEA,IEA,IEA,ISS IEA,IEA,IEA,IBA IEA,IBA IEA,IBA IEA,IMP,IEP,IMP IBA IEA,IGI IBA,IEA,IEA,IBA,ISS,ISS IEA,IDA,IEA,IEA,IBA,IBA,IBA IEA,IEA,IBA,IBA,IBA,IBA,IBA IEA,IBA,IBA,IBA,IBA IEA,IBA,IBA,IBA IEA,IEA,IBA,IBA,IBA IEA,IBA,IBA IEA,IBA,IBA,IBA,IEA,IBA,IBA IEA,IBA,IBA IEA	ENSBTAG00000040460	FALSE	KRT23
query_1	TRUE	0.000516527	3138	162	51	0.314815	0.0162524	GO:0030154	GO:BP	cell differentiation	18832	6924	GO:0048869	IEA,IEA,IEA,ISS IEA,IEA,IEA,IBA IEA,IBA IEA,IBA IEA,IMP,IEP,IMP IBA IEA,IGI IBA,IEA,IEA,IBA,ISS,ISS IEA,IDA,IEA,IEA,IBA,IBA,IBA IEA,IEA,IBA,IBA,IBA,IBA,IBA IEA,IBA,IBA,IBA,IBA IEA,IBA,IBA,IBA IEA,IEA,IBA,IBA,IBA IEA,IBA,IBA IEA,IBA,IBA,IBA,IEA,IBA,IBA IEA,IBA,IBA IEA	ENSBTAG00000020078	FALSE	KRT39
query_1	TRUE	0.000516527	3138	162	51	0.314815	0.0162524	GO:0030154	GO:BP	cell differentiation	18832	6924	GO:0048869	IEA,IEA,IEA,ISS IEA,IEA,IEA,IBA IEA,IBA IEA,IBA IEA,IMP,IEP,IMP IBA IEA,IGI IBA,IEA,IEA,IBA,ISS,ISS IEA,IDA,IEA,IEA,IBA,IBA,IBA IEA,IEA,IBA,IBA,IBA,IBA,IBA IEA,IBA,IBA,IBA,IBA IEA,IBA,IBA,IBA IEA,IEA,IBA,IBA,IBA IEA,IBA,IBA IEA,IBA,IBA,IBA,IEA,IBA,IBA IEA,IBA,IBA IEA	ENSBTAG00000017408	FALSE	KRT40
query_1	TRUE	0.000516527	3138	162	51	0.314815	0.0162524	GO:0030154	GO:BP	cell differentiation	18832	6924	GO:0048869	IEA,IEA,IEA,ISS IEA,IEA,IEA,IBA IEA,IBA IEA,IBA IEA,IMP,IEP,IMP IBA IEA,IGI IBA,IEA,IEA,IBA,ISS,ISS IEA,IDA,IEA,IEA,IBA,IBA,IBA IEA,IEA,IBA,IBA,IBA,IBA,IBA IEA,IBA,IBA,IBA,IBA IEA,IBA,IBA,IBA IEA,IEA,IBA,IBA,IBA IEA,IBA,IBA IEA,IBA,IBA,IBA,IEA,IBA,IBA IEA,IBA,IBA IEA	ENSBTAG00000052414	FALSE	HAP1
query_1	TRUE	0.000516527	3138	162	51	0.314815	0.0162524	GO:0030154	GO:BP	cell differentiation	18832	6924	GO:0048869	IEA,IEA,IEA,ISS IEA,IEA,IEA,IBA IEA,IBA IEA,IBA IEA,IMP,IEP,IMP IBA IEA,IGI IBA,IEA,IEA,IBA,ISS,ISS IEA,IDA,IEA,IEA,IBA,IBA,IBA IEA,IEA,IBA,IBA,IBA,IBA,IBA IEA,IBA,IBA,IBA,IBA IEA,IBA,IBA,IBA IEA,IEA,IBA,IBA,IBA IEA,IBA,IBA IEA,IBA,IBA,IBA,IEA,IBA,IBA IEA,IBA,IBA IEA	ENSBTAG00000007583	FALSE	KRT14
query_1	TRUE	0.000516527	3138	162	51	0.314815	0.0162524	GO:0030154	GO:BP	cell differentiation	18832	6924	GO:0048869	IEA,IEA,IEA,ISS IEA,IEA,IEA,IBA IEA,IBA IEA,IBA IEA,IMP,IEP,IMP IBA IEA,IGI IBA,IEA,IEA,IBA,ISS,ISS IEA,IDA,IEA,IEA,IBA,IBA,IBA IEA,IEA,IBA,IBA,IBA,IBA,IBA IEA,IBA,IBA,IBA,IBA IEA,IBA,IBA,IBA IEA,IEA,IBA,IBA,IBA IEA,IBA,IBA IEA,IBA,IBA,IBA,IEA,IBA,IBA IEA,IBA,IBA IEA	ENSBTAG00000050581	FALSE
query_1	TRUE	0.000516527	3138	162	51	0.314815	0.0162524	GO:0030154	GO:BP	cell differentiation	18832	6924	GO:0048869	IEA,IEA,IEA,ISS IEA,IEA,IEA,IBA IEA,IBA IEA,IBA IEA,IMP,IEP,IMP IBA IEA,IGI IBA,IEA,IEA,IBA,ISS,ISS IEA,IDA,IEA,IEA,IBA,IBA,IBA IEA,IEA,IBA,IBA,IBA,IBA,IBA IEA,IBA,IBA,IBA,IBA IEA,IBA,IBA,IBA IEA,IEA,IBA,IBA,IBA IEA,IBA,IBA IEA,IBA,IBA,IBA,IEA,IBA,IBA IEA,IBA,IBA IEA	ENSBTAG00000047165	FALSE	KRT9
query_1	TRUE	0.000516527	3138	162	51	0.314815	0.0162524	GO:0030154	GO:BP	cell differentiation	18832	6924	GO:0048869	IEA,IEA,IEA,ISS IEA,IEA,IEA,IBA IEA,IBA IEA,IBA IEA,IMP,IEP,IMP IBA IEA,IGI IBA,IEA,IEA,IBA,ISS,ISS IEA,IDA,IEA,IEA,IBA,IBA,IBA IEA,IEA,IBA,IBA,IBA,IBA,IBA IEA,IBA,IBA,IBA,IBA IEA,IBA,IBA,IBA IEA,IEA,IBA,IBA,IBA IEA,IBA,IBA IEA,IBA,IBA,IBA,IEA,IBA,IBA IEA,IBA,IBA IEA	ENSBTAG00000033766	FALSE	KRT16
query_1	TRUE	0.000516527	3138	162	51	0.314815	0.0162524	GO:0030154	GO:BP	cell differentiation	18832	6924	GO:0048869	IEA,IEA,IEA,ISS IEA,IEA,IEA,IBA IEA,IBA IEA,IBA IEA,IMP,IEP,IMP IBA IEA,IGI IBA,IEA,IEA,IBA,ISS,ISS IEA,IDA,IEA,IEA,IBA,IBA,IBA IEA,IEA,IBA,IBA,IBA,IBA,IBA IEA,IBA,IBA,IBA,IBA IEA,IBA,IBA,IBA IEA,IEA,IBA,IBA,IBA IEA,IBA,IBA IEA,IBA,IBA,IBA,IEA,IBA,IBA IEA,IBA,IBA IEA	ENSBTAG00000013685	FALSE	KRT31
query_1	TRUE	0.000516527	3138	162	51	0.314815	0.0162524	GO:0030154	GO:BP	cell differentiation	18832	6924	GO:0048869	IEA,IEA,IEA,ISS IEA,IEA,IEA,IBA IEA,IBA IEA,IBA IEA,IMP,IEP,IMP IBA IEA,IGI IBA,IEA,IEA,IBA,ISS,ISS IEA,IDA,IEA,IEA,IBA,IBA,IBA IEA,IEA,IBA,IBA,IBA,IBA,IBA IEA,IBA,IBA,IBA,IBA IEA,IBA,IBA,IBA IEA,IEA,IBA,IBA,IBA IEA,IBA,IBA IEA,IBA,IBA,IBA,IEA,IBA,IBA IEA,IBA,IBA IEA	ENSBTAG00000000573	FALSE	KRT37
query_1	TRUE	0.000516527	3138	162	51	0.314815	0.0162524	GO:0030154	GO:BP	cell differentiation	18832	6924	GO:0048869	IEA,IEA,IEA,ISS IEA,IEA,IEA,IBA IEA,IBA IEA,IBA IEA,IMP,IEP,IMP IBA IEA,IGI IBA,IEA,IEA,IBA,ISS,ISS IEA,IDA,IEA,IEA,IBA,IBA,IBA IEA,IEA,IBA,IBA,IBA,IBA,IBA IEA,IBA,IBA,IBA,IBA IEA,IBA,IBA,IBA IEA,IEA,IBA,IBA,IBA IEA,IBA,IBA IEA,IBA,IBA,IBA,IEA,IBA,IBA IEA,IBA,IBA IEA	ENSBTAG00000046124	FALSE	KRT36
query_1	TRUE	0.000516527	3138	162	51	0.314815	0.0162524	GO:0030154	GO:BP	cell differentiation	18832	6924	GO:0048869	IEA,IEA,IEA,ISS IEA,IEA,IEA,IBA IEA,IBA IEA,IBA IEA,IMP,IEP,IMP IBA IEA,IGI IBA,IEA,IEA,IBA,ISS,ISS IEA,IDA,IEA,IEA,IBA,IBA,IBA IEA,IEA,IBA,IBA,IBA,IBA,IBA IEA,IBA,IBA,IBA,IBA IEA,IBA,IBA,IBA IEA,IEA,IBA,IBA,IBA IEA,IBA,IBA IEA,IBA,IBA,IBA,IEA,IBA,IBA IEA,IBA,IBA IEA	ENSBTAG00000015308	FALSE	SMARCE1
query_1	TRUE	0.000516527	3138	162	51	0.314815	0.0162524	GO:0030154	GO:BP	cell differentiation	18832	6924	GO:0048869	IEA,IEA,IEA,ISS IEA,IEA,IEA,IBA IEA,IBA IEA,IBA IEA,IMP,IEP,IMP IBA IEA,IGI IBA,IEA,IEA,IBA,ISS,ISS IEA,IDA,IEA,IEA,IBA,IBA,IBA IEA,IEA,IBA,IBA,IBA,IBA,IBA IEA,IBA,IBA,IBA,IBA IEA,IBA,IBA,IBA IEA,IEA,IBA,IBA,IBA IEA,IBA,IBA IEA,IBA,IBA,IBA,IEA,IBA,IBA IEA,IBA,IBA IEA	ENSBTAG00000030555	FALSE	KRT28
query_1	TRUE	0.000516527	3138	162	51	0.314815	0.0162524	GO:0030154	GO:BP	cell differentiation	18832	6924	GO:0048869	IEA,IEA,IEA,ISS IEA,IEA,IEA,IBA IEA,IBA IEA,IBA IEA,IMP,IEP,IMP IBA IEA,IGI IBA,IEA,IEA,IBA,ISS,ISS IEA,IDA,IEA,IEA,IBA,IBA,IBA IEA,IEA,IBA,IBA,IBA,IBA,IBA IEA,IBA,IBA,IBA,IBA IEA,IBA,IBA,IBA IEA,IEA,IBA,IBA,IBA IEA,IBA,IBA IEA,IBA,IBA,IBA,IEA,IBA,IBA IEA,IBA,IBA IEA	ENSBTAG00000030542	FALSE	KRT25
query_1	TRUE	0.000516527	3138	162	51	0.314815	0.0162524	GO:0030154	GO:BP	cell differentiation	18832	6924	GO:0048869	IEA,IEA,IEA,ISS IEA,IEA,IEA,IBA IEA,IBA IEA,IBA IEA,IMP,IEP,IMP IBA IEA,IGI IBA,IEA,IEA,IBA,ISS,ISS IEA,IDA,IEA,IEA,IBA,IBA,IBA IEA,IEA,IBA,IBA,IBA,IBA,IBA IEA,IBA,IBA,IBA,IBA IEA,IBA,IBA,IBA IEA,IEA,IBA,IBA,IBA IEA,IBA,IBA IEA,IBA,IBA,IBA,IEA,IBA,IBA IEA,IBA,IBA IEA	ENSBTAG00000006806	FALSE	KRT17
query_1	TRUE	0.000516527	3138	162	51	0.314815	0.0162524	GO:0030154	GO:BP	cell differentiation	18832	6924	GO:0048869	IEA,IEA,IEA,ISS IEA,IEA,IEA,IBA IEA,IBA IEA,IBA IEA,IMP,IEP,IMP IBA IEA,IGI IBA,IEA,IEA,IBA,ISS,ISS IEA,IDA,IEA,IEA,IBA,IBA,IBA IEA,IEA,IBA,IBA,IBA,IBA,IBA IEA,IBA,IBA,IBA,IBA IEA,IBA,IBA,IBA IEA,IEA,IBA,IBA,IBA IEA,IBA,IBA IEA,IBA,IBA,IBA,IEA,IBA,IBA IEA,IBA,IBA IEA	ENSBTAG00000047262	FALSE	KRT42
query_1	TRUE	0.000516527	3138	162	51	0.314815	0.0162524	GO:0030154	GO:BP	cell differentiation	18832	6924	GO:0048869	IEA,IEA,IEA,ISS IEA,IEA,IEA,IBA IEA,IBA IEA,IBA IEA,IMP,IEP,IMP IBA IEA,IGI IBA,IEA,IEA,IBA,ISS,ISS IEA,IDA,IEA,IEA,IBA,IBA,IBA IEA,IEA,IBA,IBA,IBA,IBA,IBA IEA,IBA,IBA,IBA,IBA IEA,IBA,IBA,IBA IEA,IEA,IBA,IBA,IBA IEA,IBA,IBA IEA,IBA,IBA,IBA,IEA,IBA,IBA IEA,IBA,IBA IEA	ENSBTAG00000004905	FALSE	KRT19
query_1	TRUE	0.000516527	3138	162	51	0.314815	0.0162524	GO:0030154	GO:BP	cell differentiation	18832	6924	GO:0048869	IEA,IEA,IEA,ISS IEA,IEA,IEA,IBA IEA,IBA IEA,IBA IEA,IMP,IEP,IMP IBA IEA,IGI IBA,IEA,IEA,IBA,ISS,ISS IEA,IDA,IEA,IEA,IBA,IBA,IBA IEA,IEA,IBA,IBA,IBA,IBA,IBA IEA,IBA,IBA,IBA,IBA IEA,IBA,IBA,IBA IEA,IEA,IBA,IBA,IBA IEA,IBA,IBA IEA,IBA,IBA,IBA,IEA,IBA,IBA IEA,IBA,IBA IEA	ENSBTAG00000004903	FALSE	KRT15
query_1	TRUE	0.000516527	3138	162	51	0.314815	0.0162524	GO:0030154	GO:BP	cell differentiation	18832	6924	GO:0048869	IEA,IEA,IEA,ISS IEA,IEA,IEA,IBA IEA,IBA IEA,IBA IEA,IMP,IEP,IMP IBA IEA,IGI IBA,IEA,IEA,IBA,ISS,ISS IEA,IDA,IEA,IEA,IBA,IBA,IBA IEA,IEA,IBA,IBA,IBA,IBA,IBA IEA,IBA,IBA,IBA,IBA IEA,IBA,IBA,IBA IEA,IEA,IBA,IBA,IBA IEA,IBA,IBA IEA,IBA,IBA,IBA,IEA,IBA,IBA IEA,IBA,IBA IEA	ENSBTAG00000037553	FALSE	KRT33A
query_1	TRUE	0.000516527	3138	162	51	0.314815	0.0162524	GO:0030154	GO:BP	cell differentiation	18832	6924	GO:0048869	IEA,IEA,IEA,ISS IEA,IEA,IEA,IBA IEA,IBA IEA,IBA IEA,IMP,IEP,IMP IBA IEA,IGI IBA,IEA,IEA,IBA,ISS,ISS IEA,IDA,IEA,IEA,IBA,IBA,IBA IEA,IEA,IBA,IBA,IBA,IBA,IBA IEA,IBA,IBA,IBA,IBA IEA,IBA,IBA,IBA IEA,IEA,IBA,IBA,IBA IEA,IBA,IBA IEA,IBA,IBA,IBA,IEA,IBA,IBA IEA,IBA,IBA IEA	ENSBTAG00000016384	FALSE	KRT32
query_1	TRUE	0.000516527	3138	162	51	0.314815	0.0162524	GO:0030154	GO:BP	cell differentiation	18832	6924	GO:0048869	IEA,IEA,IEA,ISS IEA,IEA,IEA,IBA IEA,IBA IEA,IBA IEA,IMP,IEP,IMP IBA IEA,IGI IBA,IEA,IEA,IBA,ISS,ISS IEA,IDA,IEA,IEA,IBA,IBA,IBA IEA,IEA,IBA,IBA,IBA,IBA,IBA IEA,IBA,IBA,IBA,IBA IEA,IBA,IBA,IBA IEA,IEA,IBA,IBA,IBA IEA,IBA,IBA IEA,IBA,IBA,IBA,IEA,IBA,IBA IEA,IBA,IBA IEA	ENSBTAG00000020319	FALSE	ALOX5
query_1	TRUE	0.000516527	3138	162	51	0.314815	0.0162524	GO:0030154	GO:BP	cell differentiation	18832	6924	GO:0048869	IEA,IEA,IEA,ISS IEA,IEA,IEA,IBA IEA,IBA IEA,IBA IEA,IMP,IEP,IMP IBA IEA,IGI IBA,IEA,IEA,IBA,ISS,ISS IEA,IDA,IEA,IEA,IBA,IBA,IBA IEA,IEA,IBA,IBA,IBA,IBA,IBA IEA,IBA,IBA,IBA,IBA IEA,IBA,IBA,IBA IEA,IEA,IBA,IBA,IBA IEA,IBA,IBA IEA,IBA,IBA,IBA,IEA,IBA,IBA IEA,IBA,IBA IEA	ENSBTAG00000005077	FALSE	CXCL12
query_1	TRUE	0.000516527	3138	162	51	0.314815	0.0162524	GO:0030154	GO:BP	cell differentiation	18832	6924	GO:0048869	IEA,IEA,IEA,ISS IEA,IEA,IEA,IBA IEA,IBA IEA,IBA IEA,IMP,IEP,IMP IBA IEA,IGI IBA,IEA,IEA,IBA,ISS,ISS IEA,IDA,IEA,IEA,IBA,IBA,IBA IEA,IEA,IBA,IBA,IBA,IBA,IBA IEA,IBA,IBA,IBA,IBA IEA,IBA,IBA,IBA IEA,IEA,IBA,IBA,IBA IEA,IBA,IBA IEA,IBA,IBA,IBA,IEA,IBA,IBA IEA,IBA,IBA IEA	ENSBTAG00000009696	FALSE	ACTN2
query_1	TRUE	0.000516527	3138	162	51	0.314815	0.0162524	GO:0030154	GO:BP	cell differentiation	18832	6924	GO:0048869	IEA,IEA,IEA,ISS IEA,IEA,IEA,IBA IEA,IBA IEA,IBA IEA,IMP,IEP,IMP IBA IEA,IGI IBA,IEA,IEA,IBA,ISS,ISS IEA,IDA,IEA,IEA,IBA,IBA,IBA IEA,IEA,IBA,IBA,IBA,IBA,IBA IEA,IBA,IBA,IBA,IBA IEA,IBA,IBA,IBA IEA,IEA,IBA,IBA,IBA IEA,IBA,IBA IEA,IBA,IBA,IBA,IEA,IBA,IBA IEA,IBA,IBA IEA	ENSBTAG00000000830	FALSE	GPR137B
query_1	TRUE	0.000516527	3138	162	51	0.314815	0.0162524	GO:0030154	GO:BP	cell differentiation	18832	6924	GO:0048869	IEA,IEA,IEA,ISS IEA,IEA,IEA,IBA IEA,IBA IEA,IBA IEA,IMP,IEP,IMP IBA IEA,IGI IBA,IEA,IEA,IBA,ISS,ISS IEA,IDA,IEA,IEA,IBA,IBA,IBA IEA,IEA,IBA,IBA,IBA,IBA,IBA IEA,IBA,IBA,IBA,IBA IEA,IBA,IBA,IBA IEA,IEA,IBA,IBA,IBA IEA,IBA,IBA IEA,IBA,IBA,IBA,IEA,IBA,IBA IEA,IBA,IBA IEA	ENSBTAG00000021381	FALSE	DAAM2
query_1	TRUE	0.000516527	3138	162	51	0.314815	0.0162524	GO:0048869	GO:BP	cellular developmental process	18832	13537	GO:0009987, GO:0032502	IEA,IEA,IEA,ISS IEA,IEA,IEA,IBA IEA,IBA IEA,IBA IEA,IMP,IEP,IMP IBA IEA,IGI IBA,IEA,IEA,IBA,ISS,ISS IEA,IDA,IEA,IEA,IBA,IBA,IBA IEA,IEA,IBA,IBA,IBA,IBA,IBA IEA,IBA,IBA,IBA,IBA IEA,IBA,IBA,IBA IEA,IEA,IBA,IBA,IBA IEA,IBA,IBA IEA,IBA,IBA,IBA,IEA,IBA,IBA IEA,IBA,IBA IEA	ENSBTAG00000015805	FALSE	SIPA1L1
query_1	TRUE	0.000516527	3138	162	51	0.314815	0.0162524	GO:0048869	GO:BP	cellular developmental process	18832	13537	GO:0009987, GO:0032502	IEA,IEA,IEA,ISS IEA,IEA,IEA,IBA IEA,IBA IEA,IBA IEA,IMP,IEP,IMP IBA IEA,IGI IBA,IEA,IEA,IBA,ISS,ISS IEA,IDA,IEA,IEA,IBA,IBA,IBA IEA,IEA,IBA,IBA,IBA,IBA,IBA IEA,IBA,IBA,IBA,IBA IEA,IBA,IBA,IBA IEA,IEA,IBA,IBA,IBA IEA,IBA,IBA IEA,IBA,IBA,IBA,IEA,IBA,IBA IEA,IBA,IBA IEA	ENSBTAG00000018469	FALSE	ALDH6A1
query_1	TRUE	0.000516527	3138	162	51	0.314815	0.0162524	GO:0048869	GO:BP	cellular developmental process	18832	13537	GO:0009987, GO:0032502	IEA,IEA,IEA,ISS IEA,IEA,IEA,IBA IEA,IBA IEA,IBA IEA,IMP,IEP,IMP IBA IEA,IGI IBA,IEA,IEA,IBA,ISS,ISS IEA,IDA,IEA,IEA,IBA,IBA,IBA IEA,IEA,IBA,IBA,IBA,IBA,IBA IEA,IBA,IBA,IBA,IBA IEA,IBA,IBA,IBA IEA,IEA,IBA,IBA,IBA IEA,IBA,IBA IEA,IBA,IBA,IBA,IEA,IBA,IBA IEA,IBA,IBA IEA	ENSBTAG00000015052	FALSE	PROX2
query_1	TRUE	0.000516527	3138	162	51	0.314815	0.0162524	GO:0048869	GO:BP	cellular developmental process	18832	13537	GO:0009987, GO:0032502	IEA,IEA,IEA,ISS IEA,IEA,IEA,IBA IEA,IBA IEA,IBA IEA,IMP,IEP,IMP IBA IEA,IGI IBA,IEA,IEA,IBA,ISS,ISS IEA,IDA,IEA,IEA,IBA,IBA,IBA IEA,IEA,IBA,IBA,IBA,IBA,IBA IEA,IBA,IBA,IBA,IBA IEA,IBA,IBA,IBA IEA,IEA,IBA,IBA,IBA IEA,IBA,IBA IEA,IBA,IBA,IBA,IEA,IBA,IBA IEA,IBA,IBA IEA	ENSBTAG00000008664	FALSE	EIF2B2
query_1	TRUE	0.000516527	3138	162	51	0.314815	0.0162524	GO:0048869	GO:BP	cellular developmental process	18832	13537	GO:0009987, GO:0032502	IEA,IEA,IEA,ISS IEA,IEA,IEA,IBA IEA,IBA IEA,IBA IEA,IMP,IEP,IMP IBA IEA,IGI IBA,IEA,IEA,IBA,ISS,ISS IEA,IDA,IEA,IEA,IBA,IBA,IBA IEA,IEA,IBA,IBA,IBA,IBA,IBA IEA,IBA,IBA,IBA,IBA IEA,IBA,IBA,IBA IEA,IEA,IBA,IBA,IBA IEA,IBA,IBA IEA,IBA,IBA,IBA,IEA,IBA,IBA IEA,IBA,IBA IEA	ENSBTAG00000045812	FALSE	GSX2
query_1	TRUE	0.000516527	3138	162	51	0.314815	0.0162524	GO:0048869	GO:BP	cellular developmental process	18832	13537	GO:0009987, GO:0032502	IEA,IEA,IEA,ISS IEA,IEA,IEA,IBA IEA,IBA IEA,IBA IEA,IMP,IEP,IMP IBA IEA,IGI IBA,IEA,IEA,IBA,ISS,ISS IEA,IDA,IEA,IEA,IBA,IBA,IBA IEA,IEA,IBA,IBA,IBA,IBA,IBA IEA,IBA,IBA,IBA,IBA IEA,IBA,IBA,IBA IEA,IEA,IBA,IBA,IBA IEA,IBA,IBA IEA,IBA,IBA,IBA,IEA,IBA,IBA IEA,IBA,IBA IEA	ENSBTAG00000007173	FALSE	PDGFRA
query_1	TRUE	0.000516527	3138	162	51	0.314815	0.0162524	GO:0048869	GO:BP	cellular developmental process	18832	13537	GO:0009987, GO:0032502	IEA,IEA,IEA,ISS IEA,IEA,IEA,IBA IEA,IBA IEA,IBA IEA,IMP,IEP,IMP IBA IEA,IGI IBA,IEA,IEA,IBA,ISS,ISS IEA,IDA,IEA,IEA,IBA,IBA,IBA IEA,IEA,IBA,IBA,IBA,IBA,IBA IEA,IBA,IBA,IBA,IBA IEA,IBA,IBA,IBA IEA,IEA,IBA,IBA,IBA IEA,IBA,IBA IEA,IBA,IBA,IBA,IEA,IBA,IBA IEA,IBA,IBA IEA	ENSBTAG00000020679	FALSE	CNTN1
query_1	TRUE	0.000516527	3138	162	51	0.314815	0.0162524	GO:0048869	GO:BP	cellular developmental process	18832	13537	GO:0009987, GO:0032502	IEA,IEA,IEA,ISS IEA,IEA,IEA,IBA IEA,IBA IEA,IBA IEA,IMP,IEP,IMP IBA IEA,IGI IBA,IEA,IEA,IBA,ISS,ISS IEA,IDA,IEA,IEA,IBA,IBA,IBA IEA,IEA,IBA,IBA,IBA,IBA,IBA IEA,IBA,IBA,IBA,IBA IEA,IBA,IBA,IBA IEA,IEA,IBA,IBA,IBA IEA,IBA,IBA IEA,IBA,IBA,IBA,IEA,IBA,IBA IEA,IBA,IBA IEA	ENSBTAG00000016260	FALSE	LRRK2
query_1	TRUE	0.000516527	3138	162	51	0.314815	0.0162524	GO:0048869	GO:BP	cellular developmental process	18832	13537	GO:0009987, GO:0032502	IEA,IEA,IEA,ISS IEA,IEA,IEA,IBA IEA,IBA IEA,IBA IEA,IMP,IEP,IMP IBA IEA,IGI IBA,IEA,IEA,IBA,ISS,ISS IEA,IDA,IEA,IEA,IBA,IBA,IBA IEA,IEA,IBA,IBA,IBA,IBA,IBA IEA,IBA,IBA,IBA,IBA IEA,IBA,IBA,IBA IEA,IEA,IBA,IBA,IBA IEA,IBA,IBA IEA,IBA,IBA,IBA,IEA,IBA,IBA IEA,IBA,IBA IEA	ENSBTAG00000051910	FALSE	FGF10
query_1	TRUE	0.000516527	3138	162	51	0.314815	0.0162524	GO:0048869	GO:BP	cellular developmental process	18832	13537	GO:0009987, GO:0032502	IEA,IEA,IEA,ISS IEA,IEA,IEA,IBA IEA,IBA IEA,IBA IEA,IMP,IEP,IMP IBA IEA,IGI IBA,IEA,IEA,IBA,ISS,ISS IEA,IDA,IEA,IEA,IBA,IBA,IBA IEA,IEA,IBA,IBA,IBA,IBA,IBA IEA,IBA,IBA,IBA,IBA IEA,IBA,IBA,IBA IEA,IEA,IBA,IBA,IBA IEA,IBA,IBA IEA,IBA,IBA,IBA,IEA,IBA,IBA IEA,IBA,IBA IEA	ENSBTAG00000004059	FALSE	SOAT1
query_1	TRUE	0.000516527	3138	162	51	0.314815	0.0162524	GO:0048869	GO:BP	cellular developmental process	18832	13537	GO:0009987, GO:0032502	IEA,IEA,IEA,ISS IEA,IEA,IEA,IBA IEA,IBA IEA,IBA IEA,IMP,IEP,IMP IBA IEA,IGI IBA,IEA,IEA,IBA,ISS,ISS IEA,IDA,IEA,IEA,IBA,IBA,IBA IEA,IEA,IBA,IBA,IBA,IBA,IBA IEA,IBA,IBA,IBA,IBA IEA,IBA,IBA,IBA IEA,IEA,IBA,IBA,IBA IEA,IBA,IBA IEA,IBA,IBA,IBA,IEA,IBA,IBA IEA,IBA,IBA IEA	ENSBTAG00000002167	FALSE	NPHS2
query_1	TRUE	0.000516527	3138	162	51	0.314815	0.0162524	GO:0048869	GO:BP	cellular developmental process	18832	13537	GO:0009987, GO:0032502	IEA,IEA,IEA,ISS IEA,IEA,IEA,IBA IEA,IBA IEA,IBA IEA,IMP,IEP,IMP IBA IEA,IGI IBA,IEA,IEA,IBA,ISS,ISS IEA,IDA,IEA,IEA,IBA,IBA,IBA IEA,IEA,IBA,IBA,IBA,IBA,IBA IEA,IBA,IBA,IBA,IBA IEA,IBA,IBA,IBA IEA,IEA,IBA,IBA,IBA IEA,IBA,IBA IEA,IBA,IBA,IBA,IEA,IBA,IBA IEA,IBA,IBA IEA	ENSBTAG00000002407	FALSE	TDRD5
query_1	TRUE	0.000516527	3138	162	51	0.314815	0.0162524	GO:0048869	GO:BP	cellular developmental process	18832	13537	GO:0009987, GO:0032502	IEA,IEA,IEA,ISS IEA,IEA,IEA,IBA IEA,IBA IEA,IBA IEA,IMP,IEP,IMP IBA IEA,IGI IBA,IEA,IEA,IBA,ISS,ISS IEA,IDA,IEA,IEA,IBA,IBA,IBA IEA,IEA,IBA,IBA,IBA,IBA,IBA IEA,IBA,IBA,IBA,IBA IEA,IBA,IBA,IBA IEA,IEA,IBA,IBA,IBA IEA,IBA,IBA IEA,IBA,IBA,IBA,IEA,IBA,IBA IEA,IBA,IBA IEA	ENSBTAG00000003992	FALSE	LHX4
query_1	TRUE	0.000516527	3138	162	51	0.314815	0.0162524	GO:0048869	GO:BP	cellular developmental process	18832	13537	GO:0009987, GO:0032502	IEA,IEA,IEA,ISS IEA,IEA,IEA,IBA IEA,IBA IEA,IBA IEA,IMP,IEP,IMP IBA IEA,IGI IBA,IEA,IEA,IBA,ISS,ISS IEA,IDA,IEA,IEA,IBA,IBA,IBA IEA,IEA,IBA,IBA,IBA,IBA,IBA IEA,IBA,IBA,IBA,IBA IEA,IBA,IBA,IBA IEA,IEA,IBA,IBA,IBA IEA,IBA,IBA IEA,IBA,IBA,IBA,IEA,IBA,IBA IEA,IBA,IBA IEA	ENSBTAG00000006474	FALSE	EPCAM
query_1	TRUE	0.000516527	3138	162	51	0.314815	0.0162524	GO:0048869	GO:BP	cellular developmental process	18832	13537	GO:0009987, GO:0032502	IEA,IEA,IEA,ISS IEA,IEA,IEA,IBA IEA,IBA IEA,IBA IEA,IMP,IEP,IMP IBA IEA,IGI IBA,IEA,IEA,IBA,ISS,ISS IEA,IDA,IEA,IEA,IBA,IBA,IBA IEA,IEA,IBA,IBA,IBA,IBA,IBA IEA,IBA,IBA,IBA,IBA IEA,IBA,IBA,IBA IEA,IEA,IBA,IBA,IBA IEA,IBA,IBA IEA,IBA,IBA,IBA,IEA,IBA,IBA IEA,IBA,IBA IEA	ENSBTAG00000002742	FALSE	MSH2
query_1	TRUE	0.000516527	3138	162	51	0.314815	0.0162524	GO:0048869	GO:BP	cellular developmental process	18832	13537	GO:0009987, GO:0032502	IEA,IEA,IEA,ISS IEA,IEA,IEA,IBA IEA,IBA IEA,IBA IEA,IMP,IEP,IMP IBA IEA,IGI IBA,IEA,IEA,IBA,ISS,ISS IEA,IDA,IEA,IEA,IBA,IBA,IBA IEA,IEA,IBA,IBA,IBA,IBA,IBA IEA,IBA,IBA,IBA,IBA IEA,IBA,IBA,IBA IEA,IEA,IBA,IBA,IBA IEA,IBA,IBA IEA,IBA,IBA,IBA,IEA,IBA,IBA IEA,IBA,IBA IEA	ENSBTAG00000000841	FALSE	LZTS1
query_1	TRUE	0.000516527	3138	162	51	0.314815	0.0162524	GO:0048869	GO:BP	cellular developmental process	18832	13537	GO:0009987, GO:0032502	IEA,IEA,IEA,ISS IEA,IEA,IEA,IBA IEA,IBA IEA,IBA IEA,IMP,IEP,IMP IBA IEA,IGI IBA,IEA,IEA,IBA,ISS,ISS IEA,IDA,IEA,IEA,IBA,IBA,IBA IEA,IEA,IBA,IBA,IBA,IBA,IBA IEA,IBA,IBA,IBA,IBA IEA,IBA,IBA,IBA IEA,IEA,IBA,IBA,IBA IEA,IBA,IBA IEA,IBA,IBA,IBA,IEA,IBA,IBA IEA,IBA,IBA IEA	ENSBTAG00000016284	FALSE	IL7
query_1	TRUE	0.000516527	3138	162	51	0.314815	0.0162524	GO:0048869	GO:BP	cellular developmental process	18832	13537	GO:0009987, GO:0032502	IEA,IEA,IEA,ISS IEA,IEA,IEA,IBA IEA,IBA IEA,IBA IEA,IMP,IEP,IMP IBA IEA,IGI IBA,IEA,IEA,IBA,ISS,ISS IEA,IDA,IEA,IEA,IBA,IBA,IBA IEA,IEA,IBA,IBA,IBA,IBA,IBA IEA,IBA,IBA,IBA,IBA IEA,IBA,IBA,IBA IEA,IEA,IBA,IBA,IBA IEA,IBA,IBA IEA,IBA,IBA,IBA,IEA,IBA,IBA IEA,IBA,IBA IEA	ENSBTAG00000006466	FALSE	CD53
query_1	TRUE	0.000516527	3138	162	51	0.314815	0.0162524	GO:0048869	GO:BP	cellular developmental process	18832	13537	GO:0009987, GO:0032502	IEA,IEA,IEA,ISS IEA,IEA,IEA,IBA IEA,IBA IEA,IBA IEA,IMP,IEP,IMP IBA IEA,IGI IBA,IEA,IEA,IBA,ISS,ISS IEA,IDA,IEA,IEA,IBA,IBA,IBA IEA,IEA,IBA,IBA,IBA,IBA,IBA IEA,IBA,IBA,IBA,IBA IEA,IBA,IBA,IBA IEA,IEA,IBA,IBA,IBA IEA,IBA,IBA IEA,IBA,IBA,IBA,IEA,IBA,IBA IEA,IBA,IBA IEA	ENSBTAG00000060532	FALSE	RBM15
query_1	TRUE	0.000516527	3138	162	51	0.314815	0.0162524	GO:0048869	GO:BP	cellular developmental process	18832	13537	GO:0009987, GO:0032502	IEA,IEA,IEA,ISS IEA,IEA,IEA,IBA IEA,IBA IEA,IBA IEA,IMP,IEP,IMP IBA IEA,IGI IBA,IEA,IEA,IBA,ISS,ISS IEA,IDA,IEA,IEA,IBA,IBA,IBA IEA,IEA,IBA,IBA,IBA,IBA,IBA IEA,IBA,IBA,IBA,IBA IEA,IBA,IBA,IBA IEA,IEA,IBA,IBA,IBA IEA,IBA,IBA IEA,IBA,IBA,IBA,IEA,IBA,IBA IEA,IBA,IBA IEA	ENSBTAG00000019262	FALSE	TOP2A
query_1	TRUE	0.000516527	3138	162	51	0.314815	0.0162524	GO:0048869	GO:BP	cellular developmental process	18832	13537	GO:0009987, GO:0032502	IEA,IEA,IEA,ISS IEA,IEA,IEA,IBA IEA,IBA IEA,IBA IEA,IMP,IEP,IMP IBA IEA,IGI IBA,IEA,IEA,IBA,ISS,ISS IEA,IDA,IEA,IEA,IBA,IBA,IBA IEA,IEA,IBA,IBA,IBA,IBA,IBA IEA,IBA,IBA,IBA,IBA IEA,IBA,IBA,IBA IEA,IEA,IBA,IBA,IBA IEA,IBA,IBA IEA,IBA,IBA,IBA,IEA,IBA,IBA IEA,IBA,IBA IEA	ENSBTAG00000015133	FALSE	CCR7
query_1	TRUE	0.000516527	3138	162	51	0.314815	0.0162524	GO:0048869	GO:BP	cellular developmental process	18832	13537	GO:0009987, GO:0032502	IEA,IEA,IEA,ISS IEA,IEA,IEA,IBA IEA,IBA IEA,IBA IEA,IMP,IEP,IMP IBA IEA,IGI IBA,IEA,IEA,IBA,ISS,ISS IEA,IDA,IEA,IEA,IBA,IBA,IBA IEA,IEA,IBA,IBA,IBA,IBA,IBA IEA,IBA,IBA,IBA,IBA IEA,IBA,IBA,IBA IEA,IEA,IBA,IBA,IBA IEA,IBA,IBA IEA,IBA,IBA,IBA,IEA,IBA,IBA IEA,IBA,IBA IEA	ENSBTAG00000030548	FALSE	KRT27
query_1	TRUE	0.000516527	3138	162	51	0.314815	0.0162524	GO:0048869	GO:BP	cellular developmental process	18832	13537	GO:0009987, GO:0032502	IEA,IEA,IEA,ISS IEA,IEA,IEA,IBA IEA,IBA IEA,IBA IEA,IMP,IEP,IMP IBA IEA,IGI IBA,IEA,IEA,IBA,ISS,ISS IEA,IDA,IEA,IEA,IBA,IBA,IBA IEA,IEA,IBA,IBA,IBA,IBA,IBA IEA,IBA,IBA,IBA,IBA IEA,IBA,IBA,IBA IEA,IEA,IBA,IBA,IBA IEA,IBA,IBA IEA,IBA,IBA,IBA,IEA,IBA,IBA IEA,IBA,IBA IEA	ENSBTAG00000040279	FALSE	KRT24
query_1	TRUE	0.000516527	3138	162	51	0.314815	0.0162524	GO:0048869	GO:BP	cellular developmental process	18832	13537	GO:0009987, GO:0032502	IEA,IEA,IEA,ISS IEA,IEA,IEA,IBA IEA,IBA IEA,IBA IEA,IMP,IEP,IMP IBA IEA,IGI IBA,IEA,IEA,IBA,ISS,ISS IEA,IDA,IEA,IEA,IBA,IBA,IBA IEA,IEA,IBA,IBA,IBA,IBA,IBA IEA,IBA,IBA,IBA,IBA IEA,IBA,IBA,IBA IEA,IEA,IBA,IBA,IBA IEA,IBA,IBA IEA,IBA,IBA,IBA,IEA,IBA,IBA IEA,IBA,IBA IEA	ENSBTAG00000020824	FALSE	KRT10
query_1	TRUE	0.000516527	3138	162	51	0.314815	0.0162524	GO:0048869	GO:BP	cellular developmental process	18832	13537	GO:0009987, GO:0032502	IEA,IEA,IEA,ISS IEA,IEA,IEA,IBA IEA,IBA IEA,IBA IEA,IMP,IEP,IMP IBA IEA,IGI IBA,IEA,IEA,IBA,ISS,ISS IEA,IDA,IEA,IEA,IBA,IBA,IBA IEA,IEA,IBA,IBA,IBA,IBA,IBA IEA,IBA,IBA,IBA,IBA IEA,IBA,IBA,IBA IEA,IEA,IBA,IBA,IBA IEA,IBA,IBA IEA,IBA,IBA,IBA,IEA,IBA,IBA IEA,IBA,IBA IEA	ENSBTAG00000011459	FALSE	KLHL10
query_1	TRUE	0.000516527	3138	162	51	0.314815	0.0162524	GO:0048869	GO:BP	cellular developmental process	18832	13537	GO:0009987, GO:0032502	IEA,IEA,IEA,ISS IEA,IEA,IEA,IBA IEA,IBA IEA,IBA IEA,IMP,IEP,IMP IBA IEA,IGI IBA,IEA,IEA,IBA,ISS,ISS IEA,IDA,IEA,IEA,IBA,IBA,IBA IEA,IEA,IBA,IBA,IBA,IBA,IBA IEA,IBA,IBA,IBA,IBA IEA,IBA,IBA,IBA IEA,IEA,IBA,IBA,IBA IEA,IBA,IBA IEA,IBA,IBA,IBA,IEA,IBA,IBA IEA,IBA,IBA IEA	ENSBTAG00000007794	FALSE	KRT20
query_1	TRUE	0.000516527	3138	162	51	0.314815	0.0162524	GO:0048869	GO:BP	cellular developmental process	18832	13537	GO:0009987, GO:0032502	IEA,IEA,IEA,ISS IEA,IEA,IEA,IBA IEA,IBA IEA,IBA IEA,IMP,IEP,IMP IBA IEA,IGI IBA,IEA,IEA,IBA,ISS,ISS IEA,IDA,IEA,IEA,IBA,IBA,IBA IEA,IEA,IBA,IBA,IBA,IBA,IBA IEA,IBA,IBA,IBA,IBA IEA,IBA,IBA,IBA IEA,IEA,IBA,IBA,IBA IEA,IBA,IBA IEA,IBA,IBA,IBA,IEA,IBA,IBA IEA,IBA,IBA IEA	ENSBTAG00000040460	FALSE	KRT23
query_1	TRUE	0.000516527	3138	162	51	0.314815	0.0162524	GO:0048869	GO:BP	cellular developmental process	18832	13537	GO:0009987, GO:0032502	IEA,IEA,IEA,ISS IEA,IEA,IEA,IBA IEA,IBA IEA,IBA IEA,IMP,IEP,IMP IBA IEA,IGI IBA,IEA,IEA,IBA,ISS,ISS IEA,IDA,IEA,IEA,IBA,IBA,IBA IEA,IEA,IBA,IBA,IBA,IBA,IBA IEA,IBA,IBA,IBA,IBA IEA,IBA,IBA,IBA IEA,IEA,IBA,IBA,IBA IEA,IBA,IBA IEA,IBA,IBA,IBA,IEA,IBA,IBA IEA,IBA,IBA IEA	ENSBTAG00000020078	FALSE	KRT39
query_1	TRUE	0.000516527	3138	162	51	0.314815	0.0162524	GO:0048869	GO:BP	cellular developmental process	18832	13537	GO:0009987, GO:0032502	IEA,IEA,IEA,ISS IEA,IEA,IEA,IBA IEA,IBA IEA,IBA IEA,IMP,IEP,IMP IBA IEA,IGI IBA,IEA,IEA,IBA,ISS,ISS IEA,IDA,IEA,IEA,IBA,IBA,IBA IEA,IEA,IBA,IBA,IBA,IBA,IBA IEA,IBA,IBA,IBA,IBA IEA,IBA,IBA,IBA IEA,IEA,IBA,IBA,IBA IEA,IBA,IBA IEA,IBA,IBA,IBA,IEA,IBA,IBA IEA,IBA,IBA IEA	ENSBTAG00000017408	FALSE	KRT40
query_1	TRUE	0.000516527	3138	162	51	0.314815	0.0162524	GO:0048869	GO:BP	cellular developmental process	18832	13537	GO:0009987, GO:0032502	IEA,IEA,IEA,ISS IEA,IEA,IEA,IBA IEA,IBA IEA,IBA IEA,IMP,IEP,IMP IBA IEA,IGI IBA,IEA,IEA,IBA,ISS,ISS IEA,IDA,IEA,IEA,IBA,IBA,IBA IEA,IEA,IBA,IBA,IBA,IBA,IBA IEA,IBA,IBA,IBA,IBA IEA,IBA,IBA,IBA IEA,IEA,IBA,IBA,IBA IEA,IBA,IBA IEA,IBA,IBA,IBA,IEA,IBA,IBA IEA,IBA,IBA IEA	ENSBTAG00000052414	FALSE	HAP1
query_1	TRUE	0.000516527	3138	162	51	0.314815	0.0162524	GO:0048869	GO:BP	cellular developmental process	18832	13537	GO:0009987, GO:0032502	IEA,IEA,IEA,ISS IEA,IEA,IEA,IBA IEA,IBA IEA,IBA IEA,IMP,IEP,IMP IBA IEA,IGI IBA,IEA,IEA,IBA,ISS,ISS IEA,IDA,IEA,IEA,IBA,IBA,IBA IEA,IEA,IBA,IBA,IBA,IBA,IBA IEA,IBA,IBA,IBA,IBA IEA,IBA,IBA,IBA IEA,IEA,IBA,IBA,IBA IEA,IBA,IBA IEA,IBA,IBA,IBA,IEA,IBA,IBA IEA,IBA,IBA IEA	ENSBTAG00000007583	FALSE	KRT14
query_1	TRUE	0.000516527	3138	162	51	0.314815	0.0162524	GO:0048869	GO:BP	cellular developmental process	18832	13537	GO:0009987, GO:0032502	IEA,IEA,IEA,ISS IEA,IEA,IEA,IBA IEA,IBA IEA,IBA IEA,IMP,IEP,IMP IBA IEA,IGI IBA,IEA,IEA,IBA,ISS,ISS IEA,IDA,IEA,IEA,IBA,IBA,IBA IEA,IEA,IBA,IBA,IBA,IBA,IBA IEA,IBA,IBA,IBA,IBA IEA,IBA,IBA,IBA IEA,IEA,IBA,IBA,IBA IEA,IBA,IBA IEA,IBA,IBA,IBA,IEA,IBA,IBA IEA,IBA,IBA IEA	ENSBTAG00000050581	FALSE
query_1	TRUE	0.000516527	3138	162	51	0.314815	0.0162524	GO:0048869	GO:BP	cellular developmental process	18832	13537	GO:0009987, GO:0032502	IEA,IEA,IEA,ISS IEA,IEA,IEA,IBA IEA,IBA IEA,IBA IEA,IMP,IEP,IMP IBA IEA,IGI IBA,IEA,IEA,IBA,ISS,ISS IEA,IDA,IEA,IEA,IBA,IBA,IBA IEA,IEA,IBA,IBA,IBA,IBA,IBA IEA,IBA,IBA,IBA,IBA IEA,IBA,IBA,IBA IEA,IEA,IBA,IBA,IBA IEA,IBA,IBA IEA,IBA,IBA,IBA,IEA,IBA,IBA IEA,IBA,IBA IEA	ENSBTAG00000047165	FALSE	KRT9
query_1	TRUE	0.000516527	3138	162	51	0.314815	0.0162524	GO:0048869	GO:BP	cellular developmental process	18832	13537	GO:0009987, GO:0032502	IEA,IEA,IEA,ISS IEA,IEA,IEA,IBA IEA,IBA IEA,IBA IEA,IMP,IEP,IMP IBA IEA,IGI IBA,IEA,IEA,IBA,ISS,ISS IEA,IDA,IEA,IEA,IBA,IBA,IBA IEA,IEA,IBA,IBA,IBA,IBA,IBA IEA,IBA,IBA,IBA,IBA IEA,IBA,IBA,IBA IEA,IEA,IBA,IBA,IBA IEA,IBA,IBA IEA,IBA,IBA,IBA,IEA,IBA,IBA IEA,IBA,IBA IEA	ENSBTAG00000033766	FALSE	KRT16
query_1	TRUE	0.000516527	3138	162	51	0.314815	0.0162524	GO:0048869	GO:BP	cellular developmental process	18832	13537	GO:0009987, GO:0032502	IEA,IEA,IEA,ISS IEA,IEA,IEA,IBA IEA,IBA IEA,IBA IEA,IMP,IEP,IMP IBA IEA,IGI IBA,IEA,IEA,IBA,ISS,ISS IEA,IDA,IEA,IEA,IBA,IBA,IBA IEA,IEA,IBA,IBA,IBA,IBA,IBA IEA,IBA,IBA,IBA,IBA IEA,IBA,IBA,IBA IEA,IEA,IBA,IBA,IBA IEA,IBA,IBA IEA,IBA,IBA,IBA,IEA,IBA,IBA IEA,IBA,IBA IEA	ENSBTAG00000013685	FALSE	KRT31
query_1	TRUE	0.000516527	3138	162	51	0.314815	0.0162524	GO:0048869	GO:BP	cellular developmental process	18832	13537	GO:0009987, GO:0032502	IEA,IEA,IEA,ISS IEA,IEA,IEA,IBA IEA,IBA IEA,IBA IEA,IMP,IEP,IMP IBA IEA,IGI IBA,IEA,IEA,IBA,ISS,ISS IEA,IDA,IEA,IEA,IBA,IBA,IBA IEA,IEA,IBA,IBA,IBA,IBA,IBA IEA,IBA,IBA,IBA,IBA IEA,IBA,IBA,IBA IEA,IEA,IBA,IBA,IBA IEA,IBA,IBA IEA,IBA,IBA,IBA,IEA,IBA,IBA IEA,IBA,IBA IEA	ENSBTAG00000000573	FALSE	KRT37
query_1	TRUE	0.000516527	3138	162	51	0.314815	0.0162524	GO:0048869	GO:BP	cellular developmental process	18832	13537	GO:0009987, GO:0032502	IEA,IEA,IEA,ISS IEA,IEA,IEA,IBA IEA,IBA IEA,IBA IEA,IMP,IEP,IMP IBA IEA,IGI IBA,IEA,IEA,IBA,ISS,ISS IEA,IDA,IEA,IEA,IBA,IBA,IBA IEA,IEA,IBA,IBA,IBA,IBA,IBA IEA,IBA,IBA,IBA,IBA IEA,IBA,IBA,IBA IEA,IEA,IBA,IBA,IBA IEA,IBA,IBA IEA,IBA,IBA,IBA,IEA,IBA,IBA IEA,IBA,IBA IEA	ENSBTAG00000046124	FALSE	KRT36
query_1	TRUE	0.000516527	3138	162	51	0.314815	0.0162524	GO:0048869	GO:BP	cellular developmental process	18832	13537	GO:0009987, GO:0032502	IEA,IEA,IEA,ISS IEA,IEA,IEA,IBA IEA,IBA IEA,IBA IEA,IMP,IEP,IMP IBA IEA,IGI IBA,IEA,IEA,IBA,ISS,ISS IEA,IDA,IEA,IEA,IBA,IBA,IBA IEA,IEA,IBA,IBA,IBA,IBA,IBA IEA,IBA,IBA,IBA,IBA IEA,IBA,IBA,IBA IEA,IEA,IBA,IBA,IBA IEA,IBA,IBA IEA,IBA,IBA,IBA,IEA,IBA,IBA IEA,IBA,IBA IEA	ENSBTAG00000015308	FALSE	SMARCE1
query_1	TRUE	0.000516527	3138	162	51	0.314815	0.0162524	GO:0048869	GO:BP	cellular developmental process	18832	13537	GO:0009987, GO:0032502	IEA,IEA,IEA,ISS IEA,IEA,IEA,IBA IEA,IBA IEA,IBA IEA,IMP,IEP,IMP IBA IEA,IGI IBA,IEA,IEA,IBA,ISS,ISS IEA,IDA,IEA,IEA,IBA,IBA,IBA IEA,IEA,IBA,IBA,IBA,IBA,IBA IEA,IBA,IBA,IBA,IBA IEA,IBA,IBA,IBA IEA,IEA,IBA,IBA,IBA IEA,IBA,IBA IEA,IBA,IBA,IBA,IEA,IBA,IBA IEA,IBA,IBA IEA	ENSBTAG00000030555	FALSE	KRT28
query_1	TRUE	0.000516527	3138	162	51	0.314815	0.0162524	GO:0048869	GO:BP	cellular developmental process	18832	13537	GO:0009987, GO:0032502	IEA,IEA,IEA,ISS IEA,IEA,IEA,IBA IEA,IBA IEA,IBA IEA,IMP,IEP,IMP IBA IEA,IGI IBA,IEA,IEA,IBA,ISS,ISS IEA,IDA,IEA,IEA,IBA,IBA,IBA IEA,IEA,IBA,IBA,IBA,IBA,IBA IEA,IBA,IBA,IBA,IBA IEA,IBA,IBA,IBA IEA,IEA,IBA,IBA,IBA IEA,IBA,IBA IEA,IBA,IBA,IBA,IEA,IBA,IBA IEA,IBA,IBA IEA	ENSBTAG00000030542	FALSE	KRT25
query_1	TRUE	0.000516527	3138	162	51	0.314815	0.0162524	GO:0048869	GO:BP	cellular developmental process	18832	13537	GO:0009987, GO:0032502	IEA,IEA,IEA,ISS IEA,IEA,IEA,IBA IEA,IBA IEA,IBA IEA,IMP,IEP,IMP IBA IEA,IGI IBA,IEA,IEA,IBA,ISS,ISS IEA,IDA,IEA,IEA,IBA,IBA,IBA IEA,IEA,IBA,IBA,IBA,IBA,IBA IEA,IBA,IBA,IBA,IBA IEA,IBA,IBA,IBA IEA,IEA,IBA,IBA,IBA IEA,IBA,IBA IEA,IBA,IBA,IBA,IEA,IBA,IBA IEA,IBA,IBA IEA	ENSBTAG00000006806	FALSE	KRT17
query_1	TRUE	0.000516527	3138	162	51	0.314815	0.0162524	GO:0048869	GO:BP	cellular developmental process	18832	13537	GO:0009987, GO:0032502	IEA,IEA,IEA,ISS IEA,IEA,IEA,IBA IEA,IBA IEA,IBA IEA,IMP,IEP,IMP IBA IEA,IGI IBA,IEA,IEA,IBA,ISS,ISS IEA,IDA,IEA,IEA,IBA,IBA,IBA IEA,IEA,IBA,IBA,IBA,IBA,IBA IEA,IBA,IBA,IBA,IBA IEA,IBA,IBA,IBA IEA,IEA,IBA,IBA,IBA IEA,IBA,IBA IEA,IBA,IBA,IBA,IEA,IBA,IBA IEA,IBA,IBA IEA	ENSBTAG00000047262	FALSE	KRT42
query_1	TRUE	0.000516527	3138	162	51	0.314815	0.0162524	GO:0048869	GO:BP	cellular developmental process	18832	13537	GO:0009987, GO:0032502	IEA,IEA,IEA,ISS IEA,IEA,IEA,IBA IEA,IBA IEA,IBA IEA,IMP,IEP,IMP IBA IEA,IGI IBA,IEA,IEA,IBA,ISS,ISS IEA,IDA,IEA,IEA,IBA,IBA,IBA IEA,IEA,IBA,IBA,IBA,IBA,IBA IEA,IBA,IBA,IBA,IBA IEA,IBA,IBA,IBA IEA,IEA,IBA,IBA,IBA IEA,IBA,IBA IEA,IBA,IBA,IBA,IEA,IBA,IBA IEA,IBA,IBA IEA	ENSBTAG00000004905	FALSE	KRT19
query_1	TRUE	0.000516527	3138	162	51	0.314815	0.0162524	GO:0048869	GO:BP	cellular developmental process	18832	13537	GO:0009987, GO:0032502	IEA,IEA,IEA,ISS IEA,IEA,IEA,IBA IEA,IBA IEA,IBA IEA,IMP,IEP,IMP IBA IEA,IGI IBA,IEA,IEA,IBA,ISS,ISS IEA,IDA,IEA,IEA,IBA,IBA,IBA IEA,IEA,IBA,IBA,IBA,IBA,IBA IEA,IBA,IBA,IBA,IBA IEA,IBA,IBA,IBA IEA,IEA,IBA,IBA,IBA IEA,IBA,IBA IEA,IBA,IBA,IBA,IEA,IBA,IBA IEA,IBA,IBA IEA	ENSBTAG00000004903	FALSE	KRT15
query_1	TRUE	0.000516527	3138	162	51	0.314815	0.0162524	GO:0048869	GO:BP	cellular developmental process	18832	13537	GO:0009987, GO:0032502	IEA,IEA,IEA,ISS IEA,IEA,IEA,IBA IEA,IBA IEA,IBA IEA,IMP,IEP,IMP IBA IEA,IGI IBA,IEA,IEA,IBA,ISS,ISS IEA,IDA,IEA,IEA,IBA,IBA,IBA IEA,IEA,IBA,IBA,IBA,IBA,IBA IEA,IBA,IBA,IBA,IBA IEA,IBA,IBA,IBA IEA,IEA,IBA,IBA,IBA IEA,IBA,IBA IEA,IBA,IBA,IBA,IEA,IBA,IBA IEA,IBA,IBA IEA	ENSBTAG00000037553	FALSE	KRT33A
query_1	TRUE	0.000516527	3138	162	51	0.314815	0.0162524	GO:0048869	GO:BP	cellular developmental process	18832	13537	GO:0009987, GO:0032502	IEA,IEA,IEA,ISS IEA,IEA,IEA,IBA IEA,IBA IEA,IBA IEA,IMP,IEP,IMP IBA IEA,IGI IBA,IEA,IEA,IBA,ISS,ISS IEA,IDA,IEA,IEA,IBA,IBA,IBA IEA,IEA,IBA,IBA,IBA,IBA,IBA IEA,IBA,IBA,IBA,IBA IEA,IBA,IBA,IBA IEA,IEA,IBA,IBA,IBA IEA,IBA,IBA IEA,IBA,IBA,IBA,IEA,IBA,IBA IEA,IBA,IBA IEA	ENSBTAG00000016384	FALSE	KRT32
query_1	TRUE	0.000516527	3138	162	51	0.314815	0.0162524	GO:0048869	GO:BP	cellular developmental process	18832	13537	GO:0009987, GO:0032502	IEA,IEA,IEA,ISS IEA,IEA,IEA,IBA IEA,IBA IEA,IBA IEA,IMP,IEP,IMP IBA IEA,IGI IBA,IEA,IEA,IBA,ISS,ISS IEA,IDA,IEA,IEA,IBA,IBA,IBA IEA,IEA,IBA,IBA,IBA,IBA,IBA IEA,IBA,IBA,IBA,IBA IEA,IBA,IBA,IBA IEA,IEA,IBA,IBA,IBA IEA,IBA,IBA IEA,IBA,IBA,IBA,IEA,IBA,IBA IEA,IBA,IBA IEA	ENSBTAG00000020319	FALSE	ALOX5
query_1	TRUE	0.000516527	3138	162	51	0.314815	0.0162524	GO:0048869	GO:BP	cellular developmental process	18832	13537	GO:0009987, GO:0032502	IEA,IEA,IEA,ISS IEA,IEA,IEA,IBA IEA,IBA IEA,IBA IEA,IMP,IEP,IMP IBA IEA,IGI IBA,IEA,IEA,IBA,ISS,ISS IEA,IDA,IEA,IEA,IBA,IBA,IBA IEA,IEA,IBA,IBA,IBA,IBA,IBA IEA,IBA,IBA,IBA,IBA IEA,IBA,IBA,IBA IEA,IEA,IBA,IBA,IBA IEA,IBA,IBA IEA,IBA,IBA,IBA,IEA,IBA,IBA IEA,IBA,IBA IEA	ENSBTAG00000005077	FALSE	CXCL12
query_1	TRUE	0.000516527	3138	162	51	0.314815	0.0162524	GO:0048869	GO:BP	cellular developmental process	18832	13537	GO:0009987, GO:0032502	IEA,IEA,IEA,ISS IEA,IEA,IEA,IBA IEA,IBA IEA,IBA IEA,IMP,IEP,IMP IBA IEA,IGI IBA,IEA,IEA,IBA,ISS,ISS IEA,IDA,IEA,IEA,IBA,IBA,IBA IEA,IEA,IBA,IBA,IBA,IBA,IBA IEA,IBA,IBA,IBA,IBA IEA,IBA,IBA,IBA IEA,IEA,IBA,IBA,IBA IEA,IBA,IBA IEA,IBA,IBA,IBA,IEA,IBA,IBA IEA,IBA,IBA IEA	ENSBTAG00000009696	FALSE	ACTN2
query_1	TRUE	0.000516527	3138	162	51	0.314815	0.0162524	GO:0048869	GO:BP	cellular developmental process	18832	13537	GO:0009987, GO:0032502	IEA,IEA,IEA,ISS IEA,IEA,IEA,IBA IEA,IBA IEA,IBA IEA,IMP,IEP,IMP IBA IEA,IGI IBA,IEA,IEA,IBA,ISS,ISS IEA,IDA,IEA,IEA,IBA,IBA,IBA IEA,IEA,IBA,IBA,IBA,IBA,IBA IEA,IBA,IBA,IBA,IBA IEA,IBA,IBA,IBA IEA,IEA,IBA,IBA,IBA IEA,IBA,IBA IEA,IBA,IBA,IBA,IEA,IBA,IBA IEA,IBA,IBA IEA	ENSBTAG00000000830	FALSE	GPR137B
query_1	TRUE	0.000516527	3138	162	51	0.314815	0.0162524	GO:0048869	GO:BP	cellular developmental process	18832	13537	GO:0009987, GO:0032502	IEA,IEA,IEA,ISS IEA,IEA,IEA,IBA IEA,IBA IEA,IBA IEA,IMP,IEP,IMP IBA IEA,IGI IBA,IEA,IEA,IBA,ISS,ISS IEA,IDA,IEA,IEA,IBA,IBA,IBA IEA,IEA,IBA,IBA,IBA,IBA,IBA IEA,IBA,IBA,IBA,IBA IEA,IBA,IBA,IBA IEA,IEA,IBA,IBA,IBA IEA,IBA,IBA IEA,IBA,IBA,IBA,IEA,IBA,IBA IEA,IBA,IBA IEA	ENSBTAG00000021381	FALSE	DAAM2
query_1	TRUE	0.000629598	27	162	5	0.0308642	0.185185	GO:0031069	GO:BP	hair follicle morphogenesis	18832	7263	GO:0001942, GO:0009653, GO:0022405, GO:0048730	IEA,IBA,IBA,IBA IEA,IEA	ENSBTAG00000051910	FALSE	FGF10
query_1	TRUE	0.000629598	27	162	5	0.0308642	0.185185	GO:0031069	GO:BP	hair follicle morphogenesis	18832	7263	GO:0001942, GO:0009653, GO:0022405, GO:0048730	IEA,IBA,IBA,IBA IEA,IEA	ENSBTAG00000030548	FALSE	KRT27
query_1	TRUE	0.000629598	27	162	5	0.0308642	0.185185	GO:0031069	GO:BP	hair follicle morphogenesis	18832	7263	GO:0001942, GO:0009653, GO:0022405, GO:0048730	IEA,IBA,IBA,IBA IEA,IEA	ENSBTAG00000030555	FALSE	KRT28
query_1	TRUE	0.000629598	27	162	5	0.0308642	0.185185	GO:0031069	GO:BP	hair follicle morphogenesis	18832	7263	GO:0001942, GO:0009653, GO:0022405, GO:0048730	IEA,IBA,IBA,IBA IEA,IEA	ENSBTAG00000030542	FALSE	KRT25
query_1	TRUE	0.000629598	27	162	5	0.0308642	0.185185	GO:0031069	GO:BP	hair follicle morphogenesis	18832	7263	GO:0001942, GO:0009653, GO:0022405, GO:0048730	IEA,IBA,IBA,IBA IEA,IEA	ENSBTAG00000006806	FALSE	KRT17
query_1	TRUE	0.00100472	30	162	5	0.0308642	0.166667	GO:0048730	GO:BP	epidermis morphogenesis	18832	13412	GO:0002009, GO:0008544	IEA,IBA,IBA,IBA IEA,IEA	ENSBTAG00000051910	FALSE	FGF10
query_1	TRUE	0.00100472	30	162	5	0.0308642	0.166667	GO:0048730	GO:BP	epidermis morphogenesis	18832	13412	GO:0002009, GO:0008544	IEA,IBA,IBA,IBA IEA,IEA	ENSBTAG00000030548	FALSE	KRT27
query_1	TRUE	0.00100472	30	162	5	0.0308642	0.166667	GO:0048730	GO:BP	epidermis morphogenesis	18832	13412	GO:0002009, GO:0008544	IEA,IBA,IBA,IBA IEA,IEA	ENSBTAG00000030555	FALSE	KRT28
query_1	TRUE	0.00100472	30	162	5	0.0308642	0.166667	GO:0048730	GO:BP	epidermis morphogenesis	18832	13412	GO:0002009, GO:0008544	IEA,IBA,IBA,IBA IEA,IEA	ENSBTAG00000030542	FALSE	KRT25
query_1	TRUE	0.00100472	30	162	5	0.0308642	0.166667	GO:0048730	GO:BP	epidermis morphogenesis	18832	13412	GO:0002009, GO:0008544	IEA,IBA,IBA,IBA IEA,IEA	ENSBTAG00000006806	FALSE	KRT17
query_1	TRUE	0.001155	1538	162	31	0.191358	0.020156	GO:0009888	GO:BP	tissue development	18832	3786	GO:0048856	IEA,IEA,IEP,IEA,IMP,IBA,IBA,IBA IEA,IEA,IBA,IBA,IBA,IBA,IBA,IBA,IBA,IBA IEA,IBA,IBA,IBA IEA,IBA,IBA IEA,IBA IEA,IBA,IBA,IBA,IBA,IBA,IEA,IEA,IEA	ENSBTAG00000007173	FALSE	PDGFRA
query_1	TRUE	0.001155	1538	162	31	0.191358	0.020156	GO:0009888	GO:BP	tissue development	18832	3786	GO:0048856	IEA,IEA,IEP,IEA,IMP,IBA,IBA,IBA IEA,IEA,IBA,IBA,IBA,IBA,IBA,IBA,IBA,IBA IEA,IBA,IBA,IBA IEA,IBA,IBA IEA,IBA IEA,IBA,IBA,IBA,IBA,IBA,IEA,IEA,IEA	ENSBTAG00000051910	FALSE	FGF10
query_1	TRUE	0.001155	1538	162	31	0.191358	0.020156	GO:0009888	GO:BP	tissue development	18832	3786	GO:0048856	IEA,IEA,IEP,IEA,IMP,IBA,IBA,IBA IEA,IEA,IBA,IBA,IBA,IBA,IBA,IBA,IBA,IBA IEA,IBA,IBA,IBA IEA,IBA,IBA IEA,IBA IEA,IBA,IBA,IBA,IBA,IBA,IEA,IEA,IEA	ENSBTAG00000002167	FALSE	NPHS2
query_1	TRUE	0.001155	1538	162	31	0.191358	0.020156	GO:0009888	GO:BP	tissue development	18832	3786	GO:0048856	IEA,IEA,IEP,IEA,IMP,IBA,IBA,IBA IEA,IEA,IBA,IBA,IBA,IBA,IBA,IBA,IBA,IBA IEA,IBA,IBA,IBA IEA,IBA,IBA IEA,IBA IEA,IBA,IBA,IBA,IBA,IBA,IEA,IEA,IEA	ENSBTAG00000006474	FALSE	EPCAM
query_1	TRUE	0.001155	1538	162	31	0.191358	0.020156	GO:0009888	GO:BP	tissue development	18832	3786	GO:0048856	IEA,IEA,IEP,IEA,IMP,IBA,IBA,IBA IEA,IEA,IBA,IBA,IBA,IBA,IBA,IBA,IBA,IBA IEA,IBA,IBA,IBA IEA,IBA,IBA IEA,IBA IEA,IBA,IBA,IBA,IBA,IBA,IEA,IEA,IEA	ENSBTAG00000060532	FALSE	RBM15
query_1	TRUE	0.001155	1538	162	31	0.191358	0.020156	GO:0009888	GO:BP	tissue development	18832	3786	GO:0048856	IEA,IEA,IEP,IEA,IMP,IBA,IBA,IBA IEA,IEA,IBA,IBA,IBA,IBA,IBA,IBA,IBA,IBA IEA,IBA,IBA,IBA IEA,IBA,IBA IEA,IBA IEA,IBA,IBA,IBA,IBA,IBA,IEA,IEA,IEA	ENSBTAG00000030548	FALSE	KRT27
query_1	TRUE	0.001155	1538	162	31	0.191358	0.020156	GO:0009888	GO:BP	tissue development	18832	3786	GO:0048856	IEA,IEA,IEP,IEA,IMP,IBA,IBA,IBA IEA,IEA,IBA,IBA,IBA,IBA,IBA,IBA,IBA,IBA IEA,IBA,IBA,IBA IEA,IBA,IBA IEA,IBA IEA,IBA,IBA,IBA,IBA,IBA,IEA,IEA,IEA	ENSBTAG00000040279	FALSE	KRT24
query_1	TRUE	0.001155	1538	162	31	0.191358	0.020156	GO:0009888	GO:BP	tissue development	18832	3786	GO:0048856	IEA,IEA,IEP,IEA,IMP,IBA,IBA,IBA IEA,IEA,IBA,IBA,IBA,IBA,IBA,IBA,IBA,IBA IEA,IBA,IBA,IBA IEA,IBA,IBA IEA,IBA IEA,IBA,IBA,IBA,IBA,IBA,IEA,IEA,IEA	ENSBTAG00000020824	FALSE	KRT10
query_1	TRUE	0.001155	1538	162	31	0.191358	0.020156	GO:0009888	GO:BP	tissue development	18832	3786	GO:0048856	IEA,IEA,IEP,IEA,IMP,IBA,IBA,IBA IEA,IEA,IBA,IBA,IBA,IBA,IBA,IBA,IBA,IBA IEA,IBA,IBA,IBA IEA,IBA,IBA IEA,IBA IEA,IBA,IBA,IBA,IBA,IBA,IEA,IEA,IEA	ENSBTAG00000015518	FALSE	KRT12
query_1	TRUE	0.001155	1538	162	31	0.191358	0.020156	GO:0009888	GO:BP	tissue development	18832	3786	GO:0048856	IEA,IEA,IEP,IEA,IMP,IBA,IBA,IBA IEA,IEA,IBA,IBA,IBA,IBA,IBA,IBA,IBA,IBA IEA,IBA,IBA,IBA IEA,IBA,IBA IEA,IBA IEA,IBA,IBA,IBA,IBA,IBA,IEA,IEA,IEA	ENSBTAG00000007794	FALSE	KRT20
query_1	TRUE	0.001155	1538	162	31	0.191358	0.020156	GO:0009888	GO:BP	tissue development	18832	3786	GO:0048856	IEA,IEA,IEP,IEA,IMP,IBA,IBA,IBA IEA,IEA,IBA,IBA,IBA,IBA,IBA,IBA,IBA,IBA IEA,IBA,IBA,IBA IEA,IBA,IBA IEA,IBA IEA,IBA,IBA,IBA,IBA,IBA,IEA,IEA,IEA	ENSBTAG00000040460	FALSE	KRT23
query_1	TRUE	0.001155	1538	162	31	0.191358	0.020156	GO:0009888	GO:BP	tissue development	18832	3786	GO:0048856	IEA,IEA,IEP,IEA,IMP,IBA,IBA,IBA IEA,IEA,IBA,IBA,IBA,IBA,IBA,IBA,IBA,IBA IEA,IBA,IBA,IBA IEA,IBA,IBA IEA,IBA IEA,IBA,IBA,IBA,IBA,IBA,IEA,IEA,IEA	ENSBTAG00000020078	FALSE	KRT39
query_1	TRUE	0.001155	1538	162	31	0.191358	0.020156	GO:0009888	GO:BP	tissue development	18832	3786	GO:0048856	IEA,IEA,IEP,IEA,IMP,IBA,IBA,IBA IEA,IEA,IBA,IBA,IBA,IBA,IBA,IBA,IBA,IBA IEA,IBA,IBA,IBA IEA,IBA,IBA IEA,IBA IEA,IBA,IBA,IBA,IBA,IBA,IEA,IEA,IEA	ENSBTAG00000017408	FALSE	KRT40
query_1	TRUE	0.001155	1538	162	31	0.191358	0.020156	GO:0009888	GO:BP	tissue development	18832	3786	GO:0048856	IEA,IEA,IEP,IEA,IMP,IBA,IBA,IBA IEA,IEA,IBA,IBA,IBA,IBA,IBA,IBA,IBA,IBA IEA,IBA,IBA,IBA IEA,IBA,IBA IEA,IBA IEA,IBA,IBA,IBA,IBA,IBA,IEA,IEA,IEA	ENSBTAG00000007583	FALSE	KRT14
query_1	TRUE	0.001155	1538	162	31	0.191358	0.020156	GO:0009888	GO:BP	tissue development	18832	3786	GO:0048856	IEA,IEA,IEP,IEA,IMP,IBA,IBA,IBA IEA,IEA,IBA,IBA,IBA,IBA,IBA,IBA,IBA,IBA IEA,IBA,IBA,IBA IEA,IBA,IBA IEA,IBA IEA,IBA,IBA,IBA,IBA,IBA,IEA,IEA,IEA	ENSBTAG00000050581	FALSE
query_1	TRUE	0.001155	1538	162	31	0.191358	0.020156	GO:0009888	GO:BP	tissue development	18832	3786	GO:0048856	IEA,IEA,IEP,IEA,IMP,IBA,IBA,IBA IEA,IEA,IBA,IBA,IBA,IBA,IBA,IBA,IBA,IBA IEA,IBA,IBA,IBA IEA,IBA,IBA IEA,IBA IEA,IBA,IBA,IBA,IBA,IBA,IEA,IEA,IEA	ENSBTAG00000047165	FALSE	KRT9
query_1	TRUE	0.001155	1538	162	31	0.191358	0.020156	GO:0009888	GO:BP	tissue development	18832	3786	GO:0048856	IEA,IEA,IEP,IEA,IMP,IBA,IBA,IBA IEA,IEA,IBA,IBA,IBA,IBA,IBA,IBA,IBA,IBA IEA,IBA,IBA,IBA IEA,IBA,IBA IEA,IBA IEA,IBA,IBA,IBA,IBA,IBA,IEA,IEA,IEA	ENSBTAG00000033766	FALSE	KRT16
query_1	TRUE	0.001155	1538	162	31	0.191358	0.020156	GO:0009888	GO:BP	tissue development	18832	3786	GO:0048856	IEA,IEA,IEP,IEA,IMP,IBA,IBA,IBA IEA,IEA,IBA,IBA,IBA,IBA,IBA,IBA,IBA,IBA IEA,IBA,IBA,IBA IEA,IBA,IBA IEA,IBA IEA,IBA,IBA,IBA,IBA,IBA,IEA,IEA,IEA	ENSBTAG00000013685	FALSE	KRT31
query_1	TRUE	0.001155	1538	162	31	0.191358	0.020156	GO:0009888	GO:BP	tissue development	18832	3786	GO:0048856	IEA,IEA,IEP,IEA,IMP,IBA,IBA,IBA IEA,IEA,IBA,IBA,IBA,IBA,IBA,IBA,IBA,IBA IEA,IBA,IBA,IBA IEA,IBA,IBA IEA,IBA IEA,IBA,IBA,IBA,IBA,IBA,IEA,IEA,IEA	ENSBTAG00000000573	FALSE	KRT37
query_1	TRUE	0.001155	1538	162	31	0.191358	0.020156	GO:0009888	GO:BP	tissue development	18832	3786	GO:0048856	IEA,IEA,IEP,IEA,IMP,IBA,IBA,IBA IEA,IEA,IBA,IBA,IBA,IBA,IBA,IBA,IBA,IBA IEA,IBA,IBA,IBA IEA,IBA,IBA IEA,IBA IEA,IBA,IBA,IBA,IBA,IBA,IEA,IEA,IEA	ENSBTAG00000046124	FALSE	KRT36
query_1	TRUE	0.001155	1538	162	31	0.191358	0.020156	GO:0009888	GO:BP	tissue development	18832	3786	GO:0048856	IEA,IEA,IEP,IEA,IMP,IBA,IBA,IBA IEA,IEA,IBA,IBA,IBA,IBA,IBA,IBA,IBA,IBA IEA,IBA,IBA,IBA IEA,IBA,IBA IEA,IBA IEA,IBA,IBA,IBA,IBA,IBA,IEA,IEA,IEA	ENSBTAG00000030555	FALSE	KRT28
query_1	TRUE	0.001155	1538	162	31	0.191358	0.020156	GO:0009888	GO:BP	tissue development	18832	3786	GO:0048856	IEA,IEA,IEP,IEA,IMP,IBA,IBA,IBA IEA,IEA,IBA,IBA,IBA,IBA,IBA,IBA,IBA,IBA IEA,IBA,IBA,IBA IEA,IBA,IBA IEA,IBA IEA,IBA,IBA,IBA,IBA,IBA,IEA,IEA,IEA	ENSBTAG00000030542	FALSE	KRT25
query_1	TRUE	0.001155	1538	162	31	0.191358	0.020156	GO:0009888	GO:BP	tissue development	18832	3786	GO:0048856	IEA,IEA,IEP,IEA,IMP,IBA,IBA,IBA IEA,IEA,IBA,IBA,IBA,IBA,IBA,IBA,IBA,IBA IEA,IBA,IBA,IBA IEA,IBA,IBA IEA,IBA IEA,IBA,IBA,IBA,IBA,IBA,IEA,IEA,IEA	ENSBTAG00000006806	FALSE	KRT17
query_1	TRUE	0.001155	1538	162	31	0.191358	0.020156	GO:0009888	GO:BP	tissue development	18832	3786	GO:0048856	IEA,IEA,IEP,IEA,IMP,IBA,IBA,IBA IEA,IEA,IBA,IBA,IBA,IBA,IBA,IBA,IBA,IBA IEA,IBA,IBA,IBA IEA,IBA,IBA IEA,IBA IEA,IBA,IBA,IBA,IBA,IBA,IEA,IEA,IEA	ENSBTAG00000047262	FALSE	KRT42
query_1	TRUE	0.001155	1538	162	31	0.191358	0.020156	GO:0009888	GO:BP	tissue development	18832	3786	GO:0048856	IEA,IEA,IEP,IEA,IMP,IBA,IBA,IBA IEA,IEA,IBA,IBA,IBA,IBA,IBA,IBA,IBA,IBA IEA,IBA,IBA,IBA IEA,IBA,IBA IEA,IBA IEA,IBA,IBA,IBA,IBA,IBA,IEA,IEA,IEA	ENSBTAG00000004905	FALSE	KRT19
query_1	TRUE	0.001155	1538	162	31	0.191358	0.020156	GO:0009888	GO:BP	tissue development	18832	3786	GO:0048856	IEA,IEA,IEP,IEA,IMP,IBA,IBA,IBA IEA,IEA,IBA,IBA,IBA,IBA,IBA,IBA,IBA,IBA IEA,IBA,IBA,IBA IEA,IBA,IBA IEA,IBA IEA,IBA,IBA,IBA,IBA,IBA,IEA,IEA,IEA	ENSBTAG00000004903	FALSE	KRT15
query_1	TRUE	0.001155	1538	162	31	0.191358	0.020156	GO:0009888	GO:BP	tissue development	18832	3786	GO:0048856	IEA,IEA,IEP,IEA,IMP,IBA,IBA,IBA IEA,IEA,IBA,IBA,IBA,IBA,IBA,IBA,IBA,IBA IEA,IBA,IBA,IBA IEA,IBA,IBA IEA,IBA IEA,IBA,IBA,IBA,IBA,IBA,IEA,IEA,IEA	ENSBTAG00000037553	FALSE	KRT33A
query_1	TRUE	0.001155	1538	162	31	0.191358	0.020156	GO:0009888	GO:BP	tissue development	18832	3786	GO:0048856	IEA,IEA,IEP,IEA,IMP,IBA,IBA,IBA IEA,IEA,IBA,IBA,IBA,IBA,IBA,IBA,IBA,IBA IEA,IBA,IBA,IBA IEA,IBA,IBA IEA,IBA IEA,IBA,IBA,IBA,IBA,IBA,IEA,IEA,IEA	ENSBTAG00000016384	FALSE	KRT32
query_1	TRUE	0.001155	1538	162	31	0.191358	0.020156	GO:0009888	GO:BP	tissue development	18832	3786	GO:0048856	IEA,IEA,IEP,IEA,IMP,IBA,IBA,IBA IEA,IEA,IBA,IBA,IBA,IBA,IBA,IBA,IBA,IBA IEA,IBA,IBA,IBA IEA,IBA,IBA IEA,IBA IEA,IBA,IBA,IBA,IBA,IBA,IEA,IEA,IEA	ENSBTAG00000020319	FALSE	ALOX5
query_1	TRUE	0.001155	1538	162	31	0.191358	0.020156	GO:0009888	GO:BP	tissue development	18832	3786	GO:0048856	IEA,IEA,IEP,IEA,IMP,IBA,IBA,IBA IEA,IEA,IBA,IBA,IBA,IBA,IBA,IBA,IBA,IBA IEA,IBA,IBA,IBA IEA,IBA,IBA IEA,IBA IEA,IBA,IBA,IBA,IBA,IBA,IEA,IEA,IEA	ENSBTAG00000009696	FALSE	ACTN2
query_1	TRUE	0.001155	1538	162	31	0.191358	0.020156	GO:0009888	GO:BP	tissue development	18832	3786	GO:0048856	IEA,IEA,IEP,IEA,IMP,IBA,IBA,IBA IEA,IEA,IBA,IBA,IBA,IBA,IBA,IBA,IBA,IBA IEA,IBA,IBA,IBA IEA,IBA,IBA IEA,IBA IEA,IBA,IBA,IBA,IBA,IBA,IEA,IEA,IEA	ENSBTAG00000022886	FALSE	RYR2
query_1	TRUE	0.00188967	17	162	4	0.0246914	0.235294	GO:0030322	GO:BP	stabilization of membrane potential	18832	7008	GO:0042391	IBA,IBA,IBA,IBA	ENSBTAG00000017500	TRUE	KCNK12
query_1	TRUE	0.00188967	17	162	4	0.0246914	0.235294	GO:0030322	GO:BP	stabilization of membrane potential	18832	7008	GO:0042391	IBA,IBA,IBA,IBA	ENSBTAG00000011112	TRUE	KCNK5
query_1	TRUE	0.00188967	17	162	4	0.0246914	0.235294	GO:0030322	GO:BP	stabilization of membrane potential	18832	7008	GO:0042391	IBA,IBA,IBA,IBA	ENSBTAG00000010328	TRUE	KCNK17
query_1	TRUE	0.00188967	17	162	4	0.0246914	0.235294	GO:0030322	GO:BP	stabilization of membrane potential	18832	7008	GO:0042391	IBA,IBA,IBA,IBA	ENSBTAG00000010352	TRUE	KCNK16
query_1	TRUE	0.00204501	4390	162	62	0.382716	0.014123	GO:0048856	GO:BP	anatomical structure development	18832	13525	GO:0032502	IEA,IEA,ISS IEA,IEA,IBA IEA,IEA,IBA IEA,IBA IEA,IBA IEA,IEP,IMP IBA IEA,IMP IGI IBA,IEA,IBA IEA,IMP,IBA,IEA,ISS,ISS IEA,IEA,IDA IMP,IDA,IEA,IEA,IEA,IBA,IBA,IBA IEA,IEA,IEA,IEA,IEA,IEA,IBA,IBA,IBA,IBA,IBA IEA,IBA,IBA,IBA,IBA IEA,IBA,IBA,IBA IEA,IEA,IBA,IBA IEA,IBA IEA,IBA,IBA IEA,IBA,IBA,IBA,IEA,IBA IEA,IBA IEA,IBA IEA,IEA,IEA,IBA,IBA IEA	ENSBTAG00000015805	FALSE	SIPA1L1
query_1	TRUE	0.00204501	4390	162	62	0.382716	0.014123	GO:0048856	GO:BP	anatomical structure development	18832	13525	GO:0032502	IEA,IEA,ISS IEA,IEA,IBA IEA,IEA,IBA IEA,IBA IEA,IBA IEA,IEP,IMP IBA IEA,IMP IGI IBA,IEA,IBA IEA,IMP,IBA,IEA,ISS,ISS IEA,IEA,IDA IMP,IDA,IEA,IEA,IEA,IBA,IBA,IBA IEA,IEA,IEA,IEA,IEA,IEA,IBA,IBA,IBA,IBA,IBA IEA,IBA,IBA,IBA,IBA IEA,IBA,IBA,IBA IEA,IEA,IBA,IBA IEA,IBA IEA,IBA,IBA IEA,IBA,IBA,IBA,IEA,IBA IEA,IBA IEA,IBA IEA,IEA,IEA,IBA,IBA IEA	ENSBTAG00000015052	FALSE	PROX2
query_1	TRUE	0.00204501	4390	162	62	0.382716	0.014123	GO:0048856	GO:BP	anatomical structure development	18832	13525	GO:0032502	IEA,IEA,ISS IEA,IEA,IBA IEA,IEA,IBA IEA,IBA IEA,IBA IEA,IEP,IMP IBA IEA,IMP IGI IBA,IEA,IBA IEA,IMP,IBA,IEA,ISS,ISS IEA,IEA,IDA IMP,IDA,IEA,IEA,IEA,IBA,IBA,IBA IEA,IEA,IEA,IEA,IEA,IEA,IBA,IBA,IBA,IBA,IBA IEA,IBA,IBA,IBA,IBA IEA,IBA,IBA,IBA IEA,IEA,IBA,IBA IEA,IBA IEA,IBA,IBA IEA,IBA,IBA,IBA,IEA,IBA IEA,IBA IEA,IBA IEA,IEA,IEA,IBA,IBA IEA	ENSBTAG00000008664	FALSE	EIF2B2
query_1	TRUE	0.00204501	4390	162	62	0.382716	0.014123	GO:0048856	GO:BP	anatomical structure development	18832	13525	GO:0032502	IEA,IEA,ISS IEA,IEA,IBA IEA,IEA,IBA IEA,IBA IEA,IBA IEA,IEP,IMP IBA IEA,IMP IGI IBA,IEA,IBA IEA,IMP,IBA,IEA,ISS,ISS IEA,IEA,IDA IMP,IDA,IEA,IEA,IEA,IBA,IBA,IBA IEA,IEA,IEA,IEA,IEA,IEA,IBA,IBA,IBA,IBA,IBA IEA,IBA,IBA,IBA,IBA IEA,IBA,IBA,IBA IEA,IEA,IBA,IBA IEA,IBA IEA,IBA,IBA IEA,IBA,IBA,IBA,IEA,IBA IEA,IBA IEA,IBA IEA,IEA,IEA,IBA,IBA IEA	ENSBTAG00000045812	FALSE	GSX2
query_1	TRUE	0.00204501	4390	162	62	0.382716	0.014123	GO:0048856	GO:BP	anatomical structure development	18832	13525	GO:0032502	IEA,IEA,ISS IEA,IEA,IBA IEA,IEA,IBA IEA,IBA IEA,IBA IEA,IEP,IMP IBA IEA,IMP IGI IBA,IEA,IBA IEA,IMP,IBA,IEA,ISS,ISS IEA,IEA,IDA IMP,IDA,IEA,IEA,IEA,IBA,IBA,IBA IEA,IEA,IEA,IEA,IEA,IEA,IBA,IBA,IBA,IBA,IBA IEA,IBA,IBA,IBA,IBA IEA,IBA,IBA,IBA IEA,IEA,IBA,IBA IEA,IBA IEA,IBA,IBA IEA,IBA,IBA,IBA,IEA,IBA IEA,IBA IEA,IBA IEA,IEA,IEA,IBA,IBA IEA	ENSBTAG00000007173	FALSE	PDGFRA
query_1	TRUE	0.00204501	4390	162	62	0.382716	0.014123	GO:0048856	GO:BP	anatomical structure development	18832	13525	GO:0032502	IEA,IEA,ISS IEA,IEA,IBA IEA,IEA,IBA IEA,IBA IEA,IBA IEA,IEP,IMP IBA IEA,IMP IGI IBA,IEA,IBA IEA,IMP,IBA,IEA,ISS,ISS IEA,IEA,IDA IMP,IDA,IEA,IEA,IEA,IBA,IBA,IBA IEA,IEA,IEA,IEA,IEA,IEA,IBA,IBA,IBA,IBA,IBA IEA,IBA,IBA,IBA,IBA IEA,IBA,IBA,IBA IEA,IEA,IBA,IBA IEA,IBA IEA,IBA,IBA IEA,IBA,IBA,IBA,IEA,IBA IEA,IBA IEA,IBA IEA,IEA,IEA,IBA,IBA IEA	ENSBTAG00000038043	FALSE	ABCD2
query_1	TRUE	0.00204501	4390	162	62	0.382716	0.014123	GO:0048856	GO:BP	anatomical structure development	18832	13525	GO:0032502	IEA,IEA,ISS IEA,IEA,IBA IEA,IEA,IBA IEA,IBA IEA,IBA IEA,IEP,IMP IBA IEA,IMP IGI IBA,IEA,IBA IEA,IMP,IBA,IEA,ISS,ISS IEA,IEA,IDA IMP,IDA,IEA,IEA,IEA,IBA,IBA,IBA IEA,IEA,IEA,IEA,IEA,IEA,IBA,IBA,IBA,IBA,IBA IEA,IBA,IBA,IBA,IBA IEA,IBA,IBA,IBA IEA,IEA,IBA,IBA IEA,IBA IEA,IBA,IBA IEA,IBA,IBA,IBA,IEA,IBA IEA,IBA IEA,IBA IEA,IEA,IEA,IBA,IBA IEA	ENSBTAG00000020679	FALSE	CNTN1
query_1	TRUE	0.00204501	4390	162	62	0.382716	0.014123	GO:0048856	GO:BP	anatomical structure development	18832	13525	GO:0032502	IEA,IEA,ISS IEA,IEA,IBA IEA,IEA,IBA IEA,IBA IEA,IBA IEA,IEP,IMP IBA IEA,IMP IGI IBA,IEA,IBA IEA,IMP,IBA,IEA,ISS,ISS IEA,IEA,IDA IMP,IDA,IEA,IEA,IEA,IBA,IBA,IBA IEA,IEA,IEA,IEA,IEA,IEA,IBA,IBA,IBA,IBA,IBA IEA,IBA,IBA,IBA,IBA IEA,IBA,IBA,IBA IEA,IEA,IBA,IBA IEA,IBA IEA,IBA,IBA IEA,IBA,IBA,IBA,IEA,IBA IEA,IBA IEA,IBA IEA,IEA,IEA,IBA,IBA IEA	ENSBTAG00000016260	FALSE	LRRK2
query_1	TRUE	0.00204501	4390	162	62	0.382716	0.014123	GO:0048856	GO:BP	anatomical structure development	18832	13525	GO:0032502	IEA,IEA,ISS IEA,IEA,IBA IEA,IEA,IBA IEA,IBA IEA,IBA IEA,IEP,IMP IBA IEA,IMP IGI IBA,IEA,IBA IEA,IMP,IBA,IEA,ISS,ISS IEA,IEA,IDA IMP,IDA,IEA,IEA,IEA,IBA,IBA,IBA IEA,IEA,IEA,IEA,IEA,IEA,IBA,IBA,IBA,IBA,IBA IEA,IBA,IBA,IBA,IBA IEA,IBA,IBA,IBA IEA,IEA,IBA,IBA IEA,IBA IEA,IBA,IBA IEA,IBA,IBA,IBA,IEA,IBA IEA,IBA IEA,IBA IEA,IEA,IEA,IBA,IBA IEA	ENSBTAG00000051910	FALSE	FGF10
query_1	TRUE	0.00204501	4390	162	62	0.382716	0.014123	GO:0048856	GO:BP	anatomical structure development	18832	13525	GO:0032502	IEA,IEA,ISS IEA,IEA,IBA IEA,IEA,IBA IEA,IBA IEA,IBA IEA,IEP,IMP IBA IEA,IMP IGI IBA,IEA,IBA IEA,IMP,IBA,IEA,ISS,ISS IEA,IEA,IDA IMP,IDA,IEA,IEA,IEA,IBA,IBA,IBA IEA,IEA,IEA,IEA,IEA,IEA,IBA,IBA,IBA,IBA,IBA IEA,IBA,IBA,IBA,IBA IEA,IBA,IBA,IBA IEA,IEA,IBA,IBA IEA,IBA IEA,IBA,IBA IEA,IBA,IBA,IBA,IEA,IBA IEA,IBA IEA,IBA IEA,IEA,IEA,IBA,IBA IEA	ENSBTAG00000002167	FALSE	NPHS2
query_1	TRUE	0.00204501	4390	162	62	0.382716	0.014123	GO:0048856	GO:BP	anatomical structure development	18832	13525	GO:0032502	IEA,IEA,ISS IEA,IEA,IBA IEA,IEA,IBA IEA,IBA IEA,IBA IEA,IEP,IMP IBA IEA,IMP IGI IBA,IEA,IBA IEA,IMP,IBA,IEA,ISS,ISS IEA,IEA,IDA IMP,IDA,IEA,IEA,IEA,IBA,IBA,IBA IEA,IEA,IEA,IEA,IEA,IEA,IBA,IBA,IBA,IBA,IBA IEA,IBA,IBA,IBA,IBA IEA,IBA,IBA,IBA IEA,IEA,IBA,IBA IEA,IBA IEA,IBA,IBA IEA,IBA,IBA,IBA,IEA,IBA IEA,IBA IEA,IBA IEA,IEA,IEA,IBA,IBA IEA	ENSBTAG00000002407	FALSE	TDRD5
query_1	TRUE	0.00204501	4390	162	62	0.382716	0.014123	GO:0048856	GO:BP	anatomical structure development	18832	13525	GO:0032502	IEA,IEA,ISS IEA,IEA,IBA IEA,IEA,IBA IEA,IBA IEA,IBA IEA,IEP,IMP IBA IEA,IMP IGI IBA,IEA,IBA IEA,IMP,IBA,IEA,ISS,ISS IEA,IEA,IDA IMP,IDA,IEA,IEA,IEA,IBA,IBA,IBA IEA,IEA,IEA,IEA,IEA,IEA,IBA,IBA,IBA,IBA,IBA IEA,IBA,IBA,IBA,IBA IEA,IBA,IBA,IBA IEA,IEA,IBA,IBA IEA,IBA IEA,IBA,IBA IEA,IBA,IBA,IBA,IEA,IBA IEA,IBA IEA,IBA IEA,IEA,IEA,IBA,IBA IEA	ENSBTAG00000003992	FALSE	LHX4
query_1	TRUE	0.00204501	4390	162	62	0.382716	0.014123	GO:0048856	GO:BP	anatomical structure development	18832	13525	GO:0032502	IEA,IEA,ISS IEA,IEA,IBA IEA,IEA,IBA IEA,IBA IEA,IBA IEA,IEP,IMP IBA IEA,IMP IGI IBA,IEA,IBA IEA,IMP,IBA,IEA,ISS,ISS IEA,IEA,IDA IMP,IDA,IEA,IEA,IEA,IBA,IBA,IBA IEA,IEA,IEA,IEA,IEA,IEA,IBA,IBA,IBA,IBA,IBA IEA,IBA,IBA,IBA,IBA IEA,IBA,IBA,IBA IEA,IEA,IBA,IBA IEA,IBA IEA,IBA,IBA IEA,IBA,IBA,IBA,IEA,IBA IEA,IBA IEA,IBA IEA,IEA,IEA,IBA,IBA IEA	ENSBTAG00000006474	FALSE	EPCAM
query_1	TRUE	0.00204501	4390	162	62	0.382716	0.014123	GO:0048856	GO:BP	anatomical structure development	18832	13525	GO:0032502	IEA,IEA,ISS IEA,IEA,IBA IEA,IEA,IBA IEA,IBA IEA,IBA IEA,IEP,IMP IBA IEA,IMP IGI IBA,IEA,IBA IEA,IMP,IBA,IEA,ISS,ISS IEA,IEA,IDA IMP,IDA,IEA,IEA,IEA,IBA,IBA,IBA IEA,IEA,IEA,IEA,IEA,IEA,IBA,IBA,IBA,IBA,IBA IEA,IBA,IBA,IBA,IBA IEA,IBA,IBA,IBA IEA,IEA,IBA,IBA IEA,IBA IEA,IBA,IBA IEA,IBA,IBA,IBA,IEA,IBA IEA,IBA IEA,IBA IEA,IEA,IEA,IBA,IBA IEA	ENSBTAG00000002742	FALSE	MSH2
query_1	TRUE	0.00204501	4390	162	62	0.382716	0.014123	GO:0048856	GO:BP	anatomical structure development	18832	13525	GO:0032502	IEA,IEA,ISS IEA,IEA,IBA IEA,IEA,IBA IEA,IBA IEA,IBA IEA,IEP,IMP IBA IEA,IMP IGI IBA,IEA,IBA IEA,IMP,IBA,IEA,ISS,ISS IEA,IEA,IDA IMP,IDA,IEA,IEA,IEA,IBA,IBA,IBA IEA,IEA,IEA,IEA,IEA,IEA,IBA,IBA,IBA,IBA,IBA IEA,IBA,IBA,IBA,IBA IEA,IBA,IBA,IBA IEA,IEA,IBA,IBA IEA,IBA IEA,IBA,IBA IEA,IBA,IBA,IBA,IEA,IBA IEA,IBA IEA,IBA IEA,IEA,IEA,IBA,IBA IEA	ENSBTAG00000001424	FALSE	MSH6
query_1	TRUE	0.00204501	4390	162	62	0.382716	0.014123	GO:0048856	GO:BP	anatomical structure development	18832	13525	GO:0032502	IEA,IEA,ISS IEA,IEA,IBA IEA,IEA,IBA IEA,IBA IEA,IBA IEA,IEP,IMP IBA IEA,IMP IGI IBA,IEA,IBA IEA,IMP,IBA,IEA,ISS,ISS IEA,IEA,IDA IMP,IDA,IEA,IEA,IEA,IBA,IBA,IBA IEA,IEA,IEA,IEA,IEA,IEA,IBA,IBA,IBA,IBA,IBA IEA,IBA,IBA,IBA,IBA IEA,IBA,IBA,IBA IEA,IEA,IBA,IBA IEA,IBA IEA,IBA,IBA IEA,IBA,IBA,IBA,IEA,IBA IEA,IBA IEA,IBA IEA,IEA,IEA,IBA,IBA IEA	ENSBTAG00000000841	FALSE	LZTS1
query_1	TRUE	0.00204501	4390	162	62	0.382716	0.014123	GO:0048856	GO:BP	anatomical structure development	18832	13525	GO:0032502	IEA,IEA,ISS IEA,IEA,IBA IEA,IEA,IBA IEA,IBA IEA,IBA IEA,IEP,IMP IBA IEA,IMP IGI IBA,IEA,IBA IEA,IMP,IBA,IEA,ISS,ISS IEA,IEA,IDA IMP,IDA,IEA,IEA,IEA,IBA,IBA,IBA IEA,IEA,IEA,IEA,IEA,IEA,IBA,IBA,IBA,IBA,IBA IEA,IBA,IBA,IBA,IBA IEA,IBA,IBA,IBA IEA,IEA,IBA,IBA IEA,IBA IEA,IBA,IBA IEA,IBA,IBA,IBA,IEA,IBA IEA,IBA IEA,IBA IEA,IEA,IEA,IBA,IBA IEA	ENSBTAG00000020801	FALSE	CYRIB
query_1	TRUE	0.00204501	4390	162	62	0.382716	0.014123	GO:0048856	GO:BP	anatomical structure development	18832	13525	GO:0032502	IEA,IEA,ISS IEA,IEA,IBA IEA,IEA,IBA IEA,IBA IEA,IBA IEA,IEP,IMP IBA IEA,IMP IGI IBA,IEA,IBA IEA,IMP,IBA,IEA,ISS,ISS IEA,IEA,IDA IMP,IDA,IEA,IEA,IEA,IBA,IBA,IBA IEA,IEA,IEA,IEA,IEA,IEA,IBA,IBA,IBA,IBA,IBA IEA,IBA,IBA,IBA,IBA IEA,IBA,IBA,IBA IEA,IEA,IBA,IBA IEA,IBA IEA,IBA,IBA IEA,IBA,IBA,IBA,IEA,IBA IEA,IBA IEA,IBA IEA,IEA,IEA,IBA,IBA IEA	ENSBTAG00000016284	FALSE	IL7
query_1	TRUE	0.00204501	4390	162	62	0.382716	0.014123	GO:0048856	GO:BP	anatomical structure development	18832	13525	GO:0032502	IEA,IEA,ISS IEA,IEA,IBA IEA,IEA,IBA IEA,IBA IEA,IBA IEA,IEP,IMP IBA IEA,IMP IGI IBA,IEA,IBA IEA,IMP,IBA,IEA,ISS,ISS IEA,IEA,IDA IMP,IDA,IEA,IEA,IEA,IBA,IBA,IBA IEA,IEA,IEA,IEA,IEA,IEA,IBA,IBA,IBA,IBA,IBA IEA,IBA,IBA,IBA,IBA IEA,IBA,IBA,IBA IEA,IEA,IBA,IBA IEA,IBA IEA,IBA,IBA IEA,IBA,IBA,IBA,IEA,IBA IEA,IBA IEA,IBA IEA,IEA,IEA,IBA,IBA IEA	ENSBTAG00000006466	FALSE	CD53
query_1	TRUE	0.00204501	4390	162	62	0.382716	0.014123	GO:0048856	GO:BP	anatomical structure development	18832	13525	GO:0032502	IEA,IEA,ISS IEA,IEA,IBA IEA,IEA,IBA IEA,IBA IEA,IBA IEA,IEP,IMP IBA IEA,IMP IGI IBA,IEA,IBA IEA,IMP,IBA,IEA,ISS,ISS IEA,IEA,IDA IMP,IDA,IEA,IEA,IEA,IBA,IBA,IBA IEA,IEA,IEA,IEA,IEA,IEA,IBA,IBA,IBA,IBA,IBA IEA,IBA,IBA,IBA,IBA IEA,IBA,IBA,IBA IEA,IEA,IBA,IBA IEA,IBA IEA,IBA,IBA IEA,IBA,IBA,IBA,IEA,IBA IEA,IBA IEA,IBA IEA,IEA,IEA,IBA,IBA IEA	ENSBTAG00000015459	FALSE	KCNA2
query_1	TRUE	0.00204501	4390	162	62	0.382716	0.014123	GO:0048856	GO:BP	anatomical structure development	18832	13525	GO:0032502	IEA,IEA,ISS IEA,IEA,IBA IEA,IEA,IBA IEA,IBA IEA,IBA IEA,IEP,IMP IBA IEA,IMP IGI IBA,IEA,IBA IEA,IMP,IBA,IEA,ISS,ISS IEA,IEA,IDA IMP,IDA,IEA,IEA,IEA,IBA,IBA,IBA IEA,IEA,IEA,IEA,IEA,IEA,IBA,IBA,IBA,IBA,IBA IEA,IBA,IBA,IBA,IBA IEA,IBA,IBA,IBA IEA,IEA,IBA,IBA IEA,IBA IEA,IBA,IBA IEA,IBA,IBA,IBA,IEA,IBA IEA,IBA IEA,IBA IEA,IEA,IEA,IBA,IBA IEA	ENSBTAG00000060532	FALSE	RBM15
query_1	TRUE	0.00204501	4390	162	62	0.382716	0.014123	GO:0048856	GO:BP	anatomical structure development	18832	13525	GO:0032502	IEA,IEA,ISS IEA,IEA,IBA IEA,IEA,IBA IEA,IBA IEA,IBA IEA,IEP,IMP IBA IEA,IMP IGI IBA,IEA,IBA IEA,IMP,IBA,IEA,ISS,ISS IEA,IEA,IDA IMP,IDA,IEA,IEA,IEA,IBA,IBA,IBA IEA,IEA,IEA,IEA,IEA,IEA,IBA,IBA,IBA,IBA,IBA IEA,IBA,IBA,IBA,IBA IEA,IBA,IBA,IBA IEA,IEA,IBA,IBA IEA,IBA IEA,IBA,IBA IEA,IBA,IBA,IBA,IEA,IBA IEA,IBA IEA,IBA IEA,IEA,IEA,IBA,IBA IEA	ENSBTAG00000010560	FALSE	PROK1
query_1	TRUE	0.00204501	4390	162	62	0.382716	0.014123	GO:0048856	GO:BP	anatomical structure development	18832	13525	GO:0032502	IEA,IEA,ISS IEA,IEA,IBA IEA,IEA,IBA IEA,IBA IEA,IBA IEA,IEP,IMP IBA IEA,IMP IGI IBA,IEA,IBA IEA,IMP,IBA,IEA,ISS,ISS IEA,IEA,IDA IMP,IDA,IEA,IEA,IEA,IBA,IBA,IBA IEA,IEA,IEA,IEA,IEA,IEA,IBA,IBA,IBA,IBA,IBA IEA,IBA,IBA,IBA,IBA IEA,IBA,IBA,IBA IEA,IEA,IBA,IBA IEA,IBA IEA,IBA,IBA IEA,IBA,IBA,IBA,IEA,IBA IEA,IBA IEA,IBA IEA,IEA,IEA,IBA,IBA IEA	ENSBTAG00000001981	FALSE	SLC6A17
query_1	TRUE	0.00204501	4390	162	62	0.382716	0.014123	GO:0048856	GO:BP	anatomical structure development	18832	13525	GO:0032502	IEA,IEA,ISS IEA,IEA,IBA IEA,IEA,IBA IEA,IBA IEA,IBA IEA,IEP,IMP IBA IEA,IMP IGI IBA,IEA,IBA IEA,IMP,IBA,IEA,ISS,ISS IEA,IEA,IDA IMP,IDA,IEA,IEA,IEA,IBA,IBA,IBA IEA,IEA,IEA,IEA,IEA,IEA,IBA,IBA,IBA,IBA,IBA IEA,IBA,IBA,IBA,IBA IEA,IBA,IBA,IBA IEA,IEA,IBA,IBA IEA,IBA IEA,IBA,IBA IEA,IBA,IBA,IBA,IEA,IBA IEA,IBA IEA,IBA IEA,IEA,IEA,IBA,IBA IEA	ENSBTAG00000019262	FALSE	TOP2A
query_1	TRUE	0.00204501	4390	162	62	0.382716	0.014123	GO:0048856	GO:BP	anatomical structure development	18832	13525	GO:0032502	IEA,IEA,ISS IEA,IEA,IBA IEA,IEA,IBA IEA,IBA IEA,IBA IEA,IEP,IMP IBA IEA,IMP IGI IBA,IEA,IBA IEA,IMP,IBA,IEA,ISS,ISS IEA,IEA,IDA IMP,IDA,IEA,IEA,IEA,IBA,IBA,IBA IEA,IEA,IEA,IEA,IEA,IEA,IBA,IBA,IBA,IBA,IBA IEA,IBA,IBA,IBA,IBA IEA,IBA,IBA,IBA IEA,IEA,IBA,IBA IEA,IBA IEA,IBA,IBA IEA,IBA,IBA,IBA,IEA,IBA IEA,IBA IEA,IBA IEA,IEA,IEA,IBA,IBA IEA	ENSBTAG00000015133	FALSE	CCR7
query_1	TRUE	0.00204501	4390	162	62	0.382716	0.014123	GO:0048856	GO:BP	anatomical structure development	18832	13525	GO:0032502	IEA,IEA,ISS IEA,IEA,IBA IEA,IEA,IBA IEA,IBA IEA,IBA IEA,IEP,IMP IBA IEA,IMP IGI IBA,IEA,IBA IEA,IMP,IBA,IEA,ISS,ISS IEA,IEA,IDA IMP,IDA,IEA,IEA,IEA,IBA,IBA,IBA IEA,IEA,IEA,IEA,IEA,IEA,IBA,IBA,IBA,IBA,IBA IEA,IBA,IBA,IBA,IBA IEA,IBA,IBA,IBA IEA,IEA,IBA,IBA IEA,IBA IEA,IBA,IBA IEA,IBA,IBA,IBA,IEA,IBA IEA,IBA IEA,IBA IEA,IEA,IEA,IBA,IBA IEA	ENSBTAG00000030548	FALSE	KRT27
query_1	TRUE	0.00204501	4390	162	62	0.382716	0.014123	GO:0048856	GO:BP	anatomical structure development	18832	13525	GO:0032502	IEA,IEA,ISS IEA,IEA,IBA IEA,IEA,IBA IEA,IBA IEA,IBA IEA,IEP,IMP IBA IEA,IMP IGI IBA,IEA,IBA IEA,IMP,IBA,IEA,ISS,ISS IEA,IEA,IDA IMP,IDA,IEA,IEA,IEA,IBA,IBA,IBA IEA,IEA,IEA,IEA,IEA,IEA,IBA,IBA,IBA,IBA,IBA IEA,IBA,IBA,IBA,IBA IEA,IBA,IBA,IBA IEA,IEA,IBA,IBA IEA,IBA IEA,IBA,IBA IEA,IBA,IBA,IBA,IEA,IBA IEA,IBA IEA,IBA IEA,IEA,IEA,IBA,IBA IEA	ENSBTAG00000040279	FALSE	KRT24
query_1	TRUE	0.00204501	4390	162	62	0.382716	0.014123	GO:0048856	GO:BP	anatomical structure development	18832	13525	GO:0032502	IEA,IEA,ISS IEA,IEA,IBA IEA,IEA,IBA IEA,IBA IEA,IBA IEA,IEP,IMP IBA IEA,IMP IGI IBA,IEA,IBA IEA,IMP,IBA,IEA,ISS,ISS IEA,IEA,IDA IMP,IDA,IEA,IEA,IEA,IBA,IBA,IBA IEA,IEA,IEA,IEA,IEA,IEA,IBA,IBA,IBA,IBA,IBA IEA,IBA,IBA,IBA,IBA IEA,IBA,IBA,IBA IEA,IEA,IBA,IBA IEA,IBA IEA,IBA,IBA IEA,IBA,IBA,IBA,IEA,IBA IEA,IBA IEA,IBA IEA,IEA,IEA,IBA,IBA IEA	ENSBTAG00000020824	FALSE	KRT10
query_1	TRUE	0.00204501	4390	162	62	0.382716	0.014123	GO:0048856	GO:BP	anatomical structure development	18832	13525	GO:0032502	IEA,IEA,ISS IEA,IEA,IBA IEA,IEA,IBA IEA,IBA IEA,IBA IEA,IEP,IMP IBA IEA,IMP IGI IBA,IEA,IBA IEA,IMP,IBA,IEA,ISS,ISS IEA,IEA,IDA IMP,IDA,IEA,IEA,IEA,IBA,IBA,IBA IEA,IEA,IEA,IEA,IEA,IEA,IBA,IBA,IBA,IBA,IBA IEA,IBA,IBA,IBA,IBA IEA,IBA,IBA,IBA IEA,IEA,IBA,IBA IEA,IBA IEA,IBA,IBA IEA,IBA,IBA,IBA,IEA,IBA IEA,IBA IEA,IBA IEA,IEA,IEA,IBA,IBA IEA	ENSBTAG00000017685	FALSE	JUP
query_1	TRUE	0.00204501	4390	162	62	0.382716	0.014123	GO:0048856	GO:BP	anatomical structure development	18832	13525	GO:0032502	IEA,IEA,ISS IEA,IEA,IBA IEA,IEA,IBA IEA,IBA IEA,IBA IEA,IEP,IMP IBA IEA,IMP IGI IBA,IEA,IBA IEA,IMP,IBA,IEA,ISS,ISS IEA,IEA,IDA IMP,IDA,IEA,IEA,IEA,IBA,IBA,IBA IEA,IEA,IEA,IEA,IEA,IEA,IBA,IBA,IBA,IBA,IBA IEA,IBA,IBA,IBA,IBA IEA,IBA,IBA,IBA IEA,IEA,IBA,IBA IEA,IBA IEA,IBA,IBA IEA,IBA,IBA,IBA,IEA,IBA IEA,IBA IEA,IBA IEA,IEA,IEA,IBA,IBA IEA	ENSBTAG00000011454	FALSE	FKBP10
query_1	TRUE	0.00204501	4390	162	62	0.382716	0.014123	GO:0048856	GO:BP	anatomical structure development	18832	13525	GO:0032502	IEA,IEA,ISS IEA,IEA,IBA IEA,IEA,IBA IEA,IBA IEA,IBA IEA,IEP,IMP IBA IEA,IMP IGI IBA,IEA,IBA IEA,IMP,IBA,IEA,ISS,ISS IEA,IEA,IDA IMP,IDA,IEA,IEA,IEA,IBA,IBA,IBA IEA,IEA,IEA,IEA,IEA,IEA,IBA,IBA,IBA,IBA,IBA IEA,IBA,IBA,IBA,IBA IEA,IBA,IBA,IBA IEA,IEA,IBA,IBA IEA,IBA IEA,IBA,IBA IEA,IBA,IBA,IBA,IEA,IBA IEA,IBA IEA,IBA IEA,IEA,IEA,IBA,IBA IEA	ENSBTAG00000011459	FALSE	KLHL10
query_1	TRUE	0.00204501	4390	162	62	0.382716	0.014123	GO:0048856	GO:BP	anatomical structure development	18832	13525	GO:0032502	IEA,IEA,ISS IEA,IEA,IBA IEA,IEA,IBA IEA,IBA IEA,IBA IEA,IEP,IMP IBA IEA,IMP IGI IBA,IEA,IBA IEA,IMP,IBA,IEA,ISS,ISS IEA,IEA,IDA IMP,IDA,IEA,IEA,IEA,IBA,IBA,IBA IEA,IEA,IEA,IEA,IEA,IEA,IBA,IBA,IBA,IBA,IBA IEA,IBA,IBA,IBA,IBA IEA,IBA,IBA,IBA IEA,IEA,IBA,IBA IEA,IBA IEA,IBA,IBA IEA,IBA,IBA,IBA,IEA,IBA IEA,IBA IEA,IBA IEA,IEA,IEA,IBA,IBA IEA	ENSBTAG00000013698	FALSE	ODAD4
query_1	TRUE	0.00204501	4390	162	62	0.382716	0.014123	GO:0048856	GO:BP	anatomical structure development	18832	13525	GO:0032502	IEA,IEA,ISS IEA,IEA,IBA IEA,IEA,IBA IEA,IBA IEA,IBA IEA,IEP,IMP IBA IEA,IMP IGI IBA,IEA,IBA IEA,IMP,IBA,IEA,ISS,ISS IEA,IEA,IDA IMP,IDA,IEA,IEA,IEA,IBA,IBA,IBA IEA,IEA,IEA,IEA,IEA,IEA,IBA,IBA,IBA,IBA,IBA IEA,IBA,IBA,IBA,IBA IEA,IBA,IBA,IBA IEA,IEA,IBA,IBA IEA,IBA IEA,IBA,IBA IEA,IBA,IBA,IBA,IEA,IBA IEA,IBA IEA,IBA IEA,IEA,IEA,IBA,IBA IEA	ENSBTAG00000015518	FALSE	KRT12
query_1	TRUE	0.00204501	4390	162	62	0.382716	0.014123	GO:0048856	GO:BP	anatomical structure development	18832	13525	GO:0032502	IEA,IEA,ISS IEA,IEA,IBA IEA,IEA,IBA IEA,IBA IEA,IBA IEA,IEP,IMP IBA IEA,IMP IGI IBA,IEA,IBA IEA,IMP,IBA,IEA,ISS,ISS IEA,IEA,IDA IMP,IDA,IEA,IEA,IEA,IBA,IBA,IBA IEA,IEA,IEA,IEA,IEA,IEA,IBA,IBA,IBA,IBA,IBA IEA,IBA,IBA,IBA,IBA IEA,IBA,IBA,IBA IEA,IEA,IBA,IBA IEA,IBA IEA,IBA,IBA IEA,IBA,IBA,IBA,IEA,IBA IEA,IBA IEA,IBA IEA,IEA,IEA,IBA,IBA IEA	ENSBTAG00000007794	FALSE	KRT20
query_1	TRUE	0.00204501	4390	162	62	0.382716	0.014123	GO:0048856	GO:BP	anatomical structure development	18832	13525	GO:0032502	IEA,IEA,ISS IEA,IEA,IBA IEA,IEA,IBA IEA,IBA IEA,IBA IEA,IEP,IMP IBA IEA,IMP IGI IBA,IEA,IBA IEA,IMP,IBA,IEA,ISS,ISS IEA,IEA,IDA IMP,IDA,IEA,IEA,IEA,IBA,IBA,IBA IEA,IEA,IEA,IEA,IEA,IEA,IBA,IBA,IBA,IBA,IBA IEA,IBA,IBA,IBA,IBA IEA,IBA,IBA,IBA IEA,IEA,IBA,IBA IEA,IBA IEA,IBA,IBA IEA,IBA,IBA,IBA,IEA,IBA IEA,IBA IEA,IBA IEA,IEA,IEA,IBA,IBA IEA	ENSBTAG00000040460	FALSE	KRT23
query_1	TRUE	0.00204501	4390	162	62	0.382716	0.014123	GO:0048856	GO:BP	anatomical structure development	18832	13525	GO:0032502	IEA,IEA,ISS IEA,IEA,IBA IEA,IEA,IBA IEA,IBA IEA,IBA IEA,IEP,IMP IBA IEA,IMP IGI IBA,IEA,IBA IEA,IMP,IBA,IEA,ISS,ISS IEA,IEA,IDA IMP,IDA,IEA,IEA,IEA,IBA,IBA,IBA IEA,IEA,IEA,IEA,IEA,IEA,IBA,IBA,IBA,IBA,IBA IEA,IBA,IBA,IBA,IBA IEA,IBA,IBA,IBA IEA,IEA,IBA,IBA IEA,IBA IEA,IBA,IBA IEA,IBA,IBA,IBA,IEA,IBA IEA,IBA IEA,IBA IEA,IEA,IEA,IBA,IBA IEA	ENSBTAG00000020078	FALSE	KRT39
query_1	TRUE	0.00204501	4390	162	62	0.382716	0.014123	GO:0048856	GO:BP	anatomical structure development	18832	13525	GO:0032502	IEA,IEA,ISS IEA,IEA,IBA IEA,IEA,IBA IEA,IBA IEA,IBA IEA,IEP,IMP IBA IEA,IMP IGI IBA,IEA,IBA IEA,IMP,IBA,IEA,ISS,ISS IEA,IEA,IDA IMP,IDA,IEA,IEA,IEA,IBA,IBA,IBA IEA,IEA,IEA,IEA,IEA,IEA,IBA,IBA,IBA,IBA,IBA IEA,IBA,IBA,IBA,IBA IEA,IBA,IBA,IBA IEA,IEA,IBA,IBA IEA,IBA IEA,IBA,IBA IEA,IBA,IBA,IBA,IEA,IBA IEA,IBA IEA,IBA IEA,IEA,IEA,IBA,IBA IEA	ENSBTAG00000017408	FALSE	KRT40
query_1	TRUE	0.00204501	4390	162	62	0.382716	0.014123	GO:0048856	GO:BP	anatomical structure development	18832	13525	GO:0032502	IEA,IEA,ISS IEA,IEA,IBA IEA,IEA,IBA IEA,IBA IEA,IBA IEA,IEP,IMP IBA IEA,IMP IGI IBA,IEA,IBA IEA,IMP,IBA,IEA,ISS,ISS IEA,IEA,IDA IMP,IDA,IEA,IEA,IEA,IBA,IBA,IBA IEA,IEA,IEA,IEA,IEA,IEA,IBA,IBA,IBA,IBA,IBA IEA,IBA,IBA,IBA,IBA IEA,IBA,IBA,IBA IEA,IEA,IBA,IBA IEA,IBA IEA,IBA,IBA IEA,IBA,IBA,IBA,IEA,IBA IEA,IBA IEA,IBA IEA,IEA,IEA,IBA,IBA IEA	ENSBTAG00000052414	FALSE	HAP1
query_1	TRUE	0.00204501	4390	162	62	0.382716	0.014123	GO:0048856	GO:BP	anatomical structure development	18832	13525	GO:0032502	IEA,IEA,ISS IEA,IEA,IBA IEA,IEA,IBA IEA,IBA IEA,IBA IEA,IEP,IMP IBA IEA,IMP IGI IBA,IEA,IBA IEA,IMP,IBA,IEA,ISS,ISS IEA,IEA,IDA IMP,IDA,IEA,IEA,IEA,IBA,IBA,IBA IEA,IEA,IEA,IEA,IEA,IEA,IBA,IBA,IBA,IBA,IBA IEA,IBA,IBA,IBA,IBA IEA,IBA,IBA,IBA IEA,IEA,IBA,IBA IEA,IBA IEA,IBA,IBA IEA,IBA,IBA,IBA,IEA,IBA IEA,IBA IEA,IBA IEA,IEA,IEA,IBA,IBA IEA	ENSBTAG00000007583	FALSE	KRT14
query_1	TRUE	0.00204501	4390	162	62	0.382716	0.014123	GO:0048856	GO:BP	anatomical structure development	18832	13525	GO:0032502	IEA,IEA,ISS IEA,IEA,IBA IEA,IEA,IBA IEA,IBA IEA,IBA IEA,IEP,IMP IBA IEA,IMP IGI IBA,IEA,IBA IEA,IMP,IBA,IEA,ISS,ISS IEA,IEA,IDA IMP,IDA,IEA,IEA,IEA,IBA,IBA,IBA IEA,IEA,IEA,IEA,IEA,IEA,IBA,IBA,IBA,IBA,IBA IEA,IBA,IBA,IBA,IBA IEA,IBA,IBA,IBA IEA,IEA,IBA,IBA IEA,IBA IEA,IBA,IBA IEA,IBA,IBA,IBA,IEA,IBA IEA,IBA IEA,IBA IEA,IEA,IEA,IBA,IBA IEA	ENSBTAG00000050581	FALSE
query_1	TRUE	0.00204501	4390	162	62	0.382716	0.014123	GO:0048856	GO:BP	anatomical structure development	18832	13525	GO:0032502	IEA,IEA,ISS IEA,IEA,IBA IEA,IEA,IBA IEA,IBA IEA,IBA IEA,IEP,IMP IBA IEA,IMP IGI IBA,IEA,IBA IEA,IMP,IBA,IEA,ISS,ISS IEA,IEA,IDA IMP,IDA,IEA,IEA,IEA,IBA,IBA,IBA IEA,IEA,IEA,IEA,IEA,IEA,IBA,IBA,IBA,IBA,IBA IEA,IBA,IBA,IBA,IBA IEA,IBA,IBA,IBA IEA,IEA,IBA,IBA IEA,IBA IEA,IBA,IBA IEA,IBA,IBA,IBA,IEA,IBA IEA,IBA IEA,IBA IEA,IEA,IEA,IBA,IBA IEA	ENSBTAG00000047165	FALSE	KRT9
query_1	TRUE	0.00204501	4390	162	62	0.382716	0.014123	GO:0048856	GO:BP	anatomical structure development	18832	13525	GO:0032502	IEA,IEA,ISS IEA,IEA,IBA IEA,IEA,IBA IEA,IBA IEA,IBA IEA,IEP,IMP IBA IEA,IMP IGI IBA,IEA,IBA IEA,IMP,IBA,IEA,ISS,ISS IEA,IEA,IDA IMP,IDA,IEA,IEA,IEA,IBA,IBA,IBA IEA,IEA,IEA,IEA,IEA,IEA,IBA,IBA,IBA,IBA,IBA IEA,IBA,IBA,IBA,IBA IEA,IBA,IBA,IBA IEA,IEA,IBA,IBA IEA,IBA IEA,IBA,IBA IEA,IBA,IBA,IBA,IEA,IBA IEA,IBA IEA,IBA IEA,IEA,IEA,IBA,IBA IEA	ENSBTAG00000033766	FALSE	KRT16
query_1	TRUE	0.00204501	4390	162	62	0.382716	0.014123	GO:0048856	GO:BP	anatomical structure development	18832	13525	GO:0032502	IEA,IEA,ISS IEA,IEA,IBA IEA,IEA,IBA IEA,IBA IEA,IBA IEA,IEP,IMP IBA IEA,IMP IGI IBA,IEA,IBA IEA,IMP,IBA,IEA,ISS,ISS IEA,IEA,IDA IMP,IDA,IEA,IEA,IEA,IBA,IBA,IBA IEA,IEA,IEA,IEA,IEA,IEA,IBA,IBA,IBA,IBA,IBA IEA,IBA,IBA,IBA,IBA IEA,IBA,IBA,IBA IEA,IEA,IBA,IBA IEA,IBA IEA,IBA,IBA IEA,IBA,IBA,IBA,IEA,IBA IEA,IBA IEA,IBA IEA,IEA,IEA,IBA,IBA IEA	ENSBTAG00000013685	FALSE	KRT31
query_1	TRUE	0.00204501	4390	162	62	0.382716	0.014123	GO:0048856	GO:BP	anatomical structure development	18832	13525	GO:0032502	IEA,IEA,ISS IEA,IEA,IBA IEA,IEA,IBA IEA,IBA IEA,IBA IEA,IEP,IMP IBA IEA,IMP IGI IBA,IEA,IBA IEA,IMP,IBA,IEA,ISS,ISS IEA,IEA,IDA IMP,IDA,IEA,IEA,IEA,IBA,IBA,IBA IEA,IEA,IEA,IEA,IEA,IEA,IBA,IBA,IBA,IBA,IBA IEA,IBA,IBA,IBA,IBA IEA,IBA,IBA,IBA IEA,IEA,IBA,IBA IEA,IBA IEA,IBA,IBA IEA,IBA,IBA,IBA,IEA,IBA IEA,IBA IEA,IBA IEA,IEA,IEA,IBA,IBA IEA	ENSBTAG00000000573	FALSE	KRT37
query_1	TRUE	0.00204501	4390	162	62	0.382716	0.014123	GO:0048856	GO:BP	anatomical structure development	18832	13525	GO:0032502	IEA,IEA,ISS IEA,IEA,IBA IEA,IEA,IBA IEA,IBA IEA,IBA IEA,IEP,IMP IBA IEA,IMP IGI IBA,IEA,IBA IEA,IMP,IBA,IEA,ISS,ISS IEA,IEA,IDA IMP,IDA,IEA,IEA,IEA,IBA,IBA,IBA IEA,IEA,IEA,IEA,IEA,IEA,IBA,IBA,IBA,IBA,IBA IEA,IBA,IBA,IBA,IBA IEA,IBA,IBA,IBA IEA,IEA,IBA,IBA IEA,IBA IEA,IBA,IBA IEA,IBA,IBA,IBA,IEA,IBA IEA,IBA IEA,IBA IEA,IEA,IEA,IBA,IBA IEA	ENSBTAG00000046124	FALSE	KRT36
query_1	TRUE	0.00204501	4390	162	62	0.382716	0.014123	GO:0048856	GO:BP	anatomical structure development	18832	13525	GO:0032502	IEA,IEA,ISS IEA,IEA,IBA IEA,IEA,IBA IEA,IBA IEA,IBA IEA,IEP,IMP IBA IEA,IMP IGI IBA,IEA,IBA IEA,IMP,IBA,IEA,ISS,ISS IEA,IEA,IDA IMP,IDA,IEA,IEA,IEA,IBA,IBA,IBA IEA,IEA,IEA,IEA,IEA,IEA,IBA,IBA,IBA,IBA,IBA IEA,IBA,IBA,IBA,IBA IEA,IBA,IBA,IBA IEA,IEA,IBA,IBA IEA,IBA IEA,IBA,IBA IEA,IBA,IBA,IBA,IEA,IBA IEA,IBA IEA,IBA IEA,IEA,IEA,IBA,IBA IEA	ENSBTAG00000015308	FALSE	SMARCE1
query_1	TRUE	0.00204501	4390	162	62	0.382716	0.014123	GO:0048856	GO:BP	anatomical structure development	18832	13525	GO:0032502	IEA,IEA,ISS IEA,IEA,IBA IEA,IEA,IBA IEA,IBA IEA,IBA IEA,IEP,IMP IBA IEA,IMP IGI IBA,IEA,IBA IEA,IMP,IBA,IEA,ISS,ISS IEA,IEA,IDA IMP,IDA,IEA,IEA,IEA,IBA,IBA,IBA IEA,IEA,IEA,IEA,IEA,IEA,IBA,IBA,IBA,IBA,IBA IEA,IBA,IBA,IBA,IBA IEA,IBA,IBA,IBA IEA,IEA,IBA,IBA IEA,IBA IEA,IBA,IBA IEA,IBA,IBA,IBA,IEA,IBA IEA,IBA IEA,IBA IEA,IEA,IEA,IBA,IBA IEA	ENSBTAG00000030555	FALSE	KRT28
query_1	TRUE	0.00204501	4390	162	62	0.382716	0.014123	GO:0048856	GO:BP	anatomical structure development	18832	13525	GO:0032502	IEA,IEA,ISS IEA,IEA,IBA IEA,IEA,IBA IEA,IBA IEA,IBA IEA,IEP,IMP IBA IEA,IMP IGI IBA,IEA,IBA IEA,IMP,IBA,IEA,ISS,ISS IEA,IEA,IDA IMP,IDA,IEA,IEA,IEA,IBA,IBA,IBA IEA,IEA,IEA,IEA,IEA,IEA,IBA,IBA,IBA,IBA,IBA IEA,IBA,IBA,IBA,IBA IEA,IBA,IBA,IBA IEA,IEA,IBA,IBA IEA,IBA IEA,IBA,IBA IEA,IBA,IBA,IBA,IEA,IBA IEA,IBA IEA,IBA IEA,IEA,IEA,IBA,IBA IEA	ENSBTAG00000030542	FALSE	KRT25
query_1	TRUE	0.00204501	4390	162	62	0.382716	0.014123	GO:0048856	GO:BP	anatomical structure development	18832	13525	GO:0032502	IEA,IEA,ISS IEA,IEA,IBA IEA,IEA,IBA IEA,IBA IEA,IBA IEA,IEP,IMP IBA IEA,IMP IGI IBA,IEA,IBA IEA,IMP,IBA,IEA,ISS,ISS IEA,IEA,IDA IMP,IDA,IEA,IEA,IEA,IBA,IBA,IBA IEA,IEA,IEA,IEA,IEA,IEA,IBA,IBA,IBA,IBA,IBA IEA,IBA,IBA,IBA,IBA IEA,IBA,IBA,IBA IEA,IEA,IBA,IBA IEA,IBA IEA,IBA,IBA IEA,IBA,IBA,IBA,IEA,IBA IEA,IBA IEA,IBA IEA,IEA,IEA,IBA,IBA IEA	ENSBTAG00000006806	FALSE	KRT17
query_1	TRUE	0.00204501	4390	162	62	0.382716	0.014123	GO:0048856	GO:BP	anatomical structure development	18832	13525	GO:0032502	IEA,IEA,ISS IEA,IEA,IBA IEA,IEA,IBA IEA,IBA IEA,IBA IEA,IEP,IMP IBA IEA,IMP IGI IBA,IEA,IBA IEA,IMP,IBA,IEA,ISS,ISS IEA,IEA,IDA IMP,IDA,IEA,IEA,IEA,IBA,IBA,IBA IEA,IEA,IEA,IEA,IEA,IEA,IBA,IBA,IBA,IBA,IBA IEA,IBA,IBA,IBA,IBA IEA,IBA,IBA,IBA IEA,IEA,IBA,IBA IEA,IBA IEA,IBA,IBA IEA,IBA,IBA,IBA,IEA,IBA IEA,IBA IEA,IBA IEA,IEA,IEA,IBA,IBA IEA	ENSBTAG00000047262	FALSE	KRT42
query_1	TRUE	0.00204501	4390	162	62	0.382716	0.014123	GO:0048856	GO:BP	anatomical structure development	18832	13525	GO:0032502	IEA,IEA,ISS IEA,IEA,IBA IEA,IEA,IBA IEA,IBA IEA,IBA IEA,IEP,IMP IBA IEA,IMP IGI IBA,IEA,IBA IEA,IMP,IBA,IEA,ISS,ISS IEA,IEA,IDA IMP,IDA,IEA,IEA,IEA,IBA,IBA,IBA IEA,IEA,IEA,IEA,IEA,IEA,IBA,IBA,IBA,IBA,IBA IEA,IBA,IBA,IBA,IBA IEA,IBA,IBA,IBA IEA,IEA,IBA,IBA IEA,IBA IEA,IBA,IBA IEA,IBA,IBA,IBA,IEA,IBA IEA,IBA IEA,IBA IEA,IEA,IEA,IBA,IBA IEA	ENSBTAG00000004905	FALSE	KRT19
query_1	TRUE	0.00204501	4390	162	62	0.382716	0.014123	GO:0048856	GO:BP	anatomical structure development	18832	13525	GO:0032502	IEA,IEA,ISS IEA,IEA,IBA IEA,IEA,IBA IEA,IBA IEA,IBA IEA,IEP,IMP IBA IEA,IMP IGI IBA,IEA,IBA IEA,IMP,IBA,IEA,ISS,ISS IEA,IEA,IDA IMP,IDA,IEA,IEA,IEA,IBA,IBA,IBA IEA,IEA,IEA,IEA,IEA,IEA,IBA,IBA,IBA,IBA,IBA IEA,IBA,IBA,IBA,IBA IEA,IBA,IBA,IBA IEA,IEA,IBA,IBA IEA,IBA IEA,IBA,IBA IEA,IBA,IBA,IBA,IEA,IBA IEA,IBA IEA,IBA IEA,IEA,IEA,IBA,IBA IEA	ENSBTAG00000004903	FALSE	KRT15
query_1	TRUE	0.00204501	4390	162	62	0.382716	0.014123	GO:0048856	GO:BP	anatomical structure development	18832	13525	GO:0032502	IEA,IEA,ISS IEA,IEA,IBA IEA,IEA,IBA IEA,IBA IEA,IBA IEA,IEP,IMP IBA IEA,IMP IGI IBA,IEA,IBA IEA,IMP,IBA,IEA,ISS,ISS IEA,IEA,IDA IMP,IDA,IEA,IEA,IEA,IBA,IBA,IBA IEA,IEA,IEA,IEA,IEA,IEA,IBA,IBA,IBA,IBA,IBA IEA,IBA,IBA,IBA,IBA IEA,IBA,IBA,IBA IEA,IEA,IBA,IBA IEA,IBA IEA,IBA,IBA IEA,IBA,IBA,IBA,IEA,IBA IEA,IBA IEA,IBA IEA,IEA,IEA,IBA,IBA IEA	ENSBTAG00000037553	FALSE	KRT33A
query_1	TRUE	0.00204501	4390	162	62	0.382716	0.014123	GO:0048856	GO:BP	anatomical structure development	18832	13525	GO:0032502	IEA,IEA,ISS IEA,IEA,IBA IEA,IEA,IBA IEA,IBA IEA,IBA IEA,IEP,IMP IBA IEA,IMP IGI IBA,IEA,IBA IEA,IMP,IBA,IEA,ISS,ISS IEA,IEA,IDA IMP,IDA,IEA,IEA,IEA,IBA,IBA,IBA IEA,IEA,IEA,IEA,IEA,IEA,IBA,IBA,IBA,IBA,IBA IEA,IBA,IBA,IBA,IBA IEA,IBA,IBA,IBA IEA,IEA,IBA,IBA IEA,IBA IEA,IBA,IBA IEA,IBA,IBA,IBA,IEA,IBA IEA,IBA IEA,IBA IEA,IEA,IEA,IBA,IBA IEA	ENSBTAG00000016384	FALSE	KRT32
query_1	TRUE	0.00204501	4390	162	62	0.382716	0.014123	GO:0048856	GO:BP	anatomical structure development	18832	13525	GO:0032502	IEA,IEA,ISS IEA,IEA,IBA IEA,IEA,IBA IEA,IBA IEA,IBA IEA,IEP,IMP IBA IEA,IMP IGI IBA,IEA,IBA IEA,IMP,IBA,IEA,ISS,ISS IEA,IEA,IDA IMP,IDA,IEA,IEA,IEA,IBA,IBA,IBA IEA,IEA,IEA,IEA,IEA,IEA,IBA,IBA,IBA,IBA,IBA IEA,IBA,IBA,IBA,IBA IEA,IBA,IBA,IBA IEA,IEA,IBA,IBA IEA,IBA IEA,IBA,IBA IEA,IBA,IBA,IBA,IEA,IBA IEA,IBA IEA,IBA IEA,IEA,IEA,IBA,IBA IEA	ENSBTAG00000020319	FALSE	ALOX5
query_1	TRUE	0.00204501	4390	162	62	0.382716	0.014123	GO:0048856	GO:BP	anatomical structure development	18832	13525	GO:0032502	IEA,IEA,ISS IEA,IEA,IBA IEA,IEA,IBA IEA,IBA IEA,IBA IEA,IEP,IMP IBA IEA,IMP IGI IBA,IEA,IBA IEA,IMP,IBA,IEA,ISS,ISS IEA,IEA,IDA IMP,IDA,IEA,IEA,IEA,IBA,IBA,IBA IEA,IEA,IEA,IEA,IEA,IEA,IBA,IBA,IBA,IBA,IBA IEA,IBA,IBA,IBA,IBA IEA,IBA,IBA,IBA IEA,IEA,IBA,IBA IEA,IBA IEA,IBA,IBA IEA,IBA,IBA,IBA,IEA,IBA IEA,IBA IEA,IBA IEA,IEA,IEA,IBA,IBA IEA	ENSBTAG00000005077	FALSE	CXCL12
query_1	TRUE	0.00204501	4390	162	62	0.382716	0.014123	GO:0048856	GO:BP	anatomical structure development	18832	13525	GO:0032502	IEA,IEA,ISS IEA,IEA,IBA IEA,IEA,IBA IEA,IBA IEA,IBA IEA,IEP,IMP IBA IEA,IMP IGI IBA,IEA,IBA IEA,IMP,IBA,IEA,ISS,ISS IEA,IEA,IDA IMP,IDA,IEA,IEA,IEA,IBA,IBA,IBA IEA,IEA,IEA,IEA,IEA,IEA,IBA,IBA,IBA,IBA,IBA IEA,IBA,IBA,IBA,IBA IEA,IBA,IBA,IBA IEA,IEA,IBA,IBA IEA,IBA IEA,IBA,IBA IEA,IBA,IBA,IBA,IEA,IBA IEA,IBA IEA,IBA IEA,IEA,IEA,IBA,IBA IEA	ENSBTAG00000013544	FALSE	LGALS8
query_1	TRUE	0.00204501	4390	162	62	0.382716	0.014123	GO:0048856	GO:BP	anatomical structure development	18832	13525	GO:0032502	IEA,IEA,ISS IEA,IEA,IBA IEA,IEA,IBA IEA,IBA IEA,IBA IEA,IEP,IMP IBA IEA,IMP IGI IBA,IEA,IBA IEA,IMP,IBA,IEA,ISS,ISS IEA,IEA,IDA IMP,IDA,IEA,IEA,IEA,IBA,IBA,IBA IEA,IEA,IEA,IEA,IEA,IEA,IBA,IBA,IBA,IBA,IBA IEA,IBA,IBA,IBA,IBA IEA,IBA,IBA,IBA IEA,IEA,IBA,IBA IEA,IBA IEA,IBA,IBA IEA,IBA,IBA,IBA,IEA,IBA IEA,IBA IEA,IBA IEA,IEA,IEA,IBA,IBA IEA	ENSBTAG00000009696	FALSE	ACTN2
query_1	TRUE	0.00204501	4390	162	62	0.382716	0.014123	GO:0048856	GO:BP	anatomical structure development	18832	13525	GO:0032502	IEA,IEA,ISS IEA,IEA,IBA IEA,IEA,IBA IEA,IBA IEA,IBA IEA,IEP,IMP IBA IEA,IMP IGI IBA,IEA,IBA IEA,IMP,IBA,IEA,ISS,ISS IEA,IEA,IDA IMP,IDA,IEA,IEA,IEA,IBA,IBA,IBA IEA,IEA,IEA,IEA,IEA,IEA,IBA,IBA,IBA,IBA,IBA IEA,IBA,IBA,IBA,IBA IEA,IBA,IBA,IBA IEA,IEA,IBA,IBA IEA,IBA IEA,IBA,IBA IEA,IBA,IBA,IBA,IEA,IBA IEA,IBA IEA,IBA IEA,IEA,IEA,IBA,IBA IEA	ENSBTAG00000007244	FALSE	NID1
query_1	TRUE	0.00204501	4390	162	62	0.382716	0.014123	GO:0048856	GO:BP	anatomical structure development	18832	13525	GO:0032502	IEA,IEA,ISS IEA,IEA,IBA IEA,IEA,IBA IEA,IBA IEA,IBA IEA,IEP,IMP IBA IEA,IMP IGI IBA,IEA,IBA IEA,IMP,IBA,IEA,ISS,ISS IEA,IEA,IDA IMP,IDA,IEA,IEA,IEA,IBA,IBA,IBA IEA,IEA,IEA,IEA,IEA,IEA,IBA,IBA,IBA,IBA,IBA IEA,IBA,IBA,IBA,IBA IEA,IBA,IBA,IBA IEA,IEA,IBA,IBA IEA,IBA IEA,IBA,IBA IEA,IBA,IBA,IBA,IEA,IBA IEA,IBA IEA,IBA IEA,IEA,IEA,IBA,IBA IEA	ENSBTAG00000022886	FALSE	RYR2
query_1	TRUE	0.00204501	4390	162	62	0.382716	0.014123	GO:0048856	GO:BP	anatomical structure development	18832	13525	GO:0032502	IEA,IEA,ISS IEA,IEA,IBA IEA,IEA,IBA IEA,IBA IEA,IBA IEA,IEP,IMP IBA IEA,IMP IGI IBA,IEA,IBA IEA,IMP,IBA,IEA,ISS,ISS IEA,IEA,IDA IMP,IDA,IEA,IEA,IEA,IBA,IBA,IBA IEA,IEA,IEA,IEA,IEA,IEA,IBA,IBA,IBA,IBA,IBA IEA,IBA,IBA,IBA,IBA IEA,IBA,IBA,IBA IEA,IEA,IBA,IBA IEA,IBA IEA,IBA,IBA IEA,IBA,IBA,IBA,IEA,IBA IEA,IBA IEA,IBA IEA,IEA,IEA,IBA,IBA IEA	ENSBTAG00000000830	FALSE	GPR137B
query_1	TRUE	0.00204501	4390	162	62	0.382716	0.014123	GO:0048856	GO:BP	anatomical structure development	18832	13525	GO:0032502	IEA,IEA,ISS IEA,IEA,IBA IEA,IEA,IBA IEA,IBA IEA,IBA IEA,IEP,IMP IBA IEA,IMP IGI IBA,IEA,IBA IEA,IMP,IBA,IEA,ISS,ISS IEA,IEA,IDA IMP,IDA,IEA,IEA,IEA,IBA,IBA,IBA IEA,IEA,IEA,IEA,IEA,IEA,IBA,IBA,IBA,IBA,IBA IEA,IBA,IBA,IBA,IBA IEA,IBA,IBA,IBA IEA,IEA,IBA,IBA IEA,IBA IEA,IBA,IBA IEA,IBA,IBA,IBA,IEA,IBA IEA,IBA IEA,IBA IEA,IEA,IEA,IBA,IBA IEA	ENSBTAG00000021381	FALSE	DAAM2
query_1	TRUE	0.00259033	4730	162	65	0.401235	0.0137421	GO:0032502	GO:BP	developmental process	18832	7884	GO:0008150	IEA,IEA,IEA,ISS IEA,IEA,IBA IEA,IEA,IBA IEA,IBA IEA,IBA IEA,IMP,IEP,IMP IBA IEA,IMP IGI IBA,IEA,IBA IEA,IMP,IEA,IBA,IEA,ISS,ISS IEA,IEA,IDA IMP,IDA,IEA,IEA,IEA,IBA,IBA,IBA IEA,IEA,IEA,IEA,IEA,IEA,IBA,IBA,IBA,IBA,IBA IEA,IBA,IBA,IBA,IBA IEA,IBA,IBA,IBA IEA,IEA,IBA,IBA IEA,IBA IEA,IBA,IBA IEA,IBA,IBA,IBA,IEA,IBA IEA,IBA IEA,IBA IEA,IEA,IEA,IBA,IBA IEA	ENSBTAG00000015805	FALSE	SIPA1L1
query_1	TRUE	0.00259033	4730	162	65	0.401235	0.0137421	GO:0032502	GO:BP	developmental process	18832	7884	GO:0008150	IEA,IEA,IEA,ISS IEA,IEA,IBA IEA,IEA,IBA IEA,IBA IEA,IBA IEA,IMP,IEP,IMP IBA IEA,IMP IGI IBA,IEA,IBA IEA,IMP,IEA,IBA,IEA,ISS,ISS IEA,IEA,IDA IMP,IDA,IEA,IEA,IEA,IBA,IBA,IBA IEA,IEA,IEA,IEA,IEA,IEA,IBA,IBA,IBA,IBA,IBA IEA,IBA,IBA,IBA,IBA IEA,IBA,IBA,IBA IEA,IEA,IBA,IBA IEA,IBA IEA,IBA,IBA IEA,IBA,IBA,IBA,IEA,IBA IEA,IBA IEA,IBA IEA,IEA,IEA,IBA,IBA IEA	ENSBTAG00000018469	FALSE	ALDH6A1
query_1	TRUE	0.00259033	4730	162	65	0.401235	0.0137421	GO:0032502	GO:BP	developmental process	18832	7884	GO:0008150	IEA,IEA,IEA,ISS IEA,IEA,IBA IEA,IEA,IBA IEA,IBA IEA,IBA IEA,IMP,IEP,IMP IBA IEA,IMP IGI IBA,IEA,IBA IEA,IMP,IEA,IBA,IEA,ISS,ISS IEA,IEA,IDA IMP,IDA,IEA,IEA,IEA,IBA,IBA,IBA IEA,IEA,IEA,IEA,IEA,IEA,IBA,IBA,IBA,IBA,IBA IEA,IBA,IBA,IBA,IBA IEA,IBA,IBA,IBA IEA,IEA,IBA,IBA IEA,IBA IEA,IBA,IBA IEA,IBA,IBA,IBA,IEA,IBA IEA,IBA IEA,IBA IEA,IEA,IEA,IBA,IBA IEA	ENSBTAG00000015052	FALSE	PROX2
query_1	TRUE	0.00259033	4730	162	65	0.401235	0.0137421	GO:0032502	GO:BP	developmental process	18832	7884	GO:0008150	IEA,IEA,IEA,ISS IEA,IEA,IBA IEA,IEA,IBA IEA,IBA IEA,IBA IEA,IMP,IEP,IMP IBA IEA,IMP IGI IBA,IEA,IBA IEA,IMP,IEA,IBA,IEA,ISS,ISS IEA,IEA,IDA IMP,IDA,IEA,IEA,IEA,IBA,IBA,IBA IEA,IEA,IEA,IEA,IEA,IEA,IBA,IBA,IBA,IBA,IBA IEA,IBA,IBA,IBA,IBA IEA,IBA,IBA,IBA IEA,IEA,IBA,IBA IEA,IBA IEA,IBA,IBA IEA,IBA,IBA,IBA,IEA,IBA IEA,IBA IEA,IBA IEA,IEA,IEA,IBA,IBA IEA	ENSBTAG00000008664	FALSE	EIF2B2
query_1	TRUE	0.00259033	4730	162	65	0.401235	0.0137421	GO:0032502	GO:BP	developmental process	18832	7884	GO:0008150	IEA,IEA,IEA,ISS IEA,IEA,IBA IEA,IEA,IBA IEA,IBA IEA,IBA IEA,IMP,IEP,IMP IBA IEA,IMP IGI IBA,IEA,IBA IEA,IMP,IEA,IBA,IEA,ISS,ISS IEA,IEA,IDA IMP,IDA,IEA,IEA,IEA,IBA,IBA,IBA IEA,IEA,IEA,IEA,IEA,IEA,IBA,IBA,IBA,IBA,IBA IEA,IBA,IBA,IBA,IBA IEA,IBA,IBA,IBA IEA,IEA,IBA,IBA IEA,IBA IEA,IBA,IBA IEA,IBA,IBA,IBA,IEA,IBA IEA,IBA IEA,IBA IEA,IEA,IEA,IBA,IBA IEA	ENSBTAG00000045812	FALSE	GSX2
query_1	TRUE	0.00259033	4730	162	65	0.401235	0.0137421	GO:0032502	GO:BP	developmental process	18832	7884	GO:0008150	IEA,IEA,IEA,ISS IEA,IEA,IBA IEA,IEA,IBA IEA,IBA IEA,IBA IEA,IMP,IEP,IMP IBA IEA,IMP IGI IBA,IEA,IBA IEA,IMP,IEA,IBA,IEA,ISS,ISS IEA,IEA,IDA IMP,IDA,IEA,IEA,IEA,IBA,IBA,IBA IEA,IEA,IEA,IEA,IEA,IEA,IBA,IBA,IBA,IBA,IBA IEA,IBA,IBA,IBA,IBA IEA,IBA,IBA,IBA IEA,IEA,IBA,IBA IEA,IBA IEA,IBA,IBA IEA,IBA,IBA,IBA,IEA,IBA IEA,IBA IEA,IBA IEA,IEA,IEA,IBA,IBA IEA	ENSBTAG00000007173	FALSE	PDGFRA
query_1	TRUE	0.00259033	4730	162	65	0.401235	0.0137421	GO:0032502	GO:BP	developmental process	18832	7884	GO:0008150	IEA,IEA,IEA,ISS IEA,IEA,IBA IEA,IEA,IBA IEA,IBA IEA,IBA IEA,IMP,IEP,IMP IBA IEA,IMP IGI IBA,IEA,IBA IEA,IMP,IEA,IBA,IEA,ISS,ISS IEA,IEA,IDA IMP,IDA,IEA,IEA,IEA,IBA,IBA,IBA IEA,IEA,IEA,IEA,IEA,IEA,IBA,IBA,IBA,IBA,IBA IEA,IBA,IBA,IBA,IBA IEA,IBA,IBA,IBA IEA,IEA,IBA,IBA IEA,IBA IEA,IBA,IBA IEA,IBA,IBA,IBA,IEA,IBA IEA,IBA IEA,IBA IEA,IEA,IEA,IBA,IBA IEA	ENSBTAG00000038043	FALSE	ABCD2
query_1	TRUE	0.00259033	4730	162	65	0.401235	0.0137421	GO:0032502	GO:BP	developmental process	18832	7884	GO:0008150	IEA,IEA,IEA,ISS IEA,IEA,IBA IEA,IEA,IBA IEA,IBA IEA,IBA IEA,IMP,IEP,IMP IBA IEA,IMP IGI IBA,IEA,IBA IEA,IMP,IEA,IBA,IEA,ISS,ISS IEA,IEA,IDA IMP,IDA,IEA,IEA,IEA,IBA,IBA,IBA IEA,IEA,IEA,IEA,IEA,IEA,IBA,IBA,IBA,IBA,IBA IEA,IBA,IBA,IBA,IBA IEA,IBA,IBA,IBA IEA,IEA,IBA,IBA IEA,IBA IEA,IBA,IBA IEA,IBA,IBA,IBA,IEA,IBA IEA,IBA IEA,IBA IEA,IEA,IEA,IBA,IBA IEA	ENSBTAG00000020679	FALSE	CNTN1
query_1	TRUE	0.00259033	4730	162	65	0.401235	0.0137421	GO:0032502	GO:BP	developmental process	18832	7884	GO:0008150	IEA,IEA,IEA,ISS IEA,IEA,IBA IEA,IEA,IBA IEA,IBA IEA,IBA IEA,IMP,IEP,IMP IBA IEA,IMP IGI IBA,IEA,IBA IEA,IMP,IEA,IBA,IEA,ISS,ISS IEA,IEA,IDA IMP,IDA,IEA,IEA,IEA,IBA,IBA,IBA IEA,IEA,IEA,IEA,IEA,IEA,IBA,IBA,IBA,IBA,IBA IEA,IBA,IBA,IBA,IBA IEA,IBA,IBA,IBA IEA,IEA,IBA,IBA IEA,IBA IEA,IBA,IBA IEA,IBA,IBA,IBA,IEA,IBA IEA,IBA IEA,IBA IEA,IEA,IEA,IBA,IBA IEA	ENSBTAG00000016260	FALSE	LRRK2
query_1	TRUE	0.00259033	4730	162	65	0.401235	0.0137421	GO:0032502	GO:BP	developmental process	18832	7884	GO:0008150	IEA,IEA,IEA,ISS IEA,IEA,IBA IEA,IEA,IBA IEA,IBA IEA,IBA IEA,IMP,IEP,IMP IBA IEA,IMP IGI IBA,IEA,IBA IEA,IMP,IEA,IBA,IEA,ISS,ISS IEA,IEA,IDA IMP,IDA,IEA,IEA,IEA,IBA,IBA,IBA IEA,IEA,IEA,IEA,IEA,IEA,IBA,IBA,IBA,IBA,IBA IEA,IBA,IBA,IBA,IBA IEA,IBA,IBA,IBA IEA,IEA,IBA,IBA IEA,IBA IEA,IBA,IBA IEA,IBA,IBA,IBA,IEA,IBA IEA,IBA IEA,IBA IEA,IEA,IEA,IBA,IBA IEA	ENSBTAG00000051910	FALSE	FGF10
query_1	TRUE	0.00259033	4730	162	65	0.401235	0.0137421	GO:0032502	GO:BP	developmental process	18832	7884	GO:0008150	IEA,IEA,IEA,ISS IEA,IEA,IBA IEA,IEA,IBA IEA,IBA IEA,IBA IEA,IMP,IEP,IMP IBA IEA,IMP IGI IBA,IEA,IBA IEA,IMP,IEA,IBA,IEA,ISS,ISS IEA,IEA,IDA IMP,IDA,IEA,IEA,IEA,IBA,IBA,IBA IEA,IEA,IEA,IEA,IEA,IEA,IBA,IBA,IBA,IBA,IBA IEA,IBA,IBA,IBA,IBA IEA,IBA,IBA,IBA IEA,IEA,IBA,IBA IEA,IBA IEA,IBA,IBA IEA,IBA,IBA,IBA,IEA,IBA IEA,IBA IEA,IBA IEA,IEA,IEA,IBA,IBA IEA	ENSBTAG00000004059	FALSE	SOAT1
query_1	TRUE	0.00259033	4730	162	65	0.401235	0.0137421	GO:0032502	GO:BP	developmental process	18832	7884	GO:0008150	IEA,IEA,IEA,ISS IEA,IEA,IBA IEA,IEA,IBA IEA,IBA IEA,IBA IEA,IMP,IEP,IMP IBA IEA,IMP IGI IBA,IEA,IBA IEA,IMP,IEA,IBA,IEA,ISS,ISS IEA,IEA,IDA IMP,IDA,IEA,IEA,IEA,IBA,IBA,IBA IEA,IEA,IEA,IEA,IEA,IEA,IBA,IBA,IBA,IBA,IBA IEA,IBA,IBA,IBA,IBA IEA,IBA,IBA,IBA IEA,IEA,IBA,IBA IEA,IBA IEA,IBA,IBA IEA,IBA,IBA,IBA,IEA,IBA IEA,IBA IEA,IBA IEA,IEA,IEA,IBA,IBA IEA	ENSBTAG00000002167	FALSE	NPHS2
query_1	TRUE	0.00259033	4730	162	65	0.401235	0.0137421	GO:0032502	GO:BP	developmental process	18832	7884	GO:0008150	IEA,IEA,IEA,ISS IEA,IEA,IBA IEA,IEA,IBA IEA,IBA IEA,IBA IEA,IMP,IEP,IMP IBA IEA,IMP IGI IBA,IEA,IBA IEA,IMP,IEA,IBA,IEA,ISS,ISS IEA,IEA,IDA IMP,IDA,IEA,IEA,IEA,IBA,IBA,IBA IEA,IEA,IEA,IEA,IEA,IEA,IBA,IBA,IBA,IBA,IBA IEA,IBA,IBA,IBA,IBA IEA,IBA,IBA,IBA IEA,IEA,IBA,IBA IEA,IBA IEA,IBA,IBA IEA,IBA,IBA,IBA,IEA,IBA IEA,IBA IEA,IBA IEA,IEA,IEA,IBA,IBA IEA	ENSBTAG00000002407	FALSE	TDRD5
query_1	TRUE	0.00259033	4730	162	65	0.401235	0.0137421	GO:0032502	GO:BP	developmental process	18832	7884	GO:0008150	IEA,IEA,IEA,ISS IEA,IEA,IBA IEA,IEA,IBA IEA,IBA IEA,IBA IEA,IMP,IEP,IMP IBA IEA,IMP IGI IBA,IEA,IBA IEA,IMP,IEA,IBA,IEA,ISS,ISS IEA,IEA,IDA IMP,IDA,IEA,IEA,IEA,IBA,IBA,IBA IEA,IEA,IEA,IEA,IEA,IEA,IBA,IBA,IBA,IBA,IBA IEA,IBA,IBA,IBA,IBA IEA,IBA,IBA,IBA IEA,IEA,IBA,IBA IEA,IBA IEA,IBA,IBA IEA,IBA,IBA,IBA,IEA,IBA IEA,IBA IEA,IBA IEA,IEA,IEA,IBA,IBA IEA	ENSBTAG00000003992	FALSE	LHX4
query_1	TRUE	0.00259033	4730	162	65	0.401235	0.0137421	GO:0032502	GO:BP	developmental process	18832	7884	GO:0008150	IEA,IEA,IEA,ISS IEA,IEA,IBA IEA,IEA,IBA IEA,IBA IEA,IBA IEA,IMP,IEP,IMP IBA IEA,IMP IGI IBA,IEA,IBA IEA,IMP,IEA,IBA,IEA,ISS,ISS IEA,IEA,IDA IMP,IDA,IEA,IEA,IEA,IBA,IBA,IBA IEA,IEA,IEA,IEA,IEA,IEA,IBA,IBA,IBA,IBA,IBA IEA,IBA,IBA,IBA,IBA IEA,IBA,IBA,IBA IEA,IEA,IBA,IBA IEA,IBA IEA,IBA,IBA IEA,IBA,IBA,IBA,IEA,IBA IEA,IBA IEA,IBA IEA,IEA,IEA,IBA,IBA IEA	ENSBTAG00000006474	FALSE	EPCAM
query_1	TRUE	0.00259033	4730	162	65	0.401235	0.0137421	GO:0032502	GO:BP	developmental process	18832	7884	GO:0008150	IEA,IEA,IEA,ISS IEA,IEA,IBA IEA,IEA,IBA IEA,IBA IEA,IBA IEA,IMP,IEP,IMP IBA IEA,IMP IGI IBA,IEA,IBA IEA,IMP,IEA,IBA,IEA,ISS,ISS IEA,IEA,IDA IMP,IDA,IEA,IEA,IEA,IBA,IBA,IBA IEA,IEA,IEA,IEA,IEA,IEA,IBA,IBA,IBA,IBA,IBA IEA,IBA,IBA,IBA,IBA IEA,IBA,IBA,IBA IEA,IEA,IBA,IBA IEA,IBA IEA,IBA,IBA IEA,IBA,IBA,IBA,IEA,IBA IEA,IBA IEA,IBA IEA,IEA,IEA,IBA,IBA IEA	ENSBTAG00000002742	FALSE	MSH2
query_1	TRUE	0.00259033	4730	162	65	0.401235	0.0137421	GO:0032502	GO:BP	developmental process	18832	7884	GO:0008150	IEA,IEA,IEA,ISS IEA,IEA,IBA IEA,IEA,IBA IEA,IBA IEA,IBA IEA,IMP,IEP,IMP IBA IEA,IMP IGI IBA,IEA,IBA IEA,IMP,IEA,IBA,IEA,ISS,ISS IEA,IEA,IDA IMP,IDA,IEA,IEA,IEA,IBA,IBA,IBA IEA,IEA,IEA,IEA,IEA,IEA,IBA,IBA,IBA,IBA,IBA IEA,IBA,IBA,IBA,IBA IEA,IBA,IBA,IBA IEA,IEA,IBA,IBA IEA,IBA IEA,IBA,IBA IEA,IBA,IBA,IBA,IEA,IBA IEA,IBA IEA,IBA IEA,IEA,IEA,IBA,IBA IEA	ENSBTAG00000001424	FALSE	MSH6
query_1	TRUE	0.00259033	4730	162	65	0.401235	0.0137421	GO:0032502	GO:BP	developmental process	18832	7884	GO:0008150	IEA,IEA,IEA,ISS IEA,IEA,IBA IEA,IEA,IBA IEA,IBA IEA,IBA IEA,IMP,IEP,IMP IBA IEA,IMP IGI IBA,IEA,IBA IEA,IMP,IEA,IBA,IEA,ISS,ISS IEA,IEA,IDA IMP,IDA,IEA,IEA,IEA,IBA,IBA,IBA IEA,IEA,IEA,IEA,IEA,IEA,IBA,IBA,IBA,IBA,IBA IEA,IBA,IBA,IBA,IBA IEA,IBA,IBA,IBA IEA,IEA,IBA,IBA IEA,IBA IEA,IBA,IBA IEA,IBA,IBA,IBA,IEA,IBA IEA,IBA IEA,IBA IEA,IEA,IEA,IBA,IBA IEA	ENSBTAG00000018646	FALSE	ATP6V1B2
query_1	TRUE	0.00259033	4730	162	65	0.401235	0.0137421	GO:0032502	GO:BP	developmental process	18832	7884	GO:0008150	IEA,IEA,IEA,ISS IEA,IEA,IBA IEA,IEA,IBA IEA,IBA IEA,IBA IEA,IMP,IEP,IMP IBA IEA,IMP IGI IBA,IEA,IBA IEA,IMP,IEA,IBA,IEA,ISS,ISS IEA,IEA,IDA IMP,IDA,IEA,IEA,IEA,IBA,IBA,IBA IEA,IEA,IEA,IEA,IEA,IEA,IBA,IBA,IBA,IBA,IBA IEA,IBA,IBA,IBA,IBA IEA,IBA,IBA,IBA IEA,IEA,IBA,IBA IEA,IBA IEA,IBA,IBA IEA,IBA,IBA,IBA,IEA,IBA IEA,IBA IEA,IBA IEA,IEA,IEA,IBA,IBA IEA	ENSBTAG00000000841	FALSE	LZTS1
query_1	TRUE	0.00259033	4730	162	65	0.401235	0.0137421	GO:0032502	GO:BP	developmental process	18832	7884	GO:0008150	IEA,IEA,IEA,ISS IEA,IEA,IBA IEA,IEA,IBA IEA,IBA IEA,IBA IEA,IMP,IEP,IMP IBA IEA,IMP IGI IBA,IEA,IBA IEA,IMP,IEA,IBA,IEA,ISS,ISS IEA,IEA,IDA IMP,IDA,IEA,IEA,IEA,IBA,IBA,IBA IEA,IEA,IEA,IEA,IEA,IEA,IBA,IBA,IBA,IBA,IBA IEA,IBA,IBA,IBA,IBA IEA,IBA,IBA,IBA IEA,IEA,IBA,IBA IEA,IBA IEA,IBA,IBA IEA,IBA,IBA,IBA,IEA,IBA IEA,IBA IEA,IBA IEA,IEA,IEA,IBA,IBA IEA	ENSBTAG00000020801	FALSE	CYRIB
query_1	TRUE	0.00259033	4730	162	65	0.401235	0.0137421	GO:0032502	GO:BP	developmental process	18832	7884	GO:0008150	IEA,IEA,IEA,ISS IEA,IEA,IBA IEA,IEA,IBA IEA,IBA IEA,IBA IEA,IMP,IEP,IMP IBA IEA,IMP IGI IBA,IEA,IBA IEA,IMP,IEA,IBA,IEA,ISS,ISS IEA,IEA,IDA IMP,IDA,IEA,IEA,IEA,IBA,IBA,IBA IEA,IEA,IEA,IEA,IEA,IEA,IBA,IBA,IBA,IBA,IBA IEA,IBA,IBA,IBA,IBA IEA,IBA,IBA,IBA IEA,IEA,IBA,IBA IEA,IBA IEA,IBA,IBA IEA,IBA,IBA,IBA,IEA,IBA IEA,IBA IEA,IBA IEA,IEA,IEA,IBA,IBA IEA	ENSBTAG00000016284	FALSE	IL7
query_1	TRUE	0.00259033	4730	162	65	0.401235	0.0137421	GO:0032502	GO:BP	developmental process	18832	7884	GO:0008150	IEA,IEA,IEA,ISS IEA,IEA,IBA IEA,IEA,IBA IEA,IBA IEA,IBA IEA,IMP,IEP,IMP IBA IEA,IMP IGI IBA,IEA,IBA IEA,IMP,IEA,IBA,IEA,ISS,ISS IEA,IEA,IDA IMP,IDA,IEA,IEA,IEA,IBA,IBA,IBA IEA,IEA,IEA,IEA,IEA,IEA,IBA,IBA,IBA,IBA,IBA IEA,IBA,IBA,IBA,IBA IEA,IBA,IBA,IBA IEA,IEA,IBA,IBA IEA,IBA IEA,IBA,IBA IEA,IBA,IBA,IBA,IEA,IBA IEA,IBA IEA,IBA IEA,IEA,IEA,IBA,IBA IEA	ENSBTAG00000006466	FALSE	CD53
query_1	TRUE	0.00259033	4730	162	65	0.401235	0.0137421	GO:0032502	GO:BP	developmental process	18832	7884	GO:0008150	IEA,IEA,IEA,ISS IEA,IEA,IBA IEA,IEA,IBA IEA,IBA IEA,IBA IEA,IMP,IEP,IMP IBA IEA,IMP IGI IBA,IEA,IBA IEA,IMP,IEA,IBA,IEA,ISS,ISS IEA,IEA,IDA IMP,IDA,IEA,IEA,IEA,IBA,IBA,IBA IEA,IEA,IEA,IEA,IEA,IEA,IBA,IBA,IBA,IBA,IBA IEA,IBA,IBA,IBA,IBA IEA,IBA,IBA,IBA IEA,IEA,IBA,IBA IEA,IBA IEA,IBA,IBA IEA,IBA,IBA,IBA,IEA,IBA IEA,IBA IEA,IBA IEA,IEA,IEA,IBA,IBA IEA	ENSBTAG00000015459	FALSE	KCNA2
query_1	TRUE	0.00259033	4730	162	65	0.401235	0.0137421	GO:0032502	GO:BP	developmental process	18832	7884	GO:0008150	IEA,IEA,IEA,ISS IEA,IEA,IBA IEA,IEA,IBA IEA,IBA IEA,IBA IEA,IMP,IEP,IMP IBA IEA,IMP IGI IBA,IEA,IBA IEA,IMP,IEA,IBA,IEA,ISS,ISS IEA,IEA,IDA IMP,IDA,IEA,IEA,IEA,IBA,IBA,IBA IEA,IEA,IEA,IEA,IEA,IEA,IBA,IBA,IBA,IBA,IBA IEA,IBA,IBA,IBA,IBA IEA,IBA,IBA,IBA IEA,IEA,IBA,IBA IEA,IBA IEA,IBA,IBA IEA,IBA,IBA,IBA,IEA,IBA IEA,IBA IEA,IBA IEA,IEA,IEA,IBA,IBA IEA	ENSBTAG00000060532	FALSE	RBM15
query_1	TRUE	0.00259033	4730	162	65	0.401235	0.0137421	GO:0032502	GO:BP	developmental process	18832	7884	GO:0008150	IEA,IEA,IEA,ISS IEA,IEA,IBA IEA,IEA,IBA IEA,IBA IEA,IBA IEA,IMP,IEP,IMP IBA IEA,IMP IGI IBA,IEA,IBA IEA,IMP,IEA,IBA,IEA,ISS,ISS IEA,IEA,IDA IMP,IDA,IEA,IEA,IEA,IBA,IBA,IBA IEA,IEA,IEA,IEA,IEA,IEA,IBA,IBA,IBA,IBA,IBA IEA,IBA,IBA,IBA,IBA IEA,IBA,IBA,IBA IEA,IEA,IBA,IBA IEA,IBA IEA,IBA,IBA IEA,IBA,IBA,IBA,IEA,IBA IEA,IBA IEA,IBA IEA,IEA,IEA,IBA,IBA IEA	ENSBTAG00000010560	FALSE	PROK1
query_1	TRUE	0.00259033	4730	162	65	0.401235	0.0137421	GO:0032502	GO:BP	developmental process	18832	7884	GO:0008150	IEA,IEA,IEA,ISS IEA,IEA,IBA IEA,IEA,IBA IEA,IBA IEA,IBA IEA,IMP,IEP,IMP IBA IEA,IMP IGI IBA,IEA,IBA IEA,IMP,IEA,IBA,IEA,ISS,ISS IEA,IEA,IDA IMP,IDA,IEA,IEA,IEA,IBA,IBA,IBA IEA,IEA,IEA,IEA,IEA,IEA,IBA,IBA,IBA,IBA,IBA IEA,IBA,IBA,IBA,IBA IEA,IBA,IBA,IBA IEA,IEA,IBA,IBA IEA,IBA IEA,IBA,IBA IEA,IBA,IBA,IBA,IEA,IBA IEA,IBA IEA,IBA IEA,IEA,IEA,IBA,IBA IEA	ENSBTAG00000001981	FALSE	SLC6A17
query_1	TRUE	0.00259033	4730	162	65	0.401235	0.0137421	GO:0032502	GO:BP	developmental process	18832	7884	GO:0008150	IEA,IEA,IEA,ISS IEA,IEA,IBA IEA,IEA,IBA IEA,IBA IEA,IBA IEA,IMP,IEP,IMP IBA IEA,IMP IGI IBA,IEA,IBA IEA,IMP,IEA,IBA,IEA,ISS,ISS IEA,IEA,IDA IMP,IDA,IEA,IEA,IEA,IBA,IBA,IBA IEA,IEA,IEA,IEA,IEA,IEA,IBA,IBA,IBA,IBA,IBA IEA,IBA,IBA,IBA,IBA IEA,IBA,IBA,IBA IEA,IEA,IBA,IBA IEA,IBA IEA,IBA,IBA IEA,IBA,IBA,IBA,IEA,IBA IEA,IBA IEA,IBA IEA,IEA,IEA,IBA,IBA IEA	ENSBTAG00000019262	FALSE	TOP2A
query_1	TRUE	0.00259033	4730	162	65	0.401235	0.0137421	GO:0032502	GO:BP	developmental process	18832	7884	GO:0008150	IEA,IEA,IEA,ISS IEA,IEA,IBA IEA,IEA,IBA IEA,IBA IEA,IBA IEA,IMP,IEP,IMP IBA IEA,IMP IGI IBA,IEA,IBA IEA,IMP,IEA,IBA,IEA,ISS,ISS IEA,IEA,IDA IMP,IDA,IEA,IEA,IEA,IBA,IBA,IBA IEA,IEA,IEA,IEA,IEA,IEA,IBA,IBA,IBA,IBA,IBA IEA,IBA,IBA,IBA,IBA IEA,IBA,IBA,IBA IEA,IEA,IBA,IBA IEA,IBA IEA,IBA,IBA IEA,IBA,IBA,IBA,IEA,IBA IEA,IBA IEA,IBA IEA,IEA,IEA,IBA,IBA IEA	ENSBTAG00000015133	FALSE	CCR7
query_1	TRUE	0.00259033	4730	162	65	0.401235	0.0137421	GO:0032502	GO:BP	developmental process	18832	7884	GO:0008150	IEA,IEA,IEA,ISS IEA,IEA,IBA IEA,IEA,IBA IEA,IBA IEA,IBA IEA,IMP,IEP,IMP IBA IEA,IMP IGI IBA,IEA,IBA IEA,IMP,IEA,IBA,IEA,ISS,ISS IEA,IEA,IDA IMP,IDA,IEA,IEA,IEA,IBA,IBA,IBA IEA,IEA,IEA,IEA,IEA,IEA,IBA,IBA,IBA,IBA,IBA IEA,IBA,IBA,IBA,IBA IEA,IBA,IBA,IBA IEA,IEA,IBA,IBA IEA,IBA IEA,IBA,IBA IEA,IBA,IBA,IBA,IEA,IBA IEA,IBA IEA,IBA IEA,IEA,IEA,IBA,IBA IEA	ENSBTAG00000030548	FALSE	KRT27
query_1	TRUE	0.00259033	4730	162	65	0.401235	0.0137421	GO:0032502	GO:BP	developmental process	18832	7884	GO:0008150	IEA,IEA,IEA,ISS IEA,IEA,IBA IEA,IEA,IBA IEA,IBA IEA,IBA IEA,IMP,IEP,IMP IBA IEA,IMP IGI IBA,IEA,IBA IEA,IMP,IEA,IBA,IEA,ISS,ISS IEA,IEA,IDA IMP,IDA,IEA,IEA,IEA,IBA,IBA,IBA IEA,IEA,IEA,IEA,IEA,IEA,IBA,IBA,IBA,IBA,IBA IEA,IBA,IBA,IBA,IBA IEA,IBA,IBA,IBA IEA,IEA,IBA,IBA IEA,IBA IEA,IBA,IBA IEA,IBA,IBA,IBA,IEA,IBA IEA,IBA IEA,IBA IEA,IEA,IEA,IBA,IBA IEA	ENSBTAG00000040279	FALSE	KRT24
query_1	TRUE	0.00259033	4730	162	65	0.401235	0.0137421	GO:0032502	GO:BP	developmental process	18832	7884	GO:0008150	IEA,IEA,IEA,ISS IEA,IEA,IBA IEA,IEA,IBA IEA,IBA IEA,IBA IEA,IMP,IEP,IMP IBA IEA,IMP IGI IBA,IEA,IBA IEA,IMP,IEA,IBA,IEA,ISS,ISS IEA,IEA,IDA IMP,IDA,IEA,IEA,IEA,IBA,IBA,IBA IEA,IEA,IEA,IEA,IEA,IEA,IBA,IBA,IBA,IBA,IBA IEA,IBA,IBA,IBA,IBA IEA,IBA,IBA,IBA IEA,IEA,IBA,IBA IEA,IBA IEA,IBA,IBA IEA,IBA,IBA,IBA,IEA,IBA IEA,IBA IEA,IBA IEA,IEA,IEA,IBA,IBA IEA	ENSBTAG00000020824	FALSE	KRT10
query_1	TRUE	0.00259033	4730	162	65	0.401235	0.0137421	GO:0032502	GO:BP	developmental process	18832	7884	GO:0008150	IEA,IEA,IEA,ISS IEA,IEA,IBA IEA,IEA,IBA IEA,IBA IEA,IBA IEA,IMP,IEP,IMP IBA IEA,IMP IGI IBA,IEA,IBA IEA,IMP,IEA,IBA,IEA,ISS,ISS IEA,IEA,IDA IMP,IDA,IEA,IEA,IEA,IBA,IBA,IBA IEA,IEA,IEA,IEA,IEA,IEA,IBA,IBA,IBA,IBA,IBA IEA,IBA,IBA,IBA,IBA IEA,IBA,IBA,IBA IEA,IEA,IBA,IBA IEA,IBA IEA,IBA,IBA IEA,IBA,IBA,IBA,IEA,IBA IEA,IBA IEA,IBA IEA,IEA,IEA,IBA,IBA IEA	ENSBTAG00000017685	FALSE	JUP
query_1	TRUE	0.00259033	4730	162	65	0.401235	0.0137421	GO:0032502	GO:BP	developmental process	18832	7884	GO:0008150	IEA,IEA,IEA,ISS IEA,IEA,IBA IEA,IEA,IBA IEA,IBA IEA,IBA IEA,IMP,IEP,IMP IBA IEA,IMP IGI IBA,IEA,IBA IEA,IMP,IEA,IBA,IEA,ISS,ISS IEA,IEA,IDA IMP,IDA,IEA,IEA,IEA,IBA,IBA,IBA IEA,IEA,IEA,IEA,IEA,IEA,IBA,IBA,IBA,IBA,IBA IEA,IBA,IBA,IBA,IBA IEA,IBA,IBA,IBA IEA,IEA,IBA,IBA IEA,IBA IEA,IBA,IBA IEA,IBA,IBA,IBA,IEA,IBA IEA,IBA IEA,IBA IEA,IEA,IEA,IBA,IBA IEA	ENSBTAG00000011454	FALSE	FKBP10
query_1	TRUE	0.00259033	4730	162	65	0.401235	0.0137421	GO:0032502	GO:BP	developmental process	18832	7884	GO:0008150	IEA,IEA,IEA,ISS IEA,IEA,IBA IEA,IEA,IBA IEA,IBA IEA,IBA IEA,IMP,IEP,IMP IBA IEA,IMP IGI IBA,IEA,IBA IEA,IMP,IEA,IBA,IEA,ISS,ISS IEA,IEA,IDA IMP,IDA,IEA,IEA,IEA,IBA,IBA,IBA IEA,IEA,IEA,IEA,IEA,IEA,IBA,IBA,IBA,IBA,IBA IEA,IBA,IBA,IBA,IBA IEA,IBA,IBA,IBA IEA,IEA,IBA,IBA IEA,IBA IEA,IBA,IBA IEA,IBA,IBA,IBA,IEA,IBA IEA,IBA IEA,IBA IEA,IEA,IEA,IBA,IBA IEA	ENSBTAG00000011459	FALSE	KLHL10
query_1	TRUE	0.00259033	4730	162	65	0.401235	0.0137421	GO:0032502	GO:BP	developmental process	18832	7884	GO:0008150	IEA,IEA,IEA,ISS IEA,IEA,IBA IEA,IEA,IBA IEA,IBA IEA,IBA IEA,IMP,IEP,IMP IBA IEA,IMP IGI IBA,IEA,IBA IEA,IMP,IEA,IBA,IEA,ISS,ISS IEA,IEA,IDA IMP,IDA,IEA,IEA,IEA,IBA,IBA,IBA IEA,IEA,IEA,IEA,IEA,IEA,IBA,IBA,IBA,IBA,IBA IEA,IBA,IBA,IBA,IBA IEA,IBA,IBA,IBA IEA,IEA,IBA,IBA IEA,IBA IEA,IBA,IBA IEA,IBA,IBA,IBA,IEA,IBA IEA,IBA IEA,IBA IEA,IEA,IEA,IBA,IBA IEA	ENSBTAG00000013698	FALSE	ODAD4
query_1	TRUE	0.00259033	4730	162	65	0.401235	0.0137421	GO:0032502	GO:BP	developmental process	18832	7884	GO:0008150	IEA,IEA,IEA,ISS IEA,IEA,IBA IEA,IEA,IBA IEA,IBA IEA,IBA IEA,IMP,IEP,IMP IBA IEA,IMP IGI IBA,IEA,IBA IEA,IMP,IEA,IBA,IEA,ISS,ISS IEA,IEA,IDA IMP,IDA,IEA,IEA,IEA,IBA,IBA,IBA IEA,IEA,IEA,IEA,IEA,IEA,IBA,IBA,IBA,IBA,IBA IEA,IBA,IBA,IBA,IBA IEA,IBA,IBA,IBA IEA,IEA,IBA,IBA IEA,IBA IEA,IBA,IBA IEA,IBA,IBA,IBA,IEA,IBA IEA,IBA IEA,IBA IEA,IEA,IEA,IBA,IBA IEA	ENSBTAG00000015518	FALSE	KRT12
query_1	TRUE	0.00259033	4730	162	65	0.401235	0.0137421	GO:0032502	GO:BP	developmental process	18832	7884	GO:0008150	IEA,IEA,IEA,ISS IEA,IEA,IBA IEA,IEA,IBA IEA,IBA IEA,IBA IEA,IMP,IEP,IMP IBA IEA,IMP IGI IBA,IEA,IBA IEA,IMP,IEA,IBA,IEA,ISS,ISS IEA,IEA,IDA IMP,IDA,IEA,IEA,IEA,IBA,IBA,IBA IEA,IEA,IEA,IEA,IEA,IEA,IBA,IBA,IBA,IBA,IBA IEA,IBA,IBA,IBA,IBA IEA,IBA,IBA,IBA IEA,IEA,IBA,IBA IEA,IBA IEA,IBA,IBA IEA,IBA,IBA,IBA,IEA,IBA IEA,IBA IEA,IBA IEA,IEA,IEA,IBA,IBA IEA	ENSBTAG00000007794	FALSE	KRT20
query_1	TRUE	0.00259033	4730	162	65	0.401235	0.0137421	GO:0032502	GO:BP	developmental process	18832	7884	GO:0008150	IEA,IEA,IEA,ISS IEA,IEA,IBA IEA,IEA,IBA IEA,IBA IEA,IBA IEA,IMP,IEP,IMP IBA IEA,IMP IGI IBA,IEA,IBA IEA,IMP,IEA,IBA,IEA,ISS,ISS IEA,IEA,IDA IMP,IDA,IEA,IEA,IEA,IBA,IBA,IBA IEA,IEA,IEA,IEA,IEA,IEA,IBA,IBA,IBA,IBA,IBA IEA,IBA,IBA,IBA,IBA IEA,IBA,IBA,IBA IEA,IEA,IBA,IBA IEA,IBA IEA,IBA,IBA IEA,IBA,IBA,IBA,IEA,IBA IEA,IBA IEA,IBA IEA,IEA,IEA,IBA,IBA IEA	ENSBTAG00000040460	FALSE	KRT23
query_1	TRUE	0.00259033	4730	162	65	0.401235	0.0137421	GO:0032502	GO:BP	developmental process	18832	7884	GO:0008150	IEA,IEA,IEA,ISS IEA,IEA,IBA IEA,IEA,IBA IEA,IBA IEA,IBA IEA,IMP,IEP,IMP IBA IEA,IMP IGI IBA,IEA,IBA IEA,IMP,IEA,IBA,IEA,ISS,ISS IEA,IEA,IDA IMP,IDA,IEA,IEA,IEA,IBA,IBA,IBA IEA,IEA,IEA,IEA,IEA,IEA,IBA,IBA,IBA,IBA,IBA IEA,IBA,IBA,IBA,IBA IEA,IBA,IBA,IBA IEA,IEA,IBA,IBA IEA,IBA IEA,IBA,IBA IEA,IBA,IBA,IBA,IEA,IBA IEA,IBA IEA,IBA IEA,IEA,IEA,IBA,IBA IEA	ENSBTAG00000020078	FALSE	KRT39
query_1	TRUE	0.00259033	4730	162	65	0.401235	0.0137421	GO:0032502	GO:BP	developmental process	18832	7884	GO:0008150	IEA,IEA,IEA,ISS IEA,IEA,IBA IEA,IEA,IBA IEA,IBA IEA,IBA IEA,IMP,IEP,IMP IBA IEA,IMP IGI IBA,IEA,IBA IEA,IMP,IEA,IBA,IEA,ISS,ISS IEA,IEA,IDA IMP,IDA,IEA,IEA,IEA,IBA,IBA,IBA IEA,IEA,IEA,IEA,IEA,IEA,IBA,IBA,IBA,IBA,IBA IEA,IBA,IBA,IBA,IBA IEA,IBA,IBA,IBA IEA,IEA,IBA,IBA IEA,IBA IEA,IBA,IBA IEA,IBA,IBA,IBA,IEA,IBA IEA,IBA IEA,IBA IEA,IEA,IEA,IBA,IBA IEA	ENSBTAG00000017408	FALSE	KRT40
query_1	TRUE	0.00259033	4730	162	65	0.401235	0.0137421	GO:0032502	GO:BP	developmental process	18832	7884	GO:0008150	IEA,IEA,IEA,ISS IEA,IEA,IBA IEA,IEA,IBA IEA,IBA IEA,IBA IEA,IMP,IEP,IMP IBA IEA,IMP IGI IBA,IEA,IBA IEA,IMP,IEA,IBA,IEA,ISS,ISS IEA,IEA,IDA IMP,IDA,IEA,IEA,IEA,IBA,IBA,IBA IEA,IEA,IEA,IEA,IEA,IEA,IBA,IBA,IBA,IBA,IBA IEA,IBA,IBA,IBA,IBA IEA,IBA,IBA,IBA IEA,IEA,IBA,IBA IEA,IBA IEA,IBA,IBA IEA,IBA,IBA,IBA,IEA,IBA IEA,IBA IEA,IBA IEA,IEA,IEA,IBA,IBA IEA	ENSBTAG00000052414	FALSE	HAP1
query_1	TRUE	0.00259033	4730	162	65	0.401235	0.0137421	GO:0032502	GO:BP	developmental process	18832	7884	GO:0008150	IEA,IEA,IEA,ISS IEA,IEA,IBA IEA,IEA,IBA IEA,IBA IEA,IBA IEA,IMP,IEP,IMP IBA IEA,IMP IGI IBA,IEA,IBA IEA,IMP,IEA,IBA,IEA,ISS,ISS IEA,IEA,IDA IMP,IDA,IEA,IEA,IEA,IBA,IBA,IBA IEA,IEA,IEA,IEA,IEA,IEA,IBA,IBA,IBA,IBA,IBA IEA,IBA,IBA,IBA,IBA IEA,IBA,IBA,IBA IEA,IEA,IBA,IBA IEA,IBA IEA,IBA,IBA IEA,IBA,IBA,IBA,IEA,IBA IEA,IBA IEA,IBA IEA,IEA,IEA,IBA,IBA IEA	ENSBTAG00000007583	FALSE	KRT14
query_1	TRUE	0.00259033	4730	162	65	0.401235	0.0137421	GO:0032502	GO:BP	developmental process	18832	7884	GO:0008150	IEA,IEA,IEA,ISS IEA,IEA,IBA IEA,IEA,IBA IEA,IBA IEA,IBA IEA,IMP,IEP,IMP IBA IEA,IMP IGI IBA,IEA,IBA IEA,IMP,IEA,IBA,IEA,ISS,ISS IEA,IEA,IDA IMP,IDA,IEA,IEA,IEA,IBA,IBA,IBA IEA,IEA,IEA,IEA,IEA,IEA,IBA,IBA,IBA,IBA,IBA IEA,IBA,IBA,IBA,IBA IEA,IBA,IBA,IBA IEA,IEA,IBA,IBA IEA,IBA IEA,IBA,IBA IEA,IBA,IBA,IBA,IEA,IBA IEA,IBA IEA,IBA IEA,IEA,IEA,IBA,IBA IEA	ENSBTAG00000050581	FALSE
query_1	TRUE	0.00259033	4730	162	65	0.401235	0.0137421	GO:0032502	GO:BP	developmental process	18832	7884	GO:0008150	IEA,IEA,IEA,ISS IEA,IEA,IBA IEA,IEA,IBA IEA,IBA IEA,IBA IEA,IMP,IEP,IMP IBA IEA,IMP IGI IBA,IEA,IBA IEA,IMP,IEA,IBA,IEA,ISS,ISS IEA,IEA,IDA IMP,IDA,IEA,IEA,IEA,IBA,IBA,IBA IEA,IEA,IEA,IEA,IEA,IEA,IBA,IBA,IBA,IBA,IBA IEA,IBA,IBA,IBA,IBA IEA,IBA,IBA,IBA IEA,IEA,IBA,IBA IEA,IBA IEA,IBA,IBA IEA,IBA,IBA,IBA,IEA,IBA IEA,IBA IEA,IBA IEA,IEA,IEA,IBA,IBA IEA	ENSBTAG00000047165	FALSE	KRT9
query_1	TRUE	0.00259033	4730	162	65	0.401235	0.0137421	GO:0032502	GO:BP	developmental process	18832	7884	GO:0008150	IEA,IEA,IEA,ISS IEA,IEA,IBA IEA,IEA,IBA IEA,IBA IEA,IBA IEA,IMP,IEP,IMP IBA IEA,IMP IGI IBA,IEA,IBA IEA,IMP,IEA,IBA,IEA,ISS,ISS IEA,IEA,IDA IMP,IDA,IEA,IEA,IEA,IBA,IBA,IBA IEA,IEA,IEA,IEA,IEA,IEA,IBA,IBA,IBA,IBA,IBA IEA,IBA,IBA,IBA,IBA IEA,IBA,IBA,IBA IEA,IEA,IBA,IBA IEA,IBA IEA,IBA,IBA IEA,IBA,IBA,IBA,IEA,IBA IEA,IBA IEA,IBA IEA,IEA,IEA,IBA,IBA IEA	ENSBTAG00000033766	FALSE	KRT16
query_1	TRUE	0.00259033	4730	162	65	0.401235	0.0137421	GO:0032502	GO:BP	developmental process	18832	7884	GO:0008150	IEA,IEA,IEA,ISS IEA,IEA,IBA IEA,IEA,IBA IEA,IBA IEA,IBA IEA,IMP,IEP,IMP IBA IEA,IMP IGI IBA,IEA,IBA IEA,IMP,IEA,IBA,IEA,ISS,ISS IEA,IEA,IDA IMP,IDA,IEA,IEA,IEA,IBA,IBA,IBA IEA,IEA,IEA,IEA,IEA,IEA,IBA,IBA,IBA,IBA,IBA IEA,IBA,IBA,IBA,IBA IEA,IBA,IBA,IBA IEA,IEA,IBA,IBA IEA,IBA IEA,IBA,IBA IEA,IBA,IBA,IBA,IEA,IBA IEA,IBA IEA,IBA IEA,IEA,IEA,IBA,IBA IEA	ENSBTAG00000013685	FALSE	KRT31
query_1	TRUE	0.00259033	4730	162	65	0.401235	0.0137421	GO:0032502	GO:BP	developmental process	18832	7884	GO:0008150	IEA,IEA,IEA,ISS IEA,IEA,IBA IEA,IEA,IBA IEA,IBA IEA,IBA IEA,IMP,IEP,IMP IBA IEA,IMP IGI IBA,IEA,IBA IEA,IMP,IEA,IBA,IEA,ISS,ISS IEA,IEA,IDA IMP,IDA,IEA,IEA,IEA,IBA,IBA,IBA IEA,IEA,IEA,IEA,IEA,IEA,IBA,IBA,IBA,IBA,IBA IEA,IBA,IBA,IBA,IBA IEA,IBA,IBA,IBA IEA,IEA,IBA,IBA IEA,IBA IEA,IBA,IBA IEA,IBA,IBA,IBA,IEA,IBA IEA,IBA IEA,IBA IEA,IEA,IEA,IBA,IBA IEA	ENSBTAG00000000573	FALSE	KRT37
query_1	TRUE	0.00259033	4730	162	65	0.401235	0.0137421	GO:0032502	GO:BP	developmental process	18832	7884	GO:0008150	IEA,IEA,IEA,ISS IEA,IEA,IBA IEA,IEA,IBA IEA,IBA IEA,IBA IEA,IMP,IEP,IMP IBA IEA,IMP IGI IBA,IEA,IBA IEA,IMP,IEA,IBA,IEA,ISS,ISS IEA,IEA,IDA IMP,IDA,IEA,IEA,IEA,IBA,IBA,IBA IEA,IEA,IEA,IEA,IEA,IEA,IBA,IBA,IBA,IBA,IBA IEA,IBA,IBA,IBA,IBA IEA,IBA,IBA,IBA IEA,IEA,IBA,IBA IEA,IBA IEA,IBA,IBA IEA,IBA,IBA,IBA,IEA,IBA IEA,IBA IEA,IBA IEA,IEA,IEA,IBA,IBA IEA	ENSBTAG00000046124	FALSE	KRT36
query_1	TRUE	0.00259033	4730	162	65	0.401235	0.0137421	GO:0032502	GO:BP	developmental process	18832	7884	GO:0008150	IEA,IEA,IEA,ISS IEA,IEA,IBA IEA,IEA,IBA IEA,IBA IEA,IBA IEA,IMP,IEP,IMP IBA IEA,IMP IGI IBA,IEA,IBA IEA,IMP,IEA,IBA,IEA,ISS,ISS IEA,IEA,IDA IMP,IDA,IEA,IEA,IEA,IBA,IBA,IBA IEA,IEA,IEA,IEA,IEA,IEA,IBA,IBA,IBA,IBA,IBA IEA,IBA,IBA,IBA,IBA IEA,IBA,IBA,IBA IEA,IEA,IBA,IBA IEA,IBA IEA,IBA,IBA IEA,IBA,IBA,IBA,IEA,IBA IEA,IBA IEA,IBA IEA,IEA,IEA,IBA,IBA IEA	ENSBTAG00000015308	FALSE	SMARCE1
query_1	TRUE	0.00259033	4730	162	65	0.401235	0.0137421	GO:0032502	GO:BP	developmental process	18832	7884	GO:0008150	IEA,IEA,IEA,ISS IEA,IEA,IBA IEA,IEA,IBA IEA,IBA IEA,IBA IEA,IMP,IEP,IMP IBA IEA,IMP IGI IBA,IEA,IBA IEA,IMP,IEA,IBA,IEA,ISS,ISS IEA,IEA,IDA IMP,IDA,IEA,IEA,IEA,IBA,IBA,IBA IEA,IEA,IEA,IEA,IEA,IEA,IBA,IBA,IBA,IBA,IBA IEA,IBA,IBA,IBA,IBA IEA,IBA,IBA,IBA IEA,IEA,IBA,IBA IEA,IBA IEA,IBA,IBA IEA,IBA,IBA,IBA,IEA,IBA IEA,IBA IEA,IBA IEA,IEA,IEA,IBA,IBA IEA	ENSBTAG00000030555	FALSE	KRT28
query_1	TRUE	0.00259033	4730	162	65	0.401235	0.0137421	GO:0032502	GO:BP	developmental process	18832	7884	GO:0008150	IEA,IEA,IEA,ISS IEA,IEA,IBA IEA,IEA,IBA IEA,IBA IEA,IBA IEA,IMP,IEP,IMP IBA IEA,IMP IGI IBA,IEA,IBA IEA,IMP,IEA,IBA,IEA,ISS,ISS IEA,IEA,IDA IMP,IDA,IEA,IEA,IEA,IBA,IBA,IBA IEA,IEA,IEA,IEA,IEA,IEA,IBA,IBA,IBA,IBA,IBA IEA,IBA,IBA,IBA,IBA IEA,IBA,IBA,IBA IEA,IEA,IBA,IBA IEA,IBA IEA,IBA,IBA IEA,IBA,IBA,IBA,IEA,IBA IEA,IBA IEA,IBA IEA,IEA,IEA,IBA,IBA IEA	ENSBTAG00000030542	FALSE	KRT25
query_1	TRUE	0.00259033	4730	162	65	0.401235	0.0137421	GO:0032502	GO:BP	developmental process	18832	7884	GO:0008150	IEA,IEA,IEA,ISS IEA,IEA,IBA IEA,IEA,IBA IEA,IBA IEA,IBA IEA,IMP,IEP,IMP IBA IEA,IMP IGI IBA,IEA,IBA IEA,IMP,IEA,IBA,IEA,ISS,ISS IEA,IEA,IDA IMP,IDA,IEA,IEA,IEA,IBA,IBA,IBA IEA,IEA,IEA,IEA,IEA,IEA,IBA,IBA,IBA,IBA,IBA IEA,IBA,IBA,IBA,IBA IEA,IBA,IBA,IBA IEA,IEA,IBA,IBA IEA,IBA IEA,IBA,IBA IEA,IBA,IBA,IBA,IEA,IBA IEA,IBA IEA,IBA IEA,IEA,IEA,IBA,IBA IEA	ENSBTAG00000006806	FALSE	KRT17
query_1	TRUE	0.00259033	4730	162	65	0.401235	0.0137421	GO:0032502	GO:BP	developmental process	18832	7884	GO:0008150	IEA,IEA,IEA,ISS IEA,IEA,IBA IEA,IEA,IBA IEA,IBA IEA,IBA IEA,IMP,IEP,IMP IBA IEA,IMP IGI IBA,IEA,IBA IEA,IMP,IEA,IBA,IEA,ISS,ISS IEA,IEA,IDA IMP,IDA,IEA,IEA,IEA,IBA,IBA,IBA IEA,IEA,IEA,IEA,IEA,IEA,IBA,IBA,IBA,IBA,IBA IEA,IBA,IBA,IBA,IBA IEA,IBA,IBA,IBA IEA,IEA,IBA,IBA IEA,IBA IEA,IBA,IBA IEA,IBA,IBA,IBA,IEA,IBA IEA,IBA IEA,IBA IEA,IEA,IEA,IBA,IBA IEA	ENSBTAG00000047262	FALSE	KRT42
query_1	TRUE	0.00259033	4730	162	65	0.401235	0.0137421	GO:0032502	GO:BP	developmental process	18832	7884	GO:0008150	IEA,IEA,IEA,ISS IEA,IEA,IBA IEA,IEA,IBA IEA,IBA IEA,IBA IEA,IMP,IEP,IMP IBA IEA,IMP IGI IBA,IEA,IBA IEA,IMP,IEA,IBA,IEA,ISS,ISS IEA,IEA,IDA IMP,IDA,IEA,IEA,IEA,IBA,IBA,IBA IEA,IEA,IEA,IEA,IEA,IEA,IBA,IBA,IBA,IBA,IBA IEA,IBA,IBA,IBA,IBA IEA,IBA,IBA,IBA IEA,IEA,IBA,IBA IEA,IBA IEA,IBA,IBA IEA,IBA,IBA,IBA,IEA,IBA IEA,IBA IEA,IBA IEA,IEA,IEA,IBA,IBA IEA	ENSBTAG00000004905	FALSE	KRT19
query_1	TRUE	0.00259033	4730	162	65	0.401235	0.0137421	GO:0032502	GO:BP	developmental process	18832	7884	GO:0008150	IEA,IEA,IEA,ISS IEA,IEA,IBA IEA,IEA,IBA IEA,IBA IEA,IBA IEA,IMP,IEP,IMP IBA IEA,IMP IGI IBA,IEA,IBA IEA,IMP,IEA,IBA,IEA,ISS,ISS IEA,IEA,IDA IMP,IDA,IEA,IEA,IEA,IBA,IBA,IBA IEA,IEA,IEA,IEA,IEA,IEA,IBA,IBA,IBA,IBA,IBA IEA,IBA,IBA,IBA,IBA IEA,IBA,IBA,IBA IEA,IEA,IBA,IBA IEA,IBA IEA,IBA,IBA IEA,IBA,IBA,IBA,IEA,IBA IEA,IBA IEA,IBA IEA,IEA,IEA,IBA,IBA IEA	ENSBTAG00000004903	FALSE	KRT15
query_1	TRUE	0.00259033	4730	162	65	0.401235	0.0137421	GO:0032502	GO:BP	developmental process	18832	7884	GO:0008150	IEA,IEA,IEA,ISS IEA,IEA,IBA IEA,IEA,IBA IEA,IBA IEA,IBA IEA,IMP,IEP,IMP IBA IEA,IMP IGI IBA,IEA,IBA IEA,IMP,IEA,IBA,IEA,ISS,ISS IEA,IEA,IDA IMP,IDA,IEA,IEA,IEA,IBA,IBA,IBA IEA,IEA,IEA,IEA,IEA,IEA,IBA,IBA,IBA,IBA,IBA IEA,IBA,IBA,IBA,IBA IEA,IBA,IBA,IBA IEA,IEA,IBA,IBA IEA,IBA IEA,IBA,IBA IEA,IBA,IBA,IBA,IEA,IBA IEA,IBA IEA,IBA IEA,IEA,IEA,IBA,IBA IEA	ENSBTAG00000037553	FALSE	KRT33A
query_1	TRUE	0.00259033	4730	162	65	0.401235	0.0137421	GO:0032502	GO:BP	developmental process	18832	7884	GO:0008150	IEA,IEA,IEA,ISS IEA,IEA,IBA IEA,IEA,IBA IEA,IBA IEA,IBA IEA,IMP,IEP,IMP IBA IEA,IMP IGI IBA,IEA,IBA IEA,IMP,IEA,IBA,IEA,ISS,ISS IEA,IEA,IDA IMP,IDA,IEA,IEA,IEA,IBA,IBA,IBA IEA,IEA,IEA,IEA,IEA,IEA,IBA,IBA,IBA,IBA,IBA IEA,IBA,IBA,IBA,IBA IEA,IBA,IBA,IBA IEA,IEA,IBA,IBA IEA,IBA IEA,IBA,IBA IEA,IBA,IBA,IBA,IEA,IBA IEA,IBA IEA,IBA IEA,IEA,IEA,IBA,IBA IEA	ENSBTAG00000016384	FALSE	KRT32
query_1	TRUE	0.00259033	4730	162	65	0.401235	0.0137421	GO:0032502	GO:BP	developmental process	18832	7884	GO:0008150	IEA,IEA,IEA,ISS IEA,IEA,IBA IEA,IEA,IBA IEA,IBA IEA,IBA IEA,IMP,IEP,IMP IBA IEA,IMP IGI IBA,IEA,IBA IEA,IMP,IEA,IBA,IEA,ISS,ISS IEA,IEA,IDA IMP,IDA,IEA,IEA,IEA,IBA,IBA,IBA IEA,IEA,IEA,IEA,IEA,IEA,IBA,IBA,IBA,IBA,IBA IEA,IBA,IBA,IBA,IBA IEA,IBA,IBA,IBA IEA,IEA,IBA,IBA IEA,IBA IEA,IBA,IBA IEA,IBA,IBA,IBA,IEA,IBA IEA,IBA IEA,IBA IEA,IEA,IEA,IBA,IBA IEA	ENSBTAG00000020319	FALSE	ALOX5
query_1	TRUE	0.00259033	4730	162	65	0.401235	0.0137421	GO:0032502	GO:BP	developmental process	18832	7884	GO:0008150	IEA,IEA,IEA,ISS IEA,IEA,IBA IEA,IEA,IBA IEA,IBA IEA,IBA IEA,IMP,IEP,IMP IBA IEA,IMP IGI IBA,IEA,IBA IEA,IMP,IEA,IBA,IEA,ISS,ISS IEA,IEA,IDA IMP,IDA,IEA,IEA,IEA,IBA,IBA,IBA IEA,IEA,IEA,IEA,IEA,IEA,IBA,IBA,IBA,IBA,IBA IEA,IBA,IBA,IBA,IBA IEA,IBA,IBA,IBA IEA,IEA,IBA,IBA IEA,IBA IEA,IBA,IBA IEA,IBA,IBA,IBA,IEA,IBA IEA,IBA IEA,IBA IEA,IEA,IEA,IBA,IBA IEA	ENSBTAG00000005077	FALSE	CXCL12
query_1	TRUE	0.00259033	4730	162	65	0.401235	0.0137421	GO:0032502	GO:BP	developmental process	18832	7884	GO:0008150	IEA,IEA,IEA,ISS IEA,IEA,IBA IEA,IEA,IBA IEA,IBA IEA,IBA IEA,IMP,IEP,IMP IBA IEA,IMP IGI IBA,IEA,IBA IEA,IMP,IEA,IBA,IEA,ISS,ISS IEA,IEA,IDA IMP,IDA,IEA,IEA,IEA,IBA,IBA,IBA IEA,IEA,IEA,IEA,IEA,IEA,IBA,IBA,IBA,IBA,IBA IEA,IBA,IBA,IBA,IBA IEA,IBA,IBA,IBA IEA,IEA,IBA,IBA IEA,IBA IEA,IBA,IBA IEA,IBA,IBA,IBA,IEA,IBA IEA,IBA IEA,IBA IEA,IEA,IEA,IBA,IBA IEA	ENSBTAG00000013544	FALSE	LGALS8
query_1	TRUE	0.00259033	4730	162	65	0.401235	0.0137421	GO:0032502	GO:BP	developmental process	18832	7884	GO:0008150	IEA,IEA,IEA,ISS IEA,IEA,IBA IEA,IEA,IBA IEA,IBA IEA,IBA IEA,IMP,IEP,IMP IBA IEA,IMP IGI IBA,IEA,IBA IEA,IMP,IEA,IBA,IEA,ISS,ISS IEA,IEA,IDA IMP,IDA,IEA,IEA,IEA,IBA,IBA,IBA IEA,IEA,IEA,IEA,IEA,IEA,IBA,IBA,IBA,IBA,IBA IEA,IBA,IBA,IBA,IBA IEA,IBA,IBA,IBA IEA,IEA,IBA,IBA IEA,IBA IEA,IBA,IBA IEA,IBA,IBA,IBA,IEA,IBA IEA,IBA IEA,IBA IEA,IEA,IEA,IBA,IBA IEA	ENSBTAG00000009696	FALSE	ACTN2
query_1	TRUE	0.00259033	4730	162	65	0.401235	0.0137421	GO:0032502	GO:BP	developmental process	18832	7884	GO:0008150	IEA,IEA,IEA,ISS IEA,IEA,IBA IEA,IEA,IBA IEA,IBA IEA,IBA IEA,IMP,IEP,IMP IBA IEA,IMP IGI IBA,IEA,IBA IEA,IMP,IEA,IBA,IEA,ISS,ISS IEA,IEA,IDA IMP,IDA,IEA,IEA,IEA,IBA,IBA,IBA IEA,IEA,IEA,IEA,IEA,IEA,IBA,IBA,IBA,IBA,IBA IEA,IBA,IBA,IBA,IBA IEA,IBA,IBA,IBA IEA,IEA,IBA,IBA IEA,IBA IEA,IBA,IBA IEA,IBA,IBA,IBA,IEA,IBA IEA,IBA IEA,IBA IEA,IEA,IEA,IBA,IBA IEA	ENSBTAG00000007244	FALSE	NID1
query_1	TRUE	0.00259033	4730	162	65	0.401235	0.0137421	GO:0032502	GO:BP	developmental process	18832	7884	GO:0008150	IEA,IEA,IEA,ISS IEA,IEA,IBA IEA,IEA,IBA IEA,IBA IEA,IBA IEA,IMP,IEP,IMP IBA IEA,IMP IGI IBA,IEA,IBA IEA,IMP,IEA,IBA,IEA,ISS,ISS IEA,IEA,IDA IMP,IDA,IEA,IEA,IEA,IBA,IBA,IBA IEA,IEA,IEA,IEA,IEA,IEA,IBA,IBA,IBA,IBA,IBA IEA,IBA,IBA,IBA,IBA IEA,IBA,IBA,IBA IEA,IEA,IBA,IBA IEA,IBA IEA,IBA,IBA IEA,IBA,IBA,IBA,IEA,IBA IEA,IBA IEA,IBA IEA,IEA,IEA,IBA,IBA IEA	ENSBTAG00000022886	FALSE	RYR2
query_1	TRUE	0.00259033	4730	162	65	0.401235	0.0137421	GO:0032502	GO:BP	developmental process	18832	7884	GO:0008150	IEA,IEA,IEA,ISS IEA,IEA,IBA IEA,IEA,IBA IEA,IBA IEA,IBA IEA,IMP,IEP,IMP IBA IEA,IMP IGI IBA,IEA,IBA IEA,IMP,IEA,IBA,IEA,ISS,ISS IEA,IEA,IDA IMP,IDA,IEA,IEA,IEA,IBA,IBA,IBA IEA,IEA,IEA,IEA,IEA,IEA,IBA,IBA,IBA,IBA,IBA IEA,IBA,IBA,IBA,IBA IEA,IBA,IBA,IBA IEA,IEA,IBA,IBA IEA,IBA IEA,IBA,IBA IEA,IBA,IBA,IBA,IEA,IBA IEA,IBA IEA,IBA IEA,IEA,IEA,IBA,IBA IEA	ENSBTAG00000000830	FALSE	GPR137B
query_1	TRUE	0.00259033	4730	162	65	0.401235	0.0137421	GO:0032502	GO:BP	developmental process	18832	7884	GO:0008150	IEA,IEA,IEA,ISS IEA,IEA,IBA IEA,IEA,IBA IEA,IBA IEA,IBA IEA,IMP,IEP,IMP IBA IEA,IMP IGI IBA,IEA,IBA IEA,IMP,IEA,IBA,IEA,ISS,ISS IEA,IEA,IDA IMP,IDA,IEA,IEA,IEA,IBA,IBA,IBA IEA,IEA,IEA,IEA,IEA,IEA,IBA,IBA,IBA,IBA,IBA IEA,IBA,IBA,IBA,IBA IEA,IBA,IBA,IBA IEA,IEA,IBA,IBA IEA,IBA IEA,IBA,IBA IEA,IBA,IBA,IBA,IEA,IBA IEA,IBA IEA,IBA IEA,IEA,IEA,IBA,IBA IEA	ENSBTAG00000021381	FALSE	DAAM2
query_1	TRUE	0.0042721	2969	162	46	0.283951	0.0154934	GO:0006996	GO:BP	organelle organization	18832	2642	GO:0016043	IBA,IBA,IEA,IEA,IEA,IBA,IBA IEA,IEA,IDA,IMP IBA,IBA IEA,IEA,IEA,IEA,IBA IEA,IEA,IEA,IEA,IBA IEA,IBA,IBA,IBA,IEA,IBA IEA,IBA,IBA,IBA,IBA IEA,IBA,IBA,IBA,IBA IEA,IBA,IBA,IBA,IBA,ISS IBA IEA,IBA IEA,IBA,IBA IEA,IBA,IBA,IBA,IBA IEA,IDA IEA,IEA	ENSBTAG00000014633	FALSE	ABCD4
query_1	TRUE	0.0042721	2969	162	46	0.283951	0.0154934	GO:0006996	GO:BP	organelle organization	18832	2642	GO:0016043	IBA,IBA,IEA,IEA,IEA,IBA,IBA IEA,IEA,IDA,IMP IBA,IBA IEA,IEA,IEA,IEA,IBA IEA,IEA,IEA,IEA,IBA IEA,IBA,IBA,IBA,IEA,IBA IEA,IBA,IBA,IBA,IBA IEA,IBA,IBA,IBA,IBA IEA,IBA,IBA,IBA,IBA,ISS IBA IEA,IBA IEA,IBA,IBA IEA,IBA,IBA,IBA,IBA IEA,IDA IEA,IEA	ENSBTAG00000008287	FALSE	YLPM1
query_1	TRUE	0.0042721	2969	162	46	0.283951	0.0154934	GO:0006996	GO:BP	organelle organization	18832	2642	GO:0016043	IBA,IBA,IEA,IEA,IEA,IBA,IBA IEA,IEA,IDA,IMP IBA,IBA IEA,IEA,IEA,IEA,IBA IEA,IEA,IEA,IEA,IBA IEA,IBA,IBA,IBA,IEA,IBA IEA,IBA,IBA,IBA,IBA IEA,IBA,IBA,IBA,IBA IEA,IBA,IBA,IBA,IBA,ISS IBA IEA,IBA IEA,IBA,IBA IEA,IBA,IBA,IBA,IBA IEA,IDA IEA,IEA	ENSBTAG00000005694	FALSE	TMED10
query_1	TRUE	0.0042721	2969	162	46	0.283951	0.0154934	GO:0006996	GO:BP	organelle organization	18832	2642	GO:0016043	IBA,IBA,IEA,IEA,IEA,IBA,IBA IEA,IEA,IDA,IMP IBA,IBA IEA,IEA,IEA,IEA,IBA IEA,IEA,IEA,IEA,IBA IEA,IBA,IBA,IBA,IEA,IBA IEA,IBA,IBA,IBA,IBA IEA,IBA,IBA,IBA,IBA IEA,IBA,IBA,IBA,IBA,ISS IBA IEA,IBA IEA,IBA,IBA IEA,IBA,IBA,IBA,IBA IEA,IDA IEA,IEA	ENSBTAG00000019279	FALSE	MLH3
query_1	TRUE	0.0042721	2969	162	46	0.283951	0.0154934	GO:0006996	GO:BP	organelle organization	18832	2642	GO:0016043	IBA,IBA,IEA,IEA,IEA,IBA,IBA IEA,IEA,IDA,IMP IBA,IBA IEA,IEA,IEA,IEA,IBA IEA,IEA,IEA,IEA,IBA IEA,IBA,IBA,IBA,IEA,IBA IEA,IBA,IBA,IBA,IBA IEA,IBA,IBA,IBA,IBA IEA,IBA,IBA,IBA,IBA,ISS IBA IEA,IBA IEA,IBA,IBA IEA,IBA,IBA,IBA,IBA IEA,IDA IEA,IEA	ENSBTAG00000007173	FALSE	PDGFRA
query_1	TRUE	0.0042721	2969	162	46	0.283951	0.0154934	GO:0006996	GO:BP	organelle organization	18832	2642	GO:0016043	IBA,IBA,IEA,IEA,IEA,IBA,IBA IEA,IEA,IDA,IMP IBA,IBA IEA,IEA,IEA,IEA,IBA IEA,IEA,IEA,IEA,IBA IEA,IBA,IBA,IBA,IEA,IBA IEA,IBA,IBA,IBA,IBA IEA,IBA,IBA,IBA,IBA IEA,IBA,IBA,IBA,IBA,ISS IBA IEA,IBA IEA,IBA,IBA IEA,IBA,IBA,IBA,IBA IEA,IDA IEA,IEA	ENSBTAG00000038043	FALSE	ABCD2
query_1	TRUE	0.0042721	2969	162	46	0.283951	0.0154934	GO:0006996	GO:BP	organelle organization	18832	2642	GO:0016043	IBA,IBA,IEA,IEA,IEA,IBA,IBA IEA,IEA,IDA,IMP IBA,IBA IEA,IEA,IEA,IEA,IBA IEA,IEA,IEA,IEA,IBA IEA,IBA,IBA,IBA,IEA,IBA IEA,IBA,IBA,IBA,IBA IEA,IBA,IBA,IBA,IBA IEA,IBA,IBA,IBA,IBA,ISS IBA IEA,IBA IEA,IBA,IBA IEA,IBA,IBA,IBA,IBA IEA,IDA IEA,IEA	ENSBTAG00000016260	FALSE	LRRK2
query_1	TRUE	0.0042721	2969	162	46	0.283951	0.0154934	GO:0006996	GO:BP	organelle organization	18832	2642	GO:0016043	IBA,IBA,IEA,IEA,IEA,IBA,IBA IEA,IEA,IDA,IMP IBA,IBA IEA,IEA,IEA,IEA,IBA IEA,IEA,IEA,IEA,IBA IEA,IBA,IBA,IBA,IEA,IBA IEA,IBA,IBA,IBA,IBA IEA,IBA,IBA,IBA,IBA IEA,IBA,IBA,IBA,IBA,ISS IBA IEA,IBA IEA,IBA,IBA IEA,IBA,IBA,IBA,IBA IEA,IDA IEA,IEA	ENSBTAG00000051910	FALSE	FGF10
query_1	TRUE	0.0042721	2969	162	46	0.283951	0.0154934	GO:0006996	GO:BP	organelle organization	18832	2642	GO:0016043	IBA,IBA,IEA,IEA,IEA,IBA,IBA IEA,IEA,IDA,IMP IBA,IBA IEA,IEA,IEA,IEA,IBA IEA,IEA,IEA,IEA,IBA IEA,IBA,IBA,IBA,IEA,IBA IEA,IBA,IBA,IBA,IBA IEA,IBA,IBA,IBA,IBA IEA,IBA,IBA,IBA,IBA,ISS IBA IEA,IBA IEA,IBA,IBA IEA,IBA,IBA,IBA,IBA IEA,IDA IEA,IEA	ENSBTAG00000002167	FALSE	NPHS2
query_1	TRUE	0.0042721	2969	162	46	0.283951	0.0154934	GO:0006996	GO:BP	organelle organization	18832	2642	GO:0016043	IBA,IBA,IEA,IEA,IEA,IBA,IBA IEA,IEA,IDA,IMP IBA,IBA IEA,IEA,IEA,IEA,IBA IEA,IEA,IEA,IEA,IBA IEA,IBA,IBA,IBA,IEA,IBA IEA,IBA,IBA,IBA,IBA IEA,IBA,IBA,IBA,IBA IEA,IBA,IBA,IBA,IBA,ISS IBA IEA,IBA IEA,IBA,IBA IEA,IBA,IBA,IBA,IBA IEA,IDA IEA,IEA	ENSBTAG00000002407	FALSE	TDRD5
query_1	TRUE	0.0042721	2969	162	46	0.283951	0.0154934	GO:0006996	GO:BP	organelle organization	18832	2642	GO:0016043	IBA,IBA,IEA,IEA,IEA,IBA,IBA IEA,IEA,IDA,IMP IBA,IBA IEA,IEA,IEA,IEA,IBA IEA,IEA,IEA,IEA,IBA IEA,IBA,IBA,IBA,IEA,IBA IEA,IBA,IBA,IBA,IBA IEA,IBA,IBA,IBA,IBA IEA,IBA,IBA,IBA,IBA,ISS IBA IEA,IBA IEA,IBA,IBA IEA,IBA,IBA,IBA,IBA IEA,IDA IEA,IEA	ENSBTAG00000035230	FALSE	TOR1AIP2
query_1	TRUE	0.0042721	2969	162	46	0.283951	0.0154934	GO:0006996	GO:BP	organelle organization	18832	2642	GO:0016043	IBA,IBA,IEA,IEA,IEA,IBA,IBA IEA,IEA,IDA,IMP IBA,IBA IEA,IEA,IEA,IEA,IBA IEA,IEA,IEA,IEA,IBA IEA,IBA,IBA,IBA,IEA,IBA IEA,IBA,IBA,IBA,IBA IEA,IBA,IBA,IBA,IBA IEA,IBA,IBA,IBA,IBA,ISS IBA IEA,IBA IEA,IBA,IBA IEA,IBA,IBA,IBA,IBA IEA,IDA IEA,IEA	ENSBTAG00000035226	FALSE	TOR1AIP1
query_1	TRUE	0.0042721	2969	162	46	0.283951	0.0154934	GO:0006996	GO:BP	organelle organization	18832	2642	GO:0016043	IBA,IBA,IEA,IEA,IEA,IBA,IBA IEA,IEA,IDA,IMP IBA,IBA IEA,IEA,IEA,IEA,IBA IEA,IEA,IEA,IEA,IBA IEA,IBA,IBA,IBA,IEA,IBA IEA,IBA,IBA,IBA,IBA IEA,IBA,IBA,IBA,IBA IEA,IBA,IBA,IBA,IBA,ISS IBA IEA,IBA IEA,IBA,IBA IEA,IBA,IBA,IBA,IBA IEA,IDA IEA,IEA	ENSBTAG00000008082	FALSE	CEP350
query_1	TRUE	0.0042721	2969	162	46	0.283951	0.0154934	GO:0006996	GO:BP	organelle organization	18832	2642	GO:0016043	IBA,IBA,IEA,IEA,IEA,IBA,IBA IEA,IEA,IDA,IMP IBA,IBA IEA,IEA,IEA,IEA,IBA IEA,IEA,IEA,IEA,IBA IEA,IBA,IBA,IBA,IEA,IBA IEA,IBA,IBA,IBA,IBA IEA,IBA,IBA,IBA,IBA IEA,IBA,IBA,IBA,IBA,ISS IBA IEA,IBA IEA,IBA,IBA IEA,IBA,IBA,IBA,IBA IEA,IDA IEA,IEA	ENSBTAG00000002742	FALSE	MSH2
query_1	TRUE	0.0042721	2969	162	46	0.283951	0.0154934	GO:0006996	GO:BP	organelle organization	18832	2642	GO:0016043	IBA,IBA,IEA,IEA,IEA,IBA,IBA IEA,IEA,IDA,IMP IBA,IBA IEA,IEA,IEA,IEA,IBA IEA,IEA,IEA,IEA,IBA IEA,IBA,IBA,IBA,IEA,IBA IEA,IBA,IBA,IBA,IBA IEA,IBA,IBA,IBA,IBA IEA,IBA,IBA,IBA,IBA,ISS IBA IEA,IBA IEA,IBA,IBA IEA,IBA,IBA,IBA,IBA IEA,IDA IEA,IEA	ENSBTAG00000001847	FALSE	CNTLN
query_1	TRUE	0.0042721	2969	162	46	0.283951	0.0154934	GO:0006996	GO:BP	organelle organization	18832	2642	GO:0016043	IBA,IBA,IEA,IEA,IEA,IBA,IBA IEA,IEA,IDA,IMP IBA,IBA IEA,IEA,IEA,IEA,IBA IEA,IEA,IEA,IEA,IBA IEA,IBA,IBA,IBA,IEA,IBA IEA,IBA,IBA,IBA,IBA IEA,IBA,IBA,IBA,IBA IEA,IBA,IBA,IBA,IBA,ISS IBA IEA,IBA IEA,IBA,IBA IEA,IBA,IBA,IBA,IBA IEA,IDA IEA,IEA	ENSBTAG00000018646	FALSE	ATP6V1B2
query_1	TRUE	0.0042721	2969	162	46	0.283951	0.0154934	GO:0006996	GO:BP	organelle organization	18832	2642	GO:0016043	IBA,IBA,IEA,IEA,IEA,IBA,IBA IEA,IEA,IDA,IMP IBA,IBA IEA,IEA,IEA,IEA,IBA IEA,IEA,IEA,IEA,IBA IEA,IBA,IBA,IBA,IEA,IBA IEA,IBA,IBA,IBA,IBA IEA,IBA,IBA,IBA,IBA IEA,IBA,IBA,IBA,IBA,ISS IBA IEA,IBA IEA,IBA,IBA IEA,IBA,IBA,IBA,IBA IEA,IDA IEA,IEA	ENSBTAG00000020801	FALSE	CYRIB
query_1	TRUE	0.0042721	2969	162	46	0.283951	0.0154934	GO:0006996	GO:BP	organelle organization	18832	2642	GO:0016043	IBA,IBA,IEA,IEA,IEA,IBA,IBA IEA,IEA,IDA,IMP IBA,IBA IEA,IEA,IEA,IEA,IBA IEA,IEA,IEA,IEA,IBA IEA,IBA,IBA,IBA,IEA,IBA IEA,IBA,IBA,IBA,IBA IEA,IBA,IBA,IBA,IBA IEA,IBA,IBA,IBA,IBA,ISS IBA IEA,IBA IEA,IBA,IBA IEA,IBA,IBA,IBA,IBA IEA,IDA IEA,IEA	ENSBTAG00000003185	FALSE	ASAP1
query_1	TRUE	0.0042721	2969	162	46	0.283951	0.0154934	GO:0006996	GO:BP	organelle organization	18832	2642	GO:0016043	IBA,IBA,IEA,IEA,IEA,IBA,IBA IEA,IEA,IDA,IMP IBA,IBA IEA,IEA,IEA,IEA,IBA IEA,IEA,IEA,IEA,IBA IEA,IBA,IBA,IBA,IEA,IBA IEA,IBA,IBA,IBA,IBA IEA,IBA,IBA,IBA,IBA IEA,IBA,IBA,IBA,IBA,ISS IBA IEA,IBA IEA,IBA,IBA IEA,IBA,IBA,IBA,IBA IEA,IDA IEA,IEA	ENSBTAG00000019262	FALSE	TOP2A
query_1	TRUE	0.0042721	2969	162	46	0.283951	0.0154934	GO:0006996	GO:BP	organelle organization	18832	2642	GO:0016043	IBA,IBA,IEA,IEA,IEA,IBA,IBA IEA,IEA,IDA,IMP IBA,IBA IEA,IEA,IEA,IEA,IBA IEA,IEA,IEA,IEA,IBA IEA,IBA,IBA,IBA,IEA,IBA IEA,IBA,IBA,IBA,IBA IEA,IBA,IBA,IBA,IBA IEA,IBA,IBA,IBA,IBA,ISS IBA IEA,IBA IEA,IBA,IBA IEA,IBA,IBA,IBA,IBA IEA,IDA IEA,IEA	ENSBTAG00000030548	FALSE	KRT27
query_1	TRUE	0.0042721	2969	162	46	0.283951	0.0154934	GO:0006996	GO:BP	organelle organization	18832	2642	GO:0016043	IBA,IBA,IEA,IEA,IEA,IBA,IBA IEA,IEA,IDA,IMP IBA,IBA IEA,IEA,IEA,IEA,IBA IEA,IEA,IEA,IEA,IBA IEA,IBA,IBA,IBA,IEA,IBA IEA,IBA,IBA,IBA,IBA IEA,IBA,IBA,IBA,IBA IEA,IBA,IBA,IBA,IBA,ISS IBA IEA,IBA IEA,IBA,IBA IEA,IBA,IBA,IBA,IBA IEA,IDA IEA,IEA	ENSBTAG00000040279	FALSE	KRT24
query_1	TRUE	0.0042721	2969	162	46	0.283951	0.0154934	GO:0006996	GO:BP	organelle organization	18832	2642	GO:0016043	IBA,IBA,IEA,IEA,IEA,IBA,IBA IEA,IEA,IDA,IMP IBA,IBA IEA,IEA,IEA,IEA,IBA IEA,IEA,IEA,IEA,IBA IEA,IBA,IBA,IBA,IEA,IBA IEA,IBA,IBA,IBA,IBA IEA,IBA,IBA,IBA,IBA IEA,IBA,IBA,IBA,IBA,ISS IBA IEA,IBA IEA,IBA,IBA IEA,IBA,IBA,IBA,IBA IEA,IDA IEA,IEA	ENSBTAG00000020824	FALSE	KRT10
query_1	TRUE	0.0042721	2969	162	46	0.283951	0.0154934	GO:0006996	GO:BP	organelle organization	18832	2642	GO:0016043	IBA,IBA,IEA,IEA,IEA,IBA,IBA IEA,IEA,IDA,IMP IBA,IBA IEA,IEA,IEA,IEA,IBA IEA,IEA,IEA,IEA,IBA IEA,IBA,IBA,IBA,IEA,IBA IEA,IBA,IBA,IBA,IBA IEA,IBA,IBA,IBA,IBA IEA,IBA,IBA,IBA,IBA,ISS IBA IEA,IBA IEA,IBA,IBA IEA,IBA,IBA,IBA,IBA IEA,IDA IEA,IEA	ENSBTAG00000013698	FALSE	ODAD4
query_1	TRUE	0.0042721	2969	162	46	0.283951	0.0154934	GO:0006996	GO:BP	organelle organization	18832	2642	GO:0016043	IBA,IBA,IEA,IEA,IEA,IBA,IBA IEA,IEA,IDA,IMP IBA,IBA IEA,IEA,IEA,IEA,IBA IEA,IEA,IEA,IEA,IBA IEA,IBA,IBA,IBA,IEA,IBA IEA,IBA,IBA,IBA,IBA IEA,IBA,IBA,IBA,IBA IEA,IBA,IBA,IBA,IBA,ISS IBA IEA,IBA IEA,IBA,IBA IEA,IBA,IBA,IBA,IBA IEA,IDA IEA,IEA	ENSBTAG00000007794	FALSE	KRT20
query_1	TRUE	0.0042721	2969	162	46	0.283951	0.0154934	GO:0006996	GO:BP	organelle organization	18832	2642	GO:0016043	IBA,IBA,IEA,IEA,IEA,IBA,IBA IEA,IEA,IDA,IMP IBA,IBA IEA,IEA,IEA,IEA,IBA IEA,IEA,IEA,IEA,IBA IEA,IBA,IBA,IBA,IEA,IBA IEA,IBA,IBA,IBA,IBA IEA,IBA,IBA,IBA,IBA IEA,IBA,IBA,IBA,IBA,ISS IBA IEA,IBA IEA,IBA,IBA IEA,IBA,IBA,IBA,IBA IEA,IDA IEA,IEA	ENSBTAG00000040460	FALSE	KRT23
query_1	TRUE	0.0042721	2969	162	46	0.283951	0.0154934	GO:0006996	GO:BP	organelle organization	18832	2642	GO:0016043	IBA,IBA,IEA,IEA,IEA,IBA,IBA IEA,IEA,IDA,IMP IBA,IBA IEA,IEA,IEA,IEA,IBA IEA,IEA,IEA,IEA,IBA IEA,IBA,IBA,IBA,IEA,IBA IEA,IBA,IBA,IBA,IBA IEA,IBA,IBA,IBA,IBA IEA,IBA,IBA,IBA,IBA,ISS IBA IEA,IBA IEA,IBA,IBA IEA,IBA,IBA,IBA,IBA IEA,IDA IEA,IEA	ENSBTAG00000020078	FALSE	KRT39
query_1	TRUE	0.0042721	2969	162	46	0.283951	0.0154934	GO:0006996	GO:BP	organelle organization	18832	2642	GO:0016043	IBA,IBA,IEA,IEA,IEA,IBA,IBA IEA,IEA,IDA,IMP IBA,IBA IEA,IEA,IEA,IEA,IBA IEA,IEA,IEA,IEA,IBA IEA,IBA,IBA,IBA,IEA,IBA IEA,IBA,IBA,IBA,IBA IEA,IBA,IBA,IBA,IBA IEA,IBA,IBA,IBA,IBA,ISS IBA IEA,IBA IEA,IBA,IBA IEA,IBA,IBA,IBA,IBA IEA,IDA IEA,IEA	ENSBTAG00000017408	FALSE	KRT40
query_1	TRUE	0.0042721	2969	162	46	0.283951	0.0154934	GO:0006996	GO:BP	organelle organization	18832	2642	GO:0016043	IBA,IBA,IEA,IEA,IEA,IBA,IBA IEA,IEA,IDA,IMP IBA,IBA IEA,IEA,IEA,IEA,IBA IEA,IEA,IEA,IEA,IBA IEA,IBA,IBA,IBA,IEA,IBA IEA,IBA,IBA,IBA,IBA IEA,IBA,IBA,IBA,IBA IEA,IBA,IBA,IBA,IBA,ISS IBA IEA,IBA IEA,IBA,IBA IEA,IBA,IBA,IBA,IBA IEA,IDA IEA,IEA	ENSBTAG00000052414	FALSE	HAP1
query_1	TRUE	0.0042721	2969	162	46	0.283951	0.0154934	GO:0006996	GO:BP	organelle organization	18832	2642	GO:0016043	IBA,IBA,IEA,IEA,IEA,IBA,IBA IEA,IEA,IDA,IMP IBA,IBA IEA,IEA,IEA,IEA,IBA IEA,IEA,IEA,IEA,IBA IEA,IBA,IBA,IBA,IEA,IBA IEA,IBA,IBA,IBA,IBA IEA,IBA,IBA,IBA,IBA IEA,IBA,IBA,IBA,IBA,ISS IBA IEA,IBA IEA,IBA,IBA IEA,IBA,IBA,IBA,IBA IEA,IDA IEA,IEA	ENSBTAG00000007583	FALSE	KRT14
query_1	TRUE	0.0042721	2969	162	46	0.283951	0.0154934	GO:0006996	GO:BP	organelle organization	18832	2642	GO:0016043	IBA,IBA,IEA,IEA,IEA,IBA,IBA IEA,IEA,IDA,IMP IBA,IBA IEA,IEA,IEA,IEA,IBA IEA,IEA,IEA,IEA,IBA IEA,IBA,IBA,IBA,IEA,IBA IEA,IBA,IBA,IBA,IBA IEA,IBA,IBA,IBA,IBA IEA,IBA,IBA,IBA,IBA,ISS IBA IEA,IBA IEA,IBA,IBA IEA,IBA,IBA,IBA,IBA IEA,IDA IEA,IEA	ENSBTAG00000050581	FALSE
query_1	TRUE	0.0042721	2969	162	46	0.283951	0.0154934	GO:0006996	GO:BP	organelle organization	18832	2642	GO:0016043	IBA,IBA,IEA,IEA,IEA,IBA,IBA IEA,IEA,IDA,IMP IBA,IBA IEA,IEA,IEA,IEA,IBA IEA,IEA,IEA,IEA,IBA IEA,IBA,IBA,IBA,IEA,IBA IEA,IBA,IBA,IBA,IBA IEA,IBA,IBA,IBA,IBA IEA,IBA,IBA,IBA,IBA,ISS IBA IEA,IBA IEA,IBA,IBA IEA,IBA,IBA,IBA,IBA IEA,IDA IEA,IEA	ENSBTAG00000047165	FALSE	KRT9
query_1	TRUE	0.0042721	2969	162	46	0.283951	0.0154934	GO:0006996	GO:BP	organelle organization	18832	2642	GO:0016043	IBA,IBA,IEA,IEA,IEA,IBA,IBA IEA,IEA,IDA,IMP IBA,IBA IEA,IEA,IEA,IEA,IBA IEA,IEA,IEA,IEA,IBA IEA,IBA,IBA,IBA,IEA,IBA IEA,IBA,IBA,IBA,IBA IEA,IBA,IBA,IBA,IBA IEA,IBA,IBA,IBA,IBA,ISS IBA IEA,IBA IEA,IBA,IBA IEA,IBA,IBA,IBA,IBA IEA,IDA IEA,IEA	ENSBTAG00000033766	FALSE	KRT16
query_1	TRUE	0.0042721	2969	162	46	0.283951	0.0154934	GO:0006996	GO:BP	organelle organization	18832	2642	GO:0016043	IBA,IBA,IEA,IEA,IEA,IBA,IBA IEA,IEA,IDA,IMP IBA,IBA IEA,IEA,IEA,IEA,IBA IEA,IEA,IEA,IEA,IBA IEA,IBA,IBA,IBA,IEA,IBA IEA,IBA,IBA,IBA,IBA IEA,IBA,IBA,IBA,IBA IEA,IBA,IBA,IBA,IBA,ISS IBA IEA,IBA IEA,IBA,IBA IEA,IBA,IBA,IBA,IBA IEA,IDA IEA,IEA	ENSBTAG00000013685	FALSE	KRT31
query_1	TRUE	0.0042721	2969	162	46	0.283951	0.0154934	GO:0006996	GO:BP	organelle organization	18832	2642	GO:0016043	IBA,IBA,IEA,IEA,IEA,IBA,IBA IEA,IEA,IDA,IMP IBA,IBA IEA,IEA,IEA,IEA,IBA IEA,IEA,IEA,IEA,IBA IEA,IBA,IBA,IBA,IEA,IBA IEA,IBA,IBA,IBA,IBA IEA,IBA,IBA,IBA,IBA IEA,IBA,IBA,IBA,IBA,ISS IBA IEA,IBA IEA,IBA,IBA IEA,IBA,IBA,IBA,IBA IEA,IDA IEA,IEA	ENSBTAG00000000573	FALSE	KRT37
query_1	TRUE	0.0042721	2969	162	46	0.283951	0.0154934	GO:0006996	GO:BP	organelle organization	18832	2642	GO:0016043	IBA,IBA,IEA,IEA,IEA,IBA,IBA IEA,IEA,IDA,IMP IBA,IBA IEA,IEA,IEA,IEA,IBA IEA,IEA,IEA,IEA,IBA IEA,IBA,IBA,IBA,IEA,IBA IEA,IBA,IBA,IBA,IBA IEA,IBA,IBA,IBA,IBA IEA,IBA,IBA,IBA,IBA,ISS IBA IEA,IBA IEA,IBA,IBA IEA,IBA,IBA,IBA,IBA IEA,IDA IEA,IEA	ENSBTAG00000046124	FALSE	KRT36
query_1	TRUE	0.0042721	2969	162	46	0.283951	0.0154934	GO:0006996	GO:BP	organelle organization	18832	2642	GO:0016043	IBA,IBA,IEA,IEA,IEA,IBA,IBA IEA,IEA,IDA,IMP IBA,IBA IEA,IEA,IEA,IEA,IBA IEA,IEA,IEA,IEA,IBA IEA,IBA,IBA,IBA,IEA,IBA IEA,IBA,IBA,IBA,IBA IEA,IBA,IBA,IBA,IBA IEA,IBA,IBA,IBA,IBA,ISS IBA IEA,IBA IEA,IBA,IBA IEA,IBA,IBA,IBA,IBA IEA,IDA IEA,IEA	ENSBTAG00000030555	FALSE	KRT28
query_1	TRUE	0.0042721	2969	162	46	0.283951	0.0154934	GO:0006996	GO:BP	organelle organization	18832	2642	GO:0016043	IBA,IBA,IEA,IEA,IEA,IBA,IBA IEA,IEA,IDA,IMP IBA,IBA IEA,IEA,IEA,IEA,IBA IEA,IEA,IEA,IEA,IBA IEA,IBA,IBA,IBA,IEA,IBA IEA,IBA,IBA,IBA,IBA IEA,IBA,IBA,IBA,IBA IEA,IBA,IBA,IBA,IBA,ISS IBA IEA,IBA IEA,IBA,IBA IEA,IBA,IBA,IBA,IBA IEA,IDA IEA,IEA	ENSBTAG00000030542	FALSE	KRT25
query_1	TRUE	0.0042721	2969	162	46	0.283951	0.0154934	GO:0006996	GO:BP	organelle organization	18832	2642	GO:0016043	IBA,IBA,IEA,IEA,IEA,IBA,IBA IEA,IEA,IDA,IMP IBA,IBA IEA,IEA,IEA,IEA,IBA IEA,IEA,IEA,IEA,IBA IEA,IBA,IBA,IBA,IEA,IBA IEA,IBA,IBA,IBA,IBA IEA,IBA,IBA,IBA,IBA IEA,IBA,IBA,IBA,IBA,ISS IBA IEA,IBA IEA,IBA,IBA IEA,IBA,IBA,IBA,IBA IEA,IDA IEA,IEA	ENSBTAG00000006806	FALSE	KRT17
query_1	TRUE	0.0042721	2969	162	46	0.283951	0.0154934	GO:0006996	GO:BP	organelle organization	18832	2642	GO:0016043	IBA,IBA,IEA,IEA,IEA,IBA,IBA IEA,IEA,IDA,IMP IBA,IBA IEA,IEA,IEA,IEA,IBA IEA,IEA,IEA,IEA,IBA IEA,IBA,IBA,IBA,IEA,IBA IEA,IBA,IBA,IBA,IBA IEA,IBA,IBA,IBA,IBA IEA,IBA,IBA,IBA,IBA,ISS IBA IEA,IBA IEA,IBA,IBA IEA,IBA,IBA,IBA,IBA IEA,IDA IEA,IEA	ENSBTAG00000047262	FALSE	KRT42
query_1	TRUE	0.0042721	2969	162	46	0.283951	0.0154934	GO:0006996	GO:BP	organelle organization	18832	2642	GO:0016043	IBA,IBA,IEA,IEA,IEA,IBA,IBA IEA,IEA,IDA,IMP IBA,IBA IEA,IEA,IEA,IEA,IBA IEA,IEA,IEA,IEA,IBA IEA,IBA,IBA,IBA,IEA,IBA IEA,IBA,IBA,IBA,IBA IEA,IBA,IBA,IBA,IBA IEA,IBA,IBA,IBA,IBA,ISS IBA IEA,IBA IEA,IBA,IBA IEA,IBA,IBA,IBA,IBA IEA,IDA IEA,IEA	ENSBTAG00000004905	FALSE	KRT19
query_1	TRUE	0.0042721	2969	162	46	0.283951	0.0154934	GO:0006996	GO:BP	organelle organization	18832	2642	GO:0016043	IBA,IBA,IEA,IEA,IEA,IBA,IBA IEA,IEA,IDA,IMP IBA,IBA IEA,IEA,IEA,IEA,IBA IEA,IEA,IEA,IEA,IBA IEA,IBA,IBA,IBA,IEA,IBA IEA,IBA,IBA,IBA,IBA IEA,IBA,IBA,IBA,IBA IEA,IBA,IBA,IBA,IBA,ISS IBA IEA,IBA IEA,IBA,IBA IEA,IBA,IBA,IBA,IBA IEA,IDA IEA,IEA	ENSBTAG00000004903	FALSE	KRT15
query_1	TRUE	0.0042721	2969	162	46	0.283951	0.0154934	GO:0006996	GO:BP	organelle organization	18832	2642	GO:0016043	IBA,IBA,IEA,IEA,IEA,IBA,IBA IEA,IEA,IDA,IMP IBA,IBA IEA,IEA,IEA,IEA,IBA IEA,IEA,IEA,IEA,IBA IEA,IBA,IBA,IBA,IEA,IBA IEA,IBA,IBA,IBA,IBA IEA,IBA,IBA,IBA,IBA IEA,IBA,IBA,IBA,IBA,ISS IBA IEA,IBA IEA,IBA,IBA IEA,IBA,IBA,IBA,IBA IEA,IDA IEA,IEA	ENSBTAG00000037553	FALSE	KRT33A
query_1	TRUE	0.0042721	2969	162	46	0.283951	0.0154934	GO:0006996	GO:BP	organelle organization	18832	2642	GO:0016043	IBA,IBA,IEA,IEA,IEA,IBA,IBA IEA,IEA,IDA,IMP IBA,IBA IEA,IEA,IEA,IEA,IBA IEA,IEA,IEA,IEA,IBA IEA,IBA,IBA,IBA,IEA,IBA IEA,IBA,IBA,IBA,IBA IEA,IBA,IBA,IBA,IBA IEA,IBA,IBA,IBA,IBA,ISS IBA IEA,IBA IEA,IBA,IBA IEA,IBA,IBA,IBA,IBA IEA,IDA IEA,IEA	ENSBTAG00000016384	FALSE	KRT32
query_1	TRUE	0.0042721	2969	162	46	0.283951	0.0154934	GO:0006996	GO:BP	organelle organization	18832	2642	GO:0016043	IBA,IBA,IEA,IEA,IEA,IBA,IBA IEA,IEA,IDA,IMP IBA,IBA IEA,IEA,IEA,IEA,IBA IEA,IEA,IEA,IEA,IBA IEA,IBA,IBA,IBA,IEA,IBA IEA,IBA,IBA,IBA,IBA IEA,IBA,IBA,IBA,IBA IEA,IBA,IBA,IBA,IBA,ISS IBA IEA,IBA IEA,IBA,IBA IEA,IBA,IBA,IBA,IBA IEA,IDA IEA,IEA	ENSBTAG00000009696	FALSE	ACTN2
query_1	TRUE	0.0042721	2969	162	46	0.283951	0.0154934	GO:0006996	GO:BP	organelle organization	18832	2642	GO:0016043	IBA,IBA,IEA,IEA,IEA,IBA,IBA IEA,IEA,IDA,IMP IBA,IBA IEA,IEA,IEA,IEA,IBA IEA,IEA,IEA,IEA,IBA IEA,IBA,IBA,IBA,IEA,IBA IEA,IBA,IBA,IBA,IBA IEA,IBA,IBA,IBA,IBA IEA,IBA,IBA,IBA,IBA,ISS IBA IEA,IBA IEA,IBA,IBA IEA,IBA,IBA,IBA,IBA IEA,IDA IEA,IEA	ENSBTAG00000021291	FALSE	STXBP6
query_1	TRUE	0.0042721	2969	162	46	0.283951	0.0154934	GO:0006996	GO:BP	organelle organization	18832	2642	GO:0016043	IBA,IBA,IEA,IEA,IEA,IBA,IBA IEA,IEA,IDA,IMP IBA,IBA IEA,IEA,IEA,IEA,IBA IEA,IEA,IEA,IEA,IBA IEA,IBA,IBA,IBA,IEA,IBA IEA,IBA,IBA,IBA,IBA IEA,IBA,IBA,IBA,IBA IEA,IBA,IBA,IBA,IBA,ISS IBA IEA,IBA IEA,IBA,IBA IEA,IBA,IBA,IBA,IBA IEA,IDA IEA,IEA	ENSBTAG00000021381	FALSE	DAAM2
query_1	TRUE	0.00499982	189	162	9	0.0555556	0.047619	GO:0006813	GO:BP	potassium ion transport	18832	2522	GO:0030001	IBA IEA,IBA IEA,IBA IEA,IBA IEA,IBA IEA,IEA,IBA IEA,IBA IEA,IBA IEA	ENSBTAG00000017500	TRUE	KCNK12
query_1	TRUE	0.00499982	189	162	9	0.0555556	0.047619	GO:0006813	GO:BP	potassium ion transport	18832	2522	GO:0030001	IBA IEA,IBA IEA,IBA IEA,IBA IEA,IBA IEA,IEA,IBA IEA,IBA IEA,IBA IEA	ENSBTAG00000047879	TRUE	KCNA3
query_1	TRUE	0.00499982	189	162	9	0.0555556	0.047619	GO:0006813	GO:BP	potassium ion transport	18832	2522	GO:0030001	IBA IEA,IBA IEA,IBA IEA,IBA IEA,IBA IEA,IEA,IBA IEA,IBA IEA,IBA IEA	ENSBTAG00000015459	TRUE	KCNA2
query_1	TRUE	0.00499982	189	162	9	0.0555556	0.047619	GO:0006813	GO:BP	potassium ion transport	18832	2522	GO:0030001	IBA IEA,IBA IEA,IBA IEA,IBA IEA,IBA IEA,IEA,IBA IEA,IBA IEA,IBA IEA	ENSBTAG00000008322	TRUE	KCNA10
query_1	TRUE	0.00499982	189	162	9	0.0555556	0.047619	GO:0006813	GO:BP	potassium ion transport	18832	2522	GO:0030001	IBA IEA,IBA IEA,IBA IEA,IBA IEA,IBA IEA,IEA,IBA IEA,IBA IEA,IBA IEA	ENSBTAG00000007352	TRUE	KCNC4
query_1	TRUE	0.00499982	189	162	9	0.0555556	0.047619	GO:0006813	GO:BP	potassium ion transport	18832	2522	GO:0030001	IBA IEA,IBA IEA,IBA IEA,IBA IEA,IBA IEA,IEA,IBA IEA,IBA IEA,IBA IEA	ENSBTAG00000009696	TRUE	ACTN2
query_1	TRUE	0.00499982	189	162	9	0.0555556	0.047619	GO:0006813	GO:BP	potassium ion transport	18832	2522	GO:0030001	IBA IEA,IBA IEA,IBA IEA,IBA IEA,IBA IEA,IEA,IBA IEA,IBA IEA,IBA IEA	ENSBTAG00000011112	TRUE	KCNK5
query_1	TRUE	0.00499982	189	162	9	0.0555556	0.047619	GO:0006813	GO:BP	potassium ion transport	18832	2522	GO:0030001	IBA IEA,IBA IEA,IBA IEA,IBA IEA,IBA IEA,IEA,IBA IEA,IBA IEA,IBA IEA	ENSBTAG00000010328	TRUE	KCNK17
query_1	TRUE	0.00499982	189	162	9	0.0555556	0.047619	GO:0006813	GO:BP	potassium ion transport	18832	2522	GO:0030001	IBA IEA,IBA IEA,IBA IEA,IBA IEA,IBA IEA,IEA,IBA IEA,IBA IEA,IBA IEA	ENSBTAG00000010352	TRUE	KCNK16
query_1	TRUE	0.0151729	172	162	8	0.0493827	0.0465116	GO:0071805	GO:BP	potassium ion transmembrane transport	18832	17424	GO:0006813, GO:0098655, GO:0098662	IBA IEA,IBA IEA,IBA IEA,IBA IEA,IBA IEA,IBA IEA,IBA IEA,IBA IEA	ENSBTAG00000017500	FALSE	KCNK12
query_1	TRUE	0.0151729	172	162	8	0.0493827	0.0465116	GO:0071805	GO:BP	potassium ion transmembrane transport	18832	17424	GO:0006813, GO:0098655, GO:0098662	IBA IEA,IBA IEA,IBA IEA,IBA IEA,IBA IEA,IBA IEA,IBA IEA,IBA IEA	ENSBTAG00000047879	FALSE	KCNA3
query_1	TRUE	0.0151729	172	162	8	0.0493827	0.0465116	GO:0071805	GO:BP	potassium ion transmembrane transport	18832	17424	GO:0006813, GO:0098655, GO:0098662	IBA IEA,IBA IEA,IBA IEA,IBA IEA,IBA IEA,IBA IEA,IBA IEA,IBA IEA	ENSBTAG00000015459	FALSE	KCNA2
query_1	TRUE	0.0151729	172	162	8	0.0493827	0.0465116	GO:0071805	GO:BP	potassium ion transmembrane transport	18832	17424	GO:0006813, GO:0098655, GO:0098662	IBA IEA,IBA IEA,IBA IEA,IBA IEA,IBA IEA,IBA IEA,IBA IEA,IBA IEA	ENSBTAG00000008322	FALSE	KCNA10
query_1	TRUE	0.0151729	172	162	8	0.0493827	0.0465116	GO:0071805	GO:BP	potassium ion transmembrane transport	18832	17424	GO:0006813, GO:0098655, GO:0098662	IBA IEA,IBA IEA,IBA IEA,IBA IEA,IBA IEA,IBA IEA,IBA IEA,IBA IEA	ENSBTAG00000007352	FALSE	KCNC4
query_1	TRUE	0.0151729	172	162	8	0.0493827	0.0465116	GO:0071805	GO:BP	potassium ion transmembrane transport	18832	17424	GO:0006813, GO:0098655, GO:0098662	IBA IEA,IBA IEA,IBA IEA,IBA IEA,IBA IEA,IBA IEA,IBA IEA,IBA IEA	ENSBTAG00000011112	FALSE	KCNK5
query_1	TRUE	0.0151729	172	162	8	0.0493827	0.0465116	GO:0071805	GO:BP	potassium ion transmembrane transport	18832	17424	GO:0006813, GO:0098655, GO:0098662	IBA IEA,IBA IEA,IBA IEA,IBA IEA,IBA IEA,IBA IEA,IBA IEA,IBA IEA	ENSBTAG00000010328	FALSE	KCNK17
query_1	TRUE	0.0151729	172	162	8	0.0493827	0.0465116	GO:0071805	GO:BP	potassium ion transmembrane transport	18832	17424	GO:0006813, GO:0098655, GO:0098662	IBA IEA,IBA IEA,IBA IEA,IBA IEA,IBA IEA,IBA IEA,IBA IEA,IBA IEA	ENSBTAG00000010352	FALSE	KCNK16
query_1	TRUE	0.0160166	92	162	6	0.037037	0.0652174	GO:0042303	GO:BP	molting cycle	18832	10422	GO:0032501	IEA,IBA,IEA,IBA,IBA IEA,IEA	ENSBTAG00000051910	FALSE	FGF10
query_1	TRUE	0.0160166	92	162	6	0.037037	0.0652174	GO:0042303	GO:BP	molting cycle	18832	10422	GO:0032501	IEA,IBA,IEA,IBA,IBA IEA,IEA	ENSBTAG00000030548	FALSE	KRT27
query_1	TRUE	0.0160166	92	162	6	0.037037	0.0652174	GO:0042303	GO:BP	molting cycle	18832	10422	GO:0032501	IEA,IBA,IEA,IBA,IBA IEA,IEA	ENSBTAG00000033766	FALSE	KRT16
query_1	TRUE	0.0160166	92	162	6	0.037037	0.0652174	GO:0042303	GO:BP	molting cycle	18832	10422	GO:0032501	IEA,IBA,IEA,IBA,IBA IEA,IEA	ENSBTAG00000030555	FALSE	KRT28
query_1	TRUE	0.0160166	92	162	6	0.037037	0.0652174	GO:0042303	GO:BP	molting cycle	18832	10422	GO:0032501	IEA,IBA,IEA,IBA,IBA IEA,IEA	ENSBTAG00000030542	FALSE	KRT25
query_1	TRUE	0.0160166	92	162	6	0.037037	0.0652174	GO:0042303	GO:BP	molting cycle	18832	10422	GO:0032501	IEA,IBA,IEA,IBA,IBA IEA,IEA	ENSBTAG00000006806	FALSE	KRT17
query_1	TRUE	0.0160166	92	162	6	0.037037	0.0652174	GO:0042633	GO:BP	hair cycle	18832	10615	GO:0042303	IEA,IBA,IEA,IBA,IBA IEA,IEA	ENSBTAG00000051910	FALSE	FGF10
query_1	TRUE	0.0160166	92	162	6	0.037037	0.0652174	GO:0042633	GO:BP	hair cycle	18832	10615	GO:0042303	IEA,IBA,IEA,IBA,IBA IEA,IEA	ENSBTAG00000030548	FALSE	KRT27
query_1	TRUE	0.0160166	92	162	6	0.037037	0.0652174	GO:0042633	GO:BP	hair cycle	18832	10615	GO:0042303	IEA,IBA,IEA,IBA,IBA IEA,IEA	ENSBTAG00000033766	FALSE	KRT16
query_1	TRUE	0.0160166	92	162	6	0.037037	0.0652174	GO:0042633	GO:BP	hair cycle	18832	10615	GO:0042303	IEA,IBA,IEA,IBA,IBA IEA,IEA	ENSBTAG00000030555	FALSE	KRT28
query_1	TRUE	0.0160166	92	162	6	0.037037	0.0652174	GO:0042633	GO:BP	hair cycle	18832	10615	GO:0042303	IEA,IBA,IEA,IBA,IBA IEA,IEA	ENSBTAG00000030542	FALSE	KRT25
query_1	TRUE	0.0160166	92	162	6	0.037037	0.0652174	GO:0042633	GO:BP	hair cycle	18832	10615	GO:0042303	IEA,IBA,IEA,IBA,IBA IEA,IEA	ENSBTAG00000006806	FALSE	KRT17
query_1	TRUE	0.0239584	238	162	9	0.0555556	0.0378151	GO:0043588	GO:BP	skin development	18832	11149	GO:0048513	IEA,IBA,IEA,IEA,IEA,IEA,IBA,IBA IEA,IEA	ENSBTAG00000051910	FALSE	FGF10
query_1	TRUE	0.0239584	238	162	9	0.0555556	0.0378151	GO:0043588	GO:BP	skin development	18832	11149	GO:0048513	IEA,IBA,IEA,IEA,IEA,IEA,IBA,IBA IEA,IEA	ENSBTAG00000030548	FALSE	KRT27
query_1	TRUE	0.0239584	238	162	9	0.0555556	0.0378151	GO:0043588	GO:BP	skin development	18832	11149	GO:0048513	IEA,IBA,IEA,IEA,IEA,IEA,IBA,IBA IEA,IEA	ENSBTAG00000020824	FALSE	KRT10
query_1	TRUE	0.0239584	238	162	9	0.0555556	0.0378151	GO:0043588	GO:BP	skin development	18832	11149	GO:0048513	IEA,IBA,IEA,IEA,IEA,IEA,IBA,IBA IEA,IEA	ENSBTAG00000017685	FALSE	JUP
query_1	TRUE	0.0239584	238	162	9	0.0555556	0.0378151	GO:0043588	GO:BP	skin development	18832	11149	GO:0048513	IEA,IBA,IEA,IEA,IEA,IEA,IBA,IBA IEA,IEA	ENSBTAG00000033766	FALSE	KRT16
query_1	TRUE	0.0239584	238	162	9	0.0555556	0.0378151	GO:0043588	GO:BP	skin development	18832	11149	GO:0048513	IEA,IBA,IEA,IEA,IEA,IEA,IBA,IBA IEA,IEA	ENSBTAG00000046124	FALSE	KRT36
query_1	TRUE	0.0239584	238	162	9	0.0555556	0.0378151	GO:0043588	GO:BP	skin development	18832	11149	GO:0048513	IEA,IBA,IEA,IEA,IEA,IEA,IBA,IBA IEA,IEA	ENSBTAG00000030555	FALSE	KRT28
query_1	TRUE	0.0239584	238	162	9	0.0555556	0.0378151	GO:0043588	GO:BP	skin development	18832	11149	GO:0048513	IEA,IBA,IEA,IEA,IEA,IEA,IBA,IBA IEA,IEA	ENSBTAG00000030542	FALSE	KRT25
query_1	TRUE	0.0239584	238	162	9	0.0555556	0.0378151	GO:0043588	GO:BP	skin development	18832	11149	GO:0048513	IEA,IBA,IEA,IEA,IEA,IEA,IBA,IBA IEA,IEA	ENSBTAG00000006806	FALSE	KRT17
query_1	TRUE	0.0351957	108	162	6	0.037037	0.0555556	GO:0098773	GO:BP	skin epidermis development	18832	19430	GO:0008544, GO:0043588, GO:0060429	IEA,IBA,IEA,IBA,IBA IEA,IEA	ENSBTAG00000051910	FALSE	FGF10
query_1	TRUE	0.0351957	108	162	6	0.037037	0.0555556	GO:0098773	GO:BP	skin epidermis development	18832	19430	GO:0008544, GO:0043588, GO:0060429	IEA,IBA,IEA,IBA,IBA IEA,IEA	ENSBTAG00000030548	FALSE	KRT27
query_1	TRUE	0.0351957	108	162	6	0.037037	0.0555556	GO:0098773	GO:BP	skin epidermis development	18832	19430	GO:0008544, GO:0043588, GO:0060429	IEA,IBA,IEA,IBA,IBA IEA,IEA	ENSBTAG00000033766	FALSE	KRT16
query_1	TRUE	0.0351957	108	162	6	0.037037	0.0555556	GO:0098773	GO:BP	skin epidermis development	18832	19430	GO:0008544, GO:0043588, GO:0060429	IEA,IBA,IEA,IBA,IBA IEA,IEA	ENSBTAG00000030555	FALSE	KRT28
query_1	TRUE	0.0351957	108	162	6	0.037037	0.0555556	GO:0098773	GO:BP	skin epidermis development	18832	19430	GO:0008544, GO:0043588, GO:0060429	IEA,IBA,IEA,IBA,IBA IEA,IEA	ENSBTAG00000030542	FALSE	KRT25
query_1	TRUE	0.0351957	108	162	6	0.037037	0.0555556	GO:0098773	GO:BP	skin epidermis development	18832	19430	GO:0008544, GO:0043588, GO:0060429	IEA,IBA,IEA,IBA,IBA IEA,IEA	ENSBTAG00000006806	FALSE	KRT17
query_1	TRUE	0.0383126	17	162	3	0.0185185	0.176471	GO:0030539	GO:BP	male genitalia development	18832	7078	GO:0046661, GO:0048806, GO:0061458	IEA,IEA,IEA	ENSBTAG00000007173	TRUE	PDGFRA
query_1	TRUE	0.0383126	17	162	3	0.0185185	0.176471	GO:0030539	GO:BP	male genitalia development	18832	7078	GO:0046661, GO:0048806, GO:0061458	IEA,IEA,IEA	ENSBTAG00000051910	TRUE	FGF10
query_1	TRUE	0.0383126	17	162	3	0.0185185	0.176471	GO:0030539	GO:BP	male genitalia development	18832	7078	GO:0046661, GO:0048806, GO:0061458	IEA,IEA,IEA	ENSBTAG00000011459	TRUE	KLHL10
query_1	TRUE	0.0383792	4	162	2	0.0123457	0.5	GO:0048808	GO:BP	male genitalia morphogenesis	18832	13479	GO:0030539, GO:0035112, GO:0090598	IEA,IEA	ENSBTAG00000051910	FALSE	FGF10
query_1	TRUE	0.0383792	4	162	2	0.0123457	0.5	GO:0048808	GO:BP	male genitalia morphogenesis	18832	13479	GO:0030539, GO:0035112, GO:0090598	IEA,IEA	ENSBTAG00000011459	FALSE	KLHL10
query_1	TRUE	0.0383792	4	162	2	0.0123457	0.5	GO:0015910	GO:BP	long-chain fatty acid import into peroxisome	18832	5066	GO:0015909, GO:0015919, GO:0032365, GO:1902001	IBA,IBA	ENSBTAG00000014633	TRUE	ABCD4
query_1	TRUE	0.0383792	4	162	2	0.0123457	0.5	GO:0015910	GO:BP	long-chain fatty acid import into peroxisome	18832	5066	GO:0015909, GO:0015919, GO:0032365, GO:1902001	IBA,IBA	ENSBTAG00000038043	TRUE	ABCD2
query_1	TRUE	0.0383792	4	162	2	0.0123457	0.5	GO:0090598	GO:BP	male anatomical structure morphogenesis	18832	18894	GO:0003006, GO:0009653, GO:0046661	IEA,IEA	ENSBTAG00000051910	FALSE	FGF10
query_1	TRUE	0.0383792	4	162	2	0.0123457	0.5	GO:0090598	GO:BP	male anatomical structure morphogenesis	18832	18894	GO:0003006, GO:0009653, GO:0046661	IEA,IEA	ENSBTAG00000011459	FALSE	KLHL10
query_1	TRUE	0.04511	77	162	5	0.0308642	0.0649351	GO:0001942	GO:BP	hair follicle development	18832	559	GO:0022405, GO:0048856, GO:0098773	IEA,IBA,IBA,IBA IEA,IEA	ENSBTAG00000051910	FALSE	FGF10
query_1	TRUE	0.04511	77	162	5	0.0308642	0.0649351	GO:0001942	GO:BP	hair follicle development	18832	559	GO:0022405, GO:0048856, GO:0098773	IEA,IBA,IBA,IBA IEA,IEA	ENSBTAG00000030548	FALSE	KRT27
query_1	TRUE	0.04511	77	162	5	0.0308642	0.0649351	GO:0001942	GO:BP	hair follicle development	18832	559	GO:0022405, GO:0048856, GO:0098773	IEA,IBA,IBA,IBA IEA,IEA	ENSBTAG00000030555	FALSE	KRT28
query_1	TRUE	0.04511	77	162	5	0.0308642	0.0649351	GO:0001942	GO:BP	hair follicle development	18832	559	GO:0022405, GO:0048856, GO:0098773	IEA,IBA,IBA,IBA IEA,IEA	ENSBTAG00000030542	FALSE	KRT25
query_1	TRUE	0.04511	77	162	5	0.0308642	0.0649351	GO:0001942	GO:BP	hair follicle development	18832	559	GO:0022405, GO:0048856, GO:0098773	IEA,IBA,IBA,IBA IEA,IEA	ENSBTAG00000006806	FALSE	KRT17
query_1	TRUE	0.047478	79	162	5	0.0308642	0.0632911	GO:0022405	GO:BP	hair cycle process	18832	6833	GO:0022404, GO:0042633	IEA,IBA,IBA,IBA IEA,IEA	ENSBTAG00000051910	FALSE	FGF10
query_1	TRUE	0.047478	79	162	5	0.0308642	0.0632911	GO:0022405	GO:BP	hair cycle process	18832	6833	GO:0022404, GO:0042633	IEA,IBA,IBA,IBA IEA,IEA	ENSBTAG00000030548	FALSE	KRT27
query_1	TRUE	0.047478	79	162	5	0.0308642	0.0632911	GO:0022405	GO:BP	hair cycle process	18832	6833	GO:0022404, GO:0042633	IEA,IBA,IBA,IBA IEA,IEA	ENSBTAG00000030555	FALSE	KRT28
query_1	TRUE	0.047478	79	162	5	0.0308642	0.0632911	GO:0022405	GO:BP	hair cycle process	18832	6833	GO:0022404, GO:0042633	IEA,IBA,IBA,IBA IEA,IEA	ENSBTAG00000030542	FALSE	KRT25
query_1	TRUE	0.047478	79	162	5	0.0308642	0.0632911	GO:0022405	GO:BP	hair cycle process	18832	6833	GO:0022404, GO:0042633	IEA,IBA,IBA,IBA IEA,IEA	ENSBTAG00000006806	FALSE	KRT17
query_1	TRUE	0.047478	79	162	5	0.0308642	0.0632911	GO:0022404	GO:BP	molting cycle process	18832	6832	GO:0032501, GO:0042303	IEA,IBA,IBA,IBA IEA,IEA	ENSBTAG00000051910	FALSE	FGF10
query_1	TRUE	0.047478	79	162	5	0.0308642	0.0632911	GO:0022404	GO:BP	molting cycle process	18832	6832	GO:0032501, GO:0042303	IEA,IBA,IBA,IBA IEA,IEA	ENSBTAG00000030548	FALSE	KRT27
query_1	TRUE	0.047478	79	162	5	0.0308642	0.0632911	GO:0022404	GO:BP	molting cycle process	18832	6832	GO:0032501, GO:0042303	IEA,IBA,IBA,IBA IEA,IEA	ENSBTAG00000030555	FALSE	KRT28
query_1	TRUE	0.047478	79	162	5	0.0308642	0.0632911	GO:0022404	GO:BP	molting cycle process	18832	6832	GO:0032501, GO:0042303	IEA,IBA,IBA,IBA IEA,IEA	ENSBTAG00000030542	FALSE	KRT25
query_1	TRUE	0.047478	79	162	5	0.0308642	0.0632911	GO:0022404	GO:BP	molting cycle process	18832	6832	GO:0032501, GO:0042303	IEA,IBA,IBA,IBA IEA,IEA	ENSBTAG00000006806	FALSE	KRT17
query_1	TRUE	3.03946e-57	147	188	47	0.25	0.319728	GO:0005882	GO:CC	intermediate filament	19649	418	GO:0045111, GO:0099513	IEA,IEA,IEA,IBA IEA,IEA,IEA,IEA,IEA,IEA,IEA,IBA IEA,IBA IEA,IBA IEA,IBA IEA,IEA,IEA,IEA,IEA,IEA,IEA,IEA,IEA,IEA,IEA,IEA,IEA,IEA,IEA,IEA,IEA,IEA,IEA,IEA,IEA,IEA,IEA,IEA,IEA,IEA,IEA,IEA,IBA IEA,IBA IEA,IEA,IEA,IEA,IEA	ENSBTAG00000030539	TRUE	KRT222
query_1	TRUE	3.03946e-57	147	188	47	0.25	0.319728	GO:0005882	GO:CC	intermediate filament	19649	418	GO:0045111, GO:0099513	IEA,IEA,IEA,IBA IEA,IEA,IEA,IEA,IEA,IEA,IEA,IBA IEA,IBA IEA,IBA IEA,IBA IEA,IEA,IEA,IEA,IEA,IEA,IEA,IEA,IEA,IEA,IEA,IEA,IEA,IEA,IEA,IEA,IEA,IEA,IEA,IEA,IEA,IEA,IEA,IEA,IEA,IEA,IEA,IEA,IBA IEA,IBA IEA,IEA,IEA,IEA,IEA	ENSBTAG00000030548	TRUE	KRT27
query_1	TRUE	3.03946e-57	147	188	47	0.25	0.319728	GO:0005882	GO:CC	intermediate filament	19649	418	GO:0045111, GO:0099513	IEA,IEA,IEA,IBA IEA,IEA,IEA,IEA,IEA,IEA,IEA,IBA IEA,IBA IEA,IBA IEA,IBA IEA,IEA,IEA,IEA,IEA,IEA,IEA,IEA,IEA,IEA,IEA,IEA,IEA,IEA,IEA,IEA,IEA,IEA,IEA,IEA,IEA,IEA,IEA,IEA,IEA,IEA,IEA,IEA,IBA IEA,IBA IEA,IEA,IEA,IEA,IEA	ENSBTAG00000040279	TRUE	KRT24
query_1	TRUE	3.03946e-57	147	188	47	0.25	0.319728	GO:0005882	GO:CC	intermediate filament	19649	418	GO:0045111, GO:0099513	IEA,IEA,IEA,IBA IEA,IEA,IEA,IEA,IEA,IEA,IEA,IBA IEA,IBA IEA,IBA IEA,IBA IEA,IEA,IEA,IEA,IEA,IEA,IEA,IEA,IEA,IEA,IEA,IEA,IEA,IEA,IEA,IEA,IEA,IEA,IEA,IEA,IEA,IEA,IEA,IEA,IEA,IEA,IEA,IEA,IBA IEA,IBA IEA,IEA,IEA,IEA,IEA	ENSBTAG00000020824	TRUE	KRT10
query_1	TRUE	3.03946e-57	147	188	47	0.25	0.319728	GO:0005882	GO:CC	intermediate filament	19649	418	GO:0045111, GO:0099513	IEA,IEA,IEA,IBA IEA,IEA,IEA,IEA,IEA,IEA,IEA,IBA IEA,IBA IEA,IBA IEA,IBA IEA,IEA,IEA,IEA,IEA,IEA,IEA,IEA,IEA,IEA,IEA,IEA,IEA,IEA,IEA,IEA,IEA,IEA,IEA,IEA,IEA,IEA,IEA,IEA,IEA,IEA,IEA,IEA,IBA IEA,IBA IEA,IEA,IEA,IEA,IEA	ENSBTAG00000017685	TRUE	JUP
query_1	TRUE	3.03946e-57	147	188	47	0.25	0.319728	GO:0005882	GO:CC	intermediate filament	19649	418	GO:0045111, GO:0099513	IEA,IEA,IEA,IBA IEA,IEA,IEA,IEA,IEA,IEA,IEA,IBA IEA,IBA IEA,IBA IEA,IBA IEA,IEA,IEA,IEA,IEA,IEA,IEA,IEA,IEA,IEA,IEA,IEA,IEA,IEA,IEA,IEA,IEA,IEA,IEA,IEA,IEA,IEA,IEA,IEA,IEA,IEA,IEA,IEA,IBA IEA,IBA IEA,IEA,IEA,IEA,IEA	ENSBTAG00000015518	TRUE	KRT12
query_1	TRUE	3.03946e-57	147	188	47	0.25	0.319728	GO:0005882	GO:CC	intermediate filament	19649	418	GO:0045111, GO:0099513	IEA,IEA,IEA,IBA IEA,IEA,IEA,IEA,IEA,IEA,IEA,IBA IEA,IBA IEA,IBA IEA,IBA IEA,IEA,IEA,IEA,IEA,IEA,IEA,IEA,IEA,IEA,IEA,IEA,IEA,IEA,IEA,IEA,IEA,IEA,IEA,IEA,IEA,IEA,IEA,IEA,IEA,IEA,IEA,IEA,IBA IEA,IBA IEA,IEA,IEA,IEA,IEA	ENSBTAG00000007794	TRUE	KRT20
query_1	TRUE	3.03946e-57	147	188	47	0.25	0.319728	GO:0005882	GO:CC	intermediate filament	19649	418	GO:0045111, GO:0099513	IEA,IEA,IEA,IBA IEA,IEA,IEA,IEA,IEA,IEA,IEA,IBA IEA,IBA IEA,IBA IEA,IBA IEA,IEA,IEA,IEA,IEA,IEA,IEA,IEA,IEA,IEA,IEA,IEA,IEA,IEA,IEA,IEA,IEA,IEA,IEA,IEA,IEA,IEA,IEA,IEA,IEA,IEA,IEA,IEA,IBA IEA,IBA IEA,IEA,IEA,IEA,IEA	ENSBTAG00000040460	TRUE	KRT23
query_1	TRUE	3.03946e-57	147	188	47	0.25	0.319728	GO:0005882	GO:CC	intermediate filament	19649	418	GO:0045111, GO:0099513	IEA,IEA,IEA,IBA IEA,IEA,IEA,IEA,IEA,IEA,IEA,IBA IEA,IBA IEA,IBA IEA,IBA IEA,IEA,IEA,IEA,IEA,IEA,IEA,IEA,IEA,IEA,IEA,IEA,IEA,IEA,IEA,IEA,IEA,IEA,IEA,IEA,IEA,IEA,IEA,IEA,IEA,IEA,IEA,IEA,IBA IEA,IBA IEA,IEA,IEA,IEA,IEA	ENSBTAG00000020078	TRUE	KRT39
query_1	TRUE	3.03946e-57	147	188	47	0.25	0.319728	GO:0005882	GO:CC	intermediate filament	19649	418	GO:0045111, GO:0099513	IEA,IEA,IEA,IBA IEA,IEA,IEA,IEA,IEA,IEA,IEA,IBA IEA,IBA IEA,IBA IEA,IBA IEA,IEA,IEA,IEA,IEA,IEA,IEA,IEA,IEA,IEA,IEA,IEA,IEA,IEA,IEA,IEA,IEA,IEA,IEA,IEA,IEA,IEA,IEA,IEA,IEA,IEA,IEA,IEA,IBA IEA,IBA IEA,IEA,IEA,IEA,IEA	ENSBTAG00000017408	TRUE	KRT40
query_1	TRUE	3.03946e-57	147	188	47	0.25	0.319728	GO:0005882	GO:CC	intermediate filament	19649	418	GO:0045111, GO:0099513	IEA,IEA,IEA,IBA IEA,IEA,IEA,IEA,IEA,IEA,IEA,IBA IEA,IBA IEA,IBA IEA,IBA IEA,IEA,IEA,IEA,IEA,IEA,IEA,IEA,IEA,IEA,IEA,IEA,IEA,IEA,IEA,IEA,IEA,IEA,IEA,IEA,IEA,IEA,IEA,IEA,IEA,IEA,IEA,IEA,IBA IEA,IBA IEA,IEA,IEA,IEA,IEA	ENSBTAG00000007583	TRUE	KRT14
query_1	TRUE	3.03946e-57	147	188	47	0.25	0.319728	GO:0005882	GO:CC	intermediate filament	19649	418	GO:0045111, GO:0099513	IEA,IEA,IEA,IBA IEA,IEA,IEA,IEA,IEA,IEA,IEA,IBA IEA,IBA IEA,IBA IEA,IBA IEA,IEA,IEA,IEA,IEA,IEA,IEA,IEA,IEA,IEA,IEA,IEA,IEA,IEA,IEA,IEA,IEA,IEA,IEA,IEA,IEA,IEA,IEA,IEA,IEA,IEA,IEA,IEA,IBA IEA,IBA IEA,IEA,IEA,IEA,IEA	ENSBTAG00000050581	TRUE
query_1	TRUE	3.03946e-57	147	188	47	0.25	0.319728	GO:0005882	GO:CC	intermediate filament	19649	418	GO:0045111, GO:0099513	IEA,IEA,IEA,IBA IEA,IEA,IEA,IEA,IEA,IEA,IEA,IBA IEA,IBA IEA,IBA IEA,IBA IEA,IEA,IEA,IEA,IEA,IEA,IEA,IEA,IEA,IEA,IEA,IEA,IEA,IEA,IEA,IEA,IEA,IEA,IEA,IEA,IEA,IEA,IEA,IEA,IEA,IEA,IEA,IEA,IBA IEA,IBA IEA,IEA,IEA,IEA,IEA	ENSBTAG00000047165	TRUE	KRT9
query_1	TRUE	3.03946e-57	147	188	47	0.25	0.319728	GO:0005882	GO:CC	intermediate filament	19649	418	GO:0045111, GO:0099513	IEA,IEA,IEA,IBA IEA,IEA,IEA,IEA,IEA,IEA,IEA,IBA IEA,IBA IEA,IBA IEA,IBA IEA,IEA,IEA,IEA,IEA,IEA,IEA,IEA,IEA,IEA,IEA,IEA,IEA,IEA,IEA,IEA,IEA,IEA,IEA,IEA,IEA,IEA,IEA,IEA,IEA,IEA,IEA,IEA,IBA IEA,IBA IEA,IEA,IEA,IEA,IEA	ENSBTAG00000033766	TRUE	KRT16
query_1	TRUE	3.03946e-57	147	188	47	0.25	0.319728	GO:0005882	GO:CC	intermediate filament	19649	418	GO:0045111, GO:0099513	IEA,IEA,IEA,IBA IEA,IEA,IEA,IEA,IEA,IEA,IEA,IBA IEA,IBA IEA,IBA IEA,IBA IEA,IEA,IEA,IEA,IEA,IEA,IEA,IEA,IEA,IEA,IEA,IEA,IEA,IEA,IEA,IEA,IEA,IEA,IEA,IEA,IEA,IEA,IEA,IEA,IEA,IEA,IEA,IEA,IBA IEA,IBA IEA,IEA,IEA,IEA,IEA	ENSBTAG00000050460	TRUE
query_1	TRUE	3.03946e-57	147	188	47	0.25	0.319728	GO:0005882	GO:CC	intermediate filament	19649	418	GO:0045111, GO:0099513	IEA,IEA,IEA,IBA IEA,IEA,IEA,IEA,IEA,IEA,IEA,IBA IEA,IBA IEA,IBA IEA,IBA IEA,IEA,IEA,IEA,IEA,IEA,IEA,IEA,IEA,IEA,IEA,IEA,IEA,IEA,IEA,IEA,IEA,IEA,IEA,IEA,IEA,IEA,IEA,IEA,IEA,IEA,IEA,IEA,IBA IEA,IBA IEA,IEA,IEA,IEA,IEA	ENSBTAG00000038759	TRUE
query_1	TRUE	3.03946e-57	147	188	47	0.25	0.319728	GO:0005882	GO:CC	intermediate filament	19649	418	GO:0045111, GO:0099513	IEA,IEA,IEA,IBA IEA,IEA,IEA,IEA,IEA,IEA,IEA,IBA IEA,IBA IEA,IBA IEA,IBA IEA,IEA,IEA,IEA,IEA,IEA,IEA,IEA,IEA,IEA,IEA,IEA,IEA,IEA,IEA,IEA,IEA,IEA,IEA,IEA,IEA,IEA,IEA,IEA,IEA,IEA,IEA,IEA,IBA IEA,IBA IEA,IEA,IEA,IEA,IEA	ENSBTAG00000039644	TRUE
query_1	TRUE	3.03946e-57	147	188	47	0.25	0.319728	GO:0005882	GO:CC	intermediate filament	19649	418	GO:0045111, GO:0099513	IEA,IEA,IEA,IBA IEA,IEA,IEA,IEA,IEA,IEA,IEA,IBA IEA,IBA IEA,IBA IEA,IBA IEA,IEA,IEA,IEA,IEA,IEA,IEA,IEA,IEA,IEA,IEA,IEA,IEA,IEA,IEA,IEA,IEA,IEA,IEA,IEA,IEA,IEA,IEA,IEA,IEA,IEA,IEA,IEA,IBA IEA,IBA IEA,IEA,IEA,IEA,IEA	ENSBTAG00000064990	TRUE	KRTAP4-7
query_1	TRUE	3.03946e-57	147	188	47	0.25	0.319728	GO:0005882	GO:CC	intermediate filament	19649	418	GO:0045111, GO:0099513	IEA,IEA,IEA,IBA IEA,IEA,IEA,IEA,IEA,IEA,IEA,IBA IEA,IBA IEA,IBA IEA,IBA IEA,IEA,IEA,IEA,IEA,IEA,IEA,IEA,IEA,IEA,IEA,IEA,IEA,IEA,IEA,IEA,IEA,IEA,IEA,IEA,IEA,IEA,IEA,IEA,IEA,IEA,IEA,IEA,IBA IEA,IBA IEA,IEA,IEA,IEA,IEA	ENSBTAG00000053670	TRUE
query_1	TRUE	3.03946e-57	147	188	47	0.25	0.319728	GO:0005882	GO:CC	intermediate filament	19649	418	GO:0045111, GO:0099513	IEA,IEA,IEA,IBA IEA,IEA,IEA,IEA,IEA,IEA,IEA,IBA IEA,IBA IEA,IBA IEA,IBA IEA,IEA,IEA,IEA,IEA,IEA,IEA,IEA,IEA,IEA,IEA,IEA,IEA,IEA,IEA,IEA,IEA,IEA,IEA,IEA,IEA,IEA,IEA,IEA,IEA,IEA,IEA,IEA,IBA IEA,IBA IEA,IEA,IEA,IEA,IEA	ENSBTAG00000068572	TRUE
query_1	TRUE	3.03946e-57	147	188	47	0.25	0.319728	GO:0005882	GO:CC	intermediate filament	19649	418	GO:0045111, GO:0099513	IEA,IEA,IEA,IBA IEA,IEA,IEA,IEA,IEA,IEA,IEA,IBA IEA,IBA IEA,IBA IEA,IBA IEA,IEA,IEA,IEA,IEA,IEA,IEA,IEA,IEA,IEA,IEA,IEA,IEA,IEA,IEA,IEA,IEA,IEA,IEA,IEA,IEA,IEA,IEA,IEA,IEA,IEA,IEA,IEA,IBA IEA,IBA IEA,IEA,IEA,IEA,IEA	ENSBTAG00000054957	TRUE
query_1	TRUE	3.03946e-57	147	188	47	0.25	0.319728	GO:0005882	GO:CC	intermediate filament	19649	418	GO:0045111, GO:0099513	IEA,IEA,IEA,IBA IEA,IEA,IEA,IEA,IEA,IEA,IEA,IBA IEA,IBA IEA,IBA IEA,IBA IEA,IEA,IEA,IEA,IEA,IEA,IEA,IEA,IEA,IEA,IEA,IEA,IEA,IEA,IEA,IEA,IEA,IEA,IEA,IEA,IEA,IEA,IEA,IEA,IEA,IEA,IEA,IEA,IBA IEA,IBA IEA,IEA,IEA,IEA,IEA	ENSBTAG00000040229	TRUE
query_1	TRUE	3.03946e-57	147	188	47	0.25	0.319728	GO:0005882	GO:CC	intermediate filament	19649	418	GO:0045111, GO:0099513	IEA,IEA,IEA,IBA IEA,IEA,IEA,IEA,IEA,IEA,IEA,IBA IEA,IBA IEA,IBA IEA,IBA IEA,IEA,IEA,IEA,IEA,IEA,IEA,IEA,IEA,IEA,IEA,IEA,IEA,IEA,IEA,IEA,IEA,IEA,IEA,IEA,IEA,IEA,IEA,IEA,IEA,IEA,IEA,IEA,IBA IEA,IBA IEA,IEA,IEA,IEA,IEA	ENSBTAG00000064860	TRUE	KRTAP9-2
query_1	TRUE	3.03946e-57	147	188	47	0.25	0.319728	GO:0005882	GO:CC	intermediate filament	19649	418	GO:0045111, GO:0099513	IEA,IEA,IEA,IBA IEA,IEA,IEA,IEA,IEA,IEA,IEA,IBA IEA,IBA IEA,IBA IEA,IBA IEA,IEA,IEA,IEA,IEA,IEA,IEA,IEA,IEA,IEA,IEA,IEA,IEA,IEA,IEA,IEA,IEA,IEA,IEA,IEA,IEA,IEA,IEA,IEA,IEA,IEA,IEA,IEA,IBA IEA,IBA IEA,IEA,IEA,IEA,IEA	ENSBTAG00000069163	TRUE	KRTAP16-1
query_1	TRUE	3.03946e-57	147	188	47	0.25	0.319728	GO:0005882	GO:CC	intermediate filament	19649	418	GO:0045111, GO:0099513	IEA,IEA,IEA,IBA IEA,IEA,IEA,IEA,IEA,IEA,IEA,IBA IEA,IBA IEA,IBA IEA,IBA IEA,IEA,IEA,IEA,IEA,IEA,IEA,IEA,IEA,IEA,IEA,IEA,IEA,IEA,IEA,IEA,IEA,IEA,IEA,IEA,IEA,IEA,IEA,IEA,IEA,IEA,IEA,IEA,IBA IEA,IBA IEA,IEA,IEA,IEA,IEA	ENSBTAG00000013685	TRUE	KRT31
query_1	TRUE	3.03946e-57	147	188	47	0.25	0.319728	GO:0005882	GO:CC	intermediate filament	19649	418	GO:0045111, GO:0099513	IEA,IEA,IEA,IBA IEA,IEA,IEA,IEA,IEA,IEA,IEA,IBA IEA,IBA IEA,IBA IEA,IBA IEA,IEA,IEA,IEA,IEA,IEA,IEA,IEA,IEA,IEA,IEA,IEA,IEA,IEA,IEA,IEA,IEA,IEA,IEA,IEA,IEA,IEA,IEA,IEA,IEA,IEA,IEA,IEA,IBA IEA,IBA IEA,IEA,IEA,IEA,IEA	ENSBTAG00000000573	TRUE	KRT37
query_1	TRUE	3.03946e-57	147	188	47	0.25	0.319728	GO:0005882	GO:CC	intermediate filament	19649	418	GO:0045111, GO:0099513	IEA,IEA,IEA,IBA IEA,IEA,IEA,IEA,IEA,IEA,IEA,IBA IEA,IBA IEA,IBA IEA,IBA IEA,IEA,IEA,IEA,IEA,IEA,IEA,IEA,IEA,IEA,IEA,IEA,IEA,IEA,IEA,IEA,IEA,IEA,IEA,IEA,IEA,IEA,IEA,IEA,IEA,IEA,IEA,IEA,IBA IEA,IBA IEA,IEA,IEA,IEA,IEA	ENSBTAG00000053139	TRUE
query_1	TRUE	3.03946e-57	147	188	47	0.25	0.319728	GO:0005882	GO:CC	intermediate filament	19649	418	GO:0045111, GO:0099513	IEA,IEA,IEA,IBA IEA,IEA,IEA,IEA,IEA,IEA,IEA,IBA IEA,IBA IEA,IBA IEA,IBA IEA,IEA,IEA,IEA,IEA,IEA,IEA,IEA,IEA,IEA,IEA,IEA,IEA,IEA,IEA,IEA,IEA,IEA,IEA,IEA,IEA,IEA,IEA,IEA,IEA,IEA,IEA,IEA,IBA IEA,IBA IEA,IEA,IEA,IEA,IEA	ENSBTAG00000046124	TRUE	KRT36
query_1	TRUE	3.03946e-57	147	188	47	0.25	0.319728	GO:0005882	GO:CC	intermediate filament	19649	418	GO:0045111, GO:0099513	IEA,IEA,IEA,IBA IEA,IEA,IEA,IEA,IEA,IEA,IEA,IBA IEA,IBA IEA,IBA IEA,IBA IEA,IEA,IEA,IEA,IEA,IEA,IEA,IEA,IEA,IEA,IEA,IEA,IEA,IEA,IEA,IEA,IEA,IEA,IEA,IEA,IEA,IEA,IEA,IEA,IEA,IEA,IEA,IEA,IBA IEA,IBA IEA,IEA,IEA,IEA,IEA	ENSBTAG00000054927	TRUE	KRTAP3-3
query_1	TRUE	3.03946e-57	147	188	47	0.25	0.319728	GO:0005882	GO:CC	intermediate filament	19649	418	GO:0045111, GO:0099513	IEA,IEA,IEA,IBA IEA,IEA,IEA,IEA,IEA,IEA,IEA,IBA IEA,IBA IEA,IBA IEA,IBA IEA,IEA,IEA,IEA,IEA,IEA,IEA,IEA,IEA,IEA,IEA,IEA,IEA,IEA,IEA,IEA,IEA,IEA,IEA,IEA,IEA,IEA,IEA,IEA,IEA,IEA,IEA,IEA,IBA IEA,IBA IEA,IEA,IEA,IEA,IEA	ENSBTAG00000054092	TRUE
query_1	TRUE	3.03946e-57	147	188	47	0.25	0.319728	GO:0005882	GO:CC	intermediate filament	19649	418	GO:0045111, GO:0099513	IEA,IEA,IEA,IBA IEA,IEA,IEA,IEA,IEA,IEA,IEA,IBA IEA,IBA IEA,IBA IEA,IBA IEA,IEA,IEA,IEA,IEA,IEA,IEA,IEA,IEA,IEA,IEA,IEA,IEA,IEA,IEA,IEA,IEA,IEA,IEA,IEA,IEA,IEA,IEA,IEA,IEA,IEA,IEA,IEA,IBA IEA,IBA IEA,IEA,IEA,IEA,IEA	ENSBTAG00000054542	TRUE
query_1	TRUE	3.03946e-57	147	188	47	0.25	0.319728	GO:0005882	GO:CC	intermediate filament	19649	418	GO:0045111, GO:0099513	IEA,IEA,IEA,IBA IEA,IEA,IEA,IEA,IEA,IEA,IEA,IBA IEA,IBA IEA,IBA IEA,IBA IEA,IEA,IEA,IEA,IEA,IEA,IEA,IEA,IEA,IEA,IEA,IEA,IEA,IEA,IEA,IEA,IEA,IEA,IEA,IEA,IEA,IEA,IEA,IEA,IEA,IEA,IEA,IEA,IBA IEA,IBA IEA,IEA,IEA,IEA,IEA	ENSBTAG00000052919	TRUE	KRTAP3-1
query_1	TRUE	3.03946e-57	147	188	47	0.25	0.319728	GO:0005882	GO:CC	intermediate filament	19649	418	GO:0045111, GO:0099513	IEA,IEA,IEA,IBA IEA,IEA,IEA,IEA,IEA,IEA,IEA,IBA IEA,IBA IEA,IBA IEA,IBA IEA,IEA,IEA,IEA,IEA,IEA,IEA,IEA,IEA,IEA,IEA,IEA,IEA,IEA,IEA,IEA,IEA,IEA,IEA,IEA,IEA,IEA,IEA,IEA,IEA,IEA,IEA,IEA,IBA IEA,IBA IEA,IEA,IEA,IEA,IEA	ENSBTAG00000056481	TRUE
query_1	TRUE	3.03946e-57	147	188	47	0.25	0.319728	GO:0005882	GO:CC	intermediate filament	19649	418	GO:0045111, GO:0099513	IEA,IEA,IEA,IBA IEA,IEA,IEA,IEA,IEA,IEA,IEA,IBA IEA,IBA IEA,IBA IEA,IBA IEA,IEA,IEA,IEA,IEA,IEA,IEA,IEA,IEA,IEA,IEA,IEA,IEA,IEA,IEA,IEA,IEA,IEA,IEA,IEA,IEA,IEA,IEA,IEA,IEA,IEA,IEA,IEA,IBA IEA,IBA IEA,IEA,IEA,IEA,IEA	ENSBTAG00000054462	TRUE
query_1	TRUE	3.03946e-57	147	188	47	0.25	0.319728	GO:0005882	GO:CC	intermediate filament	19649	418	GO:0045111, GO:0099513	IEA,IEA,IEA,IBA IEA,IEA,IEA,IEA,IEA,IEA,IEA,IBA IEA,IBA IEA,IBA IEA,IBA IEA,IEA,IEA,IEA,IEA,IEA,IEA,IEA,IEA,IEA,IEA,IEA,IEA,IEA,IEA,IEA,IEA,IEA,IEA,IEA,IEA,IEA,IEA,IEA,IEA,IEA,IEA,IEA,IBA IEA,IBA IEA,IEA,IEA,IEA,IEA	ENSBTAG00000065481	TRUE
query_1	TRUE	3.03946e-57	147	188	47	0.25	0.319728	GO:0005882	GO:CC	intermediate filament	19649	418	GO:0045111, GO:0099513	IEA,IEA,IEA,IBA IEA,IEA,IEA,IEA,IEA,IEA,IEA,IBA IEA,IBA IEA,IBA IEA,IBA IEA,IEA,IEA,IEA,IEA,IEA,IEA,IEA,IEA,IEA,IEA,IEA,IEA,IEA,IEA,IEA,IEA,IEA,IEA,IEA,IEA,IEA,IEA,IEA,IEA,IEA,IEA,IEA,IBA IEA,IBA IEA,IEA,IEA,IEA,IEA	ENSBTAG00000058782	TRUE
query_1	TRUE	3.03946e-57	147	188	47	0.25	0.319728	GO:0005882	GO:CC	intermediate filament	19649	418	GO:0045111, GO:0099513	IEA,IEA,IEA,IBA IEA,IEA,IEA,IEA,IEA,IEA,IEA,IBA IEA,IBA IEA,IBA IEA,IBA IEA,IEA,IEA,IEA,IEA,IEA,IEA,IEA,IEA,IEA,IEA,IEA,IEA,IEA,IEA,IEA,IEA,IEA,IEA,IEA,IEA,IEA,IEA,IEA,IEA,IEA,IEA,IEA,IBA IEA,IBA IEA,IEA,IEA,IEA,IEA	ENSBTAG00000066314	TRUE
query_1	TRUE	3.03946e-57	147	188	47	0.25	0.319728	GO:0005882	GO:CC	intermediate filament	19649	418	GO:0045111, GO:0099513	IEA,IEA,IEA,IBA IEA,IEA,IEA,IEA,IEA,IEA,IEA,IBA IEA,IBA IEA,IBA IEA,IBA IEA,IEA,IEA,IEA,IEA,IEA,IEA,IEA,IEA,IEA,IEA,IEA,IEA,IEA,IEA,IEA,IEA,IEA,IEA,IEA,IEA,IEA,IEA,IEA,IEA,IEA,IEA,IEA,IBA IEA,IBA IEA,IEA,IEA,IEA,IEA	ENSBTAG00000064362	TRUE
query_1	TRUE	3.03946e-57	147	188	47	0.25	0.319728	GO:0005882	GO:CC	intermediate filament	19649	418	GO:0045111, GO:0099513	IEA,IEA,IEA,IBA IEA,IEA,IEA,IEA,IEA,IEA,IEA,IBA IEA,IBA IEA,IBA IEA,IBA IEA,IEA,IEA,IEA,IEA,IEA,IEA,IEA,IEA,IEA,IEA,IEA,IEA,IEA,IEA,IEA,IEA,IEA,IEA,IEA,IEA,IEA,IEA,IEA,IEA,IEA,IEA,IEA,IBA IEA,IBA IEA,IEA,IEA,IEA,IEA	ENSBTAG00000050842	TRUE
query_1	TRUE	3.03946e-57	147	188	47	0.25	0.319728	GO:0005882	GO:CC	intermediate filament	19649	418	GO:0045111, GO:0099513	IEA,IEA,IEA,IBA IEA,IEA,IEA,IEA,IEA,IEA,IEA,IBA IEA,IBA IEA,IBA IEA,IBA IEA,IEA,IEA,IEA,IEA,IEA,IEA,IEA,IEA,IEA,IEA,IEA,IEA,IEA,IEA,IEA,IEA,IEA,IEA,IEA,IEA,IEA,IEA,IEA,IEA,IEA,IEA,IEA,IBA IEA,IBA IEA,IEA,IEA,IEA,IEA	ENSBTAG00000030555	TRUE	KRT28
query_1	TRUE	3.03946e-57	147	188	47	0.25	0.319728	GO:0005882	GO:CC	intermediate filament	19649	418	GO:0045111, GO:0099513	IEA,IEA,IEA,IBA IEA,IEA,IEA,IEA,IEA,IEA,IEA,IBA IEA,IBA IEA,IBA IEA,IBA IEA,IEA,IEA,IEA,IEA,IEA,IEA,IEA,IEA,IEA,IEA,IEA,IEA,IEA,IEA,IEA,IEA,IEA,IEA,IEA,IEA,IEA,IEA,IEA,IEA,IEA,IEA,IEA,IBA IEA,IBA IEA,IEA,IEA,IEA,IEA	ENSBTAG00000030542	TRUE	KRT25
query_1	TRUE	3.03946e-57	147	188	47	0.25	0.319728	GO:0005882	GO:CC	intermediate filament	19649	418	GO:0045111, GO:0099513	IEA,IEA,IEA,IBA IEA,IEA,IEA,IEA,IEA,IEA,IEA,IBA IEA,IBA IEA,IBA IEA,IBA IEA,IEA,IEA,IEA,IEA,IEA,IEA,IEA,IEA,IEA,IEA,IEA,IEA,IEA,IEA,IEA,IEA,IEA,IEA,IEA,IEA,IEA,IEA,IEA,IEA,IEA,IEA,IEA,IBA IEA,IBA IEA,IEA,IEA,IEA,IEA	ENSBTAG00000006806	TRUE	KRT17
query_1	TRUE	3.03946e-57	147	188	47	0.25	0.319728	GO:0005882	GO:CC	intermediate filament	19649	418	GO:0045111, GO:0099513	IEA,IEA,IEA,IBA IEA,IEA,IEA,IEA,IEA,IEA,IEA,IBA IEA,IBA IEA,IBA IEA,IBA IEA,IEA,IEA,IEA,IEA,IEA,IEA,IEA,IEA,IEA,IEA,IEA,IEA,IEA,IEA,IEA,IEA,IEA,IEA,IEA,IEA,IEA,IEA,IEA,IEA,IEA,IEA,IEA,IBA IEA,IBA IEA,IEA,IEA,IEA,IEA	ENSBTAG00000047262	TRUE	KRT42
query_1	TRUE	3.03946e-57	147	188	47	0.25	0.319728	GO:0005882	GO:CC	intermediate filament	19649	418	GO:0045111, GO:0099513	IEA,IEA,IEA,IBA IEA,IEA,IEA,IEA,IEA,IEA,IEA,IBA IEA,IBA IEA,IBA IEA,IBA IEA,IEA,IEA,IEA,IEA,IEA,IEA,IEA,IEA,IEA,IEA,IEA,IEA,IEA,IEA,IEA,IEA,IEA,IEA,IEA,IEA,IEA,IEA,IEA,IEA,IEA,IEA,IEA,IBA IEA,IBA IEA,IEA,IEA,IEA,IEA	ENSBTAG00000004905	TRUE	KRT19
query_1	TRUE	3.03946e-57	147	188	47	0.25	0.319728	GO:0005882	GO:CC	intermediate filament	19649	418	GO:0045111, GO:0099513	IEA,IEA,IEA,IBA IEA,IEA,IEA,IEA,IEA,IEA,IEA,IBA IEA,IBA IEA,IBA IEA,IBA IEA,IEA,IEA,IEA,IEA,IEA,IEA,IEA,IEA,IEA,IEA,IEA,IEA,IEA,IEA,IEA,IEA,IEA,IEA,IEA,IEA,IEA,IEA,IEA,IEA,IEA,IEA,IEA,IBA IEA,IBA IEA,IEA,IEA,IEA,IEA	ENSBTAG00000004903	TRUE	KRT15
query_1	TRUE	3.03946e-57	147	188	47	0.25	0.319728	GO:0005882	GO:CC	intermediate filament	19649	418	GO:0045111, GO:0099513	IEA,IEA,IEA,IBA IEA,IEA,IEA,IEA,IEA,IEA,IEA,IBA IEA,IBA IEA,IBA IEA,IBA IEA,IEA,IEA,IEA,IEA,IEA,IEA,IEA,IEA,IEA,IEA,IEA,IEA,IEA,IEA,IEA,IEA,IEA,IEA,IEA,IEA,IEA,IEA,IEA,IEA,IEA,IEA,IEA,IBA IEA,IBA IEA,IEA,IEA,IEA,IEA	ENSBTAG00000037553	TRUE	KRT33A
query_1	TRUE	3.03946e-57	147	188	47	0.25	0.319728	GO:0005882	GO:CC	intermediate filament	19649	418	GO:0045111, GO:0099513	IEA,IEA,IEA,IBA IEA,IEA,IEA,IEA,IEA,IEA,IEA,IBA IEA,IBA IEA,IBA IEA,IBA IEA,IEA,IEA,IEA,IEA,IEA,IEA,IEA,IEA,IEA,IEA,IEA,IEA,IEA,IEA,IEA,IEA,IEA,IEA,IEA,IEA,IEA,IEA,IEA,IEA,IEA,IEA,IEA,IBA IEA,IBA IEA,IEA,IEA,IEA,IEA	ENSBTAG00000016384	TRUE	KRT32
query_1	TRUE	4.84864e-53	178	188	47	0.25	0.264045	GO:0045111	GO:CC	intermediate filament cytoskeleton	19649	2128	GO:0005856	IEA,IEA,IEA,IBA IEA,IEA,IEA,IEA,IEA,IEA,IEA,IBA IEA,IBA IEA,IBA IEA,IBA IEA,IEA,IEA,IEA,IEA,IEA,IEA,IEA,IEA,IEA,IEA,IEA,IEA,IEA,IBA IEA,IEA,IEA,IEA,IEA,IEA,IEA,IEA,IEA,IEA,IEA,IEA,IEA,IEA,IBA IEA,IBA IEA,IEA,IEA,IEA,IEA	ENSBTAG00000030539	FALSE	KRT222
query_1	TRUE	4.84864e-53	178	188	47	0.25	0.264045	GO:0045111	GO:CC	intermediate filament cytoskeleton	19649	2128	GO:0005856	IEA,IEA,IEA,IBA IEA,IEA,IEA,IEA,IEA,IEA,IEA,IBA IEA,IBA IEA,IBA IEA,IBA IEA,IEA,IEA,IEA,IEA,IEA,IEA,IEA,IEA,IEA,IEA,IEA,IEA,IEA,IBA IEA,IEA,IEA,IEA,IEA,IEA,IEA,IEA,IEA,IEA,IEA,IEA,IEA,IEA,IBA IEA,IBA IEA,IEA,IEA,IEA,IEA	ENSBTAG00000030548	FALSE	KRT27
query_1	TRUE	4.84864e-53	178	188	47	0.25	0.264045	GO:0045111	GO:CC	intermediate filament cytoskeleton	19649	2128	GO:0005856	IEA,IEA,IEA,IBA IEA,IEA,IEA,IEA,IEA,IEA,IEA,IBA IEA,IBA IEA,IBA IEA,IBA IEA,IEA,IEA,IEA,IEA,IEA,IEA,IEA,IEA,IEA,IEA,IEA,IEA,IEA,IBA IEA,IEA,IEA,IEA,IEA,IEA,IEA,IEA,IEA,IEA,IEA,IEA,IEA,IEA,IBA IEA,IBA IEA,IEA,IEA,IEA,IEA	ENSBTAG00000040279	FALSE	KRT24
query_1	TRUE	4.84864e-53	178	188	47	0.25	0.264045	GO:0045111	GO:CC	intermediate filament cytoskeleton	19649	2128	GO:0005856	IEA,IEA,IEA,IBA IEA,IEA,IEA,IEA,IEA,IEA,IEA,IBA IEA,IBA IEA,IBA IEA,IBA IEA,IEA,IEA,IEA,IEA,IEA,IEA,IEA,IEA,IEA,IEA,IEA,IEA,IEA,IBA IEA,IEA,IEA,IEA,IEA,IEA,IEA,IEA,IEA,IEA,IEA,IEA,IEA,IEA,IBA IEA,IBA IEA,IEA,IEA,IEA,IEA	ENSBTAG00000020824	FALSE	KRT10
query_1	TRUE	4.84864e-53	178	188	47	0.25	0.264045	GO:0045111	GO:CC	intermediate filament cytoskeleton	19649	2128	GO:0005856	IEA,IEA,IEA,IBA IEA,IEA,IEA,IEA,IEA,IEA,IEA,IBA IEA,IBA IEA,IBA IEA,IBA IEA,IEA,IEA,IEA,IEA,IEA,IEA,IEA,IEA,IEA,IEA,IEA,IEA,IEA,IBA IEA,IEA,IEA,IEA,IEA,IEA,IEA,IEA,IEA,IEA,IEA,IEA,IEA,IEA,IBA IEA,IBA IEA,IEA,IEA,IEA,IEA	ENSBTAG00000017685	FALSE	JUP
query_1	TRUE	4.84864e-53	178	188	47	0.25	0.264045	GO:0045111	GO:CC	intermediate filament cytoskeleton	19649	2128	GO:0005856	IEA,IEA,IEA,IBA IEA,IEA,IEA,IEA,IEA,IEA,IEA,IBA IEA,IBA IEA,IBA IEA,IBA IEA,IEA,IEA,IEA,IEA,IEA,IEA,IEA,IEA,IEA,IEA,IEA,IEA,IEA,IBA IEA,IEA,IEA,IEA,IEA,IEA,IEA,IEA,IEA,IEA,IEA,IEA,IEA,IEA,IBA IEA,IBA IEA,IEA,IEA,IEA,IEA	ENSBTAG00000015518	FALSE	KRT12
query_1	TRUE	4.84864e-53	178	188	47	0.25	0.264045	GO:0045111	GO:CC	intermediate filament cytoskeleton	19649	2128	GO:0005856	IEA,IEA,IEA,IBA IEA,IEA,IEA,IEA,IEA,IEA,IEA,IBA IEA,IBA IEA,IBA IEA,IBA IEA,IEA,IEA,IEA,IEA,IEA,IEA,IEA,IEA,IEA,IEA,IEA,IEA,IEA,IBA IEA,IEA,IEA,IEA,IEA,IEA,IEA,IEA,IEA,IEA,IEA,IEA,IEA,IEA,IBA IEA,IBA IEA,IEA,IEA,IEA,IEA	ENSBTAG00000007794	FALSE	KRT20
query_1	TRUE	4.84864e-53	178	188	47	0.25	0.264045	GO:0045111	GO:CC	intermediate filament cytoskeleton	19649	2128	GO:0005856	IEA,IEA,IEA,IBA IEA,IEA,IEA,IEA,IEA,IEA,IEA,IBA IEA,IBA IEA,IBA IEA,IBA IEA,IEA,IEA,IEA,IEA,IEA,IEA,IEA,IEA,IEA,IEA,IEA,IEA,IEA,IBA IEA,IEA,IEA,IEA,IEA,IEA,IEA,IEA,IEA,IEA,IEA,IEA,IEA,IEA,IBA IEA,IBA IEA,IEA,IEA,IEA,IEA	ENSBTAG00000040460	FALSE	KRT23
query_1	TRUE	4.84864e-53	178	188	47	0.25	0.264045	GO:0045111	GO:CC	intermediate filament cytoskeleton	19649	2128	GO:0005856	IEA,IEA,IEA,IBA IEA,IEA,IEA,IEA,IEA,IEA,IEA,IBA IEA,IBA IEA,IBA IEA,IBA IEA,IEA,IEA,IEA,IEA,IEA,IEA,IEA,IEA,IEA,IEA,IEA,IEA,IEA,IBA IEA,IEA,IEA,IEA,IEA,IEA,IEA,IEA,IEA,IEA,IEA,IEA,IEA,IEA,IBA IEA,IBA IEA,IEA,IEA,IEA,IEA	ENSBTAG00000020078	FALSE	KRT39
query_1	TRUE	4.84864e-53	178	188	47	0.25	0.264045	GO:0045111	GO:CC	intermediate filament cytoskeleton	19649	2128	GO:0005856	IEA,IEA,IEA,IBA IEA,IEA,IEA,IEA,IEA,IEA,IEA,IBA IEA,IBA IEA,IBA IEA,IBA IEA,IEA,IEA,IEA,IEA,IEA,IEA,IEA,IEA,IEA,IEA,IEA,IEA,IEA,IBA IEA,IEA,IEA,IEA,IEA,IEA,IEA,IEA,IEA,IEA,IEA,IEA,IEA,IEA,IBA IEA,IBA IEA,IEA,IEA,IEA,IEA	ENSBTAG00000017408	FALSE	KRT40
query_1	TRUE	4.84864e-53	178	188	47	0.25	0.264045	GO:0045111	GO:CC	intermediate filament cytoskeleton	19649	2128	GO:0005856	IEA,IEA,IEA,IBA IEA,IEA,IEA,IEA,IEA,IEA,IEA,IBA IEA,IBA IEA,IBA IEA,IBA IEA,IEA,IEA,IEA,IEA,IEA,IEA,IEA,IEA,IEA,IEA,IEA,IEA,IEA,IBA IEA,IEA,IEA,IEA,IEA,IEA,IEA,IEA,IEA,IEA,IEA,IEA,IEA,IEA,IBA IEA,IBA IEA,IEA,IEA,IEA,IEA	ENSBTAG00000007583	FALSE	KRT14
query_1	TRUE	4.84864e-53	178	188	47	0.25	0.264045	GO:0045111	GO:CC	intermediate filament cytoskeleton	19649	2128	GO:0005856	IEA,IEA,IEA,IBA IEA,IEA,IEA,IEA,IEA,IEA,IEA,IBA IEA,IBA IEA,IBA IEA,IBA IEA,IEA,IEA,IEA,IEA,IEA,IEA,IEA,IEA,IEA,IEA,IEA,IEA,IEA,IBA IEA,IEA,IEA,IEA,IEA,IEA,IEA,IEA,IEA,IEA,IEA,IEA,IEA,IEA,IBA IEA,IBA IEA,IEA,IEA,IEA,IEA	ENSBTAG00000050581	FALSE
query_1	TRUE	4.84864e-53	178	188	47	0.25	0.264045	GO:0045111	GO:CC	intermediate filament cytoskeleton	19649	2128	GO:0005856	IEA,IEA,IEA,IBA IEA,IEA,IEA,IEA,IEA,IEA,IEA,IBA IEA,IBA IEA,IBA IEA,IBA IEA,IEA,IEA,IEA,IEA,IEA,IEA,IEA,IEA,IEA,IEA,IEA,IEA,IEA,IBA IEA,IEA,IEA,IEA,IEA,IEA,IEA,IEA,IEA,IEA,IEA,IEA,IEA,IEA,IBA IEA,IBA IEA,IEA,IEA,IEA,IEA	ENSBTAG00000047165	FALSE	KRT9
query_1	TRUE	4.84864e-53	178	188	47	0.25	0.264045	GO:0045111	GO:CC	intermediate filament cytoskeleton	19649	2128	GO:0005856	IEA,IEA,IEA,IBA IEA,IEA,IEA,IEA,IEA,IEA,IEA,IBA IEA,IBA IEA,IBA IEA,IBA IEA,IEA,IEA,IEA,IEA,IEA,IEA,IEA,IEA,IEA,IEA,IEA,IEA,IEA,IBA IEA,IEA,IEA,IEA,IEA,IEA,IEA,IEA,IEA,IEA,IEA,IEA,IEA,IEA,IBA IEA,IBA IEA,IEA,IEA,IEA,IEA	ENSBTAG00000033766	FALSE	KRT16
query_1	TRUE	4.84864e-53	178	188	47	0.25	0.264045	GO:0045111	GO:CC	intermediate filament cytoskeleton	19649	2128	GO:0005856	IEA,IEA,IEA,IBA IEA,IEA,IEA,IEA,IEA,IEA,IEA,IBA IEA,IBA IEA,IBA IEA,IBA IEA,IEA,IEA,IEA,IEA,IEA,IEA,IEA,IEA,IEA,IEA,IEA,IEA,IEA,IBA IEA,IEA,IEA,IEA,IEA,IEA,IEA,IEA,IEA,IEA,IEA,IEA,IEA,IEA,IBA IEA,IBA IEA,IEA,IEA,IEA,IEA	ENSBTAG00000050460	FALSE
query_1	TRUE	4.84864e-53	178	188	47	0.25	0.264045	GO:0045111	GO:CC	intermediate filament cytoskeleton	19649	2128	GO:0005856	IEA,IEA,IEA,IBA IEA,IEA,IEA,IEA,IEA,IEA,IEA,IBA IEA,IBA IEA,IBA IEA,IBA IEA,IEA,IEA,IEA,IEA,IEA,IEA,IEA,IEA,IEA,IEA,IEA,IEA,IEA,IBA IEA,IEA,IEA,IEA,IEA,IEA,IEA,IEA,IEA,IEA,IEA,IEA,IEA,IEA,IBA IEA,IBA IEA,IEA,IEA,IEA,IEA	ENSBTAG00000038759	FALSE
query_1	TRUE	4.84864e-53	178	188	47	0.25	0.264045	GO:0045111	GO:CC	intermediate filament cytoskeleton	19649	2128	GO:0005856	IEA,IEA,IEA,IBA IEA,IEA,IEA,IEA,IEA,IEA,IEA,IBA IEA,IBA IEA,IBA IEA,IBA IEA,IEA,IEA,IEA,IEA,IEA,IEA,IEA,IEA,IEA,IEA,IEA,IEA,IEA,IBA IEA,IEA,IEA,IEA,IEA,IEA,IEA,IEA,IEA,IEA,IEA,IEA,IEA,IEA,IBA IEA,IBA IEA,IEA,IEA,IEA,IEA	ENSBTAG00000039644	FALSE
query_1	TRUE	4.84864e-53	178	188	47	0.25	0.264045	GO:0045111	GO:CC	intermediate filament cytoskeleton	19649	2128	GO:0005856	IEA,IEA,IEA,IBA IEA,IEA,IEA,IEA,IEA,IEA,IEA,IBA IEA,IBA IEA,IBA IEA,IBA IEA,IEA,IEA,IEA,IEA,IEA,IEA,IEA,IEA,IEA,IEA,IEA,IEA,IEA,IBA IEA,IEA,IEA,IEA,IEA,IEA,IEA,IEA,IEA,IEA,IEA,IEA,IEA,IEA,IBA IEA,IBA IEA,IEA,IEA,IEA,IEA	ENSBTAG00000064990	FALSE	KRTAP4-7
query_1	TRUE	4.84864e-53	178	188	47	0.25	0.264045	GO:0045111	GO:CC	intermediate filament cytoskeleton	19649	2128	GO:0005856	IEA,IEA,IEA,IBA IEA,IEA,IEA,IEA,IEA,IEA,IEA,IBA IEA,IBA IEA,IBA IEA,IBA IEA,IEA,IEA,IEA,IEA,IEA,IEA,IEA,IEA,IEA,IEA,IEA,IEA,IEA,IBA IEA,IEA,IEA,IEA,IEA,IEA,IEA,IEA,IEA,IEA,IEA,IEA,IEA,IEA,IBA IEA,IBA IEA,IEA,IEA,IEA,IEA	ENSBTAG00000053670	FALSE
query_1	TRUE	4.84864e-53	178	188	47	0.25	0.264045	GO:0045111	GO:CC	intermediate filament cytoskeleton	19649	2128	GO:0005856	IEA,IEA,IEA,IBA IEA,IEA,IEA,IEA,IEA,IEA,IEA,IBA IEA,IBA IEA,IBA IEA,IBA IEA,IEA,IEA,IEA,IEA,IEA,IEA,IEA,IEA,IEA,IEA,IEA,IEA,IEA,IBA IEA,IEA,IEA,IEA,IEA,IEA,IEA,IEA,IEA,IEA,IEA,IEA,IEA,IEA,IBA IEA,IBA IEA,IEA,IEA,IEA,IEA	ENSBTAG00000068572	FALSE
query_1	TRUE	4.84864e-53	178	188	47	0.25	0.264045	GO:0045111	GO:CC	intermediate filament cytoskeleton	19649	2128	GO:0005856	IEA,IEA,IEA,IBA IEA,IEA,IEA,IEA,IEA,IEA,IEA,IBA IEA,IBA IEA,IBA IEA,IBA IEA,IEA,IEA,IEA,IEA,IEA,IEA,IEA,IEA,IEA,IEA,IEA,IEA,IEA,IBA IEA,IEA,IEA,IEA,IEA,IEA,IEA,IEA,IEA,IEA,IEA,IEA,IEA,IEA,IBA IEA,IBA IEA,IEA,IEA,IEA,IEA	ENSBTAG00000054957	FALSE
query_1	TRUE	4.84864e-53	178	188	47	0.25	0.264045	GO:0045111	GO:CC	intermediate filament cytoskeleton	19649	2128	GO:0005856	IEA,IEA,IEA,IBA IEA,IEA,IEA,IEA,IEA,IEA,IEA,IBA IEA,IBA IEA,IBA IEA,IBA IEA,IEA,IEA,IEA,IEA,IEA,IEA,IEA,IEA,IEA,IEA,IEA,IEA,IEA,IBA IEA,IEA,IEA,IEA,IEA,IEA,IEA,IEA,IEA,IEA,IEA,IEA,IEA,IEA,IBA IEA,IBA IEA,IEA,IEA,IEA,IEA	ENSBTAG00000040229	FALSE
query_1	TRUE	4.84864e-53	178	188	47	0.25	0.264045	GO:0045111	GO:CC	intermediate filament cytoskeleton	19649	2128	GO:0005856	IEA,IEA,IEA,IBA IEA,IEA,IEA,IEA,IEA,IEA,IEA,IBA IEA,IBA IEA,IBA IEA,IBA IEA,IEA,IEA,IEA,IEA,IEA,IEA,IEA,IEA,IEA,IEA,IEA,IEA,IEA,IBA IEA,IEA,IEA,IEA,IEA,IEA,IEA,IEA,IEA,IEA,IEA,IEA,IEA,IEA,IBA IEA,IBA IEA,IEA,IEA,IEA,IEA	ENSBTAG00000064860	FALSE	KRTAP9-2
query_1	TRUE	4.84864e-53	178	188	47	0.25	0.264045	GO:0045111	GO:CC	intermediate filament cytoskeleton	19649	2128	GO:0005856	IEA,IEA,IEA,IBA IEA,IEA,IEA,IEA,IEA,IEA,IEA,IBA IEA,IBA IEA,IBA IEA,IBA IEA,IEA,IEA,IEA,IEA,IEA,IEA,IEA,IEA,IEA,IEA,IEA,IEA,IEA,IBA IEA,IEA,IEA,IEA,IEA,IEA,IEA,IEA,IEA,IEA,IEA,IEA,IEA,IEA,IBA IEA,IBA IEA,IEA,IEA,IEA,IEA	ENSBTAG00000069163	FALSE	KRTAP16-1
query_1	TRUE	4.84864e-53	178	188	47	0.25	0.264045	GO:0045111	GO:CC	intermediate filament cytoskeleton	19649	2128	GO:0005856	IEA,IEA,IEA,IBA IEA,IEA,IEA,IEA,IEA,IEA,IEA,IBA IEA,IBA IEA,IBA IEA,IBA IEA,IEA,IEA,IEA,IEA,IEA,IEA,IEA,IEA,IEA,IEA,IEA,IEA,IEA,IBA IEA,IEA,IEA,IEA,IEA,IEA,IEA,IEA,IEA,IEA,IEA,IEA,IEA,IEA,IBA IEA,IBA IEA,IEA,IEA,IEA,IEA	ENSBTAG00000013685	FALSE	KRT31
query_1	TRUE	4.84864e-53	178	188	47	0.25	0.264045	GO:0045111	GO:CC	intermediate filament cytoskeleton	19649	2128	GO:0005856	IEA,IEA,IEA,IBA IEA,IEA,IEA,IEA,IEA,IEA,IEA,IBA IEA,IBA IEA,IBA IEA,IBA IEA,IEA,IEA,IEA,IEA,IEA,IEA,IEA,IEA,IEA,IEA,IEA,IEA,IEA,IBA IEA,IEA,IEA,IEA,IEA,IEA,IEA,IEA,IEA,IEA,IEA,IEA,IEA,IEA,IBA IEA,IBA IEA,IEA,IEA,IEA,IEA	ENSBTAG00000000573	FALSE	KRT37
query_1	TRUE	4.84864e-53	178	188	47	0.25	0.264045	GO:0045111	GO:CC	intermediate filament cytoskeleton	19649	2128	GO:0005856	IEA,IEA,IEA,IBA IEA,IEA,IEA,IEA,IEA,IEA,IEA,IBA IEA,IBA IEA,IBA IEA,IBA IEA,IEA,IEA,IEA,IEA,IEA,IEA,IEA,IEA,IEA,IEA,IEA,IEA,IEA,IBA IEA,IEA,IEA,IEA,IEA,IEA,IEA,IEA,IEA,IEA,IEA,IEA,IEA,IEA,IBA IEA,IBA IEA,IEA,IEA,IEA,IEA	ENSBTAG00000053139	FALSE
query_1	TRUE	4.84864e-53	178	188	47	0.25	0.264045	GO:0045111	GO:CC	intermediate filament cytoskeleton	19649	2128	GO:0005856	IEA,IEA,IEA,IBA IEA,IEA,IEA,IEA,IEA,IEA,IEA,IBA IEA,IBA IEA,IBA IEA,IBA IEA,IEA,IEA,IEA,IEA,IEA,IEA,IEA,IEA,IEA,IEA,IEA,IEA,IEA,IBA IEA,IEA,IEA,IEA,IEA,IEA,IEA,IEA,IEA,IEA,IEA,IEA,IEA,IEA,IBA IEA,IBA IEA,IEA,IEA,IEA,IEA	ENSBTAG00000046124	FALSE	KRT36
query_1	TRUE	4.84864e-53	178	188	47	0.25	0.264045	GO:0045111	GO:CC	intermediate filament cytoskeleton	19649	2128	GO:0005856	IEA,IEA,IEA,IBA IEA,IEA,IEA,IEA,IEA,IEA,IEA,IBA IEA,IBA IEA,IBA IEA,IBA IEA,IEA,IEA,IEA,IEA,IEA,IEA,IEA,IEA,IEA,IEA,IEA,IEA,IEA,IBA IEA,IEA,IEA,IEA,IEA,IEA,IEA,IEA,IEA,IEA,IEA,IEA,IEA,IEA,IBA IEA,IBA IEA,IEA,IEA,IEA,IEA	ENSBTAG00000054927	FALSE	KRTAP3-3
query_1	TRUE	4.84864e-53	178	188	47	0.25	0.264045	GO:0045111	GO:CC	intermediate filament cytoskeleton	19649	2128	GO:0005856	IEA,IEA,IEA,IBA IEA,IEA,IEA,IEA,IEA,IEA,IEA,IBA IEA,IBA IEA,IBA IEA,IBA IEA,IEA,IEA,IEA,IEA,IEA,IEA,IEA,IEA,IEA,IEA,IEA,IEA,IEA,IBA IEA,IEA,IEA,IEA,IEA,IEA,IEA,IEA,IEA,IEA,IEA,IEA,IEA,IEA,IBA IEA,IBA IEA,IEA,IEA,IEA,IEA	ENSBTAG00000054092	FALSE
query_1	TRUE	4.84864e-53	178	188	47	0.25	0.264045	GO:0045111	GO:CC	intermediate filament cytoskeleton	19649	2128	GO:0005856	IEA,IEA,IEA,IBA IEA,IEA,IEA,IEA,IEA,IEA,IEA,IBA IEA,IBA IEA,IBA IEA,IBA IEA,IEA,IEA,IEA,IEA,IEA,IEA,IEA,IEA,IEA,IEA,IEA,IEA,IEA,IBA IEA,IEA,IEA,IEA,IEA,IEA,IEA,IEA,IEA,IEA,IEA,IEA,IEA,IEA,IBA IEA,IBA IEA,IEA,IEA,IEA,IEA	ENSBTAG00000054542	FALSE
query_1	TRUE	4.84864e-53	178	188	47	0.25	0.264045	GO:0045111	GO:CC	intermediate filament cytoskeleton	19649	2128	GO:0005856	IEA,IEA,IEA,IBA IEA,IEA,IEA,IEA,IEA,IEA,IEA,IBA IEA,IBA IEA,IBA IEA,IBA IEA,IEA,IEA,IEA,IEA,IEA,IEA,IEA,IEA,IEA,IEA,IEA,IEA,IEA,IBA IEA,IEA,IEA,IEA,IEA,IEA,IEA,IEA,IEA,IEA,IEA,IEA,IEA,IEA,IBA IEA,IBA IEA,IEA,IEA,IEA,IEA	ENSBTAG00000052919	FALSE	KRTAP3-1
query_1	TRUE	4.84864e-53	178	188	47	0.25	0.264045	GO:0045111	GO:CC	intermediate filament cytoskeleton	19649	2128	GO:0005856	IEA,IEA,IEA,IBA IEA,IEA,IEA,IEA,IEA,IEA,IEA,IBA IEA,IBA IEA,IBA IEA,IBA IEA,IEA,IEA,IEA,IEA,IEA,IEA,IEA,IEA,IEA,IEA,IEA,IEA,IEA,IBA IEA,IEA,IEA,IEA,IEA,IEA,IEA,IEA,IEA,IEA,IEA,IEA,IEA,IEA,IBA IEA,IBA IEA,IEA,IEA,IEA,IEA	ENSBTAG00000056481	FALSE
query_1	TRUE	4.84864e-53	178	188	47	0.25	0.264045	GO:0045111	GO:CC	intermediate filament cytoskeleton	19649	2128	GO:0005856	IEA,IEA,IEA,IBA IEA,IEA,IEA,IEA,IEA,IEA,IEA,IBA IEA,IBA IEA,IBA IEA,IBA IEA,IEA,IEA,IEA,IEA,IEA,IEA,IEA,IEA,IEA,IEA,IEA,IEA,IEA,IBA IEA,IEA,IEA,IEA,IEA,IEA,IEA,IEA,IEA,IEA,IEA,IEA,IEA,IEA,IBA IEA,IBA IEA,IEA,IEA,IEA,IEA	ENSBTAG00000054462	FALSE
query_1	TRUE	4.84864e-53	178	188	47	0.25	0.264045	GO:0045111	GO:CC	intermediate filament cytoskeleton	19649	2128	GO:0005856	IEA,IEA,IEA,IBA IEA,IEA,IEA,IEA,IEA,IEA,IEA,IBA IEA,IBA IEA,IBA IEA,IBA IEA,IEA,IEA,IEA,IEA,IEA,IEA,IEA,IEA,IEA,IEA,IEA,IEA,IEA,IBA IEA,IEA,IEA,IEA,IEA,IEA,IEA,IEA,IEA,IEA,IEA,IEA,IEA,IEA,IBA IEA,IBA IEA,IEA,IEA,IEA,IEA	ENSBTAG00000065481	FALSE
query_1	TRUE	4.84864e-53	178	188	47	0.25	0.264045	GO:0045111	GO:CC	intermediate filament cytoskeleton	19649	2128	GO:0005856	IEA,IEA,IEA,IBA IEA,IEA,IEA,IEA,IEA,IEA,IEA,IBA IEA,IBA IEA,IBA IEA,IBA IEA,IEA,IEA,IEA,IEA,IEA,IEA,IEA,IEA,IEA,IEA,IEA,IEA,IEA,IBA IEA,IEA,IEA,IEA,IEA,IEA,IEA,IEA,IEA,IEA,IEA,IEA,IEA,IEA,IBA IEA,IBA IEA,IEA,IEA,IEA,IEA	ENSBTAG00000058782	FALSE
query_1	TRUE	4.84864e-53	178	188	47	0.25	0.264045	GO:0045111	GO:CC	intermediate filament cytoskeleton	19649	2128	GO:0005856	IEA,IEA,IEA,IBA IEA,IEA,IEA,IEA,IEA,IEA,IEA,IBA IEA,IBA IEA,IBA IEA,IBA IEA,IEA,IEA,IEA,IEA,IEA,IEA,IEA,IEA,IEA,IEA,IEA,IEA,IEA,IBA IEA,IEA,IEA,IEA,IEA,IEA,IEA,IEA,IEA,IEA,IEA,IEA,IEA,IEA,IBA IEA,IBA IEA,IEA,IEA,IEA,IEA	ENSBTAG00000066314	FALSE
query_1	TRUE	4.84864e-53	178	188	47	0.25	0.264045	GO:0045111	GO:CC	intermediate filament cytoskeleton	19649	2128	GO:0005856	IEA,IEA,IEA,IBA IEA,IEA,IEA,IEA,IEA,IEA,IEA,IBA IEA,IBA IEA,IBA IEA,IBA IEA,IEA,IEA,IEA,IEA,IEA,IEA,IEA,IEA,IEA,IEA,IEA,IEA,IEA,IBA IEA,IEA,IEA,IEA,IEA,IEA,IEA,IEA,IEA,IEA,IEA,IEA,IEA,IEA,IBA IEA,IBA IEA,IEA,IEA,IEA,IEA	ENSBTAG00000064362	FALSE
query_1	TRUE	4.84864e-53	178	188	47	0.25	0.264045	GO:0045111	GO:CC	intermediate filament cytoskeleton	19649	2128	GO:0005856	IEA,IEA,IEA,IBA IEA,IEA,IEA,IEA,IEA,IEA,IEA,IBA IEA,IBA IEA,IBA IEA,IBA IEA,IEA,IEA,IEA,IEA,IEA,IEA,IEA,IEA,IEA,IEA,IEA,IEA,IEA,IBA IEA,IEA,IEA,IEA,IEA,IEA,IEA,IEA,IEA,IEA,IEA,IEA,IEA,IEA,IBA IEA,IBA IEA,IEA,IEA,IEA,IEA	ENSBTAG00000050842	FALSE
query_1	TRUE	4.84864e-53	178	188	47	0.25	0.264045	GO:0045111	GO:CC	intermediate filament cytoskeleton	19649	2128	GO:0005856	IEA,IEA,IEA,IBA IEA,IEA,IEA,IEA,IEA,IEA,IEA,IBA IEA,IBA IEA,IBA IEA,IBA IEA,IEA,IEA,IEA,IEA,IEA,IEA,IEA,IEA,IEA,IEA,IEA,IEA,IEA,IBA IEA,IEA,IEA,IEA,IEA,IEA,IEA,IEA,IEA,IEA,IEA,IEA,IEA,IEA,IBA IEA,IBA IEA,IEA,IEA,IEA,IEA	ENSBTAG00000030555	FALSE	KRT28
query_1	TRUE	4.84864e-53	178	188	47	0.25	0.264045	GO:0045111	GO:CC	intermediate filament cytoskeleton	19649	2128	GO:0005856	IEA,IEA,IEA,IBA IEA,IEA,IEA,IEA,IEA,IEA,IEA,IBA IEA,IBA IEA,IBA IEA,IBA IEA,IEA,IEA,IEA,IEA,IEA,IEA,IEA,IEA,IEA,IEA,IEA,IEA,IEA,IBA IEA,IEA,IEA,IEA,IEA,IEA,IEA,IEA,IEA,IEA,IEA,IEA,IEA,IEA,IBA IEA,IBA IEA,IEA,IEA,IEA,IEA	ENSBTAG00000030542	FALSE	KRT25
query_1	TRUE	4.84864e-53	178	188	47	0.25	0.264045	GO:0045111	GO:CC	intermediate filament cytoskeleton	19649	2128	GO:0005856	IEA,IEA,IEA,IBA IEA,IEA,IEA,IEA,IEA,IEA,IEA,IBA IEA,IBA IEA,IBA IEA,IBA IEA,IEA,IEA,IEA,IEA,IEA,IEA,IEA,IEA,IEA,IEA,IEA,IEA,IEA,IBA IEA,IEA,IEA,IEA,IEA,IEA,IEA,IEA,IEA,IEA,IEA,IEA,IEA,IEA,IBA IEA,IBA IEA,IEA,IEA,IEA,IEA	ENSBTAG00000006806	FALSE	KRT17
query_1	TRUE	4.84864e-53	178	188	47	0.25	0.264045	GO:0045111	GO:CC	intermediate filament cytoskeleton	19649	2128	GO:0005856	IEA,IEA,IEA,IBA IEA,IEA,IEA,IEA,IEA,IEA,IEA,IBA IEA,IBA IEA,IBA IEA,IBA IEA,IEA,IEA,IEA,IEA,IEA,IEA,IEA,IEA,IEA,IEA,IEA,IEA,IEA,IBA IEA,IEA,IEA,IEA,IEA,IEA,IEA,IEA,IEA,IEA,IEA,IEA,IEA,IEA,IBA IEA,IBA IEA,IEA,IEA,IEA,IEA	ENSBTAG00000047262	FALSE	KRT42
query_1	TRUE	4.84864e-53	178	188	47	0.25	0.264045	GO:0045111	GO:CC	intermediate filament cytoskeleton	19649	2128	GO:0005856	IEA,IEA,IEA,IBA IEA,IEA,IEA,IEA,IEA,IEA,IEA,IBA IEA,IBA IEA,IBA IEA,IBA IEA,IEA,IEA,IEA,IEA,IEA,IEA,IEA,IEA,IEA,IEA,IEA,IEA,IEA,IBA IEA,IEA,IEA,IEA,IEA,IEA,IEA,IEA,IEA,IEA,IEA,IEA,IEA,IEA,IBA IEA,IBA IEA,IEA,IEA,IEA,IEA	ENSBTAG00000004905	FALSE	KRT19
query_1	TRUE	4.84864e-53	178	188	47	0.25	0.264045	GO:0045111	GO:CC	intermediate filament cytoskeleton	19649	2128	GO:0005856	IEA,IEA,IEA,IBA IEA,IEA,IEA,IEA,IEA,IEA,IEA,IBA IEA,IBA IEA,IBA IEA,IBA IEA,IEA,IEA,IEA,IEA,IEA,IEA,IEA,IEA,IEA,IEA,IEA,IEA,IEA,IBA IEA,IEA,IEA,IEA,IEA,IEA,IEA,IEA,IEA,IEA,IEA,IEA,IEA,IEA,IBA IEA,IBA IEA,IEA,IEA,IEA,IEA	ENSBTAG00000004903	FALSE	KRT15
query_1	TRUE	4.84864e-53	178	188	47	0.25	0.264045	GO:0045111	GO:CC	intermediate filament cytoskeleton	19649	2128	GO:0005856	IEA,IEA,IEA,IBA IEA,IEA,IEA,IEA,IEA,IEA,IEA,IBA IEA,IBA IEA,IBA IEA,IBA IEA,IEA,IEA,IEA,IEA,IEA,IEA,IEA,IEA,IEA,IEA,IEA,IEA,IEA,IBA IEA,IEA,IEA,IEA,IEA,IEA,IEA,IEA,IEA,IEA,IEA,IEA,IEA,IEA,IBA IEA,IBA IEA,IEA,IEA,IEA,IEA	ENSBTAG00000037553	FALSE	KRT33A
query_1	TRUE	4.84864e-53	178	188	47	0.25	0.264045	GO:0045111	GO:CC	intermediate filament cytoskeleton	19649	2128	GO:0005856	IEA,IEA,IEA,IBA IEA,IEA,IEA,IEA,IEA,IEA,IEA,IBA IEA,IBA IEA,IBA IEA,IBA IEA,IEA,IEA,IEA,IEA,IEA,IEA,IEA,IEA,IEA,IEA,IEA,IEA,IEA,IBA IEA,IEA,IEA,IEA,IEA,IEA,IEA,IEA,IEA,IEA,IEA,IEA,IEA,IEA,IBA IEA,IBA IEA,IEA,IEA,IEA,IEA	ENSBTAG00000016384	FALSE	KRT32
query_1	TRUE	5.22058e-37	88	188	30	0.159574	0.340909	GO:0045095	GO:CC	keratin filament	19649	2126	GO:0005882	IBA IEA,IBA,IBA,IBA,IBA,IEA,IEA,IEA,IEA,IEA,IEA,IEA,IEA,IEA,IEA,IEA,IEA,IEA,IEA,IEA,IEA,IEA,IEA,IEA,IEA,IEA,IEA,IEA,IBA,IBA	ENSBTAG00000020824	FALSE	KRT10
query_1	TRUE	5.22058e-37	88	188	30	0.159574	0.340909	GO:0045095	GO:CC	keratin filament	19649	2126	GO:0005882	IBA IEA,IBA,IBA,IBA,IBA,IEA,IEA,IEA,IEA,IEA,IEA,IEA,IEA,IEA,IEA,IEA,IEA,IEA,IEA,IEA,IEA,IEA,IEA,IEA,IEA,IEA,IEA,IEA,IBA,IBA	ENSBTAG00000007583	FALSE	KRT14
query_1	TRUE	5.22058e-37	88	188	30	0.159574	0.340909	GO:0045095	GO:CC	keratin filament	19649	2126	GO:0005882	IBA IEA,IBA,IBA,IBA,IBA,IEA,IEA,IEA,IEA,IEA,IEA,IEA,IEA,IEA,IEA,IEA,IEA,IEA,IEA,IEA,IEA,IEA,IEA,IEA,IEA,IEA,IEA,IEA,IBA,IBA	ENSBTAG00000050581	FALSE
query_1	TRUE	5.22058e-37	88	188	30	0.159574	0.340909	GO:0045095	GO:CC	keratin filament	19649	2126	GO:0005882	IBA IEA,IBA,IBA,IBA,IBA,IEA,IEA,IEA,IEA,IEA,IEA,IEA,IEA,IEA,IEA,IEA,IEA,IEA,IEA,IEA,IEA,IEA,IEA,IEA,IEA,IEA,IEA,IEA,IBA,IBA	ENSBTAG00000047165	FALSE	KRT9
query_1	TRUE	5.22058e-37	88	188	30	0.159574	0.340909	GO:0045095	GO:CC	keratin filament	19649	2126	GO:0005882	IBA IEA,IBA,IBA,IBA,IBA,IEA,IEA,IEA,IEA,IEA,IEA,IEA,IEA,IEA,IEA,IEA,IEA,IEA,IEA,IEA,IEA,IEA,IEA,IEA,IEA,IEA,IEA,IEA,IBA,IBA	ENSBTAG00000033766	FALSE	KRT16
query_1	TRUE	5.22058e-37	88	188	30	0.159574	0.340909	GO:0045095	GO:CC	keratin filament	19649	2126	GO:0005882	IBA IEA,IBA,IBA,IBA,IBA,IEA,IEA,IEA,IEA,IEA,IEA,IEA,IEA,IEA,IEA,IEA,IEA,IEA,IEA,IEA,IEA,IEA,IEA,IEA,IEA,IEA,IEA,IEA,IBA,IBA	ENSBTAG00000050460	FALSE
query_1	TRUE	5.22058e-37	88	188	30	0.159574	0.340909	GO:0045095	GO:CC	keratin filament	19649	2126	GO:0005882	IBA IEA,IBA,IBA,IBA,IBA,IEA,IEA,IEA,IEA,IEA,IEA,IEA,IEA,IEA,IEA,IEA,IEA,IEA,IEA,IEA,IEA,IEA,IEA,IEA,IEA,IEA,IEA,IEA,IBA,IBA	ENSBTAG00000038759	FALSE
query_1	TRUE	5.22058e-37	88	188	30	0.159574	0.340909	GO:0045095	GO:CC	keratin filament	19649	2126	GO:0005882	IBA IEA,IBA,IBA,IBA,IBA,IEA,IEA,IEA,IEA,IEA,IEA,IEA,IEA,IEA,IEA,IEA,IEA,IEA,IEA,IEA,IEA,IEA,IEA,IEA,IEA,IEA,IEA,IEA,IBA,IBA	ENSBTAG00000039644	FALSE
query_1	TRUE	5.22058e-37	88	188	30	0.159574	0.340909	GO:0045095	GO:CC	keratin filament	19649	2126	GO:0005882	IBA IEA,IBA,IBA,IBA,IBA,IEA,IEA,IEA,IEA,IEA,IEA,IEA,IEA,IEA,IEA,IEA,IEA,IEA,IEA,IEA,IEA,IEA,IEA,IEA,IEA,IEA,IEA,IEA,IBA,IBA	ENSBTAG00000064990	FALSE	KRTAP4-7
query_1	TRUE	5.22058e-37	88	188	30	0.159574	0.340909	GO:0045095	GO:CC	keratin filament	19649	2126	GO:0005882	IBA IEA,IBA,IBA,IBA,IBA,IEA,IEA,IEA,IEA,IEA,IEA,IEA,IEA,IEA,IEA,IEA,IEA,IEA,IEA,IEA,IEA,IEA,IEA,IEA,IEA,IEA,IEA,IEA,IBA,IBA	ENSBTAG00000053670	FALSE
query_1	TRUE	5.22058e-37	88	188	30	0.159574	0.340909	GO:0045095	GO:CC	keratin filament	19649	2126	GO:0005882	IBA IEA,IBA,IBA,IBA,IBA,IEA,IEA,IEA,IEA,IEA,IEA,IEA,IEA,IEA,IEA,IEA,IEA,IEA,IEA,IEA,IEA,IEA,IEA,IEA,IEA,IEA,IEA,IEA,IBA,IBA	ENSBTAG00000068572	FALSE
query_1	TRUE	5.22058e-37	88	188	30	0.159574	0.340909	GO:0045095	GO:CC	keratin filament	19649	2126	GO:0005882	IBA IEA,IBA,IBA,IBA,IBA,IEA,IEA,IEA,IEA,IEA,IEA,IEA,IEA,IEA,IEA,IEA,IEA,IEA,IEA,IEA,IEA,IEA,IEA,IEA,IEA,IEA,IEA,IEA,IBA,IBA	ENSBTAG00000054957	FALSE
query_1	TRUE	5.22058e-37	88	188	30	0.159574	0.340909	GO:0045095	GO:CC	keratin filament	19649	2126	GO:0005882	IBA IEA,IBA,IBA,IBA,IBA,IEA,IEA,IEA,IEA,IEA,IEA,IEA,IEA,IEA,IEA,IEA,IEA,IEA,IEA,IEA,IEA,IEA,IEA,IEA,IEA,IEA,IEA,IEA,IBA,IBA	ENSBTAG00000040229	FALSE
query_1	TRUE	5.22058e-37	88	188	30	0.159574	0.340909	GO:0045095	GO:CC	keratin filament	19649	2126	GO:0005882	IBA IEA,IBA,IBA,IBA,IBA,IEA,IEA,IEA,IEA,IEA,IEA,IEA,IEA,IEA,IEA,IEA,IEA,IEA,IEA,IEA,IEA,IEA,IEA,IEA,IEA,IEA,IEA,IEA,IBA,IBA	ENSBTAG00000064860	FALSE	KRTAP9-2
query_1	TRUE	5.22058e-37	88	188	30	0.159574	0.340909	GO:0045095	GO:CC	keratin filament	19649	2126	GO:0005882	IBA IEA,IBA,IBA,IBA,IBA,IEA,IEA,IEA,IEA,IEA,IEA,IEA,IEA,IEA,IEA,IEA,IEA,IEA,IEA,IEA,IEA,IEA,IEA,IEA,IEA,IEA,IEA,IEA,IBA,IBA	ENSBTAG00000069163	FALSE	KRTAP16-1
query_1	TRUE	5.22058e-37	88	188	30	0.159574	0.340909	GO:0045095	GO:CC	keratin filament	19649	2126	GO:0005882	IBA IEA,IBA,IBA,IBA,IBA,IEA,IEA,IEA,IEA,IEA,IEA,IEA,IEA,IEA,IEA,IEA,IEA,IEA,IEA,IEA,IEA,IEA,IEA,IEA,IEA,IEA,IEA,IEA,IBA,IBA	ENSBTAG00000046124	FALSE	KRT36
query_1	TRUE	5.22058e-37	88	188	30	0.159574	0.340909	GO:0045095	GO:CC	keratin filament	19649	2126	GO:0005882	IBA IEA,IBA,IBA,IBA,IBA,IEA,IEA,IEA,IEA,IEA,IEA,IEA,IEA,IEA,IEA,IEA,IEA,IEA,IEA,IEA,IEA,IEA,IEA,IEA,IEA,IEA,IEA,IEA,IBA,IBA	ENSBTAG00000054927	FALSE	KRTAP3-3
query_1	TRUE	5.22058e-37	88	188	30	0.159574	0.340909	GO:0045095	GO:CC	keratin filament	19649	2126	GO:0005882	IBA IEA,IBA,IBA,IBA,IBA,IEA,IEA,IEA,IEA,IEA,IEA,IEA,IEA,IEA,IEA,IEA,IEA,IEA,IEA,IEA,IEA,IEA,IEA,IEA,IEA,IEA,IEA,IEA,IBA,IBA	ENSBTAG00000054092	FALSE
query_1	TRUE	5.22058e-37	88	188	30	0.159574	0.340909	GO:0045095	GO:CC	keratin filament	19649	2126	GO:0005882	IBA IEA,IBA,IBA,IBA,IBA,IEA,IEA,IEA,IEA,IEA,IEA,IEA,IEA,IEA,IEA,IEA,IEA,IEA,IEA,IEA,IEA,IEA,IEA,IEA,IEA,IEA,IEA,IEA,IBA,IBA	ENSBTAG00000054542	FALSE
query_1	TRUE	5.22058e-37	88	188	30	0.159574	0.340909	GO:0045095	GO:CC	keratin filament	19649	2126	GO:0005882	IBA IEA,IBA,IBA,IBA,IBA,IEA,IEA,IEA,IEA,IEA,IEA,IEA,IEA,IEA,IEA,IEA,IEA,IEA,IEA,IEA,IEA,IEA,IEA,IEA,IEA,IEA,IEA,IEA,IBA,IBA	ENSBTAG00000052919	FALSE	KRTAP3-1
query_1	TRUE	5.22058e-37	88	188	30	0.159574	0.340909	GO:0045095	GO:CC	keratin filament	19649	2126	GO:0005882	IBA IEA,IBA,IBA,IBA,IBA,IEA,IEA,IEA,IEA,IEA,IEA,IEA,IEA,IEA,IEA,IEA,IEA,IEA,IEA,IEA,IEA,IEA,IEA,IEA,IEA,IEA,IEA,IEA,IBA,IBA	ENSBTAG00000056481	FALSE
query_1	TRUE	5.22058e-37	88	188	30	0.159574	0.340909	GO:0045095	GO:CC	keratin filament	19649	2126	GO:0005882	IBA IEA,IBA,IBA,IBA,IBA,IEA,IEA,IEA,IEA,IEA,IEA,IEA,IEA,IEA,IEA,IEA,IEA,IEA,IEA,IEA,IEA,IEA,IEA,IEA,IEA,IEA,IEA,IEA,IBA,IBA	ENSBTAG00000054462	FALSE
query_1	TRUE	5.22058e-37	88	188	30	0.159574	0.340909	GO:0045095	GO:CC	keratin filament	19649	2126	GO:0005882	IBA IEA,IBA,IBA,IBA,IBA,IEA,IEA,IEA,IEA,IEA,IEA,IEA,IEA,IEA,IEA,IEA,IEA,IEA,IEA,IEA,IEA,IEA,IEA,IEA,IEA,IEA,IEA,IEA,IBA,IBA	ENSBTAG00000065481	FALSE
query_1	TRUE	5.22058e-37	88	188	30	0.159574	0.340909	GO:0045095	GO:CC	keratin filament	19649	2126	GO:0005882	IBA IEA,IBA,IBA,IBA,IBA,IEA,IEA,IEA,IEA,IEA,IEA,IEA,IEA,IEA,IEA,IEA,IEA,IEA,IEA,IEA,IEA,IEA,IEA,IEA,IEA,IEA,IEA,IEA,IBA,IBA	ENSBTAG00000058782	FALSE
query_1	TRUE	5.22058e-37	88	188	30	0.159574	0.340909	GO:0045095	GO:CC	keratin filament	19649	2126	GO:0005882	IBA IEA,IBA,IBA,IBA,IBA,IEA,IEA,IEA,IEA,IEA,IEA,IEA,IEA,IEA,IEA,IEA,IEA,IEA,IEA,IEA,IEA,IEA,IEA,IEA,IEA,IEA,IEA,IEA,IBA,IBA	ENSBTAG00000066314	FALSE
query_1	TRUE	5.22058e-37	88	188	30	0.159574	0.340909	GO:0045095	GO:CC	keratin filament	19649	2126	GO:0005882	IBA IEA,IBA,IBA,IBA,IBA,IEA,IEA,IEA,IEA,IEA,IEA,IEA,IEA,IEA,IEA,IEA,IEA,IEA,IEA,IEA,IEA,IEA,IEA,IEA,IEA,IEA,IEA,IEA,IBA,IBA	ENSBTAG00000064362	FALSE
query_1	TRUE	5.22058e-37	88	188	30	0.159574	0.340909	GO:0045095	GO:CC	keratin filament	19649	2126	GO:0005882	IBA IEA,IBA,IBA,IBA,IBA,IEA,IEA,IEA,IEA,IEA,IEA,IEA,IEA,IEA,IEA,IEA,IEA,IEA,IEA,IEA,IEA,IEA,IEA,IEA,IEA,IEA,IEA,IEA,IBA,IBA	ENSBTAG00000050842	FALSE
query_1	TRUE	5.22058e-37	88	188	30	0.159574	0.340909	GO:0045095	GO:CC	keratin filament	19649	2126	GO:0005882	IBA IEA,IBA,IBA,IBA,IBA,IEA,IEA,IEA,IEA,IEA,IEA,IEA,IEA,IEA,IEA,IEA,IEA,IEA,IEA,IEA,IEA,IEA,IEA,IEA,IEA,IEA,IEA,IEA,IBA,IBA	ENSBTAG00000030542	FALSE	KRT25
query_1	TRUE	5.22058e-37	88	188	30	0.159574	0.340909	GO:0045095	GO:CC	keratin filament	19649	2126	GO:0005882	IBA IEA,IBA,IBA,IBA,IBA,IEA,IEA,IEA,IEA,IEA,IEA,IEA,IEA,IEA,IEA,IEA,IEA,IEA,IEA,IEA,IEA,IEA,IEA,IEA,IEA,IEA,IEA,IEA,IBA,IBA	ENSBTAG00000006806	FALSE	KRT17
query_1	TRUE	5.22058e-37	88	188	30	0.159574	0.340909	GO:0045095	GO:CC	keratin filament	19649	2126	GO:0005882	IBA IEA,IBA,IBA,IBA,IBA,IEA,IEA,IEA,IEA,IEA,IEA,IEA,IEA,IEA,IEA,IEA,IEA,IEA,IEA,IEA,IEA,IEA,IEA,IEA,IEA,IEA,IEA,IEA,IBA,IBA	ENSBTAG00000047262	FALSE	KRT42
query_1	TRUE	8.23952e-32	577	188	50	0.265957	0.0866551	GO:0099513	GO:CC	polymeric cytoskeletal fiber	19649	3366	GO:0005856, GO:0099512	IBA,IEA,IEA,IEA,IBA IEA,IEA,IEA,IEA,IEA,IEA,IEA,IBA IEA,IBA IEA,IBA IEA,IBA IEA,IEA,IEA,IEA,IEA,IEA,IEA,IEA,IEA,IEA,IEA,IEA,IEA,IEA,IEA,IEA,IEA,IEA,IEA,IEA,IEA,IEA,IEA,IEA,IEA,IEA,IEA,IEA,IBA IEA,IBA IEA,IEA,IEA,IEA,IEA,IEA,IEA	ENSBTAG00000004832	FALSE	KIF21A
query_1	TRUE	8.23952e-32	577	188	50	0.265957	0.0866551	GO:0099513	GO:CC	polymeric cytoskeletal fiber	19649	3366	GO:0005856, GO:0099512	IBA,IEA,IEA,IEA,IBA IEA,IEA,IEA,IEA,IEA,IEA,IEA,IBA IEA,IBA IEA,IBA IEA,IBA IEA,IEA,IEA,IEA,IEA,IEA,IEA,IEA,IEA,IEA,IEA,IEA,IEA,IEA,IEA,IEA,IEA,IEA,IEA,IEA,IEA,IEA,IEA,IEA,IEA,IEA,IEA,IEA,IBA IEA,IBA IEA,IEA,IEA,IEA,IEA,IEA,IEA	ENSBTAG00000030539	FALSE	KRT222
query_1	TRUE	8.23952e-32	577	188	50	0.265957	0.0866551	GO:0099513	GO:CC	polymeric cytoskeletal fiber	19649	3366	GO:0005856, GO:0099512	IBA,IEA,IEA,IEA,IBA IEA,IEA,IEA,IEA,IEA,IEA,IEA,IBA IEA,IBA IEA,IBA IEA,IBA IEA,IEA,IEA,IEA,IEA,IEA,IEA,IEA,IEA,IEA,IEA,IEA,IEA,IEA,IEA,IEA,IEA,IEA,IEA,IEA,IEA,IEA,IEA,IEA,IEA,IEA,IEA,IEA,IBA IEA,IBA IEA,IEA,IEA,IEA,IEA,IEA,IEA	ENSBTAG00000030548	FALSE	KRT27
query_1	TRUE	8.23952e-32	577	188	50	0.265957	0.0866551	GO:0099513	GO:CC	polymeric cytoskeletal fiber	19649	3366	GO:0005856, GO:0099512	IBA,IEA,IEA,IEA,IBA IEA,IEA,IEA,IEA,IEA,IEA,IEA,IBA IEA,IBA IEA,IBA IEA,IBA IEA,IEA,IEA,IEA,IEA,IEA,IEA,IEA,IEA,IEA,IEA,IEA,IEA,IEA,IEA,IEA,IEA,IEA,IEA,IEA,IEA,IEA,IEA,IEA,IEA,IEA,IEA,IEA,IBA IEA,IBA IEA,IEA,IEA,IEA,IEA,IEA,IEA	ENSBTAG00000040279	FALSE	KRT24
query_1	TRUE	8.23952e-32	577	188	50	0.265957	0.0866551	GO:0099513	GO:CC	polymeric cytoskeletal fiber	19649	3366	GO:0005856, GO:0099512	IBA,IEA,IEA,IEA,IBA IEA,IEA,IEA,IEA,IEA,IEA,IEA,IBA IEA,IBA IEA,IBA IEA,IBA IEA,IEA,IEA,IEA,IEA,IEA,IEA,IEA,IEA,IEA,IEA,IEA,IEA,IEA,IEA,IEA,IEA,IEA,IEA,IEA,IEA,IEA,IEA,IEA,IEA,IEA,IEA,IEA,IBA IEA,IBA IEA,IEA,IEA,IEA,IEA,IEA,IEA	ENSBTAG00000020824	FALSE	KRT10
query_1	TRUE	8.23952e-32	577	188	50	0.265957	0.0866551	GO:0099513	GO:CC	polymeric cytoskeletal fiber	19649	3366	GO:0005856, GO:0099512	IBA,IEA,IEA,IEA,IBA IEA,IEA,IEA,IEA,IEA,IEA,IEA,IBA IEA,IBA IEA,IBA IEA,IBA IEA,IEA,IEA,IEA,IEA,IEA,IEA,IEA,IEA,IEA,IEA,IEA,IEA,IEA,IEA,IEA,IEA,IEA,IEA,IEA,IEA,IEA,IEA,IEA,IEA,IEA,IEA,IEA,IBA IEA,IBA IEA,IEA,IEA,IEA,IEA,IEA,IEA	ENSBTAG00000017685	FALSE	JUP
query_1	TRUE	8.23952e-32	577	188	50	0.265957	0.0866551	GO:0099513	GO:CC	polymeric cytoskeletal fiber	19649	3366	GO:0005856, GO:0099512	IBA,IEA,IEA,IEA,IBA IEA,IEA,IEA,IEA,IEA,IEA,IEA,IBA IEA,IBA IEA,IBA IEA,IBA IEA,IEA,IEA,IEA,IEA,IEA,IEA,IEA,IEA,IEA,IEA,IEA,IEA,IEA,IEA,IEA,IEA,IEA,IEA,IEA,IEA,IEA,IEA,IEA,IEA,IEA,IEA,IEA,IBA IEA,IBA IEA,IEA,IEA,IEA,IEA,IEA,IEA	ENSBTAG00000015518	FALSE	KRT12
query_1	TRUE	8.23952e-32	577	188	50	0.265957	0.0866551	GO:0099513	GO:CC	polymeric cytoskeletal fiber	19649	3366	GO:0005856, GO:0099512	IBA,IEA,IEA,IEA,IBA IEA,IEA,IEA,IEA,IEA,IEA,IEA,IBA IEA,IBA IEA,IBA IEA,IBA IEA,IEA,IEA,IEA,IEA,IEA,IEA,IEA,IEA,IEA,IEA,IEA,IEA,IEA,IEA,IEA,IEA,IEA,IEA,IEA,IEA,IEA,IEA,IEA,IEA,IEA,IEA,IEA,IBA IEA,IBA IEA,IEA,IEA,IEA,IEA,IEA,IEA	ENSBTAG00000007794	FALSE	KRT20
query_1	TRUE	8.23952e-32	577	188	50	0.265957	0.0866551	GO:0099513	GO:CC	polymeric cytoskeletal fiber	19649	3366	GO:0005856, GO:0099512	IBA,IEA,IEA,IEA,IBA IEA,IEA,IEA,IEA,IEA,IEA,IEA,IBA IEA,IBA IEA,IBA IEA,IBA IEA,IEA,IEA,IEA,IEA,IEA,IEA,IEA,IEA,IEA,IEA,IEA,IEA,IEA,IEA,IEA,IEA,IEA,IEA,IEA,IEA,IEA,IEA,IEA,IEA,IEA,IEA,IEA,IBA IEA,IBA IEA,IEA,IEA,IEA,IEA,IEA,IEA	ENSBTAG00000040460	FALSE	KRT23
query_1	TRUE	8.23952e-32	577	188	50	0.265957	0.0866551	GO:0099513	GO:CC	polymeric cytoskeletal fiber	19649	3366	GO:0005856, GO:0099512	IBA,IEA,IEA,IEA,IBA IEA,IEA,IEA,IEA,IEA,IEA,IEA,IBA IEA,IBA IEA,IBA IEA,IBA IEA,IEA,IEA,IEA,IEA,IEA,IEA,IEA,IEA,IEA,IEA,IEA,IEA,IEA,IEA,IEA,IEA,IEA,IEA,IEA,IEA,IEA,IEA,IEA,IEA,IEA,IEA,IEA,IBA IEA,IBA IEA,IEA,IEA,IEA,IEA,IEA,IEA	ENSBTAG00000020078	FALSE	KRT39
query_1	TRUE	8.23952e-32	577	188	50	0.265957	0.0866551	GO:0099513	GO:CC	polymeric cytoskeletal fiber	19649	3366	GO:0005856, GO:0099512	IBA,IEA,IEA,IEA,IBA IEA,IEA,IEA,IEA,IEA,IEA,IEA,IBA IEA,IBA IEA,IBA IEA,IBA IEA,IEA,IEA,IEA,IEA,IEA,IEA,IEA,IEA,IEA,IEA,IEA,IEA,IEA,IEA,IEA,IEA,IEA,IEA,IEA,IEA,IEA,IEA,IEA,IEA,IEA,IEA,IEA,IBA IEA,IBA IEA,IEA,IEA,IEA,IEA,IEA,IEA	ENSBTAG00000017408	FALSE	KRT40
query_1	TRUE	8.23952e-32	577	188	50	0.265957	0.0866551	GO:0099513	GO:CC	polymeric cytoskeletal fiber	19649	3366	GO:0005856, GO:0099512	IBA,IEA,IEA,IEA,IBA IEA,IEA,IEA,IEA,IEA,IEA,IEA,IBA IEA,IBA IEA,IBA IEA,IBA IEA,IEA,IEA,IEA,IEA,IEA,IEA,IEA,IEA,IEA,IEA,IEA,IEA,IEA,IEA,IEA,IEA,IEA,IEA,IEA,IEA,IEA,IEA,IEA,IEA,IEA,IEA,IEA,IBA IEA,IBA IEA,IEA,IEA,IEA,IEA,IEA,IEA	ENSBTAG00000007583	FALSE	KRT14
query_1	TRUE	8.23952e-32	577	188	50	0.265957	0.0866551	GO:0099513	GO:CC	polymeric cytoskeletal fiber	19649	3366	GO:0005856, GO:0099512	IBA,IEA,IEA,IEA,IBA IEA,IEA,IEA,IEA,IEA,IEA,IEA,IBA IEA,IBA IEA,IBA IEA,IBA IEA,IEA,IEA,IEA,IEA,IEA,IEA,IEA,IEA,IEA,IEA,IEA,IEA,IEA,IEA,IEA,IEA,IEA,IEA,IEA,IEA,IEA,IEA,IEA,IEA,IEA,IEA,IEA,IBA IEA,IBA IEA,IEA,IEA,IEA,IEA,IEA,IEA	ENSBTAG00000050581	FALSE
query_1	TRUE	8.23952e-32	577	188	50	0.265957	0.0866551	GO:0099513	GO:CC	polymeric cytoskeletal fiber	19649	3366	GO:0005856, GO:0099512	IBA,IEA,IEA,IEA,IBA IEA,IEA,IEA,IEA,IEA,IEA,IEA,IBA IEA,IBA IEA,IBA IEA,IBA IEA,IEA,IEA,IEA,IEA,IEA,IEA,IEA,IEA,IEA,IEA,IEA,IEA,IEA,IEA,IEA,IEA,IEA,IEA,IEA,IEA,IEA,IEA,IEA,IEA,IEA,IEA,IEA,IBA IEA,IBA IEA,IEA,IEA,IEA,IEA,IEA,IEA	ENSBTAG00000047165	FALSE	KRT9
query_1	TRUE	8.23952e-32	577	188	50	0.265957	0.0866551	GO:0099513	GO:CC	polymeric cytoskeletal fiber	19649	3366	GO:0005856, GO:0099512	IBA,IEA,IEA,IEA,IBA IEA,IEA,IEA,IEA,IEA,IEA,IEA,IBA IEA,IBA IEA,IBA IEA,IBA IEA,IEA,IEA,IEA,IEA,IEA,IEA,IEA,IEA,IEA,IEA,IEA,IEA,IEA,IEA,IEA,IEA,IEA,IEA,IEA,IEA,IEA,IEA,IEA,IEA,IEA,IEA,IEA,IBA IEA,IBA IEA,IEA,IEA,IEA,IEA,IEA,IEA	ENSBTAG00000033766	FALSE	KRT16
query_1	TRUE	8.23952e-32	577	188	50	0.265957	0.0866551	GO:0099513	GO:CC	polymeric cytoskeletal fiber	19649	3366	GO:0005856, GO:0099512	IBA,IEA,IEA,IEA,IBA IEA,IEA,IEA,IEA,IEA,IEA,IEA,IBA IEA,IBA IEA,IBA IEA,IBA IEA,IEA,IEA,IEA,IEA,IEA,IEA,IEA,IEA,IEA,IEA,IEA,IEA,IEA,IEA,IEA,IEA,IEA,IEA,IEA,IEA,IEA,IEA,IEA,IEA,IEA,IEA,IEA,IBA IEA,IBA IEA,IEA,IEA,IEA,IEA,IEA,IEA	ENSBTAG00000050460	FALSE
query_1	TRUE	8.23952e-32	577	188	50	0.265957	0.0866551	GO:0099513	GO:CC	polymeric cytoskeletal fiber	19649	3366	GO:0005856, GO:0099512	IBA,IEA,IEA,IEA,IBA IEA,IEA,IEA,IEA,IEA,IEA,IEA,IBA IEA,IBA IEA,IBA IEA,IBA IEA,IEA,IEA,IEA,IEA,IEA,IEA,IEA,IEA,IEA,IEA,IEA,IEA,IEA,IEA,IEA,IEA,IEA,IEA,IEA,IEA,IEA,IEA,IEA,IEA,IEA,IEA,IEA,IBA IEA,IBA IEA,IEA,IEA,IEA,IEA,IEA,IEA	ENSBTAG00000038759	FALSE
query_1	TRUE	8.23952e-32	577	188	50	0.265957	0.0866551	GO:0099513	GO:CC	polymeric cytoskeletal fiber	19649	3366	GO:0005856, GO:0099512	IBA,IEA,IEA,IEA,IBA IEA,IEA,IEA,IEA,IEA,IEA,IEA,IBA IEA,IBA IEA,IBA IEA,IBA IEA,IEA,IEA,IEA,IEA,IEA,IEA,IEA,IEA,IEA,IEA,IEA,IEA,IEA,IEA,IEA,IEA,IEA,IEA,IEA,IEA,IEA,IEA,IEA,IEA,IEA,IEA,IEA,IBA IEA,IBA IEA,IEA,IEA,IEA,IEA,IEA,IEA	ENSBTAG00000039644	FALSE
query_1	TRUE	8.23952e-32	577	188	50	0.265957	0.0866551	GO:0099513	GO:CC	polymeric cytoskeletal fiber	19649	3366	GO:0005856, GO:0099512	IBA,IEA,IEA,IEA,IBA IEA,IEA,IEA,IEA,IEA,IEA,IEA,IBA IEA,IBA IEA,IBA IEA,IBA IEA,IEA,IEA,IEA,IEA,IEA,IEA,IEA,IEA,IEA,IEA,IEA,IEA,IEA,IEA,IEA,IEA,IEA,IEA,IEA,IEA,IEA,IEA,IEA,IEA,IEA,IEA,IEA,IBA IEA,IBA IEA,IEA,IEA,IEA,IEA,IEA,IEA	ENSBTAG00000064990	FALSE	KRTAP4-7
query_1	TRUE	8.23952e-32	577	188	50	0.265957	0.0866551	GO:0099513	GO:CC	polymeric cytoskeletal fiber	19649	3366	GO:0005856, GO:0099512	IBA,IEA,IEA,IEA,IBA IEA,IEA,IEA,IEA,IEA,IEA,IEA,IBA IEA,IBA IEA,IBA IEA,IBA IEA,IEA,IEA,IEA,IEA,IEA,IEA,IEA,IEA,IEA,IEA,IEA,IEA,IEA,IEA,IEA,IEA,IEA,IEA,IEA,IEA,IEA,IEA,IEA,IEA,IEA,IEA,IEA,IBA IEA,IBA IEA,IEA,IEA,IEA,IEA,IEA,IEA	ENSBTAG00000053670	FALSE
query_1	TRUE	8.23952e-32	577	188	50	0.265957	0.0866551	GO:0099513	GO:CC	polymeric cytoskeletal fiber	19649	3366	GO:0005856, GO:0099512	IBA,IEA,IEA,IEA,IBA IEA,IEA,IEA,IEA,IEA,IEA,IEA,IBA IEA,IBA IEA,IBA IEA,IBA IEA,IEA,IEA,IEA,IEA,IEA,IEA,IEA,IEA,IEA,IEA,IEA,IEA,IEA,IEA,IEA,IEA,IEA,IEA,IEA,IEA,IEA,IEA,IEA,IEA,IEA,IEA,IEA,IBA IEA,IBA IEA,IEA,IEA,IEA,IEA,IEA,IEA	ENSBTAG00000068572	FALSE
query_1	TRUE	8.23952e-32	577	188	50	0.265957	0.0866551	GO:0099513	GO:CC	polymeric cytoskeletal fiber	19649	3366	GO:0005856, GO:0099512	IBA,IEA,IEA,IEA,IBA IEA,IEA,IEA,IEA,IEA,IEA,IEA,IBA IEA,IBA IEA,IBA IEA,IBA IEA,IEA,IEA,IEA,IEA,IEA,IEA,IEA,IEA,IEA,IEA,IEA,IEA,IEA,IEA,IEA,IEA,IEA,IEA,IEA,IEA,IEA,IEA,IEA,IEA,IEA,IEA,IEA,IBA IEA,IBA IEA,IEA,IEA,IEA,IEA,IEA,IEA	ENSBTAG00000054957	FALSE
query_1	TRUE	8.23952e-32	577	188	50	0.265957	0.0866551	GO:0099513	GO:CC	polymeric cytoskeletal fiber	19649	3366	GO:0005856, GO:0099512	IBA,IEA,IEA,IEA,IBA IEA,IEA,IEA,IEA,IEA,IEA,IEA,IBA IEA,IBA IEA,IBA IEA,IBA IEA,IEA,IEA,IEA,IEA,IEA,IEA,IEA,IEA,IEA,IEA,IEA,IEA,IEA,IEA,IEA,IEA,IEA,IEA,IEA,IEA,IEA,IEA,IEA,IEA,IEA,IEA,IEA,IBA IEA,IBA IEA,IEA,IEA,IEA,IEA,IEA,IEA	ENSBTAG00000040229	FALSE
query_1	TRUE	8.23952e-32	577	188	50	0.265957	0.0866551	GO:0099513	GO:CC	polymeric cytoskeletal fiber	19649	3366	GO:0005856, GO:0099512	IBA,IEA,IEA,IEA,IBA IEA,IEA,IEA,IEA,IEA,IEA,IEA,IBA IEA,IBA IEA,IBA IEA,IBA IEA,IEA,IEA,IEA,IEA,IEA,IEA,IEA,IEA,IEA,IEA,IEA,IEA,IEA,IEA,IEA,IEA,IEA,IEA,IEA,IEA,IEA,IEA,IEA,IEA,IEA,IEA,IEA,IBA IEA,IBA IEA,IEA,IEA,IEA,IEA,IEA,IEA	ENSBTAG00000064860	FALSE	KRTAP9-2
query_1	TRUE	8.23952e-32	577	188	50	0.265957	0.0866551	GO:0099513	GO:CC	polymeric cytoskeletal fiber	19649	3366	GO:0005856, GO:0099512	IBA,IEA,IEA,IEA,IBA IEA,IEA,IEA,IEA,IEA,IEA,IEA,IBA IEA,IBA IEA,IBA IEA,IBA IEA,IEA,IEA,IEA,IEA,IEA,IEA,IEA,IEA,IEA,IEA,IEA,IEA,IEA,IEA,IEA,IEA,IEA,IEA,IEA,IEA,IEA,IEA,IEA,IEA,IEA,IEA,IEA,IBA IEA,IBA IEA,IEA,IEA,IEA,IEA,IEA,IEA	ENSBTAG00000069163	FALSE	KRTAP16-1
query_1	TRUE	8.23952e-32	577	188	50	0.265957	0.0866551	GO:0099513	GO:CC	polymeric cytoskeletal fiber	19649	3366	GO:0005856, GO:0099512	IBA,IEA,IEA,IEA,IBA IEA,IEA,IEA,IEA,IEA,IEA,IEA,IBA IEA,IBA IEA,IBA IEA,IBA IEA,IEA,IEA,IEA,IEA,IEA,IEA,IEA,IEA,IEA,IEA,IEA,IEA,IEA,IEA,IEA,IEA,IEA,IEA,IEA,IEA,IEA,IEA,IEA,IEA,IEA,IEA,IEA,IBA IEA,IBA IEA,IEA,IEA,IEA,IEA,IEA,IEA	ENSBTAG00000013685	FALSE	KRT31
query_1	TRUE	8.23952e-32	577	188	50	0.265957	0.0866551	GO:0099513	GO:CC	polymeric cytoskeletal fiber	19649	3366	GO:0005856, GO:0099512	IBA,IEA,IEA,IEA,IBA IEA,IEA,IEA,IEA,IEA,IEA,IEA,IBA IEA,IBA IEA,IBA IEA,IBA IEA,IEA,IEA,IEA,IEA,IEA,IEA,IEA,IEA,IEA,IEA,IEA,IEA,IEA,IEA,IEA,IEA,IEA,IEA,IEA,IEA,IEA,IEA,IEA,IEA,IEA,IEA,IEA,IBA IEA,IBA IEA,IEA,IEA,IEA,IEA,IEA,IEA	ENSBTAG00000000573	FALSE	KRT37
query_1	TRUE	8.23952e-32	577	188	50	0.265957	0.0866551	GO:0099513	GO:CC	polymeric cytoskeletal fiber	19649	3366	GO:0005856, GO:0099512	IBA,IEA,IEA,IEA,IBA IEA,IEA,IEA,IEA,IEA,IEA,IEA,IBA IEA,IBA IEA,IBA IEA,IBA IEA,IEA,IEA,IEA,IEA,IEA,IEA,IEA,IEA,IEA,IEA,IEA,IEA,IEA,IEA,IEA,IEA,IEA,IEA,IEA,IEA,IEA,IEA,IEA,IEA,IEA,IEA,IEA,IBA IEA,IBA IEA,IEA,IEA,IEA,IEA,IEA,IEA	ENSBTAG00000053139	FALSE
query_1	TRUE	8.23952e-32	577	188	50	0.265957	0.0866551	GO:0099513	GO:CC	polymeric cytoskeletal fiber	19649	3366	GO:0005856, GO:0099512	IBA,IEA,IEA,IEA,IBA IEA,IEA,IEA,IEA,IEA,IEA,IEA,IBA IEA,IBA IEA,IBA IEA,IBA IEA,IEA,IEA,IEA,IEA,IEA,IEA,IEA,IEA,IEA,IEA,IEA,IEA,IEA,IEA,IEA,IEA,IEA,IEA,IEA,IEA,IEA,IEA,IEA,IEA,IEA,IEA,IEA,IBA IEA,IBA IEA,IEA,IEA,IEA,IEA,IEA,IEA	ENSBTAG00000046124	FALSE	KRT36
query_1	TRUE	8.23952e-32	577	188	50	0.265957	0.0866551	GO:0099513	GO:CC	polymeric cytoskeletal fiber	19649	3366	GO:0005856, GO:0099512	IBA,IEA,IEA,IEA,IBA IEA,IEA,IEA,IEA,IEA,IEA,IEA,IBA IEA,IBA IEA,IBA IEA,IBA IEA,IEA,IEA,IEA,IEA,IEA,IEA,IEA,IEA,IEA,IEA,IEA,IEA,IEA,IEA,IEA,IEA,IEA,IEA,IEA,IEA,IEA,IEA,IEA,IEA,IEA,IEA,IEA,IBA IEA,IBA IEA,IEA,IEA,IEA,IEA,IEA,IEA	ENSBTAG00000054927	FALSE	KRTAP3-3
query_1	TRUE	8.23952e-32	577	188	50	0.265957	0.0866551	GO:0099513	GO:CC	polymeric cytoskeletal fiber	19649	3366	GO:0005856, GO:0099512	IBA,IEA,IEA,IEA,IBA IEA,IEA,IEA,IEA,IEA,IEA,IEA,IBA IEA,IBA IEA,IBA IEA,IBA IEA,IEA,IEA,IEA,IEA,IEA,IEA,IEA,IEA,IEA,IEA,IEA,IEA,IEA,IEA,IEA,IEA,IEA,IEA,IEA,IEA,IEA,IEA,IEA,IEA,IEA,IEA,IEA,IBA IEA,IBA IEA,IEA,IEA,IEA,IEA,IEA,IEA	ENSBTAG00000054092	FALSE
query_1	TRUE	8.23952e-32	577	188	50	0.265957	0.0866551	GO:0099513	GO:CC	polymeric cytoskeletal fiber	19649	3366	GO:0005856, GO:0099512	IBA,IEA,IEA,IEA,IBA IEA,IEA,IEA,IEA,IEA,IEA,IEA,IBA IEA,IBA IEA,IBA IEA,IBA IEA,IEA,IEA,IEA,IEA,IEA,IEA,IEA,IEA,IEA,IEA,IEA,IEA,IEA,IEA,IEA,IEA,IEA,IEA,IEA,IEA,IEA,IEA,IEA,IEA,IEA,IEA,IEA,IBA IEA,IBA IEA,IEA,IEA,IEA,IEA,IEA,IEA	ENSBTAG00000054542	FALSE
query_1	TRUE	8.23952e-32	577	188	50	0.265957	0.0866551	GO:0099513	GO:CC	polymeric cytoskeletal fiber	19649	3366	GO:0005856, GO:0099512	IBA,IEA,IEA,IEA,IBA IEA,IEA,IEA,IEA,IEA,IEA,IEA,IBA IEA,IBA IEA,IBA IEA,IBA IEA,IEA,IEA,IEA,IEA,IEA,IEA,IEA,IEA,IEA,IEA,IEA,IEA,IEA,IEA,IEA,IEA,IEA,IEA,IEA,IEA,IEA,IEA,IEA,IEA,IEA,IEA,IEA,IBA IEA,IBA IEA,IEA,IEA,IEA,IEA,IEA,IEA	ENSBTAG00000052919	FALSE	KRTAP3-1
query_1	TRUE	8.23952e-32	577	188	50	0.265957	0.0866551	GO:0099513	GO:CC	polymeric cytoskeletal fiber	19649	3366	GO:0005856, GO:0099512	IBA,IEA,IEA,IEA,IBA IEA,IEA,IEA,IEA,IEA,IEA,IEA,IBA IEA,IBA IEA,IBA IEA,IBA IEA,IEA,IEA,IEA,IEA,IEA,IEA,IEA,IEA,IEA,IEA,IEA,IEA,IEA,IEA,IEA,IEA,IEA,IEA,IEA,IEA,IEA,IEA,IEA,IEA,IEA,IEA,IEA,IBA IEA,IBA IEA,IEA,IEA,IEA,IEA,IEA,IEA	ENSBTAG00000056481	FALSE
query_1	TRUE	8.23952e-32	577	188	50	0.265957	0.0866551	GO:0099513	GO:CC	polymeric cytoskeletal fiber	19649	3366	GO:0005856, GO:0099512	IBA,IEA,IEA,IEA,IBA IEA,IEA,IEA,IEA,IEA,IEA,IEA,IBA IEA,IBA IEA,IBA IEA,IBA IEA,IEA,IEA,IEA,IEA,IEA,IEA,IEA,IEA,IEA,IEA,IEA,IEA,IEA,IEA,IEA,IEA,IEA,IEA,IEA,IEA,IEA,IEA,IEA,IEA,IEA,IEA,IEA,IBA IEA,IBA IEA,IEA,IEA,IEA,IEA,IEA,IEA	ENSBTAG00000054462	FALSE
query_1	TRUE	8.23952e-32	577	188	50	0.265957	0.0866551	GO:0099513	GO:CC	polymeric cytoskeletal fiber	19649	3366	GO:0005856, GO:0099512	IBA,IEA,IEA,IEA,IBA IEA,IEA,IEA,IEA,IEA,IEA,IEA,IBA IEA,IBA IEA,IBA IEA,IBA IEA,IEA,IEA,IEA,IEA,IEA,IEA,IEA,IEA,IEA,IEA,IEA,IEA,IEA,IEA,IEA,IEA,IEA,IEA,IEA,IEA,IEA,IEA,IEA,IEA,IEA,IEA,IEA,IBA IEA,IBA IEA,IEA,IEA,IEA,IEA,IEA,IEA	ENSBTAG00000065481	FALSE
query_1	TRUE	8.23952e-32	577	188	50	0.265957	0.0866551	GO:0099513	GO:CC	polymeric cytoskeletal fiber	19649	3366	GO:0005856, GO:0099512	IBA,IEA,IEA,IEA,IBA IEA,IEA,IEA,IEA,IEA,IEA,IEA,IBA IEA,IBA IEA,IBA IEA,IBA IEA,IEA,IEA,IEA,IEA,IEA,IEA,IEA,IEA,IEA,IEA,IEA,IEA,IEA,IEA,IEA,IEA,IEA,IEA,IEA,IEA,IEA,IEA,IEA,IEA,IEA,IEA,IEA,IBA IEA,IBA IEA,IEA,IEA,IEA,IEA,IEA,IEA	ENSBTAG00000058782	FALSE
query_1	TRUE	8.23952e-32	577	188	50	0.265957	0.0866551	GO:0099513	GO:CC	polymeric cytoskeletal fiber	19649	3366	GO:0005856, GO:0099512	IBA,IEA,IEA,IEA,IBA IEA,IEA,IEA,IEA,IEA,IEA,IEA,IBA IEA,IBA IEA,IBA IEA,IBA IEA,IEA,IEA,IEA,IEA,IEA,IEA,IEA,IEA,IEA,IEA,IEA,IEA,IEA,IEA,IEA,IEA,IEA,IEA,IEA,IEA,IEA,IEA,IEA,IEA,IEA,IEA,IEA,IBA IEA,IBA IEA,IEA,IEA,IEA,IEA,IEA,IEA	ENSBTAG00000066314	FALSE
query_1	TRUE	8.23952e-32	577	188	50	0.265957	0.0866551	GO:0099513	GO:CC	polymeric cytoskeletal fiber	19649	3366	GO:0005856, GO:0099512	IBA,IEA,IEA,IEA,IBA IEA,IEA,IEA,IEA,IEA,IEA,IEA,IBA IEA,IBA IEA,IBA IEA,IBA IEA,IEA,IEA,IEA,IEA,IEA,IEA,IEA,IEA,IEA,IEA,IEA,IEA,IEA,IEA,IEA,IEA,IEA,IEA,IEA,IEA,IEA,IEA,IEA,IEA,IEA,IEA,IEA,IBA IEA,IBA IEA,IEA,IEA,IEA,IEA,IEA,IEA	ENSBTAG00000064362	FALSE
query_1	TRUE	8.23952e-32	577	188	50	0.265957	0.0866551	GO:0099513	GO:CC	polymeric cytoskeletal fiber	19649	3366	GO:0005856, GO:0099512	IBA,IEA,IEA,IEA,IBA IEA,IEA,IEA,IEA,IEA,IEA,IEA,IBA IEA,IBA IEA,IBA IEA,IBA IEA,IEA,IEA,IEA,IEA,IEA,IEA,IEA,IEA,IEA,IEA,IEA,IEA,IEA,IEA,IEA,IEA,IEA,IEA,IEA,IEA,IEA,IEA,IEA,IEA,IEA,IEA,IEA,IBA IEA,IBA IEA,IEA,IEA,IEA,IEA,IEA,IEA	ENSBTAG00000050842	FALSE
query_1	TRUE	8.23952e-32	577	188	50	0.265957	0.0866551	GO:0099513	GO:CC	polymeric cytoskeletal fiber	19649	3366	GO:0005856, GO:0099512	IBA,IEA,IEA,IEA,IBA IEA,IEA,IEA,IEA,IEA,IEA,IEA,IBA IEA,IBA IEA,IBA IEA,IBA IEA,IEA,IEA,IEA,IEA,IEA,IEA,IEA,IEA,IEA,IEA,IEA,IEA,IEA,IEA,IEA,IEA,IEA,IEA,IEA,IEA,IEA,IEA,IEA,IEA,IEA,IEA,IEA,IBA IEA,IBA IEA,IEA,IEA,IEA,IEA,IEA,IEA	ENSBTAG00000030555	FALSE	KRT28
query_1	TRUE	8.23952e-32	577	188	50	0.265957	0.0866551	GO:0099513	GO:CC	polymeric cytoskeletal fiber	19649	3366	GO:0005856, GO:0099512	IBA,IEA,IEA,IEA,IBA IEA,IEA,IEA,IEA,IEA,IEA,IEA,IBA IEA,IBA IEA,IBA IEA,IBA IEA,IEA,IEA,IEA,IEA,IEA,IEA,IEA,IEA,IEA,IEA,IEA,IEA,IEA,IEA,IEA,IEA,IEA,IEA,IEA,IEA,IEA,IEA,IEA,IEA,IEA,IEA,IEA,IBA IEA,IBA IEA,IEA,IEA,IEA,IEA,IEA,IEA	ENSBTAG00000030542	FALSE	KRT25
query_1	TRUE	8.23952e-32	577	188	50	0.265957	0.0866551	GO:0099513	GO:CC	polymeric cytoskeletal fiber	19649	3366	GO:0005856, GO:0099512	IBA,IEA,IEA,IEA,IBA IEA,IEA,IEA,IEA,IEA,IEA,IEA,IBA IEA,IBA IEA,IBA IEA,IBA IEA,IEA,IEA,IEA,IEA,IEA,IEA,IEA,IEA,IEA,IEA,IEA,IEA,IEA,IEA,IEA,IEA,IEA,IEA,IEA,IEA,IEA,IEA,IEA,IEA,IEA,IEA,IEA,IBA IEA,IBA IEA,IEA,IEA,IEA,IEA,IEA,IEA	ENSBTAG00000006806	FALSE	KRT17
query_1	TRUE	8.23952e-32	577	188	50	0.265957	0.0866551	GO:0099513	GO:CC	polymeric cytoskeletal fiber	19649	3366	GO:0005856, GO:0099512	IBA,IEA,IEA,IEA,IBA IEA,IEA,IEA,IEA,IEA,IEA,IEA,IBA IEA,IBA IEA,IBA IEA,IBA IEA,IEA,IEA,IEA,IEA,IEA,IEA,IEA,IEA,IEA,IEA,IEA,IEA,IEA,IEA,IEA,IEA,IEA,IEA,IEA,IEA,IEA,IEA,IEA,IEA,IEA,IEA,IEA,IBA IEA,IBA IEA,IEA,IEA,IEA,IEA,IEA,IEA	ENSBTAG00000047262	FALSE	KRT42
query_1	TRUE	8.23952e-32	577	188	50	0.265957	0.0866551	GO:0099513	GO:CC	polymeric cytoskeletal fiber	19649	3366	GO:0005856, GO:0099512	IBA,IEA,IEA,IEA,IBA IEA,IEA,IEA,IEA,IEA,IEA,IEA,IBA IEA,IBA IEA,IBA IEA,IBA IEA,IEA,IEA,IEA,IEA,IEA,IEA,IEA,IEA,IEA,IEA,IEA,IEA,IEA,IEA,IEA,IEA,IEA,IEA,IEA,IEA,IEA,IEA,IEA,IEA,IEA,IEA,IEA,IBA IEA,IBA IEA,IEA,IEA,IEA,IEA,IEA,IEA	ENSBTAG00000004905	FALSE	KRT19
query_1	TRUE	8.23952e-32	577	188	50	0.265957	0.0866551	GO:0099513	GO:CC	polymeric cytoskeletal fiber	19649	3366	GO:0005856, GO:0099512	IBA,IEA,IEA,IEA,IBA IEA,IEA,IEA,IEA,IEA,IEA,IEA,IBA IEA,IBA IEA,IBA IEA,IBA IEA,IEA,IEA,IEA,IEA,IEA,IEA,IEA,IEA,IEA,IEA,IEA,IEA,IEA,IEA,IEA,IEA,IEA,IEA,IEA,IEA,IEA,IEA,IEA,IEA,IEA,IEA,IEA,IBA IEA,IBA IEA,IEA,IEA,IEA,IEA,IEA,IEA	ENSBTAG00000004903	FALSE	KRT15
query_1	TRUE	8.23952e-32	577	188	50	0.265957	0.0866551	GO:0099513	GO:CC	polymeric cytoskeletal fiber	19649	3366	GO:0005856, GO:0099512	IBA,IEA,IEA,IEA,IBA IEA,IEA,IEA,IEA,IEA,IEA,IEA,IBA IEA,IBA IEA,IBA IEA,IBA IEA,IEA,IEA,IEA,IEA,IEA,IEA,IEA,IEA,IEA,IEA,IEA,IEA,IEA,IEA,IEA,IEA,IEA,IEA,IEA,IEA,IEA,IEA,IEA,IEA,IEA,IEA,IEA,IBA IEA,IBA IEA,IEA,IEA,IEA,IEA,IEA,IEA	ENSBTAG00000037553	FALSE	KRT33A
query_1	TRUE	8.23952e-32	577	188	50	0.265957	0.0866551	GO:0099513	GO:CC	polymeric cytoskeletal fiber	19649	3366	GO:0005856, GO:0099512	IBA,IEA,IEA,IEA,IBA IEA,IEA,IEA,IEA,IEA,IEA,IEA,IBA IEA,IBA IEA,IBA IEA,IBA IEA,IEA,IEA,IEA,IEA,IEA,IEA,IEA,IEA,IEA,IEA,IEA,IEA,IEA,IEA,IEA,IEA,IEA,IEA,IEA,IEA,IEA,IEA,IEA,IEA,IEA,IEA,IEA,IBA IEA,IBA IEA,IEA,IEA,IEA,IEA,IEA,IEA	ENSBTAG00000016384	FALSE	KRT32
query_1	TRUE	8.23952e-32	577	188	50	0.265957	0.0866551	GO:0099513	GO:CC	polymeric cytoskeletal fiber	19649	3366	GO:0005856, GO:0099512	IBA,IEA,IEA,IEA,IBA IEA,IEA,IEA,IEA,IEA,IEA,IEA,IBA IEA,IBA IEA,IBA IEA,IBA IEA,IEA,IEA,IEA,IEA,IEA,IEA,IEA,IEA,IEA,IEA,IEA,IEA,IEA,IEA,IEA,IEA,IEA,IEA,IEA,IEA,IEA,IEA,IEA,IEA,IEA,IEA,IEA,IBA IEA,IBA IEA,IEA,IEA,IEA,IEA,IEA,IEA	ENSBTAG00000014063	FALSE	DNAH8
query_1	TRUE	8.23952e-32	577	188	50	0.265957	0.0866551	GO:0099513	GO:CC	polymeric cytoskeletal fiber	19649	3366	GO:0005856, GO:0099512	IBA,IEA,IEA,IEA,IBA IEA,IEA,IEA,IEA,IEA,IEA,IEA,IBA IEA,IBA IEA,IBA IEA,IBA IEA,IEA,IEA,IEA,IEA,IEA,IEA,IEA,IEA,IEA,IEA,IEA,IEA,IEA,IEA,IEA,IEA,IEA,IEA,IEA,IEA,IEA,IEA,IEA,IEA,IEA,IEA,IEA,IBA IEA,IBA IEA,IEA,IEA,IEA,IEA,IEA,IEA	ENSBTAG00000027197	FALSE	KIF6
query_1	TRUE	9.35305e-30	743	188	53	0.281915	0.0713324	GO:0099512	GO:CC	supramolecular fiber	19649	3365	GO:0099081	IDA,IBA,IEA,IEA,IEA,IBA IEA,IEA,IEA,IEA,IEA,IEA,IEA,IBA IEA,IBA IEA,IBA IEA,IBA IEA,IEA,IEA,IEA,IEA,IEA,IEA,IEA,IEA,IEA,IEA,IEA,IEA,IEA,IEA,IEA,IEA,IEA,IEA,IEA,IEA,IEA,IEA,IEA,IEA,IEA,IEA,IEA,IBA IEA,IBA IEA,IEA,IEA,IEA,IEA,IBA IEA,IBA IEA,IEA,IEA	ENSBTAG00000021957	FALSE	LTBP2
query_1	TRUE	9.35305e-30	743	188	53	0.281915	0.0713324	GO:0099512	GO:CC	supramolecular fiber	19649	3365	GO:0099081	IDA,IBA,IEA,IEA,IEA,IBA IEA,IEA,IEA,IEA,IEA,IEA,IEA,IBA IEA,IBA IEA,IBA IEA,IBA IEA,IEA,IEA,IEA,IEA,IEA,IEA,IEA,IEA,IEA,IEA,IEA,IEA,IEA,IEA,IEA,IEA,IEA,IEA,IEA,IEA,IEA,IEA,IEA,IEA,IEA,IEA,IEA,IBA IEA,IBA IEA,IEA,IEA,IEA,IEA,IBA IEA,IBA IEA,IEA,IEA	ENSBTAG00000004832	FALSE	KIF21A
query_1	TRUE	9.35305e-30	743	188	53	0.281915	0.0713324	GO:0099512	GO:CC	supramolecular fiber	19649	3365	GO:0099081	IDA,IBA,IEA,IEA,IEA,IBA IEA,IEA,IEA,IEA,IEA,IEA,IEA,IBA IEA,IBA IEA,IBA IEA,IBA IEA,IEA,IEA,IEA,IEA,IEA,IEA,IEA,IEA,IEA,IEA,IEA,IEA,IEA,IEA,IEA,IEA,IEA,IEA,IEA,IEA,IEA,IEA,IEA,IEA,IEA,IEA,IEA,IBA IEA,IBA IEA,IEA,IEA,IEA,IEA,IBA IEA,IBA IEA,IEA,IEA	ENSBTAG00000030539	FALSE	KRT222
query_1	TRUE	9.35305e-30	743	188	53	0.281915	0.0713324	GO:0099512	GO:CC	supramolecular fiber	19649	3365	GO:0099081	IDA,IBA,IEA,IEA,IEA,IBA IEA,IEA,IEA,IEA,IEA,IEA,IEA,IBA IEA,IBA IEA,IBA IEA,IBA IEA,IEA,IEA,IEA,IEA,IEA,IEA,IEA,IEA,IEA,IEA,IEA,IEA,IEA,IEA,IEA,IEA,IEA,IEA,IEA,IEA,IEA,IEA,IEA,IEA,IEA,IEA,IEA,IBA IEA,IBA IEA,IEA,IEA,IEA,IEA,IBA IEA,IBA IEA,IEA,IEA	ENSBTAG00000030548	FALSE	KRT27
query_1	TRUE	9.35305e-30	743	188	53	0.281915	0.0713324	GO:0099512	GO:CC	supramolecular fiber	19649	3365	GO:0099081	IDA,IBA,IEA,IEA,IEA,IBA IEA,IEA,IEA,IEA,IEA,IEA,IEA,IBA IEA,IBA IEA,IBA IEA,IBA IEA,IEA,IEA,IEA,IEA,IEA,IEA,IEA,IEA,IEA,IEA,IEA,IEA,IEA,IEA,IEA,IEA,IEA,IEA,IEA,IEA,IEA,IEA,IEA,IEA,IEA,IEA,IEA,IBA IEA,IBA IEA,IEA,IEA,IEA,IEA,IBA IEA,IBA IEA,IEA,IEA	ENSBTAG00000040279	FALSE	KRT24
query_1	TRUE	9.35305e-30	743	188	53	0.281915	0.0713324	GO:0099512	GO:CC	supramolecular fiber	19649	3365	GO:0099081	IDA,IBA,IEA,IEA,IEA,IBA IEA,IEA,IEA,IEA,IEA,IEA,IEA,IBA IEA,IBA IEA,IBA IEA,IBA IEA,IEA,IEA,IEA,IEA,IEA,IEA,IEA,IEA,IEA,IEA,IEA,IEA,IEA,IEA,IEA,IEA,IEA,IEA,IEA,IEA,IEA,IEA,IEA,IEA,IEA,IEA,IEA,IBA IEA,IBA IEA,IEA,IEA,IEA,IEA,IBA IEA,IBA IEA,IEA,IEA	ENSBTAG00000020824	FALSE	KRT10
query_1	TRUE	9.35305e-30	743	188	53	0.281915	0.0713324	GO:0099512	GO:CC	supramolecular fiber	19649	3365	GO:0099081	IDA,IBA,IEA,IEA,IEA,IBA IEA,IEA,IEA,IEA,IEA,IEA,IEA,IBA IEA,IBA IEA,IBA IEA,IBA IEA,IEA,IEA,IEA,IEA,IEA,IEA,IEA,IEA,IEA,IEA,IEA,IEA,IEA,IEA,IEA,IEA,IEA,IEA,IEA,IEA,IEA,IEA,IEA,IEA,IEA,IEA,IEA,IBA IEA,IBA IEA,IEA,IEA,IEA,IEA,IBA IEA,IBA IEA,IEA,IEA	ENSBTAG00000017685	FALSE	JUP
query_1	TRUE	9.35305e-30	743	188	53	0.281915	0.0713324	GO:0099512	GO:CC	supramolecular fiber	19649	3365	GO:0099081	IDA,IBA,IEA,IEA,IEA,IBA IEA,IEA,IEA,IEA,IEA,IEA,IEA,IBA IEA,IBA IEA,IBA IEA,IBA IEA,IEA,IEA,IEA,IEA,IEA,IEA,IEA,IEA,IEA,IEA,IEA,IEA,IEA,IEA,IEA,IEA,IEA,IEA,IEA,IEA,IEA,IEA,IEA,IEA,IEA,IEA,IEA,IBA IEA,IBA IEA,IEA,IEA,IEA,IEA,IBA IEA,IBA IEA,IEA,IEA	ENSBTAG00000015518	FALSE	KRT12
query_1	TRUE	9.35305e-30	743	188	53	0.281915	0.0713324	GO:0099512	GO:CC	supramolecular fiber	19649	3365	GO:0099081	IDA,IBA,IEA,IEA,IEA,IBA IEA,IEA,IEA,IEA,IEA,IEA,IEA,IBA IEA,IBA IEA,IBA IEA,IBA IEA,IEA,IEA,IEA,IEA,IEA,IEA,IEA,IEA,IEA,IEA,IEA,IEA,IEA,IEA,IEA,IEA,IEA,IEA,IEA,IEA,IEA,IEA,IEA,IEA,IEA,IEA,IEA,IBA IEA,IBA IEA,IEA,IEA,IEA,IEA,IBA IEA,IBA IEA,IEA,IEA	ENSBTAG00000007794	FALSE	KRT20
query_1	TRUE	9.35305e-30	743	188	53	0.281915	0.0713324	GO:0099512	GO:CC	supramolecular fiber	19649	3365	GO:0099081	IDA,IBA,IEA,IEA,IEA,IBA IEA,IEA,IEA,IEA,IEA,IEA,IEA,IBA IEA,IBA IEA,IBA IEA,IBA IEA,IEA,IEA,IEA,IEA,IEA,IEA,IEA,IEA,IEA,IEA,IEA,IEA,IEA,IEA,IEA,IEA,IEA,IEA,IEA,IEA,IEA,IEA,IEA,IEA,IEA,IEA,IEA,IBA IEA,IBA IEA,IEA,IEA,IEA,IEA,IBA IEA,IBA IEA,IEA,IEA	ENSBTAG00000040460	FALSE	KRT23
query_1	TRUE	9.35305e-30	743	188	53	0.281915	0.0713324	GO:0099512	GO:CC	supramolecular fiber	19649	3365	GO:0099081	IDA,IBA,IEA,IEA,IEA,IBA IEA,IEA,IEA,IEA,IEA,IEA,IEA,IBA IEA,IBA IEA,IBA IEA,IBA IEA,IEA,IEA,IEA,IEA,IEA,IEA,IEA,IEA,IEA,IEA,IEA,IEA,IEA,IEA,IEA,IEA,IEA,IEA,IEA,IEA,IEA,IEA,IEA,IEA,IEA,IEA,IEA,IBA IEA,IBA IEA,IEA,IEA,IEA,IEA,IBA IEA,IBA IEA,IEA,IEA	ENSBTAG00000020078	FALSE	KRT39
query_1	TRUE	9.35305e-30	743	188	53	0.281915	0.0713324	GO:0099512	GO:CC	supramolecular fiber	19649	3365	GO:0099081	IDA,IBA,IEA,IEA,IEA,IBA IEA,IEA,IEA,IEA,IEA,IEA,IEA,IBA IEA,IBA IEA,IBA IEA,IBA IEA,IEA,IEA,IEA,IEA,IEA,IEA,IEA,IEA,IEA,IEA,IEA,IEA,IEA,IEA,IEA,IEA,IEA,IEA,IEA,IEA,IEA,IEA,IEA,IEA,IEA,IEA,IEA,IBA IEA,IBA IEA,IEA,IEA,IEA,IEA,IBA IEA,IBA IEA,IEA,IEA	ENSBTAG00000017408	FALSE	KRT40
query_1	TRUE	9.35305e-30	743	188	53	0.281915	0.0713324	GO:0099512	GO:CC	supramolecular fiber	19649	3365	GO:0099081	IDA,IBA,IEA,IEA,IEA,IBA IEA,IEA,IEA,IEA,IEA,IEA,IEA,IBA IEA,IBA IEA,IBA IEA,IBA IEA,IEA,IEA,IEA,IEA,IEA,IEA,IEA,IEA,IEA,IEA,IEA,IEA,IEA,IEA,IEA,IEA,IEA,IEA,IEA,IEA,IEA,IEA,IEA,IEA,IEA,IEA,IEA,IBA IEA,IBA IEA,IEA,IEA,IEA,IEA,IBA IEA,IBA IEA,IEA,IEA	ENSBTAG00000007583	FALSE	KRT14
query_1	TRUE	9.35305e-30	743	188	53	0.281915	0.0713324	GO:0099512	GO:CC	supramolecular fiber	19649	3365	GO:0099081	IDA,IBA,IEA,IEA,IEA,IBA IEA,IEA,IEA,IEA,IEA,IEA,IEA,IBA IEA,IBA IEA,IBA IEA,IBA IEA,IEA,IEA,IEA,IEA,IEA,IEA,IEA,IEA,IEA,IEA,IEA,IEA,IEA,IEA,IEA,IEA,IEA,IEA,IEA,IEA,IEA,IEA,IEA,IEA,IEA,IEA,IEA,IBA IEA,IBA IEA,IEA,IEA,IEA,IEA,IBA IEA,IBA IEA,IEA,IEA	ENSBTAG00000050581	FALSE
query_1	TRUE	9.35305e-30	743	188	53	0.281915	0.0713324	GO:0099512	GO:CC	supramolecular fiber	19649	3365	GO:0099081	IDA,IBA,IEA,IEA,IEA,IBA IEA,IEA,IEA,IEA,IEA,IEA,IEA,IBA IEA,IBA IEA,IBA IEA,IBA IEA,IEA,IEA,IEA,IEA,IEA,IEA,IEA,IEA,IEA,IEA,IEA,IEA,IEA,IEA,IEA,IEA,IEA,IEA,IEA,IEA,IEA,IEA,IEA,IEA,IEA,IEA,IEA,IBA IEA,IBA IEA,IEA,IEA,IEA,IEA,IBA IEA,IBA IEA,IEA,IEA	ENSBTAG00000047165	FALSE	KRT9
query_1	TRUE	9.35305e-30	743	188	53	0.281915	0.0713324	GO:0099512	GO:CC	supramolecular fiber	19649	3365	GO:0099081	IDA,IBA,IEA,IEA,IEA,IBA IEA,IEA,IEA,IEA,IEA,IEA,IEA,IBA IEA,IBA IEA,IBA IEA,IBA IEA,IEA,IEA,IEA,IEA,IEA,IEA,IEA,IEA,IEA,IEA,IEA,IEA,IEA,IEA,IEA,IEA,IEA,IEA,IEA,IEA,IEA,IEA,IEA,IEA,IEA,IEA,IEA,IBA IEA,IBA IEA,IEA,IEA,IEA,IEA,IBA IEA,IBA IEA,IEA,IEA	ENSBTAG00000033766	FALSE	KRT16
query_1	TRUE	9.35305e-30	743	188	53	0.281915	0.0713324	GO:0099512	GO:CC	supramolecular fiber	19649	3365	GO:0099081	IDA,IBA,IEA,IEA,IEA,IBA IEA,IEA,IEA,IEA,IEA,IEA,IEA,IBA IEA,IBA IEA,IBA IEA,IBA IEA,IEA,IEA,IEA,IEA,IEA,IEA,IEA,IEA,IEA,IEA,IEA,IEA,IEA,IEA,IEA,IEA,IEA,IEA,IEA,IEA,IEA,IEA,IEA,IEA,IEA,IEA,IEA,IBA IEA,IBA IEA,IEA,IEA,IEA,IEA,IBA IEA,IBA IEA,IEA,IEA	ENSBTAG00000050460	FALSE
query_1	TRUE	9.35305e-30	743	188	53	0.281915	0.0713324	GO:0099512	GO:CC	supramolecular fiber	19649	3365	GO:0099081	IDA,IBA,IEA,IEA,IEA,IBA IEA,IEA,IEA,IEA,IEA,IEA,IEA,IBA IEA,IBA IEA,IBA IEA,IBA IEA,IEA,IEA,IEA,IEA,IEA,IEA,IEA,IEA,IEA,IEA,IEA,IEA,IEA,IEA,IEA,IEA,IEA,IEA,IEA,IEA,IEA,IEA,IEA,IEA,IEA,IEA,IEA,IBA IEA,IBA IEA,IEA,IEA,IEA,IEA,IBA IEA,IBA IEA,IEA,IEA	ENSBTAG00000038759	FALSE
query_1	TRUE	9.35305e-30	743	188	53	0.281915	0.0713324	GO:0099512	GO:CC	supramolecular fiber	19649	3365	GO:0099081	IDA,IBA,IEA,IEA,IEA,IBA IEA,IEA,IEA,IEA,IEA,IEA,IEA,IBA IEA,IBA IEA,IBA IEA,IBA IEA,IEA,IEA,IEA,IEA,IEA,IEA,IEA,IEA,IEA,IEA,IEA,IEA,IEA,IEA,IEA,IEA,IEA,IEA,IEA,IEA,IEA,IEA,IEA,IEA,IEA,IEA,IEA,IBA IEA,IBA IEA,IEA,IEA,IEA,IEA,IBA IEA,IBA IEA,IEA,IEA	ENSBTAG00000039644	FALSE
query_1	TRUE	9.35305e-30	743	188	53	0.281915	0.0713324	GO:0099512	GO:CC	supramolecular fiber	19649	3365	GO:0099081	IDA,IBA,IEA,IEA,IEA,IBA IEA,IEA,IEA,IEA,IEA,IEA,IEA,IBA IEA,IBA IEA,IBA IEA,IBA IEA,IEA,IEA,IEA,IEA,IEA,IEA,IEA,IEA,IEA,IEA,IEA,IEA,IEA,IEA,IEA,IEA,IEA,IEA,IEA,IEA,IEA,IEA,IEA,IEA,IEA,IEA,IEA,IBA IEA,IBA IEA,IEA,IEA,IEA,IEA,IBA IEA,IBA IEA,IEA,IEA	ENSBTAG00000064990	FALSE	KRTAP4-7
query_1	TRUE	9.35305e-30	743	188	53	0.281915	0.0713324	GO:0099512	GO:CC	supramolecular fiber	19649	3365	GO:0099081	IDA,IBA,IEA,IEA,IEA,IBA IEA,IEA,IEA,IEA,IEA,IEA,IEA,IBA IEA,IBA IEA,IBA IEA,IBA IEA,IEA,IEA,IEA,IEA,IEA,IEA,IEA,IEA,IEA,IEA,IEA,IEA,IEA,IEA,IEA,IEA,IEA,IEA,IEA,IEA,IEA,IEA,IEA,IEA,IEA,IEA,IEA,IBA IEA,IBA IEA,IEA,IEA,IEA,IEA,IBA IEA,IBA IEA,IEA,IEA	ENSBTAG00000053670	FALSE
query_1	TRUE	9.35305e-30	743	188	53	0.281915	0.0713324	GO:0099512	GO:CC	supramolecular fiber	19649	3365	GO:0099081	IDA,IBA,IEA,IEA,IEA,IBA IEA,IEA,IEA,IEA,IEA,IEA,IEA,IBA IEA,IBA IEA,IBA IEA,IBA IEA,IEA,IEA,IEA,IEA,IEA,IEA,IEA,IEA,IEA,IEA,IEA,IEA,IEA,IEA,IEA,IEA,IEA,IEA,IEA,IEA,IEA,IEA,IEA,IEA,IEA,IEA,IEA,IBA IEA,IBA IEA,IEA,IEA,IEA,IEA,IBA IEA,IBA IEA,IEA,IEA	ENSBTAG00000068572	FALSE
[truncated: 554 more rows]
