# Supplementary material for: Applying the algorithm for Proven and young in GWAS Reveals high polygenicity for key traits in Nellore cattle
Source: Front Genet. 2025 Apr 30;16:1549284. doi: 10.3389/fgene.2025.1549284 (PMC12075139; doi:10.3389/fgene.2025.1549284)
Supplement: Supplementary file 3 [file Table3.xlsx]

## Sheet: Sheet 1
Table S3a. Candidate genes annotated for the top 1% genomic window associated with BC
CHR	BP1	BP2	chr	start_pos	end_pos	width	strand	gene_id	gene_name	gene_biotype
5	40610629	41720384	5	40812649	41332738	520090	+	ENSBTAG00000043962	SLC2A13	protein_coding
5	40610629	41720384	5	41392611	41476268	83658	-	ENSBTAG00000060650	C12orf40	protein_coding
5	40610629	41720384	5	41480673	41574437	93765	+	ENSBTAG00000038043	ABCD2	protein_coding
5	40610629	41720384	5	41599737	41599892	156	+	ENSBTAG00000051251		processed_pseudogene
5	40610629	41720384	5	41601052	41601382	331	+	ENSBTAG00000062417		processed_pseudogene
5	39344450	40374767	5	39200986	39632049	431064	-	ENSBTAG00000012624	PDZRN4	protein_coding
5	39344450	40374767	5	39772742	40037738	264997	-	ENSBTAG00000020679	CNTN1	protein_coding
5	39344450	40374767	5	40326662	40357455	30794	-	ENSBTAG00000066266		protein_coding
5	40610629	41720384	5	40461232	40666669	205438	-	ENSBTAG00000016260	LRRK2	protein_coding
5	39344450	40374767	5	40055380	40081289	25910	+	ENSBTAG00000067176		lncRNA
16	60596486	61534166	16	60633294	60693186	59893	+	ENSBTAG00000004059	SOAT1	protein_coding
16	60596486	61534166	16	60703195	60782457	79263	+	ENSBTAG00000002164	AXDND1	protein_coding
16	60596486	61534166	16	60788793	60815571	26779	-	ENSBTAG00000002167	NPHS2	protein_coding
16	60596486	61534166	16	60811414	60895707	84294	+	ENSBTAG00000002407	TDRD5	protein_coding
16	60596486	61534166	16	60937582	61032846	95265	+	ENSBTAG00000069796	FAM163A	protein_coding
16	60596486	61534166	16	61055339	61090392	35054	-	ENSBTAG00000035230	TOR1AIP2	protein_coding
16	60596486	61534166	16	61095202	61140007	44806	+	ENSBTAG00000035226	TOR1AIP1	protein_coding
16	60596486	61534166	16	61174442	61334437	159996	+	ENSBTAG00000008082	CEP350	protein_coding
16	60596486	61534166	16	61362871	61404620	41750	+	ENSBTAG00000014191	QSOX1	protein_coding
16	60596486	61534166	16	61416843	61474955	58113	+	ENSBTAG00000003992	LHX4	protein_coding
16	60596486	61534166	16	61488363	61683620	195258	-	ENSBTAG00000046502	ACBD6	protein_coding
16	60596486	61534166	16	61405223	61412167	6945	+	ENSBTAG00000056932		lncRNA
16	60596486	61534166	16	61475651	61478588	2938	+	ENSBTAG00000056409		lncRNA
16	60596486	61534166	16	61351174	61362672	11499	+	ENSBTAG00000057761		lncRNA
16	60596486	61534166	16	61355439	61361522	6084	-	ENSBTAG00000056766		lncRNA
16	60596486	61534166	16	61158103	61158209	107	-	ENSBTAG00000067328	U6	snRNA
16	60596486	61534166	16	61045276	61045434	159	-	ENSBTAG00000064765	U2	snRNA
10	82899590	83683111	10	82753241	83013776	260536	+	ENSBTAG00000056878		protein_coding
10	82899590	83683111	10	83129243	83129888	646	-	ENSBTAG00000025385		protein_coding
10	82899590	83683111	10	83133145	83177268	44124	-	ENSBTAG00000060734		protein_coding
10	82899590	83683111	10	83135758	83275182	139425	+	ENSBTAG00000015805	SIPA1L1	protein_coding
10	82899590	83683111	10	83455563	84063446	607884	+	ENSBTAG00000014189	RGS6	protein_coding
10	82899590	83683111	10	83519489	83538966	19478	-	ENSBTAG00000069898		protein_coding
10	82899590	83683111	10	83305788	83310900	5113	-	ENSBTAG00000063995		lncRNA
10	82899590	83683111	10	83405088	83410285	5198	-	ENSBTAG00000057986		lncRNA
10	82899590	83683111	10	83522679	83522975	297	-	ENSBTAG00000048139	Metazoa_SRP	misc_RNA
8	80786825	81426962	8	80711246	80921978	210733	+	ENSBTAG00000000738	DAPK1	protein_coding
8	80786825	81426962	8	80974483	80980412	5930	+	ENSBTAG00000000720	CTSL	protein_coding
8	80786825	81426962	8	81003308	81046041	42734	-	ENSBTAG00000019554	FBP2	protein_coding
8	80786825	81426962	8	81197307	81619574	422268	+	ENSBTAG00000000699	AOPEP	protein_coding
8	80786825	81426962	8	81068094	81098919	30826	-	ENSBTAG00000009733	FBP1	protein_coding
8	80786825	81426962	8	80947197	80954976	7780	+	ENSBTAG00000056046		lncRNA
7	66097903	66885302	7	66064435	66104680	40246	-	ENSBTAG00000012095	GEMIN5	protein_coding
7	66097903	66885302	7	66104075	66144328	40254	+	ENSBTAG00000019457	MRPL22	protein_coding
7	66097903	66885302	7	66698038	66749817	51780	+	ENSBTAG00000066277		lncRNA
7	66097903	66885302	7	66169052	66361305	192254	+	ENSBTAG00000060916		lncRNA
7	66097903	66885302	7	66215723	66215823	101	-	ENSBTAG00000043604	U6	snRNA
7	66097903	66885302	7	66163440	66163578	139	+	ENSBTAG00000044802		scaRNA
7	66097903	66885302	7	66323754	66323957	204	+	ENSBTAG00000043662	U2	snRNA
7	66097903	66885302	7	66273181	66273314	134	-	ENSBTAG00000042321	SNORA70	snoRNA
7	66097903	66885302	7	66431202	66431305	104	+	ENSBTAG00000062680	U6	snRNA
11	7009223	70492069	11	60420699	60449802	29104	-	ENSBTAG00000009290	FAM161A	protein_coding
11	7009223	70492069	11	56716802	56719549	2748	-	ENSBTAG00000011314	REG3A	protein_coding
11	7009223	70492069	11	60465705	60478325	12621	-	ENSBTAG00000004531	CCT4	protein_coding
11	7009223	70492069	11	60695621	60764046	68426	+	ENSBTAG00000018046	B3GNT2	protein_coding
11	7009223	70492069	11	60495959	60667302	171344	+	ENSBTAG00000019867	COMMD1	protein_coding
11	7009223	70492069	11	56606755	56609713	2959	+	ENSBTAG00000007135	REG3G	protein_coding
11	7009223	70492069	11	50516712	50551411	34700	+	ENSBTAG00000006075	SUCLG1	protein_coding
11	7009223	70492069	11	54799005	56160356	1361352	-	ENSBTAG00000031669	CTNNA2	protein_coding
11	7009223	70492069	11	55211249	55215241	3993	+	ENSBTAG00000054157	LRRTM1	protein_coding
11	7009223	70492069	11	58509703	59504507	994805	+	ENSBTAG00000000374	LRRTM4	protein_coding
11	7009223	70492069	11	59674246	59709985	35740	+	ENSBTAG00000061440		protein_coding
11	7009223	70492069	11	59676184	59739889	63706	-	ENSBTAG00000064944		protein_coding
11	7009223	70492069	11	59810822	59822431	11610	+	ENSBTAG00000047149	C11H2orf74	protein_coding
11	7009223	70492069	11	59837506	59859806	22301	+	ENSBTAG00000006025	AHSA2	protein_coding
11	7009223	70492069	11	59859970	60101736	241767	-	ENSBTAG00000006027	USP34	protein_coding
11	7009223	70492069	11	60136683	60178374	41692	-	ENSBTAG00000013254	XPO1	protein_coding
11	7009223	70492069	11	60331964	60333596	1633	+	ENSBTAG00000048424		protein_coding
11	7009223	70492069	11	54341322	54341605	284	-	ENSBTAG00000070051		protein_coding
11	7009223	70492069	11	54769186	54769429	244	+	ENSBTAG00000068497		protein_coding
11	7009223	70492069	11	57045486	57045764	279	+	ENSBTAG00000000168		protein_coding
11	7009223	70492069	11	60365013	60365246	234	+	ENSBTAG00000051819		protein_coding
11	7009223	70492069	11	54492426	54492589	164	-	ENSBTAG00000039912	U1	snRNA
11	7009223	70492069	11	55206927	55207027	101	-	ENSBTAG00000044723	SNORA72	snoRNA
11	7009223	70492069	11	52560009	52560114	106	-	ENSBTAG00000043871	U6	snRNA
11	7009223	70492069	11	56940382	56940490	109	-	ENSBTAG00000043050	U6	snRNA
11	7009223	70492069	11	57319429	57319591	163	+	ENSBTAG00000028628	U1	snRNA
11	7009223	70492069	11	53923444	53923738	295	-	ENSBTAG00000046487	Metazoa_SRP	misc_RNA
11	7009223	70492069	11	50649092	50649210	119	-	ENSBTAG00000037167	5S_rRNA	rRNA
11	7009223	70492069	11	51691868	51691998	131	+	ENSBTAG00000042855	SNORA72	snoRNA
11	7009223	70492069	11	62858080	62866676	8597	+	ENSBTAG00000055296	LGALSL	protein_coding
11	7009223	70492069	11	62923185	62997657	74473	+	ENSBTAG00000009299	AFTPH	protein_coding
11	7009223	70492069	11	63594845	63632511	37667	+	ENSBTAG00000009761	ACTR2	protein_coding
11	7009223	70492069	11	63679272	63800845	121574	-	ENSBTAG00000019456	SPRED2	protein_coding
11	7009223	70492069	11	67708302	67766635	58334	-	ENSBTAG00000017626	GFPT1	protein_coding
11	7009223	70492069	11	66357073	66588219	231147	+	ENSBTAG00000060284		protein_coding
11	7009223	70492069	11	66494054	66513682	19629	-	ENSBTAG00000049002	C1D	protein_coding
11	7009223	70492069	11	66605225	66671148	65924	-	ENSBTAG00000010619	PPP3R1	protein_coding
11	7009223	70492069	11	66589551	66598955	9405	+	ENSBTAG00000010604	PNO1	protein_coding
11	7009223	70492069	11	66696102	66729498	33397	-	ENSBTAG00000001408	CNRIP1	protein_coding
11	7009223	70492069	11	67778939	67807856	28918	-	ENSBTAG00000000141	NFU1	protein_coding
11	7009223	70492069	11	67827490	67990881	163392	-	ENSBTAG00000009343	AAK1	protein_coding
11	7009223	70492069	11	60860990	60947416	86427	+	ENSBTAG00000064033		protein_coding
11	7009223	70492069	11	63034790	63151655	116866	-	ENSBTAG00000049341	SERTAD2	protein_coding
11	7009223	70492069	11	66787639	66813425	25787	+	ENSBTAG00000009658	PLEK	protein_coding
11	7009223	70492069	11	61003740	61011375	7636	-	ENSBTAG00000000899	TMEM17	protein_coding
11	7009223	70492069	11	61186518	61540444	353927	+	ENSBTAG00000044173	EHBP1	protein_coding
11	7009223	70492069	11	68588248	68599750	11503	+	ENSBTAG00000002783	PCYOX1	protein_coding
11	7009223	70492069	11	68602486	68611488	9003	-	ENSBTAG00000053210	SNRPG	protein_coding
11	7009223	70492069	11	68659832	68688786	28955	-	ENSBTAG00000001662	EHD3	protein_coding
11	7009223	70492069	11	27344372	27347071	2700	+	ENSBTAG00000057012		protein_coding
11	7009223	70492069	11	68706426	68743727	37302	+	ENSBTAG00000015865	CAPN14	protein_coding
11	7009223	70492069	11	27354298	27370463	16166	+	ENSBTAG00000027017	SIX3	protein_coding
11	7009223	70492069	11	68750591	68991538	240948	+	ENSBTAG00000021735	GALNT14	protein_coding
11	7009223	70492069	11	20358649	20454927	96279	+	ENSBTAG00000032905	RMDN2	protein_coding
11	7009223	70492069	11	66861021	66864669	3649	-	ENSBTAG00000047772	FBXO48	protein_coding
11	7009223	70492069	11	66865005	66958571	93567	+	ENSBTAG00000018401	APLF	protein_coding
11	7009223	70492069	11	61544005	61551150	7146	+	ENSBTAG00000006760	OTX1	protein_coding
11	7009223	70492069	11	61632667	61646244	13578	+	ENSBTAG00000059464		protein_coding
11	7009223	70492069	11	61723956	62023241	299286	-	ENSBTAG00000005151	WDPCP	protein_coding
11	7009223	70492069	11	62023287	62047724	24438	+	ENSBTAG00000019295	MDH1	protein_coding
11	7009223	70492069	11	20367327	20367815	489	+	ENSBTAG00000053391		pseudogene
11	7009223	70492069	11	20470965	20476460	5496	-	ENSBTAG00000010531	CYP1B1	protein_coding
11	7009223	70492069	11	26107095	26207593	100499	-	ENSBTAG00000016368	LRPPRC	protein_coding
11	7009223	70492069	11	62290081	62345665	55585	+	ENSBTAG00000000111	UGP2	protein_coding
11	7009223	70492069	11	62347036	62492260	145225	-	ENSBTAG00000000115	VPS54	protein_coding
11	7009223	70492069	11	62517245	62573790	56546	-	ENSBTAG00000020865	PELI1	protein_coding
11	7009223	70492069	11	68096809	68171538	74730	+	ENSBTAG00000001105	ANXA4	protein_coding
11	7009223	70492069	11	68176875	68249964	73090	+	ENSBTAG00000001108	GMCL1	protein_coding
11	7009223	70492069	11	27425263	27429494	4232	-	ENSBTAG00000004159	SIX2	protein_coding
11	7009223	70492069	11	25888939	25994746	105808	+	ENSBTAG00000032521	PLEKHH2	protein_coding
11	7009223	70492069	11	68220387	68233888	13502	-	ENSBTAG00000060768		protein_coding
11	7009223	70492069	11	68259733	68282676	22944	+	ENSBTAG00000001042	MXD1	protein_coding
11	7009223	70492069	11	68316610	68322222	5613	-	ENSBTAG00000061200		protein_coding
11	7009223	70492069	11	68410664	68431367	20704	+	ENSBTAG00000008985	PCBP1	protein_coding
11	7009223	70492069	11	68474083	68513151	39069	-	ENSBTAG00000016939	C11H2orf42	protein_coding
11	7009223	70492069	11	26000330	26057509	57180	+	ENSBTAG00000013676	DYNC2LI1	protein_coding
11	7009223	70492069	11	68519570	68554903	35334	-	ENSBTAG00000019182	TIA1	protein_coding
11	7009223	70492069	11	26047011	26090950	43940	-	ENSBTAG00000016365	ABCG5	protein_coding
11	7009223	70492069	11	67008060	67024772	16713	+	ENSBTAG00000050333	PROKR1	protein_coding
11	7009223	70492069	11	26079010	26097106	18097	+	ENSBTAG00000016366	ABCG8	protein_coding
11	7009223	70492069	11	67088745	67183466	94722	+	ENSBTAG00000023976	ARHGAP25	protein_coding
11	7009223	70492069	11	28735330	28827732	92403	+	ENSBTAG00000003711	EPAS1	protein_coding
11	7009223	70492069	11	67211385	67219234	7850	-	ENSBTAG00000000992	BMP10	protein_coding
11	7009223	70492069	11	67256507	67279089	22583	+	ENSBTAG00000038835		protein_coding
11	7009223	70492069	11	67286584	67294237	7654	-	ENSBTAG00000017199	GKN2	protein_coding
11	7009223	70492069	11	67308836	67314682	5847	+	ENSBTAG00000012949	GKN1	protein_coding
11	7009223	70492069	11	27806038	28050758	244721	-	ENSBTAG00000007508	SRBD1	protein_coding
11	7009223	70492069	11	67359835	67615441	255607	+	ENSBTAG00000007808	ANTXR1	protein_coding
11	7009223	70492069	11	69068510	69152055	83546	+	ENSBTAG00000008946	CAPN13	protein_coding
11	7009223	70492069	11	28093805	28635155	541351	+	ENSBTAG00000020614	PRKCE	protein_coding
11	7009223	70492069	11	69183402	69184060	659	+	ENSBTAG00000061167		protein_coding
11	7009223	70492069	11	69281581	69282136	556	+	ENSBTAG00000060306		protein_coding
11	7009223	70492069	11	69224429	69240509	16081	+	ENSBTAG00000066649		protein_coding
11	7009223	70492069	11	28539776	28544451	4676	-	ENSBTAG00000061338		protein_coding
11	7009223	70492069	11	69225132	69426095	200964	-	ENSBTAG00000054158	LCLAT1	protein_coding
11	7009223	70492069	11	29782764	29793436	10673	+	ENSBTAG00000006474	EPCAM	protein_coding
11	7009223	70492069	11	64808659	64952065	143407	+	ENSBTAG00000008448	MEIS1	protein_coding
11	7009223	70492069	11	26439459	26469493	30035	-	ENSBTAG00000016794	SLC10A6	protein_coding
11	7009223	70492069	11	26643590	26670025	26436	+	ENSBTAG00000000223	PPM1B	protein_coding
11	7009223	70492069	11	69617501	69655066	37566	-	ENSBTAG00000069495	LBH	protein_coding
11	7009223	70492069	11	29804982	29901146	96165	+	ENSBTAG00000002742	MSH2	protein_coding
11	7009223	70492069	11	69713717	69727353	13637	-	ENSBTAG00000023744	YPEL5	protein_coding
11	7009223	70492069	11	29914745	29963621	48877	-	ENSBTAG00000017500	KCNK12	protein_coding
11	7009223	70492069	11	69907230	69924555	17326	+	ENSBTAG00000066453		protein_coding
11	7009223	70492069	11	30105964	30143448	37485	+	ENSBTAG00000001424	MSH6	protein_coding
11	7009223	70492069	11	69931100	70661894	730795	+	ENSBTAG00000007379	ALK	protein_coding
11	7009223	70492069	11	30143483	30255619	112137	-	ENSBTAG00000001425	FBXO11	protein_coding
11	7009223	70492069	11	63379682	63409616	29935	+	ENSBTAG00000007763	SLC1A4	protein_coding
11	7009223	70492069	11	28928747	28933551	4805	+	ENSBTAG00000004105	TMEM247	protein_coding
11	7009223	70492069	11	65838853	65853024	14172	+	ENSBTAG00000011727	ETAA1	protein_coding
11	7009223	70492069	11	28965693	28991336	25644	-	ENSBTAG00000013734	ATP6V1E2	protein_coding
11	7009223	70492069	11	65244239	65293800	49562	+	ENSBTAG00000060538		protein_coding
11	7009223	70492069	11	28991537	29029383	37847	+	ENSBTAG00000013749	RHOQ	protein_coding
11	7009223	70492069	11	63443956	63468731	24776	+	ENSBTAG00000016717	CEP68	protein_coding
11	7009223	70492069	11	29028864	29060370	31507	-	ENSBTAG00000015719	PIGF	protein_coding
11	7009223	70492069	11	63471405	63500632	29228	-	ENSBTAG00000016720	RAB1A	protein_coding
11	7009223	70492069	11	29060635	29071522	10888	+	ENSBTAG00000015723	CRIPT	protein_coding
11	7009223	70492069	11	29086725	29212914	126190	+	ENSBTAG00000008987	SOCS5	protein_coding
11	7009223	70492069	11	29090770	29136137	45368	+	ENSBTAG00000061620		protein_coding
11	7009223	70492069	11	29359100	29369328	10229	-	ENSBTAG00000003358	MCFD2	protein_coding
11	7009223	70492069	11	29375443	29376889	1447	-	ENSBTAG00000048791		protein_coding
11	7009223	70492069	11	29405121	29525964	120844	+	ENSBTAG00000032558	TTC7A	protein_coding
11	7009223	70492069	11	68303363	68304130	768	-	ENSBTAG00000006497	ASPRV1	protein_coding
11	7009223	70492069	11	61143414	61185924	42511	-	ENSBTAG00000056428		lncRNA
11	7009223	70492069	11	61551389	61553827	2439	-	ENSBTAG00000063308		lncRNA
11	7009223	70492069	11	62631051	62632573	1523	+	ENSBTAG00000061707		lncRNA
11	7009223	70492069	11	62916929	62920109	3181	-	ENSBTAG00000061215		lncRNA
11	7009223	70492069	11	62920883	62923086	2204	-	ENSBTAG00000060611		lncRNA
11	7009223	70492069	11	63320452	63342823	22372	+	ENSBTAG00000062145		lncRNA
11	7009223	70492069	11	63409659	63411160	1502	-	ENSBTAG00000058059		lncRNA
11	7009223	70492069	11	63639467	63642513	3047	+	ENSBTAG00000069899		lncRNA
11	7009223	70492069	11	63666367	63667609	1243	-	ENSBTAG00000068968		lncRNA
11	7009223	70492069	11	64953934	64957832	3899	-	ENSBTAG00000060107		lncRNA
11	7009223	70492069	11	64960308	64962261	1954	-	ENSBTAG00000057768		lncRNA
11	7009223	70492069	11	65297958	65308486	10529	-	ENSBTAG00000064183		lncRNA
11	7009223	70492069	11	68253037	68255822	2786	-	ENSBTAG00000059885		lncRNA
11	7009223	70492069	11	68283313	68285926	2614	-	ENSBTAG00000058221		lncRNA
11	7009223	70492069	11	68307814	68310898	3085	-	ENSBTAG00000068022		lncRNA
11	7009223	70492069	11	68309090	68310278	1189	+	ENSBTAG00000068979		lncRNA
11	7009223	70492069	11	68465564	68467582	2019	-	ENSBTAG00000066022		lncRNA
11	7009223	70492069	11	68611670	68620401	8732	+	ENSBTAG00000066766		lncRNA
11	7009223	70492069	11	69031236	69037712	6477	-	ENSBTAG00000069308		lncRNA
11	7009223	70492069	11	69157988	69163291	5304	-	ENSBTAG00000058007		lncRNA
11	7009223	70492069	11	69166573	69168515	1943	+	ENSBTAG00000059172		lncRNA
11	7009223	70492069	11	69705270	69707007	1738	-	ENSBTAG00000069564		lncRNA
11	7009223	70492069	11	69754982	69771727	16746	+	ENSBTAG00000057455		lncRNA
11	7009223	70492069	11	63637096	63642158	5063	-	ENSBTAG00000063508		lncRNA
11	7009223	70492069	11	29542219	29577531	35313	-	ENSBTAG00000049698	STPG4	protein_coding
11	7009223	70492069	11	60954013	60961035	7023	-	ENSBTAG00000061922		lncRNA
11	7009223	70492069	11	62625747	62631912	6166	-	ENSBTAG00000063152		lncRNA
11	7009223	70492069	11	62711298	62768805	57508	+	ENSBTAG00000065410		lncRNA
11	7009223	70492069	11	29581363	29677140	95778	-	ENSBTAG00000001575	CALM2	protein_coding
11	7009223	70492069	11	62876142	62893894	17753	-	ENSBTAG00000064969		lncRNA
11	7009223	70492069	11	68612804	68631493	18690	-	ENSBTAG00000066338		lncRNA
11	7009223	70492069	11	25105533	25110579	5047	-	ENSBTAG00000004076	OXER1	protein_coding
11	7009223	70492069	11	69185151	69208274	23124	+	ENSBTAG00000062825		lncRNA
11	7009223	70492069	11	25110233	25125698	15466	-	ENSBTAG00000004674	HAAO	protein_coding
11	7009223	70492069	11	25506546	25510785	4240	-	ENSBTAG00000003553	ZFP36L2	protein_coding
11	7009223	70492069	11	69534659	69613213	78555	-	ENSBTAG00000066392		lncRNA
11	7009223	70492069	11	25514108	25849736	335629	-	ENSBTAG00000003555	THADA	protein_coding
11	7009223	70492069	11	69537569	69561923	24355	+	ENSBTAG00000063733		lncRNA
11	7009223	70492069	11	63984599	63984721	123	-	ENSBTAG00000042829		snRNA
11	7009223	70492069	11	66560111	66589114	29004	-	ENSBTAG00000010595	DNAAF10	protein_coding
11	7009223	70492069	11	25536268	25541361	5094	+	ENSBTAG00000058087		protein_coding
11	7009223	70492069	11	20672449	20740102	67654	-	ENSBTAG00000016167	ATL2	protein_coding
11	7009223	70492069	11	26701406	26735016	33611	+	ENSBTAG00000017421	SLC3A1	protein_coding
11	7009223	70492069	11	26734594	26771272	36679	-	ENSBTAG00000017429	PREPL	protein_coding
11	7009223	70492069	11	26771529	27199274	427746	+	ENSBTAG00000032519	CAMKMT	protein_coding
11	7009223	70492069	11	20759091	20838549	79459	-	ENSBTAG00000063527		protein_coding
11	7009223	70492069	11	20847628	20856525	8898	+	ENSBTAG00000066350		protein_coding
11	7009223	70492069	11	20853316	20856638	3323	-	ENSBTAG00000061726		protein_coding
11	7009223	70492069	11	21243882	21339239	95358	+	ENSBTAG00000017039	ARHGEF33	protein_coding
11	7009223	70492069	11	21307258	21435124	127867	-	ENSBTAG00000011643	SOS1	protein_coding
11	7009223	70492069	11	21497946	21548974	51029	-	ENSBTAG00000024044	CDKL4	protein_coding
11	7009223	70492069	11	21553748	21735887	182140	-	ENSBTAG00000016442	MAP4K3	protein_coding
11	7009223	70492069	11	21736277	21942961	206685	+	ENSBTAG00000068638		protein_coding
11	7009223	70492069	11	21962641	22020613	57973	+	ENSBTAG00000017318	TMEM178A	protein_coding
11	7009223	70492069	11	22040726	22080776	40051	-	ENSBTAG00000004722	THUMPD2	protein_coding
11	7009223	70492069	11	22080840	22084984	4145	+	ENSBTAG00000062780		protein_coding
11	7009223	70492069	11	22107692	22402687	294996	+	ENSBTAG00000063684		protein_coding
11	7009223	70492069	11	22407417	22855023	447607	-	ENSBTAG00000013861	SLC8A1	protein_coding
11	7009223	70492069	11	22864034	22878214	14181	+	ENSBTAG00000068977		protein_coding
11	7009223	70492069	11	23597191	23598353	1163	+	ENSBTAG00000026034		protein_coding
11	7009223	70492069	11	20895389	20948016	52628	-	ENSBTAG00000020567	HNRNPLL	protein_coding
11	7009223	70492069	11	21011143	21020481	9339	-	ENSBTAG00000026809		protein_coding
11	7009223	70492069	11	21021294	21075762	54469	+	ENSBTAG00000021102	GALM	protein_coding
11	7009223	70492069	11	21086083	21091537	5455	-	ENSBTAG00000014891	SRSF7	protein_coding
11	7009223	70492069	11	21091551	21133976	42426	+	ENSBTAG00000012984		protein_coding
11	7009223	70492069	11	21145287	21205582	60296	-	ENSBTAG00000014679	DHX57	protein_coding
11	7009223	70492069	11	21205248	21214051	8804	+	ENSBTAG00000024042	MORN2	protein_coding
11	7009223	70492069	11	24464835	24474936	10102	+	ENSBTAG00000019382	PKDCC	protein_coding
11	7009223	70492069	11	24586385	24739385	153001	+	ENSBTAG00000010935	EML4	protein_coding
11	7009223	70492069	11	24756896	24769506	12611	-	ENSBTAG00000000705	COX7A2L	protein_coding
11	7009223	70492069	11	24831975	24885661	53687	-	ENSBTAG00000032623	KCNG3	protein_coding
11	7009223	70492069	11	24886723	25097298	210576	+	ENSBTAG00000004073	MTA3	protein_coding
11	7009223	70492069	11	27914690	27915291	602	+	ENSBTAG00000032651		protein_coding
11	7009223	70492069	11	21528544	21529069	526	+	ENSBTAG00000032775		protein_coding
11	7009223	70492069	11	22381300	22381508	209	-	ENSBTAG00000068966		protein_coding
11	7009223	70492069	11	24807710	24808093	384	+	ENSBTAG00000048539		protein_coding
11	7009223	70492069	11	27843796	27844014	219	+	ENSBTAG00000050857		processed_pseudogene
11	7009223	70492069	11	20355428	20357682	2255	+	ENSBTAG00000064849		lncRNA
11	7009223	70492069	11	20891877	20893449	1573	-	ENSBTAG00000064717		lncRNA
11	7009223	70492069	11	21135323	21139720	4398	+	ENSBTAG00000065698		lncRNA
11	7009223	70492069	11	21471748	21473194	1447	+	ENSBTAG00000067178		lncRNA
11	7009223	70492069	11	23517246	23518460	1215	-	ENSBTAG00000065265		lncRNA
11	7009223	70492069	11	24103762	24292705	188944	-	ENSBTAG00000052119		lncRNA
11	7009223	70492069	11	24381446	24383594	2149	-	ENSBTAG00000065310		lncRNA
11	7009223	70492069	11	24584655	24586279	1625	-	ENSBTAG00000061836		lncRNA
11	7009223	70492069	11	24778328	24779876	1549	+	ENSBTAG00000056081		lncRNA
11	7009223	70492069	11	24818274	24820491	2218	-	ENSBTAG00000064153		lncRNA
11	7009223	70492069	11	24829971	24831156	1186	-	ENSBTAG00000063772		lncRNA
11	7009223	70492069	11	26207856	26219904	12049	+	ENSBTAG00000057935		lncRNA
11	7009223	70492069	11	26491163	26501446	10284	-	ENSBTAG00000056754		lncRNA
11	7009223	70492069	11	26563378	26571724	8347	-	ENSBTAG00000066618		lncRNA
11	7009223	70492069	11	26626539	26628773	2235	-	ENSBTAG00000058689		lncRNA
11	7009223	70492069	11	27217641	27224783	7143	-	ENSBTAG00000061334		lncRNA
11	7009223	70492069	11	27330200	27336545	6346	+	ENSBTAG00000063491		lncRNA
11	7009223	70492069	11	28695112	28698766	3655	-	ENSBTAG00000055888		lncRNA
11	7009223	70492069	11	28724331	28725724	1394	-	ENSBTAG00000065944		lncRNA
11	7009223	70492069	11	28731345	28734882	3538	+	ENSBTAG00000061174		lncRNA
11	7009223	70492069	11	28733549	28734900	1352	-	ENSBTAG00000062732		lncRNA
11	7009223	70492069	11	28911529	28914252	2724	+	ENSBTAG00000067743		lncRNA
11	7009223	70492069	11	28915955	28924833	8879	-	ENSBTAG00000067262		lncRNA
11	7009223	70492069	11	29084527	29085905	1379	-	ENSBTAG00000065128		lncRNA
11	7009223	70492069	11	29247401	29276740	29340	-	ENSBTAG00000067636		lncRNA
11	7009223	70492069	11	29249198	29253133	3936	+	ENSBTAG00000061252		lncRNA
11	7009223	70492069	11	29302475	29304479	2005	+	ENSBTAG00000067002		lncRNA
11	7009223	70492069	11	29308420	29309558	1139	+	ENSBTAG00000069507		lncRNA
11	7009223	70492069	11	29325427	29336242	10816	+	ENSBTAG00000060520		lncRNA
11	7009223	70492069	11	29349298	29354842	5545	-	ENSBTAG00000057790		lncRNA
11	7009223	70492069	11	29356177	29357360	1184	-	ENSBTAG00000055605		lncRNA
11	7009223	70492069	11	29993936	30003404	9469	-	ENSBTAG00000056863		lncRNA
11	7009223	70492069	11	30024494	30026563	2070	-	ENSBTAG00000062947		lncRNA
11	7009223	70492069	11	23474875	23563957	89083	+	ENSBTAG00000059894		lncRNA
11	7009223	70492069	11	24230627	24235581	4955	-	ENSBTAG00000063081		lncRNA
11	7009223	70492069	11	24510223	24582145	71923	+	ENSBTAG00000060564		lncRNA
11	7009223	70492069	11	24538854	24576616	37763	-	ENSBTAG00000067337		lncRNA
11	7009223	70492069	11	27201656	27301971	100316	-	ENSBTAG00000063954		lncRNA
11	7009223	70492069	11	27204928	27301971	97044	+	ENSBTAG00000057322		lncRNA
11	7009223	70492069	11	27739524	27745277	5754	-	ENSBTAG00000067033		lncRNA
11	7009223	70492069	11	27739296	27745273	5978	+	ENSBTAG00000064780		lncRNA
11	7009223	70492069	11	28857497	28914611	57115	-	ENSBTAG00000064844		lncRNA
11	7009223	70492069	11	29259795	29275043	15249	+	ENSBTAG00000061218		lncRNA
11	7009223	70492069	11	29296210	29306943	10734	-	ENSBTAG00000057233		lncRNA
11	7009223	70492069	11	29311182	29335314	24133	-	ENSBTAG00000068039		lncRNA
11	7009223	70492069	11	26744001	26744130	130	-	ENSBTAG00000043226		snoRNA
11	7009223	70492069	11	26425010	26425113	104	+	ENSBTAG00000042179	U6	snRNA
11	7009223	70492069	11	26142496	26142582	87	+	ENSBTAG00000043054		snoRNA
11	7009223	70492069	11	27629369	27629475	107	+	ENSBTAG00000070027	U6	snRNA
11	7009223	70492069	11	24964471	24964577	107	+	ENSBTAG00000065068	U6	snRNA
11	7009223	70492069	11	29801995	29802129	135	-	ENSBTAG00000042135		snoRNA
11	7009223	70492069	11	29129146	29129250	105	-	ENSBTAG00000052479		snoRNA
11	7009223	70492069	11	20957255	20957358	104	+	ENSBTAG00000060435	U6	snRNA
11	7009223	70492069	11	20880030	20880100	71	+	ENSBTAG00000044256		snoRNA
11	7009223	70492069	11	21616183	21616339	157	-	ENSBTAG00000068907	U2	snRNA
11	7009223	70492069	11	21568358	21568465	108	-	ENSBTAG00000043391	U6	snRNA
11	7009223	70492069	11	21349230	21349304	75	-	ENSBTAG00000044255	bta-mir-2284z-2	miRNA
11	7009223	70492069	11	24202347	24202422	76	-	ENSBTAG00000049939	bta-mir-12030	miRNA
11	7009223	70492069	11	19157665	19281613	123949	+	ENSBTAG00000024980	VIT	protein_coding
11	7009223	70492069	11	19439551	19541542	101992	-	ENSBTAG00000014310	HEATR5B	protein_coding
11	7009223	70492069	11	19542544	19557191	14648	+	ENSBTAG00000003861	GPATCH11	protein_coding
11	7009223	70492069	11	19556770	19597286	40517	-	ENSBTAG00000008703	EIF2AK2	protein_coding
11	7009223	70492069	11	19596983	19617263	20281	+	ENSBTAG00000058313		protein_coding
11	7009223	70492069	11	19605859	19621401	15543	-	ENSBTAG00000008707	SULT6B1	protein_coding
11	7009223	70492069	11	19630058	19636736	6679	+	ENSBTAG00000048620	CEBPZOS	protein_coding
11	7009223	70492069	11	19635046	19659111	24066	-	ENSBTAG00000039770	CEBPZ	protein_coding
11	7009223	70492069	11	19659154	19675873	16720	+	ENSBTAG00000001113	NDUFAF7	protein_coding
11	7009223	70492069	11	19680374	19757136	76763	-	ENSBTAG00000001114	PRKD3	protein_coding
11	7009223	70492069	11	19791968	19822477	30510	+	ENSBTAG00000013923	QPCT	protein_coding
11	7009223	70492069	11	18246295	18312673	66379	+	ENSBTAG00000062670		protein_coding
11	7009223	70492069	11	14081623	14081974	352	+	ENSBTAG00000067705		protein_coding
11	7009223	70492069	11	14150122	14154627	4506	+	ENSBTAG00000008674	FAM136A	protein_coding
11	7009223	70492069	11	14164456	14225915	61460	-	ENSBTAG00000012519	XDH	protein_coding
11	7009223	70492069	11	7031065	7057285	26221	+	ENSBTAG00000005704	IL1RL2	protein_coding
11	7009223	70492069	11	7133469	7153551	20083	+	ENSBTAG00000018571	IL1RL1	protein_coding
11	7009223	70492069	11	7165306	7192645	27340	+	ENSBTAG00000001034	IL18R1	protein_coding
11	7009223	70492069	11	7208994	7233882	24889	+	ENSBTAG00000033748	IL18RAP	protein_coding
11	7009223	70492069	11	7241773	7297136	55364	+	ENSBTAG00000024075	SLC9A4	protein_coding
11	7009223	70492069	11	14256193	14269945	13753	-	ENSBTAG00000063857		protein_coding
11	7009223	70492069	11	20084042	20112627	28586	-	ENSBTAG00000023736	CDC42EP3	protein_coding
11	7009223	70492069	11	7335566	7425634	90069	+	ENSBTAG00000001706	SLC9A2	protein_coding
11	7009223	70492069	11	7431258	7443026	11769	-	ENSBTAG00000001714	MFSD9	protein_coding
11	7009223	70492069	11	7443387	7552860	109474	+	ENSBTAG00000038462	TMEM182	protein_coding
11	7009223	70492069	11	18813167	19022665	209499	+	ENSBTAG00000009020	CRIM1	protein_coding
11	7009223	70492069	11	19023725	19068890	45166	-	ENSBTAG00000009021	FEZ2	protein_coding
11	7009223	70492069	11	14324110	14370453	46344	-	ENSBTAG00000003108	SRD5A2	protein_coding
11	7009223	70492069	11	14544697	14656265	111569	-	ENSBTAG00000007734	MEMO1	protein_coding
11	7009223	70492069	11	9114007	9219183	105177	+	ENSBTAG00000006150	MRPS9	protein_coding
11	7009223	70492069	11	16138053	16153872	15820	-	ENSBTAG00000008548	FAM98A	protein_coding
11	7009223	70492069	11	9215840	9247298	31459	-	ENSBTAG00000021731	TGFBRAP1	protein_coding
11	7009223	70492069	11	14665516	14678487	12972	-	ENSBTAG00000009246	DPY30	protein_coding
11	7009223	70492069	11	14671007	14672231	1225	+	ENSBTAG00000049576		protein_coding
11	7009223	70492069	11	14693662	14697081	3420	-	ENSBTAG00000068071		protein_coding
11	7009223	70492069	11	14696392	14751826	55435	+	ENSBTAG00000021694	SPAST	protein_coding
11	7009223	70492069	11	11548555	11556986	8432	-	ENSBTAG00000021961	SPR	protein_coding
11	7009223	70492069	11	12899573	13123869	224297	-	ENSBTAG00000013290	DYSF	protein_coding
11	7009223	70492069	11	13150491	13299962	149472	-	ENSBTAG00000009242	ZNF638	protein_coding
11	7009223	70492069	11	13347786	13393656	45871	+	ENSBTAG00000054656	PAIP2B	protein_coding
11	7009223	70492069	11	13396657	13405830	9174	-	ENSBTAG00000014668	NAGK	protein_coding
11	7009223	70492069	11	13428958	13436886	7929	+	ENSBTAG00000002105	TEX261	protein_coding
11	7009223	70492069	11	13437301	13442699	5399	-	ENSBTAG00000010623	ANKRD53	protein_coding
11	7009223	70492069	11	13454348	13482388	28041	-	ENSBTAG00000010620	ATP6V1B1	protein_coding
11	7009223	70492069	11	13482275	13508895	26621	-	ENSBTAG00000010605	VAX2	protein_coding
11	7009223	70492069	11	16639084	16803257	164174	-	ENSBTAG00000055636		protein_coding
11	7009223	70492069	11	10285178	10419353	134176	+	ENSBTAG00000004884	SLC4A5	protein_coding
11	7009223	70492069	11	10304711	10312235	7525	-	ENSBTAG00000010072		protein_coding
11	7009223	70492069	11	10416222	10465834	49613	-	ENSBTAG00000004881	MTHFD2	protein_coding
11	7009223	70492069	11	10475416	10496973	21558	+	ENSBTAG00000006259	MOB1A	protein_coding
11	7009223	70492069	11	11625844	12345333	719490	+	ENSBTAG00000020799	EXOC6B	protein_coding
11	7009223	70492069	11	11891345	11892369	1025	-	ENSBTAG00000048355		protein_coding
11	7009223	70492069	11	12071790	12177617	105828	-	ENSBTAG00000059880		protein_coding
11	7009223	70492069	11	13548576	13564747	16172	+	ENSBTAG00000004562	CD207	protein_coding
11	7009223	70492069	11	10505021	10513150	8130	+	ENSBTAG00000050675	BOLA3	protein_coding
11	7009223	70492069	11	13568334	13585192	16859	+	ENSBTAG00000004560	CLEC4F	protein_coding
11	7009223	70492069	11	13600246	13616384	16139	+	ENSBTAG00000008905	FIGLA	protein_coding
11	7009223	70492069	11	9230317	9255403	25087	+	ENSBTAG00000063834		protein_coding
11	7009223	70492069	11	9256368	9266802	10435	+	ENSBTAG00000012332	C11H2orf49	protein_coding
11	7009223	70492069	11	13623981	13744471	120491	+	ENSBTAG00000009076	ADD2	protein_coding
11	7009223	70492069	11	9268665	9316088	47424	-	ENSBTAG00000001086	FHL2	protein_coding
11	7009223	70492069	11	9282476	9309269	26794	+	ENSBTAG00000065850		protein_coding
11	7009223	70492069	11	14763571	14809754	46184	+	ENSBTAG00000010898	SLC30A6	protein_coding
11	7009223	70492069	11	9483384	9668737	185354	+	ENSBTAG00000015575	TACR1	protein_coding
11	7009223	70492069	11	14814805	14851988	37184	-	ENSBTAG00000008223	NLRC4	protein_coding
11	7009223	70492069	11	14829366	14865083	35718	+	ENSBTAG00000059833		protein_coding
11	7009223	70492069	11	14885108	14919173	34066	+	ENSBTAG00000033041	YIPF4	protein_coding
11	7009223	70492069	11	14910716	14934584	23869	+	ENSBTAG00000062041		protein_coding
11	7009223	70492069	11	15177993	15362993	185001	+	ENSBTAG00000033010	TTC27	protein_coding
11	7009223	70492069	11	10560668	10665246	104579	-	ENSBTAG00000022381	TET3	protein_coding
11	7009223	70492069	11	10692759	10695232	2474	-	ENSBTAG00000062068		protein_coding
11	7009223	70492069	11	10696134	10730526	34393	-	ENSBTAG00000012037	DGUOK	protein_coding
11	7009223	70492069	11	10737085	10761240	24156	-	ENSBTAG00000015441	ACTG2	protein_coding
11	7009223	70492069	11	10793276	10817521	24246	-	ENSBTAG00000009600	STAMBP	protein_coding
11	7009223	70492069	11	10833575	10837538	3964	-	ENSBTAG00000039878	C11H2orf78	protein_coding
11	7009223	70492069	11	10848281	10864268	15988	+	ENSBTAG00000033255	DUSP11	protein_coding
11	7009223	70492069	11	10873883	10884849	10967	+	ENSBTAG00000011176	TPRKB	protein_coding
11	7009223	70492069	11	10887584	10888289	706	+	ENSBTAG00000047969		pseudogene
11	7009223	70492069	11	10889044	11079997	190954	-	ENSBTAG00000011172	ALMS1	protein_coding
11	7009223	70492069	11	13805984	13976869	170886	+	ENSBTAG00000000783	TGFA	protein_coding
11	7009223	70492069	11	17275736	17278235	2500	+	ENSBTAG00000053165		protein_coding
11	7009223	70492069	11	15473810	15930106	456297	+	ENSBTAG00000019839	LTBP1	protein_coding
11	7009223	70492069	11	15956379	15975476	19098	-	ENSBTAG00000069599		protein_coding
11	7009223	70492069	11	16067572	16114724	47153	+	ENSBTAG00000008006	RASGRP3	protein_coding
11	7009223	70492069	11	11158634	11161683	3050	+	ENSBTAG00000024058	EGR4	protein_coding
11	7009223	70492069	11	11168086	11192873	24788	+	ENSBTAG00000012759	FBXO41	protein_coding
11	7009223	70492069	11	12377432	12393491	16060	+	ENSBTAG00000012212	CYP26B1	protein_coding
11	7009223	70492069	11	11197297	11214582	17286	-	ENSBTAG00000012756	CCT7	protein_coding
11	7009223	70492069	11	11214563	11223952	9390	+	ENSBTAG00000008765	PRADC1	protein_coding
11	7009223	70492069	11	11220296	11232126	11831	-	ENSBTAG00000008764	SMYD5	protein_coding
11	7009223	70492069	11	11233191	11240497	7307	-	ENSBTAG00000024061	NOTO	protein_coding
11	7009223	70492069	11	11326325	11369717	43393	+	ENSBTAG00000006162	RAB11FIP5	protein_coding
11	7009223	70492069	11	11335310	11358370	23061	-	ENSBTAG00000058441		protein_coding
11	7009223	70492069	11	11371517	11498287	126771	+	ENSBTAG00000057495	SFXN5	protein_coding
11	7009223	70492069	11	11505904	11523111	17208	-	ENSBTAG00000001866	EMX1	protein_coding
11	7009223	70492069	11	10085663	10103196	17534	-	ENSBTAG00000018579	DOK1	protein_coding
11	7009223	70492069	11	10089360	10107285	17926	+	ENSBTAG00000018578	LOXL3	protein_coding
11	7009223	70492069	11	10107238	10110747	3510	-	ENSBTAG00000020124	HTRA2	protein_coding
11	7009223	70492069	11	10110568	10113599	3032	+	ENSBTAG00000020123	AUP1	protein_coding
11	7009223	70492069	11	10114072	10120751	6680	+	ENSBTAG00000016609	DQX1	protein_coding
11	7009223	70492069	11	10121553	10124155	2603	-	ENSBTAG00000051550	TLX2	protein_coding
11	7009223	70492069	11	10130551	10132842	2292	+	ENSBTAG00000016606	PCGF1	protein_coding
11	7009223	70492069	11	10138306	10140209	1904	+	ENSBTAG00000016602	LBX2	protein_coding
11	7009223	70492069	11	9706387	9717914	11528	-	ENSBTAG00000062291	POLE4	protein_coding
11	7009223	70492069	11	9742515	9810297	67783	-	ENSBTAG00000013108	HK2	protein_coding
11	7009223	70492069	11	9961644	9986241	24598	-	ENSBTAG00000006989	SEMA4F	protein_coding
11	7009223	70492069	11	9989525	10085634	96110	+	ENSBTAG00000006988	M1AP	protein_coding
11	7009223	70492069	11	8999578	9001077	1500	+	ENSBTAG00000050523	POU3F3	protein_coding
11	7009223	70492069	11	10151785	10159251	7467	+	ENSBTAG00000016600	CCDC142	protein_coding
11	7009223	70492069	11	10159213	10162298	3086	+	ENSBTAG00000016599	MRPL53	protein_coding
11	7009223	70492069	11	10164105	10168638	4534	+	ENSBTAG00000001844	MOGS	protein_coding
11	7009223	70492069	11	8968884	8971863	2980	+	ENSBTAG00000066421		lncRNA
11	7009223	70492069	11	8996426	8999295	2870	+	ENSBTAG00000067816		lncRNA
11	7009223	70492069	11	9014337	9016300	1964	+	ENSBTAG00000067179		lncRNA
11	7009223	70492069	11	9076184	9080812	4629	+	ENSBTAG00000057569		lncRNA
11	7009223	70492069	11	10168029	10170481	2453	-	ENSBTAG00000001843	WBP1	protein_coding
11	7009223	70492069	11	9101820	9104881	3062	+	ENSBTAG00000066106		lncRNA
11	7009223	70492069	11	9319634	9321332	1699	-	ENSBTAG00000065340		lncRNA
11	7009223	70492069	11	10187448	10201730	14283	+	ENSBTAG00000000490	RTKN	protein_coding
11	7009223	70492069	11	10201853	10212047	10195	-	ENSBTAG00000000489	WDR54	protein_coding
11	7009223	70492069	11	10205805	10211683	5879	+	ENSBTAG00000040226	C11H2orf81	protein_coding
11	7009223	70492069	11	7068166	7071663	3498	-	ENSBTAG00000055529		lncRNA
11	7009223	70492069	11	10219249	10223584	4336	+	ENSBTAG00000049497		protein_coding
11	7009223	70492069	11	7111342	7122263	10922	+	ENSBTAG00000058653		lncRNA
11	7009223	70492069	11	10212310	10219252	6943	+	ENSBTAG00000037856	MGC152281	protein_coding
11	7009223	70492069	11	8932975	8997366	64392	-	ENSBTAG00000056027		lncRNA
11	7009223	70492069	11	10238630	10268441	29812	+	ENSBTAG00000004887	DCTN1	protein_coding
11	7009223	70492069	11	8963907	8968491	4585	+	ENSBTAG00000066124		lncRNA
11	7009223	70492069	11	9008762	9016794	8033	-	ENSBTAG00000063576		lncRNA
11	7009223	70492069	11	9073389	9081990	8602	-	ENSBTAG00000063781		lncRNA
11	7009223	70492069	11	9318322	9346868	28547	+	ENSBTAG00000061279		lncRNA
11	7009223	70492069	11	9714365	9714470	106	+	ENSBTAG00000043253	U6	snRNA
11	7009223	70492069	11	7814894	7814996	103	-	ENSBTAG00000042285	U6	snRNA
11	7009223	70492069	11	7267542	7267648	107	-	ENSBTAG00000064676	U6	snRNA
11	7009223	70492069	11	14571647	14571961	315	+	ENSBTAG00000033887		protein_coding
11	7009223	70492069	11	13130282	13131349	1068	-	ENSBTAG00000057443		protein_coding
11	7009223	70492069	11	11295693	11296169	477	-	ENSBTAG00000008035		protein_coding
11	7009223	70492069	11	14082593	14083012	420	+	ENSBTAG00000060554		processed_pseudogene
11	7009223	70492069	11	10230732	10234277	3546	+	ENSBTAG00000060293		lncRNA
11	7009223	70492069	11	10233376	10237367	3992	-	ENSBTAG00000069621		lncRNA
11	7009223	70492069	11	10515838	10517265	1428	+	ENSBTAG00000068091		lncRNA
11	7009223	70492069	11	10555730	10557142	1413	-	ENSBTAG00000062981		lncRNA
11	7009223	70492069	11	11240820	11242582	1763	-	ENSBTAG00000067897		lncRNA
11	7009223	70492069	11	11248347	11250063	1717	-	ENSBTAG00000057118		lncRNA
11	7009223	70492069	11	11265887	11269252	3366	+	ENSBTAG00000061559		lncRNA
11	7009223	70492069	11	13319859	13341023	21165	-	ENSBTAG00000066264		lncRNA
11	7009223	70492069	11	14155179	14162790	7612	-	ENSBTAG00000057746		lncRNA
11	7009223	70492069	11	14426030	14436896	10867	+	ENSBTAG00000058968		lncRNA
11	7009223	70492069	11	14533630	14538171	4542	-	ENSBTAG00000061139		lncRNA
11	7009223	70492069	11	15363748	15385408	21661	+	ENSBTAG00000062715		lncRNA
11	7009223	70492069	11	15388921	15419033	30113	+	ENSBTAG00000065923		lncRNA
11	7009223	70492069	11	15416809	15419718	2910	-	ENSBTAG00000064349		lncRNA
11	7009223	70492069	11	15466422	15473765	7344	+	ENSBTAG00000068588		lncRNA
11	7009223	70492069	11	15982520	15988926	6407	-	ENSBTAG00000060856		lncRNA
11	7009223	70492069	11	16517457	16530268	12812	+	ENSBTAG00000068018		lncRNA
11	7009223	70492069	11	19073023	19076711	3689	+	ENSBTAG00000067739		lncRNA
11	7009223	70492069	11	19296161	19297233	1073	-	ENSBTAG00000058121		lncRNA
11	7009223	70492069	11	19309091	19313790	4700	-	ENSBTAG00000061652		lncRNA
11	7009223	70492069	11	19764340	19766592	2253	+	ENSBTAG00000062925		lncRNA
11	7009223	70492069	11	12821072	12881859	60788	-	ENSBTAG00000068350		lncRNA
11	7009223	70492069	11	12879911	12898165	18255	+	ENSBTAG00000069667		lncRNA
11	7009223	70492069	11	13335098	13345925	10828	+	ENSBTAG00000070021		lncRNA
11	7009223	70492069	11	13529733	13538888	9156	+	ENSBTAG00000064086		lncRNA
11	7009223	70492069	11	13590198	13597288	7091	+	ENSBTAG00000063640		lncRNA
11	7009223	70492069	11	18710596	18729845	19250	-	ENSBTAG00000065254		lncRNA
11	7009223	70492069	11	12698870	12698976	107	+	ENSBTAG00000055486	U6	snRNA
11	7009223	70492069	11	13920422	13920566	145	+	ENSBTAG00000051045		snoRNA
11	7009223	70492069	11	18388326	18388513	188	+	ENSBTAG00000058817	U4	snRNA
11	7009223	70492069	11	19872551	19872657	107	-	ENSBTAG00000064000	U6	snRNA
11	7009223	70492069	11	10868293	10868396	104	-	ENSBTAG00000043164	U6	snRNA
11	7009223	70492069	11	17395111	17395172	62	+	ENSBTAG00000044993	U7	snRNA
11	7009223	70492069	11	10873974	10874040	67	-	ENSBTAG00000044622	bta-mir-2295	miRNA
11	7009223	70492069	11	14961295	14961356	62	+	ENSBTAG00000063593	bta-mir-11972	miRNA
11	7009223	70492069	11	11327387	11327449	63	+	ENSBTAG00000044590	bta-mir-2294	miRNA
11	7009223	70492069	11	19315749	19423592	107844	-	ENSBTAG00000018590	STRN	protein_coding
11	7009223	70492069	11	14960961	15174772	213812	+	ENSBTAG00000027932	BIRC6	protein_coding
11	7009223	70492069	11	10170953	10173972	3020	-	ENSBTAG00000001840	INO80B	protein_coding
11	7009223	70492069	11	36830985	37010706	179722	+	ENSBTAG00000006852	ACYP2	protein_coding
11	7009223	70492069	11	37035251	37061596	26346	+	ENSBTAG00000006861	C11H2orf73	protein_coding
11	7009223	70492069	11	37074575	37103142	28568	-	ENSBTAG00000065133		protein_coding
11	7009223	70492069	11	37118126	37122508	4383	-	ENSBTAG00000060876		protein_coding
11	7009223	70492069	11	37274404	37389119	114716	+	ENSBTAG00000006995	SPTBN1	protein_coding
11	7009223	70492069	11	37397967	37719997	322031	+	ENSBTAG00000011101	EML6	protein_coding
11	7009223	70492069	11	37483348	37648857	165510	+	ENSBTAG00000069412		protein_coding
11	7009223	70492069	11	37722029	37796520	74492	-	ENSBTAG00000011104	RTN4	protein_coding
11	7009223	70492069	11	30657365	30713229	55865	+	ENSBTAG00000015151	FOXN2	protein_coding
11	7009223	70492069	11	30282127	30289775	7649	-	ENSBTAG00000063899		protein_coding
11	7009223	70492069	11	30865426	30892686	27261	+	ENSBTAG00000004168	STON1	protein_coding
11	7009223	70492069	11	30911287	31041616	130330	+	ENSBTAG00000023999	GTF2A1L	protein_coding
11	7009223	70492069	11	30977106	31040327	63222	-	ENSBTAG00000016573	LHCGR	protein_coding
11	7009223	70492069	11	31113278	31113971	694	-	ENSBTAG00000027015		protein_coding
11	7009223	70492069	11	31255653	31450417	194765	-	ENSBTAG00000032424	FSHR	protein_coding
11	7009223	70492069	11	31425324	31428153	2830	+	ENSBTAG00000069559		protein_coding
11	7009223	70492069	11	32050303	32059754	9452	+	ENSBTAG00000061026		protein_coding
11	7009223	70492069	11	37935206	37937494	2289	-	ENSBTAG00000064101		protein_coding
11	7009223	70492069	11	37970446	37972639	2194	+	ENSBTAG00000015473	RPS27A	protein_coding
11	7009223	70492069	11	37973410	37996291	22882	-	ENSBTAG00000015481	MTIF2	protein_coding
11	7009223	70492069	11	38005438	38008988	3551	+	ENSBTAG00000017460	PRORSD1	protein_coding
11	7009223	70492069	11	38012490	38128182	115693	-	ENSBTAG00000017469	CCDC88A	protein_coding
11	7009223	70492069	11	32277503	32766620	489118	-	ENSBTAG00000046199	NRXN1	protein_coding
11	7009223	70492069	11	38176241	38178012	1772	-	ENSBTAG00000061973		protein_coding
11	7009223	70492069	11	38211890	38241692	29803	+	ENSBTAG00000000542	CFAP36	protein_coding
11	7009223	70492069	11	38245095	38297358	52264	-	ENSBTAG00000000545	PPP4R3B	protein_coding
11	7009223	70492069	11	38307014	38347273	40260	-	ENSBTAG00000008909	PNPT1	protein_coding
11	7009223	70492069	11	38484921	38574546	89626	-	ENSBTAG00000017448	EFEMP1	protein_coding
11	7009223	70492069	11	38850456	39075742	225287	+	ENSBTAG00000012394	CCDC85A	protein_coding
11	7009223	70492069	11	35282955	35612957	330003	+	ENSBTAG00000058517		protein_coding
11	7009223	70492069	11	35640320	36152795	512476	-	ENSBTAG00000055988		protein_coding
11	7009223	70492069	11	36200029	36201410	1382	-	ENSBTAG00000048532		protein_coding
11	7009223	70492069	11	36401341	36519701	118361	-	ENSBTAG00000019458	ASB3	protein_coding
11	7009223	70492069	11	36490313	36500048	9736	+	ENSBTAG00000019459	CHAC2	protein_coding
11	7009223	70492069	11	36519763	36548889	29127	+	ENSBTAG00000008068	ERLEC1	protein_coding
11	7009223	70492069	11	36560288	36569919	9632	-	ENSBTAG00000000102	GPR75	protein_coding
11	7009223	70492069	11	36572842	36673266	100425	-	ENSBTAG00000020262	PSME4	protein_coding
11	7009223	70492069	11	36710560	36714886	4327	-	ENSBTAG00000024019		protein_coding
11	7009223	70492069	11	36956209	36957453	1245	-	ENSBTAG00000046563		protein_coding
11	7009223	70492069	11	35187879	35188286	408	-	ENSBTAG00000027786		protein_coding
11	7009223	70492069	11	30313960	30314356	397	-	ENSBTAG00000063037		protein_coding
11	7009223	70492069	11	33203072	33203299	228	+	ENSBTAG00000052116		protein_coding
11	7009223	70492069	11	38444165	38444604	440	+	ENSBTAG00000030305		protein_coding
11	7009223	70492069	11	36214606	36215112	507	-	ENSBTAG00000002943		protein_coding
11	7009223	70492069	11	36455980	36456639	660	+	ENSBTAG00000051601		protein_coding
11	7009223	70492069	11	30484829	30492580	7752	-	ENSBTAG00000069693		lncRNA
11	7009223	70492069	11	30649895	30656931	7037	-	ENSBTAG00000055392		lncRNA
11	7009223	70492069	11	30896140	30899994	3855	+	ENSBTAG00000065190		lncRNA
11	7009223	70492069	11	31688279	31690075	1797	+	ENSBTAG00000056926		lncRNA
11	7009223	70492069	11	31689498	31690886	1389	-	ENSBTAG00000065541		lncRNA
11	7009223	70492069	11	31730825	31731903	1079	-	ENSBTAG00000056733		lncRNA
11	7009223	70492069	11	31731495	31797368	65874	+	ENSBTAG00000069691		lncRNA
11	7009223	70492069	11	31946731	31951965	5235	+	ENSBTAG00000067892		lncRNA
11	7009223	70492069	11	32275399	32277444	2046	+	ENSBTAG00000061788		lncRNA
11	7009223	70492069	11	32275399	32277229	1831	-	ENSBTAG00000067387		lncRNA
11	7009223	70492069	11	34568639	34665992	97354	+	ENSBTAG00000062661		lncRNA
11	7009223	70492069	11	35261345	35279590	18246	-	ENSBTAG00000056086		lncRNA
11	7009223	70492069	11	36163014	36181261	18248	-	ENSBTAG00000064190		lncRNA
11	7009223	70492069	11	36231156	36260065	28910	-	ENSBTAG00000057221		lncRNA
11	7009223	70492069	11	36303655	36310183	6529	+	ENSBTAG00000064288		lncRNA
11	7009223	70492069	11	36303655	36306031	2377	-	ENSBTAG00000062252		lncRNA
11	7009223	70492069	11	36397428	36398961	1534	-	ENSBTAG00000057908		lncRNA
11	7009223	70492069	11	37924613	37928293	3681	+	ENSBTAG00000060472		lncRNA
11	7009223	70492069	11	38301073	38302125	1053	-	ENSBTAG00000059478		lncRNA
11	7009223	70492069	11	38422382	38423640	1259	-	ENSBTAG00000066979		lncRNA
11	7009223	70492069	11	38658938	38672475	13538	-	ENSBTAG00000064284		lncRNA
11	7009223	70492069	11	38735246	38736988	1743	-	ENSBTAG00000056869		lncRNA
11	7009223	70492069	11	38788277	38790361	2085	-	ENSBTAG00000066793		lncRNA
11	7009223	70492069	11	34260734	34418007	157274	-	ENSBTAG00000056263		lncRNA
11	7009223	70492069	11	34417882	34678728	260847	+	ENSBTAG00000060023		lncRNA
11	7009223	70492069	11	36224136	36249534	25399	+	ENSBTAG00000062918		lncRNA
11	7009223	70492069	11	37878908	37933151	54244	-	ENSBTAG00000068174		lncRNA
11	7009223	70492069	11	38771553	38773790	2238	+	ENSBTAG00000055764		lncRNA
11	7009223	70492069	11	39703681	39808875	105195	-	ENSBTAG00000065824		lncRNA
11	7009223	70492069	11	40052619	40336333	283715	-	ENSBTAG00000062443		lncRNA
11	7009223	70492069	11	30364673	30364840	168	+	ENSBTAG00000055548	U2	snRNA
11	7009223	70492069	11	38798861	38799027	167	-	ENSBTAG00000061514	U2	snRNA
11	7009223	70492069	11	32280416	32280512	97	-	ENSBTAG00000044573	U6	snRNA
11	7009223	70492069	11	36974356	36974483	128	+	ENSBTAG00000042750		snRNA
11	7009223	70492069	11	38657081	38657166	86	-	ENSBTAG00000030046	bta-mir-216b	miRNA
11	7009223	70492069	11	37330097	37330166	70	-	ENSBTAG00000044469	bta-mir-2296	miRNA
11	7009223	70492069	11	37367356	37367428	73	-	ENSBTAG00000045474	bta-mir-2297	miRNA
11	7009223	70492069	11	38640690	38640798	109	-	ENSBTAG00000029903	bta-mir-216a	miRNA
11	7009223	70492069	11	38628452	38628561	110	-	ENSBTAG00000036435	bta-mir-217	miRNA
11	7009223	70492069	11	30751938	30824670	72733	+	ENSBTAG00000002570	PPP1R21	protein_coding
11	7009223	70492069	11	37958010	37967097	9088	-	ENSBTAG00000000295	CLHC1	protein_coding
11	7009223	70492069	11	33046262	33158076	111815	-	ENSBTAG00000063370		protein_coding
11	7009223	70492069	11	47137533	47137853	321	+	ENSBTAG00000047185		IG_V_gene
11	7009223	70492069	11	44555093	44606435	51343	+	ENSBTAG00000019628	EDAR	protein_coding
11	7009223	70492069	11	42520447	42536119	15673	-	ENSBTAG00000062814		protein_coding
11	7009223	70492069	11	42972332	42974719	2388	-	ENSBTAG00000061308		protein_coding
11	7009223	70492069	11	42990781	42991634	854	-	ENSBTAG00000066219		protein_coding
11	7009223	70492069	11	40507314	40534131	26818	+	ENSBTAG00000048643		protein_coding
11	7009223	70492069	11	40689027	40885892	196866	+	ENSBTAG00000033801	VRK2	protein_coding
11	7009223	70492069	11	40797526	40886413	88888	-	ENSBTAG00000005870	FANCL	protein_coding
11	7009223	70492069	11	46857861	46901868	44008	+	ENSBTAG00000019072	PSD4	protein_coding
11	7009223	70492069	11	45013217	45034289	21073	-	ENSBTAG00000004352	SLC5A7	protein_coding
11	7009223	70492069	11	44616607	44646081	29475	-	ENSBTAG00000000157	CCDC138	protein_coding
11	7009223	70492069	11	44646703	44708933	62231	-	ENSBTAG00000000152	RANBP2	protein_coding
11	7009223	70492069	11	44662508	44663186	679	+	ENSBTAG00000054181		protein_coding
11	7009223	70492069	11	41105154	41107961	2808	+	ENSBTAG00000048521		protein_coding
11	7009223	70492069	11	49557431	49564772	7342	-	ENSBTAG00000064436	SH2D6	protein_coding
11	7009223	70492069	11	49578850	49605835	26986	+	ENSBTAG00000005432	CAPG	protein_coding
11	7009223	70492069	11	43117632	43117851	220	+	ENSBTAG00000063103		pseudogene
11	7009223	70492069	11	43134774	43135481	708	+	ENSBTAG00000048348		protein_coding
11	7009223	70492069	11	43208146	43309895	101750	-	ENSBTAG00000016534	BCL11A	protein_coding
11	7009223	70492069	11	43309958	43310511	554	+	ENSBTAG00000050163		pseudogene
11	7009223	70492069	11	43514061	43546087	32027	+	ENSBTAG00000007414	PAPOLG	protein_coding
11	7009223	70492069	11	43614135	43624959	10825	-	ENSBTAG00000059515		protein_coding
11	7009223	70492069	11	43625348	43662860	37513	+	ENSBTAG00000015386	REL	protein_coding
11	7009223	70492069	11	43674599	43760138	85540	-	ENSBTAG00000009694	PUS10	protein_coding
11	7009223	70492069	11	43783315	43791822	8508	+	ENSBTAG00000005257	PEX13	protein_coding
11	7009223	70492069	11	43812633	43874209	61577	+	ENSBTAG00000054531	SANBR	protein_coding
11	7009223	70492069	11	49083730	49126218	42489	-	ENSBTAG00000024000	ATOH8	protein_coding
11	7009223	70492069	11	48278953	48307239	28287	+	ENSBTAG00000020947	RNF103	protein_coding
11	7009223	70492069	11	48325557	48368467	42911	+	ENSBTAG00000013589	CHMP3	protein_coding
11	7009223	70492069	11	49608573	49642020	33448	-	ENSBTAG00000021935	ELMOD3	protein_coding
11	7009223	70492069	11	49642200	49656929	14730	+	ENSBTAG00000021934	RETSAT	protein_coding
11	7009223	70492069	11	49661169	49665036	3868	-	ENSBTAG00000038116		protein_coding
11	7009223	70492069	11	49666914	49669002	2089	-	ENSBTAG00000063256		protein_coding
11	7009223	70492069	11	49674110	49876956	202847	-	ENSBTAG00000010111	TCF7L1	protein_coding
11	7009223	70492069	11	49225723	49228192	2470	-	ENSBTAG00000047449		protein_coding
11	7009223	70492069	11	49200380	49202049	1670	-	ENSBTAG00000056041		protein_coding
11	7009223	70492069	11	43921059	43999530	78472	+	ENSBTAG00000008048	GCFC2	protein_coding
11	7009223	70492069	11	44019420	44030088	10669	-	ENSBTAG00000002557	MRPL19	protein_coding
11	7009223	70492069	11	44715276	44796595	81320	-	ENSBTAG00000010971	LIMS1	protein_coding
11	7009223	70492069	11	46917078	46981526	64449	-	ENSBTAG00000019354	PAX8	protein_coding
11	7009223	70492069	11	49941280	50018731	77452	-	ENSBTAG00000020630	KCMF1	protein_coding
11	7009223	70492069	11	48140282	48196246	55965	-	ENSBTAG00000021140	RMND5A	protein_coding
11	7009223	70492069	11	45551844	45607498	55655	+	ENSBTAG00000000703	ST6GAL2	protein_coding
11	7009223	70492069	11	44054050	44055061	1012	-	ENSBTAG00000052604		pseudogene
11	7009223	70492069	11	50043152	50080187	37036	+	ENSBTAG00000059233		protein_coding
11	7009223	70492069	11	50094264	50095284	1021	-	ENSBTAG00000005654	TMSB10	protein_coding
11	7009223	70492069	11	50204036	50483750	279715	-	ENSBTAG00000049566	DNAH6	protein_coding
11	7009223	70492069	11	50261445	50504566	243122	+	ENSBTAG00000055501		protein_coding
11	7009223	70492069	11	47111861	47112930	1070	+	ENSBTAG00000049937		protein_coding
11	7009223	70492069	11	48378513	48435213	56701	-	ENSBTAG00000013580	KDM3A	protein_coding
11	7009223	70492069	11	47161967	47183006	21040	+	ENSBTAG00000050329		protein_coding
11	7009223	70492069	11	47179709	47180392	684	-	ENSBTAG00000047029		protein_coding
11	7009223	70492069	11	47200104	47207624	7521	+	ENSBTAG00000051611		protein_coding
11	7009223	70492069	11	47218199	47219001	803	+	ENSBTAG00000051342		protein_coding
11	7009223	70492069	11	44805991	44840325	34335	-	ENSBTAG00000016038	GCC2	protein_coding
11	7009223	70492069	11	44083135	44083940	806	+	ENSBTAG00000018554		pseudogene
11	7009223	70492069	11	44091262	44176906	85645	+	ENSBTAG00000056393	EVA1A	protein_coding
11	7009223	70492069	11	44267491	44324583	57093	+	ENSBTAG00000022461	SEPTIN10	protein_coding
11	7009223	70492069	11	44340406	44502271	161866	-	ENSBTAG00000038011	SH3RF3	protein_coding
11	7009223	70492069	11	45829019	45838416	9398	-	ENSBTAG00000012637	ECRG4	protein_coding
11	7009223	70492069	11	48518756	48654804	136049	+	ENSBTAG00000004824	REEP1	protein_coding
11	7009223	70492069	11	48659108	48665790	6683	-	ENSBTAG00000004823	MRPL35	protein_coding
11	7009223	70492069	11	48673645	48716314	42670	+	ENSBTAG00000003307	IMMT	protein_coding
11	7009223	70492069	11	44844993	44855473	10481	-	ENSBTAG00000054241		protein_coding
11	7009223	70492069	11	44899263	44904946	5684	-	ENSBTAG00000054883		protein_coding
11	7009223	70492069	11	44885143	44905259	20117	-	ENSBTAG00000038369	SULT1C2	protein_coding
11	7009223	70492069	11	44905838	44925201	19364	-	ENSBTAG00000002803	SULT1C3	protein_coding
11	7009223	70492069	11	44915010	44927861	12852	+	ENSBTAG00000069941		protein_coding
11	7009223	70492069	11	47341507	47342176	670	+	ENSBTAG00000005895		pseudogene
11	7009223	70492069	11	45721196	45778563	57368	+	ENSBTAG00000005614	UXS1	protein_coding
11	7009223	70492069	11	47433953	47515738	81786	+	ENSBTAG00000000184	EIF2AK3	protein_coding
11	7009223	70492069	11	47540445	47545141	4697	-	ENSBTAG00000009033	SPMIP9	protein_coding
11	7009223	70492069	11	45895955	45896826	872	-	ENSBTAG00000034555		protein_coding
11	7009223	70492069	11	47610499	47616083	5585	+	ENSBTAG00000040093	FOXI3	protein_coding
11	7009223	70492069	11	48727831	48758984	31154	-	ENSBTAG00000006482	PTCD3	protein_coding
11	7009223	70492069	11	48758993	48843648	84656	+	ENSBTAG00000006481	POLR1A	protein_coding
11	7009223	70492069	11	47750675	47755918	5244	+	ENSBTAG00000057837		protein_coding
11	7009223	70492069	11	47351604	47386164	34561	-	ENSBTAG00000002866	RPIA	protein_coding
11	7009223	70492069	11	47866198	47884150	17953	-	ENSBTAG00000004364	THNSL2	protein_coding
11	7009223	70492069	11	48977990	49037675	59686	+	ENSBTAG00000011601	ST3GAL5	protein_coding
11	7009223	70492069	11	49329796	49340734	10939	+	ENSBTAG00000021230	SFTPB	protein_coding
11	7009223	70492069	11	45918923	46033965	115043	-	ENSBTAG00000015205	NCK2	protein_coding
11	7009223	70492069	11	46209081	46242645	33565	+	ENSBTAG00000014159	TTL	protein_coding
11	7009223	70492069	11	46252335	46274597	22263	+	ENSBTAG00000014166	POLR1B	protein_coding
11	7009223	70492069	11	49357795	49394328	36534	-	ENSBTAG00000010691	USP39	protein_coding
11	7009223	70492069	11	49394035	49403916	9882	+	ENSBTAG00000018291	C11H2orf68	protein_coding
11	7009223	70492069	11	49405530	49413440	7911	-	ENSBTAG00000018286	RNF181	protein_coding
11	7009223	70492069	11	49406589	49411187	4599	+	ENSBTAG00000018289	TMEM150A	protein_coding
11	7009223	70492069	11	49427905	49431079	3175	-	ENSBTAG00000023997	VAMP8	protein_coding
11	7009223	70492069	11	49430543	49438229	7687	+	ENSBTAG00000063344		protein_coding
11	7009223	70492069	11	49449754	49463257	13504	+	ENSBTAG00000038477	GGCX	protein_coding
11	7009223	70492069	11	49464999	49472230	7232	-	ENSBTAG00000020873	MAT2A	protein_coding
11	7009223	70492069	11	46282914	46288981	6068	+	ENSBTAG00000052525	CHCHD5	protein_coding
11	7009223	70492069	11	46290659	46538104	247446	-	ENSBTAG00000047637		protein_coding
11	7009223	70492069	11	46352538	46365946	13409	+	ENSBTAG00000007895	SLC20A1	protein_coding
11	7009223	70492069	11	46543408	46551924	8517	-	ENSBTAG00000001321	IL1B	protein_coding
11	7009223	70492069	11	46612825	46621218	8394	+	ENSBTAG00000013675	IL37	protein_coding
11	7009223	70492069	11	46637496	46648965	11470	-	ENSBTAG00000039476		protein_coding
11	7009223	70492069	11	46670430	46682591	12162	+	ENSBTAG00000002085	IL36G	protein_coding
11	7009223	70492069	11	46700648	46705289	4642	+	ENSBTAG00000060313	IL36A	protein_coding
11	7009223	70492069	11	46708894	46717319	8426	+	ENSBTAG00000059479		protein_coding
11	7009223	70492069	11	46752345	46756877	4533	+	ENSBTAG00000039839	IL36RN	protein_coding
11	7009223	70492069	11	46759723	46771504	11782	+	ENSBTAG00000018012	IL1F10	protein_coding
11	7009223	70492069	11	46815530	46837406	21877	+	ENSBTAG00000019665	IL1RN	protein_coding
11	7009223	70492069	11	47917547	47923236	5690	+	ENSBTAG00000018054	FABP1	protein_coding
11	7009223	70492069	11	47929124	47977846	48723	-	ENSBTAG00000021120	SMYD1	protein_coding
11	7009223	70492069	11	47993581	48008308	14728	+	ENSBTAG00000002542	KRCC1	protein_coding
11	7009223	70492069	11	48026111	48035640	9530	+	ENSBTAG00000064168		protein_coding
11	7009223	70492069	11	48044725	48064460	19736	+	ENSBTAG00000008956	CD8B	protein_coding
11	7009223	70492069	11	48118023	48125256	7234	+	ENSBTAG00000021141	CD8A	protein_coding
11	7009223	70492069	11	49921850	49922779	930	-	ENSBTAG00000060713		protein_coding
11	7009223	70492069	11	44261649	44266540	4892	-	ENSBTAG00000068476	SOWAHC	protein_coding
11	7009223	70492069	11	48976935	48992705	15771	-	ENSBTAG00000061299		protein_coding
11	7009223	70492069	11	48014107	48015018	912	+	ENSBTAG00000002545		protein_coding
11	7009223	70492069	11	41548899	41568956	20058	+	ENSBTAG00000049811		lncRNA
11	7009223	70492069	11	41568521	41569856	1336	-	ENSBTAG00000069123		lncRNA
11	7009223	70492069	11	41672363	41690800	18438	+	ENSBTAG00000062480		lncRNA
11	7009223	70492069	11	42536141	42541214	5074	+	ENSBTAG00000063356		lncRNA
11	7009223	70492069	11	42829997	42834987	4991	+	ENSBTAG00000059078		lncRNA
11	7009223	70492069	11	42883356	42900938	17583	+	ENSBTAG00000067952		lncRNA
11	7009223	70492069	11	43147078	43188338	41261	-	ENSBTAG00000068086		lncRNA
11	7009223	70492069	11	43148552	43150555	2004	+	ENSBTAG00000058025		lncRNA
11	7009223	70492069	11	43189266	43195538	6273	-	ENSBTAG00000064729		lncRNA
11	7009223	70492069	11	43311657	43324743	13087	+	ENSBTAG00000056963		lncRNA
11	7009223	70492069	11	43334390	43345918	11529	-	ENSBTAG00000064794		lncRNA
11	7009223	70492069	11	43576778	43586058	9281	-	ENSBTAG00000066622		lncRNA
11	7009223	70492069	11	43600037	43601105	1069	-	ENSBTAG00000060956		lncRNA
11	7009223	70492069	11	43665665	43668643	2979	-	ENSBTAG00000062365		lncRNA
11	7009223	70492069	11	43799350	43801298	1949	-	ENSBTAG00000057557		lncRNA
11	7009223	70492069	11	44186087	44187317	1231	+	ENSBTAG00000060951		lncRNA
11	7009223	70492069	11	44192962	44201445	8484	-	ENSBTAG00000057658		lncRNA
11	7009223	70492069	11	45694766	45720248	25483	-	ENSBTAG00000064605		lncRNA
11	7009223	70492069	11	46067389	46069333	1945	+	ENSBTAG00000064768		lncRNA
11	7009223	70492069	11	46275144	46277597	2454	-	ENSBTAG00000055431		lncRNA
11	7009223	70492069	11	46784007	46804636	20630	+	ENSBTAG00000061807		lncRNA
11	7009223	70492069	11	46792957	46813463	20507	-	ENSBTAG00000067476		lncRNA
11	7009223	70492069	11	47113558	47130405	16848	+	ENSBTAG00000063203		lncRNA
11	7009223	70492069	11	47207666	47216314	8649	+	ENSBTAG00000056718		lncRNA
11	7009223	70492069	11	48064620	48066181	1562	+	ENSBTAG00000056406		lncRNA
11	7009223	70492069	11	48107224	48117898	10675	-	ENSBTAG00000069229		lncRNA
11	7009223	70492069	11	48871491	48943758	72268	-	ENSBTAG00000062368		lncRNA
11	7009223	70492069	11	48946841	48947994	1154	-	ENSBTAG00000065633		lncRNA
11	7009223	70492069	11	49134465	49140928	6464	-	ENSBTAG00000059411		lncRNA
11	7009223	70492069	11	49444899	49449643	4745	+	ENSBTAG00000066746		lncRNA
11	7009223	70492069	11	49472694	49474792	2099	-	ENSBTAG00000064193		lncRNA
11	7009223	70492069	11	49657092	49661096	4005	+	ENSBTAG00000068030		lncRNA
11	7009223	70492069	11	50019332	50020547	1216	-	ENSBTAG00000069858		lncRNA
11	7009223	70492069	11	50024170	50037706	13537	+	ENSBTAG00000059827		lncRNA
11	7009223	70492069	11	50095339	50103320	7982	+	ENSBTAG00000057274		lncRNA
11	7009223	70492069	11	41569045	41670496	101452	+	ENSBTAG00000062322		lncRNA
11	7009223	70492069	11	42834623	42871557	36935	-	ENSBTAG00000056703		lncRNA
11	7009223	70492069	11	42940134	42942301	2168	+	ENSBTAG00000066190		lncRNA
11	7009223	70492069	11	45691222	45707057	15836	-	ENSBTAG00000065219		lncRNA
11	7009223	70492069	11	46048443	46070465	22023	-	ENSBTAG00000057652		lncRNA
11	7009223	70492069	11	46806877	46815357	8481	+	ENSBTAG00000062700		lncRNA
11	7009223	70492069	11	48074271	48087641	13371	-	ENSBTAG00000069874		lncRNA
11	7009223	70492069	11	48196645	48198780	2136	+	ENSBTAG00000068483		lncRNA
11	7009223	70492069	11	48871491	48910776	39286	+	ENSBTAG00000061640		lncRNA
11	7009223	70492069	11	48924386	48953436	29051	+	ENSBTAG00000059901		lncRNA
11	7009223	70492069	11	41610048	41610191	144	+	ENSBTAG00000066416		snRNA
11	7009223	70492069	11	48766580	48766706	127	-	ENSBTAG00000045256		snoRNA
11	7009223	70492069	11	48729800	48729935	136	-	ENSBTAG00000042600	SNORD94	snoRNA
11	7009223	70492069	11	48551900	48552038	139	-	ENSBTAG00000044483		snoRNA
11	7009223	70492069	11	46101742	46101867	126	-	ENSBTAG00000057941		snRNA
11	7009223	70492069	11	46396323	46396426	104	-	ENSBTAG00000042290	U6	snRNA
11	7009223	70492069	11	44964747	44964853	107	+	ENSBTAG00000043493	U6	snRNA
11	7009223	70492069	11	45778563	45778674	112	+	ENSBTAG00000044532	U5	snRNA
11	7009223	70492069	11	43899589	43899696	108	+	ENSBTAG00000044218	U6	snRNA
11	7009223	70492069	11	50028001	50028107	107	+	ENSBTAG00000063620	U6	snRNA
11	7009223	70492069	11	50481838	50481944	107	+	ENSBTAG00000065231	U6	snRNA
11	7009223	70492069	11	43638152	43638213	62	+	ENSBTAG00000050841	bta-mir-6122	miRNA
11	7009223	70492069	11	48813762	48813820	59	+	ENSBTAG00000049562	bta-mir-2285at-1	miRNA
11	7009223	70492069	11	49190629	49193240	2612	-	ENSBTAG00000047816		protein_coding
11	7009223	70492069	11	49258348	49260833	2486	-	ENSBTAG00000053497		protein_coding
11	7009223	70492069	11	49302385	49306958	4574	-	ENSBTAG00000031828		protein_coding
11	7009223	70492069	11	47233479	47305815	72337	+	ENSBTAG00000003408		protein_coding
11	7009223	70492069	11	44862157	44873089	10933	-	ENSBTAG00000032051	SULT1C4	protein_coding
11	7009223	70492069	11	49416827	49425368	8542	-	ENSBTAG00000018285	VAMP5	protein_coding
19	55766113	56804981	19	56117209	56182489	65281	+	ENSBTAG00000004736	GRB2	protein_coding
19	55766113	56804981	19	56206335	56220076	13742	+	ENSBTAG00000000202	SLC25A19	protein_coding
19	55766113	56804981	19	56220013	56223502	3490	+	ENSBTAG00000030168	MIF4GD	protein_coding
19	55766113	56804981	19	56223097	56227452	4356	-	ENSBTAG00000016133	MRPS7	protein_coding
19	55766113	56804981	19	56225323	56240448	15126	+	ENSBTAG00000016128	GGA3	protein_coding
19	55766113	56804981	19	56241106	56269508	28403	-	ENSBTAG00000016126	NUP85	protein_coding
19	55766113	56804981	19	56285455	56294768	9314	+	ENSBTAG00000030169	SUMO2	protein_coding
19	55766113	56804981	19	56318658	56320652	1995	+	ENSBTAG00000011527	NT5C	protein_coding
19	55766113	56804981	19	56320659	56335696	15038	-	ENSBTAG00000014799	ARMC7	protein_coding
19	55766113	56804981	19	56338625	56354027	15403	-	ENSBTAG00000001110	SLC16A5	protein_coding
19	55766113	56804981	19	56372336	56383217	10882	-	ENSBTAG00000026645		protein_coding
19	55766113	56804981	19	56386311	56398909	12599	-	ENSBTAG00000021231	KCTD2	protein_coding
19	55766113	56804981	19	56398992	56403757	4766	+	ENSBTAG00000021227	ATP5PD	protein_coding
19	55766113	56804981	19	56455070	56475764	20695	+	ENSBTAG00000010809	HID1	protein_coding
19	55766113	56804981	19	56476437	56489199	12763	-	ENSBTAG00000040111	OTOP3	protein_coding
19	55766113	56804981	19	56490543	56500202	9660	-	ENSBTAG00000021257	OTOP2	protein_coding
19	55766113	56804981	19	56501076	56507238	6163	+	ENSBTAG00000017252	USH1G	protein_coding
19	55766113	56804981	19	56520673	56536561	15889	+	ENSBTAG00000017242	FADS6	protein_coding
19	55766113	56804981	19	56542207	56554187	11981	+	ENSBTAG00000006525	FDXR	protein_coding
19	55766113	56804981	19	56419759	56426828	7070	-	ENSBTAG00000003303	MRPL58	protein_coding
19	55766113	56804981	19	56431268	56444030	12763	-	ENSBTAG00000039466	CDR2L	protein_coding
19	55766113	56804981	19	55761584	55768270	6687	+	ENSBTAG00000008634	WBP2	protein_coding
19	55766113	56804981	19	55769744	55785637	15894	+	ENSBTAG00000013556	UNC13D	protein_coding
19	55766113	56804981	19	55785615	55817832	32218	-	ENSBTAG00000016287	UNK	protein_coding
19	55766113	56804981	19	55821418	55823783	2366	+	ENSBTAG00000024909	H3-3B	protein_coding
19	55766113	56804981	19	55881835	55915923	34089	-	ENSBTAG00000011717	SAP30BP	protein_coding
19	55766113	56804981	19	55916040	55946001	29962	+	ENSBTAG00000011715	RECQL5	protein_coding
19	55766113	56804981	19	55926566	55927989	1424	-	ENSBTAG00000047510	SMIM6	protein_coding
19	55766113	56804981	19	55932583	55939531	6949	-	ENSBTAG00000010758	SMIM5	protein_coding
19	55766113	56804981	19	55946579	55960796	14218	-	ENSBTAG00000011713		protein_coding
19	55766113	56804981	19	56554937	56571625	16689	+	ENSBTAG00000040042	GRIN2C	protein_coding
19	55766113	56804981	19	56576201	56647156	70956	-	ENSBTAG00000011389	TMEM104	protein_coding
19	55766113	56804981	19	56647357	56652832	5476	+	ENSBTAG00000053909	NAT9	protein_coding
19	55766113	56804981	19	56653907	56671068	17162	-	ENSBTAG00000011382	NHERF1	protein_coding
19	55766113	56804981	19	56672133	56680660	8528	-	ENSBTAG00000008092	RAB37	protein_coding
19	55766113	56804981	19	56701680	56711754	10075	+	ENSBTAG00000062246		protein_coding
19	55766113	56804981	19	56769740	56779893	10154	+	ENSBTAG00000058003	CD300E	protein_coding
19	55766113	56804981	19	55984817	56020253	35437	-	ENSBTAG00000020067	LLGL2	protein_coding
19	55766113	56804981	19	56024743	56027835	3093	-	ENSBTAG00000000824	TSEN54	protein_coding
19	55766113	56804981	19	56030494	56043099	12606	+	ENSBTAG00000007220	CASKIN2	protein_coding
19	55766113	56804981	19	55831326	55840759	9434	+	ENSBTAG00000014964	GALK1	protein_coding
19	55766113	56804981	19	55840152	55872504	32353	-	ENSBTAG00000018169	ITGB4	protein_coding
19	55766113	56804981	19	56518190	56518597	408	-	ENSBTAG00000017248		protein_coding
19	55766113	56804981	19	56079357	56081310	1954	+	ENSBTAG00000065972		lncRNA
19	55766113	56804981	19	56193526	56197335	3810	-	ENSBTAG00000059760		lncRNA
19	55766113	56804981	19	56270157	56272750	2594	+	ENSBTAG00000063703		lncRNA
19	55766113	56804981	19	56355364	56363223	7860	+	ENSBTAG00000065040		lncRNA
19	55766113	56804981	19	56368617	56372298	3682	-	ENSBTAG00000055454		lncRNA
19	55766113	56804981	19	56099393	56099495	103	+	ENSBTAG00000043339	U6	snRNA
19	55766113	56804981	19	56213583	56213703	121	+	ENSBTAG00000056833	U6	snRNA
19	55766113	56804981	19	56659656	56659762	107	-	ENSBTAG00000066666	U6	snRNA
19	55766113	56804981	19	56749268	56749346	79	+	ENSBTAG00000065722	bta-mir-2284aa-2	miRNA
19	55766113	56804981	19	56301994	56316476	14483	+	ENSBTAG00000061800	JPT1	protein_coding
19	55766113	56804981	19	56700629	56721029	20401	+	ENSBTAG00000002773		protein_coding
19	55766113	56804981	19	56043032	56066178	23147	-	ENSBTAG00000007217	TMEM94	protein_coding
3	1728119	2684730	3	1675936	1728604	52669	+	ENSBTAG00000009148	GPA33	protein_coding
3	1728119	2684730	3	1829693	1901661	71969	-	ENSBTAG00000016550	MAEL	protein_coding
3	1728119	2684730	3	1903517	1973201	69685	+	ENSBTAG00000019497	ILDR2	protein_coding
3	1728119	2684730	3	1966266	1967489	1224	-	ENSBTAG00000050910		protein_coding
3	1728119	2684730	3	1945510	1947012	1503	-	ENSBTAG00000051301		protein_coding
3	1728119	2684730	3	1972486	1974495	2010	+	ENSBTAG00000070098		protein_coding
3	1728119	2684730	3	2034298	2050061	15764	+	ENSBTAG00000010456	TADA1	protein_coding
3	1728119	2684730	3	2051963	2069680	17718	-	ENSBTAG00000010775	POGK	protein_coding
3	1728119	2684730	3	2307656	2346082	38427	-	ENSBTAG00000022504		protein_coding
3	1728119	2684730	3	2569540	2570581	1042	-	ENSBTAG00000022954		protein_coding
3	1728119	2684730	3	1982506	2034165	51660	-	ENSBTAG00000068815		lncRNA
3	1728119	2684730	3	1991830	2024313	32484	-	ENSBTAG00000058267		lncRNA
3	32225556	33265065	3	32494133	32532949	38817	-	ENSBTAG00000006466	CD53	protein_coding
3	32225556	33265065	3	32744983	32767640	22658	+	ENSBTAG00000047879	KCNA3	protein_coding
3	32225556	33265065	3	33026800	33031126	4327	+	ENSBTAG00000014970	LAMTOR5	protein_coding
3	32225556	33265065	3	32830656	32834145	3490	+	ENSBTAG00000015459	KCNA2	protein_coding
3	32225556	33265065	3	32910256	32923730	13475	+	ENSBTAG00000008322	KCNA10	protein_coding
3	32225556	33265065	3	32944105	32954911	10807	-	ENSBTAG00000010565	CYM	protein_coding
3	32225556	33265065	3	33044395	33074902	30508	+	ENSBTAG00000015380	SLC16A4	protein_coding
3	32225556	33265065	3	33049841	33052195	2355	-	ENSBTAG00000061007		protein_coding
3	32225556	33265065	3	33066514	33096542	30029	-	ENSBTAG00000060532	RBM15	protein_coding
3	32225556	33265065	3	32967201	32975179	7979	-	ENSBTAG00000010560	PROK1	protein_coding
3	32225556	33265065	3	32227191	32272255	45065	-	ENSBTAG00000020169	CEPT1	protein_coding
3	32225556	33265065	3	32272397	32300437	28041	+	ENSBTAG00000009888	DRAM2	protein_coding
3	32225556	33265065	3	32408213	32428000	19788	+	ENSBTAG00000012659	LRIF1	protein_coding
3	32225556	33265065	3	33193396	33216860	23465	-	ENSBTAG00000007352	KCNC4	protein_coding
3	32225556	33265065	3	33226161	33281660	55500	-	ENSBTAG00000001981	SLC6A17	protein_coding
3	32225556	33265065	3	32695261	32744805	49545	-	ENSBTAG00000056858		lncRNA
3	32225556	33265065	3	32835264	32842884	7621	+	ENSBTAG00000060559		lncRNA
3	32225556	33265065	3	32975741	32992737	16997	-	ENSBTAG00000059228		lncRNA
3	32225556	33265065	3	32485026	32485129	104	-	ENSBTAG00000042091	U6	snRNA
3	32225556	33265065	3	33245673	33245734	62	-	ENSBTAG00000053616	bta-mir-2285as-3	miRNA
3	95973132	97127451	3	96071533	96231689	160157	-	ENSBTAG00000021046	ELAVL4	protein_coding
3	95973132	97127451	3	96000071	96016487	16417	-	ENSBTAG00000066261		lncRNA
3	95973132	97127451	3	96391240	97466031	1074792	+	ENSBTAG00000069946		protein_coding
21	49673221	50607534	21	49602282	50020172	417891	+	ENSBTAG00000067503		protein_coding
21	49673221	50607534	21	49602311	49846134	243824	+	ENSBTAG00000051493		protein_coding
21	49673221	50607534	21	50506676	50506941	266	-	ENSBTAG00000066894		protein_coding
21	49673221	50607534	21	50295334	50296532	1199	-	ENSBTAG00000064964		lncRNA
21	49673221	50607534	21	49839321	49839399	79	+	ENSBTAG00000055122	bta-mir-2365	miRNA
26	42777934	43470582	26	42767086	42806321	39236	-	ENSBTAG00000023847	IKZF5	protein_coding
26	42777934	43470582	26	42767455	42780839	13385	+	ENSBTAG00000014028	PSTK	protein_coding
26	42777934	43470582	26	42805758	42855916	50159	+	ENSBTAG00000018041	ACADSB	protein_coding
26	42777934	43470582	26	42929603	42931348	1746	+	ENSBTAG00000001006	HMX3	protein_coding
26	42777934	43470582	26	42939804	42944526	4723	+	ENSBTAG00000017911	HMX2	protein_coding
26	42777934	43470582	26	42948619	43027123	78505	+	ENSBTAG00000017913	BUB3	protein_coding
26	42777934	43470582	26	43419215	43445191	25977	+	ENSBTAG00000051105	GPR26	protein_coding
26	42777934	43470582	26	42826574	42827179	606	-	ENSBTAG00000048256		protein_coding
26	42777934	43470582	26	42861437	42862461	1025	-	ENSBTAG00000069540		lncRNA
26	42777934	43470582	26	42886341	42886447	107	+	ENSBTAG00000063040	U6	snRNA
26	42777934	43470582	26	43083036	43083142	107	-	ENSBTAG00000068568	U6	snRNA
2	120468635	121510489	2	120951772	120969740	17969	+	ENSBTAG00000026684	SYNC	protein_coding
2	120468635	121510489	2	120969745	120986405	16661	-	ENSBTAG00000005904	RBBP4	protein_coding
2	120468635	121510489	2	120986576	120999938	13363	+	ENSBTAG00000027159	ZBTB8OS	protein_coding
2	120468635	121510489	2	121011975	121071189	59215	-	ENSBTAG00000018199	ZBTB8A	protein_coding
2	120468635	121510489	2	121129302	121145458	16157	-	ENSBTAG00000046044	ZBTB8B	protein_coding
2	120468635	121510489	2	121176424	121199856	23433	+	ENSBTAG00000020655	BSDC1	protein_coding
2	120468635	121510489	2	121199485	121200903	1419	+	ENSBTAG00000063895		protein_coding
2	120468635	121510489	2	121198970	121206119	7150	-	ENSBTAG00000020652	TSSK3	protein_coding
2	120468635	121510489	2	121201977	121202927	951	+	ENSBTAG00000037902	FAM229A	protein_coding
2	120468635	121510489	2	121222159	121225407	3249	+	ENSBTAG00000046862	MARCKSL1	protein_coding
2	120468635	121510489	2	121225599	121257567	31969	-	ENSBTAG00000012698	HDAC1	protein_coding
2	120468635	121510489	2	121262594	121283528	20935	-	ENSBTAG00000012695	LCK	protein_coding
2	120468635	121510489	2	121285365	121288233	2869	-	ENSBTAG00000002027	FAM167B	protein_coding
2	120468635	121510489	2	121291108	121298199	7092	+	ENSBTAG00000014390	MTMR9	protein_coding
2	120468635	121510489	2	121295602	121306440	10839	-	ENSBTAG00000014388	EIF3I	protein_coding
2	120468635	121510489	2	121305656	121311470	5815	+	ENSBTAG00000009163	TMEM234	protein_coding
2	120468635	121510489	2	121311608	121316192	4585	-	ENSBTAG00000026696	DCDC2B	protein_coding
2	120468635	121510489	2	121316668	121319689	3022	-	ENSBTAG00000015103	IQCC	protein_coding
2	120468635	121510489	2	121319787	121324157	4371	-	ENSBTAG00000015104	CCDC28B	protein_coding
2	120468635	121510489	2	121330510	121333561	3052	-	ENSBTAG00000062984		protein_coding
2	120468635	121510489	2	121334891	121336974	2084	-	ENSBTAG00000048869		protein_coding
2	120468635	121510489	2	121377323	121416305	38983	+	ENSBTAG00000019486	CLDN12	protein_coding
2	120468635	121510489	2	121388417	121401783	13367	+	ENSBTAG00000067333		protein_coding
2	120468635	121510489	2	121446978	121459375	12398	+	ENSBTAG00000026788	SHOX	protein_coding
2	120468635	121510489	2	120514845	120551871	37027	+	ENSBTAG00000020671	TRIM62	protein_coding
2	120468635	121510489	2	120568184	120611982	43799	-	ENSBTAG00000020548	AZIN2	protein_coding
2	120468635	121510489	2	120653509	120677179	23671	+	ENSBTAG00000017605	AK2	protein_coding
2	120468635	121510489	2	120719524	120743333	23810	+	ENSBTAG00000008330	RNF19B	protein_coding
2	120468635	121510489	2	120773204	120780411	7208	+	ENSBTAG00000008331	TMEM54	protein_coding
2	120468635	121510489	2	120779969	120785864	5896	-	ENSBTAG00000008336	HPCA	protein_coding
2	120468635	121510489	2	120803812	120812095	8284	+	ENSBTAG00000051540	FNDC5	protein_coding
2	120468635	121510489	2	120817208	120848832	31625	-	ENSBTAG00000018067	S100PBP	protein_coding
2	120468635	121510489	2	120849154	120881261	32108	+	ENSBTAG00000018065	YARS1	protein_coding
2	120468635	121510489	2	120882699	120909883	27185	-	ENSBTAG00000018062	KIAA1522	protein_coding
2	120468635	121510489	2	120635861	120653417	17557	-	ENSBTAG00000057917		lncRNA
2	120468635	121510489	2	120645821	120651973	6153	+	ENSBTAG00000060390		lncRNA
2	120468635	121510489	2	120680414	120684326	3913	+	ENSBTAG00000061840		lncRNA
2	120468635	121510489	2	120691725	120693294	1570	-	ENSBTAG00000060618		lncRNA
2	120468635	121510489	2	120693340	120697643	4304	-	ENSBTAG00000065940		lncRNA
2	120468635	121510489	2	120919738	120920873	1136	-	ENSBTAG00000066427		lncRNA
2	120468635	121510489	2	120922425	120930181	7757	-	ENSBTAG00000069904		lncRNA
2	120468635	121510489	2	121209990	121213646	3657	+	ENSBTAG00000056147		lncRNA
2	120468635	121510489	2	121459505	121463893	4389	+	ENSBTAG00000058894		lncRNA
2	120468635	121510489	2	121483226	121492153	8928	+	ENSBTAG00000060024		lncRNA
2	120468635	121510489	2	120552008	120566914	14907	-	ENSBTAG00000057684		lncRNA
2	120468635	121510489	2	120555006	120565569	10564	+	ENSBTAG00000055880		lncRNA
2	120468635	121510489	2	121351995	121352100	106	-	ENSBTAG00000046605	U6	snRNA
2	120468635	121510489	2	120686213	120686291	79	-	ENSBTAG00000044284	bta-mir-2357	miRNA
6	69176844	69912628	6	69402213	69463110	60898	-	ENSBTAG00000059729		protein_coding
6	69176844	69912628	6	69523594	69596055	72462	-	ENSBTAG00000032660	CHIC2	protein_coding
6	69176844	69912628	6	69629306	69631402	2097	+	ENSBTAG00000045812	GSX2	protein_coding
6	69176844	69912628	6	69723778	69771549	47772	+	ENSBTAG00000007173	PDGFRA	protein_coding
6	69176844	69912628	6	69244647	69249405	4759	-	ENSBTAG00000066737		lncRNA
6	69176844	69912628	6	69245220	69247299	2080	+	ENSBTAG00000068721		lncRNA
6	69176844	69912628	6	69692001	69722083	30083	-	ENSBTAG00000058666		lncRNA
6	69176844	69912628	6	69171339	69205252	33914	+	ENSBTAG00000062542		lncRNA
6	69176844	69912628	6	69877227	69877333	107	-	ENSBTAG00000060229	U6	snRNA
12	84446733	85726570	12	84863917	84995777	131861	-	ENSBTAG00000012849	COL4A1	protein_coding
12	84446733	85726570	12	84995988	85154242	158255	+	ENSBTAG00000025210	COL4A2	protein_coding
12	84446733	85726570	12	85169454	85173389	3936	-	ENSBTAG00000049416	RAB20	protein_coding
12	84446733	85726570	12	85213481	85216626	3146	+	ENSBTAG00000056449		protein_coding
12	84446733	85726570	12	85224847	85237944	13098	+	ENSBTAG00000011466	NAXD	protein_coding
12	84446733	85726570	12	85238191	85258316	20126	-	ENSBTAG00000011471	CARS2	protein_coding
12	84446733	85726570	12	85262692	85269949	7258	+	ENSBTAG00000025211	ING1	protein_coding
12	84446733	85726570	12	84627061	84655278	28218	-	ENSBTAG00000012019	IRS2	protein_coding
12	84446733	85726570	12	85327078	85359030	31953	-	ENSBTAG00000004041	ANKRD10	protein_coding
12	84446733	85726570	12	85405993	85413700	7708	-	ENSBTAG00000063102		protein_coding
12	84446733	85726570	12	85435073	85536519	101447	+	ENSBTAG00000020726	ARHGEF7	protein_coding
12	84446733	85726570	12	85448436	85463248	14813	-	ENSBTAG00000069416		protein_coding
12	84446733	85726570	12	85542292	85552388	10097	+	ENSBTAG00000007298	TEX29	protein_coding
12	84446733	85726570	12	84621945	84624762	2818	+	ENSBTAG00000064577		lncRNA
12	84446733	85726570	12	84656069	84660471	4403	+	ENSBTAG00000067735		lncRNA
12	84446733	85726570	12	85312759	85324308	11550	-	ENSBTAG00000064432		lncRNA
12	84446733	85726570	12	85321607	85325590	3984	+	ENSBTAG00000069950		lncRNA
12	84446733	85726570	12	85552869	85558773	5905	-	ENSBTAG00000056839		lncRNA
12	84446733	85726570	12	85555501	85570626	15126	+	ENSBTAG00000060819		lncRNA
12	84446733	85726570	12	85591178	85597524	6347	-	ENSBTAG00000067458		lncRNA
12	84446733	85726570	12	85597062	85598547	1486	+	ENSBTAG00000059849		lncRNA
12	84446733	85726570	12	85622069	85635966	13898	+	ENSBTAG00000061596		lncRNA
12	84446733	85726570	12	85643795	85646507	2713	+	ENSBTAG00000067692		lncRNA
12	84446733	85726570	12	85683078	85685848	2771	+	ENSBTAG00000060672		lncRNA
12	84446733	85726570	12	84577594	84595064	17471	+	ENSBTAG00000061417		lncRNA
12	84446733	85726570	12	85271218	85294343	23126	+	ENSBTAG00000068080		lncRNA
14	10584341	11176477	14	10799447	10814847	15401	-	ENSBTAG00000017478	GSDMC	protein_coding
14	10584341	11176477	14	11175601	11376731	201131	+	ENSBTAG00000065397		protein_coding
14	10584341	11176477	14	10631067	10779138	148072	+	ENSBTAG00000020801	CYRIB	protein_coding
14	10584341	11176477	14	10772092	10779140	7049	-	ENSBTAG00000052291		protein_coding
14	10584341	11176477	14	10793942	10797991	4050	-	ENSBTAG00000066631		lncRNA
14	34928777	36067306	14	34787212	35159946	372735	-	ENSBTAG00000011298	EYA1	protein_coding
14	34928777	36067306	14	35439965	35441975	2011	-	ENSBTAG00000005404	MSC	protein_coding
14	34928777	36067306	14	35611151	35677109	65959	-	ENSBTAG00000002062	TRPA1	protein_coding
14	34928777	36067306	14	35649399	35650772	1374	+	ENSBTAG00000060259		protein_coding
14	34928777	36067306	14	35874421	36335697	461277	+	ENSBTAG00000040496	KCNB2	protein_coding
14	34928777	36067306	14	35162050	35170883	8834	-	ENSBTAG00000058108		lncRNA
14	34928777	36067306	14	35169000	35170542	1543	+	ENSBTAG00000059147		lncRNA
14	34928777	36067306	14	35351361	35359040	7680	+	ENSBTAG00000061293		lncRNA
14	34928777	36067306	14	35363227	35401690	38464	+	ENSBTAG00000057990		lncRNA
14	34928777	36067306	14	35577559	35596577	19019	+	ENSBTAG00000059241		lncRNA
14	34928777	36067306	14	35787355	35874153	86799	-	ENSBTAG00000060358		lncRNA
14	34928777	36067306	14	35282390	35347866	65477	+	ENSBTAG00000068710		lncRNA
14	34928777	36067306	14	35368574	35412870	44297	-	ENSBTAG00000064492		lncRNA
14	34928777	36067306	14	35560544	35570972	10429	+	ENSBTAG00000056045		lncRNA
14	34928777	36067306	14	36050473	36050543	71	+	ENSBTAG00000054013	bta-mir-1603	miRNA
14	10584341	11176477	14	10264558	10604312	339755	+	ENSBTAG00000003185	ASAP1	protein_coding
22	31136273	32182398	22	31132717	31538658	405942	-	ENSBTAG00000064803		protein_coding
22	31136273	32182398	22	31174878	31539927	365050	-	ENSBTAG00000061892		protein_coding
22	31136273	32182398	22	31286348	31399636	113289	+	ENSBTAG00000064171	MDFIC2	protein_coding
22	31136273	32182398	22	31501835	31502975	1141	+	ENSBTAG00000009220		protein_coding
22	31136273	32182398	22	31616846	31857969	241124	-	ENSBTAG00000006679	MITF	protein_coding
22	31136273	32182398	22	31589000	31611853	22854	-	ENSBTAG00000066907		lncRNA
22	31136273	32182398	22	32001556	32016393	14838	-	ENSBTAG00000057183		lncRNA
22	31136273	32182398	22	32069731	32071172	1442	+	ENSBTAG00000065993		lncRNA
22	31136273	32182398	22	31899836	31984748	84913	-	ENSBTAG00000058294		lncRNA
22	31136273	32182398	22	32004083	32140178	136096	+	ENSBTAG00000063539		lncRNA
20	30540195	31684103	20	31464678	31491156	26479	-	ENSBTAG00000006233	NIM1K	protein_coding
20	30540195	31684103	20	31552937	31579934	26998	-	ENSBTAG00000015504	ZNF131	protein_coding
20	30540195	31684103	20	31624351	31629995	5645	-	ENSBTAG00000054352		protein_coding
20	30540195	31684103	20	30504242	30601752	97511	+	ENSBTAG00000051910	FGF10	protein_coding
20	30540195	31684103	20	30791588	30863316	71729	-	ENSBTAG00000066963		protein_coding
20	30540195	31684103	20	31025587	31160621	135035	+	ENSBTAG00000058280		protein_coding
20	30540195	31684103	20	31153170	31240470	87301	-	ENSBTAG00000011885	NNT	protein_coding
20	30540195	31684103	20	31266844	31294238	27395	+	ENSBTAG00000020376	PAIP1	protein_coding
20	30540195	31684103	20	31304062	31335480	31419	+	ENSBTAG00000007461	C20H5orf34	protein_coding
20	30540195	31684103	20	31347675	31353178	5504	+	ENSBTAG00000001457	TMEM267	protein_coding
20	30540195	31684103	20	31356831	31390182	33352	+	ENSBTAG00000001557	CCL28	protein_coding
20	30540195	31684103	20	31431059	31456871	25813	+	ENSBTAG00000011839	HMGCS1	protein_coding
20	30540195	31684103	20	31436933	31446748	9816	-	ENSBTAG00000065753		protein_coding
20	30540195	31684103	20	31676110	31676650	541	+	ENSBTAG00000061068		protein_coding
20	30540195	31684103	20	31424651	31427473	2823	+	ENSBTAG00000059941		lncRNA
20	30540195	31684103	20	31519485	31522736	3252	+	ENSBTAG00000058268		lncRNA
20	30540195	31684103	20	31670187	31673194	3008	-	ENSBTAG00000056189		lncRNA
20	30540195	31684103	20	31245269	31266571	21303	-	ENSBTAG00000056110		lncRNA
20	30540195	31684103	20	30637143	30637249	107	-	ENSBTAG00000066520	U6	snRNA
20	30540195	31684103	20	31544244	31544372	129	-	ENSBTAG00000042376		snoRNA

## Sheet: Sheet1
Table S3b. Functional Analysis of Candidate genes annotated for the top 1% genomic window associated with BC
query	significant	p_value	term_size	query_size	intersection_size	precision	recall	term_id	source	term_name	effective_domain_size	source_order	parents	evidence_codes	intersection	highlighted	gene_name
query_1	TRUE	0.023438	11911	484	351	0.725207	0.0294686	GO:0008152	GO:BP	metabolic process	18832	3159	GO:0008150	IEA,IBA IEA,IEA,IBA IEA,IDA IMP IBA IEA,IBA,IEA,IDA IBA IEA,IEA,IEA,IEA,IBA IEA,IEA,IEA,IEA,IBA IEA,IBA IEA,IEA,IEA,IEA,IEA,IBA IEA,IDA IMP IBA IEA,IBA IEA,IBA IEA,IBA,IEA,IEA,IEA,IBA IEA,IBA,IEA,IEA,IEA,IEA,IEA,IEA,ISS IEA,IMP,IMP IBA IEA,IDA IMP IBA IEA,IDA,IBA,IEA,IDA,IEA,IEA,IBA IEA,IEA,IBA IEA,IDA IBA,IBA IEA,IEA,IDA IMP IGI ISS IBA IEA,IBA IEA,IBA IEA,IEA,IMP IBA,IEA,IEA,IBA IEA,IEA,IDA IEA…	ENSBTAG00000043962	TRUE	SLC2A13
query_1	TRUE	0.023438	11911	484	351	0.725207	0.0294686	GO:0008152	GO:BP	metabolic process	18832	3159	GO:0008150	IEA,IBA IEA,IEA,IBA IEA,IDA IMP IBA IEA,IBA,IEA,IDA IBA IEA,IEA,IEA,IEA,IBA IEA,IEA,IEA,IEA,IBA IEA,IBA IEA,IEA,IEA,IEA,IEA,IBA IEA,IDA IMP IBA IEA,IBA IEA,IBA IEA,IBA,IEA,IEA,IEA,IBA IEA,IBA,IEA,IEA,IEA,IEA,IEA,IEA,ISS IEA,IMP,IMP IBA IEA,IDA IMP IBA IEA,IDA,IBA,IEA,IDA,IEA,IEA,IBA IEA,IEA,IBA IEA,IDA IBA,IBA IEA,IEA,IDA IMP IGI ISS IBA IEA,IBA IEA,IBA IEA,IEA,IMP IBA,IEA,IEA,IBA IEA,IEA,IDA IEA…	ENSBTAG00000038043	TRUE	ABCD2
query_1	TRUE	0.023438	11911	484	351	0.725207	0.0294686	GO:0008152	GO:BP	metabolic process	18832	3159	GO:0008150	IEA,IBA IEA,IEA,IBA IEA,IDA IMP IBA IEA,IBA,IEA,IDA IBA IEA,IEA,IEA,IEA,IBA IEA,IEA,IEA,IEA,IBA IEA,IBA IEA,IEA,IEA,IEA,IEA,IBA IEA,IDA IMP IBA IEA,IBA IEA,IBA IEA,IBA,IEA,IEA,IEA,IBA IEA,IBA,IEA,IEA,IEA,IEA,IEA,IEA,ISS IEA,IMP,IMP IBA IEA,IDA IMP IBA IEA,IDA,IBA,IEA,IDA,IEA,IEA,IBA IEA,IEA,IBA IEA,IDA IBA,IBA IEA,IEA,IDA IMP IGI ISS IBA IEA,IBA IEA,IBA IEA,IEA,IMP IBA,IEA,IEA,IBA IEA,IEA,IDA IEA…	ENSBTAG00000020679	TRUE	CNTN1
query_1	TRUE	0.023438	11911	484	351	0.725207	0.0294686	GO:0008152	GO:BP	metabolic process	18832	3159	GO:0008150	IEA,IBA IEA,IEA,IBA IEA,IDA IMP IBA IEA,IBA,IEA,IDA IBA IEA,IEA,IEA,IEA,IBA IEA,IEA,IEA,IEA,IBA IEA,IBA IEA,IEA,IEA,IEA,IEA,IBA IEA,IDA IMP IBA IEA,IBA IEA,IBA IEA,IBA,IEA,IEA,IEA,IBA IEA,IBA,IEA,IEA,IEA,IEA,IEA,IEA,ISS IEA,IMP,IMP IBA IEA,IDA IMP IBA IEA,IDA,IBA,IEA,IDA,IEA,IEA,IBA IEA,IEA,IBA IEA,IDA IBA,IBA IEA,IEA,IDA IMP IGI ISS IBA IEA,IBA IEA,IBA IEA,IEA,IMP IBA,IEA,IEA,IBA IEA,IEA,IDA IEA…	ENSBTAG00000016260	TRUE	LRRK2
query_1	TRUE	0.023438	11911	484	351	0.725207	0.0294686	GO:0008152	GO:BP	metabolic process	18832	3159	GO:0008150	IEA,IBA IEA,IEA,IBA IEA,IDA IMP IBA IEA,IBA,IEA,IDA IBA IEA,IEA,IEA,IEA,IBA IEA,IEA,IEA,IEA,IBA IEA,IBA IEA,IEA,IEA,IEA,IEA,IBA IEA,IDA IMP IBA IEA,IBA IEA,IBA IEA,IBA,IEA,IEA,IEA,IBA IEA,IBA,IEA,IEA,IEA,IEA,IEA,IEA,ISS IEA,IMP,IMP IBA IEA,IDA IMP IBA IEA,IDA,IBA,IEA,IDA,IEA,IEA,IBA IEA,IEA,IBA IEA,IDA IBA,IBA IEA,IEA,IDA IMP IGI ISS IBA IEA,IBA IEA,IBA IEA,IEA,IMP IBA,IEA,IEA,IBA IEA,IEA,IDA IEA…	ENSBTAG00000004059	TRUE	SOAT1
query_1	TRUE	0.023438	11911	484	351	0.725207	0.0294686	GO:0008152	GO:BP	metabolic process	18832	3159	GO:0008150	IEA,IBA IEA,IEA,IBA IEA,IDA IMP IBA IEA,IBA,IEA,IDA IBA IEA,IEA,IEA,IEA,IBA IEA,IEA,IEA,IEA,IBA IEA,IBA IEA,IEA,IEA,IEA,IEA,IBA IEA,IDA IMP IBA IEA,IBA IEA,IBA IEA,IBA,IEA,IEA,IEA,IBA IEA,IBA,IEA,IEA,IEA,IEA,IEA,IEA,ISS IEA,IMP,IMP IBA IEA,IDA IMP IBA IEA,IDA,IBA,IEA,IDA,IEA,IEA,IBA IEA,IEA,IBA IEA,IDA IBA,IBA IEA,IEA,IDA IMP IGI ISS IBA IEA,IBA IEA,IBA IEA,IEA,IMP IBA,IEA,IEA,IBA IEA,IEA,IDA IEA…	ENSBTAG00000002407	TRUE	TDRD5
query_1	TRUE	0.023438	11911	484	351	0.725207	0.0294686	GO:0008152	GO:BP	metabolic process	18832	3159	GO:0008150	IEA,IBA IEA,IEA,IBA IEA,IDA IMP IBA IEA,IBA,IEA,IDA IBA IEA,IEA,IEA,IEA,IBA IEA,IEA,IEA,IEA,IBA IEA,IBA IEA,IEA,IEA,IEA,IEA,IBA IEA,IDA IMP IBA IEA,IBA IEA,IBA IEA,IBA,IEA,IEA,IEA,IBA IEA,IBA,IEA,IEA,IEA,IEA,IEA,IEA,ISS IEA,IMP,IMP IBA IEA,IDA IMP IBA IEA,IDA,IBA,IEA,IDA,IEA,IEA,IBA IEA,IEA,IBA IEA,IDA IBA,IBA IEA,IEA,IDA IMP IGI ISS IBA IEA,IBA IEA,IBA IEA,IEA,IMP IBA,IEA,IEA,IBA IEA,IEA,IDA IEA…	ENSBTAG00000014191	TRUE	QSOX1
query_1	TRUE	0.023438	11911	484	351	0.725207	0.0294686	GO:0008152	GO:BP	metabolic process	18832	3159	GO:0008150	IEA,IBA IEA,IEA,IBA IEA,IDA IMP IBA IEA,IBA,IEA,IDA IBA IEA,IEA,IEA,IEA,IBA IEA,IEA,IEA,IEA,IBA IEA,IBA IEA,IEA,IEA,IEA,IEA,IBA IEA,IDA IMP IBA IEA,IBA IEA,IBA IEA,IBA,IEA,IEA,IEA,IBA IEA,IBA,IEA,IEA,IEA,IEA,IEA,IEA,ISS IEA,IMP,IMP IBA IEA,IDA IMP IBA IEA,IDA,IBA,IEA,IDA,IEA,IEA,IBA IEA,IEA,IBA IEA,IDA IBA,IBA IEA,IEA,IDA IMP IGI ISS IBA IEA,IBA IEA,IBA IEA,IEA,IMP IBA,IEA,IEA,IBA IEA,IEA,IDA IEA…	ENSBTAG00000003992	TRUE	LHX4
query_1	TRUE	0.023438	11911	484	351	0.725207	0.0294686	GO:0008152	GO:BP	metabolic process	18832	3159	GO:0008150	IEA,IBA IEA,IEA,IBA IEA,IDA IMP IBA IEA,IBA,IEA,IDA IBA IEA,IEA,IEA,IEA,IBA IEA,IEA,IEA,IEA,IBA IEA,IBA IEA,IEA,IEA,IEA,IEA,IBA IEA,IDA IMP IBA IEA,IBA IEA,IBA IEA,IBA,IEA,IEA,IEA,IBA IEA,IBA,IEA,IEA,IEA,IEA,IEA,IEA,ISS IEA,IMP,IMP IBA IEA,IDA IMP IBA IEA,IDA,IBA,IEA,IDA,IEA,IEA,IBA IEA,IEA,IBA IEA,IDA IBA,IBA IEA,IEA,IDA IMP IGI ISS IBA IEA,IBA IEA,IBA IEA,IEA,IMP IBA,IEA,IEA,IBA IEA,IEA,IDA IEA…	ENSBTAG00000067328	TRUE	U6
query_1	TRUE	0.023438	11911	484	351	0.725207	0.0294686	GO:0008152	GO:BP	metabolic process	18832	3159	GO:0008150	IEA,IBA IEA,IEA,IBA IEA,IDA IMP IBA IEA,IBA,IEA,IDA IBA IEA,IEA,IEA,IEA,IBA IEA,IEA,IEA,IEA,IBA IEA,IBA IEA,IEA,IEA,IEA,IEA,IBA IEA,IDA IMP IBA IEA,IBA IEA,IBA IEA,IBA,IEA,IEA,IEA,IBA IEA,IBA,IEA,IEA,IEA,IEA,IEA,IEA,ISS IEA,IMP,IMP IBA IEA,IDA IMP IBA IEA,IDA,IBA,IEA,IDA,IEA,IEA,IBA IEA,IEA,IBA IEA,IDA IBA,IBA IEA,IEA,IDA IMP IGI ISS IBA IEA,IBA IEA,IBA IEA,IEA,IMP IBA,IEA,IEA,IBA IEA,IEA,IDA IEA…	ENSBTAG00000025385	TRUE
query_1	TRUE	0.023438	11911	484	351	0.725207	0.0294686	GO:0008152	GO:BP	metabolic process	18832	3159	GO:0008150	IEA,IBA IEA,IEA,IBA IEA,IDA IMP IBA IEA,IBA,IEA,IDA IBA IEA,IEA,IEA,IEA,IBA IEA,IEA,IEA,IEA,IBA IEA,IBA IEA,IEA,IEA,IEA,IEA,IBA IEA,IDA IMP IBA IEA,IBA IEA,IBA IEA,IBA,IEA,IEA,IEA,IBA IEA,IBA,IEA,IEA,IEA,IEA,IEA,IEA,ISS IEA,IMP,IMP IBA IEA,IDA IMP IBA IEA,IDA,IBA,IEA,IDA,IEA,IEA,IBA IEA,IEA,IBA IEA,IDA IBA,IBA IEA,IEA,IDA IMP IGI ISS IBA IEA,IBA IEA,IBA IEA,IEA,IMP IBA,IEA,IEA,IBA IEA,IEA,IDA IEA…	ENSBTAG00000000738	TRUE	DAPK1
query_1	TRUE	0.023438	11911	484	351	0.725207	0.0294686	GO:0008152	GO:BP	metabolic process	18832	3159	GO:0008150	IEA,IBA IEA,IEA,IBA IEA,IDA IMP IBA IEA,IBA,IEA,IDA IBA IEA,IEA,IEA,IEA,IBA IEA,IEA,IEA,IEA,IBA IEA,IBA IEA,IEA,IEA,IEA,IEA,IBA IEA,IDA IMP IBA IEA,IBA IEA,IBA IEA,IBA,IEA,IEA,IEA,IBA IEA,IBA,IEA,IEA,IEA,IEA,IEA,IEA,ISS IEA,IMP,IMP IBA IEA,IDA IMP IBA IEA,IDA,IBA,IEA,IDA,IEA,IEA,IBA IEA,IEA,IBA IEA,IDA IBA,IBA IEA,IEA,IDA IMP IGI ISS IBA IEA,IBA IEA,IBA IEA,IEA,IMP IBA,IEA,IEA,IBA IEA,IEA,IDA IEA…	ENSBTAG00000000720	TRUE	CTSL
query_1	TRUE	0.023438	11911	484	351	0.725207	0.0294686	GO:0008152	GO:BP	metabolic process	18832	3159	GO:0008150	IEA,IBA IEA,IEA,IBA IEA,IDA IMP IBA IEA,IBA,IEA,IDA IBA IEA,IEA,IEA,IEA,IBA IEA,IEA,IEA,IEA,IBA IEA,IBA IEA,IEA,IEA,IEA,IEA,IBA IEA,IDA IMP IBA IEA,IBA IEA,IBA IEA,IBA,IEA,IEA,IEA,IBA IEA,IBA,IEA,IEA,IEA,IEA,IEA,IEA,ISS IEA,IMP,IMP IBA IEA,IDA IMP IBA IEA,IDA,IBA,IEA,IDA,IEA,IEA,IBA IEA,IEA,IBA IEA,IDA IBA,IBA IEA,IEA,IDA IMP IGI ISS IBA IEA,IBA IEA,IBA IEA,IEA,IMP IBA,IEA,IEA,IBA IEA,IEA,IDA IEA…	ENSBTAG00000019554	TRUE	FBP2
query_1	TRUE	0.023438	11911	484	351	0.725207	0.0294686	GO:0008152	GO:BP	metabolic process	18832	3159	GO:0008150	IEA,IBA IEA,IEA,IBA IEA,IDA IMP IBA IEA,IBA,IEA,IDA IBA IEA,IEA,IEA,IEA,IBA IEA,IEA,IEA,IEA,IBA IEA,IBA IEA,IEA,IEA,IEA,IEA,IBA IEA,IDA IMP IBA IEA,IBA IEA,IBA IEA,IBA,IEA,IEA,IEA,IBA IEA,IBA,IEA,IEA,IEA,IEA,IEA,IEA,ISS IEA,IMP,IMP IBA IEA,IDA IMP IBA IEA,IDA,IBA,IEA,IDA,IEA,IEA,IBA IEA,IEA,IBA IEA,IDA IBA,IBA IEA,IEA,IDA IMP IGI ISS IBA IEA,IBA IEA,IBA IEA,IEA,IMP IBA,IEA,IEA,IBA IEA,IEA,IDA IEA…	ENSBTAG00000000699	TRUE	AOPEP
query_1	TRUE	0.023438	11911	484	351	0.725207	0.0294686	GO:0008152	GO:BP	metabolic process	18832	3159	GO:0008150	IEA,IBA IEA,IEA,IBA IEA,IDA IMP IBA IEA,IBA,IEA,IDA IBA IEA,IEA,IEA,IEA,IBA IEA,IEA,IEA,IEA,IBA IEA,IBA IEA,IEA,IEA,IEA,IEA,IBA IEA,IDA IMP IBA IEA,IBA IEA,IBA IEA,IBA,IEA,IEA,IEA,IBA IEA,IBA,IEA,IEA,IEA,IEA,IEA,IEA,ISS IEA,IMP,IMP IBA IEA,IDA IMP IBA IEA,IDA,IBA,IEA,IDA,IEA,IEA,IBA IEA,IEA,IBA IEA,IDA IBA,IBA IEA,IEA,IDA IMP IGI ISS IBA IEA,IBA IEA,IBA IEA,IEA,IMP IBA,IEA,IEA,IBA IEA,IEA,IDA IEA…	ENSBTAG00000009733	TRUE	FBP1
query_1	TRUE	0.023438	11911	484	351	0.725207	0.0294686	GO:0008152	GO:BP	metabolic process	18832	3159	GO:0008150	IEA,IBA IEA,IEA,IBA IEA,IDA IMP IBA IEA,IBA,IEA,IDA IBA IEA,IEA,IEA,IEA,IBA IEA,IEA,IEA,IEA,IBA IEA,IBA IEA,IEA,IEA,IEA,IEA,IBA IEA,IDA IMP IBA IEA,IBA IEA,IBA IEA,IBA,IEA,IEA,IEA,IBA IEA,IBA,IEA,IEA,IEA,IEA,IEA,IEA,ISS IEA,IMP,IMP IBA IEA,IDA IMP IBA IEA,IDA,IBA,IEA,IDA,IEA,IEA,IBA IEA,IEA,IBA IEA,IDA IBA,IBA IEA,IEA,IDA IMP IGI ISS IBA IEA,IBA IEA,IBA IEA,IEA,IMP IBA,IEA,IEA,IBA IEA,IEA,IDA IEA…	ENSBTAG00000012095	TRUE	GEMIN5
query_1	TRUE	0.023438	11911	484	351	0.725207	0.0294686	GO:0008152	GO:BP	metabolic process	18832	3159	GO:0008150	IEA,IBA IEA,IEA,IBA IEA,IDA IMP IBA IEA,IBA,IEA,IDA IBA IEA,IEA,IEA,IEA,IBA IEA,IEA,IEA,IEA,IBA IEA,IBA IEA,IEA,IEA,IEA,IEA,IBA IEA,IDA IMP IBA IEA,IBA IEA,IBA IEA,IBA,IEA,IEA,IEA,IBA IEA,IBA,IEA,IEA,IEA,IEA,IEA,IEA,ISS IEA,IMP,IMP IBA IEA,IDA IMP IBA IEA,IDA,IBA,IEA,IDA,IEA,IEA,IBA IEA,IEA,IBA IEA,IDA IBA,IBA IEA,IEA,IDA IMP IGI ISS IBA IEA,IBA IEA,IBA IEA,IEA,IMP IBA,IEA,IEA,IBA IEA,IEA,IDA IEA…	ENSBTAG00000019457	TRUE	MRPL22
query_1	TRUE	0.023438	11911	484	351	0.725207	0.0294686	GO:0008152	GO:BP	metabolic process	18832	3159	GO:0008150	IEA,IBA IEA,IEA,IBA IEA,IDA IMP IBA IEA,IBA,IEA,IDA IBA IEA,IEA,IEA,IEA,IBA IEA,IEA,IEA,IEA,IBA IEA,IBA IEA,IEA,IEA,IEA,IEA,IBA IEA,IDA IMP IBA IEA,IBA IEA,IBA IEA,IBA,IEA,IEA,IEA,IBA IEA,IBA,IEA,IEA,IEA,IEA,IEA,IEA,ISS IEA,IMP,IMP IBA IEA,IDA IMP IBA IEA,IDA,IBA,IEA,IDA,IEA,IEA,IBA IEA,IEA,IBA IEA,IDA IBA,IBA IEA,IEA,IDA IMP IGI ISS IBA IEA,IBA IEA,IBA IEA,IEA,IMP IBA,IEA,IEA,IBA IEA,IEA,IDA IEA…	ENSBTAG00000043604	TRUE	U6
query_1	TRUE	0.023438	11911	484	351	0.725207	0.0294686	GO:0008152	GO:BP	metabolic process	18832	3159	GO:0008150	IEA,IBA IEA,IEA,IBA IEA,IDA IMP IBA IEA,IBA,IEA,IDA IBA IEA,IEA,IEA,IEA,IBA IEA,IEA,IEA,IEA,IBA IEA,IBA IEA,IEA,IEA,IEA,IEA,IBA IEA,IDA IMP IBA IEA,IBA IEA,IBA IEA,IBA,IEA,IEA,IEA,IBA IEA,IBA,IEA,IEA,IEA,IEA,IEA,IEA,ISS IEA,IMP,IMP IBA IEA,IDA IMP IBA IEA,IDA,IBA,IEA,IDA,IEA,IEA,IBA IEA,IEA,IBA IEA,IDA IBA,IBA IEA,IEA,IDA IMP IGI ISS IBA IEA,IBA IEA,IBA IEA,IEA,IMP IBA,IEA,IEA,IBA IEA,IEA,IDA IEA…	ENSBTAG00000044802	TRUE
query_1	TRUE	0.023438	11911	484	351	0.725207	0.0294686	GO:0008152	GO:BP	metabolic process	18832	3159	GO:0008150	IEA,IBA IEA,IEA,IBA IEA,IDA IMP IBA IEA,IBA,IEA,IDA IBA IEA,IEA,IEA,IEA,IBA IEA,IEA,IEA,IEA,IBA IEA,IBA IEA,IEA,IEA,IEA,IEA,IBA IEA,IDA IMP IBA IEA,IBA IEA,IBA IEA,IBA,IEA,IEA,IEA,IBA IEA,IBA,IEA,IEA,IEA,IEA,IEA,IEA,ISS IEA,IMP,IMP IBA IEA,IDA IMP IBA IEA,IDA,IBA,IEA,IDA,IEA,IEA,IBA IEA,IEA,IBA IEA,IDA IBA,IBA IEA,IEA,IDA IMP IGI ISS IBA IEA,IBA IEA,IBA IEA,IEA,IMP IBA,IEA,IEA,IBA IEA,IEA,IDA IEA…	ENSBTAG00000042321	TRUE	SNORA70
query_1	TRUE	0.023438	11911	484	351	0.725207	0.0294686	GO:0008152	GO:BP	metabolic process	18832	3159	GO:0008150	IEA,IBA IEA,IEA,IBA IEA,IDA IMP IBA IEA,IBA,IEA,IDA IBA IEA,IEA,IEA,IEA,IBA IEA,IEA,IEA,IEA,IBA IEA,IBA IEA,IEA,IEA,IEA,IEA,IBA IEA,IDA IMP IBA IEA,IBA IEA,IBA IEA,IBA,IEA,IEA,IEA,IBA IEA,IBA,IEA,IEA,IEA,IEA,IEA,IEA,ISS IEA,IMP,IMP IBA IEA,IDA IMP IBA IEA,IDA,IBA,IEA,IDA,IEA,IEA,IBA IEA,IEA,IBA IEA,IDA IBA,IBA IEA,IEA,IDA IMP IGI ISS IBA IEA,IBA IEA,IBA IEA,IEA,IMP IBA,IEA,IEA,IBA IEA,IEA,IDA IEA…	ENSBTAG00000062680	TRUE	U6
query_1	TRUE	0.023438	11911	484	351	0.725207	0.0294686	GO:0008152	GO:BP	metabolic process	18832	3159	GO:0008150	IEA,IBA IEA,IEA,IBA IEA,IDA IMP IBA IEA,IBA,IEA,IDA IBA IEA,IEA,IEA,IEA,IBA IEA,IEA,IEA,IEA,IBA IEA,IBA IEA,IEA,IEA,IEA,IEA,IBA IEA,IDA IMP IBA IEA,IBA IEA,IBA IEA,IBA,IEA,IEA,IEA,IBA IEA,IBA,IEA,IEA,IEA,IEA,IEA,IEA,ISS IEA,IMP,IMP IBA IEA,IDA IMP IBA IEA,IDA,IBA,IEA,IDA,IEA,IEA,IBA IEA,IEA,IBA IEA,IDA IBA,IBA IEA,IEA,IDA IMP IGI ISS IBA IEA,IBA IEA,IBA IEA,IEA,IMP IBA,IEA,IEA,IBA IEA,IEA,IDA IEA…	ENSBTAG00000004531	TRUE	CCT4
query_1	TRUE	0.023438	11911	484	351	0.725207	0.0294686	GO:0008152	GO:BP	metabolic process	18832	3159	GO:0008150	IEA,IBA IEA,IEA,IBA IEA,IDA IMP IBA IEA,IBA,IEA,IDA IBA IEA,IEA,IEA,IEA,IBA IEA,IEA,IEA,IEA,IBA IEA,IBA IEA,IEA,IEA,IEA,IEA,IBA IEA,IDA IMP IBA IEA,IBA IEA,IBA IEA,IBA,IEA,IEA,IEA,IBA IEA,IBA,IEA,IEA,IEA,IEA,IEA,IEA,ISS IEA,IMP,IMP IBA IEA,IDA IMP IBA IEA,IDA,IBA,IEA,IDA,IEA,IEA,IBA IEA,IEA,IBA IEA,IDA IBA,IBA IEA,IEA,IDA IMP IGI ISS IBA IEA,IBA IEA,IBA IEA,IEA,IMP IBA,IEA,IEA,IBA IEA,IEA,IDA IEA…	ENSBTAG00000018046	TRUE	B3GNT2
query_1	TRUE	0.023438	11911	484	351	0.725207	0.0294686	GO:0008152	GO:BP	metabolic process	18832	3159	GO:0008150	IEA,IBA IEA,IEA,IBA IEA,IDA IMP IBA IEA,IBA,IEA,IDA IBA IEA,IEA,IEA,IEA,IBA IEA,IEA,IEA,IEA,IBA IEA,IBA IEA,IEA,IEA,IEA,IEA,IBA IEA,IDA IMP IBA IEA,IBA IEA,IBA IEA,IBA,IEA,IEA,IEA,IBA IEA,IBA,IEA,IEA,IEA,IEA,IEA,IEA,ISS IEA,IMP,IMP IBA IEA,IDA IMP IBA IEA,IDA,IBA,IEA,IDA,IEA,IEA,IBA IEA,IEA,IBA IEA,IDA IBA,IBA IEA,IEA,IDA IMP IGI ISS IBA IEA,IBA IEA,IBA IEA,IEA,IMP IBA,IEA,IEA,IBA IEA,IEA,IDA IEA…	ENSBTAG00000019867	TRUE	COMMD1
query_1	TRUE	0.023438	11911	484	351	0.725207	0.0294686	GO:0008152	GO:BP	metabolic process	18832	3159	GO:0008150	IEA,IBA IEA,IEA,IBA IEA,IDA IMP IBA IEA,IBA,IEA,IDA IBA IEA,IEA,IEA,IEA,IBA IEA,IEA,IEA,IEA,IBA IEA,IBA IEA,IEA,IEA,IEA,IEA,IBA IEA,IDA IMP IBA IEA,IBA IEA,IBA IEA,IBA,IEA,IEA,IEA,IBA IEA,IBA,IEA,IEA,IEA,IEA,IEA,IEA,ISS IEA,IMP,IMP IBA IEA,IDA IMP IBA IEA,IDA,IBA,IEA,IDA,IEA,IEA,IBA IEA,IEA,IBA IEA,IDA IBA,IBA IEA,IEA,IDA IMP IGI ISS IBA IEA,IBA IEA,IBA IEA,IEA,IMP IBA,IEA,IEA,IBA IEA,IEA,IDA IEA…	ENSBTAG00000006075	TRUE	SUCLG1
query_1	TRUE	0.023438	11911	484	351	0.725207	0.0294686	GO:0008152	GO:BP	metabolic process	18832	3159	GO:0008150	IEA,IBA IEA,IEA,IBA IEA,IDA IMP IBA IEA,IBA,IEA,IDA IBA IEA,IEA,IEA,IEA,IBA IEA,IEA,IEA,IEA,IBA IEA,IBA IEA,IEA,IEA,IEA,IEA,IBA IEA,IDA IMP IBA IEA,IBA IEA,IBA IEA,IBA,IEA,IEA,IEA,IBA IEA,IBA,IEA,IEA,IEA,IEA,IEA,IEA,ISS IEA,IMP,IMP IBA IEA,IDA IMP IBA IEA,IDA,IBA,IEA,IDA,IEA,IEA,IBA IEA,IEA,IBA IEA,IDA IBA,IBA IEA,IEA,IDA IMP IGI ISS IBA IEA,IBA IEA,IBA IEA,IEA,IMP IBA,IEA,IEA,IBA IEA,IEA,IDA IEA…	ENSBTAG00000006025	TRUE	AHSA2
query_1	TRUE	0.023438	11911	484	351	0.725207	0.0294686	GO:0008152	GO:BP	metabolic process	18832	3159	GO:0008150	IEA,IBA IEA,IEA,IBA IEA,IDA IMP IBA IEA,IBA,IEA,IDA IBA IEA,IEA,IEA,IEA,IBA IEA,IEA,IEA,IEA,IBA IEA,IBA IEA,IEA,IEA,IEA,IEA,IBA IEA,IDA IMP IBA IEA,IBA IEA,IBA IEA,IBA,IEA,IEA,IEA,IBA IEA,IBA,IEA,IEA,IEA,IEA,IEA,IEA,ISS IEA,IMP,IMP IBA IEA,IDA IMP IBA IEA,IDA,IBA,IEA,IDA,IEA,IEA,IBA IEA,IEA,IBA IEA,IDA IBA,IBA IEA,IEA,IDA IMP IGI ISS IBA IEA,IBA IEA,IBA IEA,IEA,IMP IBA,IEA,IEA,IBA IEA,IEA,IDA IEA…	ENSBTAG00000006027	TRUE	USP34
query_1	TRUE	0.023438	11911	484	351	0.725207	0.0294686	GO:0008152	GO:BP	metabolic process	18832	3159	GO:0008150	IEA,IBA IEA,IEA,IBA IEA,IDA IMP IBA IEA,IBA,IEA,IDA IBA IEA,IEA,IEA,IEA,IBA IEA,IEA,IEA,IEA,IBA IEA,IBA IEA,IEA,IEA,IEA,IEA,IBA IEA,IDA IMP IBA IEA,IBA IEA,IBA IEA,IBA,IEA,IEA,IEA,IBA IEA,IBA,IEA,IEA,IEA,IEA,IEA,IEA,ISS IEA,IMP,IMP IBA IEA,IDA IMP IBA IEA,IDA,IBA,IEA,IDA,IEA,IEA,IBA IEA,IEA,IBA IEA,IDA IBA,IBA IEA,IEA,IDA IMP IGI ISS IBA IEA,IBA IEA,IBA IEA,IEA,IMP IBA,IEA,IEA,IBA IEA,IEA,IDA IEA…	ENSBTAG00000013254	TRUE	XPO1
query_1	TRUE	0.023438	11911	484	351	0.725207	0.0294686	GO:0008152	GO:BP	metabolic process	18832	3159	GO:0008150	IEA,IBA IEA,IEA,IBA IEA,IDA IMP IBA IEA,IBA,IEA,IDA IBA IEA,IEA,IEA,IEA,IBA IEA,IEA,IEA,IEA,IBA IEA,IBA IEA,IEA,IEA,IEA,IEA,IBA IEA,IDA IMP IBA IEA,IBA IEA,IBA IEA,IBA,IEA,IEA,IEA,IBA IEA,IBA,IEA,IEA,IEA,IEA,IEA,IEA,ISS IEA,IMP,IMP IBA IEA,IDA IMP IBA IEA,IDA,IBA,IEA,IDA,IEA,IEA,IBA IEA,IEA,IBA IEA,IDA IBA,IBA IEA,IEA,IDA IMP IGI ISS IBA IEA,IBA IEA,IBA IEA,IEA,IMP IBA,IEA,IEA,IBA IEA,IEA,IDA IEA…	ENSBTAG00000048424	TRUE
query_1	TRUE	0.023438	11911	484	351	0.725207	0.0294686	GO:0008152	GO:BP	metabolic process	18832	3159	GO:0008150	IEA,IBA IEA,IEA,IBA IEA,IDA IMP IBA IEA,IBA,IEA,IDA IBA IEA,IEA,IEA,IEA,IBA IEA,IEA,IEA,IEA,IBA IEA,IBA IEA,IEA,IEA,IEA,IEA,IBA IEA,IDA IMP IBA IEA,IBA IEA,IBA IEA,IBA,IEA,IEA,IEA,IBA IEA,IBA,IEA,IEA,IEA,IEA,IEA,IEA,ISS IEA,IMP,IMP IBA IEA,IDA IMP IBA IEA,IDA,IBA,IEA,IDA,IEA,IEA,IBA IEA,IEA,IBA IEA,IDA IBA,IBA IEA,IEA,IDA IMP IGI ISS IBA IEA,IBA IEA,IBA IEA,IEA,IMP IBA,IEA,IEA,IBA IEA,IEA,IDA IEA…	ENSBTAG00000000168	TRUE
query_1	TRUE	0.023438	11911	484	351	0.725207	0.0294686	GO:0008152	GO:BP	metabolic process	18832	3159	GO:0008150	IEA,IBA IEA,IEA,IBA IEA,IDA IMP IBA IEA,IBA,IEA,IDA IBA IEA,IEA,IEA,IEA,IBA IEA,IEA,IEA,IEA,IBA IEA,IBA IEA,IEA,IEA,IEA,IEA,IBA IEA,IDA IMP IBA IEA,IBA IEA,IBA IEA,IBA,IEA,IEA,IEA,IBA IEA,IBA,IEA,IEA,IEA,IEA,IEA,IEA,ISS IEA,IMP,IMP IBA IEA,IDA IMP IBA IEA,IDA,IBA,IEA,IDA,IEA,IEA,IBA IEA,IEA,IBA IEA,IDA IBA,IBA IEA,IEA,IDA IMP IGI ISS IBA IEA,IBA IEA,IBA IEA,IEA,IMP IBA,IEA,IEA,IBA IEA,IEA,IDA IEA…	ENSBTAG00000051819	TRUE
query_1	TRUE	0.023438	11911	484	351	0.725207	0.0294686	GO:0008152	GO:BP	metabolic process	18832	3159	GO:0008150	IEA,IBA IEA,IEA,IBA IEA,IDA IMP IBA IEA,IBA,IEA,IDA IBA IEA,IEA,IEA,IEA,IBA IEA,IEA,IEA,IEA,IBA IEA,IBA IEA,IEA,IEA,IEA,IEA,IBA IEA,IDA IMP IBA IEA,IBA IEA,IBA IEA,IBA,IEA,IEA,IEA,IBA IEA,IBA,IEA,IEA,IEA,IEA,IEA,IEA,ISS IEA,IMP,IMP IBA IEA,IDA IMP IBA IEA,IDA,IBA,IEA,IDA,IEA,IEA,IBA IEA,IEA,IBA IEA,IDA IBA,IBA IEA,IEA,IDA IMP IGI ISS IBA IEA,IBA IEA,IBA IEA,IEA,IMP IBA,IEA,IEA,IBA IEA,IEA,IDA IEA…	ENSBTAG00000039912	TRUE	U1
query_1	TRUE	0.023438	11911	484	351	0.725207	0.0294686	GO:0008152	GO:BP	metabolic process	18832	3159	GO:0008150	IEA,IBA IEA,IEA,IBA IEA,IDA IMP IBA IEA,IBA,IEA,IDA IBA IEA,IEA,IEA,IEA,IBA IEA,IEA,IEA,IEA,IBA IEA,IBA IEA,IEA,IEA,IEA,IEA,IBA IEA,IDA IMP IBA IEA,IBA IEA,IBA IEA,IBA,IEA,IEA,IEA,IBA IEA,IBA,IEA,IEA,IEA,IEA,IEA,IEA,ISS IEA,IMP,IMP IBA IEA,IDA IMP IBA IEA,IDA,IBA,IEA,IDA,IEA,IEA,IBA IEA,IEA,IBA IEA,IDA IBA,IBA IEA,IEA,IDA IMP IGI ISS IBA IEA,IBA IEA,IBA IEA,IEA,IMP IBA,IEA,IEA,IBA IEA,IEA,IDA IEA…	ENSBTAG00000044723	TRUE	SNORA72
query_1	TRUE	0.023438	11911	484	351	0.725207	0.0294686	GO:0008152	GO:BP	metabolic process	18832	3159	GO:0008150	IEA,IBA IEA,IEA,IBA IEA,IDA IMP IBA IEA,IBA,IEA,IDA IBA IEA,IEA,IEA,IEA,IBA IEA,IEA,IEA,IEA,IBA IEA,IBA IEA,IEA,IEA,IEA,IEA,IBA IEA,IDA IMP IBA IEA,IBA IEA,IBA IEA,IBA,IEA,IEA,IEA,IBA IEA,IBA,IEA,IEA,IEA,IEA,IEA,IEA,ISS IEA,IMP,IMP IBA IEA,IDA IMP IBA IEA,IDA,IBA,IEA,IDA,IEA,IEA,IBA IEA,IEA,IBA IEA,IDA IBA,IBA IEA,IEA,IDA IMP IGI ISS IBA IEA,IBA IEA,IBA IEA,IEA,IMP IBA,IEA,IEA,IBA IEA,IEA,IDA IEA…	ENSBTAG00000043871	TRUE	U6
query_1	TRUE	0.023438	11911	484	351	0.725207	0.0294686	GO:0008152	GO:BP	metabolic process	18832	3159	GO:0008150	IEA,IBA IEA,IEA,IBA IEA,IDA IMP IBA IEA,IBA,IEA,IDA IBA IEA,IEA,IEA,IEA,IBA IEA,IEA,IEA,IEA,IBA IEA,IBA IEA,IEA,IEA,IEA,IEA,IBA IEA,IDA IMP IBA IEA,IBA IEA,IBA IEA,IBA,IEA,IEA,IEA,IBA IEA,IBA,IEA,IEA,IEA,IEA,IEA,IEA,ISS IEA,IMP,IMP IBA IEA,IDA IMP IBA IEA,IDA,IBA,IEA,IDA,IEA,IEA,IBA IEA,IEA,IBA IEA,IDA IBA,IBA IEA,IEA,IDA IMP IGI ISS IBA IEA,IBA IEA,IBA IEA,IEA,IMP IBA,IEA,IEA,IBA IEA,IEA,IDA IEA…	ENSBTAG00000043050	TRUE	U6
query_1	TRUE	0.023438	11911	484	351	0.725207	0.0294686	GO:0008152	GO:BP	metabolic process	18832	3159	GO:0008150	IEA,IBA IEA,IEA,IBA IEA,IDA IMP IBA IEA,IBA,IEA,IDA IBA IEA,IEA,IEA,IEA,IBA IEA,IEA,IEA,IEA,IBA IEA,IBA IEA,IEA,IEA,IEA,IEA,IBA IEA,IDA IMP IBA IEA,IBA IEA,IBA IEA,IBA,IEA,IEA,IEA,IBA IEA,IBA,IEA,IEA,IEA,IEA,IEA,IEA,ISS IEA,IMP,IMP IBA IEA,IDA IMP IBA IEA,IDA,IBA,IEA,IDA,IEA,IEA,IBA IEA,IEA,IBA IEA,IDA IBA,IBA IEA,IEA,IDA IMP IGI ISS IBA IEA,IBA IEA,IBA IEA,IEA,IMP IBA,IEA,IEA,IBA IEA,IEA,IDA IEA…	ENSBTAG00000028628	TRUE	U1
query_1	TRUE	0.023438	11911	484	351	0.725207	0.0294686	GO:0008152	GO:BP	metabolic process	18832	3159	GO:0008150	IEA,IBA IEA,IEA,IBA IEA,IDA IMP IBA IEA,IBA,IEA,IDA IBA IEA,IEA,IEA,IEA,IBA IEA,IEA,IEA,IEA,IBA IEA,IBA IEA,IEA,IEA,IEA,IEA,IBA IEA,IDA IMP IBA IEA,IBA IEA,IBA IEA,IBA,IEA,IEA,IEA,IBA IEA,IBA,IEA,IEA,IEA,IEA,IEA,IEA,ISS IEA,IMP,IMP IBA IEA,IDA IMP IBA IEA,IDA,IBA,IEA,IDA,IEA,IEA,IBA IEA,IEA,IBA IEA,IDA IBA,IBA IEA,IEA,IDA IMP IGI ISS IBA IEA,IBA IEA,IBA IEA,IEA,IMP IBA,IEA,IEA,IBA IEA,IEA,IDA IEA…	ENSBTAG00000042855	TRUE	SNORA72
query_1	TRUE	0.023438	11911	484	351	0.725207	0.0294686	GO:0008152	GO:BP	metabolic process	18832	3159	GO:0008150	IEA,IBA IEA,IEA,IBA IEA,IDA IMP IBA IEA,IBA,IEA,IDA IBA IEA,IEA,IEA,IEA,IBA IEA,IEA,IEA,IEA,IBA IEA,IBA IEA,IEA,IEA,IEA,IEA,IBA IEA,IDA IMP IBA IEA,IBA IEA,IBA IEA,IBA,IEA,IEA,IEA,IBA IEA,IBA,IEA,IEA,IEA,IEA,IEA,IEA,ISS IEA,IMP,IMP IBA IEA,IDA IMP IBA IEA,IDA,IBA,IEA,IDA,IEA,IEA,IBA IEA,IEA,IBA IEA,IDA IBA,IBA IEA,IEA,IDA IMP IGI ISS IBA IEA,IBA IEA,IBA IEA,IEA,IMP IBA,IEA,IEA,IBA IEA,IEA,IDA IEA…	ENSBTAG00000009761	TRUE	ACTR2
query_1	TRUE	0.023438	11911	484	351	0.725207	0.0294686	GO:0008152	GO:BP	metabolic process	18832	3159	GO:0008150	IEA,IBA IEA,IEA,IBA IEA,IDA IMP IBA IEA,IBA,IEA,IDA IBA IEA,IEA,IEA,IEA,IBA IEA,IEA,IEA,IEA,IBA IEA,IBA IEA,IEA,IEA,IEA,IEA,IBA IEA,IDA IMP IBA IEA,IBA IEA,IBA IEA,IBA,IEA,IEA,IEA,IBA IEA,IBA,IEA,IEA,IEA,IEA,IEA,IEA,ISS IEA,IMP,IMP IBA IEA,IDA IMP IBA IEA,IDA,IBA,IEA,IDA,IEA,IEA,IBA IEA,IEA,IBA IEA,IDA IBA,IBA IEA,IEA,IDA IMP IGI ISS IBA IEA,IBA IEA,IBA IEA,IEA,IMP IBA,IEA,IEA,IBA IEA,IEA,IDA IEA…	ENSBTAG00000019456	TRUE	SPRED2
query_1	TRUE	0.023438	11911	484	351	0.725207	0.0294686	GO:0008152	GO:BP	metabolic process	18832	3159	GO:0008150	IEA,IBA IEA,IEA,IBA IEA,IDA IMP IBA IEA,IBA,IEA,IDA IBA IEA,IEA,IEA,IEA,IBA IEA,IEA,IEA,IEA,IBA IEA,IBA IEA,IEA,IEA,IEA,IEA,IBA IEA,IDA IMP IBA IEA,IBA IEA,IBA IEA,IBA,IEA,IEA,IEA,IBA IEA,IBA,IEA,IEA,IEA,IEA,IEA,IEA,ISS IEA,IMP,IMP IBA IEA,IDA IMP IBA IEA,IDA,IBA,IEA,IDA,IEA,IEA,IBA IEA,IEA,IBA IEA,IDA IBA,IBA IEA,IEA,IDA IMP IGI ISS IBA IEA,IBA IEA,IBA IEA,IEA,IMP IBA,IEA,IEA,IBA IEA,IEA,IDA IEA…	ENSBTAG00000017626	TRUE	GFPT1
query_1	TRUE	0.023438	11911	484	351	0.725207	0.0294686	GO:0008152	GO:BP	metabolic process	18832	3159	GO:0008150	IEA,IBA IEA,IEA,IBA IEA,IDA IMP IBA IEA,IBA,IEA,IDA IBA IEA,IEA,IEA,IEA,IBA IEA,IEA,IEA,IEA,IBA IEA,IBA IEA,IEA,IEA,IEA,IEA,IBA IEA,IDA IMP IBA IEA,IBA IEA,IBA IEA,IBA,IEA,IEA,IEA,IBA IEA,IBA,IEA,IEA,IEA,IEA,IEA,IEA,ISS IEA,IMP,IMP IBA IEA,IDA IMP IBA IEA,IDA,IBA,IEA,IDA,IEA,IEA,IBA IEA,IEA,IBA IEA,IDA IBA,IBA IEA,IEA,IDA IMP IGI ISS IBA IEA,IBA IEA,IBA IEA,IEA,IMP IBA,IEA,IEA,IBA IEA,IEA,IDA IEA…	ENSBTAG00000049002	TRUE	C1D
query_1	TRUE	0.023438	11911	484	351	0.725207	0.0294686	GO:0008152	GO:BP	metabolic process	18832	3159	GO:0008150	IEA,IBA IEA,IEA,IBA IEA,IDA IMP IBA IEA,IBA,IEA,IDA IBA IEA,IEA,IEA,IEA,IBA IEA,IEA,IEA,IEA,IBA IEA,IBA IEA,IEA,IEA,IEA,IEA,IBA IEA,IDA IMP IBA IEA,IBA IEA,IBA IEA,IBA,IEA,IEA,IEA,IBA IEA,IBA,IEA,IEA,IEA,IEA,IEA,IEA,ISS IEA,IMP,IMP IBA IEA,IDA IMP IBA IEA,IDA,IBA,IEA,IDA,IEA,IEA,IBA IEA,IEA,IBA IEA,IDA IBA,IBA IEA,IEA,IDA IMP IGI ISS IBA IEA,IBA IEA,IBA IEA,IEA,IMP IBA,IEA,IEA,IBA IEA,IEA,IDA IEA…	ENSBTAG00000010619	TRUE	PPP3R1
query_1	TRUE	0.023438	11911	484	351	0.725207	0.0294686	GO:0008152	GO:BP	metabolic process	18832	3159	GO:0008150	IEA,IBA IEA,IEA,IBA IEA,IDA IMP IBA IEA,IBA,IEA,IDA IBA IEA,IEA,IEA,IEA,IBA IEA,IEA,IEA,IEA,IBA IEA,IBA IEA,IEA,IEA,IEA,IEA,IBA IEA,IDA IMP IBA IEA,IBA IEA,IBA IEA,IBA,IEA,IEA,IEA,IBA IEA,IBA,IEA,IEA,IEA,IEA,IEA,IEA,ISS IEA,IMP,IMP IBA IEA,IDA IMP IBA IEA,IDA,IBA,IEA,IDA,IEA,IEA,IBA IEA,IEA,IBA IEA,IDA IBA,IBA IEA,IEA,IDA IMP IGI ISS IBA IEA,IBA IEA,IBA IEA,IEA,IMP IBA,IEA,IEA,IBA IEA,IEA,IDA IEA…	ENSBTAG00000000141	TRUE	NFU1
query_1	TRUE	0.023438	11911	484	351	0.725207	0.0294686	GO:0008152	GO:BP	metabolic process	18832	3159	GO:0008150	IEA,IBA IEA,IEA,IBA IEA,IDA IMP IBA IEA,IBA,IEA,IDA IBA IEA,IEA,IEA,IEA,IBA IEA,IEA,IEA,IEA,IBA IEA,IBA IEA,IEA,IEA,IEA,IEA,IBA IEA,IDA IMP IBA IEA,IBA IEA,IBA IEA,IBA,IEA,IEA,IEA,IBA IEA,IBA,IEA,IEA,IEA,IEA,IEA,IEA,ISS IEA,IMP,IMP IBA IEA,IDA IMP IBA IEA,IDA,IBA,IEA,IDA,IEA,IEA,IBA IEA,IEA,IBA IEA,IDA IBA,IBA IEA,IEA,IDA IMP IGI ISS IBA IEA,IBA IEA,IBA IEA,IEA,IMP IBA,IEA,IEA,IBA IEA,IEA,IDA IEA…	ENSBTAG00000009343	TRUE	AAK1
query_1	TRUE	0.023438	11911	484	351	0.725207	0.0294686	GO:0008152	GO:BP	metabolic process	18832	3159	GO:0008150	IEA,IBA IEA,IEA,IBA IEA,IDA IMP IBA IEA,IBA,IEA,IDA IBA IEA,IEA,IEA,IEA,IBA IEA,IEA,IEA,IEA,IBA IEA,IBA IEA,IEA,IEA,IEA,IEA,IBA IEA,IDA IMP IBA IEA,IBA IEA,IBA IEA,IBA,IEA,IEA,IEA,IBA IEA,IBA,IEA,IEA,IEA,IEA,IEA,IEA,ISS IEA,IMP,IMP IBA IEA,IDA IMP IBA IEA,IDA,IBA,IEA,IDA,IEA,IEA,IBA IEA,IEA,IBA IEA,IDA IBA,IBA IEA,IEA,IDA IMP IGI ISS IBA IEA,IBA IEA,IBA IEA,IEA,IMP IBA,IEA,IEA,IBA IEA,IEA,IDA IEA…	ENSBTAG00000049341	TRUE	SERTAD2
query_1	TRUE	0.023438	11911	484	351	0.725207	0.0294686	GO:0008152	GO:BP	metabolic process	18832	3159	GO:0008150	IEA,IBA IEA,IEA,IBA IEA,IDA IMP IBA IEA,IBA,IEA,IDA IBA IEA,IEA,IEA,IEA,IBA IEA,IEA,IEA,IEA,IBA IEA,IBA IEA,IEA,IEA,IEA,IEA,IBA IEA,IDA IMP IBA IEA,IBA IEA,IBA IEA,IBA,IEA,IEA,IEA,IBA IEA,IBA,IEA,IEA,IEA,IEA,IEA,IEA,ISS IEA,IMP,IMP IBA IEA,IDA IMP IBA IEA,IDA,IBA,IEA,IDA,IEA,IEA,IBA IEA,IEA,IBA IEA,IDA IBA,IBA IEA,IEA,IDA IMP IGI ISS IBA IEA,IBA IEA,IBA IEA,IEA,IMP IBA,IEA,IEA,IBA IEA,IEA,IDA IEA…	ENSBTAG00000009658	TRUE	PLEK
query_1	TRUE	0.023438	11911	484	351	0.725207	0.0294686	GO:0008152	GO:BP	metabolic process	18832	3159	GO:0008150	IEA,IBA IEA,IEA,IBA IEA,IDA IMP IBA IEA,IBA,IEA,IDA IBA IEA,IEA,IEA,IEA,IBA IEA,IEA,IEA,IEA,IBA IEA,IBA IEA,IEA,IEA,IEA,IEA,IBA IEA,IDA IMP IBA IEA,IBA IEA,IBA IEA,IBA,IEA,IEA,IEA,IBA IEA,IBA,IEA,IEA,IEA,IEA,IEA,IEA,ISS IEA,IMP,IMP IBA IEA,IDA IMP IBA IEA,IDA,IBA,IEA,IDA,IEA,IEA,IBA IEA,IEA,IBA IEA,IDA IBA,IBA IEA,IEA,IDA IMP IGI ISS IBA IEA,IBA IEA,IBA IEA,IEA,IMP IBA,IEA,IEA,IBA IEA,IEA,IDA IEA…	ENSBTAG00000002783	TRUE	PCYOX1
query_1	TRUE	0.023438	11911	484	351	0.725207	0.0294686	GO:0008152	GO:BP	metabolic process	18832	3159	GO:0008150	IEA,IBA IEA,IEA,IBA IEA,IDA IMP IBA IEA,IBA,IEA,IDA IBA IEA,IEA,IEA,IEA,IBA IEA,IEA,IEA,IEA,IBA IEA,IBA IEA,IEA,IEA,IEA,IEA,IBA IEA,IDA IMP IBA IEA,IBA IEA,IBA IEA,IBA,IEA,IEA,IEA,IBA IEA,IBA,IEA,IEA,IEA,IEA,IEA,IEA,ISS IEA,IMP,IMP IBA IEA,IDA IMP IBA IEA,IDA,IBA,IEA,IDA,IEA,IEA,IBA IEA,IEA,IBA IEA,IDA IBA,IBA IEA,IEA,IDA IMP IGI ISS IBA IEA,IBA IEA,IBA IEA,IEA,IMP IBA,IEA,IEA,IBA IEA,IEA,IDA IEA…	ENSBTAG00000053210	TRUE	SNRPG
query_1	TRUE	0.023438	11911	484	351	0.725207	0.0294686	GO:0008152	GO:BP	metabolic process	18832	3159	GO:0008150	IEA,IBA IEA,IEA,IBA IEA,IDA IMP IBA IEA,IBA,IEA,IDA IBA IEA,IEA,IEA,IEA,IBA IEA,IEA,IEA,IEA,IBA IEA,IBA IEA,IEA,IEA,IEA,IEA,IBA IEA,IDA IMP IBA IEA,IBA IEA,IBA IEA,IBA,IEA,IEA,IEA,IBA IEA,IBA,IEA,IEA,IEA,IEA,IEA,IEA,ISS IEA,IMP,IMP IBA IEA,IDA IMP IBA IEA,IDA,IBA,IEA,IDA,IEA,IEA,IBA IEA,IEA,IBA IEA,IDA IBA,IBA IEA,IEA,IDA IMP IGI ISS IBA IEA,IBA IEA,IBA IEA,IEA,IMP IBA,IEA,IEA,IBA IEA,IEA,IDA IEA…	ENSBTAG00000001662	TRUE	EHD3
query_1	TRUE	0.023438	11911	484	351	0.725207	0.0294686	GO:0008152	GO:BP	metabolic process	18832	3159	GO:0008150	IEA,IBA IEA,IEA,IBA IEA,IDA IMP IBA IEA,IBA,IEA,IDA IBA IEA,IEA,IEA,IEA,IBA IEA,IEA,IEA,IEA,IBA IEA,IBA IEA,IEA,IEA,IEA,IEA,IBA IEA,IDA IMP IBA IEA,IBA IEA,IBA IEA,IBA,IEA,IEA,IEA,IBA IEA,IBA,IEA,IEA,IEA,IEA,IEA,IEA,ISS IEA,IMP,IMP IBA IEA,IDA IMP IBA IEA,IDA,IBA,IEA,IDA,IEA,IEA,IBA IEA,IEA,IBA IEA,IDA IBA,IBA IEA,IEA,IDA IMP IGI ISS IBA IEA,IBA IEA,IBA IEA,IEA,IMP IBA,IEA,IEA,IBA IEA,IEA,IDA IEA…	ENSBTAG00000015865	TRUE	CAPN14
query_1	TRUE	0.023438	11911	484	351	0.725207	0.0294686	GO:0008152	GO:BP	metabolic process	18832	3159	GO:0008150	IEA,IBA IEA,IEA,IBA IEA,IDA IMP IBA IEA,IBA,IEA,IDA IBA IEA,IEA,IEA,IEA,IBA IEA,IEA,IEA,IEA,IBA IEA,IBA IEA,IEA,IEA,IEA,IEA,IBA IEA,IDA IMP IBA IEA,IBA IEA,IBA IEA,IBA,IEA,IEA,IEA,IBA IEA,IBA,IEA,IEA,IEA,IEA,IEA,IEA,ISS IEA,IMP,IMP IBA IEA,IDA IMP IBA IEA,IDA,IBA,IEA,IDA,IEA,IEA,IBA IEA,IEA,IBA IEA,IDA IBA,IBA IEA,IEA,IDA IMP IGI ISS IBA IEA,IBA IEA,IBA IEA,IEA,IMP IBA,IEA,IEA,IBA IEA,IEA,IDA IEA…	ENSBTAG00000027017	TRUE	SIX3
query_1	TRUE	0.023438	11911	484	351	0.725207	0.0294686	GO:0008152	GO:BP	metabolic process	18832	3159	GO:0008150	IEA,IBA IEA,IEA,IBA IEA,IDA IMP IBA IEA,IBA,IEA,IDA IBA IEA,IEA,IEA,IEA,IBA IEA,IEA,IEA,IEA,IBA IEA,IBA IEA,IEA,IEA,IEA,IEA,IBA IEA,IDA IMP IBA IEA,IBA IEA,IBA IEA,IBA,IEA,IEA,IEA,IBA IEA,IBA,IEA,IEA,IEA,IEA,IEA,IEA,ISS IEA,IMP,IMP IBA IEA,IDA IMP IBA IEA,IDA,IBA,IEA,IDA,IEA,IEA,IBA IEA,IEA,IBA IEA,IDA IBA,IBA IEA,IEA,IDA IMP IGI ISS IBA IEA,IBA IEA,IBA IEA,IEA,IMP IBA,IEA,IEA,IBA IEA,IEA,IDA IEA…	ENSBTAG00000021735	TRUE	GALNT14
query_1	TRUE	0.023438	11911	484	351	0.725207	0.0294686	GO:0008152	GO:BP	metabolic process	18832	3159	GO:0008150	IEA,IBA IEA,IEA,IBA IEA,IDA IMP IBA IEA,IBA,IEA,IDA IBA IEA,IEA,IEA,IEA,IBA IEA,IEA,IEA,IEA,IBA IEA,IBA IEA,IEA,IEA,IEA,IEA,IBA IEA,IDA IMP IBA IEA,IBA IEA,IBA IEA,IBA,IEA,IEA,IEA,IBA IEA,IBA,IEA,IEA,IEA,IEA,IEA,IEA,ISS IEA,IMP,IMP IBA IEA,IDA IMP IBA IEA,IDA,IBA,IEA,IDA,IEA,IEA,IBA IEA,IEA,IBA IEA,IDA IBA,IBA IEA,IEA,IDA IMP IGI ISS IBA IEA,IBA IEA,IBA IEA,IEA,IMP IBA,IEA,IEA,IBA IEA,IEA,IDA IEA…	ENSBTAG00000047772	TRUE	FBXO48
query_1	TRUE	0.023438	11911	484	351	0.725207	0.0294686	GO:0008152	GO:BP	metabolic process	18832	3159	GO:0008150	IEA,IBA IEA,IEA,IBA IEA,IDA IMP IBA IEA,IBA,IEA,IDA IBA IEA,IEA,IEA,IEA,IBA IEA,IEA,IEA,IEA,IBA IEA,IBA IEA,IEA,IEA,IEA,IEA,IBA IEA,IDA IMP IBA IEA,IBA IEA,IBA IEA,IBA,IEA,IEA,IEA,IBA IEA,IBA,IEA,IEA,IEA,IEA,IEA,IEA,ISS IEA,IMP,IMP IBA IEA,IDA IMP IBA IEA,IDA,IBA,IEA,IDA,IEA,IEA,IBA IEA,IEA,IBA IEA,IDA IBA,IBA IEA,IEA,IDA IMP IGI ISS IBA IEA,IBA IEA,IBA IEA,IEA,IMP IBA,IEA,IEA,IBA IEA,IEA,IDA IEA…	ENSBTAG00000018401	TRUE	APLF
query_1	TRUE	0.023438	11911	484	351	0.725207	0.0294686	GO:0008152	GO:BP	metabolic process	18832	3159	GO:0008150	IEA,IBA IEA,IEA,IBA IEA,IDA IMP IBA IEA,IBA,IEA,IDA IBA IEA,IEA,IEA,IEA,IBA IEA,IEA,IEA,IEA,IBA IEA,IBA IEA,IEA,IEA,IEA,IEA,IBA IEA,IDA IMP IBA IEA,IBA IEA,IBA IEA,IBA,IEA,IEA,IEA,IBA IEA,IBA,IEA,IEA,IEA,IEA,IEA,IEA,ISS IEA,IMP,IMP IBA IEA,IDA IMP IBA IEA,IDA,IBA,IEA,IDA,IEA,IEA,IBA IEA,IEA,IBA IEA,IDA IBA,IBA IEA,IEA,IDA IMP IGI ISS IBA IEA,IBA IEA,IBA IEA,IEA,IMP IBA,IEA,IEA,IBA IEA,IEA,IDA IEA…	ENSBTAG00000006760	TRUE	OTX1
query_1	TRUE	0.023438	11911	484	351	0.725207	0.0294686	GO:0008152	GO:BP	metabolic process	18832	3159	GO:0008150	IEA,IBA IEA,IEA,IBA IEA,IDA IMP IBA IEA,IBA,IEA,IDA IBA IEA,IEA,IEA,IEA,IBA IEA,IEA,IEA,IEA,IBA IEA,IBA IEA,IEA,IEA,IEA,IEA,IBA IEA,IDA IMP IBA IEA,IBA IEA,IBA IEA,IBA,IEA,IEA,IEA,IBA IEA,IBA,IEA,IEA,IEA,IEA,IEA,IEA,ISS IEA,IMP,IMP IBA IEA,IDA IMP IBA IEA,IDA,IBA,IEA,IDA,IEA,IEA,IBA IEA,IEA,IBA IEA,IDA IBA,IBA IEA,IEA,IDA IMP IGI ISS IBA IEA,IBA IEA,IBA IEA,IEA,IMP IBA,IEA,IEA,IBA IEA,IEA,IDA IEA…	ENSBTAG00000019295	TRUE	MDH1
query_1	TRUE	0.023438	11911	484	351	0.725207	0.0294686	GO:0008152	GO:BP	metabolic process	18832	3159	GO:0008150	IEA,IBA IEA,IEA,IBA IEA,IDA IMP IBA IEA,IBA,IEA,IDA IBA IEA,IEA,IEA,IEA,IBA IEA,IEA,IEA,IEA,IBA IEA,IBA IEA,IEA,IEA,IEA,IEA,IBA IEA,IDA IMP IBA IEA,IBA IEA,IBA IEA,IBA,IEA,IEA,IEA,IBA IEA,IBA,IEA,IEA,IEA,IEA,IEA,IEA,ISS IEA,IMP,IMP IBA IEA,IDA IMP IBA IEA,IDA,IBA,IEA,IDA,IEA,IEA,IBA IEA,IEA,IBA IEA,IDA IBA,IBA IEA,IEA,IDA IMP IGI ISS IBA IEA,IBA IEA,IBA IEA,IEA,IMP IBA,IEA,IEA,IBA IEA,IEA,IDA IEA…	ENSBTAG00000010531	TRUE	CYP1B1
query_1	TRUE	0.023438	11911	484	351	0.725207	0.0294686	GO:0008152	GO:BP	metabolic process	18832	3159	GO:0008150	IEA,IBA IEA,IEA,IBA IEA,IDA IMP IBA IEA,IBA,IEA,IDA IBA IEA,IEA,IEA,IEA,IBA IEA,IEA,IEA,IEA,IBA IEA,IBA IEA,IEA,IEA,IEA,IEA,IBA IEA,IDA IMP IBA IEA,IBA IEA,IBA IEA,IBA,IEA,IEA,IEA,IBA IEA,IBA,IEA,IEA,IEA,IEA,IEA,IEA,ISS IEA,IMP,IMP IBA IEA,IDA IMP IBA IEA,IDA,IBA,IEA,IDA,IEA,IEA,IBA IEA,IEA,IBA IEA,IDA IBA,IBA IEA,IEA,IDA IMP IGI ISS IBA IEA,IBA IEA,IBA IEA,IEA,IMP IBA,IEA,IEA,IBA IEA,IEA,IDA IEA…	ENSBTAG00000016368	TRUE	LRPPRC
query_1	TRUE	0.023438	11911	484	351	0.725207	0.0294686	GO:0008152	GO:BP	metabolic process	18832	3159	GO:0008150	IEA,IBA IEA,IEA,IBA IEA,IDA IMP IBA IEA,IBA,IEA,IDA IBA IEA,IEA,IEA,IEA,IBA IEA,IEA,IEA,IEA,IBA IEA,IBA IEA,IEA,IEA,IEA,IEA,IBA IEA,IDA IMP IBA IEA,IBA IEA,IBA IEA,IBA,IEA,IEA,IEA,IBA IEA,IBA,IEA,IEA,IEA,IEA,IEA,IEA,ISS IEA,IMP,IMP IBA IEA,IDA IMP IBA IEA,IDA,IBA,IEA,IDA,IEA,IEA,IBA IEA,IEA,IBA IEA,IDA IBA,IBA IEA,IEA,IDA IMP IGI ISS IBA IEA,IBA IEA,IBA IEA,IEA,IMP IBA,IEA,IEA,IBA IEA,IEA,IDA IEA…	ENSBTAG00000000111	TRUE	UGP2
query_1	TRUE	0.023438	11911	484	351	0.725207	0.0294686	GO:0008152	GO:BP	metabolic process	18832	3159	GO:0008150	IEA,IBA IEA,IEA,IBA IEA,IDA IMP IBA IEA,IBA,IEA,IDA IBA IEA,IEA,IEA,IEA,IBA IEA,IEA,IEA,IEA,IBA IEA,IBA IEA,IEA,IEA,IEA,IEA,IBA IEA,IDA IMP IBA IEA,IBA IEA,IBA IEA,IBA,IEA,IEA,IEA,IBA IEA,IBA,IEA,IEA,IEA,IEA,IEA,IEA,ISS IEA,IMP,IMP IBA IEA,IDA IMP IBA IEA,IDA,IBA,IEA,IDA,IEA,IEA,IBA IEA,IEA,IBA IEA,IDA IBA,IBA IEA,IEA,IDA IMP IGI ISS IBA IEA,IBA IEA,IBA IEA,IEA,IMP IBA,IEA,IEA,IBA IEA,IEA,IDA IEA…	ENSBTAG00000000115	TRUE	VPS54
query_1	TRUE	0.023438	11911	484	351	0.725207	0.0294686	GO:0008152	GO:BP	metabolic process	18832	3159	GO:0008150	IEA,IBA IEA,IEA,IBA IEA,IDA IMP IBA IEA,IBA,IEA,IDA IBA IEA,IEA,IEA,IEA,IBA IEA,IEA,IEA,IEA,IBA IEA,IBA IEA,IEA,IEA,IEA,IEA,IBA IEA,IDA IMP IBA IEA,IBA IEA,IBA IEA,IBA,IEA,IEA,IEA,IBA IEA,IBA,IEA,IEA,IEA,IEA,IEA,IEA,ISS IEA,IMP,IMP IBA IEA,IDA IMP IBA IEA,IDA,IBA,IEA,IDA,IEA,IEA,IBA IEA,IEA,IBA IEA,IDA IBA,IBA IEA,IEA,IDA IMP IGI ISS IBA IEA,IBA IEA,IBA IEA,IEA,IMP IBA,IEA,IEA,IBA IEA,IEA,IDA IEA…	ENSBTAG00000020865	TRUE	PELI1
query_1	TRUE	0.023438	11911	484	351	0.725207	0.0294686	GO:0008152	GO:BP	metabolic process	18832	3159	GO:0008150	IEA,IBA IEA,IEA,IBA IEA,IDA IMP IBA IEA,IBA,IEA,IDA IBA IEA,IEA,IEA,IEA,IBA IEA,IEA,IEA,IEA,IBA IEA,IBA IEA,IEA,IEA,IEA,IEA,IBA IEA,IDA IMP IBA IEA,IBA IEA,IBA IEA,IBA,IEA,IEA,IEA,IBA IEA,IBA,IEA,IEA,IEA,IEA,IEA,IEA,ISS IEA,IMP,IMP IBA IEA,IDA IMP IBA IEA,IDA,IBA,IEA,IDA,IEA,IEA,IBA IEA,IEA,IBA IEA,IDA IBA,IBA IEA,IEA,IDA IMP IGI ISS IBA IEA,IBA IEA,IBA IEA,IEA,IMP IBA,IEA,IEA,IBA IEA,IEA,IDA IEA…	ENSBTAG00000001105	TRUE	ANXA4
query_1	TRUE	0.023438	11911	484	351	0.725207	0.0294686	GO:0008152	GO:BP	metabolic process	18832	3159	GO:0008150	IEA,IBA IEA,IEA,IBA IEA,IDA IMP IBA IEA,IBA,IEA,IDA IBA IEA,IEA,IEA,IEA,IBA IEA,IEA,IEA,IEA,IBA IEA,IBA IEA,IEA,IEA,IEA,IEA,IBA IEA,IDA IMP IBA IEA,IBA IEA,IBA IEA,IBA,IEA,IEA,IEA,IBA IEA,IBA,IEA,IEA,IEA,IEA,IEA,IEA,ISS IEA,IMP,IMP IBA IEA,IDA IMP IBA IEA,IDA,IBA,IEA,IDA,IEA,IEA,IBA IEA,IEA,IBA IEA,IDA IBA,IBA IEA,IEA,IDA IMP IGI ISS IBA IEA,IBA IEA,IBA IEA,IEA,IMP IBA,IEA,IEA,IBA IEA,IEA,IDA IEA…	ENSBTAG00000001108	TRUE	GMCL1
query_1	TRUE	0.023438	11911	484	351	0.725207	0.0294686	GO:0008152	GO:BP	metabolic process	18832	3159	GO:0008150	IEA,IBA IEA,IEA,IBA IEA,IDA IMP IBA IEA,IBA,IEA,IDA IBA IEA,IEA,IEA,IEA,IBA IEA,IEA,IEA,IEA,IBA IEA,IBA IEA,IEA,IEA,IEA,IEA,IBA IEA,IDA IMP IBA IEA,IBA IEA,IBA IEA,IBA,IEA,IEA,IEA,IBA IEA,IBA,IEA,IEA,IEA,IEA,IEA,IEA,ISS IEA,IMP,IMP IBA IEA,IDA IMP IBA IEA,IDA,IBA,IEA,IDA,IEA,IEA,IBA IEA,IEA,IBA IEA,IDA IBA,IBA IEA,IEA,IDA IMP IGI ISS IBA IEA,IBA IEA,IBA IEA,IEA,IMP IBA,IEA,IEA,IBA IEA,IEA,IDA IEA…	ENSBTAG00000004159	TRUE	SIX2
query_1	TRUE	0.023438	11911	484	351	0.725207	0.0294686	GO:0008152	GO:BP	metabolic process	18832	3159	GO:0008150	IEA,IBA IEA,IEA,IBA IEA,IDA IMP IBA IEA,IBA,IEA,IDA IBA IEA,IEA,IEA,IEA,IBA IEA,IEA,IEA,IEA,IBA IEA,IBA IEA,IEA,IEA,IEA,IEA,IBA IEA,IDA IMP IBA IEA,IBA IEA,IBA IEA,IBA,IEA,IEA,IEA,IBA IEA,IBA,IEA,IEA,IEA,IEA,IEA,IEA,ISS IEA,IMP,IMP IBA IEA,IDA IMP IBA IEA,IDA,IBA,IEA,IDA,IEA,IEA,IBA IEA,IEA,IBA IEA,IDA IBA,IBA IEA,IEA,IDA IMP IGI ISS IBA IEA,IBA IEA,IBA IEA,IEA,IMP IBA,IEA,IEA,IBA IEA,IEA,IDA IEA…	ENSBTAG00000001042	TRUE	MXD1
query_1	TRUE	0.023438	11911	484	351	0.725207	0.0294686	GO:0008152	GO:BP	metabolic process	18832	3159	GO:0008150	IEA,IBA IEA,IEA,IBA IEA,IDA IMP IBA IEA,IBA,IEA,IDA IBA IEA,IEA,IEA,IEA,IBA IEA,IEA,IEA,IEA,IBA IEA,IBA IEA,IEA,IEA,IEA,IEA,IBA IEA,IDA IMP IBA IEA,IBA IEA,IBA IEA,IBA,IEA,IEA,IEA,IBA IEA,IBA,IEA,IEA,IEA,IEA,IEA,IEA,ISS IEA,IMP,IMP IBA IEA,IDA IMP IBA IEA,IDA,IBA,IEA,IDA,IEA,IEA,IBA IEA,IEA,IBA IEA,IDA IBA,IBA IEA,IEA,IDA IMP IGI ISS IBA IEA,IBA IEA,IBA IEA,IEA,IMP IBA,IEA,IEA,IBA IEA,IEA,IDA IEA…	ENSBTAG00000008985	TRUE	PCBP1
query_1	TRUE	0.023438	11911	484	351	0.725207	0.0294686	GO:0008152	GO:BP	metabolic process	18832	3159	GO:0008150	IEA,IBA IEA,IEA,IBA IEA,IDA IMP IBA IEA,IBA,IEA,IDA IBA IEA,IEA,IEA,IEA,IBA IEA,IEA,IEA,IEA,IBA IEA,IBA IEA,IEA,IEA,IEA,IEA,IBA IEA,IDA IMP IBA IEA,IBA IEA,IBA IEA,IBA,IEA,IEA,IEA,IBA IEA,IBA,IEA,IEA,IEA,IEA,IEA,IEA,ISS IEA,IMP,IMP IBA IEA,IDA IMP IBA IEA,IDA,IBA,IEA,IDA,IEA,IEA,IBA IEA,IEA,IBA IEA,IDA IBA,IBA IEA,IEA,IDA IMP IGI ISS IBA IEA,IBA IEA,IBA IEA,IEA,IMP IBA,IEA,IEA,IBA IEA,IEA,IDA IEA…	ENSBTAG00000019182	TRUE	TIA1
query_1	TRUE	0.023438	11911	484	351	0.725207	0.0294686	GO:0008152	GO:BP	metabolic process	18832	3159	GO:0008150	IEA,IBA IEA,IEA,IBA IEA,IDA IMP IBA IEA,IBA,IEA,IDA IBA IEA,IEA,IEA,IEA,IBA IEA,IEA,IEA,IEA,IBA IEA,IBA IEA,IEA,IEA,IEA,IEA,IBA IEA,IDA IMP IBA IEA,IBA IEA,IBA IEA,IBA,IEA,IEA,IEA,IBA IEA,IBA,IEA,IEA,IEA,IEA,IEA,IEA,ISS IEA,IMP,IMP IBA IEA,IDA IMP IBA IEA,IDA,IBA,IEA,IDA,IEA,IEA,IBA IEA,IEA,IBA IEA,IDA IBA,IBA IEA,IEA,IDA IMP IGI ISS IBA IEA,IBA IEA,IBA IEA,IEA,IMP IBA,IEA,IEA,IBA IEA,IEA,IDA IEA…	ENSBTAG00000003711	TRUE	EPAS1
query_1	TRUE	0.023438	11911	484	351	0.725207	0.0294686	GO:0008152	GO:BP	metabolic process	18832	3159	GO:0008150	IEA,IBA IEA,IEA,IBA IEA,IDA IMP IBA IEA,IBA,IEA,IDA IBA IEA,IEA,IEA,IEA,IBA IEA,IEA,IEA,IEA,IBA IEA,IBA IEA,IEA,IEA,IEA,IEA,IBA IEA,IDA IMP IBA IEA,IBA IEA,IBA IEA,IBA,IEA,IEA,IEA,IBA IEA,IBA,IEA,IEA,IEA,IEA,IEA,IEA,ISS IEA,IMP,IMP IBA IEA,IDA IMP IBA IEA,IDA,IBA,IEA,IDA,IEA,IEA,IBA IEA,IEA,IBA IEA,IDA IBA,IBA IEA,IEA,IDA IMP IGI ISS IBA IEA,IBA IEA,IBA IEA,IEA,IMP IBA,IEA,IEA,IBA IEA,IEA,IDA IEA…	ENSBTAG00000000992	TRUE	BMP10
query_1	TRUE	0.023438	11911	484	351	0.725207	0.0294686	GO:0008152	GO:BP	metabolic process	18832	3159	GO:0008150	IEA,IBA IEA,IEA,IBA IEA,IDA IMP IBA IEA,IBA,IEA,IDA IBA IEA,IEA,IEA,IEA,IBA IEA,IEA,IEA,IEA,IBA IEA,IBA IEA,IEA,IEA,IEA,IEA,IBA IEA,IDA IMP IBA IEA,IBA IEA,IBA IEA,IBA,IEA,IEA,IEA,IBA IEA,IBA,IEA,IEA,IEA,IEA,IEA,IEA,ISS IEA,IMP,IMP IBA IEA,IDA IMP IBA IEA,IDA,IBA,IEA,IDA,IEA,IEA,IBA IEA,IEA,IBA IEA,IDA IBA,IBA IEA,IEA,IDA IMP IGI ISS IBA IEA,IBA IEA,IBA IEA,IEA,IMP IBA,IEA,IEA,IBA IEA,IEA,IDA IEA…	ENSBTAG00000007508	TRUE	SRBD1
query_1	TRUE	0.023438	11911	484	351	0.725207	0.0294686	GO:0008152	GO:BP	metabolic process	18832	3159	GO:0008150	IEA,IBA IEA,IEA,IBA IEA,IDA IMP IBA IEA,IBA,IEA,IDA IBA IEA,IEA,IEA,IEA,IBA IEA,IEA,IEA,IEA,IBA IEA,IBA IEA,IEA,IEA,IEA,IEA,IBA IEA,IDA IMP IBA IEA,IBA IEA,IBA IEA,IBA,IEA,IEA,IEA,IBA IEA,IBA,IEA,IEA,IEA,IEA,IEA,IEA,ISS IEA,IMP,IMP IBA IEA,IDA IMP IBA IEA,IDA,IBA,IEA,IDA,IEA,IEA,IBA IEA,IEA,IBA IEA,IDA IBA,IBA IEA,IEA,IDA IMP IGI ISS IBA IEA,IBA IEA,IBA IEA,IEA,IMP IBA,IEA,IEA,IBA IEA,IEA,IDA IEA…	ENSBTAG00000008946	TRUE	CAPN13
query_1	TRUE	0.023438	11911	484	351	0.725207	0.0294686	GO:0008152	GO:BP	metabolic process	18832	3159	GO:0008150	IEA,IBA IEA,IEA,IBA IEA,IDA IMP IBA IEA,IBA,IEA,IDA IBA IEA,IEA,IEA,IEA,IBA IEA,IEA,IEA,IEA,IBA IEA,IBA IEA,IEA,IEA,IEA,IEA,IBA IEA,IDA IMP IBA IEA,IBA IEA,IBA IEA,IBA,IEA,IEA,IEA,IBA IEA,IBA,IEA,IEA,IEA,IEA,IEA,IEA,ISS IEA,IMP,IMP IBA IEA,IDA IMP IBA IEA,IDA,IBA,IEA,IDA,IEA,IEA,IBA IEA,IEA,IBA IEA,IDA IBA,IBA IEA,IEA,IDA IMP IGI ISS IBA IEA,IBA IEA,IBA IEA,IEA,IMP IBA,IEA,IEA,IBA IEA,IEA,IDA IEA…	ENSBTAG00000020614	TRUE	PRKCE
query_1	TRUE	0.023438	11911	484	351	0.725207	0.0294686	GO:0008152	GO:BP	metabolic process	18832	3159	GO:0008150	IEA,IBA IEA,IEA,IBA IEA,IDA IMP IBA IEA,IBA,IEA,IDA IBA IEA,IEA,IEA,IEA,IBA IEA,IEA,IEA,IEA,IBA IEA,IBA IEA,IEA,IEA,IEA,IEA,IBA IEA,IDA IMP IBA IEA,IBA IEA,IBA IEA,IBA,IEA,IEA,IEA,IBA IEA,IBA,IEA,IEA,IEA,IEA,IEA,IEA,ISS IEA,IMP,IMP IBA IEA,IDA IMP IBA IEA,IDA,IBA,IEA,IDA,IEA,IEA,IBA IEA,IEA,IBA IEA,IDA IBA,IBA IEA,IEA,IDA IMP IGI ISS IBA IEA,IBA IEA,IBA IEA,IEA,IMP IBA,IEA,IEA,IBA IEA,IEA,IDA IEA…	ENSBTAG00000054158	TRUE	LCLAT1
query_1	TRUE	0.023438	11911	484	351	0.725207	0.0294686	GO:0008152	GO:BP	metabolic process	18832	3159	GO:0008150	IEA,IBA IEA,IEA,IBA IEA,IDA IMP IBA IEA,IBA,IEA,IDA IBA IEA,IEA,IEA,IEA,IBA IEA,IEA,IEA,IEA,IBA IEA,IBA IEA,IEA,IEA,IEA,IEA,IBA IEA,IDA IMP IBA IEA,IBA IEA,IBA IEA,IBA,IEA,IEA,IEA,IBA IEA,IBA,IEA,IEA,IEA,IEA,IEA,IEA,ISS IEA,IMP,IMP IBA IEA,IDA IMP IBA IEA,IDA,IBA,IEA,IDA,IEA,IEA,IBA IEA,IEA,IBA IEA,IDA IBA,IBA IEA,IEA,IDA IMP IGI ISS IBA IEA,IBA IEA,IBA IEA,IEA,IMP IBA,IEA,IEA,IBA IEA,IEA,IDA IEA…	ENSBTAG00000006474	TRUE	EPCAM
query_1	TRUE	0.023438	11911	484	351	0.725207	0.0294686	GO:0008152	GO:BP	metabolic process	18832	3159	GO:0008150	IEA,IBA IEA,IEA,IBA IEA,IDA IMP IBA IEA,IBA,IEA,IDA IBA IEA,IEA,IEA,IEA,IBA IEA,IEA,IEA,IEA,IBA IEA,IBA IEA,IEA,IEA,IEA,IEA,IBA IEA,IDA IMP IBA IEA,IBA IEA,IBA IEA,IBA,IEA,IEA,IEA,IBA IEA,IBA,IEA,IEA,IEA,IEA,IEA,IEA,ISS IEA,IMP,IMP IBA IEA,IDA IMP IBA IEA,IDA,IBA,IEA,IDA,IEA,IEA,IBA IEA,IEA,IBA IEA,IDA IBA,IBA IEA,IEA,IDA IMP IGI ISS IBA IEA,IBA IEA,IBA IEA,IEA,IMP IBA,IEA,IEA,IBA IEA,IEA,IDA IEA…	ENSBTAG00000008448	TRUE	MEIS1
query_1	TRUE	0.023438	11911	484	351	0.725207	0.0294686	GO:0008152	GO:BP	metabolic process	18832	3159	GO:0008150	IEA,IBA IEA,IEA,IBA IEA,IDA IMP IBA IEA,IBA,IEA,IDA IBA IEA,IEA,IEA,IEA,IBA IEA,IEA,IEA,IEA,IBA IEA,IBA IEA,IEA,IEA,IEA,IEA,IBA IEA,IDA IMP IBA IEA,IBA IEA,IBA IEA,IBA,IEA,IEA,IEA,IBA IEA,IBA,IEA,IEA,IEA,IEA,IEA,IEA,ISS IEA,IMP,IMP IBA IEA,IDA IMP IBA IEA,IDA,IBA,IEA,IDA,IEA,IEA,IBA IEA,IEA,IBA IEA,IDA IBA,IBA IEA,IEA,IDA IMP IGI ISS IBA IEA,IBA IEA,IBA IEA,IEA,IMP IBA,IEA,IEA,IBA IEA,IEA,IDA IEA…	ENSBTAG00000000223	TRUE	PPM1B
query_1	TRUE	0.023438	11911	484	351	0.725207	0.0294686	GO:0008152	GO:BP	metabolic process	18832	3159	GO:0008150	IEA,IBA IEA,IEA,IBA IEA,IDA IMP IBA IEA,IBA,IEA,IDA IBA IEA,IEA,IEA,IEA,IBA IEA,IEA,IEA,IEA,IBA IEA,IBA IEA,IEA,IEA,IEA,IEA,IBA IEA,IDA IMP IBA IEA,IBA IEA,IBA IEA,IBA,IEA,IEA,IEA,IBA IEA,IBA,IEA,IEA,IEA,IEA,IEA,IEA,ISS IEA,IMP,IMP IBA IEA,IDA IMP IBA IEA,IDA,IBA,IEA,IDA,IEA,IEA,IBA IEA,IEA,IBA IEA,IDA IBA,IBA IEA,IEA,IDA IMP IGI ISS IBA IEA,IBA IEA,IBA IEA,IEA,IMP IBA,IEA,IEA,IBA IEA,IEA,IDA IEA…	ENSBTAG00000069495	TRUE	LBH
query_1	TRUE	0.023438	11911	484	351	0.725207	0.0294686	GO:0008152	GO:BP	metabolic process	18832	3159	GO:0008150	IEA,IBA IEA,IEA,IBA IEA,IDA IMP IBA IEA,IBA,IEA,IDA IBA IEA,IEA,IEA,IEA,IBA IEA,IEA,IEA,IEA,IBA IEA,IBA IEA,IEA,IEA,IEA,IEA,IBA IEA,IDA IMP IBA IEA,IBA IEA,IBA IEA,IBA,IEA,IEA,IEA,IBA IEA,IBA,IEA,IEA,IEA,IEA,IEA,IEA,ISS IEA,IMP,IMP IBA IEA,IDA IMP IBA IEA,IDA,IBA,IEA,IDA,IEA,IEA,IBA IEA,IEA,IBA IEA,IDA IBA,IBA IEA,IEA,IDA IMP IGI ISS IBA IEA,IBA IEA,IBA IEA,IEA,IMP IBA,IEA,IEA,IBA IEA,IEA,IDA IEA…	ENSBTAG00000002742	TRUE	MSH2
query_1	TRUE	0.023438	11911	484	351	0.725207	0.0294686	GO:0008152	GO:BP	metabolic process	18832	3159	GO:0008150	IEA,IBA IEA,IEA,IBA IEA,IDA IMP IBA IEA,IBA,IEA,IDA IBA IEA,IEA,IEA,IEA,IBA IEA,IEA,IEA,IEA,IBA IEA,IBA IEA,IEA,IEA,IEA,IEA,IBA IEA,IDA IMP IBA IEA,IBA IEA,IBA IEA,IBA,IEA,IEA,IEA,IBA IEA,IBA,IEA,IEA,IEA,IEA,IEA,IEA,ISS IEA,IMP,IMP IBA IEA,IDA IMP IBA IEA,IDA,IBA,IEA,IDA,IEA,IEA,IBA IEA,IEA,IBA IEA,IDA IBA,IBA IEA,IEA,IDA IMP IGI ISS IBA IEA,IBA IEA,IBA IEA,IEA,IMP IBA,IEA,IEA,IBA IEA,IEA,IDA IEA…	ENSBTAG00000001424	TRUE	MSH6
query_1	TRUE	0.023438	11911	484	351	0.725207	0.0294686	GO:0008152	GO:BP	metabolic process	18832	3159	GO:0008150	IEA,IBA IEA,IEA,IBA IEA,IDA IMP IBA IEA,IBA,IEA,IDA IBA IEA,IEA,IEA,IEA,IBA IEA,IEA,IEA,IEA,IBA IEA,IBA IEA,IEA,IEA,IEA,IEA,IBA IEA,IDA IMP IBA IEA,IBA IEA,IBA IEA,IBA,IEA,IEA,IEA,IBA IEA,IBA,IEA,IEA,IEA,IEA,IEA,IEA,ISS IEA,IMP,IMP IBA IEA,IDA IMP IBA IEA,IDA,IBA,IEA,IDA,IEA,IEA,IBA IEA,IEA,IBA IEA,IDA IBA,IBA IEA,IEA,IDA IMP IGI ISS IBA IEA,IBA IEA,IBA IEA,IEA,IMP IBA,IEA,IEA,IBA IEA,IEA,IDA IEA…	ENSBTAG00000007379	TRUE	ALK
query_1	TRUE	0.023438	11911	484	351	0.725207	0.0294686	GO:0008152	GO:BP	metabolic process	18832	3159	GO:0008150	IEA,IBA IEA,IEA,IBA IEA,IDA IMP IBA IEA,IBA,IEA,IDA IBA IEA,IEA,IEA,IEA,IBA IEA,IEA,IEA,IEA,IBA IEA,IBA IEA,IEA,IEA,IEA,IEA,IBA IEA,IDA IMP IBA IEA,IBA IEA,IBA IEA,IBA,IEA,IEA,IEA,IBA IEA,IBA,IEA,IEA,IEA,IEA,IEA,IEA,ISS IEA,IMP,IMP IBA IEA,IDA IMP IBA IEA,IDA,IBA,IEA,IDA,IEA,IEA,IBA IEA,IEA,IBA IEA,IDA IBA,IBA IEA,IEA,IDA IMP IGI ISS IBA IEA,IBA IEA,IBA IEA,IEA,IMP IBA,IEA,IEA,IBA IEA,IEA,IDA IEA…	ENSBTAG00000001425	TRUE	FBXO11
query_1	TRUE	0.023438	11911	484	351	0.725207	0.0294686	GO:0008152	GO:BP	metabolic process	18832	3159	GO:0008150	IEA,IBA IEA,IEA,IBA IEA,IDA IMP IBA IEA,IBA,IEA,IDA IBA IEA,IEA,IEA,IEA,IBA IEA,IEA,IEA,IEA,IBA IEA,IBA IEA,IEA,IEA,IEA,IEA,IBA IEA,IDA IMP IBA IEA,IBA IEA,IBA IEA,IBA,IEA,IEA,IEA,IBA IEA,IBA,IEA,IEA,IEA,IEA,IEA,IEA,ISS IEA,IMP,IMP IBA IEA,IDA IMP IBA IEA,IDA,IBA,IEA,IDA,IEA,IEA,IBA IEA,IEA,IBA IEA,IDA IBA,IBA IEA,IEA,IDA IMP IGI ISS IBA IEA,IBA IEA,IBA IEA,IEA,IMP IBA,IEA,IEA,IBA IEA,IEA,IDA IEA…	ENSBTAG00000011727	TRUE	ETAA1
query_1	TRUE	0.023438	11911	484	351	0.725207	0.0294686	GO:0008152	GO:BP	metabolic process	18832	3159	GO:0008150	IEA,IBA IEA,IEA,IBA IEA,IDA IMP IBA IEA,IBA,IEA,IDA IBA IEA,IEA,IEA,IEA,IBA IEA,IEA,IEA,IEA,IBA IEA,IBA IEA,IEA,IEA,IEA,IEA,IBA IEA,IDA IMP IBA IEA,IBA IEA,IBA IEA,IBA,IEA,IEA,IEA,IBA IEA,IBA,IEA,IEA,IEA,IEA,IEA,IEA,ISS IEA,IMP,IMP IBA IEA,IDA IMP IBA IEA,IDA,IBA,IEA,IDA,IEA,IEA,IBA IEA,IEA,IBA IEA,IDA IBA,IBA IEA,IEA,IDA IMP IGI ISS IBA IEA,IBA IEA,IBA IEA,IEA,IMP IBA,IEA,IEA,IBA IEA,IEA,IDA IEA…	ENSBTAG00000013749	TRUE	RHOQ
query_1	TRUE	0.023438	11911	484	351	0.725207	0.0294686	GO:0008152	GO:BP	metabolic process	18832	3159	GO:0008150	IEA,IBA IEA,IEA,IBA IEA,IDA IMP IBA IEA,IBA,IEA,IDA IBA IEA,IEA,IEA,IEA,IBA IEA,IEA,IEA,IEA,IBA IEA,IBA IEA,IEA,IEA,IEA,IEA,IBA IEA,IDA IMP IBA IEA,IBA IEA,IBA IEA,IBA,IEA,IEA,IEA,IBA IEA,IBA,IEA,IEA,IEA,IEA,IEA,IEA,ISS IEA,IMP,IMP IBA IEA,IDA IMP IBA IEA,IDA,IBA,IEA,IDA,IEA,IEA,IBA IEA,IEA,IBA IEA,IDA IBA,IBA IEA,IEA,IDA IMP IGI ISS IBA IEA,IBA IEA,IBA IEA,IEA,IMP IBA,IEA,IEA,IBA IEA,IEA,IDA IEA…	ENSBTAG00000015719	TRUE	PIGF
query_1	TRUE	0.023438	11911	484	351	0.725207	0.0294686	GO:0008152	GO:BP	metabolic process	18832	3159	GO:0008150	IEA,IBA IEA,IEA,IBA IEA,IDA IMP IBA IEA,IBA,IEA,IDA IBA IEA,IEA,IEA,IEA,IBA IEA,IEA,IEA,IEA,IBA IEA,IBA IEA,IEA,IEA,IEA,IEA,IBA IEA,IDA IMP IBA IEA,IBA IEA,IBA IEA,IBA,IEA,IEA,IEA,IBA IEA,IBA,IEA,IEA,IEA,IEA,IEA,IEA,ISS IEA,IMP,IMP IBA IEA,IDA IMP IBA IEA,IDA,IBA,IEA,IDA,IEA,IEA,IBA IEA,IEA,IBA IEA,IDA IBA,IBA IEA,IEA,IDA IMP IGI ISS IBA IEA,IBA IEA,IBA IEA,IEA,IMP IBA,IEA,IEA,IBA IEA,IEA,IDA IEA…	ENSBTAG00000016720	TRUE	RAB1A
query_1	TRUE	0.023438	11911	484	351	0.725207	0.0294686	GO:0008152	GO:BP	metabolic process	18832	3159	GO:0008150	IEA,IBA IEA,IEA,IBA IEA,IDA IMP IBA IEA,IBA,IEA,IDA IBA IEA,IEA,IEA,IEA,IBA IEA,IEA,IEA,IEA,IBA IEA,IBA IEA,IEA,IEA,IEA,IEA,IBA IEA,IDA IMP IBA IEA,IBA IEA,IBA IEA,IBA,IEA,IEA,IEA,IBA IEA,IBA,IEA,IEA,IEA,IEA,IEA,IEA,ISS IEA,IMP,IMP IBA IEA,IDA IMP IBA IEA,IDA,IBA,IEA,IDA,IEA,IEA,IBA IEA,IEA,IBA IEA,IDA IBA,IBA IEA,IEA,IDA IMP IGI ISS IBA IEA,IBA IEA,IBA IEA,IEA,IMP IBA,IEA,IEA,IBA IEA,IEA,IDA IEA…	ENSBTAG00000008987	TRUE	SOCS5
query_1	TRUE	0.023438	11911	484	351	0.725207	0.0294686	GO:0008152	GO:BP	metabolic process	18832	3159	GO:0008150	IEA,IBA IEA,IEA,IBA IEA,IDA IMP IBA IEA,IBA,IEA,IDA IBA IEA,IEA,IEA,IEA,IBA IEA,IEA,IEA,IEA,IBA IEA,IBA IEA,IEA,IEA,IEA,IEA,IBA IEA,IDA IMP IBA IEA,IBA IEA,IBA IEA,IBA,IEA,IEA,IEA,IBA IEA,IBA,IEA,IEA,IEA,IEA,IEA,IEA,ISS IEA,IMP,IMP IBA IEA,IDA IMP IBA IEA,IDA,IBA,IEA,IDA,IEA,IEA,IBA IEA,IEA,IBA IEA,IDA IBA,IBA IEA,IEA,IDA IMP IGI ISS IBA IEA,IBA IEA,IBA IEA,IEA,IMP IBA,IEA,IEA,IBA IEA,IEA,IDA IEA…	ENSBTAG00000032558	TRUE	TTC7A
query_1	TRUE	0.023438	11911	484	351	0.725207	0.0294686	GO:0008152	GO:BP	metabolic process	18832	3159	GO:0008150	IEA,IBA IEA,IEA,IBA IEA,IDA IMP IBA IEA,IBA,IEA,IDA IBA IEA,IEA,IEA,IEA,IBA IEA,IEA,IEA,IEA,IBA IEA,IBA IEA,IEA,IEA,IEA,IEA,IBA IEA,IDA IMP IBA IEA,IBA IEA,IBA IEA,IBA,IEA,IEA,IEA,IBA IEA,IBA,IEA,IEA,IEA,IEA,IEA,IEA,ISS IEA,IMP,IMP IBA IEA,IDA IMP IBA IEA,IDA,IBA,IEA,IDA,IEA,IEA,IBA IEA,IEA,IBA IEA,IDA IBA,IBA IEA,IEA,IDA IMP IGI ISS IBA IEA,IBA IEA,IBA IEA,IEA,IMP IBA,IEA,IEA,IBA IEA,IEA,IDA IEA…	ENSBTAG00000006497	TRUE	ASPRV1
query_1	TRUE	0.023438	11911	484	351	0.725207	0.0294686	GO:0008152	GO:BP	metabolic process	18832	3159	GO:0008150	IEA,IBA IEA,IEA,IBA IEA,IDA IMP IBA IEA,IBA,IEA,IDA IBA IEA,IEA,IEA,IEA,IBA IEA,IEA,IEA,IEA,IBA IEA,IBA IEA,IEA,IEA,IEA,IEA,IBA IEA,IDA IMP IBA IEA,IBA IEA,IBA IEA,IBA,IEA,IEA,IEA,IBA IEA,IBA,IEA,IEA,IEA,IEA,IEA,IEA,ISS IEA,IMP,IMP IBA IEA,IDA IMP IBA IEA,IDA,IBA,IEA,IDA,IEA,IEA,IBA IEA,IEA,IBA IEA,IDA IBA,IBA IEA,IEA,IDA IMP IGI ISS IBA IEA,IBA IEA,IBA IEA,IEA,IMP IBA,IEA,IEA,IBA IEA,IEA,IDA IEA…	ENSBTAG00000049698	TRUE	STPG4
query_1	TRUE	0.023438	11911	484	351	0.725207	0.0294686	GO:0008152	GO:BP	metabolic process	18832	3159	GO:0008150	IEA,IBA IEA,IEA,IBA IEA,IDA IMP IBA IEA,IBA,IEA,IDA IBA IEA,IEA,IEA,IEA,IBA IEA,IEA,IEA,IEA,IBA IEA,IBA IEA,IEA,IEA,IEA,IEA,IBA IEA,IDA IMP IBA IEA,IBA IEA,IBA IEA,IBA,IEA,IEA,IEA,IBA IEA,IBA,IEA,IEA,IEA,IEA,IEA,IEA,ISS IEA,IMP,IMP IBA IEA,IDA IMP IBA IEA,IDA,IBA,IEA,IDA,IEA,IEA,IBA IEA,IEA,IBA IEA,IDA IBA,IBA IEA,IEA,IDA IMP IGI ISS IBA IEA,IBA IEA,IBA IEA,IEA,IMP IBA,IEA,IEA,IBA IEA,IEA,IDA IEA…	ENSBTAG00000004674	TRUE	HAAO
query_1	TRUE	0.023438	11911	484	351	0.725207	0.0294686	GO:0008152	GO:BP	metabolic process	18832	3159	GO:0008150	IEA,IBA IEA,IEA,IBA IEA,IDA IMP IBA IEA,IBA,IEA,IDA IBA IEA,IEA,IEA,IEA,IBA IEA,IEA,IEA,IEA,IBA IEA,IBA IEA,IEA,IEA,IEA,IEA,IBA IEA,IDA IMP IBA IEA,IBA IEA,IBA IEA,IBA,IEA,IEA,IEA,IBA IEA,IBA,IEA,IEA,IEA,IEA,IEA,IEA,ISS IEA,IMP,IMP IBA IEA,IDA IMP IBA IEA,IDA,IBA,IEA,IDA,IEA,IEA,IBA IEA,IEA,IBA IEA,IDA IBA,IBA IEA,IEA,IDA IMP IGI ISS IBA IEA,IBA IEA,IBA IEA,IEA,IMP IBA,IEA,IEA,IBA IEA,IEA,IDA IEA…	ENSBTAG00000003553	TRUE	ZFP36L2
query_1	TRUE	0.023438	11911	484	351	0.725207	0.0294686	GO:0008152	GO:BP	metabolic process	18832	3159	GO:0008150	IEA,IBA IEA,IEA,IBA IEA,IDA IMP IBA IEA,IBA,IEA,IDA IBA IEA,IEA,IEA,IEA,IBA IEA,IEA,IEA,IEA,IBA IEA,IBA IEA,IEA,IEA,IEA,IEA,IBA IEA,IDA IMP IBA IEA,IBA IEA,IBA IEA,IBA,IEA,IEA,IEA,IBA IEA,IBA,IEA,IEA,IEA,IEA,IEA,IEA,ISS IEA,IMP,IMP IBA IEA,IDA IMP IBA IEA,IDA,IBA,IEA,IDA,IEA,IEA,IBA IEA,IEA,IBA IEA,IDA IBA,IBA IEA,IEA,IDA IMP IGI ISS IBA IEA,IBA IEA,IBA IEA,IEA,IMP IBA,IEA,IEA,IBA IEA,IEA,IDA IEA…	ENSBTAG00000003555	TRUE	THADA
query_1	TRUE	0.023438	11911	484	351	0.725207	0.0294686	GO:0008152	GO:BP	metabolic process	18832	3159	GO:0008150	IEA,IBA IEA,IEA,IBA IEA,IDA IMP IBA IEA,IBA,IEA,IDA IBA IEA,IEA,IEA,IEA,IBA IEA,IEA,IEA,IEA,IBA IEA,IBA IEA,IEA,IEA,IEA,IEA,IBA IEA,IDA IMP IBA IEA,IBA IEA,IBA IEA,IBA,IEA,IEA,IEA,IBA IEA,IBA,IEA,IEA,IEA,IEA,IEA,IEA,ISS IEA,IMP,IMP IBA IEA,IDA IMP IBA IEA,IDA,IBA,IEA,IDA,IEA,IEA,IBA IEA,IEA,IBA IEA,IDA IBA,IBA IEA,IEA,IDA IMP IGI ISS IBA IEA,IBA IEA,IBA IEA,IEA,IMP IBA,IEA,IEA,IBA IEA,IEA,IDA IEA…	ENSBTAG00000042829	TRUE
query_1	TRUE	0.023438	11911	484	351	0.725207	0.0294686	GO:0008152	GO:BP	metabolic process	18832	3159	GO:0008150	IEA,IBA IEA,IEA,IBA IEA,IDA IMP IBA IEA,IBA,IEA,IDA IBA IEA,IEA,IEA,IEA,IBA IEA,IEA,IEA,IEA,IBA IEA,IBA IEA,IEA,IEA,IEA,IEA,IBA IEA,IDA IMP IBA IEA,IBA IEA,IBA IEA,IBA,IEA,IEA,IEA,IBA IEA,IBA,IEA,IEA,IEA,IEA,IEA,IEA,ISS IEA,IMP,IMP IBA IEA,IDA IMP IBA IEA,IDA,IBA,IEA,IDA,IEA,IEA,IBA IEA,IEA,IBA IEA,IDA IBA,IBA IEA,IEA,IDA IMP IGI ISS IBA IEA,IBA IEA,IBA IEA,IEA,IMP IBA,IEA,IEA,IBA IEA,IEA,IDA IEA…	ENSBTAG00000017421	TRUE	SLC3A1
query_1	TRUE	0.023438	11911	484	351	0.725207	0.0294686	GO:0008152	GO:BP	metabolic process	18832	3159	GO:0008150	IEA,IBA IEA,IEA,IBA IEA,IDA IMP IBA IEA,IBA,IEA,IDA IBA IEA,IEA,IEA,IEA,IBA IEA,IEA,IEA,IEA,IBA IEA,IBA IEA,IEA,IEA,IEA,IEA,IBA IEA,IDA IMP IBA IEA,IBA IEA,IBA IEA,IBA,IEA,IEA,IEA,IBA IEA,IBA,IEA,IEA,IEA,IEA,IEA,IEA,ISS IEA,IMP,IMP IBA IEA,IDA IMP IBA IEA,IDA,IBA,IEA,IDA,IEA,IEA,IBA IEA,IEA,IBA IEA,IDA IBA,IBA IEA,IEA,IDA IMP IGI ISS IBA IEA,IBA IEA,IBA IEA,IEA,IMP IBA,IEA,IEA,IBA IEA,IEA,IDA IEA…	ENSBTAG00000017429	TRUE	PREPL
query_1	TRUE	0.023438	11911	484	351	0.725207	0.0294686	GO:0008152	GO:BP	metabolic process	18832	3159	GO:0008150	IEA,IBA IEA,IEA,IBA IEA,IDA IMP IBA IEA,IBA,IEA,IDA IBA IEA,IEA,IEA,IEA,IBA IEA,IEA,IEA,IEA,IBA IEA,IBA IEA,IEA,IEA,IEA,IEA,IBA IEA,IDA IMP IBA IEA,IBA IEA,IBA IEA,IBA,IEA,IEA,IEA,IBA IEA,IBA,IEA,IEA,IEA,IEA,IEA,IEA,ISS IEA,IMP,IMP IBA IEA,IDA IMP IBA IEA,IDA,IBA,IEA,IDA,IEA,IEA,IBA IEA,IEA,IBA IEA,IDA IBA,IBA IEA,IEA,IDA IMP IGI ISS IBA IEA,IBA IEA,IBA IEA,IEA,IMP IBA,IEA,IEA,IBA IEA,IEA,IDA IEA…	ENSBTAG00000032519	TRUE	CAMKMT
query_1	TRUE	0.023438	11911	484	351	0.725207	0.0294686	GO:0008152	GO:BP	metabolic process	18832	3159	GO:0008150	IEA,IBA IEA,IEA,IBA IEA,IDA IMP IBA IEA,IBA,IEA,IDA IBA IEA,IEA,IEA,IEA,IBA IEA,IEA,IEA,IEA,IBA IEA,IBA IEA,IEA,IEA,IEA,IEA,IBA IEA,IDA IMP IBA IEA,IBA IEA,IBA IEA,IBA,IEA,IEA,IEA,IBA IEA,IBA,IEA,IEA,IEA,IEA,IEA,IEA,ISS IEA,IMP,IMP IBA IEA,IDA IMP IBA IEA,IDA,IBA,IEA,IDA,IEA,IEA,IBA IEA,IEA,IBA IEA,IDA IBA,IBA IEA,IEA,IDA IMP IGI ISS IBA IEA,IBA IEA,IBA IEA,IEA,IMP IBA,IEA,IEA,IBA IEA,IEA,IDA IEA…	ENSBTAG00000011643	TRUE	SOS1
query_1	TRUE	0.023438	11911	484	351	0.725207	0.0294686	GO:0008152	GO:BP	metabolic process	18832	3159	GO:0008150	IEA,IBA IEA,IEA,IBA IEA,IDA IMP IBA IEA,IBA,IEA,IDA IBA IEA,IEA,IEA,IEA,IBA IEA,IEA,IEA,IEA,IBA IEA,IBA IEA,IEA,IEA,IEA,IEA,IBA IEA,IDA IMP IBA IEA,IBA IEA,IBA IEA,IBA,IEA,IEA,IEA,IBA IEA,IBA,IEA,IEA,IEA,IEA,IEA,IEA,ISS IEA,IMP,IMP IBA IEA,IDA IMP IBA IEA,IDA,IBA,IEA,IDA,IEA,IEA,IBA IEA,IEA,IBA IEA,IDA IBA,IBA IEA,IEA,IDA IMP IGI ISS IBA IEA,IBA IEA,IBA IEA,IEA,IMP IBA,IEA,IEA,IBA IEA,IEA,IDA IEA…	ENSBTAG00000024044	TRUE	CDKL4
query_1	TRUE	0.023438	11911	484	351	0.725207	0.0294686	GO:0008152	GO:BP	metabolic process	18832	3159	GO:0008150	IEA,IBA IEA,IEA,IBA IEA,IDA IMP IBA IEA,IBA,IEA,IDA IBA IEA,IEA,IEA,IEA,IBA IEA,IEA,IEA,IEA,IBA IEA,IBA IEA,IEA,IEA,IEA,IEA,IBA IEA,IDA IMP IBA IEA,IBA IEA,IBA IEA,IBA,IEA,IEA,IEA,IBA IEA,IBA,IEA,IEA,IEA,IEA,IEA,IEA,ISS IEA,IMP,IMP IBA IEA,IDA IMP IBA IEA,IDA,IBA,IEA,IDA,IEA,IEA,IBA IEA,IEA,IBA IEA,IDA IBA,IBA IEA,IEA,IDA IMP IGI ISS IBA IEA,IBA IEA,IBA IEA,IEA,IMP IBA,IEA,IEA,IBA IEA,IEA,IDA IEA…	ENSBTAG00000016442	TRUE	MAP4K3
query_1	TRUE	0.023438	11911	484	351	0.725207	0.0294686	GO:0008152	GO:BP	metabolic process	18832	3159	GO:0008150	IEA,IBA IEA,IEA,IBA IEA,IDA IMP IBA IEA,IBA,IEA,IDA IBA IEA,IEA,IEA,IEA,IBA IEA,IEA,IEA,IEA,IBA IEA,IBA IEA,IEA,IEA,IEA,IEA,IBA IEA,IDA IMP IBA IEA,IBA IEA,IBA IEA,IBA,IEA,IEA,IEA,IBA IEA,IBA,IEA,IEA,IEA,IEA,IEA,IEA,ISS IEA,IMP,IMP IBA IEA,IDA IMP IBA IEA,IDA,IBA,IEA,IDA,IEA,IEA,IBA IEA,IEA,IBA IEA,IDA IBA,IBA IEA,IEA,IDA IMP IGI ISS IBA IEA,IBA IEA,IBA IEA,IEA,IMP IBA,IEA,IEA,IBA IEA,IEA,IDA IEA…	ENSBTAG00000004722	TRUE	THUMPD2
query_1	TRUE	0.023438	11911	484	351	0.725207	0.0294686	GO:0008152	GO:BP	metabolic process	18832	3159	GO:0008150	IEA,IBA IEA,IEA,IBA IEA,IDA IMP IBA IEA,IBA,IEA,IDA IBA IEA,IEA,IEA,IEA,IBA IEA,IEA,IEA,IEA,IBA IEA,IBA IEA,IEA,IEA,IEA,IEA,IBA IEA,IDA IMP IBA IEA,IBA IEA,IBA IEA,IBA,IEA,IEA,IEA,IBA IEA,IBA,IEA,IEA,IEA,IEA,IEA,IEA,ISS IEA,IMP,IMP IBA IEA,IDA IMP IBA IEA,IDA,IBA,IEA,IDA,IEA,IEA,IBA IEA,IEA,IBA IEA,IDA IBA,IBA IEA,IEA,IDA IMP IGI ISS IBA IEA,IBA IEA,IBA IEA,IEA,IMP IBA,IEA,IEA,IBA IEA,IEA,IDA IEA…	ENSBTAG00000026034	TRUE
query_1	TRUE	0.023438	11911	484	351	0.725207	0.0294686	GO:0008152	GO:BP	metabolic process	18832	3159	GO:0008150	IEA,IBA IEA,IEA,IBA IEA,IDA IMP IBA IEA,IBA,IEA,IDA IBA IEA,IEA,IEA,IEA,IBA IEA,IEA,IEA,IEA,IBA IEA,IBA IEA,IEA,IEA,IEA,IEA,IBA IEA,IDA IMP IBA IEA,IBA IEA,IBA IEA,IBA,IEA,IEA,IEA,IBA IEA,IBA,IEA,IEA,IEA,IEA,IEA,IEA,ISS IEA,IMP,IMP IBA IEA,IDA IMP IBA IEA,IDA,IBA,IEA,IDA,IEA,IEA,IBA IEA,IEA,IBA IEA,IDA IBA,IBA IEA,IEA,IDA IMP IGI ISS IBA IEA,IBA IEA,IBA IEA,IEA,IMP IBA,IEA,IEA,IBA IEA,IEA,IDA IEA…	ENSBTAG00000020567	TRUE	HNRNPLL
query_1	TRUE	0.023438	11911	484	351	0.725207	0.0294686	GO:0008152	GO:BP	metabolic process	18832	3159	GO:0008150	IEA,IBA IEA,IEA,IBA IEA,IDA IMP IBA IEA,IBA,IEA,IDA IBA IEA,IEA,IEA,IEA,IBA IEA,IEA,IEA,IEA,IBA IEA,IBA IEA,IEA,IEA,IEA,IEA,IBA IEA,IDA IMP IBA IEA,IBA IEA,IBA IEA,IBA,IEA,IEA,IEA,IBA IEA,IBA,IEA,IEA,IEA,IEA,IEA,IEA,ISS IEA,IMP,IMP IBA IEA,IDA IMP IBA IEA,IDA,IBA,IEA,IDA,IEA,IEA,IBA IEA,IEA,IBA IEA,IDA IBA,IBA IEA,IEA,IDA IMP IGI ISS IBA IEA,IBA IEA,IBA IEA,IEA,IMP IBA,IEA,IEA,IBA IEA,IEA,IDA IEA…	ENSBTAG00000021102	TRUE	GALM
query_1	TRUE	0.023438	11911	484	351	0.725207	0.0294686	GO:0008152	GO:BP	metabolic process	18832	3159	GO:0008150	IEA,IBA IEA,IEA,IBA IEA,IDA IMP IBA IEA,IBA,IEA,IDA IBA IEA,IEA,IEA,IEA,IBA IEA,IEA,IEA,IEA,IBA IEA,IBA IEA,IEA,IEA,IEA,IEA,IBA IEA,IDA IMP IBA IEA,IBA IEA,IBA IEA,IBA,IEA,IEA,IEA,IBA IEA,IBA,IEA,IEA,IEA,IEA,IEA,IEA,ISS IEA,IMP,IMP IBA IEA,IDA IMP IBA IEA,IDA,IBA,IEA,IDA,IEA,IEA,IBA IEA,IEA,IBA IEA,IDA IBA,IBA IEA,IEA,IDA IMP IGI ISS IBA IEA,IBA IEA,IBA IEA,IEA,IMP IBA,IEA,IEA,IBA IEA,IEA,IDA IEA…	ENSBTAG00000014891	TRUE	SRSF7
query_1	TRUE	0.023438	11911	484	351	0.725207	0.0294686	GO:0008152	GO:BP	metabolic process	18832	3159	GO:0008150	IEA,IBA IEA,IEA,IBA IEA,IDA IMP IBA IEA,IBA,IEA,IDA IBA IEA,IEA,IEA,IEA,IBA IEA,IEA,IEA,IEA,IBA IEA,IBA IEA,IEA,IEA,IEA,IEA,IBA IEA,IDA IMP IBA IEA,IBA IEA,IBA IEA,IBA,IEA,IEA,IEA,IBA IEA,IBA,IEA,IEA,IEA,IEA,IEA,IEA,ISS IEA,IMP,IMP IBA IEA,IDA IMP IBA IEA,IDA,IBA,IEA,IDA,IEA,IEA,IBA IEA,IEA,IBA IEA,IDA IBA,IBA IEA,IEA,IDA IMP IGI ISS IBA IEA,IBA IEA,IBA IEA,IEA,IMP IBA,IEA,IEA,IBA IEA,IEA,IDA IEA…	ENSBTAG00000012984	TRUE
query_1	TRUE	0.023438	11911	484	351	0.725207	0.0294686	GO:0008152	GO:BP	metabolic process	18832	3159	GO:0008150	IEA,IBA IEA,IEA,IBA IEA,IDA IMP IBA IEA,IBA,IEA,IDA IBA IEA,IEA,IEA,IEA,IBA IEA,IEA,IEA,IEA,IBA IEA,IBA IEA,IEA,IEA,IEA,IEA,IBA IEA,IDA IMP IBA IEA,IBA IEA,IBA IEA,IBA,IEA,IEA,IEA,IBA IEA,IBA,IEA,IEA,IEA,IEA,IEA,IEA,ISS IEA,IMP,IMP IBA IEA,IDA IMP IBA IEA,IDA,IBA,IEA,IDA,IEA,IEA,IBA IEA,IEA,IBA IEA,IDA IBA,IBA IEA,IEA,IDA IMP IGI ISS IBA IEA,IBA IEA,IBA IEA,IEA,IMP IBA,IEA,IEA,IBA IEA,IEA,IDA IEA…	ENSBTAG00000019382	TRUE	PKDCC
query_1	TRUE	0.023438	11911	484	351	0.725207	0.0294686	GO:0008152	GO:BP	metabolic process	18832	3159	GO:0008150	IEA,IBA IEA,IEA,IBA IEA,IDA IMP IBA IEA,IBA,IEA,IDA IBA IEA,IEA,IEA,IEA,IBA IEA,IEA,IEA,IEA,IBA IEA,IBA IEA,IEA,IEA,IEA,IEA,IBA IEA,IDA IMP IBA IEA,IBA IEA,IBA IEA,IBA,IEA,IEA,IEA,IBA IEA,IBA,IEA,IEA,IEA,IEA,IEA,IEA,ISS IEA,IMP,IMP IBA IEA,IDA IMP IBA IEA,IDA,IBA,IEA,IDA,IEA,IEA,IBA IEA,IEA,IBA IEA,IDA IBA,IBA IEA,IEA,IDA IMP IGI ISS IBA IEA,IBA IEA,IBA IEA,IEA,IMP IBA,IEA,IEA,IBA IEA,IEA,IDA IEA…	ENSBTAG00000000705	TRUE	COX7A2L
query_1	TRUE	0.023438	11911	484	351	0.725207	0.0294686	GO:0008152	GO:BP	metabolic process	18832	3159	GO:0008150	IEA,IBA IEA,IEA,IBA IEA,IDA IMP IBA IEA,IBA,IEA,IDA IBA IEA,IEA,IEA,IEA,IBA IEA,IEA,IEA,IEA,IBA IEA,IBA IEA,IEA,IEA,IEA,IEA,IBA IEA,IDA IMP IBA IEA,IBA IEA,IBA IEA,IBA,IEA,IEA,IEA,IBA IEA,IBA,IEA,IEA,IEA,IEA,IEA,IEA,ISS IEA,IMP,IMP IBA IEA,IDA IMP IBA IEA,IDA,IBA,IEA,IDA,IEA,IEA,IBA IEA,IEA,IBA IEA,IDA IBA,IBA IEA,IEA,IDA IMP IGI ISS IBA IEA,IBA IEA,IBA IEA,IEA,IMP IBA,IEA,IEA,IBA IEA,IEA,IDA IEA…	ENSBTAG00000004073	TRUE	MTA3
query_1	TRUE	0.023438	11911	484	351	0.725207	0.0294686	GO:0008152	GO:BP	metabolic process	18832	3159	GO:0008150	IEA,IBA IEA,IEA,IBA IEA,IDA IMP IBA IEA,IBA,IEA,IDA IBA IEA,IEA,IEA,IEA,IBA IEA,IEA,IEA,IEA,IBA IEA,IBA IEA,IEA,IEA,IEA,IEA,IBA IEA,IDA IMP IBA IEA,IBA IEA,IBA IEA,IBA,IEA,IEA,IEA,IBA IEA,IBA,IEA,IEA,IEA,IEA,IEA,IEA,ISS IEA,IMP,IMP IBA IEA,IDA IMP IBA IEA,IDA,IBA,IEA,IDA,IEA,IEA,IBA IEA,IEA,IBA IEA,IDA IBA,IBA IEA,IEA,IDA IMP IGI ISS IBA IEA,IBA IEA,IBA IEA,IEA,IMP IBA,IEA,IEA,IBA IEA,IEA,IDA IEA…	ENSBTAG00000032775	TRUE
query_1	TRUE	0.023438	11911	484	351	0.725207	0.0294686	GO:0008152	GO:BP	metabolic process	18832	3159	GO:0008150	IEA,IBA IEA,IEA,IBA IEA,IDA IMP IBA IEA,IBA,IEA,IDA IBA IEA,IEA,IEA,IEA,IBA IEA,IEA,IEA,IEA,IBA IEA,IBA IEA,IEA,IEA,IEA,IEA,IBA IEA,IDA IMP IBA IEA,IBA IEA,IBA IEA,IBA,IEA,IEA,IEA,IBA IEA,IBA,IEA,IEA,IEA,IEA,IEA,IEA,ISS IEA,IMP,IMP IBA IEA,IDA IMP IBA IEA,IDA,IBA,IEA,IDA,IEA,IEA,IBA IEA,IEA,IBA IEA,IDA IBA,IBA IEA,IEA,IDA IMP IGI ISS IBA IEA,IBA IEA,IBA IEA,IEA,IMP IBA,IEA,IEA,IBA IEA,IEA,IDA IEA…	ENSBTAG00000048539	TRUE
query_1	TRUE	0.023438	11911	484	351	0.725207	0.0294686	GO:0008152	GO:BP	metabolic process	18832	3159	GO:0008150	IEA,IBA IEA,IEA,IBA IEA,IDA IMP IBA IEA,IBA,IEA,IDA IBA IEA,IEA,IEA,IEA,IBA IEA,IEA,IEA,IEA,IBA IEA,IBA IEA,IEA,IEA,IEA,IEA,IBA IEA,IDA IMP IBA IEA,IBA IEA,IBA IEA,IBA,IEA,IEA,IEA,IBA IEA,IBA,IEA,IEA,IEA,IEA,IEA,IEA,ISS IEA,IMP,IMP IBA IEA,IDA IMP IBA IEA,IDA,IBA,IEA,IDA,IEA,IEA,IBA IEA,IEA,IBA IEA,IDA IBA,IBA IEA,IEA,IDA IMP IGI ISS IBA IEA,IBA IEA,IBA IEA,IEA,IMP IBA,IEA,IEA,IBA IEA,IEA,IDA IEA…	ENSBTAG00000043226	TRUE
query_1	TRUE	0.023438	11911	484	351	0.725207	0.0294686	GO:0008152	GO:BP	metabolic process	18832	3159	GO:0008150	IEA,IBA IEA,IEA,IBA IEA,IDA IMP IBA IEA,IBA,IEA,IDA IBA IEA,IEA,IEA,IEA,IBA IEA,IEA,IEA,IEA,IBA IEA,IBA IEA,IEA,IEA,IEA,IEA,IBA IEA,IDA IMP IBA IEA,IBA IEA,IBA IEA,IBA,IEA,IEA,IEA,IBA IEA,IBA,IEA,IEA,IEA,IEA,IEA,IEA,ISS IEA,IMP,IMP IBA IEA,IDA IMP IBA IEA,IDA,IBA,IEA,IDA,IEA,IEA,IBA IEA,IEA,IBA IEA,IDA IBA,IBA IEA,IEA,IDA IMP IGI ISS IBA IEA,IBA IEA,IBA IEA,IEA,IMP IBA,IEA,IEA,IBA IEA,IEA,IDA IEA…	ENSBTAG00000042179	TRUE	U6
query_1	TRUE	0.023438	11911	484	351	0.725207	0.0294686	GO:0008152	GO:BP	metabolic process	18832	3159	GO:0008150	IEA,IBA IEA,IEA,IBA IEA,IDA IMP IBA IEA,IBA,IEA,IDA IBA IEA,IEA,IEA,IEA,IBA IEA,IEA,IEA,IEA,IBA IEA,IBA IEA,IEA,IEA,IEA,IEA,IBA IEA,IDA IMP IBA IEA,IBA IEA,IBA IEA,IBA,IEA,IEA,IEA,IBA IEA,IBA,IEA,IEA,IEA,IEA,IEA,IEA,ISS IEA,IMP,IMP IBA IEA,IDA IMP IBA IEA,IDA,IBA,IEA,IDA,IEA,IEA,IBA IEA,IEA,IBA IEA,IDA IBA,IBA IEA,IEA,IDA IMP IGI ISS IBA IEA,IBA IEA,IBA IEA,IEA,IMP IBA,IEA,IEA,IBA IEA,IEA,IDA IEA…	ENSBTAG00000043054	TRUE
query_1	TRUE	0.023438	11911	484	351	0.725207	0.0294686	GO:0008152	GO:BP	metabolic process	18832	3159	GO:0008150	IEA,IBA IEA,IEA,IBA IEA,IDA IMP IBA IEA,IBA,IEA,IDA IBA IEA,IEA,IEA,IEA,IBA IEA,IEA,IEA,IEA,IBA IEA,IBA IEA,IEA,IEA,IEA,IEA,IBA IEA,IDA IMP IBA IEA,IBA IEA,IBA IEA,IBA,IEA,IEA,IEA,IBA IEA,IBA,IEA,IEA,IEA,IEA,IEA,IEA,ISS IEA,IMP,IMP IBA IEA,IDA IMP IBA IEA,IDA,IBA,IEA,IDA,IEA,IEA,IBA IEA,IEA,IBA IEA,IDA IBA,IBA IEA,IEA,IDA IMP IGI ISS IBA IEA,IBA IEA,IBA IEA,IEA,IMP IBA,IEA,IEA,IBA IEA,IEA,IDA IEA…	ENSBTAG00000070027	TRUE	U6
query_1	TRUE	0.023438	11911	484	351	0.725207	0.0294686	GO:0008152	GO:BP	metabolic process	18832	3159	GO:0008150	IEA,IBA IEA,IEA,IBA IEA,IDA IMP IBA IEA,IBA,IEA,IDA IBA IEA,IEA,IEA,IEA,IBA IEA,IEA,IEA,IEA,IBA IEA,IBA IEA,IEA,IEA,IEA,IEA,IBA IEA,IDA IMP IBA IEA,IBA IEA,IBA IEA,IBA,IEA,IEA,IEA,IBA IEA,IBA,IEA,IEA,IEA,IEA,IEA,IEA,ISS IEA,IMP,IMP IBA IEA,IDA IMP IBA IEA,IDA,IBA,IEA,IDA,IEA,IEA,IBA IEA,IEA,IBA IEA,IDA IBA,IBA IEA,IEA,IDA IMP IGI ISS IBA IEA,IBA IEA,IBA IEA,IEA,IMP IBA,IEA,IEA,IBA IEA,IEA,IDA IEA…	ENSBTAG00000065068	TRUE	U6
query_1	TRUE	0.023438	11911	484	351	0.725207	0.0294686	GO:0008152	GO:BP	metabolic process	18832	3159	GO:0008150	IEA,IBA IEA,IEA,IBA IEA,IDA IMP IBA IEA,IBA,IEA,IDA IBA IEA,IEA,IEA,IEA,IBA IEA,IEA,IEA,IEA,IBA IEA,IBA IEA,IEA,IEA,IEA,IEA,IBA IEA,IDA IMP IBA IEA,IBA IEA,IBA IEA,IBA,IEA,IEA,IEA,IBA IEA,IBA,IEA,IEA,IEA,IEA,IEA,IEA,ISS IEA,IMP,IMP IBA IEA,IDA IMP IBA IEA,IDA,IBA,IEA,IDA,IEA,IEA,IBA IEA,IEA,IBA IEA,IDA IBA,IBA IEA,IEA,IDA IMP IGI ISS IBA IEA,IBA IEA,IBA IEA,IEA,IMP IBA,IEA,IEA,IBA IEA,IEA,IDA IEA…	ENSBTAG00000042135	TRUE
query_1	TRUE	0.023438	11911	484	351	0.725207	0.0294686	GO:0008152	GO:BP	metabolic process	18832	3159	GO:0008150	IEA,IBA IEA,IEA,IBA IEA,IDA IMP IBA IEA,IBA,IEA,IDA IBA IEA,IEA,IEA,IEA,IBA IEA,IEA,IEA,IEA,IBA IEA,IBA IEA,IEA,IEA,IEA,IEA,IBA IEA,IDA IMP IBA IEA,IBA IEA,IBA IEA,IBA,IEA,IEA,IEA,IBA IEA,IBA,IEA,IEA,IEA,IEA,IEA,IEA,ISS IEA,IMP,IMP IBA IEA,IDA IMP IBA IEA,IDA,IBA,IEA,IDA,IEA,IEA,IBA IEA,IEA,IBA IEA,IDA IBA,IBA IEA,IEA,IDA IMP IGI ISS IBA IEA,IBA IEA,IBA IEA,IEA,IMP IBA,IEA,IEA,IBA IEA,IEA,IDA IEA…	ENSBTAG00000052479	TRUE
query_1	TRUE	0.023438	11911	484	351	0.725207	0.0294686	GO:0008152	GO:BP	metabolic process	18832	3159	GO:0008150	IEA,IBA IEA,IEA,IBA IEA,IDA IMP IBA IEA,IBA,IEA,IDA IBA IEA,IEA,IEA,IEA,IBA IEA,IEA,IEA,IEA,IBA IEA,IBA IEA,IEA,IEA,IEA,IEA,IBA IEA,IDA IMP IBA IEA,IBA IEA,IBA IEA,IBA,IEA,IEA,IEA,IBA IEA,IBA,IEA,IEA,IEA,IEA,IEA,IEA,ISS IEA,IMP,IMP IBA IEA,IDA IMP IBA IEA,IDA,IBA,IEA,IDA,IEA,IEA,IBA IEA,IEA,IBA IEA,IDA IBA,IBA IEA,IEA,IDA IMP IGI ISS IBA IEA,IBA IEA,IBA IEA,IEA,IMP IBA,IEA,IEA,IBA IEA,IEA,IDA IEA…	ENSBTAG00000060435	TRUE	U6
query_1	TRUE	0.023438	11911	484	351	0.725207	0.0294686	GO:0008152	GO:BP	metabolic process	18832	3159	GO:0008150	IEA,IBA IEA,IEA,IBA IEA,IDA IMP IBA IEA,IBA,IEA,IDA IBA IEA,IEA,IEA,IEA,IBA IEA,IEA,IEA,IEA,IBA IEA,IBA IEA,IEA,IEA,IEA,IEA,IBA IEA,IDA IMP IBA IEA,IBA IEA,IBA IEA,IBA,IEA,IEA,IEA,IBA IEA,IBA,IEA,IEA,IEA,IEA,IEA,IEA,ISS IEA,IMP,IMP IBA IEA,IDA IMP IBA IEA,IDA,IBA,IEA,IDA,IEA,IEA,IBA IEA,IEA,IBA IEA,IDA IBA,IBA IEA,IEA,IDA IMP IGI ISS IBA IEA,IBA IEA,IBA IEA,IEA,IMP IBA,IEA,IEA,IBA IEA,IEA,IDA IEA…	ENSBTAG00000044256	TRUE
query_1	TRUE	0.023438	11911	484	351	0.725207	0.0294686	GO:0008152	GO:BP	metabolic process	18832	3159	GO:0008150	IEA,IBA IEA,IEA,IBA IEA,IDA IMP IBA IEA,IBA,IEA,IDA IBA IEA,IEA,IEA,IEA,IBA IEA,IEA,IEA,IEA,IBA IEA,IBA IEA,IEA,IEA,IEA,IEA,IBA IEA,IDA IMP IBA IEA,IBA IEA,IBA IEA,IBA,IEA,IEA,IEA,IBA IEA,IBA,IEA,IEA,IEA,IEA,IEA,IEA,ISS IEA,IMP,IMP IBA IEA,IDA IMP IBA IEA,IDA,IBA,IEA,IDA,IEA,IEA,IBA IEA,IEA,IBA IEA,IDA IBA,IBA IEA,IEA,IDA IMP IGI ISS IBA IEA,IBA IEA,IBA IEA,IEA,IMP IBA,IEA,IEA,IBA IEA,IEA,IDA IEA…	ENSBTAG00000008703	TRUE	EIF2AK2
query_1	TRUE	0.023438	11911	484	351	0.725207	0.0294686	GO:0008152	GO:BP	metabolic process	18832	3159	GO:0008150	IEA,IBA IEA,IEA,IBA IEA,IDA IMP IBA IEA,IBA,IEA,IDA IBA IEA,IEA,IEA,IEA,IBA IEA,IEA,IEA,IEA,IBA IEA,IBA IEA,IEA,IEA,IEA,IEA,IBA IEA,IDA IMP IBA IEA,IBA IEA,IBA IEA,IBA,IEA,IEA,IEA,IBA IEA,IBA,IEA,IEA,IEA,IEA,IEA,IEA,ISS IEA,IMP,IMP IBA IEA,IDA IMP IBA IEA,IDA,IBA,IEA,IDA,IEA,IEA,IBA IEA,IEA,IBA IEA,IDA IBA,IBA IEA,IEA,IDA IMP IGI ISS IBA IEA,IBA IEA,IBA IEA,IEA,IMP IBA,IEA,IEA,IBA IEA,IEA,IDA IEA…	ENSBTAG00000008707	TRUE	SULT6B1
query_1	TRUE	0.023438	11911	484	351	0.725207	0.0294686	GO:0008152	GO:BP	metabolic process	18832	3159	GO:0008150	IEA,IBA IEA,IEA,IBA IEA,IDA IMP IBA IEA,IBA,IEA,IDA IBA IEA,IEA,IEA,IEA,IBA IEA,IEA,IEA,IEA,IBA IEA,IBA IEA,IEA,IEA,IEA,IEA,IBA IEA,IDA IMP IBA IEA,IBA IEA,IBA IEA,IBA,IEA,IEA,IEA,IBA IEA,IBA,IEA,IEA,IEA,IEA,IEA,IEA,ISS IEA,IMP,IMP IBA IEA,IDA IMP IBA IEA,IDA,IBA,IEA,IDA,IEA,IEA,IBA IEA,IEA,IBA IEA,IDA IBA,IBA IEA,IEA,IDA IMP IGI ISS IBA IEA,IBA IEA,IBA IEA,IEA,IMP IBA,IEA,IEA,IBA IEA,IEA,IDA IEA…	ENSBTAG00000039770	TRUE	CEBPZ
query_1	TRUE	0.023438	11911	484	351	0.725207	0.0294686	GO:0008152	GO:BP	metabolic process	18832	3159	GO:0008150	IEA,IBA IEA,IEA,IBA IEA,IDA IMP IBA IEA,IBA,IEA,IDA IBA IEA,IEA,IEA,IEA,IBA IEA,IEA,IEA,IEA,IBA IEA,IBA IEA,IEA,IEA,IEA,IEA,IBA IEA,IDA IMP IBA IEA,IBA IEA,IBA IEA,IBA,IEA,IEA,IEA,IBA IEA,IBA,IEA,IEA,IEA,IEA,IEA,IEA,ISS IEA,IMP,IMP IBA IEA,IDA IMP IBA IEA,IDA,IBA,IEA,IDA,IEA,IEA,IBA IEA,IEA,IBA IEA,IDA IBA,IBA IEA,IEA,IDA IMP IGI ISS IBA IEA,IBA IEA,IBA IEA,IEA,IMP IBA,IEA,IEA,IBA IEA,IEA,IDA IEA…	ENSBTAG00000001113	TRUE	NDUFAF7
query_1	TRUE	0.023438	11911	484	351	0.725207	0.0294686	GO:0008152	GO:BP	metabolic process	18832	3159	GO:0008150	IEA,IBA IEA,IEA,IBA IEA,IDA IMP IBA IEA,IBA,IEA,IDA IBA IEA,IEA,IEA,IEA,IBA IEA,IEA,IEA,IEA,IBA IEA,IBA IEA,IEA,IEA,IEA,IEA,IBA IEA,IDA IMP IBA IEA,IBA IEA,IBA IEA,IBA,IEA,IEA,IEA,IBA IEA,IBA,IEA,IEA,IEA,IEA,IEA,IEA,ISS IEA,IMP,IMP IBA IEA,IDA IMP IBA IEA,IDA,IBA,IEA,IDA,IEA,IEA,IBA IEA,IEA,IBA IEA,IDA IBA,IBA IEA,IEA,IDA IMP IGI ISS IBA IEA,IBA IEA,IBA IEA,IEA,IMP IBA,IEA,IEA,IBA IEA,IEA,IDA IEA…	ENSBTAG00000001114	TRUE	PRKD3
query_1	TRUE	0.023438	11911	484	351	0.725207	0.0294686	GO:0008152	GO:BP	metabolic process	18832	3159	GO:0008150	IEA,IBA IEA,IEA,IBA IEA,IDA IMP IBA IEA,IBA,IEA,IDA IBA IEA,IEA,IEA,IEA,IBA IEA,IEA,IEA,IEA,IBA IEA,IBA IEA,IEA,IEA,IEA,IEA,IBA IEA,IDA IMP IBA IEA,IBA IEA,IBA IEA,IBA,IEA,IEA,IEA,IBA IEA,IBA,IEA,IEA,IEA,IEA,IEA,IEA,ISS IEA,IMP,IMP IBA IEA,IDA IMP IBA IEA,IDA,IBA,IEA,IDA,IEA,IEA,IBA IEA,IEA,IBA IEA,IDA IBA,IBA IEA,IEA,IDA IMP IGI ISS IBA IEA,IBA IEA,IBA IEA,IEA,IMP IBA,IEA,IEA,IBA IEA,IEA,IDA IEA…	ENSBTAG00000012519	TRUE	XDH
query_1	TRUE	0.023438	11911	484	351	0.725207	0.0294686	GO:0008152	GO:BP	metabolic process	18832	3159	GO:0008150	IEA,IBA IEA,IEA,IBA IEA,IDA IMP IBA IEA,IBA,IEA,IDA IBA IEA,IEA,IEA,IEA,IBA IEA,IEA,IEA,IEA,IBA IEA,IBA IEA,IEA,IEA,IEA,IEA,IBA IEA,IDA IMP IBA IEA,IBA IEA,IBA IEA,IBA,IEA,IEA,IEA,IBA IEA,IBA,IEA,IEA,IEA,IEA,IEA,IEA,ISS IEA,IMP,IMP IBA IEA,IDA IMP IBA IEA,IDA,IBA,IEA,IDA,IEA,IEA,IBA IEA,IEA,IBA IEA,IDA IBA,IBA IEA,IEA,IDA IMP IGI ISS IBA IEA,IBA IEA,IBA IEA,IEA,IMP IBA,IEA,IEA,IBA IEA,IEA,IDA IEA…	ENSBTAG00000005704	TRUE	IL1RL2
query_1	TRUE	0.023438	11911	484	351	0.725207	0.0294686	GO:0008152	GO:BP	metabolic process	18832	3159	GO:0008150	IEA,IBA IEA,IEA,IBA IEA,IDA IMP IBA IEA,IBA,IEA,IDA IBA IEA,IEA,IEA,IEA,IBA IEA,IEA,IEA,IEA,IBA IEA,IBA IEA,IEA,IEA,IEA,IEA,IBA IEA,IDA IMP IBA IEA,IBA IEA,IBA IEA,IBA,IEA,IEA,IEA,IBA IEA,IBA,IEA,IEA,IEA,IEA,IEA,IEA,ISS IEA,IMP,IMP IBA IEA,IDA IMP IBA IEA,IDA,IBA,IEA,IDA,IEA,IEA,IBA IEA,IEA,IBA IEA,IDA IBA,IBA IEA,IEA,IDA IMP IGI ISS IBA IEA,IBA IEA,IBA IEA,IEA,IMP IBA,IEA,IEA,IBA IEA,IEA,IDA IEA…	ENSBTAG00000018571	TRUE	IL1RL1
query_1	TRUE	0.023438	11911	484	351	0.725207	0.0294686	GO:0008152	GO:BP	metabolic process	18832	3159	GO:0008150	IEA,IBA IEA,IEA,IBA IEA,IDA IMP IBA IEA,IBA,IEA,IDA IBA IEA,IEA,IEA,IEA,IBA IEA,IEA,IEA,IEA,IBA IEA,IBA IEA,IEA,IEA,IEA,IEA,IBA IEA,IDA IMP IBA IEA,IBA IEA,IBA IEA,IBA,IEA,IEA,IEA,IBA IEA,IBA,IEA,IEA,IEA,IEA,IEA,IEA,ISS IEA,IMP,IMP IBA IEA,IDA IMP IBA IEA,IDA,IBA,IEA,IDA,IEA,IEA,IBA IEA,IEA,IBA IEA,IDA IBA,IBA IEA,IEA,IDA IMP IGI ISS IBA IEA,IBA IEA,IBA IEA,IEA,IMP IBA,IEA,IEA,IBA IEA,IEA,IDA IEA…	ENSBTAG00000001034	TRUE	IL18R1
query_1	TRUE	0.023438	11911	484	351	0.725207	0.0294686	GO:0008152	GO:BP	metabolic process	18832	3159	GO:0008150	IEA,IBA IEA,IEA,IBA IEA,IDA IMP IBA IEA,IBA,IEA,IDA IBA IEA,IEA,IEA,IEA,IBA IEA,IEA,IEA,IEA,IBA IEA,IBA IEA,IEA,IEA,IEA,IEA,IBA IEA,IDA IMP IBA IEA,IBA IEA,IBA IEA,IBA,IEA,IEA,IEA,IBA IEA,IBA,IEA,IEA,IEA,IEA,IEA,IEA,ISS IEA,IMP,IMP IBA IEA,IDA IMP IBA IEA,IDA,IBA,IEA,IDA,IEA,IEA,IBA IEA,IEA,IBA IEA,IDA IBA,IBA IEA,IEA,IDA IMP IGI ISS IBA IEA,IBA IEA,IBA IEA,IEA,IMP IBA,IEA,IEA,IBA IEA,IEA,IDA IEA…	ENSBTAG00000009021	TRUE	FEZ2
query_1	TRUE	0.023438	11911	484	351	0.725207	0.0294686	GO:0008152	GO:BP	metabolic process	18832	3159	GO:0008150	IEA,IBA IEA,IEA,IBA IEA,IDA IMP IBA IEA,IBA,IEA,IDA IBA IEA,IEA,IEA,IEA,IBA IEA,IEA,IEA,IEA,IBA IEA,IBA IEA,IEA,IEA,IEA,IEA,IBA IEA,IDA IMP IBA IEA,IBA IEA,IBA IEA,IBA,IEA,IEA,IEA,IBA IEA,IBA,IEA,IEA,IEA,IEA,IEA,IEA,ISS IEA,IMP,IMP IBA IEA,IDA IMP IBA IEA,IDA,IBA,IEA,IDA,IEA,IEA,IBA IEA,IEA,IBA IEA,IDA IBA,IBA IEA,IEA,IDA IMP IGI ISS IBA IEA,IBA IEA,IBA IEA,IEA,IMP IBA,IEA,IEA,IBA IEA,IEA,IDA IEA…	ENSBTAG00000003108	TRUE	SRD5A2
query_1	TRUE	0.023438	11911	484	351	0.725207	0.0294686	GO:0008152	GO:BP	metabolic process	18832	3159	GO:0008150	IEA,IBA IEA,IEA,IBA IEA,IDA IMP IBA IEA,IBA,IEA,IDA IBA IEA,IEA,IEA,IEA,IBA IEA,IEA,IEA,IEA,IBA IEA,IBA IEA,IEA,IEA,IEA,IEA,IBA IEA,IDA IMP IBA IEA,IBA IEA,IBA IEA,IBA,IEA,IEA,IEA,IBA IEA,IBA,IEA,IEA,IEA,IEA,IEA,IEA,ISS IEA,IMP,IMP IBA IEA,IDA IMP IBA IEA,IDA,IBA,IEA,IDA,IEA,IEA,IBA IEA,IEA,IBA IEA,IDA IBA,IBA IEA,IEA,IDA IMP IGI ISS IBA IEA,IBA IEA,IBA IEA,IEA,IMP IBA,IEA,IEA,IBA IEA,IEA,IDA IEA…	ENSBTAG00000006150	TRUE	MRPS9
query_1	TRUE	0.023438	11911	484	351	0.725207	0.0294686	GO:0008152	GO:BP	metabolic process	18832	3159	GO:0008150	IEA,IBA IEA,IEA,IBA IEA,IDA IMP IBA IEA,IBA,IEA,IDA IBA IEA,IEA,IEA,IEA,IBA IEA,IEA,IEA,IEA,IBA IEA,IBA IEA,IEA,IEA,IEA,IEA,IBA IEA,IDA IMP IBA IEA,IBA IEA,IBA IEA,IBA,IEA,IEA,IEA,IBA IEA,IBA,IEA,IEA,IEA,IEA,IEA,IEA,ISS IEA,IMP,IMP IBA IEA,IDA IMP IBA IEA,IDA,IBA,IEA,IDA,IEA,IEA,IBA IEA,IEA,IBA IEA,IDA IBA,IBA IEA,IEA,IDA IMP IGI ISS IBA IEA,IBA IEA,IBA IEA,IEA,IMP IBA,IEA,IEA,IBA IEA,IEA,IDA IEA…	ENSBTAG00000008548	TRUE	FAM98A
query_1	TRUE	0.023438	11911	484	351	0.725207	0.0294686	GO:0008152	GO:BP	metabolic process	18832	3159	GO:0008150	IEA,IBA IEA,IEA,IBA IEA,IDA IMP IBA IEA,IBA,IEA,IDA IBA IEA,IEA,IEA,IEA,IBA IEA,IEA,IEA,IEA,IBA IEA,IBA IEA,IEA,IEA,IEA,IEA,IBA IEA,IDA IMP IBA IEA,IBA IEA,IBA IEA,IBA,IEA,IEA,IEA,IBA IEA,IBA,IEA,IEA,IEA,IEA,IEA,IEA,ISS IEA,IMP,IMP IBA IEA,IDA IMP IBA IEA,IDA,IBA,IEA,IDA,IEA,IEA,IBA IEA,IEA,IBA IEA,IDA IBA,IBA IEA,IEA,IDA IMP IGI ISS IBA IEA,IBA IEA,IBA IEA,IEA,IMP IBA,IEA,IEA,IBA IEA,IEA,IDA IEA…	ENSBTAG00000021731	TRUE	TGFBRAP1
query_1	TRUE	0.023438	11911	484	351	0.725207	0.0294686	GO:0008152	GO:BP	metabolic process	18832	3159	GO:0008150	IEA,IBA IEA,IEA,IBA IEA,IDA IMP IBA IEA,IBA,IEA,IDA IBA IEA,IEA,IEA,IEA,IBA IEA,IEA,IEA,IEA,IBA IEA,IBA IEA,IEA,IEA,IEA,IEA,IBA IEA,IDA IMP IBA IEA,IBA IEA,IBA IEA,IBA,IEA,IEA,IEA,IBA IEA,IBA,IEA,IEA,IEA,IEA,IEA,IEA,ISS IEA,IMP,IMP IBA IEA,IDA IMP IBA IEA,IDA,IBA,IEA,IDA,IEA,IEA,IBA IEA,IEA,IBA IEA,IDA IBA,IBA IEA,IEA,IDA IMP IGI ISS IBA IEA,IBA IEA,IBA IEA,IEA,IMP IBA,IEA,IEA,IBA IEA,IEA,IDA IEA…	ENSBTAG00000021694	TRUE	SPAST
query_1	TRUE	0.023438	11911	484	351	0.725207	0.0294686	GO:0008152	GO:BP	metabolic process	18832	3159	GO:0008150	IEA,IBA IEA,IEA,IBA IEA,IDA IMP IBA IEA,IBA,IEA,IDA IBA IEA,IEA,IEA,IEA,IBA IEA,IEA,IEA,IEA,IBA IEA,IBA IEA,IEA,IEA,IEA,IEA,IBA IEA,IDA IMP IBA IEA,IBA IEA,IBA IEA,IBA,IEA,IEA,IEA,IBA IEA,IBA,IEA,IEA,IEA,IEA,IEA,IEA,ISS IEA,IMP,IMP IBA IEA,IDA IMP IBA IEA,IDA,IBA,IEA,IDA,IEA,IEA,IBA IEA,IEA,IBA IEA,IDA IBA,IBA IEA,IEA,IDA IMP IGI ISS IBA IEA,IBA IEA,IBA IEA,IEA,IMP IBA,IEA,IEA,IBA IEA,IEA,IDA IEA…	ENSBTAG00000021961	TRUE	SPR
query_1	TRUE	0.023438	11911	484	351	0.725207	0.0294686	GO:0008152	GO:BP	metabolic process	18832	3159	GO:0008150	IEA,IBA IEA,IEA,IBA IEA,IDA IMP IBA IEA,IBA,IEA,IDA IBA IEA,IEA,IEA,IEA,IBA IEA,IEA,IEA,IEA,IBA IEA,IBA IEA,IEA,IEA,IEA,IEA,IBA IEA,IDA IMP IBA IEA,IBA IEA,IBA IEA,IBA,IEA,IEA,IEA,IBA IEA,IBA,IEA,IEA,IEA,IEA,IEA,IEA,ISS IEA,IMP,IMP IBA IEA,IDA IMP IBA IEA,IDA,IBA,IEA,IDA,IEA,IEA,IBA IEA,IEA,IBA IEA,IDA IBA,IBA IEA,IEA,IDA IMP IGI ISS IBA IEA,IBA IEA,IBA IEA,IEA,IMP IBA,IEA,IEA,IBA IEA,IEA,IDA IEA…	ENSBTAG00000009242	TRUE	ZNF638
query_1	TRUE	0.023438	11911	484	351	0.725207	0.0294686	GO:0008152	GO:BP	metabolic process	18832	3159	GO:0008150	IEA,IBA IEA,IEA,IBA IEA,IDA IMP IBA IEA,IBA,IEA,IDA IBA IEA,IEA,IEA,IEA,IBA IEA,IEA,IEA,IEA,IBA IEA,IBA IEA,IEA,IEA,IEA,IEA,IBA IEA,IDA IMP IBA IEA,IBA IEA,IBA IEA,IBA,IEA,IEA,IEA,IBA IEA,IBA,IEA,IEA,IEA,IEA,IEA,IEA,ISS IEA,IMP,IMP IBA IEA,IDA IMP IBA IEA,IDA,IBA,IEA,IDA,IEA,IEA,IBA IEA,IEA,IBA IEA,IDA IBA,IBA IEA,IEA,IDA IMP IGI ISS IBA IEA,IBA IEA,IBA IEA,IEA,IMP IBA,IEA,IEA,IBA IEA,IEA,IDA IEA…	ENSBTAG00000054656	TRUE	PAIP2B
query_1	TRUE	0.023438	11911	484	351	0.725207	0.0294686	GO:0008152	GO:BP	metabolic process	18832	3159	GO:0008150	IEA,IBA IEA,IEA,IBA IEA,IDA IMP IBA IEA,IBA,IEA,IDA IBA IEA,IEA,IEA,IEA,IBA IEA,IEA,IEA,IEA,IBA IEA,IBA IEA,IEA,IEA,IEA,IEA,IBA IEA,IDA IMP IBA IEA,IBA IEA,IBA IEA,IBA,IEA,IEA,IEA,IBA IEA,IBA,IEA,IEA,IEA,IEA,IEA,IEA,ISS IEA,IMP,IMP IBA IEA,IDA IMP IBA IEA,IDA,IBA,IEA,IDA,IEA,IEA,IBA IEA,IEA,IBA IEA,IDA IBA,IBA IEA,IEA,IDA IMP IGI ISS IBA IEA,IBA IEA,IBA IEA,IEA,IMP IBA,IEA,IEA,IBA IEA,IEA,IDA IEA…	ENSBTAG00000014668	TRUE	NAGK
query_1	TRUE	0.023438	11911	484	351	0.725207	0.0294686	GO:0008152	GO:BP	metabolic process	18832	3159	GO:0008150	IEA,IBA IEA,IEA,IBA IEA,IDA IMP IBA IEA,IBA,IEA,IDA IBA IEA,IEA,IEA,IEA,IBA IEA,IEA,IEA,IEA,IBA IEA,IBA IEA,IEA,IEA,IEA,IEA,IBA IEA,IDA IMP IBA IEA,IBA IEA,IBA IEA,IBA,IEA,IEA,IEA,IBA IEA,IBA,IEA,IEA,IEA,IEA,IEA,IEA,ISS IEA,IMP,IMP IBA IEA,IDA IMP IBA IEA,IDA,IBA,IEA,IDA,IEA,IEA,IBA IEA,IEA,IBA IEA,IDA IBA,IBA IEA,IEA,IDA IMP IGI ISS IBA IEA,IBA IEA,IBA IEA,IEA,IMP IBA,IEA,IEA,IBA IEA,IEA,IDA IEA…	ENSBTAG00000010620	TRUE	ATP6V1B1
query_1	TRUE	0.023438	11911	484	351	0.725207	0.0294686	GO:0008152	GO:BP	metabolic process	18832	3159	GO:0008150	IEA,IBA IEA,IEA,IBA IEA,IDA IMP IBA IEA,IBA,IEA,IDA IBA IEA,IEA,IEA,IEA,IBA IEA,IEA,IEA,IEA,IBA IEA,IBA IEA,IEA,IEA,IEA,IEA,IBA IEA,IDA IMP IBA IEA,IBA IEA,IBA IEA,IBA,IEA,IEA,IEA,IBA IEA,IBA,IEA,IEA,IEA,IEA,IEA,IEA,ISS IEA,IMP,IMP IBA IEA,IDA IMP IBA IEA,IDA,IBA,IEA,IDA,IEA,IEA,IBA IEA,IEA,IBA IEA,IDA IBA,IBA IEA,IEA,IDA IMP IGI ISS IBA IEA,IBA IEA,IBA IEA,IEA,IMP IBA,IEA,IEA,IBA IEA,IEA,IDA IEA…	ENSBTAG00000010605	TRUE	VAX2
query_1	TRUE	0.023438	11911	484	351	0.725207	0.0294686	GO:0008152	GO:BP	metabolic process	18832	3159	GO:0008150	IEA,IBA IEA,IEA,IBA IEA,IDA IMP IBA IEA,IBA,IEA,IDA IBA IEA,IEA,IEA,IEA,IBA IEA,IEA,IEA,IEA,IBA IEA,IBA IEA,IEA,IEA,IEA,IEA,IBA IEA,IDA IMP IBA IEA,IBA IEA,IBA IEA,IBA,IEA,IEA,IEA,IBA IEA,IBA,IEA,IEA,IEA,IEA,IEA,IEA,ISS IEA,IMP,IMP IBA IEA,IDA IMP IBA IEA,IDA,IBA,IEA,IDA,IEA,IEA,IBA IEA,IEA,IBA IEA,IDA IBA,IBA IEA,IEA,IDA IMP IGI ISS IBA IEA,IBA IEA,IBA IEA,IEA,IMP IBA,IEA,IEA,IBA IEA,IEA,IDA IEA…	ENSBTAG00000004884	TRUE	SLC4A5
query_1	TRUE	0.023438	11911	484	351	0.725207	0.0294686	GO:0008152	GO:BP	metabolic process	18832	3159	GO:0008150	IEA,IBA IEA,IEA,IBA IEA,IDA IMP IBA IEA,IBA,IEA,IDA IBA IEA,IEA,IEA,IEA,IBA IEA,IEA,IEA,IEA,IBA IEA,IBA IEA,IEA,IEA,IEA,IEA,IBA IEA,IDA IMP IBA IEA,IBA IEA,IBA IEA,IBA,IEA,IEA,IEA,IBA IEA,IBA,IEA,IEA,IEA,IEA,IEA,IEA,ISS IEA,IMP,IMP IBA IEA,IDA IMP IBA IEA,IDA,IBA,IEA,IDA,IEA,IEA,IBA IEA,IEA,IBA IEA,IDA IBA,IBA IEA,IEA,IDA IMP IGI ISS IBA IEA,IBA IEA,IBA IEA,IEA,IMP IBA,IEA,IEA,IBA IEA,IEA,IDA IEA…	ENSBTAG00000004881	TRUE	MTHFD2
query_1	TRUE	0.023438	11911	484	351	0.725207	0.0294686	GO:0008152	GO:BP	metabolic process	18832	3159	GO:0008150	IEA,IBA IEA,IEA,IBA IEA,IDA IMP IBA IEA,IBA,IEA,IDA IBA IEA,IEA,IEA,IEA,IBA IEA,IEA,IEA,IEA,IBA IEA,IBA IEA,IEA,IEA,IEA,IEA,IBA IEA,IDA IMP IBA IEA,IBA IEA,IBA IEA,IBA,IEA,IEA,IEA,IBA IEA,IBA,IEA,IEA,IEA,IEA,IEA,IEA,ISS IEA,IMP,IMP IBA IEA,IDA IMP IBA IEA,IDA,IBA,IEA,IDA,IEA,IEA,IBA IEA,IEA,IBA IEA,IDA IBA,IBA IEA,IEA,IDA IMP IGI ISS IBA IEA,IBA IEA,IBA IEA,IEA,IMP IBA,IEA,IEA,IBA IEA,IEA,IDA IEA…	ENSBTAG00000006259	TRUE	MOB1A
query_1	TRUE	0.023438	11911	484	351	0.725207	0.0294686	GO:0008152	GO:BP	metabolic process	18832	3159	GO:0008150	IEA,IBA IEA,IEA,IBA IEA,IDA IMP IBA IEA,IBA,IEA,IDA IBA IEA,IEA,IEA,IEA,IBA IEA,IEA,IEA,IEA,IBA IEA,IBA IEA,IEA,IEA,IEA,IEA,IBA IEA,IDA IMP IBA IEA,IBA IEA,IBA IEA,IBA,IEA,IEA,IEA,IBA IEA,IBA,IEA,IEA,IEA,IEA,IEA,IEA,ISS IEA,IMP,IMP IBA IEA,IDA IMP IBA IEA,IDA,IBA,IEA,IDA,IEA,IEA,IBA IEA,IEA,IBA IEA,IDA IBA,IBA IEA,IEA,IDA IMP IGI ISS IBA IEA,IBA IEA,IBA IEA,IEA,IMP IBA,IEA,IEA,IBA IEA,IEA,IDA IEA…	ENSBTAG00000008905	TRUE	FIGLA
query_1	TRUE	0.023438	11911	484	351	0.725207	0.0294686	GO:0008152	GO:BP	metabolic process	18832	3159	GO:0008150	IEA,IBA IEA,IEA,IBA IEA,IDA IMP IBA IEA,IBA,IEA,IDA IBA IEA,IEA,IEA,IEA,IBA IEA,IEA,IEA,IEA,IBA IEA,IBA IEA,IEA,IEA,IEA,IEA,IBA IEA,IDA IMP IBA IEA,IBA IEA,IBA IEA,IBA,IEA,IEA,IEA,IBA IEA,IBA,IEA,IEA,IEA,IEA,IEA,IEA,ISS IEA,IMP,IMP IBA IEA,IDA IMP IBA IEA,IDA,IBA,IEA,IDA,IEA,IEA,IBA IEA,IEA,IBA IEA,IDA IBA,IBA IEA,IEA,IDA IMP IGI ISS IBA IEA,IBA IEA,IBA IEA,IEA,IMP IBA,IEA,IEA,IBA IEA,IEA,IDA IEA…	ENSBTAG00000008223	TRUE	NLRC4
query_1	TRUE	0.023438	11911	484	351	0.725207	0.0294686	GO:0008152	GO:BP	metabolic process	18832	3159	GO:0008150	IEA,IBA IEA,IEA,IBA IEA,IDA IMP IBA IEA,IBA,IEA,IDA IBA IEA,IEA,IEA,IEA,IBA IEA,IEA,IEA,IEA,IBA IEA,IBA IEA,IEA,IEA,IEA,IEA,IBA IEA,IDA IMP IBA IEA,IBA IEA,IBA IEA,IBA,IEA,IEA,IEA,IBA IEA,IBA,IEA,IEA,IEA,IEA,IEA,IEA,ISS IEA,IMP,IMP IBA IEA,IDA IMP IBA IEA,IDA,IBA,IEA,IDA,IEA,IEA,IBA IEA,IEA,IBA IEA,IDA IBA,IBA IEA,IEA,IDA IMP IGI ISS IBA IEA,IBA IEA,IBA IEA,IEA,IMP IBA,IEA,IEA,IBA IEA,IEA,IDA IEA…	ENSBTAG00000022381	TRUE	TET3
query_1	TRUE	0.023438	11911	484	351	0.725207	0.0294686	GO:0008152	GO:BP	metabolic process	18832	3159	GO:0008150	IEA,IBA IEA,IEA,IBA IEA,IDA IMP IBA IEA,IBA,IEA,IDA IBA IEA,IEA,IEA,IEA,IBA IEA,IEA,IEA,IEA,IBA IEA,IBA IEA,IEA,IEA,IEA,IEA,IBA IEA,IDA IMP IBA IEA,IBA IEA,IBA IEA,IBA,IEA,IEA,IEA,IBA IEA,IBA,IEA,IEA,IEA,IEA,IEA,IEA,ISS IEA,IMP,IMP IBA IEA,IDA IMP IBA IEA,IDA,IBA,IEA,IDA,IEA,IEA,IBA IEA,IEA,IBA IEA,IDA IBA,IBA IEA,IEA,IDA IMP IGI ISS IBA IEA,IBA IEA,IBA IEA,IEA,IMP IBA,IEA,IEA,IBA IEA,IEA,IDA IEA…	ENSBTAG00000012037	TRUE	DGUOK
query_1	TRUE	0.023438	11911	484	351	0.725207	0.0294686	GO:0008152	GO:BP	metabolic process	18832	3159	GO:0008150	IEA,IBA IEA,IEA,IBA IEA,IDA IMP IBA IEA,IBA,IEA,IDA IBA IEA,IEA,IEA,IEA,IBA IEA,IEA,IEA,IEA,IBA IEA,IBA IEA,IEA,IEA,IEA,IEA,IBA IEA,IDA IMP IBA IEA,IBA IEA,IBA IEA,IBA,IEA,IEA,IEA,IBA IEA,IBA,IEA,IEA,IEA,IEA,IEA,IEA,ISS IEA,IMP,IMP IBA IEA,IDA IMP IBA IEA,IDA,IBA,IEA,IDA,IEA,IEA,IBA IEA,IEA,IBA IEA,IDA IBA,IBA IEA,IEA,IDA IMP IGI ISS IBA IEA,IBA IEA,IBA IEA,IEA,IMP IBA,IEA,IEA,IBA IEA,IEA,IDA IEA…	ENSBTAG00000015441	TRUE	ACTG2
query_1	TRUE	0.023438	11911	484	351	0.725207	0.0294686	GO:0008152	GO:BP	metabolic process	18832	3159	GO:0008150	IEA,IBA IEA,IEA,IBA IEA,IDA IMP IBA IEA,IBA,IEA,IDA IBA IEA,IEA,IEA,IEA,IBA IEA,IEA,IEA,IEA,IBA IEA,IBA IEA,IEA,IEA,IEA,IEA,IBA IEA,IDA IMP IBA IEA,IBA IEA,IBA IEA,IBA,IEA,IEA,IEA,IBA IEA,IBA,IEA,IEA,IEA,IEA,IEA,IEA,ISS IEA,IMP,IMP IBA IEA,IDA IMP IBA IEA,IDA,IBA,IEA,IDA,IEA,IEA,IBA IEA,IEA,IBA IEA,IDA IBA,IBA IEA,IEA,IDA IMP IGI ISS IBA IEA,IBA IEA,IBA IEA,IEA,IMP IBA,IEA,IEA,IBA IEA,IEA,IDA IEA…	ENSBTAG00000009600	TRUE	STAMBP
query_1	TRUE	0.023438	11911	484	351	0.725207	0.0294686	GO:0008152	GO:BP	metabolic process	18832	3159	GO:0008150	IEA,IBA IEA,IEA,IBA IEA,IDA IMP IBA IEA,IBA,IEA,IDA IBA IEA,IEA,IEA,IEA,IBA IEA,IEA,IEA,IEA,IBA IEA,IBA IEA,IEA,IEA,IEA,IEA,IBA IEA,IDA IMP IBA IEA,IBA IEA,IBA IEA,IBA,IEA,IEA,IEA,IBA IEA,IBA,IEA,IEA,IEA,IEA,IEA,IEA,ISS IEA,IMP,IMP IBA IEA,IDA IMP IBA IEA,IDA,IBA,IEA,IDA,IEA,IEA,IBA IEA,IEA,IBA IEA,IDA IBA,IBA IEA,IEA,IDA IMP IGI ISS IBA IEA,IBA IEA,IBA IEA,IEA,IMP IBA,IEA,IEA,IBA IEA,IEA,IDA IEA…	ENSBTAG00000033255	TRUE	DUSP11
query_1	TRUE	0.023438	11911	484	351	0.725207	0.0294686	GO:0008152	GO:BP	metabolic process	18832	3159	GO:0008150	IEA,IBA IEA,IEA,IBA IEA,IDA IMP IBA IEA,IBA,IEA,IDA IBA IEA,IEA,IEA,IEA,IBA IEA,IEA,IEA,IEA,IBA IEA,IBA IEA,IEA,IEA,IEA,IEA,IBA IEA,IDA IMP IBA IEA,IBA IEA,IBA IEA,IBA,IEA,IEA,IEA,IBA IEA,IBA,IEA,IEA,IEA,IEA,IEA,IEA,ISS IEA,IMP,IMP IBA IEA,IDA IMP IBA IEA,IDA,IBA,IEA,IDA,IEA,IEA,IBA IEA,IEA,IBA IEA,IDA IBA,IBA IEA,IEA,IDA IMP IGI ISS IBA IEA,IBA IEA,IBA IEA,IEA,IMP IBA,IEA,IEA,IBA IEA,IEA,IDA IEA…	ENSBTAG00000011176	TRUE	TPRKB
query_1	TRUE	0.023438	11911	484	351	0.725207	0.0294686	GO:0008152	GO:BP	metabolic process	18832	3159	GO:0008150	IEA,IBA IEA,IEA,IBA IEA,IDA IMP IBA IEA,IBA,IEA,IDA IBA IEA,IEA,IEA,IEA,IBA IEA,IEA,IEA,IEA,IBA IEA,IBA IEA,IEA,IEA,IEA,IEA,IBA IEA,IDA IMP IBA IEA,IBA IEA,IBA IEA,IBA,IEA,IEA,IEA,IBA IEA,IBA,IEA,IEA,IEA,IEA,IEA,IEA,ISS IEA,IMP,IMP IBA IEA,IDA IMP IBA IEA,IDA,IBA,IEA,IDA,IEA,IEA,IBA IEA,IEA,IBA IEA,IDA IBA,IBA IEA,IEA,IDA IMP IGI ISS IBA IEA,IBA IEA,IBA IEA,IEA,IMP IBA,IEA,IEA,IBA IEA,IEA,IDA IEA…	ENSBTAG00000053165	TRUE
query_1	TRUE	0.023438	11911	484	351	0.725207	0.0294686	GO:0008152	GO:BP	metabolic process	18832	3159	GO:0008150	IEA,IBA IEA,IEA,IBA IEA,IDA IMP IBA IEA,IBA,IEA,IDA IBA IEA,IEA,IEA,IEA,IBA IEA,IEA,IEA,IEA,IBA IEA,IBA IEA,IEA,IEA,IEA,IEA,IBA IEA,IDA IMP IBA IEA,IBA IEA,IBA IEA,IBA,IEA,IEA,IEA,IBA IEA,IBA,IEA,IEA,IEA,IEA,IEA,IEA,ISS IEA,IMP,IMP IBA IEA,IDA IMP IBA IEA,IDA,IBA,IEA,IDA,IEA,IEA,IBA IEA,IEA,IBA IEA,IDA IBA,IBA IEA,IEA,IDA IMP IGI ISS IBA IEA,IBA IEA,IBA IEA,IEA,IMP IBA,IEA,IEA,IBA IEA,IEA,IDA IEA…	ENSBTAG00000019839	TRUE	LTBP1
query_1	TRUE	0.023438	11911	484	351	0.725207	0.0294686	GO:0008152	GO:BP	metabolic process	18832	3159	GO:0008150	IEA,IBA IEA,IEA,IBA IEA,IDA IMP IBA IEA,IBA,IEA,IDA IBA IEA,IEA,IEA,IEA,IBA IEA,IEA,IEA,IEA,IBA IEA,IBA IEA,IEA,IEA,IEA,IEA,IBA IEA,IDA IMP IBA IEA,IBA IEA,IBA IEA,IBA,IEA,IEA,IEA,IBA IEA,IBA,IEA,IEA,IEA,IEA,IEA,IEA,ISS IEA,IMP,IMP IBA IEA,IDA IMP IBA IEA,IDA,IBA,IEA,IDA,IEA,IEA,IBA IEA,IEA,IBA IEA,IDA IBA,IBA IEA,IEA,IDA IMP IGI ISS IBA IEA,IBA IEA,IBA IEA,IEA,IMP IBA,IEA,IEA,IBA IEA,IEA,IDA IEA…	ENSBTAG00000024058	TRUE	EGR4
query_1	TRUE	0.023438	11911	484	351	0.725207	0.0294686	GO:0008152	GO:BP	metabolic process	18832	3159	GO:0008150	IEA,IBA IEA,IEA,IBA IEA,IDA IMP IBA IEA,IBA,IEA,IDA IBA IEA,IEA,IEA,IEA,IBA IEA,IEA,IEA,IEA,IBA IEA,IBA IEA,IEA,IEA,IEA,IEA,IBA IEA,IDA IMP IBA IEA,IBA IEA,IBA IEA,IBA,IEA,IEA,IEA,IBA IEA,IBA,IEA,IEA,IEA,IEA,IEA,IEA,ISS IEA,IMP,IMP IBA IEA,IDA IMP IBA IEA,IDA,IBA,IEA,IDA,IEA,IEA,IBA IEA,IEA,IBA IEA,IDA IBA,IBA IEA,IEA,IDA IMP IGI ISS IBA IEA,IBA IEA,IBA IEA,IEA,IMP IBA,IEA,IEA,IBA IEA,IEA,IDA IEA…	ENSBTAG00000012212	TRUE	CYP26B1
query_1	TRUE	0.023438	11911	484	351	0.725207	0.0294686	GO:0008152	GO:BP	metabolic process	18832	3159	GO:0008150	IEA,IBA IEA,IEA,IBA IEA,IDA IMP IBA IEA,IBA,IEA,IDA IBA IEA,IEA,IEA,IEA,IBA IEA,IEA,IEA,IEA,IBA IEA,IBA IEA,IEA,IEA,IEA,IEA,IBA IEA,IDA IMP IBA IEA,IBA IEA,IBA IEA,IBA,IEA,IEA,IEA,IBA IEA,IBA,IEA,IEA,IEA,IEA,IEA,IEA,ISS IEA,IMP,IMP IBA IEA,IDA IMP IBA IEA,IDA,IBA,IEA,IDA,IEA,IEA,IBA IEA,IEA,IBA IEA,IDA IBA,IBA IEA,IEA,IDA IMP IGI ISS IBA IEA,IBA IEA,IBA IEA,IEA,IMP IBA,IEA,IEA,IBA IEA,IEA,IDA IEA…	ENSBTAG00000012756	TRUE	CCT7
query_1	TRUE	0.023438	11911	484	351	0.725207	0.0294686	GO:0008152	GO:BP	metabolic process	18832	3159	GO:0008150	IEA,IBA IEA,IEA,IBA IEA,IDA IMP IBA IEA,IBA,IEA,IDA IBA IEA,IEA,IEA,IEA,IBA IEA,IEA,IEA,IEA,IBA IEA,IBA IEA,IEA,IEA,IEA,IEA,IBA IEA,IDA IMP IBA IEA,IBA IEA,IBA IEA,IBA,IEA,IEA,IEA,IBA IEA,IBA,IEA,IEA,IEA,IEA,IEA,IEA,ISS IEA,IMP,IMP IBA IEA,IDA IMP IBA IEA,IDA,IBA,IEA,IDA,IEA,IEA,IBA IEA,IEA,IBA IEA,IDA IBA,IBA IEA,IEA,IDA IMP IGI ISS IBA IEA,IBA IEA,IBA IEA,IEA,IMP IBA,IEA,IEA,IBA IEA,IEA,IDA IEA…	ENSBTAG00000008764	TRUE	SMYD5
query_1	TRUE	0.023438	11911	484	351	0.725207	0.0294686	GO:0008152	GO:BP	metabolic process	18832	3159	GO:0008150	IEA,IBA IEA,IEA,IBA IEA,IDA IMP IBA IEA,IBA,IEA,IDA IBA IEA,IEA,IEA,IEA,IBA IEA,IEA,IEA,IEA,IBA IEA,IBA IEA,IEA,IEA,IEA,IEA,IBA IEA,IDA IMP IBA IEA,IBA IEA,IBA IEA,IBA,IEA,IEA,IEA,IBA IEA,IBA,IEA,IEA,IEA,IEA,IEA,IEA,ISS IEA,IMP,IMP IBA IEA,IDA IMP IBA IEA,IDA,IBA,IEA,IDA,IEA,IEA,IBA IEA,IEA,IBA IEA,IDA IBA,IBA IEA,IEA,IDA IMP IGI ISS IBA IEA,IBA IEA,IBA IEA,IEA,IMP IBA,IEA,IEA,IBA IEA,IEA,IDA IEA…	ENSBTAG00000024061	TRUE	NOTO
query_1	TRUE	0.023438	11911	484	351	0.725207	0.0294686	GO:0008152	GO:BP	metabolic process	18832	3159	GO:0008150	IEA,IBA IEA,IEA,IBA IEA,IDA IMP IBA IEA,IBA,IEA,IDA IBA IEA,IEA,IEA,IEA,IBA IEA,IEA,IEA,IEA,IBA IEA,IBA IEA,IEA,IEA,IEA,IEA,IBA IEA,IDA IMP IBA IEA,IBA IEA,IBA IEA,IBA,IEA,IEA,IEA,IBA IEA,IBA,IEA,IEA,IEA,IEA,IEA,IEA,ISS IEA,IMP,IMP IBA IEA,IDA IMP IBA IEA,IDA,IBA,IEA,IDA,IEA,IEA,IBA IEA,IEA,IBA IEA,IDA IBA,IBA IEA,IEA,IDA IMP IGI ISS IBA IEA,IBA IEA,IBA IEA,IEA,IMP IBA,IEA,IEA,IBA IEA,IEA,IDA IEA…	ENSBTAG00000001866	TRUE	EMX1
query_1	TRUE	0.023438	11911	484	351	0.725207	0.0294686	GO:0008152	GO:BP	metabolic process	18832	3159	GO:0008150	IEA,IBA IEA,IEA,IBA IEA,IDA IMP IBA IEA,IBA,IEA,IDA IBA IEA,IEA,IEA,IEA,IBA IEA,IEA,IEA,IEA,IBA IEA,IBA IEA,IEA,IEA,IEA,IEA,IBA IEA,IDA IMP IBA IEA,IBA IEA,IBA IEA,IBA,IEA,IEA,IEA,IBA IEA,IBA,IEA,IEA,IEA,IEA,IEA,IEA,ISS IEA,IMP,IMP IBA IEA,IDA IMP IBA IEA,IDA,IBA,IEA,IDA,IEA,IEA,IBA IEA,IEA,IBA IEA,IDA IBA,IBA IEA,IEA,IDA IMP IGI ISS IBA IEA,IBA IEA,IBA IEA,IEA,IMP IBA,IEA,IEA,IBA IEA,IEA,IDA IEA…	ENSBTAG00000018578	TRUE	LOXL3
query_1	TRUE	0.023438	11911	484	351	0.725207	0.0294686	GO:0008152	GO:BP	metabolic process	18832	3159	GO:0008150	IEA,IBA IEA,IEA,IBA IEA,IDA IMP IBA IEA,IBA,IEA,IDA IBA IEA,IEA,IEA,IEA,IBA IEA,IEA,IEA,IEA,IBA IEA,IBA IEA,IEA,IEA,IEA,IEA,IBA IEA,IDA IMP IBA IEA,IBA IEA,IBA IEA,IBA,IEA,IEA,IEA,IBA IEA,IBA,IEA,IEA,IEA,IEA,IEA,IEA,ISS IEA,IMP,IMP IBA IEA,IDA IMP IBA IEA,IDA,IBA,IEA,IDA,IEA,IEA,IBA IEA,IEA,IBA IEA,IDA IBA,IBA IEA,IEA,IDA IMP IGI ISS IBA IEA,IBA IEA,IBA IEA,IEA,IMP IBA,IEA,IEA,IBA IEA,IEA,IDA IEA…	ENSBTAG00000020124	TRUE	HTRA2
query_1	TRUE	0.023438	11911	484	351	0.725207	0.0294686	GO:0008152	GO:BP	metabolic process	18832	3159	GO:0008150	IEA,IBA IEA,IEA,IBA IEA,IDA IMP IBA IEA,IBA,IEA,IDA IBA IEA,IEA,IEA,IEA,IBA IEA,IEA,IEA,IEA,IBA IEA,IBA IEA,IEA,IEA,IEA,IEA,IBA IEA,IDA IMP IBA IEA,IBA IEA,IBA IEA,IBA,IEA,IEA,IEA,IBA IEA,IBA,IEA,IEA,IEA,IEA,IEA,IEA,ISS IEA,IMP,IMP IBA IEA,IDA IMP IBA IEA,IDA,IBA,IEA,IDA,IEA,IEA,IBA IEA,IEA,IBA IEA,IDA IBA,IBA IEA,IEA,IDA IMP IGI ISS IBA IEA,IBA IEA,IBA IEA,IEA,IMP IBA,IEA,IEA,IBA IEA,IEA,IDA IEA…	ENSBTAG00000020123	TRUE	AUP1
query_1	TRUE	0.023438	11911	484	351	0.725207	0.0294686	GO:0008152	GO:BP	metabolic process	18832	3159	GO:0008150	IEA,IBA IEA,IEA,IBA IEA,IDA IMP IBA IEA,IBA,IEA,IDA IBA IEA,IEA,IEA,IEA,IBA IEA,IEA,IEA,IEA,IBA IEA,IBA IEA,IEA,IEA,IEA,IEA,IBA IEA,IDA IMP IBA IEA,IBA IEA,IBA IEA,IBA,IEA,IEA,IEA,IBA IEA,IBA,IEA,IEA,IEA,IEA,IEA,IEA,ISS IEA,IMP,IMP IBA IEA,IDA IMP IBA IEA,IDA,IBA,IEA,IDA,IEA,IEA,IBA IEA,IEA,IBA IEA,IDA IBA,IBA IEA,IEA,IDA IMP IGI ISS IBA IEA,IBA IEA,IBA IEA,IEA,IMP IBA,IEA,IEA,IBA IEA,IEA,IDA IEA…	ENSBTAG00000051550	TRUE	TLX2
query_1	TRUE	0.023438	11911	484	351	0.725207	0.0294686	GO:0008152	GO:BP	metabolic process	18832	3159	GO:0008150	IEA,IBA IEA,IEA,IBA IEA,IDA IMP IBA IEA,IBA,IEA,IDA IBA IEA,IEA,IEA,IEA,IBA IEA,IEA,IEA,IEA,IBA IEA,IBA IEA,IEA,IEA,IEA,IEA,IBA IEA,IDA IMP IBA IEA,IBA IEA,IBA IEA,IBA,IEA,IEA,IEA,IBA IEA,IBA,IEA,IEA,IEA,IEA,IEA,IEA,ISS IEA,IMP,IMP IBA IEA,IDA IMP IBA IEA,IDA,IBA,IEA,IDA,IEA,IEA,IBA IEA,IEA,IBA IEA,IDA IBA,IBA IEA,IEA,IDA IMP IGI ISS IBA IEA,IBA IEA,IBA IEA,IEA,IMP IBA,IEA,IEA,IBA IEA,IEA,IDA IEA…	ENSBTAG00000016606	TRUE	PCGF1
query_1	TRUE	0.023438	11911	484	351	0.725207	0.0294686	GO:0008152	GO:BP	metabolic process	18832	3159	GO:0008150	IEA,IBA IEA,IEA,IBA IEA,IDA IMP IBA IEA,IBA,IEA,IDA IBA IEA,IEA,IEA,IEA,IBA IEA,IEA,IEA,IEA,IBA IEA,IBA IEA,IEA,IEA,IEA,IEA,IBA IEA,IDA IMP IBA IEA,IBA IEA,IBA IEA,IBA,IEA,IEA,IEA,IBA IEA,IBA,IEA,IEA,IEA,IEA,IEA,IEA,ISS IEA,IMP,IMP IBA IEA,IDA IMP IBA IEA,IDA,IBA,IEA,IDA,IEA,IEA,IBA IEA,IEA,IBA IEA,IDA IBA,IBA IEA,IEA,IDA IMP IGI ISS IBA IEA,IBA IEA,IBA IEA,IEA,IMP IBA,IEA,IEA,IBA IEA,IEA,IDA IEA…	ENSBTAG00000016602	TRUE	LBX2
query_1	TRUE	0.023438	11911	484	351	0.725207	0.0294686	GO:0008152	GO:BP	metabolic process	18832	3159	GO:0008150	IEA,IBA IEA,IEA,IBA IEA,IDA IMP IBA IEA,IBA,IEA,IDA IBA IEA,IEA,IEA,IEA,IBA IEA,IEA,IEA,IEA,IBA IEA,IBA IEA,IEA,IEA,IEA,IEA,IBA IEA,IDA IMP IBA IEA,IBA IEA,IBA IEA,IBA,IEA,IEA,IEA,IBA IEA,IBA,IEA,IEA,IEA,IEA,IEA,IEA,ISS IEA,IMP,IMP IBA IEA,IDA IMP IBA IEA,IDA,IBA,IEA,IDA,IEA,IEA,IBA IEA,IEA,IBA IEA,IDA IBA,IBA IEA,IEA,IDA IMP IGI ISS IBA IEA,IBA IEA,IBA IEA,IEA,IMP IBA,IEA,IEA,IBA IEA,IEA,IDA IEA…	ENSBTAG00000062291	TRUE	POLE4
query_1	TRUE	0.023438	11911	484	351	0.725207	0.0294686	GO:0008152	GO:BP	metabolic process	18832	3159	GO:0008150	IEA,IBA IEA,IEA,IBA IEA,IDA IMP IBA IEA,IBA,IEA,IDA IBA IEA,IEA,IEA,IEA,IBA IEA,IEA,IEA,IEA,IBA IEA,IBA IEA,IEA,IEA,IEA,IEA,IBA IEA,IDA IMP IBA IEA,IBA IEA,IBA IEA,IBA,IEA,IEA,IEA,IBA IEA,IBA,IEA,IEA,IEA,IEA,IEA,IEA,ISS IEA,IMP,IMP IBA IEA,IDA IMP IBA IEA,IDA,IBA,IEA,IDA,IEA,IEA,IBA IEA,IEA,IBA IEA,IDA IBA,IBA IEA,IEA,IDA IMP IGI ISS IBA IEA,IBA IEA,IBA IEA,IEA,IMP IBA,IEA,IEA,IBA IEA,IEA,IDA IEA…	ENSBTAG00000013108	TRUE	HK2
query_1	TRUE	0.023438	11911	484	351	0.725207	0.0294686	GO:0008152	GO:BP	metabolic process	18832	3159	GO:0008150	IEA,IBA IEA,IEA,IBA IEA,IDA IMP IBA IEA,IBA,IEA,IDA IBA IEA,IEA,IEA,IEA,IBA IEA,IEA,IEA,IEA,IBA IEA,IBA IEA,IEA,IEA,IEA,IEA,IBA IEA,IDA IMP IBA IEA,IBA IEA,IBA IEA,IBA,IEA,IEA,IEA,IBA IEA,IBA,IEA,IEA,IEA,IEA,IEA,IEA,ISS IEA,IMP,IMP IBA IEA,IDA IMP IBA IEA,IDA,IBA,IEA,IDA,IEA,IEA,IBA IEA,IEA,IBA IEA,IDA IBA,IBA IEA,IEA,IDA IMP IGI ISS IBA IEA,IBA IEA,IBA IEA,IEA,IMP IBA,IEA,IEA,IBA IEA,IEA,IDA IEA…	ENSBTAG00000050523	TRUE	POU3F3
query_1	TRUE	0.023438	11911	484	351	0.725207	0.0294686	GO:0008152	GO:BP	metabolic process	18832	3159	GO:0008150	IEA,IBA IEA,IEA,IBA IEA,IDA IMP IBA IEA,IBA,IEA,IDA IBA IEA,IEA,IEA,IEA,IBA IEA,IEA,IEA,IEA,IBA IEA,IBA IEA,IEA,IEA,IEA,IEA,IBA IEA,IDA IMP IBA IEA,IBA IEA,IBA IEA,IBA,IEA,IEA,IEA,IBA IEA,IBA,IEA,IEA,IEA,IEA,IEA,IEA,ISS IEA,IMP,IMP IBA IEA,IDA IMP IBA IEA,IDA,IBA,IEA,IDA,IEA,IEA,IBA IEA,IEA,IBA IEA,IDA IBA,IBA IEA,IEA,IDA IMP IGI ISS IBA IEA,IBA IEA,IBA IEA,IEA,IMP IBA,IEA,IEA,IBA IEA,IEA,IDA IEA…	ENSBTAG00000001844	TRUE	MOGS
query_1	TRUE	0.023438	11911	484	351	0.725207	0.0294686	GO:0008152	GO:BP	metabolic process	18832	3159	GO:0008150	IEA,IBA IEA,IEA,IBA IEA,IDA IMP IBA IEA,IBA,IEA,IDA IBA IEA,IEA,IEA,IEA,IBA IEA,IEA,IEA,IEA,IBA IEA,IBA IEA,IEA,IEA,IEA,IEA,IBA IEA,IDA IMP IBA IEA,IBA IEA,IBA IEA,IBA,IEA,IEA,IEA,IBA IEA,IBA,IEA,IEA,IEA,IEA,IEA,IEA,ISS IEA,IMP,IMP IBA IEA,IDA IMP IBA IEA,IDA,IBA,IEA,IDA,IEA,IEA,IBA IEA,IEA,IBA IEA,IDA IBA,IBA IEA,IEA,IDA IMP IGI ISS IBA IEA,IBA IEA,IBA IEA,IEA,IMP IBA,IEA,IEA,IBA IEA,IEA,IDA IEA…	ENSBTAG00000043253	TRUE	U6
query_1	TRUE	0.023438	11911	484	351	0.725207	0.0294686	GO:0008152	GO:BP	metabolic process	18832	3159	GO:0008150	IEA,IBA IEA,IEA,IBA IEA,IDA IMP IBA IEA,IBA,IEA,IDA IBA IEA,IEA,IEA,IEA,IBA IEA,IEA,IEA,IEA,IBA IEA,IBA IEA,IEA,IEA,IEA,IEA,IBA IEA,IDA IMP IBA IEA,IBA IEA,IBA IEA,IBA,IEA,IEA,IEA,IBA IEA,IBA,IEA,IEA,IEA,IEA,IEA,IEA,ISS IEA,IMP,IMP IBA IEA,IDA IMP IBA IEA,IDA,IBA,IEA,IDA,IEA,IEA,IBA IEA,IEA,IBA IEA,IDA IBA,IBA IEA,IEA,IDA IMP IGI ISS IBA IEA,IBA IEA,IBA IEA,IEA,IMP IBA,IEA,IEA,IBA IEA,IEA,IDA IEA…	ENSBTAG00000042285	TRUE	U6
query_1	TRUE	0.023438	11911	484	351	0.725207	0.0294686	GO:0008152	GO:BP	metabolic process	18832	3159	GO:0008150	IEA,IBA IEA,IEA,IBA IEA,IDA IMP IBA IEA,IBA,IEA,IDA IBA IEA,IEA,IEA,IEA,IBA IEA,IEA,IEA,IEA,IBA IEA,IBA IEA,IEA,IEA,IEA,IEA,IBA IEA,IDA IMP IBA IEA,IBA IEA,IBA IEA,IBA,IEA,IEA,IEA,IBA IEA,IBA,IEA,IEA,IEA,IEA,IEA,IEA,ISS IEA,IMP,IMP IBA IEA,IDA IMP IBA IEA,IDA,IBA,IEA,IDA,IEA,IEA,IBA IEA,IEA,IBA IEA,IDA IBA,IBA IEA,IEA,IDA IMP IGI ISS IBA IEA,IBA IEA,IBA IEA,IEA,IMP IBA,IEA,IEA,IBA IEA,IEA,IDA IEA…	ENSBTAG00000064676	TRUE	U6
query_1	TRUE	0.023438	11911	484	351	0.725207	0.0294686	GO:0008152	GO:BP	metabolic process	18832	3159	GO:0008150	IEA,IBA IEA,IEA,IBA IEA,IDA IMP IBA IEA,IBA,IEA,IDA IBA IEA,IEA,IEA,IEA,IBA IEA,IEA,IEA,IEA,IBA IEA,IBA IEA,IEA,IEA,IEA,IEA,IBA IEA,IDA IMP IBA IEA,IBA IEA,IBA IEA,IBA,IEA,IEA,IEA,IBA IEA,IBA,IEA,IEA,IEA,IEA,IEA,IEA,ISS IEA,IMP,IMP IBA IEA,IDA IMP IBA IEA,IDA,IBA,IEA,IDA,IEA,IEA,IBA IEA,IEA,IBA IEA,IDA IBA,IBA IEA,IEA,IDA IMP IGI ISS IBA IEA,IBA IEA,IBA IEA,IEA,IMP IBA,IEA,IEA,IBA IEA,IEA,IDA IEA…	ENSBTAG00000033887	TRUE
query_1	TRUE	0.023438	11911	484	351	0.725207	0.0294686	GO:0008152	GO:BP	metabolic process	18832	3159	GO:0008150	IEA,IBA IEA,IEA,IBA IEA,IDA IMP IBA IEA,IBA,IEA,IDA IBA IEA,IEA,IEA,IEA,IBA IEA,IEA,IEA,IEA,IBA IEA,IBA IEA,IEA,IEA,IEA,IEA,IBA IEA,IDA IMP IBA IEA,IBA IEA,IBA IEA,IBA,IEA,IEA,IEA,IBA IEA,IBA,IEA,IEA,IEA,IEA,IEA,IEA,ISS IEA,IMP,IMP IBA IEA,IDA IMP IBA IEA,IDA,IBA,IEA,IDA,IEA,IEA,IBA IEA,IEA,IBA IEA,IDA IBA,IBA IEA,IEA,IDA IMP IGI ISS IBA IEA,IBA IEA,IBA IEA,IEA,IMP IBA,IEA,IEA,IBA IEA,IEA,IDA IEA…	ENSBTAG00000008035	TRUE
query_1	TRUE	0.023438	11911	484	351	0.725207	0.0294686	GO:0008152	GO:BP	metabolic process	18832	3159	GO:0008150	IEA,IBA IEA,IEA,IBA IEA,IDA IMP IBA IEA,IBA,IEA,IDA IBA IEA,IEA,IEA,IEA,IBA IEA,IEA,IEA,IEA,IBA IEA,IBA IEA,IEA,IEA,IEA,IEA,IBA IEA,IDA IMP IBA IEA,IBA IEA,IBA IEA,IBA,IEA,IEA,IEA,IBA IEA,IBA,IEA,IEA,IEA,IEA,IEA,IEA,ISS IEA,IMP,IMP IBA IEA,IDA IMP IBA IEA,IDA,IBA,IEA,IDA,IEA,IEA,IBA IEA,IEA,IBA IEA,IDA IBA,IBA IEA,IEA,IDA IMP IGI ISS IBA IEA,IBA IEA,IBA IEA,IEA,IMP IBA,IEA,IEA,IBA IEA,IEA,IDA IEA…	ENSBTAG00000055486	TRUE	U6
query_1	TRUE	0.023438	11911	484	351	0.725207	0.0294686	GO:0008152	GO:BP	metabolic process	18832	3159	GO:0008150	IEA,IBA IEA,IEA,IBA IEA,IDA IMP IBA IEA,IBA,IEA,IDA IBA IEA,IEA,IEA,IEA,IBA IEA,IEA,IEA,IEA,IBA IEA,IBA IEA,IEA,IEA,IEA,IEA,IBA IEA,IDA IMP IBA IEA,IBA IEA,IBA IEA,IBA,IEA,IEA,IEA,IBA IEA,IBA,IEA,IEA,IEA,IEA,IEA,IEA,ISS IEA,IMP,IMP IBA IEA,IDA IMP IBA IEA,IDA,IBA,IEA,IDA,IEA,IEA,IBA IEA,IEA,IBA IEA,IDA IBA,IBA IEA,IEA,IDA IMP IGI ISS IBA IEA,IBA IEA,IBA IEA,IEA,IMP IBA,IEA,IEA,IBA IEA,IEA,IDA IEA…	ENSBTAG00000051045	TRUE
query_1	TRUE	0.023438	11911	484	351	0.725207	0.0294686	GO:0008152	GO:BP	metabolic process	18832	3159	GO:0008150	IEA,IBA IEA,IEA,IBA IEA,IDA IMP IBA IEA,IBA,IEA,IDA IBA IEA,IEA,IEA,IEA,IBA IEA,IEA,IEA,IEA,IBA IEA,IBA IEA,IEA,IEA,IEA,IEA,IBA IEA,IDA IMP IBA IEA,IBA IEA,IBA IEA,IBA,IEA,IEA,IEA,IBA IEA,IBA,IEA,IEA,IEA,IEA,IEA,IEA,ISS IEA,IMP,IMP IBA IEA,IDA IMP IBA IEA,IDA,IBA,IEA,IDA,IEA,IEA,IBA IEA,IEA,IBA IEA,IDA IBA,IBA IEA,IEA,IDA IMP IGI ISS IBA IEA,IBA IEA,IBA IEA,IEA,IMP IBA,IEA,IEA,IBA IEA,IEA,IDA IEA…	ENSBTAG00000064000	TRUE	U6
query_1	TRUE	0.023438	11911	484	351	0.725207	0.0294686	GO:0008152	GO:BP	metabolic process	18832	3159	GO:0008150	IEA,IBA IEA,IEA,IBA IEA,IDA IMP IBA IEA,IBA,IEA,IDA IBA IEA,IEA,IEA,IEA,IBA IEA,IEA,IEA,IEA,IBA IEA,IBA IEA,IEA,IEA,IEA,IEA,IBA IEA,IDA IMP IBA IEA,IBA IEA,IBA IEA,IBA,IEA,IEA,IEA,IBA IEA,IBA,IEA,IEA,IEA,IEA,IEA,IEA,ISS IEA,IMP,IMP IBA IEA,IDA IMP IBA IEA,IDA,IBA,IEA,IDA,IEA,IEA,IBA IEA,IEA,IBA IEA,IDA IBA,IBA IEA,IEA,IDA IMP IGI ISS IBA IEA,IBA IEA,IBA IEA,IEA,IMP IBA,IEA,IEA,IBA IEA,IEA,IDA IEA…	ENSBTAG00000043164	TRUE	U6
query_1	TRUE	0.023438	11911	484	351	0.725207	0.0294686	GO:0008152	GO:BP	metabolic process	18832	3159	GO:0008150	IEA,IBA IEA,IEA,IBA IEA,IDA IMP IBA IEA,IBA,IEA,IDA IBA IEA,IEA,IEA,IEA,IBA IEA,IEA,IEA,IEA,IBA IEA,IBA IEA,IEA,IEA,IEA,IEA,IBA IEA,IDA IMP IBA IEA,IBA IEA,IBA IEA,IBA,IEA,IEA,IEA,IBA IEA,IBA,IEA,IEA,IEA,IEA,IEA,IEA,ISS IEA,IMP,IMP IBA IEA,IDA IMP IBA IEA,IDA,IBA,IEA,IDA,IEA,IEA,IBA IEA,IEA,IBA IEA,IDA IBA,IBA IEA,IEA,IDA IMP IGI ISS IBA IEA,IBA IEA,IBA IEA,IEA,IMP IBA,IEA,IEA,IBA IEA,IEA,IDA IEA…	ENSBTAG00000001840	TRUE	INO80B
query_1	TRUE	0.023438	11911	484	351	0.725207	0.0294686	GO:0008152	GO:BP	metabolic process	18832	3159	GO:0008150	IEA,IBA IEA,IEA,IBA IEA,IDA IMP IBA IEA,IBA,IEA,IDA IBA IEA,IEA,IEA,IEA,IBA IEA,IEA,IEA,IEA,IBA IEA,IBA IEA,IEA,IEA,IEA,IEA,IBA IEA,IDA IMP IBA IEA,IBA IEA,IBA IEA,IBA,IEA,IEA,IEA,IBA IEA,IBA,IEA,IEA,IEA,IEA,IEA,IEA,ISS IEA,IMP,IMP IBA IEA,IDA IMP IBA IEA,IDA,IBA,IEA,IDA,IEA,IEA,IBA IEA,IEA,IBA IEA,IDA IBA,IBA IEA,IEA,IDA IMP IGI ISS IBA IEA,IBA IEA,IBA IEA,IEA,IMP IBA,IEA,IEA,IBA IEA,IEA,IDA IEA…	ENSBTAG00000006995	TRUE	SPTBN1
query_1	TRUE	0.023438	11911	484	351	0.725207	0.0294686	GO:0008152	GO:BP	metabolic process	18832	3159	GO:0008150	IEA,IBA IEA,IEA,IBA IEA,IDA IMP IBA IEA,IBA,IEA,IDA IBA IEA,IEA,IEA,IEA,IBA IEA,IEA,IEA,IEA,IBA IEA,IBA IEA,IEA,IEA,IEA,IEA,IBA IEA,IDA IMP IBA IEA,IBA IEA,IBA IEA,IBA,IEA,IEA,IEA,IBA IEA,IBA,IEA,IEA,IEA,IEA,IEA,IEA,ISS IEA,IMP,IMP IBA IEA,IDA IMP IBA IEA,IDA,IBA,IEA,IDA,IEA,IEA,IBA IEA,IEA,IBA IEA,IDA IBA,IBA IEA,IEA,IDA IMP IGI ISS IBA IEA,IBA IEA,IBA IEA,IEA,IMP IBA,IEA,IEA,IBA IEA,IEA,IDA IEA…	ENSBTAG00000011104	TRUE	RTN4
query_1	TRUE	0.023438	11911	484	351	0.725207	0.0294686	GO:0008152	GO:BP	metabolic process	18832	3159	GO:0008150	IEA,IBA IEA,IEA,IBA IEA,IDA IMP IBA IEA,IBA,IEA,IDA IBA IEA,IEA,IEA,IEA,IBA IEA,IEA,IEA,IEA,IBA IEA,IBA IEA,IEA,IEA,IEA,IEA,IBA IEA,IDA IMP IBA IEA,IBA IEA,IBA IEA,IBA,IEA,IEA,IEA,IBA IEA,IBA,IEA,IEA,IEA,IEA,IEA,IEA,ISS IEA,IMP,IMP IBA IEA,IDA IMP IBA IEA,IDA,IBA,IEA,IDA,IEA,IEA,IBA IEA,IEA,IBA IEA,IDA IBA,IBA IEA,IEA,IDA IMP IGI ISS IBA IEA,IBA IEA,IBA IEA,IEA,IMP IBA,IEA,IEA,IBA IEA,IEA,IDA IEA…	ENSBTAG00000015151	TRUE	FOXN2
query_1	TRUE	0.023438	11911	484	351	0.725207	0.0294686	GO:0008152	GO:BP	metabolic process	18832	3159	GO:0008150	IEA,IBA IEA,IEA,IBA IEA,IDA IMP IBA IEA,IBA,IEA,IDA IBA IEA,IEA,IEA,IEA,IBA IEA,IEA,IEA,IEA,IBA IEA,IBA IEA,IEA,IEA,IEA,IEA,IBA IEA,IDA IMP IBA IEA,IBA IEA,IBA IEA,IBA,IEA,IEA,IEA,IBA IEA,IBA,IEA,IEA,IEA,IEA,IEA,IEA,ISS IEA,IMP,IMP IBA IEA,IDA IMP IBA IEA,IDA,IBA,IEA,IDA,IEA,IEA,IBA IEA,IEA,IBA IEA,IDA IBA,IBA IEA,IEA,IDA IMP IGI ISS IBA IEA,IBA IEA,IBA IEA,IEA,IMP IBA,IEA,IEA,IBA IEA,IEA,IDA IEA…	ENSBTAG00000023999	TRUE	GTF2A1L
query_1	TRUE	0.023438	11911	484	351	0.725207	0.0294686	GO:0008152	GO:BP	metabolic process	18832	3159	GO:0008150	IEA,IBA IEA,IEA,IBA IEA,IDA IMP IBA IEA,IBA,IEA,IDA IBA IEA,IEA,IEA,IEA,IBA IEA,IEA,IEA,IEA,IBA IEA,IBA IEA,IEA,IEA,IEA,IEA,IBA IEA,IDA IMP IBA IEA,IBA IEA,IBA IEA,IBA,IEA,IEA,IEA,IBA IEA,IBA,IEA,IEA,IEA,IEA,IEA,IEA,ISS IEA,IMP,IMP IBA IEA,IDA IMP IBA IEA,IDA,IBA,IEA,IDA,IEA,IEA,IBA IEA,IEA,IBA IEA,IDA IBA,IBA IEA,IEA,IDA IMP IGI ISS IBA IEA,IBA IEA,IBA IEA,IEA,IMP IBA,IEA,IEA,IBA IEA,IEA,IDA IEA…	ENSBTAG00000016573	TRUE	LHCGR
query_1	TRUE	0.023438	11911	484	351	0.725207	0.0294686	GO:0008152	GO:BP	metabolic process	18832	3159	GO:0008150	IEA,IBA IEA,IEA,IBA IEA,IDA IMP IBA IEA,IBA,IEA,IDA IBA IEA,IEA,IEA,IEA,IBA IEA,IEA,IEA,IEA,IBA IEA,IBA IEA,IEA,IEA,IEA,IEA,IBA IEA,IDA IMP IBA IEA,IBA IEA,IBA IEA,IBA,IEA,IEA,IEA,IBA IEA,IBA,IEA,IEA,IEA,IEA,IEA,IEA,ISS IEA,IMP,IMP IBA IEA,IDA IMP IBA IEA,IDA,IBA,IEA,IDA,IEA,IEA,IBA IEA,IEA,IBA IEA,IDA IBA,IBA IEA,IEA,IDA IMP IGI ISS IBA IEA,IBA IEA,IBA IEA,IEA,IMP IBA,IEA,IEA,IBA IEA,IEA,IDA IEA…	ENSBTAG00000027015	TRUE
query_1	TRUE	0.023438	11911	484	351	0.725207	0.0294686	GO:0008152	GO:BP	metabolic process	18832	3159	GO:0008150	IEA,IBA IEA,IEA,IBA IEA,IDA IMP IBA IEA,IBA,IEA,IDA IBA IEA,IEA,IEA,IEA,IBA IEA,IEA,IEA,IEA,IBA IEA,IBA IEA,IEA,IEA,IEA,IEA,IBA IEA,IDA IMP IBA IEA,IBA IEA,IBA IEA,IBA,IEA,IEA,IEA,IBA IEA,IBA,IEA,IEA,IEA,IEA,IEA,IEA,ISS IEA,IMP,IMP IBA IEA,IDA IMP IBA IEA,IDA,IBA,IEA,IDA,IEA,IEA,IBA IEA,IEA,IBA IEA,IDA IBA,IBA IEA,IEA,IDA IMP IGI ISS IBA IEA,IBA IEA,IBA IEA,IEA,IMP IBA,IEA,IEA,IBA IEA,IEA,IDA IEA…	ENSBTAG00000032424	TRUE	FSHR
query_1	TRUE	0.023438	11911	484	351	0.725207	0.0294686	GO:0008152	GO:BP	metabolic process	18832	3159	GO:0008150	IEA,IBA IEA,IEA,IBA IEA,IDA IMP IBA IEA,IBA,IEA,IDA IBA IEA,IEA,IEA,IEA,IBA IEA,IEA,IEA,IEA,IBA IEA,IBA IEA,IEA,IEA,IEA,IEA,IBA IEA,IDA IMP IBA IEA,IBA IEA,IBA IEA,IBA,IEA,IEA,IEA,IBA IEA,IBA,IEA,IEA,IEA,IEA,IEA,IEA,ISS IEA,IMP,IMP IBA IEA,IDA IMP IBA IEA,IDA,IBA,IEA,IDA,IEA,IEA,IBA IEA,IEA,IBA IEA,IDA IBA,IBA IEA,IEA,IDA IMP IGI ISS IBA IEA,IBA IEA,IBA IEA,IEA,IMP IBA,IEA,IEA,IBA IEA,IEA,IDA IEA…	ENSBTAG00000015473	TRUE	RPS27A
query_1	TRUE	0.023438	11911	484	351	0.725207	0.0294686	GO:0008152	GO:BP	metabolic process	18832	3159	GO:0008150	IEA,IBA IEA,IEA,IBA IEA,IDA IMP IBA IEA,IBA,IEA,IDA IBA IEA,IEA,IEA,IEA,IBA IEA,IEA,IEA,IEA,IBA IEA,IBA IEA,IEA,IEA,IEA,IEA,IBA IEA,IDA IMP IBA IEA,IBA IEA,IBA IEA,IBA,IEA,IEA,IEA,IBA IEA,IBA,IEA,IEA,IEA,IEA,IEA,IEA,ISS IEA,IMP,IMP IBA IEA,IDA IMP IBA IEA,IDA,IBA,IEA,IDA,IEA,IEA,IBA IEA,IEA,IBA IEA,IDA IBA,IBA IEA,IEA,IDA IMP IGI ISS IBA IEA,IBA IEA,IBA IEA,IEA,IMP IBA,IEA,IEA,IBA IEA,IEA,IDA IEA…	ENSBTAG00000015481	TRUE	MTIF2
query_1	TRUE	0.023438	11911	484	351	0.725207	0.0294686	GO:0008152	GO:BP	metabolic process	18832	3159	GO:0008150	IEA,IBA IEA,IEA,IBA IEA,IDA IMP IBA IEA,IBA,IEA,IDA IBA IEA,IEA,IEA,IEA,IBA IEA,IEA,IEA,IEA,IBA IEA,IBA IEA,IEA,IEA,IEA,IEA,IBA IEA,IDA IMP IBA IEA,IBA IEA,IBA IEA,IBA,IEA,IEA,IEA,IBA IEA,IBA,IEA,IEA,IEA,IEA,IEA,IEA,ISS IEA,IMP,IMP IBA IEA,IDA IMP IBA IEA,IDA,IBA,IEA,IDA,IEA,IEA,IBA IEA,IEA,IBA IEA,IDA IBA,IBA IEA,IEA,IDA IMP IGI ISS IBA IEA,IBA IEA,IBA IEA,IEA,IMP IBA,IEA,IEA,IBA IEA,IEA,IDA IEA…	ENSBTAG00000017460	TRUE	PRORSD1
query_1	TRUE	0.023438	11911	484	351	0.725207	0.0294686	GO:0008152	GO:BP	metabolic process	18832	3159	GO:0008150	IEA,IBA IEA,IEA,IBA IEA,IDA IMP IBA IEA,IBA,IEA,IDA IBA IEA,IEA,IEA,IEA,IBA IEA,IEA,IEA,IEA,IBA IEA,IBA IEA,IEA,IEA,IEA,IEA,IBA IEA,IDA IMP IBA IEA,IBA IEA,IBA IEA,IBA,IEA,IEA,IEA,IBA IEA,IBA,IEA,IEA,IEA,IEA,IEA,IEA,ISS IEA,IMP,IMP IBA IEA,IDA IMP IBA IEA,IDA,IBA,IEA,IDA,IEA,IEA,IBA IEA,IEA,IBA IEA,IDA IBA,IBA IEA,IEA,IDA IMP IGI ISS IBA IEA,IBA IEA,IBA IEA,IEA,IMP IBA,IEA,IEA,IBA IEA,IEA,IDA IEA…	ENSBTAG00000000545	TRUE	PPP4R3B
query_1	TRUE	0.023438	11911	484	351	0.725207	0.0294686	GO:0008152	GO:BP	metabolic process	18832	3159	GO:0008150	IEA,IBA IEA,IEA,IBA IEA,IDA IMP IBA IEA,IBA,IEA,IDA IBA IEA,IEA,IEA,IEA,IBA IEA,IEA,IEA,IEA,IBA IEA,IBA IEA,IEA,IEA,IEA,IEA,IBA IEA,IDA IMP IBA IEA,IBA IEA,IBA IEA,IBA,IEA,IEA,IEA,IBA IEA,IBA,IEA,IEA,IEA,IEA,IEA,IEA,ISS IEA,IMP,IMP IBA IEA,IDA IMP IBA IEA,IDA,IBA,IEA,IDA,IEA,IEA,IBA IEA,IEA,IBA IEA,IDA IBA,IBA IEA,IEA,IDA IMP IGI ISS IBA IEA,IBA IEA,IBA IEA,IEA,IMP IBA,IEA,IEA,IBA IEA,IEA,IDA IEA…	ENSBTAG00000008909	TRUE	PNPT1
query_1	TRUE	0.023438	11911	484	351	0.725207	0.0294686	GO:0008152	GO:BP	metabolic process	18832	3159	GO:0008150	IEA,IBA IEA,IEA,IBA IEA,IDA IMP IBA IEA,IBA,IEA,IDA IBA IEA,IEA,IEA,IEA,IBA IEA,IEA,IEA,IEA,IBA IEA,IBA IEA,IEA,IEA,IEA,IEA,IBA IEA,IDA IMP IBA IEA,IBA IEA,IBA IEA,IBA,IEA,IEA,IEA,IBA IEA,IBA,IEA,IEA,IEA,IEA,IEA,IEA,ISS IEA,IMP,IMP IBA IEA,IDA IMP IBA IEA,IDA,IBA,IEA,IDA,IEA,IEA,IBA IEA,IEA,IBA IEA,IDA IBA,IBA IEA,IEA,IDA IMP IGI ISS IBA IEA,IBA IEA,IBA IEA,IEA,IMP IBA,IEA,IEA,IBA IEA,IEA,IDA IEA…	ENSBTAG00000017448	TRUE	EFEMP1
query_1	TRUE	0.023438	11911	484	351	0.725207	0.0294686	GO:0008152	GO:BP	metabolic process	18832	3159	GO:0008150	IEA,IBA IEA,IEA,IBA IEA,IDA IMP IBA IEA,IBA,IEA,IDA IBA IEA,IEA,IEA,IEA,IBA IEA,IEA,IEA,IEA,IBA IEA,IBA IEA,IEA,IEA,IEA,IEA,IBA IEA,IDA IMP IBA IEA,IBA IEA,IBA IEA,IBA,IEA,IEA,IEA,IBA IEA,IBA,IEA,IEA,IEA,IEA,IEA,IEA,ISS IEA,IMP,IMP IBA IEA,IDA IMP IBA IEA,IDA,IBA,IEA,IDA,IEA,IEA,IBA IEA,IEA,IBA IEA,IDA IBA,IBA IEA,IEA,IDA IMP IGI ISS IBA IEA,IBA IEA,IBA IEA,IEA,IMP IBA,IEA,IEA,IBA IEA,IEA,IDA IEA…	ENSBTAG00000048532	TRUE
query_1	TRUE	0.023438	11911	484	351	0.725207	0.0294686	GO:0008152	GO:BP	metabolic process	18832	3159	GO:0008150	IEA,IBA IEA,IEA,IBA IEA,IDA IMP IBA IEA,IBA,IEA,IDA IBA IEA,IEA,IEA,IEA,IBA IEA,IEA,IEA,IEA,IBA IEA,IBA IEA,IEA,IEA,IEA,IEA,IBA IEA,IDA IMP IBA IEA,IBA IEA,IBA IEA,IBA,IEA,IEA,IEA,IBA IEA,IBA,IEA,IEA,IEA,IEA,IEA,IEA,ISS IEA,IMP,IMP IBA IEA,IDA IMP IBA IEA,IDA,IBA,IEA,IDA,IEA,IEA,IBA IEA,IEA,IBA IEA,IDA IBA,IBA IEA,IEA,IDA IMP IGI ISS IBA IEA,IBA IEA,IBA IEA,IEA,IMP IBA,IEA,IEA,IBA IEA,IEA,IDA IEA…	ENSBTAG00000019458	TRUE	ASB3
query_1	TRUE	0.023438	11911	484	351	0.725207	0.0294686	GO:0008152	GO:BP	metabolic process	18832	3159	GO:0008150	IEA,IBA IEA,IEA,IBA IEA,IDA IMP IBA IEA,IBA,IEA,IDA IBA IEA,IEA,IEA,IEA,IBA IEA,IEA,IEA,IEA,IBA IEA,IBA IEA,IEA,IEA,IEA,IEA,IBA IEA,IDA IMP IBA IEA,IBA IEA,IBA IEA,IBA,IEA,IEA,IEA,IBA IEA,IBA,IEA,IEA,IEA,IEA,IEA,IEA,ISS IEA,IMP,IMP IBA IEA,IDA IMP IBA IEA,IDA,IBA,IEA,IDA,IEA,IEA,IBA IEA,IEA,IBA IEA,IDA IBA,IBA IEA,IEA,IDA IMP IGI ISS IBA IEA,IBA IEA,IBA IEA,IEA,IMP IBA,IEA,IEA,IBA IEA,IEA,IDA IEA…	ENSBTAG00000019459	TRUE	CHAC2
query_1	TRUE	0.023438	11911	484	351	0.725207	0.0294686	GO:0008152	GO:BP	metabolic process	18832	3159	GO:0008150	IEA,IBA IEA,IEA,IBA IEA,IDA IMP IBA IEA,IBA,IEA,IDA IBA IEA,IEA,IEA,IEA,IBA IEA,IEA,IEA,IEA,IBA IEA,IBA IEA,IEA,IEA,IEA,IEA,IBA IEA,IDA IMP IBA IEA,IBA IEA,IBA IEA,IBA,IEA,IEA,IEA,IBA IEA,IBA,IEA,IEA,IEA,IEA,IEA,IEA,ISS IEA,IMP,IMP IBA IEA,IDA IMP IBA IEA,IDA,IBA,IEA,IDA,IEA,IEA,IBA IEA,IEA,IBA IEA,IDA IBA,IBA IEA,IEA,IDA IMP IGI ISS IBA IEA,IBA IEA,IBA IEA,IEA,IMP IBA,IEA,IEA,IBA IEA,IEA,IDA IEA…	ENSBTAG00000008068	TRUE	ERLEC1
query_1	TRUE	0.023438	11911	484	351	0.725207	0.0294686	GO:0008152	GO:BP	metabolic process	18832	3159	GO:0008150	IEA,IBA IEA,IEA,IBA IEA,IDA IMP IBA IEA,IBA,IEA,IDA IBA IEA,IEA,IEA,IEA,IBA IEA,IEA,IEA,IEA,IBA IEA,IBA IEA,IEA,IEA,IEA,IEA,IBA IEA,IDA IMP IBA IEA,IBA IEA,IBA IEA,IBA,IEA,IEA,IEA,IBA IEA,IBA,IEA,IEA,IEA,IEA,IEA,IEA,ISS IEA,IMP,IMP IBA IEA,IDA IMP IBA IEA,IDA,IBA,IEA,IDA,IEA,IEA,IBA IEA,IEA,IBA IEA,IDA IBA,IBA IEA,IEA,IDA IMP IGI ISS IBA IEA,IBA IEA,IBA IEA,IEA,IMP IBA,IEA,IEA,IBA IEA,IEA,IDA IEA…	ENSBTAG00000020262	TRUE	PSME4
query_1	TRUE	0.023438	11911	484	351	0.725207	0.0294686	GO:0008152	GO:BP	metabolic process	18832	3159	GO:0008150	IEA,IBA IEA,IEA,IBA IEA,IDA IMP IBA IEA,IBA,IEA,IDA IBA IEA,IEA,IEA,IEA,IBA IEA,IEA,IEA,IEA,IBA IEA,IBA IEA,IEA,IEA,IEA,IEA,IBA IEA,IDA IMP IBA IEA,IBA IEA,IBA IEA,IBA,IEA,IEA,IEA,IBA IEA,IBA,IEA,IEA,IEA,IEA,IEA,IEA,ISS IEA,IMP,IMP IBA IEA,IDA IMP IBA IEA,IDA,IBA,IEA,IDA,IEA,IEA,IBA IEA,IEA,IBA IEA,IDA IBA,IBA IEA,IEA,IDA IMP IGI ISS IBA IEA,IBA IEA,IBA IEA,IEA,IMP IBA,IEA,IEA,IBA IEA,IEA,IDA IEA…	ENSBTAG00000024019	TRUE
query_1	TRUE	0.023438	11911	484	351	0.725207	0.0294686	GO:0008152	GO:BP	metabolic process	18832	3159	GO:0008150	IEA,IBA IEA,IEA,IBA IEA,IDA IMP IBA IEA,IBA,IEA,IDA IBA IEA,IEA,IEA,IEA,IBA IEA,IEA,IEA,IEA,IBA IEA,IBA IEA,IEA,IEA,IEA,IEA,IBA IEA,IDA IMP IBA IEA,IBA IEA,IBA IEA,IBA,IEA,IEA,IEA,IBA IEA,IBA,IEA,IEA,IEA,IEA,IEA,IEA,ISS IEA,IMP,IMP IBA IEA,IDA IMP IBA IEA,IDA,IBA,IEA,IDA,IEA,IEA,IBA IEA,IEA,IBA IEA,IDA IBA,IBA IEA,IEA,IDA IMP IGI ISS IBA IEA,IBA IEA,IBA IEA,IEA,IMP IBA,IEA,IEA,IBA IEA,IEA,IDA IEA…	ENSBTAG00000052116	TRUE
query_1	TRUE	0.023438	11911	484	351	0.725207	0.0294686	GO:0008152	GO:BP	metabolic process	18832	3159	GO:0008150	IEA,IBA IEA,IEA,IBA IEA,IDA IMP IBA IEA,IBA,IEA,IDA IBA IEA,IEA,IEA,IEA,IBA IEA,IEA,IEA,IEA,IBA IEA,IBA IEA,IEA,IEA,IEA,IEA,IBA IEA,IDA IMP IBA IEA,IBA IEA,IBA IEA,IBA,IEA,IEA,IEA,IBA IEA,IBA,IEA,IEA,IEA,IEA,IEA,IEA,ISS IEA,IMP,IMP IBA IEA,IDA IMP IBA IEA,IDA,IBA,IEA,IDA,IEA,IEA,IBA IEA,IEA,IBA IEA,IDA IBA,IBA IEA,IEA,IDA IMP IGI ISS IBA IEA,IBA IEA,IBA IEA,IEA,IMP IBA,IEA,IEA,IBA IEA,IEA,IDA IEA…	ENSBTAG00000030305	TRUE
query_1	TRUE	0.023438	11911	484	351	0.725207	0.0294686	GO:0008152	GO:BP	metabolic process	18832	3159	GO:0008150	IEA,IBA IEA,IEA,IBA IEA,IDA IMP IBA IEA,IBA,IEA,IDA IBA IEA,IEA,IEA,IEA,IBA IEA,IEA,IEA,IEA,IBA IEA,IBA IEA,IEA,IEA,IEA,IEA,IBA IEA,IDA IMP IBA IEA,IBA IEA,IBA IEA,IBA,IEA,IEA,IEA,IBA IEA,IBA,IEA,IEA,IEA,IEA,IEA,IEA,ISS IEA,IMP,IMP IBA IEA,IDA IMP IBA IEA,IDA,IBA,IEA,IDA,IEA,IEA,IBA IEA,IEA,IBA IEA,IDA IBA,IBA IEA,IEA,IDA IMP IGI ISS IBA IEA,IBA IEA,IBA IEA,IEA,IMP IBA,IEA,IEA,IBA IEA,IEA,IDA IEA…	ENSBTAG00000002943	TRUE
query_1	TRUE	0.023438	11911	484	351	0.725207	0.0294686	GO:0008152	GO:BP	metabolic process	18832	3159	GO:0008150	IEA,IBA IEA,IEA,IBA IEA,IDA IMP IBA IEA,IBA,IEA,IDA IBA IEA,IEA,IEA,IEA,IBA IEA,IEA,IEA,IEA,IBA IEA,IBA IEA,IEA,IEA,IEA,IEA,IBA IEA,IDA IMP IBA IEA,IBA IEA,IBA IEA,IBA,IEA,IEA,IEA,IBA IEA,IBA,IEA,IEA,IEA,IEA,IEA,IEA,ISS IEA,IMP,IMP IBA IEA,IDA IMP IBA IEA,IDA,IBA,IEA,IDA,IEA,IEA,IBA IEA,IEA,IBA IEA,IDA IBA,IBA IEA,IEA,IDA IMP IGI ISS IBA IEA,IBA IEA,IBA IEA,IEA,IMP IBA,IEA,IEA,IBA IEA,IEA,IDA IEA…	ENSBTAG00000042750	TRUE
query_1	TRUE	0.023438	11911	484	351	0.725207	0.0294686	GO:0008152	GO:BP	metabolic process	18832	3159	GO:0008150	IEA,IBA IEA,IEA,IBA IEA,IDA IMP IBA IEA,IBA,IEA,IDA IBA IEA,IEA,IEA,IEA,IBA IEA,IEA,IEA,IEA,IBA IEA,IBA IEA,IEA,IEA,IEA,IEA,IBA IEA,IDA IMP IBA IEA,IBA IEA,IBA IEA,IBA,IEA,IEA,IEA,IBA IEA,IBA,IEA,IEA,IEA,IEA,IEA,IEA,ISS IEA,IMP,IMP IBA IEA,IDA IMP IBA IEA,IDA,IBA,IEA,IDA,IEA,IEA,IBA IEA,IEA,IBA IEA,IDA IBA,IBA IEA,IEA,IDA IMP IGI ISS IBA IEA,IBA IEA,IBA IEA,IEA,IMP IBA,IEA,IEA,IBA IEA,IEA,IDA IEA…	ENSBTAG00000030046	TRUE	bta-mir-216b
query_1	TRUE	0.023438	11911	484	351	0.725207	0.0294686	GO:0008152	GO:BP	metabolic process	18832	3159	GO:0008150	IEA,IBA IEA,IEA,IBA IEA,IDA IMP IBA IEA,IBA,IEA,IDA IBA IEA,IEA,IEA,IEA,IBA IEA,IEA,IEA,IEA,IBA IEA,IBA IEA,IEA,IEA,IEA,IEA,IBA IEA,IDA IMP IBA IEA,IBA IEA,IBA IEA,IBA,IEA,IEA,IEA,IBA IEA,IBA,IEA,IEA,IEA,IEA,IEA,IEA,ISS IEA,IMP,IMP IBA IEA,IDA IMP IBA IEA,IDA,IBA,IEA,IDA,IEA,IEA,IBA IEA,IEA,IBA IEA,IDA IBA,IBA IEA,IEA,IDA IMP IGI ISS IBA IEA,IBA IEA,IBA IEA,IEA,IMP IBA,IEA,IEA,IBA IEA,IEA,IDA IEA…	ENSBTAG00000029903	TRUE	bta-mir-216a
query_1	TRUE	0.023438	11911	484	351	0.725207	0.0294686	GO:0008152	GO:BP	metabolic process	18832	3159	GO:0008150	IEA,IBA IEA,IEA,IBA IEA,IDA IMP IBA IEA,IBA,IEA,IDA IBA IEA,IEA,IEA,IEA,IBA IEA,IEA,IEA,IEA,IBA IEA,IBA IEA,IEA,IEA,IEA,IEA,IBA IEA,IDA IMP IBA IEA,IBA IEA,IBA IEA,IBA,IEA,IEA,IEA,IBA IEA,IBA,IEA,IEA,IEA,IEA,IEA,IEA,ISS IEA,IMP,IMP IBA IEA,IDA IMP IBA IEA,IDA,IBA,IEA,IDA,IEA,IEA,IBA IEA,IEA,IBA IEA,IDA IBA,IBA IEA,IEA,IDA IMP IGI ISS IBA IEA,IBA IEA,IBA IEA,IEA,IMP IBA,IEA,IEA,IBA IEA,IEA,IDA IEA…	ENSBTAG00000036435	TRUE	bta-mir-217
query_1	TRUE	0.023438	11911	484	351	0.725207	0.0294686	GO:0008152	GO:BP	metabolic process	18832	3159	GO:0008150	IEA,IBA IEA,IEA,IBA IEA,IDA IMP IBA IEA,IBA,IEA,IDA IBA IEA,IEA,IEA,IEA,IBA IEA,IEA,IEA,IEA,IBA IEA,IBA IEA,IEA,IEA,IEA,IEA,IBA IEA,IDA IMP IBA IEA,IBA IEA,IBA IEA,IBA,IEA,IEA,IEA,IBA IEA,IBA,IEA,IEA,IEA,IEA,IEA,IEA,ISS IEA,IMP,IMP IBA IEA,IDA IMP IBA IEA,IDA,IBA,IEA,IDA,IEA,IEA,IBA IEA,IEA,IBA IEA,IDA IBA,IBA IEA,IEA,IDA IMP IGI ISS IBA IEA,IBA IEA,IBA IEA,IEA,IMP IBA,IEA,IEA,IBA IEA,IEA,IDA IEA…	ENSBTAG00000019628	TRUE	EDAR
query_1	TRUE	0.023438	11911	484	351	0.725207	0.0294686	GO:0008152	GO:BP	metabolic process	18832	3159	GO:0008150	IEA,IBA IEA,IEA,IBA IEA,IDA IMP IBA IEA,IBA,IEA,IDA IBA IEA,IEA,IEA,IEA,IBA IEA,IEA,IEA,IEA,IBA IEA,IBA IEA,IEA,IEA,IEA,IEA,IBA IEA,IDA IMP IBA IEA,IBA IEA,IBA IEA,IBA,IEA,IEA,IEA,IBA IEA,IBA,IEA,IEA,IEA,IEA,IEA,IEA,ISS IEA,IMP,IMP IBA IEA,IDA IMP IBA IEA,IDA,IBA,IEA,IDA,IEA,IEA,IBA IEA,IEA,IBA IEA,IDA IBA,IBA IEA,IEA,IDA IMP IGI ISS IBA IEA,IBA IEA,IBA IEA,IEA,IMP IBA,IEA,IEA,IBA IEA,IEA,IDA IEA…	ENSBTAG00000033801	TRUE	VRK2
query_1	TRUE	0.023438	11911	484	351	0.725207	0.0294686	GO:0008152	GO:BP	metabolic process	18832	3159	GO:0008150	IEA,IBA IEA,IEA,IBA IEA,IDA IMP IBA IEA,IBA,IEA,IDA IBA IEA,IEA,IEA,IEA,IBA IEA,IEA,IEA,IEA,IBA IEA,IBA IEA,IEA,IEA,IEA,IEA,IBA IEA,IDA IMP IBA IEA,IBA IEA,IBA IEA,IBA,IEA,IEA,IEA,IBA IEA,IBA,IEA,IEA,IEA,IEA,IEA,IEA,ISS IEA,IMP,IMP IBA IEA,IDA IMP IBA IEA,IDA,IBA,IEA,IDA,IEA,IEA,IBA IEA,IEA,IBA IEA,IDA IBA,IBA IEA,IEA,IDA IMP IGI ISS IBA IEA,IBA IEA,IBA IEA,IEA,IMP IBA,IEA,IEA,IBA IEA,IEA,IDA IEA…	ENSBTAG00000005870	TRUE	FANCL
query_1	TRUE	0.023438	11911	484	351	0.725207	0.0294686	GO:0008152	GO:BP	metabolic process	18832	3159	GO:0008150	IEA,IBA IEA,IEA,IBA IEA,IDA IMP IBA IEA,IBA,IEA,IDA IBA IEA,IEA,IEA,IEA,IBA IEA,IEA,IEA,IEA,IBA IEA,IBA IEA,IEA,IEA,IEA,IEA,IBA IEA,IDA IMP IBA IEA,IBA IEA,IBA IEA,IBA,IEA,IEA,IEA,IBA IEA,IBA,IEA,IEA,IEA,IEA,IEA,IEA,ISS IEA,IMP,IMP IBA IEA,IDA IMP IBA IEA,IDA,IBA,IEA,IDA,IEA,IEA,IBA IEA,IEA,IBA IEA,IDA IBA,IBA IEA,IEA,IDA IMP IGI ISS IBA IEA,IBA IEA,IBA IEA,IEA,IMP IBA,IEA,IEA,IBA IEA,IEA,IDA IEA…	ENSBTAG00000004352	TRUE	SLC5A7
query_1	TRUE	0.023438	11911	484	351	0.725207	0.0294686	GO:0008152	GO:BP	metabolic process	18832	3159	GO:0008150	IEA,IBA IEA,IEA,IBA IEA,IDA IMP IBA IEA,IBA,IEA,IDA IBA IEA,IEA,IEA,IEA,IBA IEA,IEA,IEA,IEA,IBA IEA,IBA IEA,IEA,IEA,IEA,IEA,IBA IEA,IDA IMP IBA IEA,IBA IEA,IBA IEA,IBA,IEA,IEA,IEA,IBA IEA,IBA,IEA,IEA,IEA,IEA,IEA,IEA,ISS IEA,IMP,IMP IBA IEA,IDA IMP IBA IEA,IDA,IBA,IEA,IDA,IEA,IEA,IBA IEA,IEA,IBA IEA,IDA IBA,IBA IEA,IEA,IDA IMP IGI ISS IBA IEA,IBA IEA,IBA IEA,IEA,IMP IBA,IEA,IEA,IBA IEA,IEA,IDA IEA…	ENSBTAG00000000152	TRUE	RANBP2
query_1	TRUE	0.023438	11911	484	351	0.725207	0.0294686	GO:0008152	GO:BP	metabolic process	18832	3159	GO:0008150	IEA,IBA IEA,IEA,IBA IEA,IDA IMP IBA IEA,IBA,IEA,IDA IBA IEA,IEA,IEA,IEA,IBA IEA,IEA,IEA,IEA,IBA IEA,IBA IEA,IEA,IEA,IEA,IEA,IBA IEA,IDA IMP IBA IEA,IBA IEA,IBA IEA,IBA,IEA,IEA,IEA,IBA IEA,IBA,IEA,IEA,IEA,IEA,IEA,IEA,ISS IEA,IMP,IMP IBA IEA,IDA IMP IBA IEA,IDA,IBA,IEA,IDA,IEA,IEA,IBA IEA,IEA,IBA IEA,IDA IBA,IBA IEA,IEA,IDA IMP IGI ISS IBA IEA,IBA IEA,IBA IEA,IEA,IMP IBA,IEA,IEA,IBA IEA,IEA,IDA IEA…	ENSBTAG00000048348	TRUE
query_1	TRUE	0.023438	11911	484	351	0.725207	0.0294686	GO:0008152	GO:BP	metabolic process	18832	3159	GO:0008150	IEA,IBA IEA,IEA,IBA IEA,IDA IMP IBA IEA,IBA,IEA,IDA IBA IEA,IEA,IEA,IEA,IBA IEA,IEA,IEA,IEA,IBA IEA,IBA IEA,IEA,IEA,IEA,IEA,IBA IEA,IDA IMP IBA IEA,IBA IEA,IBA IEA,IBA,IEA,IEA,IEA,IBA IEA,IBA,IEA,IEA,IEA,IEA,IEA,IEA,ISS IEA,IMP,IMP IBA IEA,IDA IMP IBA IEA,IDA,IBA,IEA,IDA,IEA,IEA,IBA IEA,IEA,IBA IEA,IDA IBA,IBA IEA,IEA,IDA IMP IGI ISS IBA IEA,IBA IEA,IBA IEA,IEA,IMP IBA,IEA,IEA,IBA IEA,IEA,IDA IEA…	ENSBTAG00000016534	TRUE	BCL11A
query_1	TRUE	0.023438	11911	484	351	0.725207	0.0294686	GO:0008152	GO:BP	metabolic process	18832	3159	GO:0008150	IEA,IBA IEA,IEA,IBA IEA,IDA IMP IBA IEA,IBA,IEA,IDA IBA IEA,IEA,IEA,IEA,IBA IEA,IEA,IEA,IEA,IBA IEA,IBA IEA,IEA,IEA,IEA,IEA,IBA IEA,IDA IMP IBA IEA,IBA IEA,IBA IEA,IBA,IEA,IEA,IEA,IBA IEA,IBA,IEA,IEA,IEA,IEA,IEA,IEA,ISS IEA,IMP,IMP IBA IEA,IDA IMP IBA IEA,IDA,IBA,IEA,IDA,IEA,IEA,IBA IEA,IEA,IBA IEA,IDA IBA,IBA IEA,IEA,IDA IMP IGI ISS IBA IEA,IBA IEA,IBA IEA,IEA,IMP IBA,IEA,IEA,IBA IEA,IEA,IDA IEA…	ENSBTAG00000007414	TRUE	PAPOLG
query_1	TRUE	0.023438	11911	484	351	0.725207	0.0294686	GO:0008152	GO:BP	metabolic process	18832	3159	GO:0008150	IEA,IBA IEA,IEA,IBA IEA,IDA IMP IBA IEA,IBA,IEA,IDA IBA IEA,IEA,IEA,IEA,IBA IEA,IEA,IEA,IEA,IBA IEA,IBA IEA,IEA,IEA,IEA,IEA,IBA IEA,IDA IMP IBA IEA,IBA IEA,IBA IEA,IBA,IEA,IEA,IEA,IBA IEA,IBA,IEA,IEA,IEA,IEA,IEA,IEA,ISS IEA,IMP,IMP IBA IEA,IDA IMP IBA IEA,IDA,IBA,IEA,IDA,IEA,IEA,IBA IEA,IEA,IBA IEA,IDA IBA,IBA IEA,IEA,IDA IMP IGI ISS IBA IEA,IBA IEA,IBA IEA,IEA,IMP IBA,IEA,IEA,IBA IEA,IEA,IDA IEA…	ENSBTAG00000015386	TRUE	REL
query_1	TRUE	0.023438	11911	484	351	0.725207	0.0294686	GO:0008152	GO:BP	metabolic process	18832	3159	GO:0008150	IEA,IBA IEA,IEA,IBA IEA,IDA IMP IBA IEA,IBA,IEA,IDA IBA IEA,IEA,IEA,IEA,IBA IEA,IEA,IEA,IEA,IBA IEA,IBA IEA,IEA,IEA,IEA,IEA,IBA IEA,IDA IMP IBA IEA,IBA IEA,IBA IEA,IBA,IEA,IEA,IEA,IBA IEA,IBA,IEA,IEA,IEA,IEA,IEA,IEA,ISS IEA,IMP,IMP IBA IEA,IDA IMP IBA IEA,IDA,IBA,IEA,IDA,IEA,IEA,IBA IEA,IEA,IBA IEA,IDA IBA,IBA IEA,IEA,IDA IMP IGI ISS IBA IEA,IBA IEA,IBA IEA,IEA,IMP IBA,IEA,IEA,IBA IEA,IEA,IDA IEA…	ENSBTAG00000009694	TRUE	PUS10
query_1	TRUE	0.023438	11911	484	351	0.725207	0.0294686	GO:0008152	GO:BP	metabolic process	18832	3159	GO:0008150	IEA,IBA IEA,IEA,IBA IEA,IDA IMP IBA IEA,IBA,IEA,IDA IBA IEA,IEA,IEA,IEA,IBA IEA,IEA,IEA,IEA,IBA IEA,IBA IEA,IEA,IEA,IEA,IEA,IBA IEA,IDA IMP IBA IEA,IBA IEA,IBA IEA,IBA,IEA,IEA,IEA,IBA IEA,IBA,IEA,IEA,IEA,IEA,IEA,IEA,ISS IEA,IMP,IMP IBA IEA,IDA IMP IBA IEA,IDA,IBA,IEA,IDA,IEA,IEA,IBA IEA,IEA,IBA IEA,IDA IBA,IBA IEA,IEA,IDA IMP IGI ISS IBA IEA,IBA IEA,IBA IEA,IEA,IMP IBA,IEA,IEA,IBA IEA,IEA,IDA IEA…	ENSBTAG00000005257	TRUE	PEX13
query_1	TRUE	0.023438	11911	484	351	0.725207	0.0294686	GO:0008152	GO:BP	metabolic process	18832	3159	GO:0008150	IEA,IBA IEA,IEA,IBA IEA,IDA IMP IBA IEA,IBA,IEA,IDA IBA IEA,IEA,IEA,IEA,IBA IEA,IEA,IEA,IEA,IBA IEA,IBA IEA,IEA,IEA,IEA,IEA,IBA IEA,IDA IMP IBA IEA,IBA IEA,IBA IEA,IBA,IEA,IEA,IEA,IBA IEA,IBA,IEA,IEA,IEA,IEA,IEA,IEA,ISS IEA,IMP,IMP IBA IEA,IDA IMP IBA IEA,IDA,IBA,IEA,IDA,IEA,IEA,IBA IEA,IEA,IBA IEA,IDA IBA,IBA IEA,IEA,IDA IMP IGI ISS IBA IEA,IBA IEA,IBA IEA,IEA,IMP IBA,IEA,IEA,IBA IEA,IEA,IDA IEA…	ENSBTAG00000024000	TRUE	ATOH8
query_1	TRUE	0.023438	11911	484	351	0.725207	0.0294686	GO:0008152	GO:BP	metabolic process	18832	3159	GO:0008150	IEA,IBA IEA,IEA,IBA IEA,IDA IMP IBA IEA,IBA,IEA,IDA IBA IEA,IEA,IEA,IEA,IBA IEA,IEA,IEA,IEA,IBA IEA,IBA IEA,IEA,IEA,IEA,IEA,IBA IEA,IDA IMP IBA IEA,IBA IEA,IBA IEA,IBA,IEA,IEA,IEA,IBA IEA,IBA,IEA,IEA,IEA,IEA,IEA,IEA,ISS IEA,IMP,IMP IBA IEA,IDA IMP IBA IEA,IDA,IBA,IEA,IDA,IEA,IEA,IBA IEA,IEA,IBA IEA,IDA IBA,IBA IEA,IEA,IDA IMP IGI ISS IBA IEA,IBA IEA,IBA IEA,IEA,IMP IBA,IEA,IEA,IBA IEA,IEA,IDA IEA…	ENSBTAG00000020947	TRUE	RNF103
query_1	TRUE	0.023438	11911	484	351	0.725207	0.0294686	GO:0008152	GO:BP	metabolic process	18832	3159	GO:0008150	IEA,IBA IEA,IEA,IBA IEA,IDA IMP IBA IEA,IBA,IEA,IDA IBA IEA,IEA,IEA,IEA,IBA IEA,IEA,IEA,IEA,IBA IEA,IBA IEA,IEA,IEA,IEA,IEA,IBA IEA,IDA IMP IBA IEA,IBA IEA,IBA IEA,IBA,IEA,IEA,IEA,IBA IEA,IBA,IEA,IEA,IEA,IEA,IEA,IEA,ISS IEA,IMP,IMP IBA IEA,IDA IMP IBA IEA,IDA,IBA,IEA,IDA,IEA,IEA,IBA IEA,IEA,IBA IEA,IDA IBA,IBA IEA,IEA,IDA IMP IGI ISS IBA IEA,IBA IEA,IBA IEA,IEA,IMP IBA,IEA,IEA,IBA IEA,IEA,IDA IEA…	ENSBTAG00000013589	TRUE	CHMP3
query_1	TRUE	0.023438	11911	484	351	0.725207	0.0294686	GO:0008152	GO:BP	metabolic process	18832	3159	GO:0008150	IEA,IBA IEA,IEA,IBA IEA,IDA IMP IBA IEA,IBA,IEA,IDA IBA IEA,IEA,IEA,IEA,IBA IEA,IEA,IEA,IEA,IBA IEA,IBA IEA,IEA,IEA,IEA,IEA,IBA IEA,IDA IMP IBA IEA,IBA IEA,IBA IEA,IBA,IEA,IEA,IEA,IBA IEA,IBA,IEA,IEA,IEA,IEA,IEA,IEA,ISS IEA,IMP,IMP IBA IEA,IDA IMP IBA IEA,IDA,IBA,IEA,IDA,IEA,IEA,IBA IEA,IEA,IBA IEA,IDA IBA,IBA IEA,IEA,IDA IMP IGI ISS IBA IEA,IBA IEA,IBA IEA,IEA,IMP IBA,IEA,IEA,IBA IEA,IEA,IDA IEA…	ENSBTAG00000021934	TRUE	RETSAT
query_1	TRUE	0.023438	11911	484	351	0.725207	0.0294686	GO:0008152	GO:BP	metabolic process	18832	3159	GO:0008150	IEA,IBA IEA,IEA,IBA IEA,IDA IMP IBA IEA,IBA,IEA,IDA IBA IEA,IEA,IEA,IEA,IBA IEA,IEA,IEA,IEA,IBA IEA,IBA IEA,IEA,IEA,IEA,IEA,IBA IEA,IDA IMP IBA IEA,IBA IEA,IBA IEA,IBA,IEA,IEA,IEA,IBA IEA,IBA,IEA,IEA,IEA,IEA,IEA,IEA,ISS IEA,IMP,IMP IBA IEA,IDA IMP IBA IEA,IDA,IBA,IEA,IDA,IEA,IEA,IBA IEA,IEA,IBA IEA,IDA IBA,IBA IEA,IEA,IDA IMP IGI ISS IBA IEA,IBA IEA,IBA IEA,IEA,IMP IBA,IEA,IEA,IBA IEA,IEA,IDA IEA…	ENSBTAG00000010111	TRUE	TCF7L1
query_1	TRUE	0.023438	11911	484	351	0.725207	0.0294686	GO:0008152	GO:BP	metabolic process	18832	3159	GO:0008150	IEA,IBA IEA,IEA,IBA IEA,IDA IMP IBA IEA,IBA,IEA,IDA IBA IEA,IEA,IEA,IEA,IBA IEA,IEA,IEA,IEA,IBA IEA,IBA IEA,IEA,IEA,IEA,IEA,IBA IEA,IDA IMP IBA IEA,IBA IEA,IBA IEA,IBA,IEA,IEA,IEA,IBA IEA,IBA,IEA,IEA,IEA,IEA,IEA,IEA,ISS IEA,IMP,IMP IBA IEA,IDA IMP IBA IEA,IDA,IBA,IEA,IDA,IEA,IEA,IBA IEA,IEA,IBA IEA,IDA IBA,IBA IEA,IEA,IDA IMP IGI ISS IBA IEA,IBA IEA,IBA IEA,IEA,IMP IBA,IEA,IEA,IBA IEA,IEA,IDA IEA…	ENSBTAG00000008048	TRUE	GCFC2
query_1	TRUE	0.023438	11911	484	351	0.725207	0.0294686	GO:0008152	GO:BP	metabolic process	18832	3159	GO:0008150	IEA,IBA IEA,IEA,IBA IEA,IDA IMP IBA IEA,IBA,IEA,IDA IBA IEA,IEA,IEA,IEA,IBA IEA,IEA,IEA,IEA,IBA IEA,IBA IEA,IEA,IEA,IEA,IEA,IBA IEA,IDA IMP IBA IEA,IBA IEA,IBA IEA,IBA,IEA,IEA,IEA,IBA IEA,IBA,IEA,IEA,IEA,IEA,IEA,IEA,ISS IEA,IMP,IMP IBA IEA,IDA IMP IBA IEA,IDA,IBA,IEA,IDA,IEA,IEA,IBA IEA,IEA,IBA IEA,IDA IBA,IBA IEA,IEA,IDA IMP IGI ISS IBA IEA,IBA IEA,IBA IEA,IEA,IMP IBA,IEA,IEA,IBA IEA,IEA,IDA IEA…	ENSBTAG00000002557	TRUE	MRPL19
query_1	TRUE	0.023438	11911	484	351	0.725207	0.0294686	GO:0008152	GO:BP	metabolic process	18832	3159	GO:0008150	IEA,IBA IEA,IEA,IBA IEA,IDA IMP IBA IEA,IBA,IEA,IDA IBA IEA,IEA,IEA,IEA,IBA IEA,IEA,IEA,IEA,IBA IEA,IBA IEA,IEA,IEA,IEA,IEA,IBA IEA,IDA IMP IBA IEA,IBA IEA,IBA IEA,IBA,IEA,IEA,IEA,IBA IEA,IBA,IEA,IEA,IEA,IEA,IEA,IEA,ISS IEA,IMP,IMP IBA IEA,IDA IMP IBA IEA,IDA,IBA,IEA,IDA,IEA,IEA,IBA IEA,IEA,IBA IEA,IDA IBA,IBA IEA,IEA,IDA IMP IGI ISS IBA IEA,IBA IEA,IBA IEA,IEA,IMP IBA,IEA,IEA,IBA IEA,IEA,IDA IEA…	ENSBTAG00000010971	TRUE	LIMS1
query_1	TRUE	0.023438	11911	484	351	0.725207	0.0294686	GO:0008152	GO:BP	metabolic process	18832	3159	GO:0008150	IEA,IBA IEA,IEA,IBA IEA,IDA IMP IBA IEA,IBA,IEA,IDA IBA IEA,IEA,IEA,IEA,IBA IEA,IEA,IEA,IEA,IBA IEA,IBA IEA,IEA,IEA,IEA,IEA,IBA IEA,IDA IMP IBA IEA,IBA IEA,IBA IEA,IBA,IEA,IEA,IEA,IBA IEA,IBA,IEA,IEA,IEA,IEA,IEA,IEA,ISS IEA,IMP,IMP IBA IEA,IDA IMP IBA IEA,IDA,IBA,IEA,IDA,IEA,IEA,IBA IEA,IEA,IBA IEA,IDA IBA,IBA IEA,IEA,IDA IMP IGI ISS IBA IEA,IBA IEA,IBA IEA,IEA,IMP IBA,IEA,IEA,IBA IEA,IEA,IDA IEA…	ENSBTAG00000019354	TRUE	PAX8
query_1	TRUE	0.023438	11911	484	351	0.725207	0.0294686	GO:0008152	GO:BP	metabolic process	18832	3159	GO:0008150	IEA,IBA IEA,IEA,IBA IEA,IDA IMP IBA IEA,IBA,IEA,IDA IBA IEA,IEA,IEA,IEA,IBA IEA,IEA,IEA,IEA,IBA IEA,IBA IEA,IEA,IEA,IEA,IEA,IBA IEA,IDA IMP IBA IEA,IBA IEA,IBA IEA,IBA,IEA,IEA,IEA,IBA IEA,IBA,IEA,IEA,IEA,IEA,IEA,IEA,ISS IEA,IMP,IMP IBA IEA,IDA IMP IBA IEA,IDA,IBA,IEA,IDA,IEA,IEA,IBA IEA,IEA,IBA IEA,IDA IBA,IBA IEA,IEA,IDA IMP IGI ISS IBA IEA,IBA IEA,IBA IEA,IEA,IMP IBA,IEA,IEA,IBA IEA,IEA,IDA IEA…	ENSBTAG00000021140	TRUE	RMND5A
query_1	TRUE	0.023438	11911	484	351	0.725207	0.0294686	GO:0008152	GO:BP	metabolic process	18832	3159	GO:0008150	IEA,IBA IEA,IEA,IBA IEA,IDA IMP IBA IEA,IBA,IEA,IDA IBA IEA,IEA,IEA,IEA,IBA IEA,IEA,IEA,IEA,IBA IEA,IBA IEA,IEA,IEA,IEA,IEA,IBA IEA,IDA IMP IBA IEA,IBA IEA,IBA IEA,IBA,IEA,IEA,IEA,IBA IEA,IBA,IEA,IEA,IEA,IEA,IEA,IEA,ISS IEA,IMP,IMP IBA IEA,IDA IMP IBA IEA,IDA,IBA,IEA,IDA,IEA,IEA,IBA IEA,IEA,IBA IEA,IDA IBA,IBA IEA,IEA,IDA IMP IGI ISS IBA IEA,IBA IEA,IBA IEA,IEA,IMP IBA,IEA,IEA,IBA IEA,IEA,IDA IEA…	ENSBTAG00000000703	TRUE	ST6GAL2
query_1	TRUE	0.023438	11911	484	351	0.725207	0.0294686	GO:0008152	GO:BP	metabolic process	18832	3159	GO:0008150	IEA,IBA IEA,IEA,IBA IEA,IDA IMP IBA IEA,IBA,IEA,IDA IBA IEA,IEA,IEA,IEA,IBA IEA,IEA,IEA,IEA,IBA IEA,IBA IEA,IEA,IEA,IEA,IEA,IBA IEA,IDA IMP IBA IEA,IBA IEA,IBA IEA,IBA,IEA,IEA,IEA,IBA IEA,IBA,IEA,IEA,IEA,IEA,IEA,IEA,ISS IEA,IMP,IMP IBA IEA,IDA IMP IBA IEA,IDA,IBA,IEA,IDA,IEA,IEA,IBA IEA,IEA,IBA IEA,IDA IBA,IBA IEA,IEA,IDA IMP IGI ISS IBA IEA,IBA IEA,IBA IEA,IEA,IMP IBA,IEA,IEA,IBA IEA,IEA,IDA IEA…	ENSBTAG00000013580	TRUE	KDM3A
query_1	TRUE	0.023438	11911	484	351	0.725207	0.0294686	GO:0008152	GO:BP	metabolic process	18832	3159	GO:0008150	IEA,IBA IEA,IEA,IBA IEA,IDA IMP IBA IEA,IBA,IEA,IDA IBA IEA,IEA,IEA,IEA,IBA IEA,IEA,IEA,IEA,IBA IEA,IBA IEA,IEA,IEA,IEA,IEA,IBA IEA,IDA IMP IBA IEA,IBA IEA,IBA IEA,IBA,IEA,IEA,IEA,IBA IEA,IBA,IEA,IEA,IEA,IEA,IEA,IEA,ISS IEA,IMP,IMP IBA IEA,IDA IMP IBA IEA,IDA,IBA,IEA,IDA,IEA,IEA,IBA IEA,IEA,IBA IEA,IDA IBA,IBA IEA,IEA,IDA IMP IGI ISS IBA IEA,IBA IEA,IBA IEA,IEA,IMP IBA,IEA,IEA,IBA IEA,IEA,IDA IEA…	ENSBTAG00000047029	TRUE
query_1	TRUE	0.023438	11911	484	351	0.725207	0.0294686	GO:0008152	GO:BP	metabolic process	18832	3159	GO:0008150	IEA,IBA IEA,IEA,IBA IEA,IDA IMP IBA IEA,IBA,IEA,IDA IBA IEA,IEA,IEA,IEA,IBA IEA,IEA,IEA,IEA,IBA IEA,IBA IEA,IEA,IEA,IEA,IEA,IBA IEA,IDA IMP IBA IEA,IBA IEA,IBA IEA,IBA,IEA,IEA,IEA,IBA IEA,IBA,IEA,IEA,IEA,IEA,IEA,IEA,ISS IEA,IMP,IMP IBA IEA,IDA IMP IBA IEA,IDA,IBA,IEA,IDA,IEA,IEA,IBA IEA,IEA,IBA IEA,IDA IBA,IBA IEA,IEA,IDA IMP IGI ISS IBA IEA,IBA IEA,IBA IEA,IEA,IMP IBA,IEA,IEA,IBA IEA,IEA,IDA IEA…	ENSBTAG00000038011	TRUE	SH3RF3
query_1	TRUE	0.023438	11911	484	351	0.725207	0.0294686	GO:0008152	GO:BP	metabolic process	18832	3159	GO:0008150	IEA,IBA IEA,IEA,IBA IEA,IDA IMP IBA IEA,IBA,IEA,IDA IBA IEA,IEA,IEA,IEA,IBA IEA,IEA,IEA,IEA,IBA IEA,IBA IEA,IEA,IEA,IEA,IEA,IBA IEA,IDA IMP IBA IEA,IBA IEA,IBA IEA,IBA,IEA,IEA,IEA,IBA IEA,IBA,IEA,IEA,IEA,IEA,IEA,IEA,ISS IEA,IMP,IMP IBA IEA,IDA IMP IBA IEA,IDA,IBA,IEA,IDA,IEA,IEA,IBA IEA,IEA,IBA IEA,IDA IBA,IBA IEA,IEA,IDA IMP IGI ISS IBA IEA,IBA IEA,IBA IEA,IEA,IMP IBA,IEA,IEA,IBA IEA,IEA,IDA IEA…	ENSBTAG00000012637	TRUE	ECRG4
query_1	TRUE	0.023438	11911	484	351	0.725207	0.0294686	GO:0008152	GO:BP	metabolic process	18832	3159	GO:0008150	IEA,IBA IEA,IEA,IBA IEA,IDA IMP IBA IEA,IBA,IEA,IDA IBA IEA,IEA,IEA,IEA,IBA IEA,IEA,IEA,IEA,IBA IEA,IBA IEA,IEA,IEA,IEA,IEA,IBA IEA,IDA IMP IBA IEA,IBA IEA,IBA IEA,IBA,IEA,IEA,IEA,IBA IEA,IBA,IEA,IEA,IEA,IEA,IEA,IEA,ISS IEA,IMP,IMP IBA IEA,IDA IMP IBA IEA,IDA,IBA,IEA,IDA,IEA,IEA,IBA IEA,IEA,IBA IEA,IDA IBA,IBA IEA,IEA,IDA IMP IGI ISS IBA IEA,IBA IEA,IBA IEA,IEA,IMP IBA,IEA,IEA,IBA IEA,IEA,IDA IEA…	ENSBTAG00000004823	TRUE	MRPL35
query_1	TRUE	0.023438	11911	484	351	0.725207	0.0294686	GO:0008152	GO:BP	metabolic process	18832	3159	GO:0008150	IEA,IBA IEA,IEA,IBA IEA,IDA IMP IBA IEA,IBA,IEA,IDA IBA IEA,IEA,IEA,IEA,IBA IEA,IEA,IEA,IEA,IBA IEA,IBA IEA,IEA,IEA,IEA,IEA,IBA IEA,IDA IMP IBA IEA,IBA IEA,IBA IEA,IBA,IEA,IEA,IEA,IBA IEA,IBA,IEA,IEA,IEA,IEA,IEA,IEA,ISS IEA,IMP,IMP IBA IEA,IDA IMP IBA IEA,IDA,IBA,IEA,IDA,IEA,IEA,IBA IEA,IEA,IBA IEA,IDA IBA,IBA IEA,IEA,IDA IMP IGI ISS IBA IEA,IBA IEA,IBA IEA,IEA,IMP IBA,IEA,IEA,IBA IEA,IEA,IDA IEA…	ENSBTAG00000054241	TRUE
query_1	TRUE	0.023438	11911	484	351	0.725207	0.0294686	GO:0008152	GO:BP	metabolic process	18832	3159	GO:0008150	IEA,IBA IEA,IEA,IBA IEA,IDA IMP IBA IEA,IBA,IEA,IDA IBA IEA,IEA,IEA,IEA,IBA IEA,IEA,IEA,IEA,IBA IEA,IBA IEA,IEA,IEA,IEA,IEA,IBA IEA,IDA IMP IBA IEA,IBA IEA,IBA IEA,IBA,IEA,IEA,IEA,IBA IEA,IBA,IEA,IEA,IEA,IEA,IEA,IEA,ISS IEA,IMP,IMP IBA IEA,IDA IMP IBA IEA,IDA,IBA,IEA,IDA,IEA,IEA,IBA IEA,IEA,IBA IEA,IDA IBA,IBA IEA,IEA,IDA IMP IGI ISS IBA IEA,IBA IEA,IBA IEA,IEA,IMP IBA,IEA,IEA,IBA IEA,IEA,IDA IEA…	ENSBTAG00000038369	TRUE	SULT1C2
query_1	TRUE	0.023438	11911	484	351	0.725207	0.0294686	GO:0008152	GO:BP	metabolic process	18832	3159	GO:0008150	IEA,IBA IEA,IEA,IBA IEA,IDA IMP IBA IEA,IBA,IEA,IDA IBA IEA,IEA,IEA,IEA,IBA IEA,IEA,IEA,IEA,IBA IEA,IBA IEA,IEA,IEA,IEA,IEA,IBA IEA,IDA IMP IBA IEA,IBA IEA,IBA IEA,IBA,IEA,IEA,IEA,IBA IEA,IBA,IEA,IEA,IEA,IEA,IEA,IEA,ISS IEA,IMP,IMP IBA IEA,IDA IMP IBA IEA,IDA,IBA,IEA,IDA,IEA,IEA,IBA IEA,IEA,IBA IEA,IDA IBA,IBA IEA,IEA,IDA IMP IGI ISS IBA IEA,IBA IEA,IBA IEA,IEA,IMP IBA,IEA,IEA,IBA IEA,IEA,IDA IEA…	ENSBTAG00000002803	TRUE	SULT1C3
query_1	TRUE	0.023438	11911	484	351	0.725207	0.0294686	GO:0008152	GO:BP	metabolic process	18832	3159	GO:0008150	IEA,IBA IEA,IEA,IBA IEA,IDA IMP IBA IEA,IBA,IEA,IDA IBA IEA,IEA,IEA,IEA,IBA IEA,IEA,IEA,IEA,IBA IEA,IBA IEA,IEA,IEA,IEA,IEA,IBA IEA,IDA IMP IBA IEA,IBA IEA,IBA IEA,IBA,IEA,IEA,IEA,IBA IEA,IBA,IEA,IEA,IEA,IEA,IEA,IEA,ISS IEA,IMP,IMP IBA IEA,IDA IMP IBA IEA,IDA,IBA,IEA,IDA,IEA,IEA,IBA IEA,IEA,IBA IEA,IDA IBA,IBA IEA,IEA,IDA IMP IGI ISS IBA IEA,IBA IEA,IBA IEA,IEA,IMP IBA,IEA,IEA,IBA IEA,IEA,IDA IEA…	ENSBTAG00000005614	TRUE	UXS1
query_1	TRUE	0.023438	11911	484	351	0.725207	0.0294686	GO:0008152	GO:BP	metabolic process	18832	3159	GO:0008150	IEA,IBA IEA,IEA,IBA IEA,IDA IMP IBA IEA,IBA,IEA,IDA IBA IEA,IEA,IEA,IEA,IBA IEA,IEA,IEA,IEA,IBA IEA,IBA IEA,IEA,IEA,IEA,IEA,IBA IEA,IDA IMP IBA IEA,IBA IEA,IBA IEA,IBA,IEA,IEA,IEA,IBA IEA,IBA,IEA,IEA,IEA,IEA,IEA,IEA,ISS IEA,IMP,IMP IBA IEA,IDA IMP IBA IEA,IDA,IBA,IEA,IDA,IEA,IEA,IBA IEA,IEA,IBA IEA,IDA IBA,IBA IEA,IEA,IDA IMP IGI ISS IBA IEA,IBA IEA,IBA IEA,IEA,IMP IBA,IEA,IEA,IBA IEA,IEA,IDA IEA…	ENSBTAG00000000184	TRUE	EIF2AK3
query_1	TRUE	0.023438	11911	484	351	0.725207	0.0294686	GO:0008152	GO:BP	metabolic process	18832	3159	GO:0008150	IEA,IBA IEA,IEA,IBA IEA,IDA IMP IBA IEA,IBA,IEA,IDA IBA IEA,IEA,IEA,IEA,IBA IEA,IEA,IEA,IEA,IBA IEA,IBA IEA,IEA,IEA,IEA,IEA,IBA IEA,IDA IMP IBA IEA,IBA IEA,IBA IEA,IBA,IEA,IEA,IEA,IBA IEA,IBA,IEA,IEA,IEA,IEA,IEA,IEA,ISS IEA,IMP,IMP IBA IEA,IDA IMP IBA IEA,IDA,IBA,IEA,IDA,IEA,IEA,IBA IEA,IEA,IBA IEA,IDA IBA,IBA IEA,IEA,IDA IMP IGI ISS IBA IEA,IBA IEA,IBA IEA,IEA,IMP IBA,IEA,IEA,IBA IEA,IEA,IDA IEA…	ENSBTAG00000040093	TRUE	FOXI3
query_1	TRUE	0.023438	11911	484	351	0.725207	0.0294686	GO:0008152	GO:BP	metabolic process	18832	3159	GO:0008150	IEA,IBA IEA,IEA,IBA IEA,IDA IMP IBA IEA,IBA,IEA,IDA IBA IEA,IEA,IEA,IEA,IBA IEA,IEA,IEA,IEA,IBA IEA,IBA IEA,IEA,IEA,IEA,IEA,IBA IEA,IDA IMP IBA IEA,IBA IEA,IBA IEA,IBA,IEA,IEA,IEA,IBA IEA,IBA,IEA,IEA,IEA,IEA,IEA,IEA,ISS IEA,IMP,IMP IBA IEA,IDA IMP IBA IEA,IDA,IBA,IEA,IDA,IEA,IEA,IBA IEA,IEA,IBA IEA,IDA IBA,IBA IEA,IEA,IDA IMP IGI ISS IBA IEA,IBA IEA,IBA IEA,IEA,IMP IBA,IEA,IEA,IBA IEA,IEA,IDA IEA…	ENSBTAG00000006482	TRUE	PTCD3
query_1	TRUE	0.023438	11911	484	351	0.725207	0.0294686	GO:0008152	GO:BP	metabolic process	18832	3159	GO:0008150	IEA,IBA IEA,IEA,IBA IEA,IDA IMP IBA IEA,IBA,IEA,IDA IBA IEA,IEA,IEA,IEA,IBA IEA,IEA,IEA,IEA,IBA IEA,IBA IEA,IEA,IEA,IEA,IEA,IBA IEA,IDA IMP IBA IEA,IBA IEA,IBA IEA,IBA,IEA,IEA,IEA,IBA IEA,IBA,IEA,IEA,IEA,IEA,IEA,IEA,ISS IEA,IMP,IMP IBA IEA,IDA IMP IBA IEA,IDA,IBA,IEA,IDA,IEA,IEA,IBA IEA,IEA,IBA IEA,IDA IBA,IBA IEA,IEA,IDA IMP IGI ISS IBA IEA,IBA IEA,IBA IEA,IEA,IMP IBA,IEA,IEA,IBA IEA,IEA,IDA IEA…	ENSBTAG00000006481	TRUE	POLR1A
query_1	TRUE	0.023438	11911	484	351	0.725207	0.0294686	GO:0008152	GO:BP	metabolic process	18832	3159	GO:0008150	IEA,IBA IEA,IEA,IBA IEA,IDA IMP IBA IEA,IBA,IEA,IDA IBA IEA,IEA,IEA,IEA,IBA IEA,IEA,IEA,IEA,IBA IEA,IBA IEA,IEA,IEA,IEA,IEA,IBA IEA,IDA IMP IBA IEA,IBA IEA,IBA IEA,IBA,IEA,IEA,IEA,IBA IEA,IBA,IEA,IEA,IEA,IEA,IEA,IEA,ISS IEA,IMP,IMP IBA IEA,IDA IMP IBA IEA,IDA,IBA,IEA,IDA,IEA,IEA,IBA IEA,IEA,IBA IEA,IDA IBA,IBA IEA,IEA,IDA IMP IGI ISS IBA IEA,IBA IEA,IBA IEA,IEA,IMP IBA,IEA,IEA,IBA IEA,IEA,IDA IEA…	ENSBTAG00000002866	TRUE	RPIA
query_1	TRUE	0.023438	11911	484	351	0.725207	0.0294686	GO:0008152	GO:BP	metabolic process	18832	3159	GO:0008150	IEA,IBA IEA,IEA,IBA IEA,IDA IMP IBA IEA,IBA,IEA,IDA IBA IEA,IEA,IEA,IEA,IBA IEA,IEA,IEA,IEA,IBA IEA,IBA IEA,IEA,IEA,IEA,IEA,IBA IEA,IDA IMP IBA IEA,IBA IEA,IBA IEA,IBA,IEA,IEA,IEA,IBA IEA,IBA,IEA,IEA,IEA,IEA,IEA,IEA,ISS IEA,IMP,IMP IBA IEA,IDA IMP IBA IEA,IDA,IBA,IEA,IDA,IEA,IEA,IBA IEA,IEA,IBA IEA,IDA IBA,IBA IEA,IEA,IDA IMP IGI ISS IBA IEA,IBA IEA,IBA IEA,IEA,IMP IBA,IEA,IEA,IBA IEA,IEA,IDA IEA…	ENSBTAG00000004364	TRUE	THNSL2
query_1	TRUE	0.023438	11911	484	351	0.725207	0.0294686	GO:0008152	GO:BP	metabolic process	18832	3159	GO:0008150	IEA,IBA IEA,IEA,IBA IEA,IDA IMP IBA IEA,IBA,IEA,IDA IBA IEA,IEA,IEA,IEA,IBA IEA,IEA,IEA,IEA,IBA IEA,IBA IEA,IEA,IEA,IEA,IEA,IBA IEA,IDA IMP IBA IEA,IBA IEA,IBA IEA,IBA,IEA,IEA,IEA,IBA IEA,IBA,IEA,IEA,IEA,IEA,IEA,IEA,ISS IEA,IMP,IMP IBA IEA,IDA IMP IBA IEA,IDA,IBA,IEA,IDA,IEA,IEA,IBA IEA,IEA,IBA IEA,IDA IBA,IBA IEA,IEA,IDA IMP IGI ISS IBA IEA,IBA IEA,IBA IEA,IEA,IMP IBA,IEA,IEA,IBA IEA,IEA,IDA IEA…	ENSBTAG00000011601	TRUE	ST3GAL5
query_1	TRUE	0.023438	11911	484	351	0.725207	0.0294686	GO:0008152	GO:BP	metabolic process	18832	3159	GO:0008150	IEA,IBA IEA,IEA,IBA IEA,IDA IMP IBA IEA,IBA,IEA,IDA IBA IEA,IEA,IEA,IEA,IBA IEA,IEA,IEA,IEA,IBA IEA,IBA IEA,IEA,IEA,IEA,IEA,IBA IEA,IDA IMP IBA IEA,IBA IEA,IBA IEA,IBA,IEA,IEA,IEA,IBA IEA,IBA,IEA,IEA,IEA,IEA,IEA,IEA,ISS IEA,IMP,IMP IBA IEA,IDA IMP IBA IEA,IDA,IBA,IEA,IDA,IEA,IEA,IBA IEA,IEA,IBA IEA,IDA IBA,IBA IEA,IEA,IDA IMP IGI ISS IBA IEA,IBA IEA,IBA IEA,IEA,IMP IBA,IEA,IEA,IBA IEA,IEA,IDA IEA…	ENSBTAG00000021230	TRUE	SFTPB
query_1	TRUE	0.023438	11911	484	351	0.725207	0.0294686	GO:0008152	GO:BP	metabolic process	18832	3159	GO:0008150	IEA,IBA IEA,IEA,IBA IEA,IDA IMP IBA IEA,IBA,IEA,IDA IBA IEA,IEA,IEA,IEA,IBA IEA,IEA,IEA,IEA,IBA IEA,IBA IEA,IEA,IEA,IEA,IEA,IBA IEA,IDA IMP IBA IEA,IBA IEA,IBA IEA,IBA,IEA,IEA,IEA,IBA IEA,IBA,IEA,IEA,IEA,IEA,IEA,IEA,ISS IEA,IMP,IMP IBA IEA,IDA IMP IBA IEA,IDA,IBA,IEA,IDA,IEA,IEA,IBA IEA,IEA,IBA IEA,IDA IBA,IBA IEA,IEA,IDA IMP IGI ISS IBA IEA,IBA IEA,IBA IEA,IEA,IMP IBA,IEA,IEA,IBA IEA,IEA,IDA IEA…	ENSBTAG00000015205	TRUE	NCK2
query_1	TRUE	0.023438	11911	484	351	0.725207	0.0294686	GO:0008152	GO:BP	metabolic process	18832	3159	GO:0008150	IEA,IBA IEA,IEA,IBA IEA,IDA IMP IBA IEA,IBA,IEA,IDA IBA IEA,IEA,IEA,IEA,IBA IEA,IEA,IEA,IEA,IBA IEA,IBA IEA,IEA,IEA,IEA,IEA,IBA IEA,IDA IMP IBA IEA,IBA IEA,IBA IEA,IBA,IEA,IEA,IEA,IBA IEA,IBA,IEA,IEA,IEA,IEA,IEA,IEA,ISS IEA,IMP,IMP IBA IEA,IDA IMP IBA IEA,IDA,IBA,IEA,IDA,IEA,IEA,IBA IEA,IEA,IBA IEA,IDA IBA,IBA IEA,IEA,IDA IMP IGI ISS IBA IEA,IBA IEA,IBA IEA,IEA,IMP IBA,IEA,IEA,IBA IEA,IEA,IDA IEA…	ENSBTAG00000014159	TRUE	TTL
query_1	TRUE	0.023438	11911	484	351	0.725207	0.0294686	GO:0008152	GO:BP	metabolic process	18832	3159	GO:0008150	IEA,IBA IEA,IEA,IBA IEA,IDA IMP IBA IEA,IBA,IEA,IDA IBA IEA,IEA,IEA,IEA,IBA IEA,IEA,IEA,IEA,IBA IEA,IBA IEA,IEA,IEA,IEA,IEA,IBA IEA,IDA IMP IBA IEA,IBA IEA,IBA IEA,IBA,IEA,IEA,IEA,IBA IEA,IBA,IEA,IEA,IEA,IEA,IEA,IEA,ISS IEA,IMP,IMP IBA IEA,IDA IMP IBA IEA,IDA,IBA,IEA,IDA,IEA,IEA,IBA IEA,IEA,IBA IEA,IDA IBA,IBA IEA,IEA,IDA IMP IGI ISS IBA IEA,IBA IEA,IBA IEA,IEA,IMP IBA,IEA,IEA,IBA IEA,IEA,IDA IEA…	ENSBTAG00000014166	TRUE	POLR1B
query_1	TRUE	0.023438	11911	484	351	0.725207	0.0294686	GO:0008152	GO:BP	metabolic process	18832	3159	GO:0008150	IEA,IBA IEA,IEA,IBA IEA,IDA IMP IBA IEA,IBA,IEA,IDA IBA IEA,IEA,IEA,IEA,IBA IEA,IEA,IEA,IEA,IBA IEA,IBA IEA,IEA,IEA,IEA,IEA,IBA IEA,IDA IMP IBA IEA,IBA IEA,IBA IEA,IBA,IEA,IEA,IEA,IBA IEA,IBA,IEA,IEA,IEA,IEA,IEA,IEA,ISS IEA,IMP,IMP IBA IEA,IDA IMP IBA IEA,IDA,IBA,IEA,IDA,IEA,IEA,IBA IEA,IEA,IBA IEA,IDA IBA,IBA IEA,IEA,IDA IMP IGI ISS IBA IEA,IBA IEA,IBA IEA,IEA,IMP IBA,IEA,IEA,IBA IEA,IEA,IDA IEA…	ENSBTAG00000010691	TRUE	USP39
query_1	TRUE	0.023438	11911	484	351	0.725207	0.0294686	GO:0008152	GO:BP	metabolic process	18832	3159	GO:0008150	IEA,IBA IEA,IEA,IBA IEA,IDA IMP IBA IEA,IBA,IEA,IDA IBA IEA,IEA,IEA,IEA,IBA IEA,IEA,IEA,IEA,IBA IEA,IBA IEA,IEA,IEA,IEA,IEA,IBA IEA,IDA IMP IBA IEA,IBA IEA,IBA IEA,IBA,IEA,IEA,IEA,IBA IEA,IBA,IEA,IEA,IEA,IEA,IEA,IEA,ISS IEA,IMP,IMP IBA IEA,IDA IMP IBA IEA,IDA,IBA,IEA,IDA,IEA,IEA,IBA IEA,IEA,IBA IEA,IDA IBA,IBA IEA,IEA,IDA IMP IGI ISS IBA IEA,IBA IEA,IBA IEA,IEA,IMP IBA,IEA,IEA,IBA IEA,IEA,IDA IEA…	ENSBTAG00000018286	TRUE	RNF181
query_1	TRUE	0.023438	11911	484	351	0.725207	0.0294686	GO:0008152	GO:BP	metabolic process	18832	3159	GO:0008150	IEA,IBA IEA,IEA,IBA IEA,IDA IMP IBA IEA,IBA,IEA,IDA IBA IEA,IEA,IEA,IEA,IBA IEA,IEA,IEA,IEA,IBA IEA,IBA IEA,IEA,IEA,IEA,IEA,IBA IEA,IDA IMP IBA IEA,IBA IEA,IBA IEA,IBA,IEA,IEA,IEA,IBA IEA,IBA,IEA,IEA,IEA,IEA,IEA,IEA,ISS IEA,IMP,IMP IBA IEA,IDA IMP IBA IEA,IDA,IBA,IEA,IDA,IEA,IEA,IBA IEA,IEA,IBA IEA,IDA IBA,IBA IEA,IEA,IDA IMP IGI ISS IBA IEA,IBA IEA,IBA IEA,IEA,IMP IBA,IEA,IEA,IBA IEA,IEA,IDA IEA…	ENSBTAG00000018289	TRUE	TMEM150A
query_1	TRUE	0.023438	11911	484	351	0.725207	0.0294686	GO:0008152	GO:BP	metabolic process	18832	3159	GO:0008150	IEA,IBA IEA,IEA,IBA IEA,IDA IMP IBA IEA,IBA,IEA,IDA IBA IEA,IEA,IEA,IEA,IBA IEA,IEA,IEA,IEA,IBA IEA,IBA IEA,IEA,IEA,IEA,IEA,IBA IEA,IDA IMP IBA IEA,IBA IEA,IBA IEA,IBA,IEA,IEA,IEA,IBA IEA,IBA,IEA,IEA,IEA,IEA,IEA,IEA,ISS IEA,IMP,IMP IBA IEA,IDA IMP IBA IEA,IDA,IBA,IEA,IDA,IEA,IEA,IBA IEA,IEA,IBA IEA,IDA IBA,IBA IEA,IEA,IDA IMP IGI ISS IBA IEA,IBA IEA,IBA IEA,IEA,IMP IBA,IEA,IEA,IBA IEA,IEA,IDA IEA…	ENSBTAG00000023997	TRUE	VAMP8
query_1	TRUE	0.023438	11911	484	351	0.725207	0.0294686	GO:0008152	GO:BP	metabolic process	18832	3159	GO:0008150	IEA,IBA IEA,IEA,IBA IEA,IDA IMP IBA IEA,IBA,IEA,IDA IBA IEA,IEA,IEA,IEA,IBA IEA,IEA,IEA,IEA,IBA IEA,IBA IEA,IEA,IEA,IEA,IEA,IBA IEA,IDA IMP IBA IEA,IBA IEA,IBA IEA,IBA,IEA,IEA,IEA,IBA IEA,IBA,IEA,IEA,IEA,IEA,IEA,IEA,ISS IEA,IMP,IMP IBA IEA,IDA IMP IBA IEA,IDA,IBA,IEA,IDA,IEA,IEA,IBA IEA,IEA,IBA IEA,IDA IBA,IBA IEA,IEA,IDA IMP IGI ISS IBA IEA,IBA IEA,IBA IEA,IEA,IMP IBA,IEA,IEA,IBA IEA,IEA,IDA IEA…	ENSBTAG00000038477	TRUE	GGCX
query_1	TRUE	0.023438	11911	484	351	0.725207	0.0294686	GO:0008152	GO:BP	metabolic process	18832	3159	GO:0008150	IEA,IBA IEA,IEA,IBA IEA,IDA IMP IBA IEA,IBA,IEA,IDA IBA IEA,IEA,IEA,IEA,IBA IEA,IEA,IEA,IEA,IBA IEA,IBA IEA,IEA,IEA,IEA,IEA,IBA IEA,IDA IMP IBA IEA,IBA IEA,IBA IEA,IBA,IEA,IEA,IEA,IBA IEA,IBA,IEA,IEA,IEA,IEA,IEA,IEA,ISS IEA,IMP,IMP IBA IEA,IDA IMP IBA IEA,IDA,IBA,IEA,IDA,IEA,IEA,IBA IEA,IEA,IBA IEA,IDA IBA,IBA IEA,IEA,IDA IMP IGI ISS IBA IEA,IBA IEA,IBA IEA,IEA,IMP IBA,IEA,IEA,IBA IEA,IEA,IDA IEA…	ENSBTAG00000020873	TRUE	MAT2A
query_1	TRUE	0.023438	11911	484	351	0.725207	0.0294686	GO:0008152	GO:BP	metabolic process	18832	3159	GO:0008150	IEA,IBA IEA,IEA,IBA IEA,IDA IMP IBA IEA,IBA,IEA,IDA IBA IEA,IEA,IEA,IEA,IBA IEA,IEA,IEA,IEA,IBA IEA,IBA IEA,IEA,IEA,IEA,IEA,IBA IEA,IDA IMP IBA IEA,IBA IEA,IBA IEA,IBA,IEA,IEA,IEA,IBA IEA,IBA,IEA,IEA,IEA,IEA,IEA,IEA,ISS IEA,IMP,IMP IBA IEA,IDA IMP IBA IEA,IDA,IBA,IEA,IDA,IEA,IEA,IBA IEA,IEA,IBA IEA,IDA IBA,IBA IEA,IEA,IDA IMP IGI ISS IBA IEA,IBA IEA,IBA IEA,IEA,IMP IBA,IEA,IEA,IBA IEA,IEA,IDA IEA…	ENSBTAG00000001321	TRUE	IL1B
query_1	TRUE	0.023438	11911	484	351	0.725207	0.0294686	GO:0008152	GO:BP	metabolic process	18832	3159	GO:0008150	IEA,IBA IEA,IEA,IBA IEA,IDA IMP IBA IEA,IBA,IEA,IDA IBA IEA,IEA,IEA,IEA,IBA IEA,IEA,IEA,IEA,IBA IEA,IBA IEA,IEA,IEA,IEA,IEA,IBA IEA,IDA IMP IBA IEA,IBA IEA,IBA IEA,IBA,IEA,IEA,IEA,IBA IEA,IBA,IEA,IEA,IEA,IEA,IEA,IEA,ISS IEA,IMP,IMP IBA IEA,IDA IMP IBA IEA,IDA,IBA,IEA,IDA,IEA,IEA,IBA IEA,IEA,IBA IEA,IDA IBA,IBA IEA,IEA,IDA IMP IGI ISS IBA IEA,IBA IEA,IBA IEA,IEA,IMP IBA,IEA,IEA,IBA IEA,IEA,IDA IEA…	ENSBTAG00000013675	TRUE	IL37
query_1	TRUE	0.023438	11911	484	351	0.725207	0.0294686	GO:0008152	GO:BP	metabolic process	18832	3159	GO:0008150	IEA,IBA IEA,IEA,IBA IEA,IDA IMP IBA IEA,IBA,IEA,IDA IBA IEA,IEA,IEA,IEA,IBA IEA,IEA,IEA,IEA,IBA IEA,IBA IEA,IEA,IEA,IEA,IEA,IBA IEA,IDA IMP IBA IEA,IBA IEA,IBA IEA,IBA,IEA,IEA,IEA,IBA IEA,IBA,IEA,IEA,IEA,IEA,IEA,IEA,ISS IEA,IMP,IMP IBA IEA,IDA IMP IBA IEA,IDA,IBA,IEA,IDA,IEA,IEA,IBA IEA,IEA,IBA IEA,IDA IBA,IBA IEA,IEA,IDA IMP IGI ISS IBA IEA,IBA IEA,IBA IEA,IEA,IMP IBA,IEA,IEA,IBA IEA,IEA,IDA IEA…	ENSBTAG00000039476	TRUE
query_1	TRUE	0.023438	11911	484	351	0.725207	0.0294686	GO:0008152	GO:BP	metabolic process	18832	3159	GO:0008150	IEA,IBA IEA,IEA,IBA IEA,IDA IMP IBA IEA,IBA,IEA,IDA IBA IEA,IEA,IEA,IEA,IBA IEA,IEA,IEA,IEA,IBA IEA,IBA IEA,IEA,IEA,IEA,IEA,IBA IEA,IDA IMP IBA IEA,IBA IEA,IBA IEA,IBA,IEA,IEA,IEA,IBA IEA,IBA,IEA,IEA,IEA,IEA,IEA,IEA,ISS IEA,IMP,IMP IBA IEA,IDA IMP IBA IEA,IDA,IBA,IEA,IDA,IEA,IEA,IBA IEA,IEA,IBA IEA,IDA IBA,IBA IEA,IEA,IDA IMP IGI ISS IBA IEA,IBA IEA,IBA IEA,IEA,IMP IBA,IEA,IEA,IBA IEA,IEA,IDA IEA…	ENSBTAG00000002085	TRUE	IL36G
query_1	TRUE	0.023438	11911	484	351	0.725207	0.0294686	GO:0008152	GO:BP	metabolic process	18832	3159	GO:0008150	IEA,IBA IEA,IEA,IBA IEA,IDA IMP IBA IEA,IBA,IEA,IDA IBA IEA,IEA,IEA,IEA,IBA IEA,IEA,IEA,IEA,IBA IEA,IBA IEA,IEA,IEA,IEA,IEA,IBA IEA,IDA IMP IBA IEA,IBA IEA,IBA IEA,IBA,IEA,IEA,IEA,IBA IEA,IBA,IEA,IEA,IEA,IEA,IEA,IEA,ISS IEA,IMP,IMP IBA IEA,IDA IMP IBA IEA,IDA,IBA,IEA,IDA,IEA,IEA,IBA IEA,IEA,IBA IEA,IDA IBA,IBA IEA,IEA,IDA IMP IGI ISS IBA IEA,IBA IEA,IBA IEA,IEA,IMP IBA,IEA,IEA,IBA IEA,IEA,IDA IEA…	ENSBTAG00000039839	TRUE	IL36RN
query_1	TRUE	0.023438	11911	484	351	0.725207	0.0294686	GO:0008152	GO:BP	metabolic process	18832	3159	GO:0008150	IEA,IBA IEA,IEA,IBA IEA,IDA IMP IBA IEA,IBA,IEA,IDA IBA IEA,IEA,IEA,IEA,IBA IEA,IEA,IEA,IEA,IBA IEA,IBA IEA,IEA,IEA,IEA,IEA,IBA IEA,IDA IMP IBA IEA,IBA IEA,IBA IEA,IBA,IEA,IEA,IEA,IBA IEA,IBA,IEA,IEA,IEA,IEA,IEA,IEA,ISS IEA,IMP,IMP IBA IEA,IDA IMP IBA IEA,IDA,IBA,IEA,IDA,IEA,IEA,IBA IEA,IEA,IBA IEA,IDA IBA,IBA IEA,IEA,IDA IMP IGI ISS IBA IEA,IBA IEA,IBA IEA,IEA,IMP IBA,IEA,IEA,IBA IEA,IEA,IDA IEA…	ENSBTAG00000018012	TRUE	IL1F10
query_1	TRUE	0.023438	11911	484	351	0.725207	0.0294686	GO:0008152	GO:BP	metabolic process	18832	3159	GO:0008150	IEA,IBA IEA,IEA,IBA IEA,IDA IMP IBA IEA,IBA,IEA,IDA IBA IEA,IEA,IEA,IEA,IBA IEA,IEA,IEA,IEA,IBA IEA,IBA IEA,IEA,IEA,IEA,IEA,IBA IEA,IDA IMP IBA IEA,IBA IEA,IBA IEA,IBA,IEA,IEA,IEA,IBA IEA,IBA,IEA,IEA,IEA,IEA,IEA,IEA,ISS IEA,IMP,IMP IBA IEA,IDA IMP IBA IEA,IDA,IBA,IEA,IDA,IEA,IEA,IBA IEA,IEA,IBA IEA,IDA IBA,IBA IEA,IEA,IDA IMP IGI ISS IBA IEA,IBA IEA,IBA IEA,IEA,IMP IBA,IEA,IEA,IBA IEA,IEA,IDA IEA…	ENSBTAG00000019665	TRUE	IL1RN
query_1	TRUE	0.023438	11911	484	351	0.725207	0.0294686	GO:0008152	GO:BP	metabolic process	18832	3159	GO:0008150	IEA,IBA IEA,IEA,IBA IEA,IDA IMP IBA IEA,IBA,IEA,IDA IBA IEA,IEA,IEA,IEA,IBA IEA,IEA,IEA,IEA,IBA IEA,IBA IEA,IEA,IEA,IEA,IEA,IBA IEA,IDA IMP IBA IEA,IBA IEA,IBA IEA,IBA,IEA,IEA,IEA,IBA IEA,IBA,IEA,IEA,IEA,IEA,IEA,IEA,ISS IEA,IMP,IMP IBA IEA,IDA IMP IBA IEA,IDA,IBA,IEA,IDA,IEA,IEA,IBA IEA,IEA,IBA IEA,IDA IBA,IBA IEA,IEA,IDA IMP IGI ISS IBA IEA,IBA IEA,IBA IEA,IEA,IMP IBA,IEA,IEA,IBA IEA,IEA,IDA IEA…	ENSBTAG00000021120	TRUE	SMYD1
query_1	TRUE	0.023438	11911	484	351	0.725207	0.0294686	GO:0008152	GO:BP	metabolic process	18832	3159	GO:0008150	IEA,IBA IEA,IEA,IBA IEA,IDA IMP IBA IEA,IBA,IEA,IDA IBA IEA,IEA,IEA,IEA,IBA IEA,IEA,IEA,IEA,IBA IEA,IBA IEA,IEA,IEA,IEA,IEA,IBA IEA,IDA IMP IBA IEA,IBA IEA,IBA IEA,IBA,IEA,IEA,IEA,IBA IEA,IBA,IEA,IEA,IEA,IEA,IEA,IEA,ISS IEA,IMP,IMP IBA IEA,IDA IMP IBA IEA,IDA,IBA,IEA,IDA,IEA,IEA,IBA IEA,IEA,IBA IEA,IDA IBA,IBA IEA,IEA,IDA IMP IGI ISS IBA IEA,IBA IEA,IBA IEA,IEA,IMP IBA,IEA,IEA,IBA IEA,IEA,IDA IEA…	ENSBTAG00000002545	TRUE
query_1	TRUE	0.023438	11911	484	351	0.725207	0.0294686	GO:0008152	GO:BP	metabolic process	18832	3159	GO:0008150	IEA,IBA IEA,IEA,IBA IEA,IDA IMP IBA IEA,IBA,IEA,IDA IBA IEA,IEA,IEA,IEA,IBA IEA,IEA,IEA,IEA,IBA IEA,IBA IEA,IEA,IEA,IEA,IEA,IBA IEA,IDA IMP IBA IEA,IBA IEA,IBA IEA,IBA,IEA,IEA,IEA,IBA IEA,IBA,IEA,IEA,IEA,IEA,IEA,IEA,ISS IEA,IMP,IMP IBA IEA,IDA IMP IBA IEA,IDA,IBA,IEA,IDA,IEA,IEA,IBA IEA,IEA,IBA IEA,IDA IBA,IBA IEA,IEA,IDA IMP IGI ISS IBA IEA,IBA IEA,IBA IEA,IEA,IMP IBA,IEA,IEA,IBA IEA,IEA,IDA IEA…	ENSBTAG00000045256	TRUE
query_1	TRUE	0.023438	11911	484	351	0.725207	0.0294686	GO:0008152	GO:BP	metabolic process	18832	3159	GO:0008150	IEA,IBA IEA,IEA,IBA IEA,IDA IMP IBA IEA,IBA,IEA,IDA IBA IEA,IEA,IEA,IEA,IBA IEA,IEA,IEA,IEA,IBA IEA,IBA IEA,IEA,IEA,IEA,IEA,IBA IEA,IDA IMP IBA IEA,IBA IEA,IBA IEA,IBA,IEA,IEA,IEA,IBA IEA,IBA,IEA,IEA,IEA,IEA,IEA,IEA,ISS IEA,IMP,IMP IBA IEA,IDA IMP IBA IEA,IDA,IBA,IEA,IDA,IEA,IEA,IBA IEA,IEA,IBA IEA,IDA IBA,IBA IEA,IEA,IDA IMP IGI ISS IBA IEA,IBA IEA,IBA IEA,IEA,IMP IBA,IEA,IEA,IBA IEA,IEA,IDA IEA…	ENSBTAG00000042600	TRUE	SNORD94
query_1	TRUE	0.023438	11911	484	351	0.725207	0.0294686	GO:0008152	GO:BP	metabolic process	18832	3159	GO:0008150	IEA,IBA IEA,IEA,IBA IEA,IDA IMP IBA IEA,IBA,IEA,IDA IBA IEA,IEA,IEA,IEA,IBA IEA,IEA,IEA,IEA,IBA IEA,IBA IEA,IEA,IEA,IEA,IEA,IBA IEA,IDA IMP IBA IEA,IBA IEA,IBA IEA,IBA,IEA,IEA,IEA,IBA IEA,IBA,IEA,IEA,IEA,IEA,IEA,IEA,ISS IEA,IMP,IMP IBA IEA,IDA IMP IBA IEA,IDA,IBA,IEA,IDA,IEA,IEA,IBA IEA,IEA,IBA IEA,IDA IBA,IBA IEA,IEA,IDA IMP IGI ISS IBA IEA,IBA IEA,IBA IEA,IEA,IMP IBA,IEA,IEA,IBA IEA,IEA,IDA IEA…	ENSBTAG00000044483	TRUE
query_1	TRUE	0.023438	11911	484	351	0.725207	0.0294686	GO:0008152	GO:BP	metabolic process	18832	3159	GO:0008150	IEA,IBA IEA,IEA,IBA IEA,IDA IMP IBA IEA,IBA,IEA,IDA IBA IEA,IEA,IEA,IEA,IBA IEA,IEA,IEA,IEA,IBA IEA,IBA IEA,IEA,IEA,IEA,IEA,IBA IEA,IDA IMP IBA IEA,IBA IEA,IBA IEA,IBA,IEA,IEA,IEA,IBA IEA,IBA,IEA,IEA,IEA,IEA,IEA,IEA,ISS IEA,IMP,IMP IBA IEA,IDA IMP IBA IEA,IDA,IBA,IEA,IDA,IEA,IEA,IBA IEA,IEA,IBA IEA,IDA IBA,IBA IEA,IEA,IDA IMP IGI ISS IBA IEA,IBA IEA,IBA IEA,IEA,IMP IBA,IEA,IEA,IBA IEA,IEA,IDA IEA…	ENSBTAG00000057941	TRUE
query_1	TRUE	0.023438	11911	484	351	0.725207	0.0294686	GO:0008152	GO:BP	metabolic process	18832	3159	GO:0008150	IEA,IBA IEA,IEA,IBA IEA,IDA IMP IBA IEA,IBA,IEA,IDA IBA IEA,IEA,IEA,IEA,IBA IEA,IEA,IEA,IEA,IBA IEA,IBA IEA,IEA,IEA,IEA,IEA,IBA IEA,IDA IMP IBA IEA,IBA IEA,IBA IEA,IBA,IEA,IEA,IEA,IBA IEA,IBA,IEA,IEA,IEA,IEA,IEA,IEA,ISS IEA,IMP,IMP IBA IEA,IDA IMP IBA IEA,IDA,IBA,IEA,IDA,IEA,IEA,IBA IEA,IEA,IBA IEA,IDA IBA,IBA IEA,IEA,IDA IMP IGI ISS IBA IEA,IBA IEA,IBA IEA,IEA,IMP IBA,IEA,IEA,IBA IEA,IEA,IDA IEA…	ENSBTAG00000042290	TRUE	U6
query_1	TRUE	0.023438	11911	484	351	0.725207	0.0294686	GO:0008152	GO:BP	metabolic process	18832	3159	GO:0008150	IEA,IBA IEA,IEA,IBA IEA,IDA IMP IBA IEA,IBA,IEA,IDA IBA IEA,IEA,IEA,IEA,IBA IEA,IEA,IEA,IEA,IBA IEA,IBA IEA,IEA,IEA,IEA,IEA,IBA IEA,IDA IMP IBA IEA,IBA IEA,IBA IEA,IBA,IEA,IEA,IEA,IBA IEA,IBA,IEA,IEA,IEA,IEA,IEA,IEA,ISS IEA,IMP,IMP IBA IEA,IDA IMP IBA IEA,IDA,IBA,IEA,IDA,IEA,IEA,IBA IEA,IEA,IBA IEA,IDA IBA,IBA IEA,IEA,IDA IMP IGI ISS IBA IEA,IBA IEA,IBA IEA,IEA,IMP IBA,IEA,IEA,IBA IEA,IEA,IDA IEA…	ENSBTAG00000043493	TRUE	U6
query_1	TRUE	0.023438	11911	484	351	0.725207	0.0294686	GO:0008152	GO:BP	metabolic process	18832	3159	GO:0008150	IEA,IBA IEA,IEA,IBA IEA,IDA IMP IBA IEA,IBA,IEA,IDA IBA IEA,IEA,IEA,IEA,IBA IEA,IEA,IEA,IEA,IBA IEA,IBA IEA,IEA,IEA,IEA,IEA,IBA IEA,IDA IMP IBA IEA,IBA IEA,IBA IEA,IBA,IEA,IEA,IEA,IBA IEA,IBA,IEA,IEA,IEA,IEA,IEA,IEA,ISS IEA,IMP,IMP IBA IEA,IDA IMP IBA IEA,IDA,IBA,IEA,IDA,IEA,IEA,IBA IEA,IEA,IBA IEA,IDA IBA,IBA IEA,IEA,IDA IMP IGI ISS IBA IEA,IBA IEA,IBA IEA,IEA,IMP IBA,IEA,IEA,IBA IEA,IEA,IDA IEA…	ENSBTAG00000044532	TRUE	U5
query_1	TRUE	0.023438	11911	484	351	0.725207	0.0294686	GO:0008152	GO:BP	metabolic process	18832	3159	GO:0008150	IEA,IBA IEA,IEA,IBA IEA,IDA IMP IBA IEA,IBA,IEA,IDA IBA IEA,IEA,IEA,IEA,IBA IEA,IEA,IEA,IEA,IBA IEA,IBA IEA,IEA,IEA,IEA,IEA,IBA IEA,IDA IMP IBA IEA,IBA IEA,IBA IEA,IBA,IEA,IEA,IEA,IBA IEA,IBA,IEA,IEA,IEA,IEA,IEA,IEA,ISS IEA,IMP,IMP IBA IEA,IDA IMP IBA IEA,IDA,IBA,IEA,IDA,IEA,IEA,IBA IEA,IEA,IBA IEA,IDA IBA,IBA IEA,IEA,IDA IMP IGI ISS IBA IEA,IBA IEA,IBA IEA,IEA,IMP IBA,IEA,IEA,IBA IEA,IEA,IDA IEA…	ENSBTAG00000044218	TRUE	U6
query_1	TRUE	0.023438	11911	484	351	0.725207	0.0294686	GO:0008152	GO:BP	metabolic process	18832	3159	GO:0008150	IEA,IBA IEA,IEA,IBA IEA,IDA IMP IBA IEA,IBA,IEA,IDA IBA IEA,IEA,IEA,IEA,IBA IEA,IEA,IEA,IEA,IBA IEA,IBA IEA,IEA,IEA,IEA,IEA,IBA IEA,IDA IMP IBA IEA,IBA IEA,IBA IEA,IBA,IEA,IEA,IEA,IBA IEA,IBA,IEA,IEA,IEA,IEA,IEA,IEA,ISS IEA,IMP,IMP IBA IEA,IDA IMP IBA IEA,IDA,IBA,IEA,IDA,IEA,IEA,IBA IEA,IEA,IBA IEA,IDA IBA,IBA IEA,IEA,IDA IMP IGI ISS IBA IEA,IBA IEA,IBA IEA,IEA,IMP IBA,IEA,IEA,IBA IEA,IEA,IDA IEA…	ENSBTAG00000063620	TRUE	U6
query_1	TRUE	0.023438	11911	484	351	0.725207	0.0294686	GO:0008152	GO:BP	metabolic process	18832	3159	GO:0008150	IEA,IBA IEA,IEA,IBA IEA,IDA IMP IBA IEA,IBA,IEA,IDA IBA IEA,IEA,IEA,IEA,IBA IEA,IEA,IEA,IEA,IBA IEA,IBA IEA,IEA,IEA,IEA,IEA,IBA IEA,IDA IMP IBA IEA,IBA IEA,IBA IEA,IBA,IEA,IEA,IEA,IBA IEA,IBA,IEA,IEA,IEA,IEA,IEA,IEA,ISS IEA,IMP,IMP IBA IEA,IDA IMP IBA IEA,IDA,IBA,IEA,IDA,IEA,IEA,IBA IEA,IEA,IBA IEA,IDA IBA,IBA IEA,IEA,IDA IMP IGI ISS IBA IEA,IBA IEA,IBA IEA,IEA,IMP IBA,IEA,IEA,IBA IEA,IEA,IDA IEA…	ENSBTAG00000065231	TRUE	U6
query_1	TRUE	0.023438	11911	484	351	0.725207	0.0294686	GO:0008152	GO:BP	metabolic process	18832	3159	GO:0008150	IEA,IBA IEA,IEA,IBA IEA,IDA IMP IBA IEA,IBA,IEA,IDA IBA IEA,IEA,IEA,IEA,IBA IEA,IEA,IEA,IEA,IBA IEA,IBA IEA,IEA,IEA,IEA,IEA,IBA IEA,IDA IMP IBA IEA,IBA IEA,IBA IEA,IBA,IEA,IEA,IEA,IBA IEA,IBA,IEA,IEA,IEA,IEA,IEA,IEA,ISS IEA,IMP,IMP IBA IEA,IDA IMP IBA IEA,IDA,IBA,IEA,IDA,IEA,IEA,IBA IEA,IEA,IBA IEA,IDA IBA,IBA IEA,IEA,IDA IMP IGI ISS IBA IEA,IBA IEA,IBA IEA,IEA,IMP IBA,IEA,IEA,IBA IEA,IEA,IDA IEA…	ENSBTAG00000004736	TRUE	GRB2
query_1	TRUE	0.023438	11911	484	351	0.725207	0.0294686	GO:0008152	GO:BP	metabolic process	18832	3159	GO:0008150	IEA,IBA IEA,IEA,IBA IEA,IDA IMP IBA IEA,IBA,IEA,IDA IBA IEA,IEA,IEA,IEA,IBA IEA,IEA,IEA,IEA,IBA IEA,IBA IEA,IEA,IEA,IEA,IEA,IBA IEA,IDA IMP IBA IEA,IBA IEA,IBA IEA,IBA,IEA,IEA,IEA,IBA IEA,IBA,IEA,IEA,IEA,IEA,IEA,IEA,ISS IEA,IMP,IMP IBA IEA,IDA IMP IBA IEA,IDA,IBA,IEA,IDA,IEA,IEA,IBA IEA,IEA,IBA IEA,IDA IBA,IBA IEA,IEA,IDA IMP IGI ISS IBA IEA,IBA IEA,IBA IEA,IEA,IMP IBA,IEA,IEA,IBA IEA,IEA,IDA IEA…	ENSBTAG00000000202	TRUE	SLC25A19
query_1	TRUE	0.023438	11911	484	351	0.725207	0.0294686	GO:0008152	GO:BP	metabolic process	18832	3159	GO:0008150	IEA,IBA IEA,IEA,IBA IEA,IDA IMP IBA IEA,IBA,IEA,IDA IBA IEA,IEA,IEA,IEA,IBA IEA,IEA,IEA,IEA,IBA IEA,IBA IEA,IEA,IEA,IEA,IEA,IBA IEA,IDA IMP IBA IEA,IBA IEA,IBA IEA,IBA,IEA,IEA,IEA,IBA IEA,IBA,IEA,IEA,IEA,IEA,IEA,IEA,ISS IEA,IMP,IMP IBA IEA,IDA IMP IBA IEA,IDA,IBA,IEA,IDA,IEA,IEA,IBA IEA,IEA,IBA IEA,IDA IBA,IBA IEA,IEA,IDA IMP IGI ISS IBA IEA,IBA IEA,IBA IEA,IEA,IMP IBA,IEA,IEA,IBA IEA,IEA,IDA IEA…	ENSBTAG00000030168	TRUE	MIF4GD
query_1	TRUE	0.023438	11911	484	351	0.725207	0.0294686	GO:0008152	GO:BP	metabolic process	18832	3159	GO:0008150	IEA,IBA IEA,IEA,IBA IEA,IDA IMP IBA IEA,IBA,IEA,IDA IBA IEA,IEA,IEA,IEA,IBA IEA,IEA,IEA,IEA,IBA IEA,IBA IEA,IEA,IEA,IEA,IEA,IBA IEA,IDA IMP IBA IEA,IBA IEA,IBA IEA,IBA,IEA,IEA,IEA,IBA IEA,IBA,IEA,IEA,IEA,IEA,IEA,IEA,ISS IEA,IMP,IMP IBA IEA,IDA IMP IBA IEA,IDA,IBA,IEA,IDA,IEA,IEA,IBA IEA,IEA,IBA IEA,IDA IBA,IBA IEA,IEA,IDA IMP IGI ISS IBA IEA,IBA IEA,IBA IEA,IEA,IMP IBA,IEA,IEA,IBA IEA,IEA,IDA IEA…	ENSBTAG00000016133	TRUE	MRPS7
query_1	TRUE	0.023438	11911	484	351	0.725207	0.0294686	GO:0008152	GO:BP	metabolic process	18832	3159	GO:0008150	IEA,IBA IEA,IEA,IBA IEA,IDA IMP IBA IEA,IBA,IEA,IDA IBA IEA,IEA,IEA,IEA,IBA IEA,IEA,IEA,IEA,IBA IEA,IBA IEA,IEA,IEA,IEA,IEA,IBA IEA,IDA IMP IBA IEA,IBA IEA,IBA IEA,IBA,IEA,IEA,IEA,IBA IEA,IBA,IEA,IEA,IEA,IEA,IEA,IEA,ISS IEA,IMP,IMP IBA IEA,IDA IMP IBA IEA,IDA,IBA,IEA,IDA,IEA,IEA,IBA IEA,IEA,IBA IEA,IDA IBA,IBA IEA,IEA,IDA IMP IGI ISS IBA IEA,IBA IEA,IBA IEA,IEA,IMP IBA,IEA,IEA,IBA IEA,IEA,IDA IEA…	ENSBTAG00000016128	TRUE	GGA3
query_1	TRUE	0.023438	11911	484	351	0.725207	0.0294686	GO:0008152	GO:BP	metabolic process	18832	3159	GO:0008150	IEA,IBA IEA,IEA,IBA IEA,IDA IMP IBA IEA,IBA,IEA,IDA IBA IEA,IEA,IEA,IEA,IBA IEA,IEA,IEA,IEA,IBA IEA,IBA IEA,IEA,IEA,IEA,IEA,IBA IEA,IDA IMP IBA IEA,IBA IEA,IBA IEA,IBA,IEA,IEA,IEA,IBA IEA,IBA,IEA,IEA,IEA,IEA,IEA,IEA,ISS IEA,IMP,IMP IBA IEA,IDA IMP IBA IEA,IDA,IBA,IEA,IDA,IEA,IEA,IBA IEA,IEA,IBA IEA,IDA IBA,IBA IEA,IEA,IDA IMP IGI ISS IBA IEA,IBA IEA,IBA IEA,IEA,IMP IBA,IEA,IEA,IBA IEA,IEA,IDA IEA…	ENSBTAG00000030169	TRUE	SUMO2
query_1	TRUE	0.023438	11911	484	351	0.725207	0.0294686	GO:0008152	GO:BP	metabolic process	18832	3159	GO:0008150	IEA,IBA IEA,IEA,IBA IEA,IDA IMP IBA IEA,IBA,IEA,IDA IBA IEA,IEA,IEA,IEA,IBA IEA,IEA,IEA,IEA,IBA IEA,IBA IEA,IEA,IEA,IEA,IEA,IBA IEA,IDA IMP IBA IEA,IBA IEA,IBA IEA,IBA,IEA,IEA,IEA,IBA IEA,IBA,IEA,IEA,IEA,IEA,IEA,IEA,ISS IEA,IMP,IMP IBA IEA,IDA IMP IBA IEA,IDA,IBA,IEA,IDA,IEA,IEA,IBA IEA,IEA,IBA IEA,IDA IBA,IBA IEA,IEA,IDA IMP IGI ISS IBA IEA,IBA IEA,IBA IEA,IEA,IMP IBA,IEA,IEA,IBA IEA,IEA,IDA IEA…	ENSBTAG00000011527	TRUE	NT5C
query_1	TRUE	0.023438	11911	484	351	0.725207	0.0294686	GO:0008152	GO:BP	metabolic process	18832	3159	GO:0008150	IEA,IBA IEA,IEA,IBA IEA,IDA IMP IBA IEA,IBA,IEA,IDA IBA IEA,IEA,IEA,IEA,IBA IEA,IEA,IEA,IEA,IBA IEA,IBA IEA,IEA,IEA,IEA,IEA,IBA IEA,IDA IMP IBA IEA,IBA IEA,IBA IEA,IBA,IEA,IEA,IEA,IBA IEA,IBA,IEA,IEA,IEA,IEA,IEA,IEA,ISS IEA,IMP,IMP IBA IEA,IDA IMP IBA IEA,IDA,IBA,IEA,IDA,IEA,IEA,IBA IEA,IEA,IBA IEA,IDA IBA,IBA IEA,IEA,IDA IMP IGI ISS IBA IEA,IBA IEA,IBA IEA,IEA,IMP IBA,IEA,IEA,IBA IEA,IEA,IDA IEA…	ENSBTAG00000021231	TRUE	KCTD2
query_1	TRUE	0.023438	11911	484	351	0.725207	0.0294686	GO:0008152	GO:BP	metabolic process	18832	3159	GO:0008150	IEA,IBA IEA,IEA,IBA IEA,IDA IMP IBA IEA,IBA,IEA,IDA IBA IEA,IEA,IEA,IEA,IBA IEA,IEA,IEA,IEA,IBA IEA,IBA IEA,IEA,IEA,IEA,IEA,IBA IEA,IDA IMP IBA IEA,IBA IEA,IBA IEA,IBA,IEA,IEA,IEA,IBA IEA,IBA,IEA,IEA,IEA,IEA,IEA,IEA,ISS IEA,IMP,IMP IBA IEA,IDA IMP IBA IEA,IDA,IBA,IEA,IDA,IEA,IEA,IBA IEA,IEA,IBA IEA,IDA IBA,IBA IEA,IEA,IDA IMP IGI ISS IBA IEA,IBA IEA,IBA IEA,IEA,IMP IBA,IEA,IEA,IBA IEA,IEA,IDA IEA…	ENSBTAG00000021227	TRUE	ATP5PD
query_1	TRUE	0.023438	11911	484	351	0.725207	0.0294686	GO:0008152	GO:BP	metabolic process	18832	3159	GO:0008150	IEA,IBA IEA,IEA,IBA IEA,IDA IMP IBA IEA,IBA,IEA,IDA IBA IEA,IEA,IEA,IEA,IBA IEA,IEA,IEA,IEA,IBA IEA,IBA IEA,IEA,IEA,IEA,IEA,IBA IEA,IDA IMP IBA IEA,IBA IEA,IBA IEA,IBA,IEA,IEA,IEA,IBA IEA,IBA,IEA,IEA,IEA,IEA,IEA,IEA,ISS IEA,IMP,IMP IBA IEA,IDA IMP IBA IEA,IDA,IBA,IEA,IDA,IEA,IEA,IBA IEA,IEA,IBA IEA,IDA IBA,IBA IEA,IEA,IDA IMP IGI ISS IBA IEA,IBA IEA,IBA IEA,IEA,IMP IBA,IEA,IEA,IBA IEA,IEA,IDA IEA…	ENSBTAG00000017242	TRUE	FADS6
query_1	TRUE	0.023438	11911	484	351	0.725207	0.0294686	GO:0008152	GO:BP	metabolic process	18832	3159	GO:0008150	IEA,IBA IEA,IEA,IBA IEA,IDA IMP IBA IEA,IBA,IEA,IDA IBA IEA,IEA,IEA,IEA,IBA IEA,IEA,IEA,IEA,IBA IEA,IBA IEA,IEA,IEA,IEA,IEA,IBA IEA,IDA IMP IBA IEA,IBA IEA,IBA IEA,IBA,IEA,IEA,IEA,IBA IEA,IBA,IEA,IEA,IEA,IEA,IEA,IEA,ISS IEA,IMP,IMP IBA IEA,IDA IMP IBA IEA,IDA,IBA,IEA,IDA,IEA,IEA,IBA IEA,IEA,IBA IEA,IDA IBA,IBA IEA,IEA,IDA IMP IGI ISS IBA IEA,IBA IEA,IBA IEA,IEA,IMP IBA,IEA,IEA,IBA IEA,IEA,IDA IEA…	ENSBTAG00000006525	TRUE	FDXR
query_1	TRUE	0.023438	11911	484	351	0.725207	0.0294686	GO:0008152	GO:BP	metabolic process	18832	3159	GO:0008150	IEA,IBA IEA,IEA,IBA IEA,IDA IMP IBA IEA,IBA,IEA,IDA IBA IEA,IEA,IEA,IEA,IBA IEA,IEA,IEA,IEA,IBA IEA,IBA IEA,IEA,IEA,IEA,IEA,IBA IEA,IDA IMP IBA IEA,IBA IEA,IBA IEA,IBA,IEA,IEA,IEA,IBA IEA,IBA,IEA,IEA,IEA,IEA,IEA,IEA,ISS IEA,IMP,IMP IBA IEA,IDA IMP IBA IEA,IDA,IBA,IEA,IDA,IEA,IEA,IBA IEA,IEA,IBA IEA,IDA IBA,IBA IEA,IEA,IDA IMP IGI ISS IBA IEA,IBA IEA,IBA IEA,IEA,IMP IBA,IEA,IEA,IBA IEA,IEA,IDA IEA…	ENSBTAG00000003303	TRUE	MRPL58
query_1	TRUE	0.023438	11911	484	351	0.725207	0.0294686	GO:0008152	GO:BP	metabolic process	18832	3159	GO:0008150	IEA,IBA IEA,IEA,IBA IEA,IDA IMP IBA IEA,IBA,IEA,IDA IBA IEA,IEA,IEA,IEA,IBA IEA,IEA,IEA,IEA,IBA IEA,IBA IEA,IEA,IEA,IEA,IEA,IBA IEA,IDA IMP IBA IEA,IBA IEA,IBA IEA,IBA,IEA,IEA,IEA,IBA IEA,IBA,IEA,IEA,IEA,IEA,IEA,IEA,ISS IEA,IMP,IMP IBA IEA,IDA IMP IBA IEA,IDA,IBA,IEA,IDA,IEA,IEA,IBA IEA,IEA,IBA IEA,IDA IBA,IBA IEA,IEA,IDA IMP IGI ISS IBA IEA,IBA IEA,IBA IEA,IEA,IMP IBA,IEA,IEA,IBA IEA,IEA,IDA IEA…	ENSBTAG00000008634	TRUE	WBP2
query_1	TRUE	0.023438	11911	484	351	0.725207	0.0294686	GO:0008152	GO:BP	metabolic process	18832	3159	GO:0008150	IEA,IBA IEA,IEA,IBA IEA,IDA IMP IBA IEA,IBA,IEA,IDA IBA IEA,IEA,IEA,IEA,IBA IEA,IEA,IEA,IEA,IBA IEA,IBA IEA,IEA,IEA,IEA,IEA,IBA IEA,IDA IMP IBA IEA,IBA IEA,IBA IEA,IBA,IEA,IEA,IEA,IBA IEA,IBA,IEA,IEA,IEA,IEA,IEA,IEA,ISS IEA,IMP,IMP IBA IEA,IDA IMP IBA IEA,IDA,IBA,IEA,IDA,IEA,IEA,IBA IEA,IEA,IBA IEA,IDA IBA,IBA IEA,IEA,IDA IMP IGI ISS IBA IEA,IBA IEA,IBA IEA,IEA,IMP IBA,IEA,IEA,IBA IEA,IEA,IDA IEA…	ENSBTAG00000016287	TRUE	UNK
query_1	TRUE	0.023438	11911	484	351	0.725207	0.0294686	GO:0008152	GO:BP	metabolic process	18832	3159	GO:0008150	IEA,IBA IEA,IEA,IBA IEA,IDA IMP IBA IEA,IBA,IEA,IDA IBA IEA,IEA,IEA,IEA,IBA IEA,IEA,IEA,IEA,IBA IEA,IBA IEA,IEA,IEA,IEA,IEA,IBA IEA,IDA IMP IBA IEA,IBA IEA,IBA IEA,IBA,IEA,IEA,IEA,IBA IEA,IBA,IEA,IEA,IEA,IEA,IEA,IEA,ISS IEA,IMP,IMP IBA IEA,IDA IMP IBA IEA,IDA,IBA,IEA,IDA,IEA,IEA,IBA IEA,IEA,IBA IEA,IDA IBA,IBA IEA,IEA,IDA IMP IGI ISS IBA IEA,IBA IEA,IBA IEA,IEA,IMP IBA,IEA,IEA,IBA IEA,IEA,IDA IEA…	ENSBTAG00000011717	TRUE	SAP30BP
query_1	TRUE	0.023438	11911	484	351	0.725207	0.0294686	GO:0008152	GO:BP	metabolic process	18832	3159	GO:0008150	IEA,IBA IEA,IEA,IBA IEA,IDA IMP IBA IEA,IBA,IEA,IDA IBA IEA,IEA,IEA,IEA,IBA IEA,IEA,IEA,IEA,IBA IEA,IBA IEA,IEA,IEA,IEA,IEA,IBA IEA,IDA IMP IBA IEA,IBA IEA,IBA IEA,IBA,IEA,IEA,IEA,IBA IEA,IBA,IEA,IEA,IEA,IEA,IEA,IEA,ISS IEA,IMP,IMP IBA IEA,IDA IMP IBA IEA,IDA,IBA,IEA,IDA,IEA,IEA,IBA IEA,IEA,IBA IEA,IDA IBA,IBA IEA,IEA,IDA IMP IGI ISS IBA IEA,IBA IEA,IBA IEA,IEA,IMP IBA,IEA,IEA,IBA IEA,IEA,IDA IEA…	ENSBTAG00000011715	TRUE	RECQL5
query_1	TRUE	0.023438	11911	484	351	0.725207	0.0294686	GO:0008152	GO:BP	metabolic process	18832	3159	GO:0008150	IEA,IBA IEA,IEA,IBA IEA,IDA IMP IBA IEA,IBA,IEA,IDA IBA IEA,IEA,IEA,IEA,IBA IEA,IEA,IEA,IEA,IBA IEA,IBA IEA,IEA,IEA,IEA,IEA,IBA IEA,IDA IMP IBA IEA,IBA IEA,IBA IEA,IBA,IEA,IEA,IEA,IBA IEA,IBA,IEA,IEA,IEA,IEA,IEA,IEA,ISS IEA,IMP,IMP IBA IEA,IDA IMP IBA IEA,IDA,IBA,IEA,IDA,IEA,IEA,IBA IEA,IEA,IBA IEA,IDA IBA,IBA IEA,IEA,IDA IMP IGI ISS IBA IEA,IBA IEA,IBA IEA,IEA,IMP IBA,IEA,IEA,IBA IEA,IEA,IDA IEA…	ENSBTAG00000040042	TRUE	GRIN2C
query_1	TRUE	0.023438	11911	484	351	0.725207	0.0294686	GO:0008152	GO:BP	metabolic process	18832	3159	GO:0008150	IEA,IBA IEA,IEA,IBA IEA,IDA IMP IBA IEA,IBA,IEA,IDA IBA IEA,IEA,IEA,IEA,IBA IEA,IEA,IEA,IEA,IBA IEA,IBA IEA,IEA,IEA,IEA,IEA,IBA IEA,IDA IMP IBA IEA,IBA IEA,IBA IEA,IBA,IEA,IEA,IEA,IBA IEA,IBA,IEA,IEA,IEA,IEA,IEA,IEA,ISS IEA,IMP,IMP IBA IEA,IDA IMP IBA IEA,IDA,IBA,IEA,IDA,IEA,IEA,IBA IEA,IEA,IBA IEA,IDA IBA,IBA IEA,IEA,IDA IMP IGI ISS IBA IEA,IBA IEA,IBA IEA,IEA,IMP IBA,IEA,IEA,IBA IEA,IEA,IDA IEA…	ENSBTAG00000011382	TRUE	NHERF1
query_1	TRUE	0.023438	11911	484	351	0.725207	0.0294686	GO:0008152	GO:BP	metabolic process	18832	3159	GO:0008150	IEA,IBA IEA,IEA,IBA IEA,IDA IMP IBA IEA,IBA,IEA,IDA IBA IEA,IEA,IEA,IEA,IBA IEA,IEA,IEA,IEA,IBA IEA,IBA IEA,IEA,IEA,IEA,IEA,IBA IEA,IDA IMP IBA IEA,IBA IEA,IBA IEA,IBA,IEA,IEA,IEA,IBA IEA,IBA,IEA,IEA,IEA,IEA,IEA,IEA,ISS IEA,IMP,IMP IBA IEA,IDA IMP IBA IEA,IDA,IBA,IEA,IDA,IEA,IEA,IBA IEA,IEA,IBA IEA,IDA IBA,IBA IEA,IEA,IDA IMP IGI ISS IBA IEA,IBA IEA,IBA IEA,IEA,IMP IBA,IEA,IEA,IBA IEA,IEA,IDA IEA…	ENSBTAG00000000824	TRUE	TSEN54
query_1	TRUE	0.023438	11911	484	351	0.725207	0.0294686	GO:0008152	GO:BP	metabolic process	18832	3159	GO:0008150	IEA,IBA IEA,IEA,IBA IEA,IDA IMP IBA IEA,IBA,IEA,IDA IBA IEA,IEA,IEA,IEA,IBA IEA,IEA,IEA,IEA,IBA IEA,IBA IEA,IEA,IEA,IEA,IEA,IBA IEA,IDA IMP IBA IEA,IBA IEA,IBA IEA,IBA,IEA,IEA,IEA,IBA IEA,IBA,IEA,IEA,IEA,IEA,IEA,IEA,ISS IEA,IMP,IMP IBA IEA,IDA IMP IBA IEA,IDA,IBA,IEA,IDA,IEA,IEA,IBA IEA,IEA,IBA IEA,IDA IBA,IBA IEA,IEA,IDA IMP IGI ISS IBA IEA,IBA IEA,IBA IEA,IEA,IMP IBA,IEA,IEA,IBA IEA,IEA,IDA IEA…	ENSBTAG00000014964	TRUE	GALK1
query_1	TRUE	0.023438	11911	484	351	0.725207	0.0294686	GO:0008152	GO:BP	metabolic process	18832	3159	GO:0008150	IEA,IBA IEA,IEA,IBA IEA,IDA IMP IBA IEA,IBA,IEA,IDA IBA IEA,IEA,IEA,IEA,IBA IEA,IEA,IEA,IEA,IBA IEA,IBA IEA,IEA,IEA,IEA,IEA,IBA IEA,IDA IMP IBA IEA,IBA IEA,IBA IEA,IBA,IEA,IEA,IEA,IBA IEA,IBA,IEA,IEA,IEA,IEA,IEA,IEA,ISS IEA,IMP,IMP IBA IEA,IDA IMP IBA IEA,IDA,IBA,IEA,IDA,IEA,IEA,IBA IEA,IEA,IBA IEA,IDA IBA,IBA IEA,IEA,IDA IMP IGI ISS IBA IEA,IBA IEA,IBA IEA,IEA,IMP IBA,IEA,IEA,IBA IEA,IEA,IDA IEA…	ENSBTAG00000018169	TRUE	ITGB4
query_1	TRUE	0.023438	11911	484	351	0.725207	0.0294686	GO:0008152	GO:BP	metabolic process	18832	3159	GO:0008150	IEA,IBA IEA,IEA,IBA IEA,IDA IMP IBA IEA,IBA,IEA,IDA IBA IEA,IEA,IEA,IEA,IBA IEA,IEA,IEA,IEA,IBA IEA,IBA IEA,IEA,IEA,IEA,IEA,IBA IEA,IDA IMP IBA IEA,IBA IEA,IBA IEA,IBA,IEA,IEA,IEA,IBA IEA,IBA,IEA,IEA,IEA,IEA,IEA,IEA,ISS IEA,IMP,IMP IBA IEA,IDA IMP IBA IEA,IDA,IBA,IEA,IDA,IEA,IEA,IBA IEA,IEA,IBA IEA,IDA IBA,IBA IEA,IEA,IDA IMP IGI ISS IBA IEA,IBA IEA,IBA IEA,IEA,IMP IBA,IEA,IEA,IBA IEA,IEA,IDA IEA…	ENSBTAG00000043339	TRUE	U6
query_1	TRUE	0.023438	11911	484	351	0.725207	0.0294686	GO:0008152	GO:BP	metabolic process	18832	3159	GO:0008150	IEA,IBA IEA,IEA,IBA IEA,IDA IMP IBA IEA,IBA,IEA,IDA IBA IEA,IEA,IEA,IEA,IBA IEA,IEA,IEA,IEA,IBA IEA,IBA IEA,IEA,IEA,IEA,IEA,IBA IEA,IDA IMP IBA IEA,IBA IEA,IBA IEA,IBA,IEA,IEA,IEA,IBA IEA,IBA,IEA,IEA,IEA,IEA,IEA,IEA,ISS IEA,IMP,IMP IBA IEA,IDA IMP IBA IEA,IDA,IBA,IEA,IDA,IEA,IEA,IBA IEA,IEA,IBA IEA,IDA IBA,IBA IEA,IEA,IDA IMP IGI ISS IBA IEA,IBA IEA,IBA IEA,IEA,IMP IBA,IEA,IEA,IBA IEA,IEA,IDA IEA…	ENSBTAG00000066666	TRUE	U6
query_1	TRUE	0.023438	11911	484	351	0.725207	0.0294686	GO:0008152	GO:BP	metabolic process	18832	3159	GO:0008150	IEA,IBA IEA,IEA,IBA IEA,IDA IMP IBA IEA,IBA,IEA,IDA IBA IEA,IEA,IEA,IEA,IBA IEA,IEA,IEA,IEA,IBA IEA,IBA IEA,IEA,IEA,IEA,IEA,IBA IEA,IDA IMP IBA IEA,IBA IEA,IBA IEA,IBA,IEA,IEA,IEA,IBA IEA,IBA,IEA,IEA,IEA,IEA,IEA,IEA,ISS IEA,IMP,IMP IBA IEA,IDA IMP IBA IEA,IDA,IBA,IEA,IDA,IEA,IEA,IBA IEA,IEA,IBA IEA,IDA IBA,IBA IEA,IEA,IDA IMP IGI ISS IBA IEA,IBA IEA,IBA IEA,IEA,IMP IBA,IEA,IEA,IBA IEA,IEA,IDA IEA…	ENSBTAG00000016550	TRUE	MAEL
query_1	TRUE	0.023438	11911	484	351	0.725207	0.0294686	GO:0008152	GO:BP	metabolic process	18832	3159	GO:0008150	IEA,IBA IEA,IEA,IBA IEA,IDA IMP IBA IEA,IBA,IEA,IDA IBA IEA,IEA,IEA,IEA,IBA IEA,IEA,IEA,IEA,IBA IEA,IBA IEA,IEA,IEA,IEA,IEA,IBA IEA,IDA IMP IBA IEA,IBA IEA,IBA IEA,IBA,IEA,IEA,IEA,IBA IEA,IBA,IEA,IEA,IEA,IEA,IEA,IEA,ISS IEA,IMP,IMP IBA IEA,IDA IMP IBA IEA,IDA,IBA,IEA,IDA,IEA,IEA,IBA IEA,IEA,IBA IEA,IDA IBA,IBA IEA,IEA,IDA IMP IGI ISS IBA IEA,IBA IEA,IBA IEA,IEA,IMP IBA,IEA,IEA,IBA IEA,IEA,IDA IEA…	ENSBTAG00000019497	TRUE	ILDR2
query_1	TRUE	0.023438	11911	484	351	0.725207	0.0294686	GO:0008152	GO:BP	metabolic process	18832	3159	GO:0008150	IEA,IBA IEA,IEA,IBA IEA,IDA IMP IBA IEA,IBA,IEA,IDA IBA IEA,IEA,IEA,IEA,IBA IEA,IEA,IEA,IEA,IBA IEA,IBA IEA,IEA,IEA,IEA,IEA,IBA IEA,IDA IMP IBA IEA,IBA IEA,IBA IEA,IBA,IEA,IEA,IEA,IBA IEA,IBA,IEA,IEA,IEA,IEA,IEA,IEA,ISS IEA,IMP,IMP IBA IEA,IDA IMP IBA IEA,IDA,IBA,IEA,IDA,IEA,IEA,IBA IEA,IEA,IBA IEA,IDA IBA,IBA IEA,IEA,IDA IMP IGI ISS IBA IEA,IBA IEA,IBA IEA,IEA,IMP IBA,IEA,IEA,IBA IEA,IEA,IDA IEA…	ENSBTAG00000010775	TRUE	POGK
query_1	TRUE	0.023438	11911	484	351	0.725207	0.0294686	GO:0008152	GO:BP	metabolic process	18832	3159	GO:0008150	IEA,IBA IEA,IEA,IBA IEA,IDA IMP IBA IEA,IBA,IEA,IDA IBA IEA,IEA,IEA,IEA,IBA IEA,IEA,IEA,IEA,IBA IEA,IBA IEA,IEA,IEA,IEA,IEA,IBA IEA,IDA IMP IBA IEA,IBA IEA,IBA IEA,IBA,IEA,IEA,IEA,IBA IEA,IBA,IEA,IEA,IEA,IEA,IEA,IEA,ISS IEA,IMP,IMP IBA IEA,IDA IMP IBA IEA,IDA,IBA,IEA,IDA,IEA,IEA,IBA IEA,IEA,IBA IEA,IDA IBA,IBA IEA,IEA,IDA IMP IGI ISS IBA IEA,IBA IEA,IBA IEA,IEA,IMP IBA,IEA,IEA,IBA IEA,IEA,IDA IEA…	ENSBTAG00000014970	TRUE	LAMTOR5
query_1	TRUE	0.023438	11911	484	351	0.725207	0.0294686	GO:0008152	GO:BP	metabolic process	18832	3159	GO:0008150	IEA,IBA IEA,IEA,IBA IEA,IDA IMP IBA IEA,IBA,IEA,IDA IBA IEA,IEA,IEA,IEA,IBA IEA,IEA,IEA,IEA,IBA IEA,IBA IEA,IEA,IEA,IEA,IEA,IBA IEA,IDA IMP IBA IEA,IBA IEA,IBA IEA,IBA,IEA,IEA,IEA,IBA IEA,IBA,IEA,IEA,IEA,IEA,IEA,IEA,ISS IEA,IMP,IMP IBA IEA,IDA IMP IBA IEA,IDA,IBA,IEA,IDA,IEA,IEA,IBA IEA,IEA,IBA IEA,IDA IBA,IBA IEA,IEA,IDA IMP IGI ISS IBA IEA,IBA IEA,IBA IEA,IEA,IMP IBA,IEA,IEA,IBA IEA,IEA,IDA IEA…	ENSBTAG00000010565	TRUE	CYM
query_1	TRUE	0.023438	11911	484	351	0.725207	0.0294686	GO:0008152	GO:BP	metabolic process	18832	3159	GO:0008150	IEA,IBA IEA,IEA,IBA IEA,IDA IMP IBA IEA,IBA,IEA,IDA IBA IEA,IEA,IEA,IEA,IBA IEA,IEA,IEA,IEA,IBA IEA,IBA IEA,IEA,IEA,IEA,IEA,IBA IEA,IDA IMP IBA IEA,IBA IEA,IBA IEA,IBA,IEA,IEA,IEA,IBA IEA,IBA,IEA,IEA,IEA,IEA,IEA,IEA,ISS IEA,IMP,IMP IBA IEA,IDA IMP IBA IEA,IDA,IBA,IEA,IDA,IEA,IEA,IBA IEA,IEA,IBA IEA,IDA IBA,IBA IEA,IEA,IDA IMP IGI ISS IBA IEA,IBA IEA,IBA IEA,IEA,IMP IBA,IEA,IEA,IBA IEA,IEA,IDA IEA…	ENSBTAG00000060532	TRUE	RBM15
query_1	TRUE	0.023438	11911	484	351	0.725207	0.0294686	GO:0008152	GO:BP	metabolic process	18832	3159	GO:0008150	IEA,IBA IEA,IEA,IBA IEA,IDA IMP IBA IEA,IBA,IEA,IDA IBA IEA,IEA,IEA,IEA,IBA IEA,IEA,IEA,IEA,IBA IEA,IBA IEA,IEA,IEA,IEA,IEA,IBA IEA,IDA IMP IBA IEA,IBA IEA,IBA IEA,IBA,IEA,IEA,IEA,IBA IEA,IBA,IEA,IEA,IEA,IEA,IEA,IEA,ISS IEA,IMP,IMP IBA IEA,IDA IMP IBA IEA,IDA,IBA,IEA,IDA,IEA,IEA,IBA IEA,IEA,IBA IEA,IDA IBA,IBA IEA,IEA,IDA IMP IGI ISS IBA IEA,IBA IEA,IBA IEA,IEA,IMP IBA,IEA,IEA,IBA IEA,IEA,IDA IEA…	ENSBTAG00000020169	TRUE	CEPT1
query_1	TRUE	0.023438	11911	484	351	0.725207	0.0294686	GO:0008152	GO:BP	metabolic process	18832	3159	GO:0008150	IEA,IBA IEA,IEA,IBA IEA,IDA IMP IBA IEA,IBA,IEA,IDA IBA IEA,IEA,IEA,IEA,IBA IEA,IEA,IEA,IEA,IBA IEA,IBA IEA,IEA,IEA,IEA,IEA,IBA IEA,IDA IMP IBA IEA,IBA IEA,IBA IEA,IBA,IEA,IEA,IEA,IBA IEA,IBA,IEA,IEA,IEA,IEA,IEA,IEA,ISS IEA,IMP,IMP IBA IEA,IDA IMP IBA IEA,IDA,IBA,IEA,IDA,IEA,IEA,IBA IEA,IEA,IBA IEA,IDA IBA,IBA IEA,IEA,IDA IMP IGI ISS IBA IEA,IBA IEA,IBA IEA,IEA,IMP IBA,IEA,IEA,IBA IEA,IEA,IDA IEA…	ENSBTAG00000009888	TRUE	DRAM2
query_1	TRUE	0.023438	11911	484	351	0.725207	0.0294686	GO:0008152	GO:BP	metabolic process	18832	3159	GO:0008150	IEA,IBA IEA,IEA,IBA IEA,IDA IMP IBA IEA,IBA,IEA,IDA IBA IEA,IEA,IEA,IEA,IBA IEA,IEA,IEA,IEA,IBA IEA,IBA IEA,IEA,IEA,IEA,IEA,IBA IEA,IDA IMP IBA IEA,IBA IEA,IBA IEA,IBA,IEA,IEA,IEA,IBA IEA,IBA,IEA,IEA,IEA,IEA,IEA,IEA,ISS IEA,IMP,IMP IBA IEA,IDA IMP IBA IEA,IDA,IBA,IEA,IDA,IEA,IEA,IBA IEA,IEA,IBA IEA,IDA IBA,IBA IEA,IEA,IDA IMP IGI ISS IBA IEA,IBA IEA,IBA IEA,IEA,IMP IBA,IEA,IEA,IBA IEA,IEA,IDA IEA…	ENSBTAG00000012659	TRUE	LRIF1
query_1	TRUE	0.023438	11911	484	351	0.725207	0.0294686	GO:0008152	GO:BP	metabolic process	18832	3159	GO:0008150	IEA,IBA IEA,IEA,IBA IEA,IDA IMP IBA IEA,IBA,IEA,IDA IBA IEA,IEA,IEA,IEA,IBA IEA,IEA,IEA,IEA,IBA IEA,IBA IEA,IEA,IEA,IEA,IEA,IBA IEA,IDA IMP IBA IEA,IBA IEA,IBA IEA,IBA,IEA,IEA,IEA,IBA IEA,IBA,IEA,IEA,IEA,IEA,IEA,IEA,ISS IEA,IMP,IMP IBA IEA,IDA IMP IBA IEA,IDA,IBA,IEA,IDA,IEA,IEA,IBA IEA,IEA,IBA IEA,IDA IBA,IBA IEA,IEA,IDA IMP IGI ISS IBA IEA,IBA IEA,IBA IEA,IEA,IMP IBA,IEA,IEA,IBA IEA,IEA,IDA IEA…	ENSBTAG00000042091	TRUE	U6
query_1	TRUE	0.023438	11911	484	351	0.725207	0.0294686	GO:0008152	GO:BP	metabolic process	18832	3159	GO:0008150	IEA,IBA IEA,IEA,IBA IEA,IDA IMP IBA IEA,IBA,IEA,IDA IBA IEA,IEA,IEA,IEA,IBA IEA,IEA,IEA,IEA,IBA IEA,IBA IEA,IEA,IEA,IEA,IEA,IBA IEA,IDA IMP IBA IEA,IBA IEA,IBA IEA,IBA,IEA,IEA,IEA,IBA IEA,IBA,IEA,IEA,IEA,IEA,IEA,IEA,ISS IEA,IMP,IMP IBA IEA,IDA IMP IBA IEA,IDA,IBA,IEA,IDA,IEA,IEA,IBA IEA,IEA,IBA IEA,IDA IBA,IBA IEA,IEA,IDA IMP IGI ISS IBA IEA,IBA IEA,IBA IEA,IEA,IMP IBA,IEA,IEA,IBA IEA,IEA,IDA IEA…	ENSBTAG00000021046	TRUE	ELAVL4
query_1	TRUE	0.023438	11911	484	351	0.725207	0.0294686	GO:0008152	GO:BP	metabolic process	18832	3159	GO:0008150	IEA,IBA IEA,IEA,IBA IEA,IDA IMP IBA IEA,IBA,IEA,IDA IBA IEA,IEA,IEA,IEA,IBA IEA,IEA,IEA,IEA,IBA IEA,IBA IEA,IEA,IEA,IEA,IEA,IBA IEA,IDA IMP IBA IEA,IBA IEA,IBA IEA,IBA,IEA,IEA,IEA,IBA IEA,IBA,IEA,IEA,IEA,IEA,IEA,IEA,ISS IEA,IMP,IMP IBA IEA,IDA IMP IBA IEA,IDA,IBA,IEA,IDA,IEA,IEA,IBA IEA,IEA,IBA IEA,IDA IBA,IBA IEA,IEA,IDA IMP IGI ISS IBA IEA,IBA IEA,IBA IEA,IEA,IMP IBA,IEA,IEA,IBA IEA,IEA,IDA IEA…	ENSBTAG00000023847	TRUE	IKZF5
query_1	TRUE	0.023438	11911	484	351	0.725207	0.0294686	GO:0008152	GO:BP	metabolic process	18832	3159	GO:0008150	IEA,IBA IEA,IEA,IBA IEA,IDA IMP IBA IEA,IBA,IEA,IDA IBA IEA,IEA,IEA,IEA,IBA IEA,IEA,IEA,IEA,IBA IEA,IBA IEA,IEA,IEA,IEA,IEA,IBA IEA,IDA IMP IBA IEA,IBA IEA,IBA IEA,IBA,IEA,IEA,IEA,IBA IEA,IBA,IEA,IEA,IEA,IEA,IEA,IEA,ISS IEA,IMP,IMP IBA IEA,IDA IMP IBA IEA,IDA,IBA,IEA,IDA,IEA,IEA,IBA IEA,IEA,IBA IEA,IDA IBA,IBA IEA,IEA,IDA IMP IGI ISS IBA IEA,IBA IEA,IBA IEA,IEA,IMP IBA,IEA,IEA,IBA IEA,IEA,IDA IEA…	ENSBTAG00000018041	TRUE	ACADSB
query_1	TRUE	0.023438	11911	484	351	0.725207	0.0294686	GO:0008152	GO:BP	metabolic process	18832	3159	GO:0008150	IEA,IBA IEA,IEA,IBA IEA,IDA IMP IBA IEA,IBA,IEA,IDA IBA IEA,IEA,IEA,IEA,IBA IEA,IEA,IEA,IEA,IBA IEA,IBA IEA,IEA,IEA,IEA,IEA,IBA IEA,IDA IMP IBA IEA,IBA IEA,IBA IEA,IBA,IEA,IEA,IEA,IBA IEA,IBA,IEA,IEA,IEA,IEA,IEA,IEA,ISS IEA,IMP,IMP IBA IEA,IDA IMP IBA IEA,IDA,IBA,IEA,IDA,IEA,IEA,IBA IEA,IEA,IBA IEA,IDA IBA,IBA IEA,IEA,IDA IMP IGI ISS IBA IEA,IBA IEA,IBA IEA,IEA,IMP IBA,IEA,IEA,IBA IEA,IEA,IDA IEA…	ENSBTAG00000001006	TRUE	HMX3
query_1	TRUE	0.023438	11911	484	351	0.725207	0.0294686	GO:0008152	GO:BP	metabolic process	18832	3159	GO:0008150	IEA,IBA IEA,IEA,IBA IEA,IDA IMP IBA IEA,IBA,IEA,IDA IBA IEA,IEA,IEA,IEA,IBA IEA,IEA,IEA,IEA,IBA IEA,IBA IEA,IEA,IEA,IEA,IEA,IBA IEA,IDA IMP IBA IEA,IBA IEA,IBA IEA,IBA,IEA,IEA,IEA,IBA IEA,IBA,IEA,IEA,IEA,IEA,IEA,IEA,ISS IEA,IMP,IMP IBA IEA,IDA IMP IBA IEA,IDA,IBA,IEA,IDA,IEA,IEA,IBA IEA,IEA,IBA IEA,IDA IBA,IBA IEA,IEA,IDA IMP IGI ISS IBA IEA,IBA IEA,IBA IEA,IEA,IMP IBA,IEA,IEA,IBA IEA,IEA,IDA IEA…	ENSBTAG00000017911	TRUE	HMX2
query_1	TRUE	0.023438	11911	484	351	0.725207	0.0294686	GO:0008152	GO:BP	metabolic process	18832	3159	GO:0008150	IEA,IBA IEA,IEA,IBA IEA,IDA IMP IBA IEA,IBA,IEA,IDA IBA IEA,IEA,IEA,IEA,IBA IEA,IEA,IEA,IEA,IBA IEA,IBA IEA,IEA,IEA,IEA,IEA,IBA IEA,IDA IMP IBA IEA,IBA IEA,IBA IEA,IBA,IEA,IEA,IEA,IBA IEA,IBA,IEA,IEA,IEA,IEA,IEA,IEA,ISS IEA,IMP,IMP IBA IEA,IDA IMP IBA IEA,IDA,IBA,IEA,IDA,IEA,IEA,IBA IEA,IEA,IBA IEA,IDA IBA,IBA IEA,IEA,IDA IMP IGI ISS IBA IEA,IBA IEA,IBA IEA,IEA,IMP IBA,IEA,IEA,IBA IEA,IEA,IDA IEA…	ENSBTAG00000048256	TRUE
query_1	TRUE	0.023438	11911	484	351	0.725207	0.0294686	GO:0008152	GO:BP	metabolic process	18832	3159	GO:0008150	IEA,IBA IEA,IEA,IBA IEA,IDA IMP IBA IEA,IBA,IEA,IDA IBA IEA,IEA,IEA,IEA,IBA IEA,IEA,IEA,IEA,IBA IEA,IBA IEA,IEA,IEA,IEA,IEA,IBA IEA,IDA IMP IBA IEA,IBA IEA,IBA IEA,IBA,IEA,IEA,IEA,IBA IEA,IBA,IEA,IEA,IEA,IEA,IEA,IEA,ISS IEA,IMP,IMP IBA IEA,IDA IMP IBA IEA,IDA,IBA,IEA,IDA,IEA,IEA,IBA IEA,IEA,IBA IEA,IDA IBA,IBA IEA,IEA,IDA IMP IGI ISS IBA IEA,IBA IEA,IBA IEA,IEA,IMP IBA,IEA,IEA,IBA IEA,IEA,IDA IEA…	ENSBTAG00000063040	TRUE	U6
query_1	TRUE	0.023438	11911	484	351	0.725207	0.0294686	GO:0008152	GO:BP	metabolic process	18832	3159	GO:0008150	IEA,IBA IEA,IEA,IBA IEA,IDA IMP IBA IEA,IBA,IEA,IDA IBA IEA,IEA,IEA,IEA,IBA IEA,IEA,IEA,IEA,IBA IEA,IBA IEA,IEA,IEA,IEA,IEA,IBA IEA,IDA IMP IBA IEA,IBA IEA,IBA IEA,IBA,IEA,IEA,IEA,IBA IEA,IBA,IEA,IEA,IEA,IEA,IEA,IEA,ISS IEA,IMP,IMP IBA IEA,IDA IMP IBA IEA,IDA,IBA,IEA,IDA,IEA,IEA,IBA IEA,IEA,IBA IEA,IDA IBA,IBA IEA,IEA,IDA IMP IGI ISS IBA IEA,IBA IEA,IBA IEA,IEA,IMP IBA,IEA,IEA,IBA IEA,IEA,IDA IEA…	ENSBTAG00000068568	TRUE	U6
query_1	TRUE	0.023438	11911	484	351	0.725207	0.0294686	GO:0008152	GO:BP	metabolic process	18832	3159	GO:0008150	IEA,IBA IEA,IEA,IBA IEA,IDA IMP IBA IEA,IBA,IEA,IDA IBA IEA,IEA,IEA,IEA,IBA IEA,IEA,IEA,IEA,IBA IEA,IBA IEA,IEA,IEA,IEA,IEA,IBA IEA,IDA IMP IBA IEA,IBA IEA,IBA IEA,IBA,IEA,IEA,IEA,IBA IEA,IBA,IEA,IEA,IEA,IEA,IEA,IEA,ISS IEA,IMP,IMP IBA IEA,IDA IMP IBA IEA,IDA,IBA,IEA,IDA,IEA,IEA,IBA IEA,IEA,IBA IEA,IDA IBA,IBA IEA,IEA,IDA IMP IGI ISS IBA IEA,IBA IEA,IBA IEA,IEA,IMP IBA,IEA,IEA,IBA IEA,IEA,IDA IEA…	ENSBTAG00000005904	TRUE	RBBP4
query_1	TRUE	0.023438	11911	484	351	0.725207	0.0294686	GO:0008152	GO:BP	metabolic process	18832	3159	GO:0008150	IEA,IBA IEA,IEA,IBA IEA,IDA IMP IBA IEA,IBA,IEA,IDA IBA IEA,IEA,IEA,IEA,IBA IEA,IEA,IEA,IEA,IBA IEA,IBA IEA,IEA,IEA,IEA,IEA,IBA IEA,IDA IMP IBA IEA,IBA IEA,IBA IEA,IBA,IEA,IEA,IEA,IBA IEA,IBA,IEA,IEA,IEA,IEA,IEA,IEA,ISS IEA,IMP,IMP IBA IEA,IDA IMP IBA IEA,IDA,IBA,IEA,IDA,IEA,IEA,IBA IEA,IEA,IBA IEA,IDA IBA,IBA IEA,IEA,IDA IMP IGI ISS IBA IEA,IBA IEA,IBA IEA,IEA,IMP IBA,IEA,IEA,IBA IEA,IEA,IDA IEA…	ENSBTAG00000027159	TRUE	ZBTB8OS
query_1	TRUE	0.023438	11911	484	351	0.725207	0.0294686	GO:0008152	GO:BP	metabolic process	18832	3159	GO:0008150	IEA,IBA IEA,IEA,IBA IEA,IDA IMP IBA IEA,IBA,IEA,IDA IBA IEA,IEA,IEA,IEA,IBA IEA,IEA,IEA,IEA,IBA IEA,IBA IEA,IEA,IEA,IEA,IEA,IBA IEA,IDA IMP IBA IEA,IBA IEA,IBA IEA,IBA,IEA,IEA,IEA,IBA IEA,IBA,IEA,IEA,IEA,IEA,IEA,IEA,ISS IEA,IMP,IMP IBA IEA,IDA IMP IBA IEA,IDA,IBA,IEA,IDA,IEA,IEA,IBA IEA,IEA,IBA IEA,IDA IBA,IBA IEA,IEA,IDA IMP IGI ISS IBA IEA,IBA IEA,IBA IEA,IEA,IMP IBA,IEA,IEA,IBA IEA,IEA,IDA IEA…	ENSBTAG00000018199	TRUE	ZBTB8A
query_1	TRUE	0.023438	11911	484	351	0.725207	0.0294686	GO:0008152	GO:BP	metabolic process	18832	3159	GO:0008150	IEA,IBA IEA,IEA,IBA IEA,IDA IMP IBA IEA,IBA,IEA,IDA IBA IEA,IEA,IEA,IEA,IBA IEA,IEA,IEA,IEA,IBA IEA,IBA IEA,IEA,IEA,IEA,IEA,IBA IEA,IDA IMP IBA IEA,IBA IEA,IBA IEA,IBA,IEA,IEA,IEA,IBA IEA,IBA,IEA,IEA,IEA,IEA,IEA,IEA,ISS IEA,IMP,IMP IBA IEA,IDA IMP IBA IEA,IDA,IBA,IEA,IDA,IEA,IEA,IBA IEA,IEA,IBA IEA,IDA IBA,IBA IEA,IEA,IDA IMP IGI ISS IBA IEA,IBA IEA,IBA IEA,IEA,IMP IBA,IEA,IEA,IBA IEA,IEA,IDA IEA…	ENSBTAG00000046044	TRUE	ZBTB8B
query_1	TRUE	0.023438	11911	484	351	0.725207	0.0294686	GO:0008152	GO:BP	metabolic process	18832	3159	GO:0008150	IEA,IBA IEA,IEA,IBA IEA,IDA IMP IBA IEA,IBA,IEA,IDA IBA IEA,IEA,IEA,IEA,IBA IEA,IEA,IEA,IEA,IBA IEA,IBA IEA,IEA,IEA,IEA,IEA,IBA IEA,IDA IMP IBA IEA,IBA IEA,IBA IEA,IBA,IEA,IEA,IEA,IBA IEA,IBA,IEA,IEA,IEA,IEA,IEA,IEA,ISS IEA,IMP,IMP IBA IEA,IDA IMP IBA IEA,IDA,IBA,IEA,IDA,IEA,IEA,IBA IEA,IEA,IBA IEA,IDA IBA,IBA IEA,IEA,IDA IMP IGI ISS IBA IEA,IBA IEA,IBA IEA,IEA,IMP IBA,IEA,IEA,IBA IEA,IEA,IDA IEA…	ENSBTAG00000020652	TRUE	TSSK3
query_1	TRUE	0.023438	11911	484	351	0.725207	0.0294686	GO:0008152	GO:BP	metabolic process	18832	3159	GO:0008150	IEA,IBA IEA,IEA,IBA IEA,IDA IMP IBA IEA,IBA,IEA,IDA IBA IEA,IEA,IEA,IEA,IBA IEA,IEA,IEA,IEA,IBA IEA,IBA IEA,IEA,IEA,IEA,IEA,IBA IEA,IDA IMP IBA IEA,IBA IEA,IBA IEA,IBA,IEA,IEA,IEA,IBA IEA,IBA,IEA,IEA,IEA,IEA,IEA,IEA,ISS IEA,IMP,IMP IBA IEA,IDA IMP IBA IEA,IDA,IBA,IEA,IDA,IEA,IEA,IBA IEA,IEA,IBA IEA,IDA IBA,IBA IEA,IEA,IDA IMP IGI ISS IBA IEA,IBA IEA,IBA IEA,IEA,IMP IBA,IEA,IEA,IBA IEA,IEA,IDA IEA…	ENSBTAG00000012698	TRUE	HDAC1
query_1	TRUE	0.023438	11911	484	351	0.725207	0.0294686	GO:0008152	GO:BP	metabolic process	18832	3159	GO:0008150	IEA,IBA IEA,IEA,IBA IEA,IDA IMP IBA IEA,IBA,IEA,IDA IBA IEA,IEA,IEA,IEA,IBA IEA,IEA,IEA,IEA,IBA IEA,IBA IEA,IEA,IEA,IEA,IEA,IBA IEA,IDA IMP IBA IEA,IBA IEA,IBA IEA,IBA,IEA,IEA,IEA,IBA IEA,IBA,IEA,IEA,IEA,IEA,IEA,IEA,ISS IEA,IMP,IMP IBA IEA,IDA IMP IBA IEA,IDA,IBA,IEA,IDA,IEA,IEA,IBA IEA,IEA,IBA IEA,IDA IBA,IBA IEA,IEA,IDA IMP IGI ISS IBA IEA,IBA IEA,IBA IEA,IEA,IMP IBA,IEA,IEA,IBA IEA,IEA,IDA IEA…	ENSBTAG00000012695	TRUE	LCK
query_1	TRUE	0.023438	11911	484	351	0.725207	0.0294686	GO:0008152	GO:BP	metabolic process	18832	3159	GO:0008150	IEA,IBA IEA,IEA,IBA IEA,IDA IMP IBA IEA,IBA,IEA,IDA IBA IEA,IEA,IEA,IEA,IBA IEA,IEA,IEA,IEA,IBA IEA,IBA IEA,IEA,IEA,IEA,IEA,IBA IEA,IDA IMP IBA IEA,IBA IEA,IBA IEA,IBA,IEA,IEA,IEA,IBA IEA,IBA,IEA,IEA,IEA,IEA,IEA,IEA,ISS IEA,IMP,IMP IBA IEA,IDA IMP IBA IEA,IDA,IBA,IEA,IDA,IEA,IEA,IBA IEA,IEA,IBA IEA,IDA IBA,IBA IEA,IEA,IDA IMP IGI ISS IBA IEA,IBA IEA,IBA IEA,IEA,IMP IBA,IEA,IEA,IBA IEA,IEA,IDA IEA…	ENSBTAG00000014390	TRUE	MTMR9
query_1	TRUE	0.023438	11911	484	351	0.725207	0.0294686	GO:0008152	GO:BP	metabolic process	18832	3159	GO:0008150	IEA,IBA IEA,IEA,IBA IEA,IDA IMP IBA IEA,IBA,IEA,IDA IBA IEA,IEA,IEA,IEA,IBA IEA,IEA,IEA,IEA,IBA IEA,IBA IEA,IEA,IEA,IEA,IEA,IBA IEA,IDA IMP IBA IEA,IBA IEA,IBA IEA,IBA,IEA,IEA,IEA,IBA IEA,IBA,IEA,IEA,IEA,IEA,IEA,IEA,ISS IEA,IMP,IMP IBA IEA,IDA IMP IBA IEA,IDA,IBA,IEA,IDA,IEA,IEA,IBA IEA,IEA,IBA IEA,IDA IBA,IBA IEA,IEA,IDA IMP IGI ISS IBA IEA,IBA IEA,IBA IEA,IEA,IMP IBA,IEA,IEA,IBA IEA,IEA,IDA IEA…	ENSBTAG00000014388	TRUE	EIF3I
query_1	TRUE	0.023438	11911	484	351	0.725207	0.0294686	GO:0008152	GO:BP	metabolic process	18832	3159	GO:0008150	IEA,IBA IEA,IEA,IBA IEA,IDA IMP IBA IEA,IBA,IEA,IDA IBA IEA,IEA,IEA,IEA,IBA IEA,IEA,IEA,IEA,IBA IEA,IBA IEA,IEA,IEA,IEA,IEA,IBA IEA,IDA IMP IBA IEA,IBA IEA,IBA IEA,IBA,IEA,IEA,IEA,IBA IEA,IBA,IEA,IEA,IEA,IEA,IEA,IEA,ISS IEA,IMP,IMP IBA IEA,IDA IMP IBA IEA,IDA,IBA,IEA,IDA,IEA,IEA,IBA IEA,IEA,IBA IEA,IDA IBA,IBA IEA,IEA,IDA IMP IGI ISS IBA IEA,IBA IEA,IBA IEA,IEA,IMP IBA,IEA,IEA,IBA IEA,IEA,IDA IEA…	ENSBTAG00000026788	TRUE	SHOX
query_1	TRUE	0.023438	11911	484	351	0.725207	0.0294686	GO:0008152	GO:BP	metabolic process	18832	3159	GO:0008150	IEA,IBA IEA,IEA,IBA IEA,IDA IMP IBA IEA,IBA,IEA,IDA IBA IEA,IEA,IEA,IEA,IBA IEA,IEA,IEA,IEA,IBA IEA,IBA IEA,IEA,IEA,IEA,IEA,IBA IEA,IDA IMP IBA IEA,IBA IEA,IBA IEA,IBA,IEA,IEA,IEA,IBA IEA,IBA,IEA,IEA,IEA,IEA,IEA,IEA,ISS IEA,IMP,IMP IBA IEA,IDA IMP IBA IEA,IDA,IBA,IEA,IDA,IEA,IEA,IBA IEA,IEA,IBA IEA,IDA IBA,IBA IEA,IEA,IDA IMP IGI ISS IBA IEA,IBA IEA,IBA IEA,IEA,IMP IBA,IEA,IEA,IBA IEA,IEA,IDA IEA…	ENSBTAG00000020671	TRUE	TRIM62
query_1	TRUE	0.023438	11911	484	351	0.725207	0.0294686	GO:0008152	GO:BP	metabolic process	18832	3159	GO:0008150	IEA,IBA IEA,IEA,IBA IEA,IDA IMP IBA IEA,IBA,IEA,IDA IBA IEA,IEA,IEA,IEA,IBA IEA,IEA,IEA,IEA,IBA IEA,IBA IEA,IEA,IEA,IEA,IEA,IBA IEA,IDA IMP IBA IEA,IBA IEA,IBA IEA,IBA,IEA,IEA,IEA,IBA IEA,IBA,IEA,IEA,IEA,IEA,IEA,IEA,ISS IEA,IMP,IMP IBA IEA,IDA IMP IBA IEA,IDA,IBA,IEA,IDA,IEA,IEA,IBA IEA,IEA,IBA IEA,IDA IBA,IBA IEA,IEA,IDA IMP IGI ISS IBA IEA,IBA IEA,IBA IEA,IEA,IMP IBA,IEA,IEA,IBA IEA,IEA,IDA IEA…	ENSBTAG00000020548	TRUE	AZIN2
query_1	TRUE	0.023438	11911	484	351	0.725207	0.0294686	GO:0008152	GO:BP	metabolic process	18832	3159	GO:0008150	IEA,IBA IEA,IEA,IBA IEA,IDA IMP IBA IEA,IBA,IEA,IDA IBA IEA,IEA,IEA,IEA,IBA IEA,IEA,IEA,IEA,IBA IEA,IBA IEA,IEA,IEA,IEA,IEA,IBA IEA,IDA IMP IBA IEA,IBA IEA,IBA IEA,IBA,IEA,IEA,IEA,IBA IEA,IBA,IEA,IEA,IEA,IEA,IEA,IEA,ISS IEA,IMP,IMP IBA IEA,IDA IMP IBA IEA,IDA,IBA,IEA,IDA,IEA,IEA,IBA IEA,IEA,IBA IEA,IDA IBA,IBA IEA,IEA,IDA IMP IGI ISS IBA IEA,IBA IEA,IBA IEA,IEA,IMP IBA,IEA,IEA,IBA IEA,IEA,IDA IEA…	ENSBTAG00000017605	TRUE	AK2
query_1	TRUE	0.023438	11911	484	351	0.725207	0.0294686	GO:0008152	GO:BP	metabolic process	18832	3159	GO:0008150	IEA,IBA IEA,IEA,IBA IEA,IDA IMP IBA IEA,IBA,IEA,IDA IBA IEA,IEA,IEA,IEA,IBA IEA,IEA,IEA,IEA,IBA IEA,IBA IEA,IEA,IEA,IEA,IEA,IBA IEA,IDA IMP IBA IEA,IBA IEA,IBA IEA,IBA,IEA,IEA,IEA,IBA IEA,IBA,IEA,IEA,IEA,IEA,IEA,IEA,ISS IEA,IMP,IMP IBA IEA,IDA IMP IBA IEA,IDA,IBA,IEA,IDA,IEA,IEA,IBA IEA,IEA,IBA IEA,IDA IBA,IBA IEA,IEA,IDA IMP IGI ISS IBA IEA,IBA IEA,IBA IEA,IEA,IMP IBA,IEA,IEA,IBA IEA,IEA,IDA IEA…	ENSBTAG00000008330	TRUE	RNF19B
query_1	TRUE	0.023438	11911	484	351	0.725207	0.0294686	GO:0008152	GO:BP	metabolic process	18832	3159	GO:0008150	IEA,IBA IEA,IEA,IBA IEA,IDA IMP IBA IEA,IBA,IEA,IDA IBA IEA,IEA,IEA,IEA,IBA IEA,IEA,IEA,IEA,IBA IEA,IBA IEA,IEA,IEA,IEA,IEA,IBA IEA,IDA IMP IBA IEA,IBA IEA,IBA IEA,IBA,IEA,IEA,IEA,IBA IEA,IBA,IEA,IEA,IEA,IEA,IEA,IEA,ISS IEA,IMP,IMP IBA IEA,IDA IMP IBA IEA,IDA,IBA,IEA,IDA,IEA,IEA,IBA IEA,IEA,IBA IEA,IDA IBA,IBA IEA,IEA,IDA IMP IGI ISS IBA IEA,IBA IEA,IBA IEA,IEA,IMP IBA,IEA,IEA,IBA IEA,IEA,IDA IEA…	ENSBTAG00000018065	TRUE	YARS1
query_1	TRUE	0.023438	11911	484	351	0.725207	0.0294686	GO:0008152	GO:BP	metabolic process	18832	3159	GO:0008150	IEA,IBA IEA,IEA,IBA IEA,IDA IMP IBA IEA,IBA,IEA,IDA IBA IEA,IEA,IEA,IEA,IBA IEA,IEA,IEA,IEA,IBA IEA,IBA IEA,IEA,IEA,IEA,IEA,IBA IEA,IDA IMP IBA IEA,IBA IEA,IBA IEA,IBA,IEA,IEA,IEA,IBA IEA,IBA,IEA,IEA,IEA,IEA,IEA,IEA,ISS IEA,IMP,IMP IBA IEA,IDA IMP IBA IEA,IDA,IBA,IEA,IDA,IEA,IEA,IBA IEA,IEA,IBA IEA,IDA IBA,IBA IEA,IEA,IDA IMP IGI ISS IBA IEA,IBA IEA,IBA IEA,IEA,IMP IBA,IEA,IEA,IBA IEA,IEA,IDA IEA…	ENSBTAG00000046605	TRUE	U6
query_1	TRUE	0.023438	11911	484	351	0.725207	0.0294686	GO:0008152	GO:BP	metabolic process	18832	3159	GO:0008150	IEA,IBA IEA,IEA,IBA IEA,IDA IMP IBA IEA,IBA,IEA,IDA IBA IEA,IEA,IEA,IEA,IBA IEA,IEA,IEA,IEA,IBA IEA,IBA IEA,IEA,IEA,IEA,IEA,IBA IEA,IDA IMP IBA IEA,IBA IEA,IBA IEA,IBA,IEA,IEA,IEA,IBA IEA,IBA,IEA,IEA,IEA,IEA,IEA,IEA,ISS IEA,IMP,IMP IBA IEA,IDA IMP IBA IEA,IDA,IBA,IEA,IDA,IEA,IEA,IBA IEA,IEA,IBA IEA,IDA IBA,IBA IEA,IEA,IDA IMP IGI ISS IBA IEA,IBA IEA,IBA IEA,IEA,IMP IBA,IEA,IEA,IBA IEA,IEA,IDA IEA…	ENSBTAG00000059729	TRUE
query_1	TRUE	0.023438	11911	484	351	0.725207	0.0294686	GO:0008152	GO:BP	metabolic process	18832	3159	GO:0008150	IEA,IBA IEA,IEA,IBA IEA,IDA IMP IBA IEA,IBA,IEA,IDA IBA IEA,IEA,IEA,IEA,IBA IEA,IEA,IEA,IEA,IBA IEA,IBA IEA,IEA,IEA,IEA,IEA,IBA IEA,IDA IMP IBA IEA,IBA IEA,IBA IEA,IBA,IEA,IEA,IEA,IBA IEA,IBA,IEA,IEA,IEA,IEA,IEA,IEA,ISS IEA,IMP,IMP IBA IEA,IDA IMP IBA IEA,IDA,IBA,IEA,IDA,IEA,IEA,IBA IEA,IEA,IBA IEA,IDA IBA,IBA IEA,IEA,IDA IMP IGI ISS IBA IEA,IBA IEA,IBA IEA,IEA,IMP IBA,IEA,IEA,IBA IEA,IEA,IDA IEA…	ENSBTAG00000045812	TRUE	GSX2
query_1	TRUE	0.023438	11911	484	351	0.725207	0.0294686	GO:0008152	GO:BP	metabolic process	18832	3159	GO:0008150	IEA,IBA IEA,IEA,IBA IEA,IDA IMP IBA IEA,IBA,IEA,IDA IBA IEA,IEA,IEA,IEA,IBA IEA,IEA,IEA,IEA,IBA IEA,IBA IEA,IEA,IEA,IEA,IEA,IBA IEA,IDA IMP IBA IEA,IBA IEA,IBA IEA,IBA,IEA,IEA,IEA,IBA IEA,IBA,IEA,IEA,IEA,IEA,IEA,IEA,ISS IEA,IMP,IMP IBA IEA,IDA IMP IBA IEA,IDA,IBA,IEA,IDA,IEA,IEA,IBA IEA,IEA,IBA IEA,IDA IBA,IBA IEA,IEA,IDA IMP IGI ISS IBA IEA,IBA IEA,IBA IEA,IEA,IMP IBA,IEA,IEA,IBA IEA,IEA,IDA IEA…	ENSBTAG00000007173	TRUE	PDGFRA
query_1	TRUE	0.023438	11911	484	351	0.725207	0.0294686	GO:0008152	GO:BP	metabolic process	18832	3159	GO:0008150	IEA,IBA IEA,IEA,IBA IEA,IDA IMP IBA IEA,IBA,IEA,IDA IBA IEA,IEA,IEA,IEA,IBA IEA,IEA,IEA,IEA,IBA IEA,IBA IEA,IEA,IEA,IEA,IEA,IBA IEA,IDA IMP IBA IEA,IBA IEA,IBA IEA,IBA,IEA,IEA,IEA,IBA IEA,IBA,IEA,IEA,IEA,IEA,IEA,IEA,ISS IEA,IMP,IMP IBA IEA,IDA IMP IBA IEA,IDA,IBA,IEA,IDA,IEA,IEA,IBA IEA,IEA,IBA IEA,IDA IBA,IBA IEA,IEA,IDA IMP IGI ISS IBA IEA,IBA IEA,IBA IEA,IEA,IMP IBA,IEA,IEA,IBA IEA,IEA,IDA IEA…	ENSBTAG00000060229	TRUE	U6
query_1	TRUE	0.023438	11911	484	351	0.725207	0.0294686	GO:0008152	GO:BP	metabolic process	18832	3159	GO:0008150	IEA,IBA IEA,IEA,IBA IEA,IDA IMP IBA IEA,IBA,IEA,IDA IBA IEA,IEA,IEA,IEA,IBA IEA,IEA,IEA,IEA,IBA IEA,IBA IEA,IEA,IEA,IEA,IEA,IBA IEA,IDA IMP IBA IEA,IBA IEA,IBA IEA,IBA,IEA,IEA,IEA,IBA IEA,IBA,IEA,IEA,IEA,IEA,IEA,IEA,ISS IEA,IMP,IMP IBA IEA,IDA IMP IBA IEA,IDA,IBA,IEA,IDA,IEA,IEA,IBA IEA,IEA,IBA IEA,IDA IBA,IBA IEA,IEA,IDA IMP IGI ISS IBA IEA,IBA IEA,IBA IEA,IEA,IMP IBA,IEA,IEA,IBA IEA,IEA,IDA IEA…	ENSBTAG00000025210	TRUE	COL4A2
query_1	TRUE	0.023438	11911	484	351	0.725207	0.0294686	GO:0008152	GO:BP	metabolic process	18832	3159	GO:0008150	IEA,IBA IEA,IEA,IBA IEA,IDA IMP IBA IEA,IBA,IEA,IDA IBA IEA,IEA,IEA,IEA,IBA IEA,IEA,IEA,IEA,IBA IEA,IBA IEA,IEA,IEA,IEA,IEA,IBA IEA,IDA IMP IBA IEA,IBA IEA,IBA IEA,IBA,IEA,IEA,IEA,IBA IEA,IBA,IEA,IEA,IEA,IEA,IEA,IEA,ISS IEA,IMP,IMP IBA IEA,IDA IMP IBA IEA,IDA,IBA,IEA,IDA,IEA,IEA,IBA IEA,IEA,IBA IEA,IDA IBA,IBA IEA,IEA,IDA IMP IGI ISS IBA IEA,IBA IEA,IBA IEA,IEA,IMP IBA,IEA,IEA,IBA IEA,IEA,IDA IEA…	ENSBTAG00000011466	TRUE	NAXD
query_1	TRUE	0.023438	11911	484	351	0.725207	0.0294686	GO:0008152	GO:BP	metabolic process	18832	3159	GO:0008150	IEA,IBA IEA,IEA,IBA IEA,IDA IMP IBA IEA,IBA,IEA,IDA IBA IEA,IEA,IEA,IEA,IBA IEA,IEA,IEA,IEA,IBA IEA,IBA IEA,IEA,IEA,IEA,IEA,IBA IEA,IDA IMP IBA IEA,IBA IEA,IBA IEA,IBA,IEA,IEA,IEA,IBA IEA,IBA,IEA,IEA,IEA,IEA,IEA,IEA,ISS IEA,IMP,IMP IBA IEA,IDA IMP IBA IEA,IDA,IBA,IEA,IDA,IEA,IEA,IBA IEA,IEA,IBA IEA,IDA IBA,IBA IEA,IEA,IDA IMP IGI ISS IBA IEA,IBA IEA,IBA IEA,IEA,IMP IBA,IEA,IEA,IBA IEA,IEA,IDA IEA…	ENSBTAG00000011471	TRUE	CARS2
query_1	TRUE	0.023438	11911	484	351	0.725207	0.0294686	GO:0008152	GO:BP	metabolic process	18832	3159	GO:0008150	IEA,IBA IEA,IEA,IBA IEA,IDA IMP IBA IEA,IBA,IEA,IDA IBA IEA,IEA,IEA,IEA,IBA IEA,IEA,IEA,IEA,IBA IEA,IBA IEA,IEA,IEA,IEA,IEA,IBA IEA,IDA IMP IBA IEA,IBA IEA,IBA IEA,IBA,IEA,IEA,IEA,IBA IEA,IBA,IEA,IEA,IEA,IEA,IEA,IEA,ISS IEA,IMP,IMP IBA IEA,IDA IMP IBA IEA,IDA,IBA,IEA,IDA,IEA,IEA,IBA IEA,IEA,IBA IEA,IDA IBA,IBA IEA,IEA,IDA IMP IGI ISS IBA IEA,IBA IEA,IBA IEA,IEA,IMP IBA,IEA,IEA,IBA IEA,IEA,IDA IEA…	ENSBTAG00000025211	TRUE	ING1
query_1	TRUE	0.023438	11911	484	351	0.725207	0.0294686	GO:0008152	GO:BP	metabolic process	18832	3159	GO:0008150	IEA,IBA IEA,IEA,IBA IEA,IDA IMP IBA IEA,IBA,IEA,IDA IBA IEA,IEA,IEA,IEA,IBA IEA,IEA,IEA,IEA,IBA IEA,IBA IEA,IEA,IEA,IEA,IEA,IBA IEA,IDA IMP IBA IEA,IBA IEA,IBA IEA,IBA,IEA,IEA,IEA,IBA IEA,IBA,IEA,IEA,IEA,IEA,IEA,IEA,ISS IEA,IMP,IMP IBA IEA,IDA IMP IBA IEA,IDA,IBA,IEA,IDA,IEA,IEA,IBA IEA,IEA,IBA IEA,IDA IBA,IBA IEA,IEA,IDA IMP IGI ISS IBA IEA,IBA IEA,IBA IEA,IEA,IMP IBA,IEA,IEA,IBA IEA,IEA,IDA IEA…	ENSBTAG00000012019	TRUE	IRS2
query_1	TRUE	0.023438	11911	484	351	0.725207	0.0294686	GO:0008152	GO:BP	metabolic process	18832	3159	GO:0008150	IEA,IBA IEA,IEA,IBA IEA,IDA IMP IBA IEA,IBA,IEA,IDA IBA IEA,IEA,IEA,IEA,IBA IEA,IEA,IEA,IEA,IBA IEA,IBA IEA,IEA,IEA,IEA,IEA,IBA IEA,IDA IMP IBA IEA,IBA IEA,IBA IEA,IBA,IEA,IEA,IEA,IBA IEA,IBA,IEA,IEA,IEA,IEA,IEA,IEA,ISS IEA,IMP,IMP IBA IEA,IDA IMP IBA IEA,IDA,IBA,IEA,IDA,IEA,IEA,IBA IEA,IEA,IBA IEA,IDA IBA,IBA IEA,IEA,IDA IMP IGI ISS IBA IEA,IBA IEA,IBA IEA,IEA,IMP IBA,IEA,IEA,IBA IEA,IEA,IDA IEA…	ENSBTAG00000020801	TRUE	CYRIB
query_1	TRUE	0.023438	11911	484	351	0.725207	0.0294686	GO:0008152	GO:BP	metabolic process	18832	3159	GO:0008150	IEA,IBA IEA,IEA,IBA IEA,IDA IMP IBA IEA,IBA,IEA,IDA IBA IEA,IEA,IEA,IEA,IBA IEA,IEA,IEA,IEA,IBA IEA,IBA IEA,IEA,IEA,IEA,IEA,IBA IEA,IDA IMP IBA IEA,IBA IEA,IBA IEA,IBA,IEA,IEA,IEA,IBA IEA,IBA,IEA,IEA,IEA,IEA,IEA,IEA,ISS IEA,IMP,IMP IBA IEA,IDA IMP IBA IEA,IDA,IBA,IEA,IDA,IEA,IEA,IBA IEA,IEA,IBA IEA,IDA IBA,IBA IEA,IEA,IDA IMP IGI ISS IBA IEA,IBA IEA,IBA IEA,IEA,IMP IBA,IEA,IEA,IBA IEA,IEA,IDA IEA…	ENSBTAG00000011298	TRUE	EYA1
query_1	TRUE	0.023438	11911	484	351	0.725207	0.0294686	GO:0008152	GO:BP	metabolic process	18832	3159	GO:0008150	IEA,IBA IEA,IEA,IBA IEA,IDA IMP IBA IEA,IBA,IEA,IDA IBA IEA,IEA,IEA,IEA,IBA IEA,IEA,IEA,IEA,IBA IEA,IBA IEA,IEA,IEA,IEA,IEA,IBA IEA,IDA IMP IBA IEA,IBA IEA,IBA IEA,IBA,IEA,IEA,IEA,IBA IEA,IBA,IEA,IEA,IEA,IEA,IEA,IEA,ISS IEA,IMP,IMP IBA IEA,IDA IMP IBA IEA,IDA,IBA,IEA,IDA,IEA,IEA,IBA IEA,IEA,IBA IEA,IDA IBA,IBA IEA,IEA,IDA IMP IGI ISS IBA IEA,IBA IEA,IBA IEA,IEA,IMP IBA,IEA,IEA,IBA IEA,IEA,IDA IEA…	ENSBTAG00000005404	TRUE	MSC
query_1	TRUE	0.023438	11911	484	351	0.725207	0.0294686	GO:0008152	GO:BP	metabolic process	18832	3159	GO:0008150	IEA,IBA IEA,IEA,IBA IEA,IDA IMP IBA IEA,IBA,IEA,IDA IBA IEA,IEA,IEA,IEA,IBA IEA,IEA,IEA,IEA,IBA IEA,IBA IEA,IEA,IEA,IEA,IEA,IBA IEA,IDA IMP IBA IEA,IBA IEA,IBA IEA,IBA,IEA,IEA,IEA,IBA IEA,IBA,IEA,IEA,IEA,IEA,IEA,IEA,ISS IEA,IMP,IMP IBA IEA,IDA IMP IBA IEA,IDA,IBA,IEA,IDA,IEA,IEA,IBA IEA,IEA,IBA IEA,IDA IBA,IBA IEA,IEA,IDA IMP IGI ISS IBA IEA,IBA IEA,IBA IEA,IEA,IMP IBA,IEA,IEA,IBA IEA,IEA,IDA IEA…	ENSBTAG00000006679	TRUE	MITF
query_1	TRUE	0.023438	11911	484	351	0.725207	0.0294686	GO:0008152	GO:BP	metabolic process	18832	3159	GO:0008150	IEA,IBA IEA,IEA,IBA IEA,IDA IMP IBA IEA,IBA,IEA,IDA IBA IEA,IEA,IEA,IEA,IBA IEA,IEA,IEA,IEA,IBA IEA,IBA IEA,IEA,IEA,IEA,IEA,IBA IEA,IDA IMP IBA IEA,IBA IEA,IBA IEA,IBA,IEA,IEA,IEA,IBA IEA,IBA,IEA,IEA,IEA,IEA,IEA,IEA,ISS IEA,IMP,IMP IBA IEA,IDA IMP IBA IEA,IDA,IBA,IEA,IDA,IEA,IEA,IBA IEA,IEA,IBA IEA,IDA IBA,IBA IEA,IEA,IDA IMP IGI ISS IBA IEA,IBA IEA,IBA IEA,IEA,IMP IBA,IEA,IEA,IBA IEA,IEA,IDA IEA…	ENSBTAG00000006233	TRUE	NIM1K
query_1	TRUE	0.023438	11911	484	351	0.725207	0.0294686	GO:0008152	GO:BP	metabolic process	18832	3159	GO:0008150	IEA,IBA IEA,IEA,IBA IEA,IDA IMP IBA IEA,IBA,IEA,IDA IBA IEA,IEA,IEA,IEA,IBA IEA,IEA,IEA,IEA,IBA IEA,IBA IEA,IEA,IEA,IEA,IEA,IBA IEA,IDA IMP IBA IEA,IBA IEA,IBA IEA,IBA,IEA,IEA,IEA,IBA IEA,IBA,IEA,IEA,IEA,IEA,IEA,IEA,ISS IEA,IMP,IMP IBA IEA,IDA IMP IBA IEA,IDA,IBA,IEA,IDA,IEA,IEA,IBA IEA,IEA,IBA IEA,IDA IBA,IBA IEA,IEA,IDA IMP IGI ISS IBA IEA,IBA IEA,IBA IEA,IEA,IMP IBA,IEA,IEA,IBA IEA,IEA,IDA IEA…	ENSBTAG00000015504	TRUE	ZNF131
query_1	TRUE	0.023438	11911	484	351	0.725207	0.0294686	GO:0008152	GO:BP	metabolic process	18832	3159	GO:0008150	IEA,IBA IEA,IEA,IBA IEA,IDA IMP IBA IEA,IBA,IEA,IDA IBA IEA,IEA,IEA,IEA,IBA IEA,IEA,IEA,IEA,IBA IEA,IBA IEA,IEA,IEA,IEA,IEA,IBA IEA,IDA IMP IBA IEA,IBA IEA,IBA IEA,IBA,IEA,IEA,IEA,IBA IEA,IBA,IEA,IEA,IEA,IEA,IEA,IEA,ISS IEA,IMP,IMP IBA IEA,IDA IMP IBA IEA,IDA,IBA,IEA,IDA,IEA,IEA,IBA IEA,IEA,IBA IEA,IDA IBA,IBA IEA,IEA,IDA IMP IGI ISS IBA IEA,IBA IEA,IBA IEA,IEA,IMP IBA,IEA,IEA,IBA IEA,IEA,IDA IEA…	ENSBTAG00000051910	TRUE	FGF10
query_1	TRUE	0.023438	11911	484	351	0.725207	0.0294686	GO:0008152	GO:BP	metabolic process	18832	3159	GO:0008150	IEA,IBA IEA,IEA,IBA IEA,IDA IMP IBA IEA,IBA,IEA,IDA IBA IEA,IEA,IEA,IEA,IBA IEA,IEA,IEA,IEA,IBA IEA,IBA IEA,IEA,IEA,IEA,IEA,IBA IEA,IDA IMP IBA IEA,IBA IEA,IBA IEA,IBA,IEA,IEA,IEA,IBA IEA,IBA,IEA,IEA,IEA,IEA,IEA,IEA,ISS IEA,IMP,IMP IBA IEA,IDA IMP IBA IEA,IDA,IBA,IEA,IDA,IEA,IEA,IBA IEA,IEA,IBA IEA,IDA IBA,IBA IEA,IEA,IDA IMP IGI ISS IBA IEA,IBA IEA,IBA IEA,IEA,IMP IBA,IEA,IEA,IBA IEA,IEA,IDA IEA…	ENSBTAG00000011885	TRUE	NNT
query_1	TRUE	0.023438	11911	484	351	0.725207	0.0294686	GO:0008152	GO:BP	metabolic process	18832	3159	GO:0008150	IEA,IBA IEA,IEA,IBA IEA,IDA IMP IBA IEA,IBA,IEA,IDA IBA IEA,IEA,IEA,IEA,IBA IEA,IEA,IEA,IEA,IBA IEA,IBA IEA,IEA,IEA,IEA,IEA,IBA IEA,IDA IMP IBA IEA,IBA IEA,IBA IEA,IBA,IEA,IEA,IEA,IBA IEA,IBA,IEA,IEA,IEA,IEA,IEA,IEA,ISS IEA,IMP,IMP IBA IEA,IDA IMP IBA IEA,IDA,IBA,IEA,IDA,IEA,IEA,IBA IEA,IEA,IBA IEA,IDA IBA,IBA IEA,IEA,IDA IMP IGI ISS IBA IEA,IBA IEA,IBA IEA,IEA,IMP IBA,IEA,IEA,IBA IEA,IEA,IDA IEA…	ENSBTAG00000020376	TRUE	PAIP1
query_1	TRUE	0.023438	11911	484	351	0.725207	0.0294686	GO:0008152	GO:BP	metabolic process	18832	3159	GO:0008150	IEA,IBA IEA,IEA,IBA IEA,IDA IMP IBA IEA,IBA,IEA,IDA IBA IEA,IEA,IEA,IEA,IBA IEA,IEA,IEA,IEA,IBA IEA,IBA IEA,IEA,IEA,IEA,IEA,IBA IEA,IDA IMP IBA IEA,IBA IEA,IBA IEA,IBA,IEA,IEA,IEA,IBA IEA,IBA,IEA,IEA,IEA,IEA,IEA,IEA,ISS IEA,IMP,IMP IBA IEA,IDA IMP IBA IEA,IDA,IBA,IEA,IDA,IEA,IEA,IBA IEA,IEA,IBA IEA,IDA IBA,IBA IEA,IEA,IDA IMP IGI ISS IBA IEA,IBA IEA,IBA IEA,IEA,IMP IBA,IEA,IEA,IBA IEA,IEA,IDA IEA…	ENSBTAG00000011839	TRUE	HMGCS1
query_1	TRUE	0.023438	11911	484	351	0.725207	0.0294686	GO:0008152	GO:BP	metabolic process	18832	3159	GO:0008150	IEA,IBA IEA,IEA,IBA IEA,IDA IMP IBA IEA,IBA,IEA,IDA IBA IEA,IEA,IEA,IEA,IBA IEA,IEA,IEA,IEA,IBA IEA,IBA IEA,IEA,IEA,IEA,IEA,IBA IEA,IDA IMP IBA IEA,IBA IEA,IBA IEA,IBA,IEA,IEA,IEA,IBA IEA,IBA,IEA,IEA,IEA,IEA,IEA,IEA,ISS IEA,IMP,IMP IBA IEA,IDA IMP IBA IEA,IDA,IBA,IEA,IDA,IEA,IEA,IBA IEA,IEA,IBA IEA,IDA IBA,IBA IEA,IEA,IDA IMP IGI ISS IBA IEA,IBA IEA,IBA IEA,IEA,IMP IBA,IEA,IEA,IBA IEA,IEA,IDA IEA…	ENSBTAG00000061068	TRUE
query_1	TRUE	0.023438	11911	484	351	0.725207	0.0294686	GO:0008152	GO:BP	metabolic process	18832	3159	GO:0008150	IEA,IBA IEA,IEA,IBA IEA,IDA IMP IBA IEA,IBA,IEA,IDA IBA IEA,IEA,IEA,IEA,IBA IEA,IEA,IEA,IEA,IBA IEA,IBA IEA,IEA,IEA,IEA,IEA,IBA IEA,IDA IMP IBA IEA,IBA IEA,IBA IEA,IBA,IEA,IEA,IEA,IBA IEA,IBA,IEA,IEA,IEA,IEA,IEA,IEA,ISS IEA,IMP,IMP IBA IEA,IDA IMP IBA IEA,IDA,IBA,IEA,IDA,IEA,IEA,IBA IEA,IEA,IBA IEA,IDA IBA,IBA IEA,IEA,IDA IMP IGI ISS IBA IEA,IBA IEA,IBA IEA,IEA,IMP IBA,IEA,IEA,IBA IEA,IEA,IDA IEA…	ENSBTAG00000066520	TRUE	U6
query_1	TRUE	0.023438	11911	484	351	0.725207	0.0294686	GO:0008152	GO:BP	metabolic process	18832	3159	GO:0008150	IEA,IBA IEA,IEA,IBA IEA,IDA IMP IBA IEA,IBA,IEA,IDA IBA IEA,IEA,IEA,IEA,IBA IEA,IEA,IEA,IEA,IBA IEA,IBA IEA,IEA,IEA,IEA,IEA,IBA IEA,IDA IMP IBA IEA,IBA IEA,IBA IEA,IBA,IEA,IEA,IEA,IBA IEA,IBA,IEA,IEA,IEA,IEA,IEA,IEA,ISS IEA,IMP,IMP IBA IEA,IDA IMP IBA IEA,IDA,IBA,IEA,IDA,IEA,IEA,IBA IEA,IEA,IBA IEA,IDA IBA,IBA IEA,IEA,IDA IMP IGI ISS IBA IEA,IBA IEA,IBA IEA,IEA,IMP IBA,IEA,IEA,IBA IEA,IEA,IDA IEA…	ENSBTAG00000042376	TRUE
query_1	TRUE	0.023438	10508	484	316	0.652893	0.0300723	GO:0044237	GO:BP	cellular metabolic process	18832	11299	GO:0008152, GO:0009987	IBA IEA,IEA,IBA IEA,IMP,IBA,IEA,IDA IBA IEA,IEA,IEA,IEA,IEA,IEA,IBA IEA,IBA IEA,IEA,IEA,IEA,IEA,IBA IEA,IDA IMP IBA IEA,IEA,IBA IEA,IBA,IEA,IEA,IBA IEA,IBA,IEA,IEA,IEA,IEA,IEA,IEA,ISS IEA,IMP,IMP IBA IEA,IDA IMP IBA IEA,IDA,IBA,IEA,IDA,IEA,IEA,IBA IEA,IDA IBA,IBA IEA,IDA IMP IGI ISS IBA IEA,IBA IEA,IBA IEA,IEA,IMP IBA,IEA,IEA,IEA,IEA,IDA IEA,IBA IEA,IBA IEA,IBA IEA,IDA IMP,IDA IMP IBA IEA,IEA,IBA…	ENSBTAG00000038043	FALSE	ABCD2
query_1	TRUE	0.023438	10508	484	316	0.652893	0.0300723	GO:0044237	GO:BP	cellular metabolic process	18832	11299	GO:0008152, GO:0009987	IBA IEA,IEA,IBA IEA,IMP,IBA,IEA,IDA IBA IEA,IEA,IEA,IEA,IEA,IEA,IBA IEA,IBA IEA,IEA,IEA,IEA,IEA,IBA IEA,IDA IMP IBA IEA,IEA,IBA IEA,IBA,IEA,IEA,IBA IEA,IBA,IEA,IEA,IEA,IEA,IEA,IEA,ISS IEA,IMP,IMP IBA IEA,IDA IMP IBA IEA,IDA,IBA,IEA,IDA,IEA,IEA,IBA IEA,IDA IBA,IBA IEA,IDA IMP IGI ISS IBA IEA,IBA IEA,IBA IEA,IEA,IMP IBA,IEA,IEA,IEA,IEA,IDA IEA,IBA IEA,IBA IEA,IBA IEA,IDA IMP,IDA IMP IBA IEA,IEA,IBA…	ENSBTAG00000020679	FALSE	CNTN1
query_1	TRUE	0.023438	10508	484	316	0.652893	0.0300723	GO:0044237	GO:BP	cellular metabolic process	18832	11299	GO:0008152, GO:0009987	IBA IEA,IEA,IBA IEA,IMP,IBA,IEA,IDA IBA IEA,IEA,IEA,IEA,IEA,IEA,IBA IEA,IBA IEA,IEA,IEA,IEA,IEA,IBA IEA,IDA IMP IBA IEA,IEA,IBA IEA,IBA,IEA,IEA,IBA IEA,IBA,IEA,IEA,IEA,IEA,IEA,IEA,ISS IEA,IMP,IMP IBA IEA,IDA IMP IBA IEA,IDA,IBA,IEA,IDA,IEA,IEA,IBA IEA,IDA IBA,IBA IEA,IDA IMP IGI ISS IBA IEA,IBA IEA,IBA IEA,IEA,IMP IBA,IEA,IEA,IEA,IEA,IDA IEA,IBA IEA,IBA IEA,IBA IEA,IDA IMP,IDA IMP IBA IEA,IEA,IBA…	ENSBTAG00000016260	FALSE	LRRK2
query_1	TRUE	0.023438	10508	484	316	0.652893	0.0300723	GO:0044237	GO:BP	cellular metabolic process	18832	11299	GO:0008152, GO:0009987	IBA IEA,IEA,IBA IEA,IMP,IBA,IEA,IDA IBA IEA,IEA,IEA,IEA,IEA,IEA,IBA IEA,IBA IEA,IEA,IEA,IEA,IEA,IBA IEA,IDA IMP IBA IEA,IEA,IBA IEA,IBA,IEA,IEA,IBA IEA,IBA,IEA,IEA,IEA,IEA,IEA,IEA,ISS IEA,IMP,IMP IBA IEA,IDA IMP IBA IEA,IDA,IBA,IEA,IDA,IEA,IEA,IBA IEA,IDA IBA,IBA IEA,IDA IMP IGI ISS IBA IEA,IBA IEA,IBA IEA,IEA,IMP IBA,IEA,IEA,IEA,IEA,IDA IEA,IBA IEA,IBA IEA,IBA IEA,IDA IMP,IDA IMP IBA IEA,IEA,IBA…	ENSBTAG00000004059	FALSE	SOAT1
query_1	TRUE	0.023438	10508	484	316	0.652893	0.0300723	GO:0044237	GO:BP	cellular metabolic process	18832	11299	GO:0008152, GO:0009987	IBA IEA,IEA,IBA IEA,IMP,IBA,IEA,IDA IBA IEA,IEA,IEA,IEA,IEA,IEA,IBA IEA,IBA IEA,IEA,IEA,IEA,IEA,IBA IEA,IDA IMP IBA IEA,IEA,IBA IEA,IBA,IEA,IEA,IBA IEA,IBA,IEA,IEA,IEA,IEA,IEA,IEA,ISS IEA,IMP,IMP IBA IEA,IDA IMP IBA IEA,IDA,IBA,IEA,IDA,IEA,IEA,IBA IEA,IDA IBA,IBA IEA,IDA IMP IGI ISS IBA IEA,IBA IEA,IBA IEA,IEA,IMP IBA,IEA,IEA,IEA,IEA,IDA IEA,IBA IEA,IBA IEA,IBA IEA,IDA IMP,IDA IMP IBA IEA,IEA,IBA…	ENSBTAG00000002407	FALSE	TDRD5
query_1	TRUE	0.023438	10508	484	316	0.652893	0.0300723	GO:0044237	GO:BP	cellular metabolic process	18832	11299	GO:0008152, GO:0009987	IBA IEA,IEA,IBA IEA,IMP,IBA,IEA,IDA IBA IEA,IEA,IEA,IEA,IEA,IEA,IBA IEA,IBA IEA,IEA,IEA,IEA,IEA,IBA IEA,IDA IMP IBA IEA,IEA,IBA IEA,IBA,IEA,IEA,IBA IEA,IBA,IEA,IEA,IEA,IEA,IEA,IEA,ISS IEA,IMP,IMP IBA IEA,IDA IMP IBA IEA,IDA,IBA,IEA,IDA,IEA,IEA,IBA IEA,IDA IBA,IBA IEA,IDA IMP IGI ISS IBA IEA,IBA IEA,IBA IEA,IEA,IMP IBA,IEA,IEA,IEA,IEA,IDA IEA,IBA IEA,IBA IEA,IBA IEA,IDA IMP,IDA IMP IBA IEA,IEA,IBA…	ENSBTAG00000014191	FALSE	QSOX1
query_1	TRUE	0.023438	10508	484	316	0.652893	0.0300723	GO:0044237	GO:BP	cellular metabolic process	18832	11299	GO:0008152, GO:0009987	IBA IEA,IEA,IBA IEA,IMP,IBA,IEA,IDA IBA IEA,IEA,IEA,IEA,IEA,IEA,IBA IEA,IBA IEA,IEA,IEA,IEA,IEA,IBA IEA,IDA IMP IBA IEA,IEA,IBA IEA,IBA,IEA,IEA,IBA IEA,IBA,IEA,IEA,IEA,IEA,IEA,IEA,ISS IEA,IMP,IMP IBA IEA,IDA IMP IBA IEA,IDA,IBA,IEA,IDA,IEA,IEA,IBA IEA,IDA IBA,IBA IEA,IDA IMP IGI ISS IBA IEA,IBA IEA,IBA IEA,IEA,IMP IBA,IEA,IEA,IEA,IEA,IDA IEA,IBA IEA,IBA IEA,IBA IEA,IDA IMP,IDA IMP IBA IEA,IEA,IBA…	ENSBTAG00000003992	FALSE	LHX4
query_1	TRUE	0.023438	10508	484	316	0.652893	0.0300723	GO:0044237	GO:BP	cellular metabolic process	18832	11299	GO:0008152, GO:0009987	IBA IEA,IEA,IBA IEA,IMP,IBA,IEA,IDA IBA IEA,IEA,IEA,IEA,IEA,IEA,IBA IEA,IBA IEA,IEA,IEA,IEA,IEA,IBA IEA,IDA IMP IBA IEA,IEA,IBA IEA,IBA,IEA,IEA,IBA IEA,IBA,IEA,IEA,IEA,IEA,IEA,IEA,ISS IEA,IMP,IMP IBA IEA,IDA IMP IBA IEA,IDA,IBA,IEA,IDA,IEA,IEA,IBA IEA,IDA IBA,IBA IEA,IDA IMP IGI ISS IBA IEA,IBA IEA,IBA IEA,IEA,IMP IBA,IEA,IEA,IEA,IEA,IDA IEA,IBA IEA,IBA IEA,IBA IEA,IDA IMP,IDA IMP IBA IEA,IEA,IBA…	ENSBTAG00000067328	FALSE	U6
query_1	TRUE	0.023438	10508	484	316	0.652893	0.0300723	GO:0044237	GO:BP	cellular metabolic process	18832	11299	GO:0008152, GO:0009987	IBA IEA,IEA,IBA IEA,IMP,IBA,IEA,IDA IBA IEA,IEA,IEA,IEA,IEA,IEA,IBA IEA,IBA IEA,IEA,IEA,IEA,IEA,IBA IEA,IDA IMP IBA IEA,IEA,IBA IEA,IBA,IEA,IEA,IBA IEA,IBA,IEA,IEA,IEA,IEA,IEA,IEA,ISS IEA,IMP,IMP IBA IEA,IDA IMP IBA IEA,IDA,IBA,IEA,IDA,IEA,IEA,IBA IEA,IDA IBA,IBA IEA,IDA IMP IGI ISS IBA IEA,IBA IEA,IBA IEA,IEA,IMP IBA,IEA,IEA,IEA,IEA,IDA IEA,IBA IEA,IBA IEA,IBA IEA,IDA IMP,IDA IMP IBA IEA,IEA,IBA…	ENSBTAG00000025385	FALSE
query_1	TRUE	0.023438	10508	484	316	0.652893	0.0300723	GO:0044237	GO:BP	cellular metabolic process	18832	11299	GO:0008152, GO:0009987	IBA IEA,IEA,IBA IEA,IMP,IBA,IEA,IDA IBA IEA,IEA,IEA,IEA,IEA,IEA,IBA IEA,IBA IEA,IEA,IEA,IEA,IEA,IBA IEA,IDA IMP IBA IEA,IEA,IBA IEA,IBA,IEA,IEA,IBA IEA,IBA,IEA,IEA,IEA,IEA,IEA,IEA,ISS IEA,IMP,IMP IBA IEA,IDA IMP IBA IEA,IDA,IBA,IEA,IDA,IEA,IEA,IBA IEA,IDA IBA,IBA IEA,IDA IMP IGI ISS IBA IEA,IBA IEA,IBA IEA,IEA,IMP IBA,IEA,IEA,IEA,IEA,IDA IEA,IBA IEA,IBA IEA,IBA IEA,IDA IMP,IDA IMP IBA IEA,IEA,IBA…	ENSBTAG00000000738	FALSE	DAPK1
query_1	TRUE	0.023438	10508	484	316	0.652893	0.0300723	GO:0044237	GO:BP	cellular metabolic process	18832	11299	GO:0008152, GO:0009987	IBA IEA,IEA,IBA IEA,IMP,IBA,IEA,IDA IBA IEA,IEA,IEA,IEA,IEA,IEA,IBA IEA,IBA IEA,IEA,IEA,IEA,IEA,IBA IEA,IDA IMP IBA IEA,IEA,IBA IEA,IBA,IEA,IEA,IBA IEA,IBA,IEA,IEA,IEA,IEA,IEA,IEA,ISS IEA,IMP,IMP IBA IEA,IDA IMP IBA IEA,IDA,IBA,IEA,IDA,IEA,IEA,IBA IEA,IDA IBA,IBA IEA,IDA IMP IGI ISS IBA IEA,IBA IEA,IBA IEA,IEA,IMP IBA,IEA,IEA,IEA,IEA,IDA IEA,IBA IEA,IBA IEA,IBA IEA,IDA IMP,IDA IMP IBA IEA,IEA,IBA…	ENSBTAG00000000720	FALSE	CTSL
query_1	TRUE	0.023438	10508	484	316	0.652893	0.0300723	GO:0044237	GO:BP	cellular metabolic process	18832	11299	GO:0008152, GO:0009987	IBA IEA,IEA,IBA IEA,IMP,IBA,IEA,IDA IBA IEA,IEA,IEA,IEA,IEA,IEA,IBA IEA,IBA IEA,IEA,IEA,IEA,IEA,IBA IEA,IDA IMP IBA IEA,IEA,IBA IEA,IBA,IEA,IEA,IBA IEA,IBA,IEA,IEA,IEA,IEA,IEA,IEA,ISS IEA,IMP,IMP IBA IEA,IDA IMP IBA IEA,IDA,IBA,IEA,IDA,IEA,IEA,IBA IEA,IDA IBA,IBA IEA,IDA IMP IGI ISS IBA IEA,IBA IEA,IBA IEA,IEA,IMP IBA,IEA,IEA,IEA,IEA,IDA IEA,IBA IEA,IBA IEA,IBA IEA,IDA IMP,IDA IMP IBA IEA,IEA,IBA…	ENSBTAG00000009733	FALSE	FBP1
query_1	TRUE	0.023438	10508	484	316	0.652893	0.0300723	GO:0044237	GO:BP	cellular metabolic process	18832	11299	GO:0008152, GO:0009987	IBA IEA,IEA,IBA IEA,IMP,IBA,IEA,IDA IBA IEA,IEA,IEA,IEA,IEA,IEA,IBA IEA,IBA IEA,IEA,IEA,IEA,IEA,IBA IEA,IDA IMP IBA IEA,IEA,IBA IEA,IBA,IEA,IEA,IBA IEA,IBA,IEA,IEA,IEA,IEA,IEA,IEA,ISS IEA,IMP,IMP IBA IEA,IDA IMP IBA IEA,IDA,IBA,IEA,IDA,IEA,IEA,IBA IEA,IDA IBA,IBA IEA,IDA IMP IGI ISS IBA IEA,IBA IEA,IBA IEA,IEA,IMP IBA,IEA,IEA,IEA,IEA,IDA IEA,IBA IEA,IBA IEA,IBA IEA,IDA IMP,IDA IMP IBA IEA,IEA,IBA…	ENSBTAG00000012095	FALSE	GEMIN5
query_1	TRUE	0.023438	10508	484	316	0.652893	0.0300723	GO:0044237	GO:BP	cellular metabolic process	18832	11299	GO:0008152, GO:0009987	IBA IEA,IEA,IBA IEA,IMP,IBA,IEA,IDA IBA IEA,IEA,IEA,IEA,IEA,IEA,IBA IEA,IBA IEA,IEA,IEA,IEA,IEA,IBA IEA,IDA IMP IBA IEA,IEA,IBA IEA,IBA,IEA,IEA,IBA IEA,IBA,IEA,IEA,IEA,IEA,IEA,IEA,ISS IEA,IMP,IMP IBA IEA,IDA IMP IBA IEA,IDA,IBA,IEA,IDA,IEA,IEA,IBA IEA,IDA IBA,IBA IEA,IDA IMP IGI ISS IBA IEA,IBA IEA,IBA IEA,IEA,IMP IBA,IEA,IEA,IEA,IEA,IDA IEA,IBA IEA,IBA IEA,IBA IEA,IDA IMP,IDA IMP IBA IEA,IEA,IBA…	ENSBTAG00000019457	FALSE	MRPL22
query_1	TRUE	0.023438	10508	484	316	0.652893	0.0300723	GO:0044237	GO:BP	cellular metabolic process	18832	11299	GO:0008152, GO:0009987	IBA IEA,IEA,IBA IEA,IMP,IBA,IEA,IDA IBA IEA,IEA,IEA,IEA,IEA,IEA,IBA IEA,IBA IEA,IEA,IEA,IEA,IEA,IBA IEA,IDA IMP IBA IEA,IEA,IBA IEA,IBA,IEA,IEA,IBA IEA,IBA,IEA,IEA,IEA,IEA,IEA,IEA,ISS IEA,IMP,IMP IBA IEA,IDA IMP IBA IEA,IDA,IBA,IEA,IDA,IEA,IEA,IBA IEA,IDA IBA,IBA IEA,IDA IMP IGI ISS IBA IEA,IBA IEA,IBA IEA,IEA,IMP IBA,IEA,IEA,IEA,IEA,IDA IEA,IBA IEA,IBA IEA,IBA IEA,IDA IMP,IDA IMP IBA IEA,IEA,IBA…	ENSBTAG00000043604	FALSE	U6
query_1	TRUE	0.023438	10508	484	316	0.652893	0.0300723	GO:0044237	GO:BP	cellular metabolic process	18832	11299	GO:0008152, GO:0009987	IBA IEA,IEA,IBA IEA,IMP,IBA,IEA,IDA IBA IEA,IEA,IEA,IEA,IEA,IEA,IBA IEA,IBA IEA,IEA,IEA,IEA,IEA,IBA IEA,IDA IMP IBA IEA,IEA,IBA IEA,IBA,IEA,IEA,IBA IEA,IBA,IEA,IEA,IEA,IEA,IEA,IEA,ISS IEA,IMP,IMP IBA IEA,IDA IMP IBA IEA,IDA,IBA,IEA,IDA,IEA,IEA,IBA IEA,IDA IBA,IBA IEA,IDA IMP IGI ISS IBA IEA,IBA IEA,IBA IEA,IEA,IMP IBA,IEA,IEA,IEA,IEA,IDA IEA,IBA IEA,IBA IEA,IBA IEA,IDA IMP,IDA IMP IBA IEA,IEA,IBA…	ENSBTAG00000044802	FALSE
query_1	TRUE	0.023438	10508	484	316	0.652893	0.0300723	GO:0044237	GO:BP	cellular metabolic process	18832	11299	GO:0008152, GO:0009987	IBA IEA,IEA,IBA IEA,IMP,IBA,IEA,IDA IBA IEA,IEA,IEA,IEA,IEA,IEA,IBA IEA,IBA IEA,IEA,IEA,IEA,IEA,IBA IEA,IDA IMP IBA IEA,IEA,IBA IEA,IBA,IEA,IEA,IBA IEA,IBA,IEA,IEA,IEA,IEA,IEA,IEA,ISS IEA,IMP,IMP IBA IEA,IDA IMP IBA IEA,IDA,IBA,IEA,IDA,IEA,IEA,IBA IEA,IDA IBA,IBA IEA,IDA IMP IGI ISS IBA IEA,IBA IEA,IBA IEA,IEA,IMP IBA,IEA,IEA,IEA,IEA,IDA IEA,IBA IEA,IBA IEA,IBA IEA,IDA IMP,IDA IMP IBA IEA,IEA,IBA…	ENSBTAG00000042321	FALSE	SNORA70
query_1	TRUE	0.023438	10508	484	316	0.652893	0.0300723	GO:0044237	GO:BP	cellular metabolic process	18832	11299	GO:0008152, GO:0009987	IBA IEA,IEA,IBA IEA,IMP,IBA,IEA,IDA IBA IEA,IEA,IEA,IEA,IEA,IEA,IBA IEA,IBA IEA,IEA,IEA,IEA,IEA,IBA IEA,IDA IMP IBA IEA,IEA,IBA IEA,IBA,IEA,IEA,IBA IEA,IBA,IEA,IEA,IEA,IEA,IEA,IEA,ISS IEA,IMP,IMP IBA IEA,IDA IMP IBA IEA,IDA,IBA,IEA,IDA,IEA,IEA,IBA IEA,IDA IBA,IBA IEA,IDA IMP IGI ISS IBA IEA,IBA IEA,IBA IEA,IEA,IMP IBA,IEA,IEA,IEA,IEA,IDA IEA,IBA IEA,IBA IEA,IBA IEA,IDA IMP,IDA IMP IBA IEA,IEA,IBA…	ENSBTAG00000062680	FALSE	U6
query_1	TRUE	0.023438	10508	484	316	0.652893	0.0300723	GO:0044237	GO:BP	cellular metabolic process	18832	11299	GO:0008152, GO:0009987	IBA IEA,IEA,IBA IEA,IMP,IBA,IEA,IDA IBA IEA,IEA,IEA,IEA,IEA,IEA,IBA IEA,IBA IEA,IEA,IEA,IEA,IEA,IBA IEA,IDA IMP IBA IEA,IEA,IBA IEA,IBA,IEA,IEA,IBA IEA,IBA,IEA,IEA,IEA,IEA,IEA,IEA,ISS IEA,IMP,IMP IBA IEA,IDA IMP IBA IEA,IDA,IBA,IEA,IDA,IEA,IEA,IBA IEA,IDA IBA,IBA IEA,IDA IMP IGI ISS IBA IEA,IBA IEA,IBA IEA,IEA,IMP IBA,IEA,IEA,IEA,IEA,IDA IEA,IBA IEA,IBA IEA,IBA IEA,IDA IMP,IDA IMP IBA IEA,IEA,IBA…	ENSBTAG00000004531	FALSE	CCT4
query_1	TRUE	0.023438	10508	484	316	0.652893	0.0300723	GO:0044237	GO:BP	cellular metabolic process	18832	11299	GO:0008152, GO:0009987	IBA IEA,IEA,IBA IEA,IMP,IBA,IEA,IDA IBA IEA,IEA,IEA,IEA,IEA,IEA,IBA IEA,IBA IEA,IEA,IEA,IEA,IEA,IBA IEA,IDA IMP IBA IEA,IEA,IBA IEA,IBA,IEA,IEA,IBA IEA,IBA,IEA,IEA,IEA,IEA,IEA,IEA,ISS IEA,IMP,IMP IBA IEA,IDA IMP IBA IEA,IDA,IBA,IEA,IDA,IEA,IEA,IBA IEA,IDA IBA,IBA IEA,IDA IMP IGI ISS IBA IEA,IBA IEA,IBA IEA,IEA,IMP IBA,IEA,IEA,IEA,IEA,IDA IEA,IBA IEA,IBA IEA,IBA IEA,IDA IMP,IDA IMP IBA IEA,IEA,IBA…	ENSBTAG00000018046	FALSE	B3GNT2
query_1	TRUE	0.023438	10508	484	316	0.652893	0.0300723	GO:0044237	GO:BP	cellular metabolic process	18832	11299	GO:0008152, GO:0009987	IBA IEA,IEA,IBA IEA,IMP,IBA,IEA,IDA IBA IEA,IEA,IEA,IEA,IEA,IEA,IBA IEA,IBA IEA,IEA,IEA,IEA,IEA,IBA IEA,IDA IMP IBA IEA,IEA,IBA IEA,IBA,IEA,IEA,IBA IEA,IBA,IEA,IEA,IEA,IEA,IEA,IEA,ISS IEA,IMP,IMP IBA IEA,IDA IMP IBA IEA,IDA,IBA,IEA,IDA,IEA,IEA,IBA IEA,IDA IBA,IBA IEA,IDA IMP IGI ISS IBA IEA,IBA IEA,IBA IEA,IEA,IMP IBA,IEA,IEA,IEA,IEA,IDA IEA,IBA IEA,IBA IEA,IBA IEA,IDA IMP,IDA IMP IBA IEA,IEA,IBA…	ENSBTAG00000019867	FALSE	COMMD1
query_1	TRUE	0.023438	10508	484	316	0.652893	0.0300723	GO:0044237	GO:BP	cellular metabolic process	18832	11299	GO:0008152, GO:0009987	IBA IEA,IEA,IBA IEA,IMP,IBA,IEA,IDA IBA IEA,IEA,IEA,IEA,IEA,IEA,IBA IEA,IBA IEA,IEA,IEA,IEA,IEA,IBA IEA,IDA IMP IBA IEA,IEA,IBA IEA,IBA,IEA,IEA,IBA IEA,IBA,IEA,IEA,IEA,IEA,IEA,IEA,ISS IEA,IMP,IMP IBA IEA,IDA IMP IBA IEA,IDA,IBA,IEA,IDA,IEA,IEA,IBA IEA,IDA IBA,IBA IEA,IDA IMP IGI ISS IBA IEA,IBA IEA,IBA IEA,IEA,IMP IBA,IEA,IEA,IEA,IEA,IDA IEA,IBA IEA,IBA IEA,IBA IEA,IDA IMP,IDA IMP IBA IEA,IEA,IBA…	ENSBTAG00000006075	FALSE	SUCLG1
query_1	TRUE	0.023438	10508	484	316	0.652893	0.0300723	GO:0044237	GO:BP	cellular metabolic process	18832	11299	GO:0008152, GO:0009987	IBA IEA,IEA,IBA IEA,IMP,IBA,IEA,IDA IBA IEA,IEA,IEA,IEA,IEA,IEA,IBA IEA,IBA IEA,IEA,IEA,IEA,IEA,IBA IEA,IDA IMP IBA IEA,IEA,IBA IEA,IBA,IEA,IEA,IBA IEA,IBA,IEA,IEA,IEA,IEA,IEA,IEA,ISS IEA,IMP,IMP IBA IEA,IDA IMP IBA IEA,IDA,IBA,IEA,IDA,IEA,IEA,IBA IEA,IDA IBA,IBA IEA,IDA IMP IGI ISS IBA IEA,IBA IEA,IBA IEA,IEA,IMP IBA,IEA,IEA,IEA,IEA,IDA IEA,IBA IEA,IBA IEA,IBA IEA,IDA IMP,IDA IMP IBA IEA,IEA,IBA…	ENSBTAG00000006025	FALSE	AHSA2
query_1	TRUE	0.023438	10508	484	316	0.652893	0.0300723	GO:0044237	GO:BP	cellular metabolic process	18832	11299	GO:0008152, GO:0009987	IBA IEA,IEA,IBA IEA,IMP,IBA,IEA,IDA IBA IEA,IEA,IEA,IEA,IEA,IEA,IBA IEA,IBA IEA,IEA,IEA,IEA,IEA,IBA IEA,IDA IMP IBA IEA,IEA,IBA IEA,IBA,IEA,IEA,IBA IEA,IBA,IEA,IEA,IEA,IEA,IEA,IEA,ISS IEA,IMP,IMP IBA IEA,IDA IMP IBA IEA,IDA,IBA,IEA,IDA,IEA,IEA,IBA IEA,IDA IBA,IBA IEA,IDA IMP IGI ISS IBA IEA,IBA IEA,IBA IEA,IEA,IMP IBA,IEA,IEA,IEA,IEA,IDA IEA,IBA IEA,IBA IEA,IBA IEA,IDA IMP,IDA IMP IBA IEA,IEA,IBA…	ENSBTAG00000013254	FALSE	XPO1
query_1	TRUE	0.023438	10508	484	316	0.652893	0.0300723	GO:0044237	GO:BP	cellular metabolic process	18832	11299	GO:0008152, GO:0009987	IBA IEA,IEA,IBA IEA,IMP,IBA,IEA,IDA IBA IEA,IEA,IEA,IEA,IEA,IEA,IBA IEA,IBA IEA,IEA,IEA,IEA,IEA,IBA IEA,IDA IMP IBA IEA,IEA,IBA IEA,IBA,IEA,IEA,IBA IEA,IBA,IEA,IEA,IEA,IEA,IEA,IEA,ISS IEA,IMP,IMP IBA IEA,IDA IMP IBA IEA,IDA,IBA,IEA,IDA,IEA,IEA,IBA IEA,IDA IBA,IBA IEA,IDA IMP IGI ISS IBA IEA,IBA IEA,IBA IEA,IEA,IMP IBA,IEA,IEA,IEA,IEA,IDA IEA,IBA IEA,IBA IEA,IBA IEA,IDA IMP,IDA IMP IBA IEA,IEA,IBA…	ENSBTAG00000048424	FALSE
query_1	TRUE	0.023438	10508	484	316	0.652893	0.0300723	GO:0044237	GO:BP	cellular metabolic process	18832	11299	GO:0008152, GO:0009987	IBA IEA,IEA,IBA IEA,IMP,IBA,IEA,IDA IBA IEA,IEA,IEA,IEA,IEA,IEA,IBA IEA,IBA IEA,IEA,IEA,IEA,IEA,IBA IEA,IDA IMP IBA IEA,IEA,IBA IEA,IBA,IEA,IEA,IBA IEA,IBA,IEA,IEA,IEA,IEA,IEA,IEA,ISS IEA,IMP,IMP IBA IEA,IDA IMP IBA IEA,IDA,IBA,IEA,IDA,IEA,IEA,IBA IEA,IDA IBA,IBA IEA,IDA IMP IGI ISS IBA IEA,IBA IEA,IBA IEA,IEA,IMP IBA,IEA,IEA,IEA,IEA,IDA IEA,IBA IEA,IBA IEA,IBA IEA,IDA IMP,IDA IMP IBA IEA,IEA,IBA…	ENSBTAG00000000168	FALSE
query_1	TRUE	0.023438	10508	484	316	0.652893	0.0300723	GO:0044237	GO:BP	cellular metabolic process	18832	11299	GO:0008152, GO:0009987	IBA IEA,IEA,IBA IEA,IMP,IBA,IEA,IDA IBA IEA,IEA,IEA,IEA,IEA,IEA,IBA IEA,IBA IEA,IEA,IEA,IEA,IEA,IBA IEA,IDA IMP IBA IEA,IEA,IBA IEA,IBA,IEA,IEA,IBA IEA,IBA,IEA,IEA,IEA,IEA,IEA,IEA,ISS IEA,IMP,IMP IBA IEA,IDA IMP IBA IEA,IDA,IBA,IEA,IDA,IEA,IEA,IBA IEA,IDA IBA,IBA IEA,IDA IMP IGI ISS IBA IEA,IBA IEA,IBA IEA,IEA,IMP IBA,IEA,IEA,IEA,IEA,IDA IEA,IBA IEA,IBA IEA,IBA IEA,IDA IMP,IDA IMP IBA IEA,IEA,IBA…	ENSBTAG00000051819	FALSE
query_1	TRUE	0.023438	10508	484	316	0.652893	0.0300723	GO:0044237	GO:BP	cellular metabolic process	18832	11299	GO:0008152, GO:0009987	IBA IEA,IEA,IBA IEA,IMP,IBA,IEA,IDA IBA IEA,IEA,IEA,IEA,IEA,IEA,IBA IEA,IBA IEA,IEA,IEA,IEA,IEA,IBA IEA,IDA IMP IBA IEA,IEA,IBA IEA,IBA,IEA,IEA,IBA IEA,IBA,IEA,IEA,IEA,IEA,IEA,IEA,ISS IEA,IMP,IMP IBA IEA,IDA IMP IBA IEA,IDA,IBA,IEA,IDA,IEA,IEA,IBA IEA,IDA IBA,IBA IEA,IDA IMP IGI ISS IBA IEA,IBA IEA,IBA IEA,IEA,IMP IBA,IEA,IEA,IEA,IEA,IDA IEA,IBA IEA,IBA IEA,IBA IEA,IDA IMP,IDA IMP IBA IEA,IEA,IBA…	ENSBTAG00000039912	FALSE	U1
query_1	TRUE	0.023438	10508	484	316	0.652893	0.0300723	GO:0044237	GO:BP	cellular metabolic process	18832	11299	GO:0008152, GO:0009987	IBA IEA,IEA,IBA IEA,IMP,IBA,IEA,IDA IBA IEA,IEA,IEA,IEA,IEA,IEA,IBA IEA,IBA IEA,IEA,IEA,IEA,IEA,IBA IEA,IDA IMP IBA IEA,IEA,IBA IEA,IBA,IEA,IEA,IBA IEA,IBA,IEA,IEA,IEA,IEA,IEA,IEA,ISS IEA,IMP,IMP IBA IEA,IDA IMP IBA IEA,IDA,IBA,IEA,IDA,IEA,IEA,IBA IEA,IDA IBA,IBA IEA,IDA IMP IGI ISS IBA IEA,IBA IEA,IBA IEA,IEA,IMP IBA,IEA,IEA,IEA,IEA,IDA IEA,IBA IEA,IBA IEA,IBA IEA,IDA IMP,IDA IMP IBA IEA,IEA,IBA…	ENSBTAG00000044723	FALSE	SNORA72
query_1	TRUE	0.023438	10508	484	316	0.652893	0.0300723	GO:0044237	GO:BP	cellular metabolic process	18832	11299	GO:0008152, GO:0009987	IBA IEA,IEA,IBA IEA,IMP,IBA,IEA,IDA IBA IEA,IEA,IEA,IEA,IEA,IEA,IBA IEA,IBA IEA,IEA,IEA,IEA,IEA,IBA IEA,IDA IMP IBA IEA,IEA,IBA IEA,IBA,IEA,IEA,IBA IEA,IBA,IEA,IEA,IEA,IEA,IEA,IEA,ISS IEA,IMP,IMP IBA IEA,IDA IMP IBA IEA,IDA,IBA,IEA,IDA,IEA,IEA,IBA IEA,IDA IBA,IBA IEA,IDA IMP IGI ISS IBA IEA,IBA IEA,IBA IEA,IEA,IMP IBA,IEA,IEA,IEA,IEA,IDA IEA,IBA IEA,IBA IEA,IBA IEA,IDA IMP,IDA IMP IBA IEA,IEA,IBA…	ENSBTAG00000043871	FALSE	U6
query_1	TRUE	0.023438	10508	484	316	0.652893	0.0300723	GO:0044237	GO:BP	cellular metabolic process	18832	11299	GO:0008152, GO:0009987	IBA IEA,IEA,IBA IEA,IMP,IBA,IEA,IDA IBA IEA,IEA,IEA,IEA,IEA,IEA,IBA IEA,IBA IEA,IEA,IEA,IEA,IEA,IBA IEA,IDA IMP IBA IEA,IEA,IBA IEA,IBA,IEA,IEA,IBA IEA,IBA,IEA,IEA,IEA,IEA,IEA,IEA,ISS IEA,IMP,IMP IBA IEA,IDA IMP IBA IEA,IDA,IBA,IEA,IDA,IEA,IEA,IBA IEA,IDA IBA,IBA IEA,IDA IMP IGI ISS IBA IEA,IBA IEA,IBA IEA,IEA,IMP IBA,IEA,IEA,IEA,IEA,IDA IEA,IBA IEA,IBA IEA,IBA IEA,IDA IMP,IDA IMP IBA IEA,IEA,IBA…	ENSBTAG00000043050	FALSE	U6
query_1	TRUE	0.023438	10508	484	316	0.652893	0.0300723	GO:0044237	GO:BP	cellular metabolic process	18832	11299	GO:0008152, GO:0009987	IBA IEA,IEA,IBA IEA,IMP,IBA,IEA,IDA IBA IEA,IEA,IEA,IEA,IEA,IEA,IBA IEA,IBA IEA,IEA,IEA,IEA,IEA,IBA IEA,IDA IMP IBA IEA,IEA,IBA IEA,IBA,IEA,IEA,IBA IEA,IBA,IEA,IEA,IEA,IEA,IEA,IEA,ISS IEA,IMP,IMP IBA IEA,IDA IMP IBA IEA,IDA,IBA,IEA,IDA,IEA,IEA,IBA IEA,IDA IBA,IBA IEA,IDA IMP IGI ISS IBA IEA,IBA IEA,IBA IEA,IEA,IMP IBA,IEA,IEA,IEA,IEA,IDA IEA,IBA IEA,IBA IEA,IBA IEA,IDA IMP,IDA IMP IBA IEA,IEA,IBA…	ENSBTAG00000028628	FALSE	U1
query_1	TRUE	0.023438	10508	484	316	0.652893	0.0300723	GO:0044237	GO:BP	cellular metabolic process	18832	11299	GO:0008152, GO:0009987	IBA IEA,IEA,IBA IEA,IMP,IBA,IEA,IDA IBA IEA,IEA,IEA,IEA,IEA,IEA,IBA IEA,IBA IEA,IEA,IEA,IEA,IEA,IBA IEA,IDA IMP IBA IEA,IEA,IBA IEA,IBA,IEA,IEA,IBA IEA,IBA,IEA,IEA,IEA,IEA,IEA,IEA,ISS IEA,IMP,IMP IBA IEA,IDA IMP IBA IEA,IDA,IBA,IEA,IDA,IEA,IEA,IBA IEA,IDA IBA,IBA IEA,IDA IMP IGI ISS IBA IEA,IBA IEA,IBA IEA,IEA,IMP IBA,IEA,IEA,IEA,IEA,IDA IEA,IBA IEA,IBA IEA,IBA IEA,IDA IMP,IDA IMP IBA IEA,IEA,IBA…	ENSBTAG00000042855	FALSE	SNORA72
query_1	TRUE	0.023438	10508	484	316	0.652893	0.0300723	GO:0044237	GO:BP	cellular metabolic process	18832	11299	GO:0008152, GO:0009987	IBA IEA,IEA,IBA IEA,IMP,IBA,IEA,IDA IBA IEA,IEA,IEA,IEA,IEA,IEA,IBA IEA,IBA IEA,IEA,IEA,IEA,IEA,IBA IEA,IDA IMP IBA IEA,IEA,IBA IEA,IBA,IEA,IEA,IBA IEA,IBA,IEA,IEA,IEA,IEA,IEA,IEA,ISS IEA,IMP,IMP IBA IEA,IDA IMP IBA IEA,IDA,IBA,IEA,IDA,IEA,IEA,IBA IEA,IDA IBA,IBA IEA,IDA IMP IGI ISS IBA IEA,IBA IEA,IBA IEA,IEA,IMP IBA,IEA,IEA,IEA,IEA,IDA IEA,IBA IEA,IBA IEA,IBA IEA,IDA IMP,IDA IMP IBA IEA,IEA,IBA…	ENSBTAG00000009761	FALSE	ACTR2
query_1	TRUE	0.023438	10508	484	316	0.652893	0.0300723	GO:0044237	GO:BP	cellular metabolic process	18832	11299	GO:0008152, GO:0009987	IBA IEA,IEA,IBA IEA,IMP,IBA,IEA,IDA IBA IEA,IEA,IEA,IEA,IEA,IEA,IBA IEA,IBA IEA,IEA,IEA,IEA,IEA,IBA IEA,IDA IMP IBA IEA,IEA,IBA IEA,IBA,IEA,IEA,IBA IEA,IBA,IEA,IEA,IEA,IEA,IEA,IEA,ISS IEA,IMP,IMP IBA IEA,IDA IMP IBA IEA,IDA,IBA,IEA,IDA,IEA,IEA,IBA IEA,IDA IBA,IBA IEA,IDA IMP IGI ISS IBA IEA,IBA IEA,IBA IEA,IEA,IMP IBA,IEA,IEA,IEA,IEA,IDA IEA,IBA IEA,IBA IEA,IBA IEA,IDA IMP,IDA IMP IBA IEA,IEA,IBA…	ENSBTAG00000019456	FALSE	SPRED2
query_1	TRUE	0.023438	10508	484	316	0.652893	0.0300723	GO:0044237	GO:BP	cellular metabolic process	18832	11299	GO:0008152, GO:0009987	IBA IEA,IEA,IBA IEA,IMP,IBA,IEA,IDA IBA IEA,IEA,IEA,IEA,IEA,IEA,IBA IEA,IBA IEA,IEA,IEA,IEA,IEA,IBA IEA,IDA IMP IBA IEA,IEA,IBA IEA,IBA,IEA,IEA,IBA IEA,IBA,IEA,IEA,IEA,IEA,IEA,IEA,ISS IEA,IMP,IMP IBA IEA,IDA IMP IBA IEA,IDA,IBA,IEA,IDA,IEA,IEA,IBA IEA,IDA IBA,IBA IEA,IDA IMP IGI ISS IBA IEA,IBA IEA,IBA IEA,IEA,IMP IBA,IEA,IEA,IEA,IEA,IDA IEA,IBA IEA,IBA IEA,IBA IEA,IDA IMP,IDA IMP IBA IEA,IEA,IBA…	ENSBTAG00000017626	FALSE	GFPT1
query_1	TRUE	0.023438	10508	484	316	0.652893	0.0300723	GO:0044237	GO:BP	cellular metabolic process	18832	11299	GO:0008152, GO:0009987	IBA IEA,IEA,IBA IEA,IMP,IBA,IEA,IDA IBA IEA,IEA,IEA,IEA,IEA,IEA,IBA IEA,IBA IEA,IEA,IEA,IEA,IEA,IBA IEA,IDA IMP IBA IEA,IEA,IBA IEA,IBA,IEA,IEA,IBA IEA,IBA,IEA,IEA,IEA,IEA,IEA,IEA,ISS IEA,IMP,IMP IBA IEA,IDA IMP IBA IEA,IDA,IBA,IEA,IDA,IEA,IEA,IBA IEA,IDA IBA,IBA IEA,IDA IMP IGI ISS IBA IEA,IBA IEA,IBA IEA,IEA,IMP IBA,IEA,IEA,IEA,IEA,IDA IEA,IBA IEA,IBA IEA,IBA IEA,IDA IMP,IDA IMP IBA IEA,IEA,IBA…	ENSBTAG00000049002	FALSE	C1D
query_1	TRUE	0.023438	10508	484	316	0.652893	0.0300723	GO:0044237	GO:BP	cellular metabolic process	18832	11299	GO:0008152, GO:0009987	IBA IEA,IEA,IBA IEA,IMP,IBA,IEA,IDA IBA IEA,IEA,IEA,IEA,IEA,IEA,IBA IEA,IBA IEA,IEA,IEA,IEA,IEA,IBA IEA,IDA IMP IBA IEA,IEA,IBA IEA,IBA,IEA,IEA,IBA IEA,IBA,IEA,IEA,IEA,IEA,IEA,IEA,ISS IEA,IMP,IMP IBA IEA,IDA IMP IBA IEA,IDA,IBA,IEA,IDA,IEA,IEA,IBA IEA,IDA IBA,IBA IEA,IDA IMP IGI ISS IBA IEA,IBA IEA,IBA IEA,IEA,IMP IBA,IEA,IEA,IEA,IEA,IDA IEA,IBA IEA,IBA IEA,IBA IEA,IDA IMP,IDA IMP IBA IEA,IEA,IBA…	ENSBTAG00000010619	FALSE	PPP3R1
query_1	TRUE	0.023438	10508	484	316	0.652893	0.0300723	GO:0044237	GO:BP	cellular metabolic process	18832	11299	GO:0008152, GO:0009987	IBA IEA,IEA,IBA IEA,IMP,IBA,IEA,IDA IBA IEA,IEA,IEA,IEA,IEA,IEA,IBA IEA,IBA IEA,IEA,IEA,IEA,IEA,IBA IEA,IDA IMP IBA IEA,IEA,IBA IEA,IBA,IEA,IEA,IBA IEA,IBA,IEA,IEA,IEA,IEA,IEA,IEA,ISS IEA,IMP,IMP IBA IEA,IDA IMP IBA IEA,IDA,IBA,IEA,IDA,IEA,IEA,IBA IEA,IDA IBA,IBA IEA,IDA IMP IGI ISS IBA IEA,IBA IEA,IBA IEA,IEA,IMP IBA,IEA,IEA,IEA,IEA,IDA IEA,IBA IEA,IBA IEA,IBA IEA,IDA IMP,IDA IMP IBA IEA,IEA,IBA…	ENSBTAG00000000141	FALSE	NFU1
query_1	TRUE	0.023438	10508	484	316	0.652893	0.0300723	GO:0044237	GO:BP	cellular metabolic process	18832	11299	GO:0008152, GO:0009987	IBA IEA,IEA,IBA IEA,IMP,IBA,IEA,IDA IBA IEA,IEA,IEA,IEA,IEA,IEA,IBA IEA,IBA IEA,IEA,IEA,IEA,IEA,IBA IEA,IDA IMP IBA IEA,IEA,IBA IEA,IBA,IEA,IEA,IBA IEA,IBA,IEA,IEA,IEA,IEA,IEA,IEA,ISS IEA,IMP,IMP IBA IEA,IDA IMP IBA IEA,IDA,IBA,IEA,IDA,IEA,IEA,IBA IEA,IDA IBA,IBA IEA,IDA IMP IGI ISS IBA IEA,IBA IEA,IBA IEA,IEA,IMP IBA,IEA,IEA,IEA,IEA,IDA IEA,IBA IEA,IBA IEA,IBA IEA,IDA IMP,IDA IMP IBA IEA,IEA,IBA…	ENSBTAG00000009343	FALSE	AAK1
query_1	TRUE	0.023438	10508	484	316	0.652893	0.0300723	GO:0044237	GO:BP	cellular metabolic process	18832	11299	GO:0008152, GO:0009987	IBA IEA,IEA,IBA IEA,IMP,IBA,IEA,IDA IBA IEA,IEA,IEA,IEA,IEA,IEA,IBA IEA,IBA IEA,IEA,IEA,IEA,IEA,IBA IEA,IDA IMP IBA IEA,IEA,IBA IEA,IBA,IEA,IEA,IBA IEA,IBA,IEA,IEA,IEA,IEA,IEA,IEA,ISS IEA,IMP,IMP IBA IEA,IDA IMP IBA IEA,IDA,IBA,IEA,IDA,IEA,IEA,IBA IEA,IDA IBA,IBA IEA,IDA IMP IGI ISS IBA IEA,IBA IEA,IBA IEA,IEA,IMP IBA,IEA,IEA,IEA,IEA,IDA IEA,IBA IEA,IBA IEA,IBA IEA,IDA IMP,IDA IMP IBA IEA,IEA,IBA…	ENSBTAG00000049341	FALSE	SERTAD2
query_1	TRUE	0.023438	10508	484	316	0.652893	0.0300723	GO:0044237	GO:BP	cellular metabolic process	18832	11299	GO:0008152, GO:0009987	IBA IEA,IEA,IBA IEA,IMP,IBA,IEA,IDA IBA IEA,IEA,IEA,IEA,IEA,IEA,IBA IEA,IBA IEA,IEA,IEA,IEA,IEA,IBA IEA,IDA IMP IBA IEA,IEA,IBA IEA,IBA,IEA,IEA,IBA IEA,IBA,IEA,IEA,IEA,IEA,IEA,IEA,ISS IEA,IMP,IMP IBA IEA,IDA IMP IBA IEA,IDA,IBA,IEA,IDA,IEA,IEA,IBA IEA,IDA IBA,IBA IEA,IDA IMP IGI ISS IBA IEA,IBA IEA,IBA IEA,IEA,IMP IBA,IEA,IEA,IEA,IEA,IDA IEA,IBA IEA,IBA IEA,IBA IEA,IDA IMP,IDA IMP IBA IEA,IEA,IBA…	ENSBTAG00000009658	FALSE	PLEK
query_1	TRUE	0.023438	10508	484	316	0.652893	0.0300723	GO:0044237	GO:BP	cellular metabolic process	18832	11299	GO:0008152, GO:0009987	IBA IEA,IEA,IBA IEA,IMP,IBA,IEA,IDA IBA IEA,IEA,IEA,IEA,IEA,IEA,IBA IEA,IBA IEA,IEA,IEA,IEA,IEA,IBA IEA,IDA IMP IBA IEA,IEA,IBA IEA,IBA,IEA,IEA,IBA IEA,IBA,IEA,IEA,IEA,IEA,IEA,IEA,ISS IEA,IMP,IMP IBA IEA,IDA IMP IBA IEA,IDA,IBA,IEA,IDA,IEA,IEA,IBA IEA,IDA IBA,IBA IEA,IDA IMP IGI ISS IBA IEA,IBA IEA,IBA IEA,IEA,IMP IBA,IEA,IEA,IEA,IEA,IDA IEA,IBA IEA,IBA IEA,IBA IEA,IDA IMP,IDA IMP IBA IEA,IEA,IBA…	ENSBTAG00000002783	FALSE	PCYOX1
query_1	TRUE	0.023438	10508	484	316	0.652893	0.0300723	GO:0044237	GO:BP	cellular metabolic process	18832	11299	GO:0008152, GO:0009987	IBA IEA,IEA,IBA IEA,IMP,IBA,IEA,IDA IBA IEA,IEA,IEA,IEA,IEA,IEA,IBA IEA,IBA IEA,IEA,IEA,IEA,IEA,IBA IEA,IDA IMP IBA IEA,IEA,IBA IEA,IBA,IEA,IEA,IBA IEA,IBA,IEA,IEA,IEA,IEA,IEA,IEA,ISS IEA,IMP,IMP IBA IEA,IDA IMP IBA IEA,IDA,IBA,IEA,IDA,IEA,IEA,IBA IEA,IDA IBA,IBA IEA,IDA IMP IGI ISS IBA IEA,IBA IEA,IBA IEA,IEA,IMP IBA,IEA,IEA,IEA,IEA,IDA IEA,IBA IEA,IBA IEA,IBA IEA,IDA IMP,IDA IMP IBA IEA,IEA,IBA…	ENSBTAG00000053210	FALSE	SNRPG
query_1	TRUE	0.023438	10508	484	316	0.652893	0.0300723	GO:0044237	GO:BP	cellular metabolic process	18832	11299	GO:0008152, GO:0009987	IBA IEA,IEA,IBA IEA,IMP,IBA,IEA,IDA IBA IEA,IEA,IEA,IEA,IEA,IEA,IBA IEA,IBA IEA,IEA,IEA,IEA,IEA,IBA IEA,IDA IMP IBA IEA,IEA,IBA IEA,IBA,IEA,IEA,IBA IEA,IBA,IEA,IEA,IEA,IEA,IEA,IEA,ISS IEA,IMP,IMP IBA IEA,IDA IMP IBA IEA,IDA,IBA,IEA,IDA,IEA,IEA,IBA IEA,IDA IBA,IBA IEA,IDA IMP IGI ISS IBA IEA,IBA IEA,IBA IEA,IEA,IMP IBA,IEA,IEA,IEA,IEA,IDA IEA,IBA IEA,IBA IEA,IBA IEA,IDA IMP,IDA IMP IBA IEA,IEA,IBA…	ENSBTAG00000027017	FALSE	SIX3
query_1	TRUE	0.023438	10508	484	316	0.652893	0.0300723	GO:0044237	GO:BP	cellular metabolic process	18832	11299	GO:0008152, GO:0009987	IBA IEA,IEA,IBA IEA,IMP,IBA,IEA,IDA IBA IEA,IEA,IEA,IEA,IEA,IEA,IBA IEA,IBA IEA,IEA,IEA,IEA,IEA,IBA IEA,IDA IMP IBA IEA,IEA,IBA IEA,IBA,IEA,IEA,IBA IEA,IBA,IEA,IEA,IEA,IEA,IEA,IEA,ISS IEA,IMP,IMP IBA IEA,IDA IMP IBA IEA,IDA,IBA,IEA,IDA,IEA,IEA,IBA IEA,IDA IBA,IBA IEA,IDA IMP IGI ISS IBA IEA,IBA IEA,IBA IEA,IEA,IMP IBA,IEA,IEA,IEA,IEA,IDA IEA,IBA IEA,IBA IEA,IBA IEA,IDA IMP,IDA IMP IBA IEA,IEA,IBA…	ENSBTAG00000021735	FALSE	GALNT14
query_1	TRUE	0.023438	10508	484	316	0.652893	0.0300723	GO:0044237	GO:BP	cellular metabolic process	18832	11299	GO:0008152, GO:0009987	IBA IEA,IEA,IBA IEA,IMP,IBA,IEA,IDA IBA IEA,IEA,IEA,IEA,IEA,IEA,IBA IEA,IBA IEA,IEA,IEA,IEA,IEA,IBA IEA,IDA IMP IBA IEA,IEA,IBA IEA,IBA,IEA,IEA,IBA IEA,IBA,IEA,IEA,IEA,IEA,IEA,IEA,ISS IEA,IMP,IMP IBA IEA,IDA IMP IBA IEA,IDA,IBA,IEA,IDA,IEA,IEA,IBA IEA,IDA IBA,IBA IEA,IDA IMP IGI ISS IBA IEA,IBA IEA,IBA IEA,IEA,IMP IBA,IEA,IEA,IEA,IEA,IDA IEA,IBA IEA,IBA IEA,IBA IEA,IDA IMP,IDA IMP IBA IEA,IEA,IBA…	ENSBTAG00000018401	FALSE	APLF
query_1	TRUE	0.023438	10508	484	316	0.652893	0.0300723	GO:0044237	GO:BP	cellular metabolic process	18832	11299	GO:0008152, GO:0009987	IBA IEA,IEA,IBA IEA,IMP,IBA,IEA,IDA IBA IEA,IEA,IEA,IEA,IEA,IEA,IBA IEA,IBA IEA,IEA,IEA,IEA,IEA,IBA IEA,IDA IMP IBA IEA,IEA,IBA IEA,IBA,IEA,IEA,IBA IEA,IBA,IEA,IEA,IEA,IEA,IEA,IEA,ISS IEA,IMP,IMP IBA IEA,IDA IMP IBA IEA,IDA,IBA,IEA,IDA,IEA,IEA,IBA IEA,IDA IBA,IBA IEA,IDA IMP IGI ISS IBA IEA,IBA IEA,IBA IEA,IEA,IMP IBA,IEA,IEA,IEA,IEA,IDA IEA,IBA IEA,IBA IEA,IBA IEA,IDA IMP,IDA IMP IBA IEA,IEA,IBA…	ENSBTAG00000006760	FALSE	OTX1
query_1	TRUE	0.023438	10508	484	316	0.652893	0.0300723	GO:0044237	GO:BP	cellular metabolic process	18832	11299	GO:0008152, GO:0009987	IBA IEA,IEA,IBA IEA,IMP,IBA,IEA,IDA IBA IEA,IEA,IEA,IEA,IEA,IEA,IBA IEA,IBA IEA,IEA,IEA,IEA,IEA,IBA IEA,IDA IMP IBA IEA,IEA,IBA IEA,IBA,IEA,IEA,IBA IEA,IBA,IEA,IEA,IEA,IEA,IEA,IEA,ISS IEA,IMP,IMP IBA IEA,IDA IMP IBA IEA,IDA,IBA,IEA,IDA,IEA,IEA,IBA IEA,IDA IBA,IBA IEA,IDA IMP IGI ISS IBA IEA,IBA IEA,IBA IEA,IEA,IMP IBA,IEA,IEA,IEA,IEA,IDA IEA,IBA IEA,IBA IEA,IBA IEA,IDA IMP,IDA IMP IBA IEA,IEA,IBA…	ENSBTAG00000019295	FALSE	MDH1
query_1	TRUE	0.023438	10508	484	316	0.652893	0.0300723	GO:0044237	GO:BP	cellular metabolic process	18832	11299	GO:0008152, GO:0009987	IBA IEA,IEA,IBA IEA,IMP,IBA,IEA,IDA IBA IEA,IEA,IEA,IEA,IEA,IEA,IBA IEA,IBA IEA,IEA,IEA,IEA,IEA,IBA IEA,IDA IMP IBA IEA,IEA,IBA IEA,IBA,IEA,IEA,IBA IEA,IBA,IEA,IEA,IEA,IEA,IEA,IEA,ISS IEA,IMP,IMP IBA IEA,IDA IMP IBA IEA,IDA,IBA,IEA,IDA,IEA,IEA,IBA IEA,IDA IBA,IBA IEA,IDA IMP IGI ISS IBA IEA,IBA IEA,IBA IEA,IEA,IMP IBA,IEA,IEA,IEA,IEA,IDA IEA,IBA IEA,IBA IEA,IBA IEA,IDA IMP,IDA IMP IBA IEA,IEA,IBA…	ENSBTAG00000010531	FALSE	CYP1B1
query_1	TRUE	0.023438	10508	484	316	0.652893	0.0300723	GO:0044237	GO:BP	cellular metabolic process	18832	11299	GO:0008152, GO:0009987	IBA IEA,IEA,IBA IEA,IMP,IBA,IEA,IDA IBA IEA,IEA,IEA,IEA,IEA,IEA,IBA IEA,IBA IEA,IEA,IEA,IEA,IEA,IBA IEA,IDA IMP IBA IEA,IEA,IBA IEA,IBA,IEA,IEA,IBA IEA,IBA,IEA,IEA,IEA,IEA,IEA,IEA,ISS IEA,IMP,IMP IBA IEA,IDA IMP IBA IEA,IDA,IBA,IEA,IDA,IEA,IEA,IBA IEA,IDA IBA,IBA IEA,IDA IMP IGI ISS IBA IEA,IBA IEA,IBA IEA,IEA,IMP IBA,IEA,IEA,IEA,IEA,IDA IEA,IBA IEA,IBA IEA,IBA IEA,IDA IMP,IDA IMP IBA IEA,IEA,IBA…	ENSBTAG00000016368	FALSE	LRPPRC
query_1	TRUE	0.023438	10508	484	316	0.652893	0.0300723	GO:0044237	GO:BP	cellular metabolic process	18832	11299	GO:0008152, GO:0009987	IBA IEA,IEA,IBA IEA,IMP,IBA,IEA,IDA IBA IEA,IEA,IEA,IEA,IEA,IEA,IBA IEA,IBA IEA,IEA,IEA,IEA,IEA,IBA IEA,IDA IMP IBA IEA,IEA,IBA IEA,IBA,IEA,IEA,IBA IEA,IBA,IEA,IEA,IEA,IEA,IEA,IEA,ISS IEA,IMP,IMP IBA IEA,IDA IMP IBA IEA,IDA,IBA,IEA,IDA,IEA,IEA,IBA IEA,IDA IBA,IBA IEA,IDA IMP IGI ISS IBA IEA,IBA IEA,IBA IEA,IEA,IMP IBA,IEA,IEA,IEA,IEA,IDA IEA,IBA IEA,IBA IEA,IBA IEA,IDA IMP,IDA IMP IBA IEA,IEA,IBA…	ENSBTAG00000000111	FALSE	UGP2
query_1	TRUE	0.023438	10508	484	316	0.652893	0.0300723	GO:0044237	GO:BP	cellular metabolic process	18832	11299	GO:0008152, GO:0009987	IBA IEA,IEA,IBA IEA,IMP,IBA,IEA,IDA IBA IEA,IEA,IEA,IEA,IEA,IEA,IBA IEA,IBA IEA,IEA,IEA,IEA,IEA,IBA IEA,IDA IMP IBA IEA,IEA,IBA IEA,IBA,IEA,IEA,IBA IEA,IBA,IEA,IEA,IEA,IEA,IEA,IEA,ISS IEA,IMP,IMP IBA IEA,IDA IMP IBA IEA,IDA,IBA,IEA,IDA,IEA,IEA,IBA IEA,IDA IBA,IBA IEA,IDA IMP IGI ISS IBA IEA,IBA IEA,IBA IEA,IEA,IMP IBA,IEA,IEA,IEA,IEA,IDA IEA,IBA IEA,IBA IEA,IBA IEA,IDA IMP,IDA IMP IBA IEA,IEA,IBA…	ENSBTAG00000000115	FALSE	VPS54
query_1	TRUE	0.023438	10508	484	316	0.652893	0.0300723	GO:0044237	GO:BP	cellular metabolic process	18832	11299	GO:0008152, GO:0009987	IBA IEA,IEA,IBA IEA,IMP,IBA,IEA,IDA IBA IEA,IEA,IEA,IEA,IEA,IEA,IBA IEA,IBA IEA,IEA,IEA,IEA,IEA,IBA IEA,IDA IMP IBA IEA,IEA,IBA IEA,IBA,IEA,IEA,IBA IEA,IBA,IEA,IEA,IEA,IEA,IEA,IEA,ISS IEA,IMP,IMP IBA IEA,IDA IMP IBA IEA,IDA,IBA,IEA,IDA,IEA,IEA,IBA IEA,IDA IBA,IBA IEA,IDA IMP IGI ISS IBA IEA,IBA IEA,IBA IEA,IEA,IMP IBA,IEA,IEA,IEA,IEA,IDA IEA,IBA IEA,IBA IEA,IBA IEA,IDA IMP,IDA IMP IBA IEA,IEA,IBA…	ENSBTAG00000020865	FALSE	PELI1
query_1	TRUE	0.023438	10508	484	316	0.652893	0.0300723	GO:0044237	GO:BP	cellular metabolic process	18832	11299	GO:0008152, GO:0009987	IBA IEA,IEA,IBA IEA,IMP,IBA,IEA,IDA IBA IEA,IEA,IEA,IEA,IEA,IEA,IBA IEA,IBA IEA,IEA,IEA,IEA,IEA,IBA IEA,IDA IMP IBA IEA,IEA,IBA IEA,IBA,IEA,IEA,IBA IEA,IBA,IEA,IEA,IEA,IEA,IEA,IEA,ISS IEA,IMP,IMP IBA IEA,IDA IMP IBA IEA,IDA,IBA,IEA,IDA,IEA,IEA,IBA IEA,IDA IBA,IBA IEA,IDA IMP IGI ISS IBA IEA,IBA IEA,IBA IEA,IEA,IMP IBA,IEA,IEA,IEA,IEA,IDA IEA,IBA IEA,IBA IEA,IBA IEA,IDA IMP,IDA IMP IBA IEA,IEA,IBA…	ENSBTAG00000001105	FALSE	ANXA4
query_1	TRUE	0.023438	10508	484	316	0.652893	0.0300723	GO:0044237	GO:BP	cellular metabolic process	18832	11299	GO:0008152, GO:0009987	IBA IEA,IEA,IBA IEA,IMP,IBA,IEA,IDA IBA IEA,IEA,IEA,IEA,IEA,IEA,IBA IEA,IBA IEA,IEA,IEA,IEA,IEA,IBA IEA,IDA IMP IBA IEA,IEA,IBA IEA,IBA,IEA,IEA,IBA IEA,IBA,IEA,IEA,IEA,IEA,IEA,IEA,ISS IEA,IMP,IMP IBA IEA,IDA IMP IBA IEA,IDA,IBA,IEA,IDA,IEA,IEA,IBA IEA,IDA IBA,IBA IEA,IDA IMP IGI ISS IBA IEA,IBA IEA,IBA IEA,IEA,IMP IBA,IEA,IEA,IEA,IEA,IDA IEA,IBA IEA,IBA IEA,IBA IEA,IDA IMP,IDA IMP IBA IEA,IEA,IBA…	ENSBTAG00000001108	FALSE	GMCL1
query_1	TRUE	0.023438	10508	484	316	0.652893	0.0300723	GO:0044237	GO:BP	cellular metabolic process	18832	11299	GO:0008152, GO:0009987	IBA IEA,IEA,IBA IEA,IMP,IBA,IEA,IDA IBA IEA,IEA,IEA,IEA,IEA,IEA,IBA IEA,IBA IEA,IEA,IEA,IEA,IEA,IBA IEA,IDA IMP IBA IEA,IEA,IBA IEA,IBA,IEA,IEA,IBA IEA,IBA,IEA,IEA,IEA,IEA,IEA,IEA,ISS IEA,IMP,IMP IBA IEA,IDA IMP IBA IEA,IDA,IBA,IEA,IDA,IEA,IEA,IBA IEA,IDA IBA,IBA IEA,IDA IMP IGI ISS IBA IEA,IBA IEA,IBA IEA,IEA,IMP IBA,IEA,IEA,IEA,IEA,IDA IEA,IBA IEA,IBA IEA,IBA IEA,IDA IMP,IDA IMP IBA IEA,IEA,IBA…	ENSBTAG00000004159	FALSE	SIX2
query_1	TRUE	0.023438	10508	484	316	0.652893	0.0300723	GO:0044237	GO:BP	cellular metabolic process	18832	11299	GO:0008152, GO:0009987	IBA IEA,IEA,IBA IEA,IMP,IBA,IEA,IDA IBA IEA,IEA,IEA,IEA,IEA,IEA,IBA IEA,IBA IEA,IEA,IEA,IEA,IEA,IBA IEA,IDA IMP IBA IEA,IEA,IBA IEA,IBA,IEA,IEA,IBA IEA,IBA,IEA,IEA,IEA,IEA,IEA,IEA,ISS IEA,IMP,IMP IBA IEA,IDA IMP IBA IEA,IDA,IBA,IEA,IDA,IEA,IEA,IBA IEA,IDA IBA,IBA IEA,IDA IMP IGI ISS IBA IEA,IBA IEA,IBA IEA,IEA,IMP IBA,IEA,IEA,IEA,IEA,IDA IEA,IBA IEA,IBA IEA,IBA IEA,IDA IMP,IDA IMP IBA IEA,IEA,IBA…	ENSBTAG00000001042	FALSE	MXD1
query_1	TRUE	0.023438	10508	484	316	0.652893	0.0300723	GO:0044237	GO:BP	cellular metabolic process	18832	11299	GO:0008152, GO:0009987	IBA IEA,IEA,IBA IEA,IMP,IBA,IEA,IDA IBA IEA,IEA,IEA,IEA,IEA,IEA,IBA IEA,IBA IEA,IEA,IEA,IEA,IEA,IBA IEA,IDA IMP IBA IEA,IEA,IBA IEA,IBA,IEA,IEA,IBA IEA,IBA,IEA,IEA,IEA,IEA,IEA,IEA,ISS IEA,IMP,IMP IBA IEA,IDA IMP IBA IEA,IDA,IBA,IEA,IDA,IEA,IEA,IBA IEA,IDA IBA,IBA IEA,IDA IMP IGI ISS IBA IEA,IBA IEA,IBA IEA,IEA,IMP IBA,IEA,IEA,IEA,IEA,IDA IEA,IBA IEA,IBA IEA,IBA IEA,IDA IMP,IDA IMP IBA IEA,IEA,IBA…	ENSBTAG00000008985	FALSE	PCBP1
query_1	TRUE	0.023438	10508	484	316	0.652893	0.0300723	GO:0044237	GO:BP	cellular metabolic process	18832	11299	GO:0008152, GO:0009987	IBA IEA,IEA,IBA IEA,IMP,IBA,IEA,IDA IBA IEA,IEA,IEA,IEA,IEA,IEA,IBA IEA,IBA IEA,IEA,IEA,IEA,IEA,IBA IEA,IDA IMP IBA IEA,IEA,IBA IEA,IBA,IEA,IEA,IBA IEA,IBA,IEA,IEA,IEA,IEA,IEA,IEA,ISS IEA,IMP,IMP IBA IEA,IDA IMP IBA IEA,IDA,IBA,IEA,IDA,IEA,IEA,IBA IEA,IDA IBA,IBA IEA,IDA IMP IGI ISS IBA IEA,IBA IEA,IBA IEA,IEA,IMP IBA,IEA,IEA,IEA,IEA,IDA IEA,IBA IEA,IBA IEA,IBA IEA,IDA IMP,IDA IMP IBA IEA,IEA,IBA…	ENSBTAG00000019182	FALSE	TIA1
query_1	TRUE	0.023438	10508	484	316	0.652893	0.0300723	GO:0044237	GO:BP	cellular metabolic process	18832	11299	GO:0008152, GO:0009987	IBA IEA,IEA,IBA IEA,IMP,IBA,IEA,IDA IBA IEA,IEA,IEA,IEA,IEA,IEA,IBA IEA,IBA IEA,IEA,IEA,IEA,IEA,IBA IEA,IDA IMP IBA IEA,IEA,IBA IEA,IBA,IEA,IEA,IBA IEA,IBA,IEA,IEA,IEA,IEA,IEA,IEA,ISS IEA,IMP,IMP IBA IEA,IDA IMP IBA IEA,IDA,IBA,IEA,IDA,IEA,IEA,IBA IEA,IDA IBA,IBA IEA,IDA IMP IGI ISS IBA IEA,IBA IEA,IBA IEA,IEA,IMP IBA,IEA,IEA,IEA,IEA,IDA IEA,IBA IEA,IBA IEA,IBA IEA,IDA IMP,IDA IMP IBA IEA,IEA,IBA…	ENSBTAG00000003711	FALSE	EPAS1
query_1	TRUE	0.023438	10508	484	316	0.652893	0.0300723	GO:0044237	GO:BP	cellular metabolic process	18832	11299	GO:0008152, GO:0009987	IBA IEA,IEA,IBA IEA,IMP,IBA,IEA,IDA IBA IEA,IEA,IEA,IEA,IEA,IEA,IBA IEA,IBA IEA,IEA,IEA,IEA,IEA,IBA IEA,IDA IMP IBA IEA,IEA,IBA IEA,IBA,IEA,IEA,IBA IEA,IBA,IEA,IEA,IEA,IEA,IEA,IEA,ISS IEA,IMP,IMP IBA IEA,IDA IMP IBA IEA,IDA,IBA,IEA,IDA,IEA,IEA,IBA IEA,IDA IBA,IBA IEA,IDA IMP IGI ISS IBA IEA,IBA IEA,IBA IEA,IEA,IMP IBA,IEA,IEA,IEA,IEA,IDA IEA,IBA IEA,IBA IEA,IBA IEA,IDA IMP,IDA IMP IBA IEA,IEA,IBA…	ENSBTAG00000000992	FALSE	BMP10
query_1	TRUE	0.023438	10508	484	316	0.652893	0.0300723	GO:0044237	GO:BP	cellular metabolic process	18832	11299	GO:0008152, GO:0009987	IBA IEA,IEA,IBA IEA,IMP,IBA,IEA,IDA IBA IEA,IEA,IEA,IEA,IEA,IEA,IBA IEA,IBA IEA,IEA,IEA,IEA,IEA,IBA IEA,IDA IMP IBA IEA,IEA,IBA IEA,IBA,IEA,IEA,IBA IEA,IBA,IEA,IEA,IEA,IEA,IEA,IEA,ISS IEA,IMP,IMP IBA IEA,IDA IMP IBA IEA,IDA,IBA,IEA,IDA,IEA,IEA,IBA IEA,IDA IBA,IBA IEA,IDA IMP IGI ISS IBA IEA,IBA IEA,IBA IEA,IEA,IMP IBA,IEA,IEA,IEA,IEA,IDA IEA,IBA IEA,IBA IEA,IBA IEA,IDA IMP,IDA IMP IBA IEA,IEA,IBA…	ENSBTAG00000007508	FALSE	SRBD1
query_1	TRUE	0.023438	10508	484	316	0.652893	0.0300723	GO:0044237	GO:BP	cellular metabolic process	18832	11299	GO:0008152, GO:0009987	IBA IEA,IEA,IBA IEA,IMP,IBA,IEA,IDA IBA IEA,IEA,IEA,IEA,IEA,IEA,IBA IEA,IBA IEA,IEA,IEA,IEA,IEA,IBA IEA,IDA IMP IBA IEA,IEA,IBA IEA,IBA,IEA,IEA,IBA IEA,IBA,IEA,IEA,IEA,IEA,IEA,IEA,ISS IEA,IMP,IMP IBA IEA,IDA IMP IBA IEA,IDA,IBA,IEA,IDA,IEA,IEA,IBA IEA,IDA IBA,IBA IEA,IDA IMP IGI ISS IBA IEA,IBA IEA,IBA IEA,IEA,IMP IBA,IEA,IEA,IEA,IEA,IDA IEA,IBA IEA,IBA IEA,IBA IEA,IDA IMP,IDA IMP IBA IEA,IEA,IBA…	ENSBTAG00000020614	FALSE	PRKCE
query_1	TRUE	0.023438	10508	484	316	0.652893	0.0300723	GO:0044237	GO:BP	cellular metabolic process	18832	11299	GO:0008152, GO:0009987	IBA IEA,IEA,IBA IEA,IMP,IBA,IEA,IDA IBA IEA,IEA,IEA,IEA,IEA,IEA,IBA IEA,IBA IEA,IEA,IEA,IEA,IEA,IBA IEA,IDA IMP IBA IEA,IEA,IBA IEA,IBA,IEA,IEA,IBA IEA,IBA,IEA,IEA,IEA,IEA,IEA,IEA,ISS IEA,IMP,IMP IBA IEA,IDA IMP IBA IEA,IDA,IBA,IEA,IDA,IEA,IEA,IBA IEA,IDA IBA,IBA IEA,IDA IMP IGI ISS IBA IEA,IBA IEA,IBA IEA,IEA,IMP IBA,IEA,IEA,IEA,IEA,IDA IEA,IBA IEA,IBA IEA,IBA IEA,IDA IMP,IDA IMP IBA IEA,IEA,IBA…	ENSBTAG00000054158	FALSE	LCLAT1
query_1	TRUE	0.023438	10508	484	316	0.652893	0.0300723	GO:0044237	GO:BP	cellular metabolic process	18832	11299	GO:0008152, GO:0009987	IBA IEA,IEA,IBA IEA,IMP,IBA,IEA,IDA IBA IEA,IEA,IEA,IEA,IEA,IEA,IBA IEA,IBA IEA,IEA,IEA,IEA,IEA,IBA IEA,IDA IMP IBA IEA,IEA,IBA IEA,IBA,IEA,IEA,IBA IEA,IBA,IEA,IEA,IEA,IEA,IEA,IEA,ISS IEA,IMP,IMP IBA IEA,IDA IMP IBA IEA,IDA,IBA,IEA,IDA,IEA,IEA,IBA IEA,IDA IBA,IBA IEA,IDA IMP IGI ISS IBA IEA,IBA IEA,IBA IEA,IEA,IMP IBA,IEA,IEA,IEA,IEA,IDA IEA,IBA IEA,IBA IEA,IBA IEA,IDA IMP,IDA IMP IBA IEA,IEA,IBA…	ENSBTAG00000006474	FALSE	EPCAM
query_1	TRUE	0.023438	10508	484	316	0.652893	0.0300723	GO:0044237	GO:BP	cellular metabolic process	18832	11299	GO:0008152, GO:0009987	IBA IEA,IEA,IBA IEA,IMP,IBA,IEA,IDA IBA IEA,IEA,IEA,IEA,IEA,IEA,IBA IEA,IBA IEA,IEA,IEA,IEA,IEA,IBA IEA,IDA IMP IBA IEA,IEA,IBA IEA,IBA,IEA,IEA,IBA IEA,IBA,IEA,IEA,IEA,IEA,IEA,IEA,ISS IEA,IMP,IMP IBA IEA,IDA IMP IBA IEA,IDA,IBA,IEA,IDA,IEA,IEA,IBA IEA,IDA IBA,IBA IEA,IDA IMP IGI ISS IBA IEA,IBA IEA,IBA IEA,IEA,IMP IBA,IEA,IEA,IEA,IEA,IDA IEA,IBA IEA,IBA IEA,IBA IEA,IDA IMP,IDA IMP IBA IEA,IEA,IBA…	ENSBTAG00000008448	FALSE	MEIS1
query_1	TRUE	0.023438	10508	484	316	0.652893	0.0300723	GO:0044237	GO:BP	cellular metabolic process	18832	11299	GO:0008152, GO:0009987	IBA IEA,IEA,IBA IEA,IMP,IBA,IEA,IDA IBA IEA,IEA,IEA,IEA,IEA,IEA,IBA IEA,IBA IEA,IEA,IEA,IEA,IEA,IBA IEA,IDA IMP IBA IEA,IEA,IBA IEA,IBA,IEA,IEA,IBA IEA,IBA,IEA,IEA,IEA,IEA,IEA,IEA,ISS IEA,IMP,IMP IBA IEA,IDA IMP IBA IEA,IDA,IBA,IEA,IDA,IEA,IEA,IBA IEA,IDA IBA,IBA IEA,IDA IMP IGI ISS IBA IEA,IBA IEA,IBA IEA,IEA,IMP IBA,IEA,IEA,IEA,IEA,IDA IEA,IBA IEA,IBA IEA,IBA IEA,IDA IMP,IDA IMP IBA IEA,IEA,IBA…	ENSBTAG00000000223	FALSE	PPM1B
query_1	TRUE	0.023438	10508	484	316	0.652893	0.0300723	GO:0044237	GO:BP	cellular metabolic process	18832	11299	GO:0008152, GO:0009987	IBA IEA,IEA,IBA IEA,IMP,IBA,IEA,IDA IBA IEA,IEA,IEA,IEA,IEA,IEA,IBA IEA,IBA IEA,IEA,IEA,IEA,IEA,IBA IEA,IDA IMP IBA IEA,IEA,IBA IEA,IBA,IEA,IEA,IBA IEA,IBA,IEA,IEA,IEA,IEA,IEA,IEA,ISS IEA,IMP,IMP IBA IEA,IDA IMP IBA IEA,IDA,IBA,IEA,IDA,IEA,IEA,IBA IEA,IDA IBA,IBA IEA,IDA IMP IGI ISS IBA IEA,IBA IEA,IBA IEA,IEA,IMP IBA,IEA,IEA,IEA,IEA,IDA IEA,IBA IEA,IBA IEA,IBA IEA,IDA IMP,IDA IMP IBA IEA,IEA,IBA…	ENSBTAG00000069495	FALSE	LBH
query_1	TRUE	0.023438	10508	484	316	0.652893	0.0300723	GO:0044237	GO:BP	cellular metabolic process	18832	11299	GO:0008152, GO:0009987	IBA IEA,IEA,IBA IEA,IMP,IBA,IEA,IDA IBA IEA,IEA,IEA,IEA,IEA,IEA,IBA IEA,IBA IEA,IEA,IEA,IEA,IEA,IBA IEA,IDA IMP IBA IEA,IEA,IBA IEA,IBA,IEA,IEA,IBA IEA,IBA,IEA,IEA,IEA,IEA,IEA,IEA,ISS IEA,IMP,IMP IBA IEA,IDA IMP IBA IEA,IDA,IBA,IEA,IDA,IEA,IEA,IBA IEA,IDA IBA,IBA IEA,IDA IMP IGI ISS IBA IEA,IBA IEA,IBA IEA,IEA,IMP IBA,IEA,IEA,IEA,IEA,IDA IEA,IBA IEA,IBA IEA,IBA IEA,IDA IMP,IDA IMP IBA IEA,IEA,IBA…	ENSBTAG00000002742	FALSE	MSH2
query_1	TRUE	0.023438	10508	484	316	0.652893	0.0300723	GO:0044237	GO:BP	cellular metabolic process	18832	11299	GO:0008152, GO:0009987	IBA IEA,IEA,IBA IEA,IMP,IBA,IEA,IDA IBA IEA,IEA,IEA,IEA,IEA,IEA,IBA IEA,IBA IEA,IEA,IEA,IEA,IEA,IBA IEA,IDA IMP IBA IEA,IEA,IBA IEA,IBA,IEA,IEA,IBA IEA,IBA,IEA,IEA,IEA,IEA,IEA,IEA,ISS IEA,IMP,IMP IBA IEA,IDA IMP IBA IEA,IDA,IBA,IEA,IDA,IEA,IEA,IBA IEA,IDA IBA,IBA IEA,IDA IMP IGI ISS IBA IEA,IBA IEA,IBA IEA,IEA,IMP IBA,IEA,IEA,IEA,IEA,IDA IEA,IBA IEA,IBA IEA,IBA IEA,IDA IMP,IDA IMP IBA IEA,IEA,IBA…	ENSBTAG00000001424	FALSE	MSH6
query_1	TRUE	0.023438	10508	484	316	0.652893	0.0300723	GO:0044237	GO:BP	cellular metabolic process	18832	11299	GO:0008152, GO:0009987	IBA IEA,IEA,IBA IEA,IMP,IBA,IEA,IDA IBA IEA,IEA,IEA,IEA,IEA,IEA,IBA IEA,IBA IEA,IEA,IEA,IEA,IEA,IBA IEA,IDA IMP IBA IEA,IEA,IBA IEA,IBA,IEA,IEA,IBA IEA,IBA,IEA,IEA,IEA,IEA,IEA,IEA,ISS IEA,IMP,IMP IBA IEA,IDA IMP IBA IEA,IDA,IBA,IEA,IDA,IEA,IEA,IBA IEA,IDA IBA,IBA IEA,IDA IMP IGI ISS IBA IEA,IBA IEA,IBA IEA,IEA,IMP IBA,IEA,IEA,IEA,IEA,IDA IEA,IBA IEA,IBA IEA,IBA IEA,IDA IMP,IDA IMP IBA IEA,IEA,IBA…	ENSBTAG00000007379	FALSE	ALK
query_1	TRUE	0.023438	10508	484	316	0.652893	0.0300723	GO:0044237	GO:BP	cellular metabolic process	18832	11299	GO:0008152, GO:0009987	IBA IEA,IEA,IBA IEA,IMP,IBA,IEA,IDA IBA IEA,IEA,IEA,IEA,IEA,IEA,IBA IEA,IBA IEA,IEA,IEA,IEA,IEA,IBA IEA,IDA IMP IBA IEA,IEA,IBA IEA,IBA,IEA,IEA,IBA IEA,IBA,IEA,IEA,IEA,IEA,IEA,IEA,ISS IEA,IMP,IMP IBA IEA,IDA IMP IBA IEA,IDA,IBA,IEA,IDA,IEA,IEA,IBA IEA,IDA IBA,IBA IEA,IDA IMP IGI ISS IBA IEA,IBA IEA,IBA IEA,IEA,IMP IBA,IEA,IEA,IEA,IEA,IDA IEA,IBA IEA,IBA IEA,IBA IEA,IDA IMP,IDA IMP IBA IEA,IEA,IBA…	ENSBTAG00000011727	FALSE	ETAA1
query_1	TRUE	0.023438	10508	484	316	0.652893	0.0300723	GO:0044237	GO:BP	cellular metabolic process	18832	11299	GO:0008152, GO:0009987	IBA IEA,IEA,IBA IEA,IMP,IBA,IEA,IDA IBA IEA,IEA,IEA,IEA,IEA,IEA,IBA IEA,IBA IEA,IEA,IEA,IEA,IEA,IBA IEA,IDA IMP IBA IEA,IEA,IBA IEA,IBA,IEA,IEA,IBA IEA,IBA,IEA,IEA,IEA,IEA,IEA,IEA,ISS IEA,IMP,IMP IBA IEA,IDA IMP IBA IEA,IDA,IBA,IEA,IDA,IEA,IEA,IBA IEA,IDA IBA,IBA IEA,IDA IMP IGI ISS IBA IEA,IBA IEA,IBA IEA,IEA,IMP IBA,IEA,IEA,IEA,IEA,IDA IEA,IBA IEA,IBA IEA,IBA IEA,IDA IMP,IDA IMP IBA IEA,IEA,IBA…	ENSBTAG00000013749	FALSE	RHOQ
query_1	TRUE	0.023438	10508	484	316	0.652893	0.0300723	GO:0044237	GO:BP	cellular metabolic process	18832	11299	GO:0008152, GO:0009987	IBA IEA,IEA,IBA IEA,IMP,IBA,IEA,IDA IBA IEA,IEA,IEA,IEA,IEA,IEA,IBA IEA,IBA IEA,IEA,IEA,IEA,IEA,IBA IEA,IDA IMP IBA IEA,IEA,IBA IEA,IBA,IEA,IEA,IBA IEA,IBA,IEA,IEA,IEA,IEA,IEA,IEA,ISS IEA,IMP,IMP IBA IEA,IDA IMP IBA IEA,IDA,IBA,IEA,IDA,IEA,IEA,IBA IEA,IDA IBA,IBA IEA,IDA IMP IGI ISS IBA IEA,IBA IEA,IBA IEA,IEA,IMP IBA,IEA,IEA,IEA,IEA,IDA IEA,IBA IEA,IBA IEA,IBA IEA,IDA IMP,IDA IMP IBA IEA,IEA,IBA…	ENSBTAG00000015719	FALSE	PIGF
query_1	TRUE	0.023438	10508	484	316	0.652893	0.0300723	GO:0044237	GO:BP	cellular metabolic process	18832	11299	GO:0008152, GO:0009987	IBA IEA,IEA,IBA IEA,IMP,IBA,IEA,IDA IBA IEA,IEA,IEA,IEA,IEA,IEA,IBA IEA,IBA IEA,IEA,IEA,IEA,IEA,IBA IEA,IDA IMP IBA IEA,IEA,IBA IEA,IBA,IEA,IEA,IBA IEA,IBA,IEA,IEA,IEA,IEA,IEA,IEA,ISS IEA,IMP,IMP IBA IEA,IDA IMP IBA IEA,IDA,IBA,IEA,IDA,IEA,IEA,IBA IEA,IDA IBA,IBA IEA,IDA IMP IGI ISS IBA IEA,IBA IEA,IBA IEA,IEA,IMP IBA,IEA,IEA,IEA,IEA,IDA IEA,IBA IEA,IBA IEA,IBA IEA,IDA IMP,IDA IMP IBA IEA,IEA,IBA…	ENSBTAG00000016720	FALSE	RAB1A
query_1	TRUE	0.023438	10508	484	316	0.652893	0.0300723	GO:0044237	GO:BP	cellular metabolic process	18832	11299	GO:0008152, GO:0009987	IBA IEA,IEA,IBA IEA,IMP,IBA,IEA,IDA IBA IEA,IEA,IEA,IEA,IEA,IEA,IBA IEA,IBA IEA,IEA,IEA,IEA,IEA,IBA IEA,IDA IMP IBA IEA,IEA,IBA IEA,IBA,IEA,IEA,IBA IEA,IBA,IEA,IEA,IEA,IEA,IEA,IEA,ISS IEA,IMP,IMP IBA IEA,IDA IMP IBA IEA,IDA,IBA,IEA,IDA,IEA,IEA,IBA IEA,IDA IBA,IBA IEA,IDA IMP IGI ISS IBA IEA,IBA IEA,IBA IEA,IEA,IMP IBA,IEA,IEA,IEA,IEA,IDA IEA,IBA IEA,IBA IEA,IBA IEA,IDA IMP,IDA IMP IBA IEA,IEA,IBA…	ENSBTAG00000008987	FALSE	SOCS5
query_1	TRUE	0.023438	10508	484	316	0.652893	0.0300723	GO:0044237	GO:BP	cellular metabolic process	18832	11299	GO:0008152, GO:0009987	IBA IEA,IEA,IBA IEA,IMP,IBA,IEA,IDA IBA IEA,IEA,IEA,IEA,IEA,IEA,IBA IEA,IBA IEA,IEA,IEA,IEA,IEA,IBA IEA,IDA IMP IBA IEA,IEA,IBA IEA,IBA,IEA,IEA,IBA IEA,IBA,IEA,IEA,IEA,IEA,IEA,IEA,ISS IEA,IMP,IMP IBA IEA,IDA IMP IBA IEA,IDA,IBA,IEA,IDA,IEA,IEA,IBA IEA,IDA IBA,IBA IEA,IDA IMP IGI ISS IBA IEA,IBA IEA,IBA IEA,IEA,IMP IBA,IEA,IEA,IEA,IEA,IDA IEA,IBA IEA,IBA IEA,IBA IEA,IDA IMP,IDA IMP IBA IEA,IEA,IBA…	ENSBTAG00000032558	FALSE	TTC7A
query_1	TRUE	0.023438	10508	484	316	0.652893	0.0300723	GO:0044237	GO:BP	cellular metabolic process	18832	11299	GO:0008152, GO:0009987	IBA IEA,IEA,IBA IEA,IMP,IBA,IEA,IDA IBA IEA,IEA,IEA,IEA,IEA,IEA,IBA IEA,IBA IEA,IEA,IEA,IEA,IEA,IBA IEA,IDA IMP IBA IEA,IEA,IBA IEA,IBA,IEA,IEA,IBA IEA,IBA,IEA,IEA,IEA,IEA,IEA,IEA,ISS IEA,IMP,IMP IBA IEA,IDA IMP IBA IEA,IDA,IBA,IEA,IDA,IEA,IEA,IBA IEA,IDA IBA,IBA IEA,IDA IMP IGI ISS IBA IEA,IBA IEA,IBA IEA,IEA,IMP IBA,IEA,IEA,IEA,IEA,IDA IEA,IBA IEA,IBA IEA,IBA IEA,IDA IMP,IDA IMP IBA IEA,IEA,IBA…	ENSBTAG00000006497	FALSE	ASPRV1
query_1	TRUE	0.023438	10508	484	316	0.652893	0.0300723	GO:0044237	GO:BP	cellular metabolic process	18832	11299	GO:0008152, GO:0009987	IBA IEA,IEA,IBA IEA,IMP,IBA,IEA,IDA IBA IEA,IEA,IEA,IEA,IEA,IEA,IBA IEA,IBA IEA,IEA,IEA,IEA,IEA,IBA IEA,IDA IMP IBA IEA,IEA,IBA IEA,IBA,IEA,IEA,IBA IEA,IBA,IEA,IEA,IEA,IEA,IEA,IEA,ISS IEA,IMP,IMP IBA IEA,IDA IMP IBA IEA,IDA,IBA,IEA,IDA,IEA,IEA,IBA IEA,IDA IBA,IBA IEA,IDA IMP IGI ISS IBA IEA,IBA IEA,IBA IEA,IEA,IMP IBA,IEA,IEA,IEA,IEA,IDA IEA,IBA IEA,IBA IEA,IBA IEA,IDA IMP,IDA IMP IBA IEA,IEA,IBA…	ENSBTAG00000049698	FALSE	STPG4
query_1	TRUE	0.023438	10508	484	316	0.652893	0.0300723	GO:0044237	GO:BP	cellular metabolic process	18832	11299	GO:0008152, GO:0009987	IBA IEA,IEA,IBA IEA,IMP,IBA,IEA,IDA IBA IEA,IEA,IEA,IEA,IEA,IEA,IBA IEA,IBA IEA,IEA,IEA,IEA,IEA,IBA IEA,IDA IMP IBA IEA,IEA,IBA IEA,IBA,IEA,IEA,IBA IEA,IBA,IEA,IEA,IEA,IEA,IEA,IEA,ISS IEA,IMP,IMP IBA IEA,IDA IMP IBA IEA,IDA,IBA,IEA,IDA,IEA,IEA,IBA IEA,IDA IBA,IBA IEA,IDA IMP IGI ISS IBA IEA,IBA IEA,IBA IEA,IEA,IMP IBA,IEA,IEA,IEA,IEA,IDA IEA,IBA IEA,IBA IEA,IBA IEA,IDA IMP,IDA IMP IBA IEA,IEA,IBA…	ENSBTAG00000004674	FALSE	HAAO
query_1	TRUE	0.023438	10508	484	316	0.652893	0.0300723	GO:0044237	GO:BP	cellular metabolic process	18832	11299	GO:0008152, GO:0009987	IBA IEA,IEA,IBA IEA,IMP,IBA,IEA,IDA IBA IEA,IEA,IEA,IEA,IEA,IEA,IBA IEA,IBA IEA,IEA,IEA,IEA,IEA,IBA IEA,IDA IMP IBA IEA,IEA,IBA IEA,IBA,IEA,IEA,IBA IEA,IBA,IEA,IEA,IEA,IEA,IEA,IEA,ISS IEA,IMP,IMP IBA IEA,IDA IMP IBA IEA,IDA,IBA,IEA,IDA,IEA,IEA,IBA IEA,IDA IBA,IBA IEA,IDA IMP IGI ISS IBA IEA,IBA IEA,IBA IEA,IEA,IMP IBA,IEA,IEA,IEA,IEA,IDA IEA,IBA IEA,IBA IEA,IBA IEA,IDA IMP,IDA IMP IBA IEA,IEA,IBA…	ENSBTAG00000003553	FALSE	ZFP36L2
query_1	TRUE	0.023438	10508	484	316	0.652893	0.0300723	GO:0044237	GO:BP	cellular metabolic process	18832	11299	GO:0008152, GO:0009987	IBA IEA,IEA,IBA IEA,IMP,IBA,IEA,IDA IBA IEA,IEA,IEA,IEA,IEA,IEA,IBA IEA,IBA IEA,IEA,IEA,IEA,IEA,IBA IEA,IDA IMP IBA IEA,IEA,IBA IEA,IBA,IEA,IEA,IBA IEA,IBA,IEA,IEA,IEA,IEA,IEA,IEA,ISS IEA,IMP,IMP IBA IEA,IDA IMP IBA IEA,IDA,IBA,IEA,IDA,IEA,IEA,IBA IEA,IDA IBA,IBA IEA,IDA IMP IGI ISS IBA IEA,IBA IEA,IBA IEA,IEA,IMP IBA,IEA,IEA,IEA,IEA,IDA IEA,IBA IEA,IBA IEA,IBA IEA,IDA IMP,IDA IMP IBA IEA,IEA,IBA…	ENSBTAG00000003555	FALSE	THADA
query_1	TRUE	0.023438	10508	484	316	0.652893	0.0300723	GO:0044237	GO:BP	cellular metabolic process	18832	11299	GO:0008152, GO:0009987	IBA IEA,IEA,IBA IEA,IMP,IBA,IEA,IDA IBA IEA,IEA,IEA,IEA,IEA,IEA,IBA IEA,IBA IEA,IEA,IEA,IEA,IEA,IBA IEA,IDA IMP IBA IEA,IEA,IBA IEA,IBA,IEA,IEA,IBA IEA,IBA,IEA,IEA,IEA,IEA,IEA,IEA,ISS IEA,IMP,IMP IBA IEA,IDA IMP IBA IEA,IDA,IBA,IEA,IDA,IEA,IEA,IBA IEA,IDA IBA,IBA IEA,IDA IMP IGI ISS IBA IEA,IBA IEA,IBA IEA,IEA,IMP IBA,IEA,IEA,IEA,IEA,IDA IEA,IBA IEA,IBA IEA,IBA IEA,IDA IMP,IDA IMP IBA IEA,IEA,IBA…	ENSBTAG00000042829	FALSE
query_1	TRUE	0.023438	10508	484	316	0.652893	0.0300723	GO:0044237	GO:BP	cellular metabolic process	18832	11299	GO:0008152, GO:0009987	IBA IEA,IEA,IBA IEA,IMP,IBA,IEA,IDA IBA IEA,IEA,IEA,IEA,IEA,IEA,IBA IEA,IBA IEA,IEA,IEA,IEA,IEA,IBA IEA,IDA IMP IBA IEA,IEA,IBA IEA,IBA,IEA,IEA,IBA IEA,IBA,IEA,IEA,IEA,IEA,IEA,IEA,ISS IEA,IMP,IMP IBA IEA,IDA IMP IBA IEA,IDA,IBA,IEA,IDA,IEA,IEA,IBA IEA,IDA IBA,IBA IEA,IDA IMP IGI ISS IBA IEA,IBA IEA,IBA IEA,IEA,IMP IBA,IEA,IEA,IEA,IEA,IDA IEA,IBA IEA,IBA IEA,IBA IEA,IDA IMP,IDA IMP IBA IEA,IEA,IBA…	ENSBTAG00000017421	FALSE	SLC3A1
query_1	TRUE	0.023438	10508	484	316	0.652893	0.0300723	GO:0044237	GO:BP	cellular metabolic process	18832	11299	GO:0008152, GO:0009987	IBA IEA,IEA,IBA IEA,IMP,IBA,IEA,IDA IBA IEA,IEA,IEA,IEA,IEA,IEA,IBA IEA,IBA IEA,IEA,IEA,IEA,IEA,IBA IEA,IDA IMP IBA IEA,IEA,IBA IEA,IBA,IEA,IEA,IBA IEA,IBA,IEA,IEA,IEA,IEA,IEA,IEA,ISS IEA,IMP,IMP IBA IEA,IDA IMP IBA IEA,IDA,IBA,IEA,IDA,IEA,IEA,IBA IEA,IDA IBA,IBA IEA,IDA IMP IGI ISS IBA IEA,IBA IEA,IBA IEA,IEA,IMP IBA,IEA,IEA,IEA,IEA,IDA IEA,IBA IEA,IBA IEA,IBA IEA,IDA IMP,IDA IMP IBA IEA,IEA,IBA…	ENSBTAG00000011643	FALSE	SOS1
query_1	TRUE	0.023438	10508	484	316	0.652893	0.0300723	GO:0044237	GO:BP	cellular metabolic process	18832	11299	GO:0008152, GO:0009987	IBA IEA,IEA,IBA IEA,IMP,IBA,IEA,IDA IBA IEA,IEA,IEA,IEA,IEA,IEA,IBA IEA,IBA IEA,IEA,IEA,IEA,IEA,IBA IEA,IDA IMP IBA IEA,IEA,IBA IEA,IBA,IEA,IEA,IBA IEA,IBA,IEA,IEA,IEA,IEA,IEA,IEA,ISS IEA,IMP,IMP IBA IEA,IDA IMP IBA IEA,IDA,IBA,IEA,IDA,IEA,IEA,IBA IEA,IDA IBA,IBA IEA,IDA IMP IGI ISS IBA IEA,IBA IEA,IBA IEA,IEA,IMP IBA,IEA,IEA,IEA,IEA,IDA IEA,IBA IEA,IBA IEA,IBA IEA,IDA IMP,IDA IMP IBA IEA,IEA,IBA…	ENSBTAG00000024044	FALSE	CDKL4
query_1	TRUE	0.023438	10508	484	316	0.652893	0.0300723	GO:0044237	GO:BP	cellular metabolic process	18832	11299	GO:0008152, GO:0009987	IBA IEA,IEA,IBA IEA,IMP,IBA,IEA,IDA IBA IEA,IEA,IEA,IEA,IEA,IEA,IBA IEA,IBA IEA,IEA,IEA,IEA,IEA,IBA IEA,IDA IMP IBA IEA,IEA,IBA IEA,IBA,IEA,IEA,IBA IEA,IBA,IEA,IEA,IEA,IEA,IEA,IEA,ISS IEA,IMP,IMP IBA IEA,IDA IMP IBA IEA,IDA,IBA,IEA,IDA,IEA,IEA,IBA IEA,IDA IBA,IBA IEA,IDA IMP IGI ISS IBA IEA,IBA IEA,IBA IEA,IEA,IMP IBA,IEA,IEA,IEA,IEA,IDA IEA,IBA IEA,IBA IEA,IBA IEA,IDA IMP,IDA IMP IBA IEA,IEA,IBA…	ENSBTAG00000016442	FALSE	MAP4K3
query_1	TRUE	0.023438	10508	484	316	0.652893	0.0300723	GO:0044237	GO:BP	cellular metabolic process	18832	11299	GO:0008152, GO:0009987	IBA IEA,IEA,IBA IEA,IMP,IBA,IEA,IDA IBA IEA,IEA,IEA,IEA,IEA,IEA,IBA IEA,IBA IEA,IEA,IEA,IEA,IEA,IBA IEA,IDA IMP IBA IEA,IEA,IBA IEA,IBA,IEA,IEA,IBA IEA,IBA,IEA,IEA,IEA,IEA,IEA,IEA,ISS IEA,IMP,IMP IBA IEA,IDA IMP IBA IEA,IDA,IBA,IEA,IDA,IEA,IEA,IBA IEA,IDA IBA,IBA IEA,IDA IMP IGI ISS IBA IEA,IBA IEA,IBA IEA,IEA,IMP IBA,IEA,IEA,IEA,IEA,IDA IEA,IBA IEA,IBA IEA,IBA IEA,IDA IMP,IDA IMP IBA IEA,IEA,IBA…	ENSBTAG00000004722	FALSE	THUMPD2
query_1	TRUE	0.023438	10508	484	316	0.652893	0.0300723	GO:0044237	GO:BP	cellular metabolic process	18832	11299	GO:0008152, GO:0009987	IBA IEA,IEA,IBA IEA,IMP,IBA,IEA,IDA IBA IEA,IEA,IEA,IEA,IEA,IEA,IBA IEA,IBA IEA,IEA,IEA,IEA,IEA,IBA IEA,IDA IMP IBA IEA,IEA,IBA IEA,IBA,IEA,IEA,IBA IEA,IBA,IEA,IEA,IEA,IEA,IEA,IEA,ISS IEA,IMP,IMP IBA IEA,IDA IMP IBA IEA,IDA,IBA,IEA,IDA,IEA,IEA,IBA IEA,IDA IBA,IBA IEA,IDA IMP IGI ISS IBA IEA,IBA IEA,IBA IEA,IEA,IMP IBA,IEA,IEA,IEA,IEA,IDA IEA,IBA IEA,IBA IEA,IBA IEA,IDA IMP,IDA IMP IBA IEA,IEA,IBA…	ENSBTAG00000026034	FALSE
query_1	TRUE	0.023438	10508	484	316	0.652893	0.0300723	GO:0044237	GO:BP	cellular metabolic process	18832	11299	GO:0008152, GO:0009987	IBA IEA,IEA,IBA IEA,IMP,IBA,IEA,IDA IBA IEA,IEA,IEA,IEA,IEA,IEA,IBA IEA,IBA IEA,IEA,IEA,IEA,IEA,IBA IEA,IDA IMP IBA IEA,IEA,IBA IEA,IBA,IEA,IEA,IBA IEA,IBA,IEA,IEA,IEA,IEA,IEA,IEA,ISS IEA,IMP,IMP IBA IEA,IDA IMP IBA IEA,IDA,IBA,IEA,IDA,IEA,IEA,IBA IEA,IDA IBA,IBA IEA,IDA IMP IGI ISS IBA IEA,IBA IEA,IBA IEA,IEA,IMP IBA,IEA,IEA,IEA,IEA,IDA IEA,IBA IEA,IBA IEA,IBA IEA,IDA IMP,IDA IMP IBA IEA,IEA,IBA…	ENSBTAG00000020567	FALSE	HNRNPLL
query_1	TRUE	0.023438	10508	484	316	0.652893	0.0300723	GO:0044237	GO:BP	cellular metabolic process	18832	11299	GO:0008152, GO:0009987	IBA IEA,IEA,IBA IEA,IMP,IBA,IEA,IDA IBA IEA,IEA,IEA,IEA,IEA,IEA,IBA IEA,IBA IEA,IEA,IEA,IEA,IEA,IBA IEA,IDA IMP IBA IEA,IEA,IBA IEA,IBA,IEA,IEA,IBA IEA,IBA,IEA,IEA,IEA,IEA,IEA,IEA,ISS IEA,IMP,IMP IBA IEA,IDA IMP IBA IEA,IDA,IBA,IEA,IDA,IEA,IEA,IBA IEA,IDA IBA,IBA IEA,IDA IMP IGI ISS IBA IEA,IBA IEA,IBA IEA,IEA,IMP IBA,IEA,IEA,IEA,IEA,IDA IEA,IBA IEA,IBA IEA,IBA IEA,IDA IMP,IDA IMP IBA IEA,IEA,IBA…	ENSBTAG00000014891	FALSE	SRSF7
query_1	TRUE	0.023438	10508	484	316	0.652893	0.0300723	GO:0044237	GO:BP	cellular metabolic process	18832	11299	GO:0008152, GO:0009987	IBA IEA,IEA,IBA IEA,IMP,IBA,IEA,IDA IBA IEA,IEA,IEA,IEA,IEA,IEA,IBA IEA,IBA IEA,IEA,IEA,IEA,IEA,IBA IEA,IDA IMP IBA IEA,IEA,IBA IEA,IBA,IEA,IEA,IBA IEA,IBA,IEA,IEA,IEA,IEA,IEA,IEA,ISS IEA,IMP,IMP IBA IEA,IDA IMP IBA IEA,IDA,IBA,IEA,IDA,IEA,IEA,IBA IEA,IDA IBA,IBA IEA,IDA IMP IGI ISS IBA IEA,IBA IEA,IBA IEA,IEA,IMP IBA,IEA,IEA,IEA,IEA,IDA IEA,IBA IEA,IBA IEA,IBA IEA,IDA IMP,IDA IMP IBA IEA,IEA,IBA…	ENSBTAG00000019382	FALSE	PKDCC
query_1	TRUE	0.023438	10508	484	316	0.652893	0.0300723	GO:0044237	GO:BP	cellular metabolic process	18832	11299	GO:0008152, GO:0009987	IBA IEA,IEA,IBA IEA,IMP,IBA,IEA,IDA IBA IEA,IEA,IEA,IEA,IEA,IEA,IBA IEA,IBA IEA,IEA,IEA,IEA,IEA,IBA IEA,IDA IMP IBA IEA,IEA,IBA IEA,IBA,IEA,IEA,IBA IEA,IBA,IEA,IEA,IEA,IEA,IEA,IEA,ISS IEA,IMP,IMP IBA IEA,IDA IMP IBA IEA,IDA,IBA,IEA,IDA,IEA,IEA,IBA IEA,IDA IBA,IBA IEA,IDA IMP IGI ISS IBA IEA,IBA IEA,IBA IEA,IEA,IMP IBA,IEA,IEA,IEA,IEA,IDA IEA,IBA IEA,IBA IEA,IBA IEA,IDA IMP,IDA IMP IBA IEA,IEA,IBA…	ENSBTAG00000000705	FALSE	COX7A2L
query_1	TRUE	0.023438	10508	484	316	0.652893	0.0300723	GO:0044237	GO:BP	cellular metabolic process	18832	11299	GO:0008152, GO:0009987	IBA IEA,IEA,IBA IEA,IMP,IBA,IEA,IDA IBA IEA,IEA,IEA,IEA,IEA,IEA,IBA IEA,IBA IEA,IEA,IEA,IEA,IEA,IBA IEA,IDA IMP IBA IEA,IEA,IBA IEA,IBA,IEA,IEA,IBA IEA,IBA,IEA,IEA,IEA,IEA,IEA,IEA,ISS IEA,IMP,IMP IBA IEA,IDA IMP IBA IEA,IDA,IBA,IEA,IDA,IEA,IEA,IBA IEA,IDA IBA,IBA IEA,IDA IMP IGI ISS IBA IEA,IBA IEA,IBA IEA,IEA,IMP IBA,IEA,IEA,IEA,IEA,IDA IEA,IBA IEA,IBA IEA,IBA IEA,IDA IMP,IDA IMP IBA IEA,IEA,IBA…	ENSBTAG00000004073	FALSE	MTA3
query_1	TRUE	0.023438	10508	484	316	0.652893	0.0300723	GO:0044237	GO:BP	cellular metabolic process	18832	11299	GO:0008152, GO:0009987	IBA IEA,IEA,IBA IEA,IMP,IBA,IEA,IDA IBA IEA,IEA,IEA,IEA,IEA,IEA,IBA IEA,IBA IEA,IEA,IEA,IEA,IEA,IBA IEA,IDA IMP IBA IEA,IEA,IBA IEA,IBA,IEA,IEA,IBA IEA,IBA,IEA,IEA,IEA,IEA,IEA,IEA,ISS IEA,IMP,IMP IBA IEA,IDA IMP IBA IEA,IDA,IBA,IEA,IDA,IEA,IEA,IBA IEA,IDA IBA,IBA IEA,IDA IMP IGI ISS IBA IEA,IBA IEA,IBA IEA,IEA,IMP IBA,IEA,IEA,IEA,IEA,IDA IEA,IBA IEA,IBA IEA,IBA IEA,IDA IMP,IDA IMP IBA IEA,IEA,IBA…	ENSBTAG00000032775	FALSE
query_1	TRUE	0.023438	10508	484	316	0.652893	0.0300723	GO:0044237	GO:BP	cellular metabolic process	18832	11299	GO:0008152, GO:0009987	IBA IEA,IEA,IBA IEA,IMP,IBA,IEA,IDA IBA IEA,IEA,IEA,IEA,IEA,IEA,IBA IEA,IBA IEA,IEA,IEA,IEA,IEA,IBA IEA,IDA IMP IBA IEA,IEA,IBA IEA,IBA,IEA,IEA,IBA IEA,IBA,IEA,IEA,IEA,IEA,IEA,IEA,ISS IEA,IMP,IMP IBA IEA,IDA IMP IBA IEA,IDA,IBA,IEA,IDA,IEA,IEA,IBA IEA,IDA IBA,IBA IEA,IDA IMP IGI ISS IBA IEA,IBA IEA,IBA IEA,IEA,IMP IBA,IEA,IEA,IEA,IEA,IDA IEA,IBA IEA,IBA IEA,IBA IEA,IDA IMP,IDA IMP IBA IEA,IEA,IBA…	ENSBTAG00000048539	FALSE
query_1	TRUE	0.023438	10508	484	316	0.652893	0.0300723	GO:0044237	GO:BP	cellular metabolic process	18832	11299	GO:0008152, GO:0009987	IBA IEA,IEA,IBA IEA,IMP,IBA,IEA,IDA IBA IEA,IEA,IEA,IEA,IEA,IEA,IBA IEA,IBA IEA,IEA,IEA,IEA,IEA,IBA IEA,IDA IMP IBA IEA,IEA,IBA IEA,IBA,IEA,IEA,IBA IEA,IBA,IEA,IEA,IEA,IEA,IEA,IEA,ISS IEA,IMP,IMP IBA IEA,IDA IMP IBA IEA,IDA,IBA,IEA,IDA,IEA,IEA,IBA IEA,IDA IBA,IBA IEA,IDA IMP IGI ISS IBA IEA,IBA IEA,IBA IEA,IEA,IMP IBA,IEA,IEA,IEA,IEA,IDA IEA,IBA IEA,IBA IEA,IBA IEA,IDA IMP,IDA IMP IBA IEA,IEA,IBA…	ENSBTAG00000043226	FALSE
query_1	TRUE	0.023438	10508	484	316	0.652893	0.0300723	GO:0044237	GO:BP	cellular metabolic process	18832	11299	GO:0008152, GO:0009987	IBA IEA,IEA,IBA IEA,IMP,IBA,IEA,IDA IBA IEA,IEA,IEA,IEA,IEA,IEA,IBA IEA,IBA IEA,IEA,IEA,IEA,IEA,IBA IEA,IDA IMP IBA IEA,IEA,IBA IEA,IBA,IEA,IEA,IBA IEA,IBA,IEA,IEA,IEA,IEA,IEA,IEA,ISS IEA,IMP,IMP IBA IEA,IDA IMP IBA IEA,IDA,IBA,IEA,IDA,IEA,IEA,IBA IEA,IDA IBA,IBA IEA,IDA IMP IGI ISS IBA IEA,IBA IEA,IBA IEA,IEA,IMP IBA,IEA,IEA,IEA,IEA,IDA IEA,IBA IEA,IBA IEA,IBA IEA,IDA IMP,IDA IMP IBA IEA,IEA,IBA…	ENSBTAG00000042179	FALSE	U6
query_1	TRUE	0.023438	10508	484	316	0.652893	0.0300723	GO:0044237	GO:BP	cellular metabolic process	18832	11299	GO:0008152, GO:0009987	IBA IEA,IEA,IBA IEA,IMP,IBA,IEA,IDA IBA IEA,IEA,IEA,IEA,IEA,IEA,IBA IEA,IBA IEA,IEA,IEA,IEA,IEA,IBA IEA,IDA IMP IBA IEA,IEA,IBA IEA,IBA,IEA,IEA,IBA IEA,IBA,IEA,IEA,IEA,IEA,IEA,IEA,ISS IEA,IMP,IMP IBA IEA,IDA IMP IBA IEA,IDA,IBA,IEA,IDA,IEA,IEA,IBA IEA,IDA IBA,IBA IEA,IDA IMP IGI ISS IBA IEA,IBA IEA,IBA IEA,IEA,IMP IBA,IEA,IEA,IEA,IEA,IDA IEA,IBA IEA,IBA IEA,IBA IEA,IDA IMP,IDA IMP IBA IEA,IEA,IBA…	ENSBTAG00000043054	FALSE
query_1	TRUE	0.023438	10508	484	316	0.652893	0.0300723	GO:0044237	GO:BP	cellular metabolic process	18832	11299	GO:0008152, GO:0009987	IBA IEA,IEA,IBA IEA,IMP,IBA,IEA,IDA IBA IEA,IEA,IEA,IEA,IEA,IEA,IBA IEA,IBA IEA,IEA,IEA,IEA,IEA,IBA IEA,IDA IMP IBA IEA,IEA,IBA IEA,IBA,IEA,IEA,IBA IEA,IBA,IEA,IEA,IEA,IEA,IEA,IEA,ISS IEA,IMP,IMP IBA IEA,IDA IMP IBA IEA,IDA,IBA,IEA,IDA,IEA,IEA,IBA IEA,IDA IBA,IBA IEA,IDA IMP IGI ISS IBA IEA,IBA IEA,IBA IEA,IEA,IMP IBA,IEA,IEA,IEA,IEA,IDA IEA,IBA IEA,IBA IEA,IBA IEA,IDA IMP,IDA IMP IBA IEA,IEA,IBA…	ENSBTAG00000070027	FALSE	U6
query_1	TRUE	0.023438	10508	484	316	0.652893	0.0300723	GO:0044237	GO:BP	cellular metabolic process	18832	11299	GO:0008152, GO:0009987	IBA IEA,IEA,IBA IEA,IMP,IBA,IEA,IDA IBA IEA,IEA,IEA,IEA,IEA,IEA,IBA IEA,IBA IEA,IEA,IEA,IEA,IEA,IBA IEA,IDA IMP IBA IEA,IEA,IBA IEA,IBA,IEA,IEA,IBA IEA,IBA,IEA,IEA,IEA,IEA,IEA,IEA,ISS IEA,IMP,IMP IBA IEA,IDA IMP IBA IEA,IDA,IBA,IEA,IDA,IEA,IEA,IBA IEA,IDA IBA,IBA IEA,IDA IMP IGI ISS IBA IEA,IBA IEA,IBA IEA,IEA,IMP IBA,IEA,IEA,IEA,IEA,IDA IEA,IBA IEA,IBA IEA,IBA IEA,IDA IMP,IDA IMP IBA IEA,IEA,IBA…	ENSBTAG00000065068	FALSE	U6
query_1	TRUE	0.023438	10508	484	316	0.652893	0.0300723	GO:0044237	GO:BP	cellular metabolic process	18832	11299	GO:0008152, GO:0009987	IBA IEA,IEA,IBA IEA,IMP,IBA,IEA,IDA IBA IEA,IEA,IEA,IEA,IEA,IEA,IBA IEA,IBA IEA,IEA,IEA,IEA,IEA,IBA IEA,IDA IMP IBA IEA,IEA,IBA IEA,IBA,IEA,IEA,IBA IEA,IBA,IEA,IEA,IEA,IEA,IEA,IEA,ISS IEA,IMP,IMP IBA IEA,IDA IMP IBA IEA,IDA,IBA,IEA,IDA,IEA,IEA,IBA IEA,IDA IBA,IBA IEA,IDA IMP IGI ISS IBA IEA,IBA IEA,IBA IEA,IEA,IMP IBA,IEA,IEA,IEA,IEA,IDA IEA,IBA IEA,IBA IEA,IBA IEA,IDA IMP,IDA IMP IBA IEA,IEA,IBA…	ENSBTAG00000042135	FALSE
query_1	TRUE	0.023438	10508	484	316	0.652893	0.0300723	GO:0044237	GO:BP	cellular metabolic process	18832	11299	GO:0008152, GO:0009987	IBA IEA,IEA,IBA IEA,IMP,IBA,IEA,IDA IBA IEA,IEA,IEA,IEA,IEA,IEA,IBA IEA,IBA IEA,IEA,IEA,IEA,IEA,IBA IEA,IDA IMP IBA IEA,IEA,IBA IEA,IBA,IEA,IEA,IBA IEA,IBA,IEA,IEA,IEA,IEA,IEA,IEA,ISS IEA,IMP,IMP IBA IEA,IDA IMP IBA IEA,IDA,IBA,IEA,IDA,IEA,IEA,IBA IEA,IDA IBA,IBA IEA,IDA IMP IGI ISS IBA IEA,IBA IEA,IBA IEA,IEA,IMP IBA,IEA,IEA,IEA,IEA,IDA IEA,IBA IEA,IBA IEA,IBA IEA,IDA IMP,IDA IMP IBA IEA,IEA,IBA…	ENSBTAG00000052479	FALSE
query_1	TRUE	0.023438	10508	484	316	0.652893	0.0300723	GO:0044237	GO:BP	cellular metabolic process	18832	11299	GO:0008152, GO:0009987	IBA IEA,IEA,IBA IEA,IMP,IBA,IEA,IDA IBA IEA,IEA,IEA,IEA,IEA,IEA,IBA IEA,IBA IEA,IEA,IEA,IEA,IEA,IBA IEA,IDA IMP IBA IEA,IEA,IBA IEA,IBA,IEA,IEA,IBA IEA,IBA,IEA,IEA,IEA,IEA,IEA,IEA,ISS IEA,IMP,IMP IBA IEA,IDA IMP IBA IEA,IDA,IBA,IEA,IDA,IEA,IEA,IBA IEA,IDA IBA,IBA IEA,IDA IMP IGI ISS IBA IEA,IBA IEA,IBA IEA,IEA,IMP IBA,IEA,IEA,IEA,IEA,IDA IEA,IBA IEA,IBA IEA,IBA IEA,IDA IMP,IDA IMP IBA IEA,IEA,IBA…	ENSBTAG00000060435	FALSE	U6
query_1	TRUE	0.023438	10508	484	316	0.652893	0.0300723	GO:0044237	GO:BP	cellular metabolic process	18832	11299	GO:0008152, GO:0009987	IBA IEA,IEA,IBA IEA,IMP,IBA,IEA,IDA IBA IEA,IEA,IEA,IEA,IEA,IEA,IBA IEA,IBA IEA,IEA,IEA,IEA,IEA,IBA IEA,IDA IMP IBA IEA,IEA,IBA IEA,IBA,IEA,IEA,IBA IEA,IBA,IEA,IEA,IEA,IEA,IEA,IEA,ISS IEA,IMP,IMP IBA IEA,IDA IMP IBA IEA,IDA,IBA,IEA,IDA,IEA,IEA,IBA IEA,IDA IBA,IBA IEA,IDA IMP IGI ISS IBA IEA,IBA IEA,IBA IEA,IEA,IMP IBA,IEA,IEA,IEA,IEA,IDA IEA,IBA IEA,IBA IEA,IBA IEA,IDA IMP,IDA IMP IBA IEA,IEA,IBA…	ENSBTAG00000044256	FALSE
query_1	TRUE	0.023438	10508	484	316	0.652893	0.0300723	GO:0044237	GO:BP	cellular metabolic process	18832	11299	GO:0008152, GO:0009987	IBA IEA,IEA,IBA IEA,IMP,IBA,IEA,IDA IBA IEA,IEA,IEA,IEA,IEA,IEA,IBA IEA,IBA IEA,IEA,IEA,IEA,IEA,IBA IEA,IDA IMP IBA IEA,IEA,IBA IEA,IBA,IEA,IEA,IBA IEA,IBA,IEA,IEA,IEA,IEA,IEA,IEA,ISS IEA,IMP,IMP IBA IEA,IDA IMP IBA IEA,IDA,IBA,IEA,IDA,IEA,IEA,IBA IEA,IDA IBA,IBA IEA,IDA IMP IGI ISS IBA IEA,IBA IEA,IBA IEA,IEA,IMP IBA,IEA,IEA,IEA,IEA,IDA IEA,IBA IEA,IBA IEA,IBA IEA,IDA IMP,IDA IMP IBA IEA,IEA,IBA…	ENSBTAG00000008703	FALSE	EIF2AK2
query_1	TRUE	0.023438	10508	484	316	0.652893	0.0300723	GO:0044237	GO:BP	cellular metabolic process	18832	11299	GO:0008152, GO:0009987	IBA IEA,IEA,IBA IEA,IMP,IBA,IEA,IDA IBA IEA,IEA,IEA,IEA,IEA,IEA,IBA IEA,IBA IEA,IEA,IEA,IEA,IEA,IBA IEA,IDA IMP IBA IEA,IEA,IBA IEA,IBA,IEA,IEA,IBA IEA,IBA,IEA,IEA,IEA,IEA,IEA,IEA,ISS IEA,IMP,IMP IBA IEA,IDA IMP IBA IEA,IDA,IBA,IEA,IDA,IEA,IEA,IBA IEA,IDA IBA,IBA IEA,IDA IMP IGI ISS IBA IEA,IBA IEA,IBA IEA,IEA,IMP IBA,IEA,IEA,IEA,IEA,IDA IEA,IBA IEA,IBA IEA,IBA IEA,IDA IMP,IDA IMP IBA IEA,IEA,IBA…	ENSBTAG00000008707	FALSE	SULT6B1
query_1	TRUE	0.023438	10508	484	316	0.652893	0.0300723	GO:0044237	GO:BP	cellular metabolic process	18832	11299	GO:0008152, GO:0009987	IBA IEA,IEA,IBA IEA,IMP,IBA,IEA,IDA IBA IEA,IEA,IEA,IEA,IEA,IEA,IBA IEA,IBA IEA,IEA,IEA,IEA,IEA,IBA IEA,IDA IMP IBA IEA,IEA,IBA IEA,IBA,IEA,IEA,IBA IEA,IBA,IEA,IEA,IEA,IEA,IEA,IEA,ISS IEA,IMP,IMP IBA IEA,IDA IMP IBA IEA,IDA,IBA,IEA,IDA,IEA,IEA,IBA IEA,IDA IBA,IBA IEA,IDA IMP IGI ISS IBA IEA,IBA IEA,IBA IEA,IEA,IMP IBA,IEA,IEA,IEA,IEA,IDA IEA,IBA IEA,IBA IEA,IBA IEA,IDA IMP,IDA IMP IBA IEA,IEA,IBA…	ENSBTAG00000039770	FALSE	CEBPZ
query_1	TRUE	0.023438	10508	484	316	0.652893	0.0300723	GO:0044237	GO:BP	cellular metabolic process	18832	11299	GO:0008152, GO:0009987	IBA IEA,IEA,IBA IEA,IMP,IBA,IEA,IDA IBA IEA,IEA,IEA,IEA,IEA,IEA,IBA IEA,IBA IEA,IEA,IEA,IEA,IEA,IBA IEA,IDA IMP IBA IEA,IEA,IBA IEA,IBA,IEA,IEA,IBA IEA,IBA,IEA,IEA,IEA,IEA,IEA,IEA,ISS IEA,IMP,IMP IBA IEA,IDA IMP IBA IEA,IDA,IBA,IEA,IDA,IEA,IEA,IBA IEA,IDA IBA,IBA IEA,IDA IMP IGI ISS IBA IEA,IBA IEA,IBA IEA,IEA,IMP IBA,IEA,IEA,IEA,IEA,IDA IEA,IBA IEA,IBA IEA,IBA IEA,IDA IMP,IDA IMP IBA IEA,IEA,IBA…	ENSBTAG00000001114	FALSE	PRKD3
query_1	TRUE	0.023438	10508	484	316	0.652893	0.0300723	GO:0044237	GO:BP	cellular metabolic process	18832	11299	GO:0008152, GO:0009987	IBA IEA,IEA,IBA IEA,IMP,IBA,IEA,IDA IBA IEA,IEA,IEA,IEA,IEA,IEA,IBA IEA,IBA IEA,IEA,IEA,IEA,IEA,IBA IEA,IDA IMP IBA IEA,IEA,IBA IEA,IBA,IEA,IEA,IBA IEA,IBA,IEA,IEA,IEA,IEA,IEA,IEA,ISS IEA,IMP,IMP IBA IEA,IDA IMP IBA IEA,IDA,IBA,IEA,IDA,IEA,IEA,IBA IEA,IDA IBA,IBA IEA,IDA IMP IGI ISS IBA IEA,IBA IEA,IBA IEA,IEA,IMP IBA,IEA,IEA,IEA,IEA,IDA IEA,IBA IEA,IBA IEA,IBA IEA,IDA IMP,IDA IMP IBA IEA,IEA,IBA…	ENSBTAG00000012519	FALSE	XDH
query_1	TRUE	0.023438	10508	484	316	0.652893	0.0300723	GO:0044237	GO:BP	cellular metabolic process	18832	11299	GO:0008152, GO:0009987	IBA IEA,IEA,IBA IEA,IMP,IBA,IEA,IDA IBA IEA,IEA,IEA,IEA,IEA,IEA,IBA IEA,IBA IEA,IEA,IEA,IEA,IEA,IBA IEA,IDA IMP IBA IEA,IEA,IBA IEA,IBA,IEA,IEA,IBA IEA,IBA,IEA,IEA,IEA,IEA,IEA,IEA,ISS IEA,IMP,IMP IBA IEA,IDA IMP IBA IEA,IDA,IBA,IEA,IDA,IEA,IEA,IBA IEA,IDA IBA,IBA IEA,IDA IMP IGI ISS IBA IEA,IBA IEA,IBA IEA,IEA,IMP IBA,IEA,IEA,IEA,IEA,IDA IEA,IBA IEA,IBA IEA,IBA IEA,IDA IMP,IDA IMP IBA IEA,IEA,IBA…	ENSBTAG00000005704	FALSE	IL1RL2
query_1	TRUE	0.023438	10508	484	316	0.652893	0.0300723	GO:0044237	GO:BP	cellular metabolic process	18832	11299	GO:0008152, GO:0009987	IBA IEA,IEA,IBA IEA,IMP,IBA,IEA,IDA IBA IEA,IEA,IEA,IEA,IEA,IEA,IBA IEA,IBA IEA,IEA,IEA,IEA,IEA,IBA IEA,IDA IMP IBA IEA,IEA,IBA IEA,IBA,IEA,IEA,IBA IEA,IBA,IEA,IEA,IEA,IEA,IEA,IEA,ISS IEA,IMP,IMP IBA IEA,IDA IMP IBA IEA,IDA,IBA,IEA,IDA,IEA,IEA,IBA IEA,IDA IBA,IBA IEA,IDA IMP IGI ISS IBA IEA,IBA IEA,IBA IEA,IEA,IMP IBA,IEA,IEA,IEA,IEA,IDA IEA,IBA IEA,IBA IEA,IBA IEA,IDA IMP,IDA IMP IBA IEA,IEA,IBA…	ENSBTAG00000018571	FALSE	IL1RL1
query_1	TRUE	0.023438	10508	484	316	0.652893	0.0300723	GO:0044237	GO:BP	cellular metabolic process	18832	11299	GO:0008152, GO:0009987	IBA IEA,IEA,IBA IEA,IMP,IBA,IEA,IDA IBA IEA,IEA,IEA,IEA,IEA,IEA,IBA IEA,IBA IEA,IEA,IEA,IEA,IEA,IBA IEA,IDA IMP IBA IEA,IEA,IBA IEA,IBA,IEA,IEA,IBA IEA,IBA,IEA,IEA,IEA,IEA,IEA,IEA,ISS IEA,IMP,IMP IBA IEA,IDA IMP IBA IEA,IDA,IBA,IEA,IDA,IEA,IEA,IBA IEA,IDA IBA,IBA IEA,IDA IMP IGI ISS IBA IEA,IBA IEA,IBA IEA,IEA,IMP IBA,IEA,IEA,IEA,IEA,IDA IEA,IBA IEA,IBA IEA,IBA IEA,IDA IMP,IDA IMP IBA IEA,IEA,IBA…	ENSBTAG00000001034	FALSE	IL18R1
query_1	TRUE	0.023438	10508	484	316	0.652893	0.0300723	GO:0044237	GO:BP	cellular metabolic process	18832	11299	GO:0008152, GO:0009987	IBA IEA,IEA,IBA IEA,IMP,IBA,IEA,IDA IBA IEA,IEA,IEA,IEA,IEA,IEA,IBA IEA,IBA IEA,IEA,IEA,IEA,IEA,IBA IEA,IDA IMP IBA IEA,IEA,IBA IEA,IBA,IEA,IEA,IBA IEA,IBA,IEA,IEA,IEA,IEA,IEA,IEA,ISS IEA,IMP,IMP IBA IEA,IDA IMP IBA IEA,IDA,IBA,IEA,IDA,IEA,IEA,IBA IEA,IDA IBA,IBA IEA,IDA IMP IGI ISS IBA IEA,IBA IEA,IBA IEA,IEA,IMP IBA,IEA,IEA,IEA,IEA,IDA IEA,IBA IEA,IBA IEA,IBA IEA,IDA IMP,IDA IMP IBA IEA,IEA,IBA…	ENSBTAG00000009021	FALSE	FEZ2
query_1	TRUE	0.023438	10508	484	316	0.652893	0.0300723	GO:0044237	GO:BP	cellular metabolic process	18832	11299	GO:0008152, GO:0009987	IBA IEA,IEA,IBA IEA,IMP,IBA,IEA,IDA IBA IEA,IEA,IEA,IEA,IEA,IEA,IBA IEA,IBA IEA,IEA,IEA,IEA,IEA,IBA IEA,IDA IMP IBA IEA,IEA,IBA IEA,IBA,IEA,IEA,IBA IEA,IBA,IEA,IEA,IEA,IEA,IEA,IEA,ISS IEA,IMP,IMP IBA IEA,IDA IMP IBA IEA,IDA,IBA,IEA,IDA,IEA,IEA,IBA IEA,IDA IBA,IBA IEA,IDA IMP IGI ISS IBA IEA,IBA IEA,IBA IEA,IEA,IMP IBA,IEA,IEA,IEA,IEA,IDA IEA,IBA IEA,IBA IEA,IBA IEA,IDA IMP,IDA IMP IBA IEA,IEA,IBA…	ENSBTAG00000003108	FALSE	SRD5A2
query_1	TRUE	0.023438	10508	484	316	0.652893	0.0300723	GO:0044237	GO:BP	cellular metabolic process	18832	11299	GO:0008152, GO:0009987	IBA IEA,IEA,IBA IEA,IMP,IBA,IEA,IDA IBA IEA,IEA,IEA,IEA,IEA,IEA,IBA IEA,IBA IEA,IEA,IEA,IEA,IEA,IBA IEA,IDA IMP IBA IEA,IEA,IBA IEA,IBA,IEA,IEA,IBA IEA,IBA,IEA,IEA,IEA,IEA,IEA,IEA,ISS IEA,IMP,IMP IBA IEA,IDA IMP IBA IEA,IDA,IBA,IEA,IDA,IEA,IEA,IBA IEA,IDA IBA,IBA IEA,IDA IMP IGI ISS IBA IEA,IBA IEA,IBA IEA,IEA,IMP IBA,IEA,IEA,IEA,IEA,IDA IEA,IBA IEA,IBA IEA,IBA IEA,IDA IMP,IDA IMP IBA IEA,IEA,IBA…	ENSBTAG00000006150	FALSE	MRPS9
query_1	TRUE	0.023438	10508	484	316	0.652893	0.0300723	GO:0044237	GO:BP	cellular metabolic process	18832	11299	GO:0008152, GO:0009987	IBA IEA,IEA,IBA IEA,IMP,IBA,IEA,IDA IBA IEA,IEA,IEA,IEA,IEA,IEA,IBA IEA,IBA IEA,IEA,IEA,IEA,IEA,IBA IEA,IDA IMP IBA IEA,IEA,IBA IEA,IBA,IEA,IEA,IBA IEA,IBA,IEA,IEA,IEA,IEA,IEA,IEA,ISS IEA,IMP,IMP IBA IEA,IDA IMP IBA IEA,IDA,IBA,IEA,IDA,IEA,IEA,IBA IEA,IDA IBA,IBA IEA,IDA IMP IGI ISS IBA IEA,IBA IEA,IBA IEA,IEA,IMP IBA,IEA,IEA,IEA,IEA,IDA IEA,IBA IEA,IBA IEA,IBA IEA,IDA IMP,IDA IMP IBA IEA,IEA,IBA…	ENSBTAG00000008548	FALSE	FAM98A
query_1	TRUE	0.023438	10508	484	316	0.652893	0.0300723	GO:0044237	GO:BP	cellular metabolic process	18832	11299	GO:0008152, GO:0009987	IBA IEA,IEA,IBA IEA,IMP,IBA,IEA,IDA IBA IEA,IEA,IEA,IEA,IEA,IEA,IBA IEA,IBA IEA,IEA,IEA,IEA,IEA,IBA IEA,IDA IMP IBA IEA,IEA,IBA IEA,IBA,IEA,IEA,IBA IEA,IBA,IEA,IEA,IEA,IEA,IEA,IEA,ISS IEA,IMP,IMP IBA IEA,IDA IMP IBA IEA,IDA,IBA,IEA,IDA,IEA,IEA,IBA IEA,IDA IBA,IBA IEA,IDA IMP IGI ISS IBA IEA,IBA IEA,IBA IEA,IEA,IMP IBA,IEA,IEA,IEA,IEA,IDA IEA,IBA IEA,IBA IEA,IBA IEA,IDA IMP,IDA IMP IBA IEA,IEA,IBA…	ENSBTAG00000021731	FALSE	TGFBRAP1
query_1	TRUE	0.023438	10508	484	316	0.652893	0.0300723	GO:0044237	GO:BP	cellular metabolic process	18832	11299	GO:0008152, GO:0009987	IBA IEA,IEA,IBA IEA,IMP,IBA,IEA,IDA IBA IEA,IEA,IEA,IEA,IEA,IEA,IBA IEA,IBA IEA,IEA,IEA,IEA,IEA,IBA IEA,IDA IMP IBA IEA,IEA,IBA IEA,IBA,IEA,IEA,IBA IEA,IBA,IEA,IEA,IEA,IEA,IEA,IEA,ISS IEA,IMP,IMP IBA IEA,IDA IMP IBA IEA,IDA,IBA,IEA,IDA,IEA,IEA,IBA IEA,IDA IBA,IBA IEA,IDA IMP IGI ISS IBA IEA,IBA IEA,IBA IEA,IEA,IMP IBA,IEA,IEA,IEA,IEA,IDA IEA,IBA IEA,IBA IEA,IBA IEA,IDA IMP,IDA IMP IBA IEA,IEA,IBA…	ENSBTAG00000021961	FALSE	SPR
query_1	TRUE	0.023438	10508	484	316	0.652893	0.0300723	GO:0044237	GO:BP	cellular metabolic process	18832	11299	GO:0008152, GO:0009987	IBA IEA,IEA,IBA IEA,IMP,IBA,IEA,IDA IBA IEA,IEA,IEA,IEA,IEA,IEA,IBA IEA,IBA IEA,IEA,IEA,IEA,IEA,IBA IEA,IDA IMP IBA IEA,IEA,IBA IEA,IBA,IEA,IEA,IBA IEA,IBA,IEA,IEA,IEA,IEA,IEA,IEA,ISS IEA,IMP,IMP IBA IEA,IDA IMP IBA IEA,IDA,IBA,IEA,IDA,IEA,IEA,IBA IEA,IDA IBA,IBA IEA,IDA IMP IGI ISS IBA IEA,IBA IEA,IBA IEA,IEA,IMP IBA,IEA,IEA,IEA,IEA,IDA IEA,IBA IEA,IBA IEA,IBA IEA,IDA IMP,IDA IMP IBA IEA,IEA,IBA…	ENSBTAG00000009242	FALSE	ZNF638
query_1	TRUE	0.023438	10508	484	316	0.652893	0.0300723	GO:0044237	GO:BP	cellular metabolic process	18832	11299	GO:0008152, GO:0009987	IBA IEA,IEA,IBA IEA,IMP,IBA,IEA,IDA IBA IEA,IEA,IEA,IEA,IEA,IEA,IBA IEA,IBA IEA,IEA,IEA,IEA,IEA,IBA IEA,IDA IMP IBA IEA,IEA,IBA IEA,IBA,IEA,IEA,IBA IEA,IBA,IEA,IEA,IEA,IEA,IEA,IEA,ISS IEA,IMP,IMP IBA IEA,IDA IMP IBA IEA,IDA,IBA,IEA,IDA,IEA,IEA,IBA IEA,IDA IBA,IBA IEA,IDA IMP IGI ISS IBA IEA,IBA IEA,IBA IEA,IEA,IMP IBA,IEA,IEA,IEA,IEA,IDA IEA,IBA IEA,IBA IEA,IBA IEA,IDA IMP,IDA IMP IBA IEA,IEA,IBA…	ENSBTAG00000054656	FALSE	PAIP2B
query_1	TRUE	0.023438	10508	484	316	0.652893	0.0300723	GO:0044237	GO:BP	cellular metabolic process	18832	11299	GO:0008152, GO:0009987	IBA IEA,IEA,IBA IEA,IMP,IBA,IEA,IDA IBA IEA,IEA,IEA,IEA,IEA,IEA,IBA IEA,IBA IEA,IEA,IEA,IEA,IEA,IBA IEA,IDA IMP IBA IEA,IEA,IBA IEA,IBA,IEA,IEA,IBA IEA,IBA,IEA,IEA,IEA,IEA,IEA,IEA,ISS IEA,IMP,IMP IBA IEA,IDA IMP IBA IEA,IDA,IBA,IEA,IDA,IEA,IEA,IBA IEA,IDA IBA,IBA IEA,IDA IMP IGI ISS IBA IEA,IBA IEA,IBA IEA,IEA,IMP IBA,IEA,IEA,IEA,IEA,IDA IEA,IBA IEA,IBA IEA,IBA IEA,IDA IMP,IDA IMP IBA IEA,IEA,IBA…	ENSBTAG00000014668	FALSE	NAGK
query_1	TRUE	0.023438	10508	484	316	0.652893	0.0300723	GO:0044237	GO:BP	cellular metabolic process	18832	11299	GO:0008152, GO:0009987	IBA IEA,IEA,IBA IEA,IMP,IBA,IEA,IDA IBA IEA,IEA,IEA,IEA,IEA,IEA,IBA IEA,IBA IEA,IEA,IEA,IEA,IEA,IBA IEA,IDA IMP IBA IEA,IEA,IBA IEA,IBA,IEA,IEA,IBA IEA,IBA,IEA,IEA,IEA,IEA,IEA,IEA,ISS IEA,IMP,IMP IBA IEA,IDA IMP IBA IEA,IDA,IBA,IEA,IDA,IEA,IEA,IBA IEA,IDA IBA,IBA IEA,IDA IMP IGI ISS IBA IEA,IBA IEA,IBA IEA,IEA,IMP IBA,IEA,IEA,IEA,IEA,IDA IEA,IBA IEA,IBA IEA,IBA IEA,IDA IMP,IDA IMP IBA IEA,IEA,IBA…	ENSBTAG00000010620	FALSE	ATP6V1B1
query_1	TRUE	0.023438	10508	484	316	0.652893	0.0300723	GO:0044237	GO:BP	cellular metabolic process	18832	11299	GO:0008152, GO:0009987	IBA IEA,IEA,IBA IEA,IMP,IBA,IEA,IDA IBA IEA,IEA,IEA,IEA,IEA,IEA,IBA IEA,IBA IEA,IEA,IEA,IEA,IEA,IBA IEA,IDA IMP IBA IEA,IEA,IBA IEA,IBA,IEA,IEA,IBA IEA,IBA,IEA,IEA,IEA,IEA,IEA,IEA,ISS IEA,IMP,IMP IBA IEA,IDA IMP IBA IEA,IDA,IBA,IEA,IDA,IEA,IEA,IBA IEA,IDA IBA,IBA IEA,IDA IMP IGI ISS IBA IEA,IBA IEA,IBA IEA,IEA,IMP IBA,IEA,IEA,IEA,IEA,IDA IEA,IBA IEA,IBA IEA,IBA IEA,IDA IMP,IDA IMP IBA IEA,IEA,IBA…	ENSBTAG00000010605	FALSE	VAX2
query_1	TRUE	0.023438	10508	484	316	0.652893	0.0300723	GO:0044237	GO:BP	cellular metabolic process	18832	11299	GO:0008152, GO:0009987	IBA IEA,IEA,IBA IEA,IMP,IBA,IEA,IDA IBA IEA,IEA,IEA,IEA,IEA,IEA,IBA IEA,IBA IEA,IEA,IEA,IEA,IEA,IBA IEA,IDA IMP IBA IEA,IEA,IBA IEA,IBA,IEA,IEA,IBA IEA,IBA,IEA,IEA,IEA,IEA,IEA,IEA,ISS IEA,IMP,IMP IBA IEA,IDA IMP IBA IEA,IDA,IBA,IEA,IDA,IEA,IEA,IBA IEA,IDA IBA,IBA IEA,IDA IMP IGI ISS IBA IEA,IBA IEA,IBA IEA,IEA,IMP IBA,IEA,IEA,IEA,IEA,IDA IEA,IBA IEA,IBA IEA,IBA IEA,IDA IMP,IDA IMP IBA IEA,IEA,IBA…	ENSBTAG00000004884	FALSE	SLC4A5
query_1	TRUE	0.023438	10508	484	316	0.652893	0.0300723	GO:0044237	GO:BP	cellular metabolic process	18832	11299	GO:0008152, GO:0009987	IBA IEA,IEA,IBA IEA,IMP,IBA,IEA,IDA IBA IEA,IEA,IEA,IEA,IEA,IEA,IBA IEA,IBA IEA,IEA,IEA,IEA,IEA,IBA IEA,IDA IMP IBA IEA,IEA,IBA IEA,IBA,IEA,IEA,IBA IEA,IBA,IEA,IEA,IEA,IEA,IEA,IEA,ISS IEA,IMP,IMP IBA IEA,IDA IMP IBA IEA,IDA,IBA,IEA,IDA,IEA,IEA,IBA IEA,IDA IBA,IBA IEA,IDA IMP IGI ISS IBA IEA,IBA IEA,IBA IEA,IEA,IMP IBA,IEA,IEA,IEA,IEA,IDA IEA,IBA IEA,IBA IEA,IBA IEA,IDA IMP,IDA IMP IBA IEA,IEA,IBA…	ENSBTAG00000004881	FALSE	MTHFD2
query_1	TRUE	0.023438	10508	484	316	0.652893	0.0300723	GO:0044237	GO:BP	cellular metabolic process	18832	11299	GO:0008152, GO:0009987	IBA IEA,IEA,IBA IEA,IMP,IBA,IEA,IDA IBA IEA,IEA,IEA,IEA,IEA,IEA,IBA IEA,IBA IEA,IEA,IEA,IEA,IEA,IBA IEA,IDA IMP IBA IEA,IEA,IBA IEA,IBA,IEA,IEA,IBA IEA,IBA,IEA,IEA,IEA,IEA,IEA,IEA,ISS IEA,IMP,IMP IBA IEA,IDA IMP IBA IEA,IDA,IBA,IEA,IDA,IEA,IEA,IBA IEA,IDA IBA,IBA IEA,IDA IMP IGI ISS IBA IEA,IBA IEA,IBA IEA,IEA,IMP IBA,IEA,IEA,IEA,IEA,IDA IEA,IBA IEA,IBA IEA,IBA IEA,IDA IMP,IDA IMP IBA IEA,IEA,IBA…	ENSBTAG00000006259	FALSE	MOB1A
query_1	TRUE	0.023438	10508	484	316	0.652893	0.0300723	GO:0044237	GO:BP	cellular metabolic process	18832	11299	GO:0008152, GO:0009987	IBA IEA,IEA,IBA IEA,IMP,IBA,IEA,IDA IBA IEA,IEA,IEA,IEA,IEA,IEA,IBA IEA,IBA IEA,IEA,IEA,IEA,IEA,IBA IEA,IDA IMP IBA IEA,IEA,IBA IEA,IBA,IEA,IEA,IBA IEA,IBA,IEA,IEA,IEA,IEA,IEA,IEA,ISS IEA,IMP,IMP IBA IEA,IDA IMP IBA IEA,IDA,IBA,IEA,IDA,IEA,IEA,IBA IEA,IDA IBA,IBA IEA,IDA IMP IGI ISS IBA IEA,IBA IEA,IBA IEA,IEA,IMP IBA,IEA,IEA,IEA,IEA,IDA IEA,IBA IEA,IBA IEA,IBA IEA,IDA IMP,IDA IMP IBA IEA,IEA,IBA…	ENSBTAG00000008905	FALSE	FIGLA
query_1	TRUE	0.023438	10508	484	316	0.652893	0.0300723	GO:0044237	GO:BP	cellular metabolic process	18832	11299	GO:0008152, GO:0009987	IBA IEA,IEA,IBA IEA,IMP,IBA,IEA,IDA IBA IEA,IEA,IEA,IEA,IEA,IEA,IBA IEA,IBA IEA,IEA,IEA,IEA,IEA,IBA IEA,IDA IMP IBA IEA,IEA,IBA IEA,IBA,IEA,IEA,IBA IEA,IBA,IEA,IEA,IEA,IEA,IEA,IEA,ISS IEA,IMP,IMP IBA IEA,IDA IMP IBA IEA,IDA,IBA,IEA,IDA,IEA,IEA,IBA IEA,IDA IBA,IBA IEA,IDA IMP IGI ISS IBA IEA,IBA IEA,IBA IEA,IEA,IMP IBA,IEA,IEA,IEA,IEA,IDA IEA,IBA IEA,IBA IEA,IBA IEA,IDA IMP,IDA IMP IBA IEA,IEA,IBA…	ENSBTAG00000008223	FALSE	NLRC4
query_1	TRUE	0.023438	10508	484	316	0.652893	0.0300723	GO:0044237	GO:BP	cellular metabolic process	18832	11299	GO:0008152, GO:0009987	IBA IEA,IEA,IBA IEA,IMP,IBA,IEA,IDA IBA IEA,IEA,IEA,IEA,IEA,IEA,IBA IEA,IBA IEA,IEA,IEA,IEA,IEA,IBA IEA,IDA IMP IBA IEA,IEA,IBA IEA,IBA,IEA,IEA,IBA IEA,IBA,IEA,IEA,IEA,IEA,IEA,IEA,ISS IEA,IMP,IMP IBA IEA,IDA IMP IBA IEA,IDA,IBA,IEA,IDA,IEA,IEA,IBA IEA,IDA IBA,IBA IEA,IDA IMP IGI ISS IBA IEA,IBA IEA,IBA IEA,IEA,IMP IBA,IEA,IEA,IEA,IEA,IDA IEA,IBA IEA,IBA IEA,IBA IEA,IDA IMP,IDA IMP IBA IEA,IEA,IBA…	ENSBTAG00000022381	FALSE	TET3
query_1	TRUE	0.023438	10508	484	316	0.652893	0.0300723	GO:0044237	GO:BP	cellular metabolic process	18832	11299	GO:0008152, GO:0009987	IBA IEA,IEA,IBA IEA,IMP,IBA,IEA,IDA IBA IEA,IEA,IEA,IEA,IEA,IEA,IBA IEA,IBA IEA,IEA,IEA,IEA,IEA,IBA IEA,IDA IMP IBA IEA,IEA,IBA IEA,IBA,IEA,IEA,IBA IEA,IBA,IEA,IEA,IEA,IEA,IEA,IEA,ISS IEA,IMP,IMP IBA IEA,IDA IMP IBA IEA,IDA,IBA,IEA,IDA,IEA,IEA,IBA IEA,IDA IBA,IBA IEA,IDA IMP IGI ISS IBA IEA,IBA IEA,IBA IEA,IEA,IMP IBA,IEA,IEA,IEA,IEA,IDA IEA,IBA IEA,IBA IEA,IBA IEA,IDA IMP,IDA IMP IBA IEA,IEA,IBA…	ENSBTAG00000012037	FALSE	DGUOK
query_1	TRUE	0.023438	10508	484	316	0.652893	0.0300723	GO:0044237	GO:BP	cellular metabolic process	18832	11299	GO:0008152, GO:0009987	IBA IEA,IEA,IBA IEA,IMP,IBA,IEA,IDA IBA IEA,IEA,IEA,IEA,IEA,IEA,IBA IEA,IBA IEA,IEA,IEA,IEA,IEA,IBA IEA,IDA IMP IBA IEA,IEA,IBA IEA,IBA,IEA,IEA,IBA IEA,IBA,IEA,IEA,IEA,IEA,IEA,IEA,ISS IEA,IMP,IMP IBA IEA,IDA IMP IBA IEA,IDA,IBA,IEA,IDA,IEA,IEA,IBA IEA,IDA IBA,IBA IEA,IDA IMP IGI ISS IBA IEA,IBA IEA,IBA IEA,IEA,IMP IBA,IEA,IEA,IEA,IEA,IDA IEA,IBA IEA,IBA IEA,IBA IEA,IDA IMP,IDA IMP IBA IEA,IEA,IBA…	ENSBTAG00000015441	FALSE	ACTG2
query_1	TRUE	0.023438	10508	484	316	0.652893	0.0300723	GO:0044237	GO:BP	cellular metabolic process	18832	11299	GO:0008152, GO:0009987	IBA IEA,IEA,IBA IEA,IMP,IBA,IEA,IDA IBA IEA,IEA,IEA,IEA,IEA,IEA,IBA IEA,IBA IEA,IEA,IEA,IEA,IEA,IBA IEA,IDA IMP IBA IEA,IEA,IBA IEA,IBA,IEA,IEA,IBA IEA,IBA,IEA,IEA,IEA,IEA,IEA,IEA,ISS IEA,IMP,IMP IBA IEA,IDA IMP IBA IEA,IDA,IBA,IEA,IDA,IEA,IEA,IBA IEA,IDA IBA,IBA IEA,IDA IMP IGI ISS IBA IEA,IBA IEA,IBA IEA,IEA,IMP IBA,IEA,IEA,IEA,IEA,IDA IEA,IBA IEA,IBA IEA,IBA IEA,IDA IMP,IDA IMP IBA IEA,IEA,IBA…	ENSBTAG00000033255	FALSE	DUSP11
query_1	TRUE	0.023438	10508	484	316	0.652893	0.0300723	GO:0044237	GO:BP	cellular metabolic process	18832	11299	GO:0008152, GO:0009987	IBA IEA,IEA,IBA IEA,IMP,IBA,IEA,IDA IBA IEA,IEA,IEA,IEA,IEA,IEA,IBA IEA,IBA IEA,IEA,IEA,IEA,IEA,IBA IEA,IDA IMP IBA IEA,IEA,IBA IEA,IBA,IEA,IEA,IBA IEA,IBA,IEA,IEA,IEA,IEA,IEA,IEA,ISS IEA,IMP,IMP IBA IEA,IDA IMP IBA IEA,IDA,IBA,IEA,IDA,IEA,IEA,IBA IEA,IDA IBA,IBA IEA,IDA IMP IGI ISS IBA IEA,IBA IEA,IBA IEA,IEA,IMP IBA,IEA,IEA,IEA,IEA,IDA IEA,IBA IEA,IBA IEA,IBA IEA,IDA IMP,IDA IMP IBA IEA,IEA,IBA…	ENSBTAG00000011176	FALSE	TPRKB
query_1	TRUE	0.023438	10508	484	316	0.652893	0.0300723	GO:0044237	GO:BP	cellular metabolic process	18832	11299	GO:0008152, GO:0009987	IBA IEA,IEA,IBA IEA,IMP,IBA,IEA,IDA IBA IEA,IEA,IEA,IEA,IEA,IEA,IBA IEA,IBA IEA,IEA,IEA,IEA,IEA,IBA IEA,IDA IMP IBA IEA,IEA,IBA IEA,IBA,IEA,IEA,IBA IEA,IBA,IEA,IEA,IEA,IEA,IEA,IEA,ISS IEA,IMP,IMP IBA IEA,IDA IMP IBA IEA,IDA,IBA,IEA,IDA,IEA,IEA,IBA IEA,IDA IBA,IBA IEA,IDA IMP IGI ISS IBA IEA,IBA IEA,IBA IEA,IEA,IMP IBA,IEA,IEA,IEA,IEA,IDA IEA,IBA IEA,IBA IEA,IBA IEA,IDA IMP,IDA IMP IBA IEA,IEA,IBA…	ENSBTAG00000019839	FALSE	LTBP1
query_1	TRUE	0.023438	10508	484	316	0.652893	0.0300723	GO:0044237	GO:BP	cellular metabolic process	18832	11299	GO:0008152, GO:0009987	IBA IEA,IEA,IBA IEA,IMP,IBA,IEA,IDA IBA IEA,IEA,IEA,IEA,IEA,IEA,IBA IEA,IBA IEA,IEA,IEA,IEA,IEA,IBA IEA,IDA IMP IBA IEA,IEA,IBA IEA,IBA,IEA,IEA,IBA IEA,IBA,IEA,IEA,IEA,IEA,IEA,IEA,ISS IEA,IMP,IMP IBA IEA,IDA IMP IBA IEA,IDA,IBA,IEA,IDA,IEA,IEA,IBA IEA,IDA IBA,IBA IEA,IDA IMP IGI ISS IBA IEA,IBA IEA,IBA IEA,IEA,IMP IBA,IEA,IEA,IEA,IEA,IDA IEA,IBA IEA,IBA IEA,IBA IEA,IDA IMP,IDA IMP IBA IEA,IEA,IBA…	ENSBTAG00000024058	FALSE	EGR4
query_1	TRUE	0.023438	10508	484	316	0.652893	0.0300723	GO:0044237	GO:BP	cellular metabolic process	18832	11299	GO:0008152, GO:0009987	IBA IEA,IEA,IBA IEA,IMP,IBA,IEA,IDA IBA IEA,IEA,IEA,IEA,IEA,IEA,IBA IEA,IBA IEA,IEA,IEA,IEA,IEA,IBA IEA,IDA IMP IBA IEA,IEA,IBA IEA,IBA,IEA,IEA,IBA IEA,IBA,IEA,IEA,IEA,IEA,IEA,IEA,ISS IEA,IMP,IMP IBA IEA,IDA IMP IBA IEA,IDA,IBA,IEA,IDA,IEA,IEA,IBA IEA,IDA IBA,IBA IEA,IDA IMP IGI ISS IBA IEA,IBA IEA,IBA IEA,IEA,IMP IBA,IEA,IEA,IEA,IEA,IDA IEA,IBA IEA,IBA IEA,IBA IEA,IDA IMP,IDA IMP IBA IEA,IEA,IBA…	ENSBTAG00000012212	FALSE	CYP26B1
query_1	TRUE	0.023438	10508	484	316	0.652893	0.0300723	GO:0044237	GO:BP	cellular metabolic process	18832	11299	GO:0008152, GO:0009987	IBA IEA,IEA,IBA IEA,IMP,IBA,IEA,IDA IBA IEA,IEA,IEA,IEA,IEA,IEA,IBA IEA,IBA IEA,IEA,IEA,IEA,IEA,IBA IEA,IDA IMP IBA IEA,IEA,IBA IEA,IBA,IEA,IEA,IBA IEA,IBA,IEA,IEA,IEA,IEA,IEA,IEA,ISS IEA,IMP,IMP IBA IEA,IDA IMP IBA IEA,IDA,IBA,IEA,IDA,IEA,IEA,IBA IEA,IDA IBA,IBA IEA,IDA IMP IGI ISS IBA IEA,IBA IEA,IBA IEA,IEA,IMP IBA,IEA,IEA,IEA,IEA,IDA IEA,IBA IEA,IBA IEA,IBA IEA,IDA IMP,IDA IMP IBA IEA,IEA,IBA…	ENSBTAG00000012756	FALSE	CCT7
query_1	TRUE	0.023438	10508	484	316	0.652893	0.0300723	GO:0044237	GO:BP	cellular metabolic process	18832	11299	GO:0008152, GO:0009987	IBA IEA,IEA,IBA IEA,IMP,IBA,IEA,IDA IBA IEA,IEA,IEA,IEA,IEA,IEA,IBA IEA,IBA IEA,IEA,IEA,IEA,IEA,IBA IEA,IDA IMP IBA IEA,IEA,IBA IEA,IBA,IEA,IEA,IBA IEA,IBA,IEA,IEA,IEA,IEA,IEA,IEA,ISS IEA,IMP,IMP IBA IEA,IDA IMP IBA IEA,IDA,IBA,IEA,IDA,IEA,IEA,IBA IEA,IDA IBA,IBA IEA,IDA IMP IGI ISS IBA IEA,IBA IEA,IBA IEA,IEA,IMP IBA,IEA,IEA,IEA,IEA,IDA IEA,IBA IEA,IBA IEA,IBA IEA,IDA IMP,IDA IMP IBA IEA,IEA,IBA…	ENSBTAG00000008764	FALSE	SMYD5
query_1	TRUE	0.023438	10508	484	316	0.652893	0.0300723	GO:0044237	GO:BP	cellular metabolic process	18832	11299	GO:0008152, GO:0009987	IBA IEA,IEA,IBA IEA,IMP,IBA,IEA,IDA IBA IEA,IEA,IEA,IEA,IEA,IEA,IBA IEA,IBA IEA,IEA,IEA,IEA,IEA,IBA IEA,IDA IMP IBA IEA,IEA,IBA IEA,IBA,IEA,IEA,IBA IEA,IBA,IEA,IEA,IEA,IEA,IEA,IEA,ISS IEA,IMP,IMP IBA IEA,IDA IMP IBA IEA,IDA,IBA,IEA,IDA,IEA,IEA,IBA IEA,IDA IBA,IBA IEA,IDA IMP IGI ISS IBA IEA,IBA IEA,IBA IEA,IEA,IMP IBA,IEA,IEA,IEA,IEA,IDA IEA,IBA IEA,IBA IEA,IBA IEA,IDA IMP,IDA IMP IBA IEA,IEA,IBA…	ENSBTAG00000024061	FALSE	NOTO
query_1	TRUE	0.023438	10508	484	316	0.652893	0.0300723	GO:0044237	GO:BP	cellular metabolic process	18832	11299	GO:0008152, GO:0009987	IBA IEA,IEA,IBA IEA,IMP,IBA,IEA,IDA IBA IEA,IEA,IEA,IEA,IEA,IEA,IBA IEA,IBA IEA,IEA,IEA,IEA,IEA,IBA IEA,IDA IMP IBA IEA,IEA,IBA IEA,IBA,IEA,IEA,IBA IEA,IBA,IEA,IEA,IEA,IEA,IEA,IEA,ISS IEA,IMP,IMP IBA IEA,IDA IMP IBA IEA,IDA,IBA,IEA,IDA,IEA,IEA,IBA IEA,IDA IBA,IBA IEA,IDA IMP IGI ISS IBA IEA,IBA IEA,IBA IEA,IEA,IMP IBA,IEA,IEA,IEA,IEA,IDA IEA,IBA IEA,IBA IEA,IBA IEA,IDA IMP,IDA IMP IBA IEA,IEA,IBA…	ENSBTAG00000001866	FALSE	EMX1
query_1	TRUE	0.023438	10508	484	316	0.652893	0.0300723	GO:0044237	GO:BP	cellular metabolic process	18832	11299	GO:0008152, GO:0009987	IBA IEA,IEA,IBA IEA,IMP,IBA,IEA,IDA IBA IEA,IEA,IEA,IEA,IEA,IEA,IBA IEA,IBA IEA,IEA,IEA,IEA,IEA,IBA IEA,IDA IMP IBA IEA,IEA,IBA IEA,IBA,IEA,IEA,IBA IEA,IBA,IEA,IEA,IEA,IEA,IEA,IEA,ISS IEA,IMP,IMP IBA IEA,IDA IMP IBA IEA,IDA,IBA,IEA,IDA,IEA,IEA,IBA IEA,IDA IBA,IBA IEA,IDA IMP IGI ISS IBA IEA,IBA IEA,IBA IEA,IEA,IMP IBA,IEA,IEA,IEA,IEA,IDA IEA,IBA IEA,IBA IEA,IBA IEA,IDA IMP,IDA IMP IBA IEA,IEA,IBA…	ENSBTAG00000018578	FALSE	LOXL3
query_1	TRUE	0.023438	10508	484	316	0.652893	0.0300723	GO:0044237	GO:BP	cellular metabolic process	18832	11299	GO:0008152, GO:0009987	IBA IEA,IEA,IBA IEA,IMP,IBA,IEA,IDA IBA IEA,IEA,IEA,IEA,IEA,IEA,IBA IEA,IBA IEA,IEA,IEA,IEA,IEA,IBA IEA,IDA IMP IBA IEA,IEA,IBA IEA,IBA,IEA,IEA,IBA IEA,IBA,IEA,IEA,IEA,IEA,IEA,IEA,ISS IEA,IMP,IMP IBA IEA,IDA IMP IBA IEA,IDA,IBA,IEA,IDA,IEA,IEA,IBA IEA,IDA IBA,IBA IEA,IDA IMP IGI ISS IBA IEA,IBA IEA,IBA IEA,IEA,IMP IBA,IEA,IEA,IEA,IEA,IDA IEA,IBA IEA,IBA IEA,IBA IEA,IDA IMP,IDA IMP IBA IEA,IEA,IBA…	ENSBTAG00000020124	FALSE	HTRA2
query_1	TRUE	0.023438	10508	484	316	0.652893	0.0300723	GO:0044237	GO:BP	cellular metabolic process	18832	11299	GO:0008152, GO:0009987	IBA IEA,IEA,IBA IEA,IMP,IBA,IEA,IDA IBA IEA,IEA,IEA,IEA,IEA,IEA,IBA IEA,IBA IEA,IEA,IEA,IEA,IEA,IBA IEA,IDA IMP IBA IEA,IEA,IBA IEA,IBA,IEA,IEA,IBA IEA,IBA,IEA,IEA,IEA,IEA,IEA,IEA,ISS IEA,IMP,IMP IBA IEA,IDA IMP IBA IEA,IDA,IBA,IEA,IDA,IEA,IEA,IBA IEA,IDA IBA,IBA IEA,IDA IMP IGI ISS IBA IEA,IBA IEA,IBA IEA,IEA,IMP IBA,IEA,IEA,IEA,IEA,IDA IEA,IBA IEA,IBA IEA,IBA IEA,IDA IMP,IDA IMP IBA IEA,IEA,IBA…	ENSBTAG00000020123	FALSE	AUP1
query_1	TRUE	0.023438	10508	484	316	0.652893	0.0300723	GO:0044237	GO:BP	cellular metabolic process	18832	11299	GO:0008152, GO:0009987	IBA IEA,IEA,IBA IEA,IMP,IBA,IEA,IDA IBA IEA,IEA,IEA,IEA,IEA,IEA,IBA IEA,IBA IEA,IEA,IEA,IEA,IEA,IBA IEA,IDA IMP IBA IEA,IEA,IBA IEA,IBA,IEA,IEA,IBA IEA,IBA,IEA,IEA,IEA,IEA,IEA,IEA,ISS IEA,IMP,IMP IBA IEA,IDA IMP IBA IEA,IDA,IBA,IEA,IDA,IEA,IEA,IBA IEA,IDA IBA,IBA IEA,IDA IMP IGI ISS IBA IEA,IBA IEA,IBA IEA,IEA,IMP IBA,IEA,IEA,IEA,IEA,IDA IEA,IBA IEA,IBA IEA,IBA IEA,IDA IMP,IDA IMP IBA IEA,IEA,IBA…	ENSBTAG00000051550	FALSE	TLX2
query_1	TRUE	0.023438	10508	484	316	0.652893	0.0300723	GO:0044237	GO:BP	cellular metabolic process	18832	11299	GO:0008152, GO:0009987	IBA IEA,IEA,IBA IEA,IMP,IBA,IEA,IDA IBA IEA,IEA,IEA,IEA,IEA,IEA,IBA IEA,IBA IEA,IEA,IEA,IEA,IEA,IBA IEA,IDA IMP IBA IEA,IEA,IBA IEA,IBA,IEA,IEA,IBA IEA,IBA,IEA,IEA,IEA,IEA,IEA,IEA,ISS IEA,IMP,IMP IBA IEA,IDA IMP IBA IEA,IDA,IBA,IEA,IDA,IEA,IEA,IBA IEA,IDA IBA,IBA IEA,IDA IMP IGI ISS IBA IEA,IBA IEA,IBA IEA,IEA,IMP IBA,IEA,IEA,IEA,IEA,IDA IEA,IBA IEA,IBA IEA,IBA IEA,IDA IMP,IDA IMP IBA IEA,IEA,IBA…	ENSBTAG00000016606	FALSE	PCGF1
query_1	TRUE	0.023438	10508	484	316	0.652893	0.0300723	GO:0044237	GO:BP	cellular metabolic process	18832	11299	GO:0008152, GO:0009987	IBA IEA,IEA,IBA IEA,IMP,IBA,IEA,IDA IBA IEA,IEA,IEA,IEA,IEA,IEA,IBA IEA,IBA IEA,IEA,IEA,IEA,IEA,IBA IEA,IDA IMP IBA IEA,IEA,IBA IEA,IBA,IEA,IEA,IBA IEA,IBA,IEA,IEA,IEA,IEA,IEA,IEA,ISS IEA,IMP,IMP IBA IEA,IDA IMP IBA IEA,IDA,IBA,IEA,IDA,IEA,IEA,IBA IEA,IDA IBA,IBA IEA,IDA IMP IGI ISS IBA IEA,IBA IEA,IBA IEA,IEA,IMP IBA,IEA,IEA,IEA,IEA,IDA IEA,IBA IEA,IBA IEA,IBA IEA,IDA IMP,IDA IMP IBA IEA,IEA,IBA…	ENSBTAG00000016602	FALSE	LBX2
query_1	TRUE	0.023438	10508	484	316	0.652893	0.0300723	GO:0044237	GO:BP	cellular metabolic process	18832	11299	GO:0008152, GO:0009987	IBA IEA,IEA,IBA IEA,IMP,IBA,IEA,IDA IBA IEA,IEA,IEA,IEA,IEA,IEA,IBA IEA,IBA IEA,IEA,IEA,IEA,IEA,IBA IEA,IDA IMP IBA IEA,IEA,IBA IEA,IBA,IEA,IEA,IBA IEA,IBA,IEA,IEA,IEA,IEA,IEA,IEA,ISS IEA,IMP,IMP IBA IEA,IDA IMP IBA IEA,IDA,IBA,IEA,IDA,IEA,IEA,IBA IEA,IDA IBA,IBA IEA,IDA IMP IGI ISS IBA IEA,IBA IEA,IBA IEA,IEA,IMP IBA,IEA,IEA,IEA,IEA,IDA IEA,IBA IEA,IBA IEA,IBA IEA,IDA IMP,IDA IMP IBA IEA,IEA,IBA…	ENSBTAG00000062291	FALSE	POLE4
query_1	TRUE	0.023438	10508	484	316	0.652893	0.0300723	GO:0044237	GO:BP	cellular metabolic process	18832	11299	GO:0008152, GO:0009987	IBA IEA,IEA,IBA IEA,IMP,IBA,IEA,IDA IBA IEA,IEA,IEA,IEA,IEA,IEA,IBA IEA,IBA IEA,IEA,IEA,IEA,IEA,IBA IEA,IDA IMP IBA IEA,IEA,IBA IEA,IBA,IEA,IEA,IBA IEA,IBA,IEA,IEA,IEA,IEA,IEA,IEA,ISS IEA,IMP,IMP IBA IEA,IDA IMP IBA IEA,IDA,IBA,IEA,IDA,IEA,IEA,IBA IEA,IDA IBA,IBA IEA,IDA IMP IGI ISS IBA IEA,IBA IEA,IBA IEA,IEA,IMP IBA,IEA,IEA,IEA,IEA,IDA IEA,IBA IEA,IBA IEA,IBA IEA,IDA IMP,IDA IMP IBA IEA,IEA,IBA…	ENSBTAG00000013108	FALSE	HK2
query_1	TRUE	0.023438	10508	484	316	0.652893	0.0300723	GO:0044237	GO:BP	cellular metabolic process	18832	11299	GO:0008152, GO:0009987	IBA IEA,IEA,IBA IEA,IMP,IBA,IEA,IDA IBA IEA,IEA,IEA,IEA,IEA,IEA,IBA IEA,IBA IEA,IEA,IEA,IEA,IEA,IBA IEA,IDA IMP IBA IEA,IEA,IBA IEA,IBA,IEA,IEA,IBA IEA,IBA,IEA,IEA,IEA,IEA,IEA,IEA,ISS IEA,IMP,IMP IBA IEA,IDA IMP IBA IEA,IDA,IBA,IEA,IDA,IEA,IEA,IBA IEA,IDA IBA,IBA IEA,IDA IMP IGI ISS IBA IEA,IBA IEA,IBA IEA,IEA,IMP IBA,IEA,IEA,IEA,IEA,IDA IEA,IBA IEA,IBA IEA,IBA IEA,IDA IMP,IDA IMP IBA IEA,IEA,IBA…	ENSBTAG00000050523	FALSE	POU3F3
query_1	TRUE	0.023438	10508	484	316	0.652893	0.0300723	GO:0044237	GO:BP	cellular metabolic process	18832	11299	GO:0008152, GO:0009987	IBA IEA,IEA,IBA IEA,IMP,IBA,IEA,IDA IBA IEA,IEA,IEA,IEA,IEA,IEA,IBA IEA,IBA IEA,IEA,IEA,IEA,IEA,IBA IEA,IDA IMP IBA IEA,IEA,IBA IEA,IBA,IEA,IEA,IBA IEA,IBA,IEA,IEA,IEA,IEA,IEA,IEA,ISS IEA,IMP,IMP IBA IEA,IDA IMP IBA IEA,IDA,IBA,IEA,IDA,IEA,IEA,IBA IEA,IDA IBA,IBA IEA,IDA IMP IGI ISS IBA IEA,IBA IEA,IBA IEA,IEA,IMP IBA,IEA,IEA,IEA,IEA,IDA IEA,IBA IEA,IBA IEA,IBA IEA,IDA IMP,IDA IMP IBA IEA,IEA,IBA…	ENSBTAG00000001844	FALSE	MOGS
query_1	TRUE	0.023438	10508	484	316	0.652893	0.0300723	GO:0044237	GO:BP	cellular metabolic process	18832	11299	GO:0008152, GO:0009987	IBA IEA,IEA,IBA IEA,IMP,IBA,IEA,IDA IBA IEA,IEA,IEA,IEA,IEA,IEA,IBA IEA,IBA IEA,IEA,IEA,IEA,IEA,IBA IEA,IDA IMP IBA IEA,IEA,IBA IEA,IBA,IEA,IEA,IBA IEA,IBA,IEA,IEA,IEA,IEA,IEA,IEA,ISS IEA,IMP,IMP IBA IEA,IDA IMP IBA IEA,IDA,IBA,IEA,IDA,IEA,IEA,IBA IEA,IDA IBA,IBA IEA,IDA IMP IGI ISS IBA IEA,IBA IEA,IBA IEA,IEA,IMP IBA,IEA,IEA,IEA,IEA,IDA IEA,IBA IEA,IBA IEA,IBA IEA,IDA IMP,IDA IMP IBA IEA,IEA,IBA…	ENSBTAG00000043253	FALSE	U6
query_1	TRUE	0.023438	10508	484	316	0.652893	0.0300723	GO:0044237	GO:BP	cellular metabolic process	18832	11299	GO:0008152, GO:0009987	IBA IEA,IEA,IBA IEA,IMP,IBA,IEA,IDA IBA IEA,IEA,IEA,IEA,IEA,IEA,IBA IEA,IBA IEA,IEA,IEA,IEA,IEA,IBA IEA,IDA IMP IBA IEA,IEA,IBA IEA,IBA,IEA,IEA,IBA IEA,IBA,IEA,IEA,IEA,IEA,IEA,IEA,ISS IEA,IMP,IMP IBA IEA,IDA IMP IBA IEA,IDA,IBA,IEA,IDA,IEA,IEA,IBA IEA,IDA IBA,IBA IEA,IDA IMP IGI ISS IBA IEA,IBA IEA,IBA IEA,IEA,IMP IBA,IEA,IEA,IEA,IEA,IDA IEA,IBA IEA,IBA IEA,IBA IEA,IDA IMP,IDA IMP IBA IEA,IEA,IBA…	ENSBTAG00000042285	FALSE	U6
query_1	TRUE	0.023438	10508	484	316	0.652893	0.0300723	GO:0044237	GO:BP	cellular metabolic process	18832	11299	GO:0008152, GO:0009987	IBA IEA,IEA,IBA IEA,IMP,IBA,IEA,IDA IBA IEA,IEA,IEA,IEA,IEA,IEA,IBA IEA,IBA IEA,IEA,IEA,IEA,IEA,IBA IEA,IDA IMP IBA IEA,IEA,IBA IEA,IBA,IEA,IEA,IBA IEA,IBA,IEA,IEA,IEA,IEA,IEA,IEA,ISS IEA,IMP,IMP IBA IEA,IDA IMP IBA IEA,IDA,IBA,IEA,IDA,IEA,IEA,IBA IEA,IDA IBA,IBA IEA,IDA IMP IGI ISS IBA IEA,IBA IEA,IBA IEA,IEA,IMP IBA,IEA,IEA,IEA,IEA,IDA IEA,IBA IEA,IBA IEA,IBA IEA,IDA IMP,IDA IMP IBA IEA,IEA,IBA…	ENSBTAG00000064676	FALSE	U6
query_1	TRUE	0.023438	10508	484	316	0.652893	0.0300723	GO:0044237	GO:BP	cellular metabolic process	18832	11299	GO:0008152, GO:0009987	IBA IEA,IEA,IBA IEA,IMP,IBA,IEA,IDA IBA IEA,IEA,IEA,IEA,IEA,IEA,IBA IEA,IBA IEA,IEA,IEA,IEA,IEA,IBA IEA,IDA IMP IBA IEA,IEA,IBA IEA,IBA,IEA,IEA,IBA IEA,IBA,IEA,IEA,IEA,IEA,IEA,IEA,ISS IEA,IMP,IMP IBA IEA,IDA IMP IBA IEA,IDA,IBA,IEA,IDA,IEA,IEA,IBA IEA,IDA IBA,IBA IEA,IDA IMP IGI ISS IBA IEA,IBA IEA,IBA IEA,IEA,IMP IBA,IEA,IEA,IEA,IEA,IDA IEA,IBA IEA,IBA IEA,IBA IEA,IDA IMP,IDA IMP IBA IEA,IEA,IBA…	ENSBTAG00000033887	FALSE
query_1	TRUE	0.023438	10508	484	316	0.652893	0.0300723	GO:0044237	GO:BP	cellular metabolic process	18832	11299	GO:0008152, GO:0009987	IBA IEA,IEA,IBA IEA,IMP,IBA,IEA,IDA IBA IEA,IEA,IEA,IEA,IEA,IEA,IBA IEA,IBA IEA,IEA,IEA,IEA,IEA,IBA IEA,IDA IMP IBA IEA,IEA,IBA IEA,IBA,IEA,IEA,IBA IEA,IBA,IEA,IEA,IEA,IEA,IEA,IEA,ISS IEA,IMP,IMP IBA IEA,IDA IMP IBA IEA,IDA,IBA,IEA,IDA,IEA,IEA,IBA IEA,IDA IBA,IBA IEA,IDA IMP IGI ISS IBA IEA,IBA IEA,IBA IEA,IEA,IMP IBA,IEA,IEA,IEA,IEA,IDA IEA,IBA IEA,IBA IEA,IBA IEA,IDA IMP,IDA IMP IBA IEA,IEA,IBA…	ENSBTAG00000008035	FALSE
query_1	TRUE	0.023438	10508	484	316	0.652893	0.0300723	GO:0044237	GO:BP	cellular metabolic process	18832	11299	GO:0008152, GO:0009987	IBA IEA,IEA,IBA IEA,IMP,IBA,IEA,IDA IBA IEA,IEA,IEA,IEA,IEA,IEA,IBA IEA,IBA IEA,IEA,IEA,IEA,IEA,IBA IEA,IDA IMP IBA IEA,IEA,IBA IEA,IBA,IEA,IEA,IBA IEA,IBA,IEA,IEA,IEA,IEA,IEA,IEA,ISS IEA,IMP,IMP IBA IEA,IDA IMP IBA IEA,IDA,IBA,IEA,IDA,IEA,IEA,IBA IEA,IDA IBA,IBA IEA,IDA IMP IGI ISS IBA IEA,IBA IEA,IBA IEA,IEA,IMP IBA,IEA,IEA,IEA,IEA,IDA IEA,IBA IEA,IBA IEA,IBA IEA,IDA IMP,IDA IMP IBA IEA,IEA,IBA…	ENSBTAG00000055486	FALSE	U6
query_1	TRUE	0.023438	10508	484	316	0.652893	0.0300723	GO:0044237	GO:BP	cellular metabolic process	18832	11299	GO:0008152, GO:0009987	IBA IEA,IEA,IBA IEA,IMP,IBA,IEA,IDA IBA IEA,IEA,IEA,IEA,IEA,IEA,IBA IEA,IBA IEA,IEA,IEA,IEA,IEA,IBA IEA,IDA IMP IBA IEA,IEA,IBA IEA,IBA,IEA,IEA,IBA IEA,IBA,IEA,IEA,IEA,IEA,IEA,IEA,ISS IEA,IMP,IMP IBA IEA,IDA IMP IBA IEA,IDA,IBA,IEA,IDA,IEA,IEA,IBA IEA,IDA IBA,IBA IEA,IDA IMP IGI ISS IBA IEA,IBA IEA,IBA IEA,IEA,IMP IBA,IEA,IEA,IEA,IEA,IDA IEA,IBA IEA,IBA IEA,IBA IEA,IDA IMP,IDA IMP IBA IEA,IEA,IBA…	ENSBTAG00000051045	FALSE
query_1	TRUE	0.023438	10508	484	316	0.652893	0.0300723	GO:0044237	GO:BP	cellular metabolic process	18832	11299	GO:0008152, GO:0009987	IBA IEA,IEA,IBA IEA,IMP,IBA,IEA,IDA IBA IEA,IEA,IEA,IEA,IEA,IEA,IBA IEA,IBA IEA,IEA,IEA,IEA,IEA,IBA IEA,IDA IMP IBA IEA,IEA,IBA IEA,IBA,IEA,IEA,IBA IEA,IBA,IEA,IEA,IEA,IEA,IEA,IEA,ISS IEA,IMP,IMP IBA IEA,IDA IMP IBA IEA,IDA,IBA,IEA,IDA,IEA,IEA,IBA IEA,IDA IBA,IBA IEA,IDA IMP IGI ISS IBA IEA,IBA IEA,IBA IEA,IEA,IMP IBA,IEA,IEA,IEA,IEA,IDA IEA,IBA IEA,IBA IEA,IBA IEA,IDA IMP,IDA IMP IBA IEA,IEA,IBA…	ENSBTAG00000064000	FALSE	U6
query_1	TRUE	0.023438	10508	484	316	0.652893	0.0300723	GO:0044237	GO:BP	cellular metabolic process	18832	11299	GO:0008152, GO:0009987	IBA IEA,IEA,IBA IEA,IMP,IBA,IEA,IDA IBA IEA,IEA,IEA,IEA,IEA,IEA,IBA IEA,IBA IEA,IEA,IEA,IEA,IEA,IBA IEA,IDA IMP IBA IEA,IEA,IBA IEA,IBA,IEA,IEA,IBA IEA,IBA,IEA,IEA,IEA,IEA,IEA,IEA,ISS IEA,IMP,IMP IBA IEA,IDA IMP IBA IEA,IDA,IBA,IEA,IDA,IEA,IEA,IBA IEA,IDA IBA,IBA IEA,IDA IMP IGI ISS IBA IEA,IBA IEA,IBA IEA,IEA,IMP IBA,IEA,IEA,IEA,IEA,IDA IEA,IBA IEA,IBA IEA,IBA IEA,IDA IMP,IDA IMP IBA IEA,IEA,IBA…	ENSBTAG00000043164	FALSE	U6
query_1	TRUE	0.023438	10508	484	316	0.652893	0.0300723	GO:0044237	GO:BP	cellular metabolic process	18832	11299	GO:0008152, GO:0009987	IBA IEA,IEA,IBA IEA,IMP,IBA,IEA,IDA IBA IEA,IEA,IEA,IEA,IEA,IEA,IBA IEA,IBA IEA,IEA,IEA,IEA,IEA,IBA IEA,IDA IMP IBA IEA,IEA,IBA IEA,IBA,IEA,IEA,IBA IEA,IBA,IEA,IEA,IEA,IEA,IEA,IEA,ISS IEA,IMP,IMP IBA IEA,IDA IMP IBA IEA,IDA,IBA,IEA,IDA,IEA,IEA,IBA IEA,IDA IBA,IBA IEA,IDA IMP IGI ISS IBA IEA,IBA IEA,IBA IEA,IEA,IMP IBA,IEA,IEA,IEA,IEA,IDA IEA,IBA IEA,IBA IEA,IBA IEA,IDA IMP,IDA IMP IBA IEA,IEA,IBA…	ENSBTAG00000001840	FALSE	INO80B
query_1	TRUE	0.023438	10508	484	316	0.652893	0.0300723	GO:0044237	GO:BP	cellular metabolic process	18832	11299	GO:0008152, GO:0009987	IBA IEA,IEA,IBA IEA,IMP,IBA,IEA,IDA IBA IEA,IEA,IEA,IEA,IEA,IEA,IBA IEA,IBA IEA,IEA,IEA,IEA,IEA,IBA IEA,IDA IMP IBA IEA,IEA,IBA IEA,IBA,IEA,IEA,IBA IEA,IBA,IEA,IEA,IEA,IEA,IEA,IEA,ISS IEA,IMP,IMP IBA IEA,IDA IMP IBA IEA,IDA,IBA,IEA,IDA,IEA,IEA,IBA IEA,IDA IBA,IBA IEA,IDA IMP IGI ISS IBA IEA,IBA IEA,IBA IEA,IEA,IMP IBA,IEA,IEA,IEA,IEA,IDA IEA,IBA IEA,IBA IEA,IBA IEA,IDA IMP,IDA IMP IBA IEA,IEA,IBA…	ENSBTAG00000006995	FALSE	SPTBN1
query_1	TRUE	0.023438	10508	484	316	0.652893	0.0300723	GO:0044237	GO:BP	cellular metabolic process	18832	11299	GO:0008152, GO:0009987	IBA IEA,IEA,IBA IEA,IMP,IBA,IEA,IDA IBA IEA,IEA,IEA,IEA,IEA,IEA,IBA IEA,IBA IEA,IEA,IEA,IEA,IEA,IBA IEA,IDA IMP IBA IEA,IEA,IBA IEA,IBA,IEA,IEA,IBA IEA,IBA,IEA,IEA,IEA,IEA,IEA,IEA,ISS IEA,IMP,IMP IBA IEA,IDA IMP IBA IEA,IDA,IBA,IEA,IDA,IEA,IEA,IBA IEA,IDA IBA,IBA IEA,IDA IMP IGI ISS IBA IEA,IBA IEA,IBA IEA,IEA,IMP IBA,IEA,IEA,IEA,IEA,IDA IEA,IBA IEA,IBA IEA,IBA IEA,IDA IMP,IDA IMP IBA IEA,IEA,IBA…	ENSBTAG00000015151	FALSE	FOXN2
query_1	TRUE	0.023438	10508	484	316	0.652893	0.0300723	GO:0044237	GO:BP	cellular metabolic process	18832	11299	GO:0008152, GO:0009987	IBA IEA,IEA,IBA IEA,IMP,IBA,IEA,IDA IBA IEA,IEA,IEA,IEA,IEA,IEA,IBA IEA,IBA IEA,IEA,IEA,IEA,IEA,IBA IEA,IDA IMP IBA IEA,IEA,IBA IEA,IBA,IEA,IEA,IBA IEA,IBA,IEA,IEA,IEA,IEA,IEA,IEA,ISS IEA,IMP,IMP IBA IEA,IDA IMP IBA IEA,IDA,IBA,IEA,IDA,IEA,IEA,IBA IEA,IDA IBA,IBA IEA,IDA IMP IGI ISS IBA IEA,IBA IEA,IBA IEA,IEA,IMP IBA,IEA,IEA,IEA,IEA,IDA IEA,IBA IEA,IBA IEA,IBA IEA,IDA IMP,IDA IMP IBA IEA,IEA,IBA…	ENSBTAG00000023999	FALSE	GTF2A1L
query_1	TRUE	0.023438	10508	484	316	0.652893	0.0300723	GO:0044237	GO:BP	cellular metabolic process	18832	11299	GO:0008152, GO:0009987	IBA IEA,IEA,IBA IEA,IMP,IBA,IEA,IDA IBA IEA,IEA,IEA,IEA,IEA,IEA,IBA IEA,IBA IEA,IEA,IEA,IEA,IEA,IBA IEA,IDA IMP IBA IEA,IEA,IBA IEA,IBA,IEA,IEA,IBA IEA,IBA,IEA,IEA,IEA,IEA,IEA,IEA,ISS IEA,IMP,IMP IBA IEA,IDA IMP IBA IEA,IDA,IBA,IEA,IDA,IEA,IEA,IBA IEA,IDA IBA,IBA IEA,IDA IMP IGI ISS IBA IEA,IBA IEA,IBA IEA,IEA,IMP IBA,IEA,IEA,IEA,IEA,IDA IEA,IBA IEA,IBA IEA,IBA IEA,IDA IMP,IDA IMP IBA IEA,IEA,IBA…	ENSBTAG00000016573	FALSE	LHCGR
query_1	TRUE	0.023438	10508	484	316	0.652893	0.0300723	GO:0044237	GO:BP	cellular metabolic process	18832	11299	GO:0008152, GO:0009987	IBA IEA,IEA,IBA IEA,IMP,IBA,IEA,IDA IBA IEA,IEA,IEA,IEA,IEA,IEA,IBA IEA,IBA IEA,IEA,IEA,IEA,IEA,IBA IEA,IDA IMP IBA IEA,IEA,IBA IEA,IBA,IEA,IEA,IBA IEA,IBA,IEA,IEA,IEA,IEA,IEA,IEA,ISS IEA,IMP,IMP IBA IEA,IDA IMP IBA IEA,IDA,IBA,IEA,IDA,IEA,IEA,IBA IEA,IDA IBA,IBA IEA,IDA IMP IGI ISS IBA IEA,IBA IEA,IBA IEA,IEA,IMP IBA,IEA,IEA,IEA,IEA,IDA IEA,IBA IEA,IBA IEA,IBA IEA,IDA IMP,IDA IMP IBA IEA,IEA,IBA…	ENSBTAG00000027015	FALSE
query_1	TRUE	0.023438	10508	484	316	0.652893	0.0300723	GO:0044237	GO:BP	cellular metabolic process	18832	11299	GO:0008152, GO:0009987	IBA IEA,IEA,IBA IEA,IMP,IBA,IEA,IDA IBA IEA,IEA,IEA,IEA,IEA,IEA,IBA IEA,IBA IEA,IEA,IEA,IEA,IEA,IBA IEA,IDA IMP IBA IEA,IEA,IBA IEA,IBA,IEA,IEA,IBA IEA,IBA,IEA,IEA,IEA,IEA,IEA,IEA,ISS IEA,IMP,IMP IBA IEA,IDA IMP IBA IEA,IDA,IBA,IEA,IDA,IEA,IEA,IBA IEA,IDA IBA,IBA IEA,IDA IMP IGI ISS IBA IEA,IBA IEA,IBA IEA,IEA,IMP IBA,IEA,IEA,IEA,IEA,IDA IEA,IBA IEA,IBA IEA,IBA IEA,IDA IMP,IDA IMP IBA IEA,IEA,IBA…	ENSBTAG00000032424	FALSE	FSHR
query_1	TRUE	0.023438	10508	484	316	0.652893	0.0300723	GO:0044237	GO:BP	cellular metabolic process	18832	11299	GO:0008152, GO:0009987	IBA IEA,IEA,IBA IEA,IMP,IBA,IEA,IDA IBA IEA,IEA,IEA,IEA,IEA,IEA,IBA IEA,IBA IEA,IEA,IEA,IEA,IEA,IBA IEA,IDA IMP IBA IEA,IEA,IBA IEA,IBA,IEA,IEA,IBA IEA,IBA,IEA,IEA,IEA,IEA,IEA,IEA,ISS IEA,IMP,IMP IBA IEA,IDA IMP IBA IEA,IDA,IBA,IEA,IDA,IEA,IEA,IBA IEA,IDA IBA,IBA IEA,IDA IMP IGI ISS IBA IEA,IBA IEA,IBA IEA,IEA,IMP IBA,IEA,IEA,IEA,IEA,IDA IEA,IBA IEA,IBA IEA,IBA IEA,IDA IMP,IDA IMP IBA IEA,IEA,IBA…	ENSBTAG00000015473	FALSE	RPS27A
query_1	TRUE	0.023438	10508	484	316	0.652893	0.0300723	GO:0044237	GO:BP	cellular metabolic process	18832	11299	GO:0008152, GO:0009987	IBA IEA,IEA,IBA IEA,IMP,IBA,IEA,IDA IBA IEA,IEA,IEA,IEA,IEA,IEA,IBA IEA,IBA IEA,IEA,IEA,IEA,IEA,IBA IEA,IDA IMP IBA IEA,IEA,IBA IEA,IBA,IEA,IEA,IBA IEA,IBA,IEA,IEA,IEA,IEA,IEA,IEA,ISS IEA,IMP,IMP IBA IEA,IDA IMP IBA IEA,IDA,IBA,IEA,IDA,IEA,IEA,IBA IEA,IDA IBA,IBA IEA,IDA IMP IGI ISS IBA IEA,IBA IEA,IBA IEA,IEA,IMP IBA,IEA,IEA,IEA,IEA,IDA IEA,IBA IEA,IBA IEA,IBA IEA,IDA IMP,IDA IMP IBA IEA,IEA,IBA…	ENSBTAG00000015481	FALSE	MTIF2
query_1	TRUE	0.023438	10508	484	316	0.652893	0.0300723	GO:0044237	GO:BP	cellular metabolic process	18832	11299	GO:0008152, GO:0009987	IBA IEA,IEA,IBA IEA,IMP,IBA,IEA,IDA IBA IEA,IEA,IEA,IEA,IEA,IEA,IBA IEA,IBA IEA,IEA,IEA,IEA,IEA,IBA IEA,IDA IMP IBA IEA,IEA,IBA IEA,IBA,IEA,IEA,IBA IEA,IBA,IEA,IEA,IEA,IEA,IEA,IEA,ISS IEA,IMP,IMP IBA IEA,IDA IMP IBA IEA,IDA,IBA,IEA,IDA,IEA,IEA,IBA IEA,IDA IBA,IBA IEA,IDA IMP IGI ISS IBA IEA,IBA IEA,IBA IEA,IEA,IMP IBA,IEA,IEA,IEA,IEA,IDA IEA,IBA IEA,IBA IEA,IBA IEA,IDA IMP,IDA IMP IBA IEA,IEA,IBA…	ENSBTAG00000017460	FALSE	PRORSD1
query_1	TRUE	0.023438	10508	484	316	0.652893	0.0300723	GO:0044237	GO:BP	cellular metabolic process	18832	11299	GO:0008152, GO:0009987	IBA IEA,IEA,IBA IEA,IMP,IBA,IEA,IDA IBA IEA,IEA,IEA,IEA,IEA,IEA,IBA IEA,IBA IEA,IEA,IEA,IEA,IEA,IBA IEA,IDA IMP IBA IEA,IEA,IBA IEA,IBA,IEA,IEA,IBA IEA,IBA,IEA,IEA,IEA,IEA,IEA,IEA,ISS IEA,IMP,IMP IBA IEA,IDA IMP IBA IEA,IDA,IBA,IEA,IDA,IEA,IEA,IBA IEA,IDA IBA,IBA IEA,IDA IMP IGI ISS IBA IEA,IBA IEA,IBA IEA,IEA,IMP IBA,IEA,IEA,IEA,IEA,IDA IEA,IBA IEA,IBA IEA,IBA IEA,IDA IMP,IDA IMP IBA IEA,IEA,IBA…	ENSBTAG00000000545	FALSE	PPP4R3B
query_1	TRUE	0.023438	10508	484	316	0.652893	0.0300723	GO:0044237	GO:BP	cellular metabolic process	18832	11299	GO:0008152, GO:0009987	IBA IEA,IEA,IBA IEA,IMP,IBA,IEA,IDA IBA IEA,IEA,IEA,IEA,IEA,IEA,IBA IEA,IBA IEA,IEA,IEA,IEA,IEA,IBA IEA,IDA IMP IBA IEA,IEA,IBA IEA,IBA,IEA,IEA,IBA IEA,IBA,IEA,IEA,IEA,IEA,IEA,IEA,ISS IEA,IMP,IMP IBA IEA,IDA IMP IBA IEA,IDA,IBA,IEA,IDA,IEA,IEA,IBA IEA,IDA IBA,IBA IEA,IDA IMP IGI ISS IBA IEA,IBA IEA,IBA IEA,IEA,IMP IBA,IEA,IEA,IEA,IEA,IDA IEA,IBA IEA,IBA IEA,IBA IEA,IDA IMP,IDA IMP IBA IEA,IEA,IBA…	ENSBTAG00000008909	FALSE	PNPT1
query_1	TRUE	0.023438	10508	484	316	0.652893	0.0300723	GO:0044237	GO:BP	cellular metabolic process	18832	11299	GO:0008152, GO:0009987	IBA IEA,IEA,IBA IEA,IMP,IBA,IEA,IDA IBA IEA,IEA,IEA,IEA,IEA,IEA,IBA IEA,IBA IEA,IEA,IEA,IEA,IEA,IBA IEA,IDA IMP IBA IEA,IEA,IBA IEA,IBA,IEA,IEA,IBA IEA,IBA,IEA,IEA,IEA,IEA,IEA,IEA,ISS IEA,IMP,IMP IBA IEA,IDA IMP IBA IEA,IDA,IBA,IEA,IDA,IEA,IEA,IBA IEA,IDA IBA,IBA IEA,IDA IMP IGI ISS IBA IEA,IBA IEA,IBA IEA,IEA,IMP IBA,IEA,IEA,IEA,IEA,IDA IEA,IBA IEA,IBA IEA,IBA IEA,IDA IMP,IDA IMP IBA IEA,IEA,IBA…	ENSBTAG00000017448	FALSE	EFEMP1
query_1	TRUE	0.023438	10508	484	316	0.652893	0.0300723	GO:0044237	GO:BP	cellular metabolic process	18832	11299	GO:0008152, GO:0009987	IBA IEA,IEA,IBA IEA,IMP,IBA,IEA,IDA IBA IEA,IEA,IEA,IEA,IEA,IEA,IBA IEA,IBA IEA,IEA,IEA,IEA,IEA,IBA IEA,IDA IMP IBA IEA,IEA,IBA IEA,IBA,IEA,IEA,IBA IEA,IBA,IEA,IEA,IEA,IEA,IEA,IEA,ISS IEA,IMP,IMP IBA IEA,IDA IMP IBA IEA,IDA,IBA,IEA,IDA,IEA,IEA,IBA IEA,IDA IBA,IBA IEA,IDA IMP IGI ISS IBA IEA,IBA IEA,IBA IEA,IEA,IMP IBA,IEA,IEA,IEA,IEA,IDA IEA,IBA IEA,IBA IEA,IBA IEA,IDA IMP,IDA IMP IBA IEA,IEA,IBA…	ENSBTAG00000019459	FALSE	CHAC2
query_1	TRUE	0.023438	10508	484	316	0.652893	0.0300723	GO:0044237	GO:BP	cellular metabolic process	18832	11299	GO:0008152, GO:0009987	IBA IEA,IEA,IBA IEA,IMP,IBA,IEA,IDA IBA IEA,IEA,IEA,IEA,IEA,IEA,IBA IEA,IBA IEA,IEA,IEA,IEA,IEA,IBA IEA,IDA IMP IBA IEA,IEA,IBA IEA,IBA,IEA,IEA,IBA IEA,IBA,IEA,IEA,IEA,IEA,IEA,IEA,ISS IEA,IMP,IMP IBA IEA,IDA IMP IBA IEA,IDA,IBA,IEA,IDA,IEA,IEA,IBA IEA,IDA IBA,IBA IEA,IDA IMP IGI ISS IBA IEA,IBA IEA,IBA IEA,IEA,IMP IBA,IEA,IEA,IEA,IEA,IDA IEA,IBA IEA,IBA IEA,IBA IEA,IDA IMP,IDA IMP IBA IEA,IEA,IBA…	ENSBTAG00000020262	FALSE	PSME4
query_1	TRUE	0.023438	10508	484	316	0.652893	0.0300723	GO:0044237	GO:BP	cellular metabolic process	18832	11299	GO:0008152, GO:0009987	IBA IEA,IEA,IBA IEA,IMP,IBA,IEA,IDA IBA IEA,IEA,IEA,IEA,IEA,IEA,IBA IEA,IBA IEA,IEA,IEA,IEA,IEA,IBA IEA,IDA IMP IBA IEA,IEA,IBA IEA,IBA,IEA,IEA,IBA IEA,IBA,IEA,IEA,IEA,IEA,IEA,IEA,ISS IEA,IMP,IMP IBA IEA,IDA IMP IBA IEA,IDA,IBA,IEA,IDA,IEA,IEA,IBA IEA,IDA IBA,IBA IEA,IDA IMP IGI ISS IBA IEA,IBA IEA,IBA IEA,IEA,IMP IBA,IEA,IEA,IEA,IEA,IDA IEA,IBA IEA,IBA IEA,IBA IEA,IDA IMP,IDA IMP IBA IEA,IEA,IBA…	ENSBTAG00000024019	FALSE
query_1	TRUE	0.023438	10508	484	316	0.652893	0.0300723	GO:0044237	GO:BP	cellular metabolic process	18832	11299	GO:0008152, GO:0009987	IBA IEA,IEA,IBA IEA,IMP,IBA,IEA,IDA IBA IEA,IEA,IEA,IEA,IEA,IEA,IBA IEA,IBA IEA,IEA,IEA,IEA,IEA,IBA IEA,IDA IMP IBA IEA,IEA,IBA IEA,IBA,IEA,IEA,IBA IEA,IBA,IEA,IEA,IEA,IEA,IEA,IEA,ISS IEA,IMP,IMP IBA IEA,IDA IMP IBA IEA,IDA,IBA,IEA,IDA,IEA,IEA,IBA IEA,IDA IBA,IBA IEA,IDA IMP IGI ISS IBA IEA,IBA IEA,IBA IEA,IEA,IMP IBA,IEA,IEA,IEA,IEA,IDA IEA,IBA IEA,IBA IEA,IBA IEA,IDA IMP,IDA IMP IBA IEA,IEA,IBA…	ENSBTAG00000052116	FALSE
query_1	TRUE	0.023438	10508	484	316	0.652893	0.0300723	GO:0044237	GO:BP	cellular metabolic process	18832	11299	GO:0008152, GO:0009987	IBA IEA,IEA,IBA IEA,IMP,IBA,IEA,IDA IBA IEA,IEA,IEA,IEA,IEA,IEA,IBA IEA,IBA IEA,IEA,IEA,IEA,IEA,IBA IEA,IDA IMP IBA IEA,IEA,IBA IEA,IBA,IEA,IEA,IBA IEA,IBA,IEA,IEA,IEA,IEA,IEA,IEA,ISS IEA,IMP,IMP IBA IEA,IDA IMP IBA IEA,IDA,IBA,IEA,IDA,IEA,IEA,IBA IEA,IDA IBA,IBA IEA,IDA IMP IGI ISS IBA IEA,IBA IEA,IBA IEA,IEA,IMP IBA,IEA,IEA,IEA,IEA,IDA IEA,IBA IEA,IBA IEA,IBA IEA,IDA IMP,IDA IMP IBA IEA,IEA,IBA…	ENSBTAG00000030305	FALSE
query_1	TRUE	0.023438	10508	484	316	0.652893	0.0300723	GO:0044237	GO:BP	cellular metabolic process	18832	11299	GO:0008152, GO:0009987	IBA IEA,IEA,IBA IEA,IMP,IBA,IEA,IDA IBA IEA,IEA,IEA,IEA,IEA,IEA,IBA IEA,IBA IEA,IEA,IEA,IEA,IEA,IBA IEA,IDA IMP IBA IEA,IEA,IBA IEA,IBA,IEA,IEA,IBA IEA,IBA,IEA,IEA,IEA,IEA,IEA,IEA,ISS IEA,IMP,IMP IBA IEA,IDA IMP IBA IEA,IDA,IBA,IEA,IDA,IEA,IEA,IBA IEA,IDA IBA,IBA IEA,IDA IMP IGI ISS IBA IEA,IBA IEA,IBA IEA,IEA,IMP IBA,IEA,IEA,IEA,IEA,IDA IEA,IBA IEA,IBA IEA,IBA IEA,IDA IMP,IDA IMP IBA IEA,IEA,IBA…	ENSBTAG00000002943	FALSE
query_1	TRUE	0.023438	10508	484	316	0.652893	0.0300723	GO:0044237	GO:BP	cellular metabolic process	18832	11299	GO:0008152, GO:0009987	IBA IEA,IEA,IBA IEA,IMP,IBA,IEA,IDA IBA IEA,IEA,IEA,IEA,IEA,IEA,IBA IEA,IBA IEA,IEA,IEA,IEA,IEA,IBA IEA,IDA IMP IBA IEA,IEA,IBA IEA,IBA,IEA,IEA,IBA IEA,IBA,IEA,IEA,IEA,IEA,IEA,IEA,ISS IEA,IMP,IMP IBA IEA,IDA IMP IBA IEA,IDA,IBA,IEA,IDA,IEA,IEA,IBA IEA,IDA IBA,IBA IEA,IDA IMP IGI ISS IBA IEA,IBA IEA,IBA IEA,IEA,IMP IBA,IEA,IEA,IEA,IEA,IDA IEA,IBA IEA,IBA IEA,IBA IEA,IDA IMP,IDA IMP IBA IEA,IEA,IBA…	ENSBTAG00000042750	FALSE
query_1	TRUE	0.023438	10508	484	316	0.652893	0.0300723	GO:0044237	GO:BP	cellular metabolic process	18832	11299	GO:0008152, GO:0009987	IBA IEA,IEA,IBA IEA,IMP,IBA,IEA,IDA IBA IEA,IEA,IEA,IEA,IEA,IEA,IBA IEA,IBA IEA,IEA,IEA,IEA,IEA,IBA IEA,IDA IMP IBA IEA,IEA,IBA IEA,IBA,IEA,IEA,IBA IEA,IBA,IEA,IEA,IEA,IEA,IEA,IEA,ISS IEA,IMP,IMP IBA IEA,IDA IMP IBA IEA,IDA,IBA,IEA,IDA,IEA,IEA,IBA IEA,IDA IBA,IBA IEA,IDA IMP IGI ISS IBA IEA,IBA IEA,IBA IEA,IEA,IMP IBA,IEA,IEA,IEA,IEA,IDA IEA,IBA IEA,IBA IEA,IBA IEA,IDA IMP,IDA IMP IBA IEA,IEA,IBA…	ENSBTAG00000030046	FALSE	bta-mir-216b
query_1	TRUE	0.023438	10508	484	316	0.652893	0.0300723	GO:0044237	GO:BP	cellular metabolic process	18832	11299	GO:0008152, GO:0009987	IBA IEA,IEA,IBA IEA,IMP,IBA,IEA,IDA IBA IEA,IEA,IEA,IEA,IEA,IEA,IBA IEA,IBA IEA,IEA,IEA,IEA,IEA,IBA IEA,IDA IMP IBA IEA,IEA,IBA IEA,IBA,IEA,IEA,IBA IEA,IBA,IEA,IEA,IEA,IEA,IEA,IEA,ISS IEA,IMP,IMP IBA IEA,IDA IMP IBA IEA,IDA,IBA,IEA,IDA,IEA,IEA,IBA IEA,IDA IBA,IBA IEA,IDA IMP IGI ISS IBA IEA,IBA IEA,IBA IEA,IEA,IMP IBA,IEA,IEA,IEA,IEA,IDA IEA,IBA IEA,IBA IEA,IBA IEA,IDA IMP,IDA IMP IBA IEA,IEA,IBA…	ENSBTAG00000029903	FALSE	bta-mir-216a
query_1	TRUE	0.023438	10508	484	316	0.652893	0.0300723	GO:0044237	GO:BP	cellular metabolic process	18832	11299	GO:0008152, GO:0009987	IBA IEA,IEA,IBA IEA,IMP,IBA,IEA,IDA IBA IEA,IEA,IEA,IEA,IEA,IEA,IBA IEA,IBA IEA,IEA,IEA,IEA,IEA,IBA IEA,IDA IMP IBA IEA,IEA,IBA IEA,IBA,IEA,IEA,IBA IEA,IBA,IEA,IEA,IEA,IEA,IEA,IEA,ISS IEA,IMP,IMP IBA IEA,IDA IMP IBA IEA,IDA,IBA,IEA,IDA,IEA,IEA,IBA IEA,IDA IBA,IBA IEA,IDA IMP IGI ISS IBA IEA,IBA IEA,IBA IEA,IEA,IMP IBA,IEA,IEA,IEA,IEA,IDA IEA,IBA IEA,IBA IEA,IBA IEA,IDA IMP,IDA IMP IBA IEA,IEA,IBA…	ENSBTAG00000036435	FALSE	bta-mir-217
query_1	TRUE	0.023438	10508	484	316	0.652893	0.0300723	GO:0044237	GO:BP	cellular metabolic process	18832	11299	GO:0008152, GO:0009987	IBA IEA,IEA,IBA IEA,IMP,IBA,IEA,IDA IBA IEA,IEA,IEA,IEA,IEA,IEA,IBA IEA,IBA IEA,IEA,IEA,IEA,IEA,IBA IEA,IDA IMP IBA IEA,IEA,IBA IEA,IBA,IEA,IEA,IBA IEA,IBA,IEA,IEA,IEA,IEA,IEA,IEA,ISS IEA,IMP,IMP IBA IEA,IDA IMP IBA IEA,IDA,IBA,IEA,IDA,IEA,IEA,IBA IEA,IDA IBA,IBA IEA,IDA IMP IGI ISS IBA IEA,IBA IEA,IBA IEA,IEA,IMP IBA,IEA,IEA,IEA,IEA,IDA IEA,IBA IEA,IBA IEA,IBA IEA,IDA IMP,IDA IMP IBA IEA,IEA,IBA…	ENSBTAG00000019628	FALSE	EDAR
query_1	TRUE	0.023438	10508	484	316	0.652893	0.0300723	GO:0044237	GO:BP	cellular metabolic process	18832	11299	GO:0008152, GO:0009987	IBA IEA,IEA,IBA IEA,IMP,IBA,IEA,IDA IBA IEA,IEA,IEA,IEA,IEA,IEA,IBA IEA,IBA IEA,IEA,IEA,IEA,IEA,IBA IEA,IDA IMP IBA IEA,IEA,IBA IEA,IBA,IEA,IEA,IBA IEA,IBA,IEA,IEA,IEA,IEA,IEA,IEA,ISS IEA,IMP,IMP IBA IEA,IDA IMP IBA IEA,IDA,IBA,IEA,IDA,IEA,IEA,IBA IEA,IDA IBA,IBA IEA,IDA IMP IGI ISS IBA IEA,IBA IEA,IBA IEA,IEA,IMP IBA,IEA,IEA,IEA,IEA,IDA IEA,IBA IEA,IBA IEA,IBA IEA,IDA IMP,IDA IMP IBA IEA,IEA,IBA…	ENSBTAG00000033801	FALSE	VRK2
query_1	TRUE	0.023438	10508	484	316	0.652893	0.0300723	GO:0044237	GO:BP	cellular metabolic process	18832	11299	GO:0008152, GO:0009987	IBA IEA,IEA,IBA IEA,IMP,IBA,IEA,IDA IBA IEA,IEA,IEA,IEA,IEA,IEA,IBA IEA,IBA IEA,IEA,IEA,IEA,IEA,IBA IEA,IDA IMP IBA IEA,IEA,IBA IEA,IBA,IEA,IEA,IBA IEA,IBA,IEA,IEA,IEA,IEA,IEA,IEA,ISS IEA,IMP,IMP IBA IEA,IDA IMP IBA IEA,IDA,IBA,IEA,IDA,IEA,IEA,IBA IEA,IDA IBA,IBA IEA,IDA IMP IGI ISS IBA IEA,IBA IEA,IBA IEA,IEA,IMP IBA,IEA,IEA,IEA,IEA,IDA IEA,IBA IEA,IBA IEA,IBA IEA,IDA IMP,IDA IMP IBA IEA,IEA,IBA…	ENSBTAG00000005870	FALSE	FANCL
query_1	TRUE	0.023438	10508	484	316	0.652893	0.0300723	GO:0044237	GO:BP	cellular metabolic process	18832	11299	GO:0008152, GO:0009987	IBA IEA,IEA,IBA IEA,IMP,IBA,IEA,IDA IBA IEA,IEA,IEA,IEA,IEA,IEA,IBA IEA,IBA IEA,IEA,IEA,IEA,IEA,IBA IEA,IDA IMP IBA IEA,IEA,IBA IEA,IBA,IEA,IEA,IBA IEA,IBA,IEA,IEA,IEA,IEA,IEA,IEA,ISS IEA,IMP,IMP IBA IEA,IDA IMP IBA IEA,IDA,IBA,IEA,IDA,IEA,IEA,IBA IEA,IDA IBA,IBA IEA,IDA IMP IGI ISS IBA IEA,IBA IEA,IBA IEA,IEA,IMP IBA,IEA,IEA,IEA,IEA,IDA IEA,IBA IEA,IBA IEA,IBA IEA,IDA IMP,IDA IMP IBA IEA,IEA,IBA…	ENSBTAG00000000152	FALSE	RANBP2
query_1	TRUE	0.023438	10508	484	316	0.652893	0.0300723	GO:0044237	GO:BP	cellular metabolic process	18832	11299	GO:0008152, GO:0009987	IBA IEA,IEA,IBA IEA,IMP,IBA,IEA,IDA IBA IEA,IEA,IEA,IEA,IEA,IEA,IBA IEA,IBA IEA,IEA,IEA,IEA,IEA,IBA IEA,IDA IMP IBA IEA,IEA,IBA IEA,IBA,IEA,IEA,IBA IEA,IBA,IEA,IEA,IEA,IEA,IEA,IEA,ISS IEA,IMP,IMP IBA IEA,IDA IMP IBA IEA,IDA,IBA,IEA,IDA,IEA,IEA,IBA IEA,IDA IBA,IBA IEA,IDA IMP IGI ISS IBA IEA,IBA IEA,IBA IEA,IEA,IMP IBA,IEA,IEA,IEA,IEA,IDA IEA,IBA IEA,IBA IEA,IBA IEA,IDA IMP,IDA IMP IBA IEA,IEA,IBA…	ENSBTAG00000048348	FALSE
query_1	TRUE	0.023438	10508	484	316	0.652893	0.0300723	GO:0044237	GO:BP	cellular metabolic process	18832	11299	GO:0008152, GO:0009987	IBA IEA,IEA,IBA IEA,IMP,IBA,IEA,IDA IBA IEA,IEA,IEA,IEA,IEA,IEA,IBA IEA,IBA IEA,IEA,IEA,IEA,IEA,IBA IEA,IDA IMP IBA IEA,IEA,IBA IEA,IBA,IEA,IEA,IBA IEA,IBA,IEA,IEA,IEA,IEA,IEA,IEA,ISS IEA,IMP,IMP IBA IEA,IDA IMP IBA IEA,IDA,IBA,IEA,IDA,IEA,IEA,IBA IEA,IDA IBA,IBA IEA,IDA IMP IGI ISS IBA IEA,IBA IEA,IBA IEA,IEA,IMP IBA,IEA,IEA,IEA,IEA,IDA IEA,IBA IEA,IBA IEA,IBA IEA,IDA IMP,IDA IMP IBA IEA,IEA,IBA…	ENSBTAG00000016534	FALSE	BCL11A
query_1	TRUE	0.023438	10508	484	316	0.652893	0.0300723	GO:0044237	GO:BP	cellular metabolic process	18832	11299	GO:0008152, GO:0009987	IBA IEA,IEA,IBA IEA,IMP,IBA,IEA,IDA IBA IEA,IEA,IEA,IEA,IEA,IEA,IBA IEA,IBA IEA,IEA,IEA,IEA,IEA,IBA IEA,IDA IMP IBA IEA,IEA,IBA IEA,IBA,IEA,IEA,IBA IEA,IBA,IEA,IEA,IEA,IEA,IEA,IEA,ISS IEA,IMP,IMP IBA IEA,IDA IMP IBA IEA,IDA,IBA,IEA,IDA,IEA,IEA,IBA IEA,IDA IBA,IBA IEA,IDA IMP IGI ISS IBA IEA,IBA IEA,IBA IEA,IEA,IMP IBA,IEA,IEA,IEA,IEA,IDA IEA,IBA IEA,IBA IEA,IBA IEA,IDA IMP,IDA IMP IBA IEA,IEA,IBA…	ENSBTAG00000007414	FALSE	PAPOLG
query_1	TRUE	0.023438	10508	484	316	0.652893	0.0300723	GO:0044237	GO:BP	cellular metabolic process	18832	11299	GO:0008152, GO:0009987	IBA IEA,IEA,IBA IEA,IMP,IBA,IEA,IDA IBA IEA,IEA,IEA,IEA,IEA,IEA,IBA IEA,IBA IEA,IEA,IEA,IEA,IEA,IBA IEA,IDA IMP IBA IEA,IEA,IBA IEA,IBA,IEA,IEA,IBA IEA,IBA,IEA,IEA,IEA,IEA,IEA,IEA,ISS IEA,IMP,IMP IBA IEA,IDA IMP IBA IEA,IDA,IBA,IEA,IDA,IEA,IEA,IBA IEA,IDA IBA,IBA IEA,IDA IMP IGI ISS IBA IEA,IBA IEA,IBA IEA,IEA,IMP IBA,IEA,IEA,IEA,IEA,IDA IEA,IBA IEA,IBA IEA,IBA IEA,IDA IMP,IDA IMP IBA IEA,IEA,IBA…	ENSBTAG00000015386	FALSE	REL
query_1	TRUE	0.023438	10508	484	316	0.652893	0.0300723	GO:0044237	GO:BP	cellular metabolic process	18832	11299	GO:0008152, GO:0009987	IBA IEA,IEA,IBA IEA,IMP,IBA,IEA,IDA IBA IEA,IEA,IEA,IEA,IEA,IEA,IBA IEA,IBA IEA,IEA,IEA,IEA,IEA,IBA IEA,IDA IMP IBA IEA,IEA,IBA IEA,IBA,IEA,IEA,IBA IEA,IBA,IEA,IEA,IEA,IEA,IEA,IEA,ISS IEA,IMP,IMP IBA IEA,IDA IMP IBA IEA,IDA,IBA,IEA,IDA,IEA,IEA,IBA IEA,IDA IBA,IBA IEA,IDA IMP IGI ISS IBA IEA,IBA IEA,IBA IEA,IEA,IMP IBA,IEA,IEA,IEA,IEA,IDA IEA,IBA IEA,IBA IEA,IBA IEA,IDA IMP,IDA IMP IBA IEA,IEA,IBA…	ENSBTAG00000009694	FALSE	PUS10
query_1	TRUE	0.023438	10508	484	316	0.652893	0.0300723	GO:0044237	GO:BP	cellular metabolic process	18832	11299	GO:0008152, GO:0009987	IBA IEA,IEA,IBA IEA,IMP,IBA,IEA,IDA IBA IEA,IEA,IEA,IEA,IEA,IEA,IBA IEA,IBA IEA,IEA,IEA,IEA,IEA,IBA IEA,IDA IMP IBA IEA,IEA,IBA IEA,IBA,IEA,IEA,IBA IEA,IBA,IEA,IEA,IEA,IEA,IEA,IEA,ISS IEA,IMP,IMP IBA IEA,IDA IMP IBA IEA,IDA,IBA,IEA,IDA,IEA,IEA,IBA IEA,IDA IBA,IBA IEA,IDA IMP IGI ISS IBA IEA,IBA IEA,IBA IEA,IEA,IMP IBA,IEA,IEA,IEA,IEA,IDA IEA,IBA IEA,IBA IEA,IBA IEA,IDA IMP,IDA IMP IBA IEA,IEA,IBA…	ENSBTAG00000005257	FALSE	PEX13
query_1	TRUE	0.023438	10508	484	316	0.652893	0.0300723	GO:0044237	GO:BP	cellular metabolic process	18832	11299	GO:0008152, GO:0009987	IBA IEA,IEA,IBA IEA,IMP,IBA,IEA,IDA IBA IEA,IEA,IEA,IEA,IEA,IEA,IBA IEA,IBA IEA,IEA,IEA,IEA,IEA,IBA IEA,IDA IMP IBA IEA,IEA,IBA IEA,IBA,IEA,IEA,IBA IEA,IBA,IEA,IEA,IEA,IEA,IEA,IEA,ISS IEA,IMP,IMP IBA IEA,IDA IMP IBA IEA,IDA,IBA,IEA,IDA,IEA,IEA,IBA IEA,IDA IBA,IBA IEA,IDA IMP IGI ISS IBA IEA,IBA IEA,IBA IEA,IEA,IMP IBA,IEA,IEA,IEA,IEA,IDA IEA,IBA IEA,IBA IEA,IBA IEA,IDA IMP,IDA IMP IBA IEA,IEA,IBA…	ENSBTAG00000024000	FALSE	ATOH8
query_1	TRUE	0.023438	10508	484	316	0.652893	0.0300723	GO:0044237	GO:BP	cellular metabolic process	18832	11299	GO:0008152, GO:0009987	IBA IEA,IEA,IBA IEA,IMP,IBA,IEA,IDA IBA IEA,IEA,IEA,IEA,IEA,IEA,IBA IEA,IBA IEA,IEA,IEA,IEA,IEA,IBA IEA,IDA IMP IBA IEA,IEA,IBA IEA,IBA,IEA,IEA,IBA IEA,IBA,IEA,IEA,IEA,IEA,IEA,IEA,ISS IEA,IMP,IMP IBA IEA,IDA IMP IBA IEA,IDA,IBA,IEA,IDA,IEA,IEA,IBA IEA,IDA IBA,IBA IEA,IDA IMP IGI ISS IBA IEA,IBA IEA,IBA IEA,IEA,IMP IBA,IEA,IEA,IEA,IEA,IDA IEA,IBA IEA,IBA IEA,IBA IEA,IDA IMP,IDA IMP IBA IEA,IEA,IBA…	ENSBTAG00000013589	FALSE	CHMP3
query_1	TRUE	0.023438	10508	484	316	0.652893	0.0300723	GO:0044237	GO:BP	cellular metabolic process	18832	11299	GO:0008152, GO:0009987	IBA IEA,IEA,IBA IEA,IMP,IBA,IEA,IDA IBA IEA,IEA,IEA,IEA,IEA,IEA,IBA IEA,IBA IEA,IEA,IEA,IEA,IEA,IBA IEA,IDA IMP IBA IEA,IEA,IBA IEA,IBA,IEA,IEA,IBA IEA,IBA,IEA,IEA,IEA,IEA,IEA,IEA,ISS IEA,IMP,IMP IBA IEA,IDA IMP IBA IEA,IDA,IBA,IEA,IDA,IEA,IEA,IBA IEA,IDA IBA,IBA IEA,IDA IMP IGI ISS IBA IEA,IBA IEA,IBA IEA,IEA,IMP IBA,IEA,IEA,IEA,IEA,IDA IEA,IBA IEA,IBA IEA,IBA IEA,IDA IMP,IDA IMP IBA IEA,IEA,IBA…	ENSBTAG00000021934	FALSE	RETSAT
query_1	TRUE	0.023438	10508	484	316	0.652893	0.0300723	GO:0044237	GO:BP	cellular metabolic process	18832	11299	GO:0008152, GO:0009987	IBA IEA,IEA,IBA IEA,IMP,IBA,IEA,IDA IBA IEA,IEA,IEA,IEA,IEA,IEA,IBA IEA,IBA IEA,IEA,IEA,IEA,IEA,IBA IEA,IDA IMP IBA IEA,IEA,IBA IEA,IBA,IEA,IEA,IBA IEA,IBA,IEA,IEA,IEA,IEA,IEA,IEA,ISS IEA,IMP,IMP IBA IEA,IDA IMP IBA IEA,IDA,IBA,IEA,IDA,IEA,IEA,IBA IEA,IDA IBA,IBA IEA,IDA IMP IGI ISS IBA IEA,IBA IEA,IBA IEA,IEA,IMP IBA,IEA,IEA,IEA,IEA,IDA IEA,IBA IEA,IBA IEA,IBA IEA,IDA IMP,IDA IMP IBA IEA,IEA,IBA…	ENSBTAG00000010111	FALSE	TCF7L1
query_1	TRUE	0.023438	10508	484	316	0.652893	0.0300723	GO:0044237	GO:BP	cellular metabolic process	18832	11299	GO:0008152, GO:0009987	IBA IEA,IEA,IBA IEA,IMP,IBA,IEA,IDA IBA IEA,IEA,IEA,IEA,IEA,IEA,IBA IEA,IBA IEA,IEA,IEA,IEA,IEA,IBA IEA,IDA IMP IBA IEA,IEA,IBA IEA,IBA,IEA,IEA,IBA IEA,IBA,IEA,IEA,IEA,IEA,IEA,IEA,ISS IEA,IMP,IMP IBA IEA,IDA IMP IBA IEA,IDA,IBA,IEA,IDA,IEA,IEA,IBA IEA,IDA IBA,IBA IEA,IDA IMP IGI ISS IBA IEA,IBA IEA,IBA IEA,IEA,IMP IBA,IEA,IEA,IEA,IEA,IDA IEA,IBA IEA,IBA IEA,IBA IEA,IDA IMP,IDA IMP IBA IEA,IEA,IBA…	ENSBTAG00000008048	FALSE	GCFC2
query_1	TRUE	0.023438	10508	484	316	0.652893	0.0300723	GO:0044237	GO:BP	cellular metabolic process	18832	11299	GO:0008152, GO:0009987	IBA IEA,IEA,IBA IEA,IMP,IBA,IEA,IDA IBA IEA,IEA,IEA,IEA,IEA,IEA,IBA IEA,IBA IEA,IEA,IEA,IEA,IEA,IBA IEA,IDA IMP IBA IEA,IEA,IBA IEA,IBA,IEA,IEA,IBA IEA,IBA,IEA,IEA,IEA,IEA,IEA,IEA,ISS IEA,IMP,IMP IBA IEA,IDA IMP IBA IEA,IDA,IBA,IEA,IDA,IEA,IEA,IBA IEA,IDA IBA,IBA IEA,IDA IMP IGI ISS IBA IEA,IBA IEA,IBA IEA,IEA,IMP IBA,IEA,IEA,IEA,IEA,IDA IEA,IBA IEA,IBA IEA,IBA IEA,IDA IMP,IDA IMP IBA IEA,IEA,IBA…	ENSBTAG00000002557	FALSE	MRPL19
query_1	TRUE	0.023438	10508	484	316	0.652893	0.0300723	GO:0044237	GO:BP	cellular metabolic process	18832	11299	GO:0008152, GO:0009987	IBA IEA,IEA,IBA IEA,IMP,IBA,IEA,IDA IBA IEA,IEA,IEA,IEA,IEA,IEA,IBA IEA,IBA IEA,IEA,IEA,IEA,IEA,IBA IEA,IDA IMP IBA IEA,IEA,IBA IEA,IBA,IEA,IEA,IBA IEA,IBA,IEA,IEA,IEA,IEA,IEA,IEA,ISS IEA,IMP,IMP IBA IEA,IDA IMP IBA IEA,IDA,IBA,IEA,IDA,IEA,IEA,IBA IEA,IDA IBA,IBA IEA,IDA IMP IGI ISS IBA IEA,IBA IEA,IBA IEA,IEA,IMP IBA,IEA,IEA,IEA,IEA,IDA IEA,IBA IEA,IBA IEA,IBA IEA,IDA IMP,IDA IMP IBA IEA,IEA,IBA…	ENSBTAG00000010971	FALSE	LIMS1
query_1	TRUE	0.023438	10508	484	316	0.652893	0.0300723	GO:0044237	GO:BP	cellular metabolic process	18832	11299	GO:0008152, GO:0009987	IBA IEA,IEA,IBA IEA,IMP,IBA,IEA,IDA IBA IEA,IEA,IEA,IEA,IEA,IEA,IBA IEA,IBA IEA,IEA,IEA,IEA,IEA,IBA IEA,IDA IMP IBA IEA,IEA,IBA IEA,IBA,IEA,IEA,IBA IEA,IBA,IEA,IEA,IEA,IEA,IEA,IEA,ISS IEA,IMP,IMP IBA IEA,IDA IMP IBA IEA,IDA,IBA,IEA,IDA,IEA,IEA,IBA IEA,IDA IBA,IBA IEA,IDA IMP IGI ISS IBA IEA,IBA IEA,IBA IEA,IEA,IMP IBA,IEA,IEA,IEA,IEA,IDA IEA,IBA IEA,IBA IEA,IBA IEA,IDA IMP,IDA IMP IBA IEA,IEA,IBA…	ENSBTAG00000019354	FALSE	PAX8
query_1	TRUE	0.023438	10508	484	316	0.652893	0.0300723	GO:0044237	GO:BP	cellular metabolic process	18832	11299	GO:0008152, GO:0009987	IBA IEA,IEA,IBA IEA,IMP,IBA,IEA,IDA IBA IEA,IEA,IEA,IEA,IEA,IEA,IBA IEA,IBA IEA,IEA,IEA,IEA,IEA,IBA IEA,IDA IMP IBA IEA,IEA,IBA IEA,IBA,IEA,IEA,IBA IEA,IBA,IEA,IEA,IEA,IEA,IEA,IEA,ISS IEA,IMP,IMP IBA IEA,IDA IMP IBA IEA,IDA,IBA,IEA,IDA,IEA,IEA,IBA IEA,IDA IBA,IBA IEA,IDA IMP IGI ISS IBA IEA,IBA IEA,IBA IEA,IEA,IMP IBA,IEA,IEA,IEA,IEA,IDA IEA,IBA IEA,IBA IEA,IBA IEA,IDA IMP,IDA IMP IBA IEA,IEA,IBA…	ENSBTAG00000000703	FALSE	ST6GAL2
query_1	TRUE	0.023438	10508	484	316	0.652893	0.0300723	GO:0044237	GO:BP	cellular metabolic process	18832	11299	GO:0008152, GO:0009987	IBA IEA,IEA,IBA IEA,IMP,IBA,IEA,IDA IBA IEA,IEA,IEA,IEA,IEA,IEA,IBA IEA,IBA IEA,IEA,IEA,IEA,IEA,IBA IEA,IDA IMP IBA IEA,IEA,IBA IEA,IBA,IEA,IEA,IBA IEA,IBA,IEA,IEA,IEA,IEA,IEA,IEA,ISS IEA,IMP,IMP IBA IEA,IDA IMP IBA IEA,IDA,IBA,IEA,IDA,IEA,IEA,IBA IEA,IDA IBA,IBA IEA,IDA IMP IGI ISS IBA IEA,IBA IEA,IBA IEA,IEA,IMP IBA,IEA,IEA,IEA,IEA,IDA IEA,IBA IEA,IBA IEA,IBA IEA,IDA IMP,IDA IMP IBA IEA,IEA,IBA…	ENSBTAG00000013580	FALSE	KDM3A
query_1	TRUE	0.023438	10508	484	316	0.652893	0.0300723	GO:0044237	GO:BP	cellular metabolic process	18832	11299	GO:0008152, GO:0009987	IBA IEA,IEA,IBA IEA,IMP,IBA,IEA,IDA IBA IEA,IEA,IEA,IEA,IEA,IEA,IBA IEA,IBA IEA,IEA,IEA,IEA,IEA,IBA IEA,IDA IMP IBA IEA,IEA,IBA IEA,IBA,IEA,IEA,IBA IEA,IBA,IEA,IEA,IEA,IEA,IEA,IEA,ISS IEA,IMP,IMP IBA IEA,IDA IMP IBA IEA,IDA,IBA,IEA,IDA,IEA,IEA,IBA IEA,IDA IBA,IBA IEA,IDA IMP IGI ISS IBA IEA,IBA IEA,IBA IEA,IEA,IMP IBA,IEA,IEA,IEA,IEA,IDA IEA,IBA IEA,IBA IEA,IBA IEA,IDA IMP,IDA IMP IBA IEA,IEA,IBA…	ENSBTAG00000047029	FALSE
query_1	TRUE	0.023438	10508	484	316	0.652893	0.0300723	GO:0044237	GO:BP	cellular metabolic process	18832	11299	GO:0008152, GO:0009987	IBA IEA,IEA,IBA IEA,IMP,IBA,IEA,IDA IBA IEA,IEA,IEA,IEA,IEA,IEA,IBA IEA,IBA IEA,IEA,IEA,IEA,IEA,IBA IEA,IDA IMP IBA IEA,IEA,IBA IEA,IBA,IEA,IEA,IBA IEA,IBA,IEA,IEA,IEA,IEA,IEA,IEA,ISS IEA,IMP,IMP IBA IEA,IDA IMP IBA IEA,IDA,IBA,IEA,IDA,IEA,IEA,IBA IEA,IDA IBA,IBA IEA,IDA IMP IGI ISS IBA IEA,IBA IEA,IBA IEA,IEA,IMP IBA,IEA,IEA,IEA,IEA,IDA IEA,IBA IEA,IBA IEA,IBA IEA,IDA IMP,IDA IMP IBA IEA,IEA,IBA…	ENSBTAG00000012637	FALSE	ECRG4
query_1	TRUE	0.023438	10508	484	316	0.652893	0.0300723	GO:0044237	GO:BP	cellular metabolic process	18832	11299	GO:0008152, GO:0009987	IBA IEA,IEA,IBA IEA,IMP,IBA,IEA,IDA IBA IEA,IEA,IEA,IEA,IEA,IEA,IBA IEA,IBA IEA,IEA,IEA,IEA,IEA,IBA IEA,IDA IMP IBA IEA,IEA,IBA IEA,IBA,IEA,IEA,IBA IEA,IBA,IEA,IEA,IEA,IEA,IEA,IEA,ISS IEA,IMP,IMP IBA IEA,IDA IMP IBA IEA,IDA,IBA,IEA,IDA,IEA,IEA,IBA IEA,IDA IBA,IBA IEA,IDA IMP IGI ISS IBA IEA,IBA IEA,IBA IEA,IEA,IMP IBA,IEA,IEA,IEA,IEA,IDA IEA,IBA IEA,IBA IEA,IBA IEA,IDA IMP,IDA IMP IBA IEA,IEA,IBA…	ENSBTAG00000004823	FALSE	MRPL35
query_1	TRUE	0.023438	10508	484	316	0.652893	0.0300723	GO:0044237	GO:BP	cellular metabolic process	18832	11299	GO:0008152, GO:0009987	IBA IEA,IEA,IBA IEA,IMP,IBA,IEA,IDA IBA IEA,IEA,IEA,IEA,IEA,IEA,IBA IEA,IBA IEA,IEA,IEA,IEA,IEA,IBA IEA,IDA IMP IBA IEA,IEA,IBA IEA,IBA,IEA,IEA,IBA IEA,IBA,IEA,IEA,IEA,IEA,IEA,IEA,ISS IEA,IMP,IMP IBA IEA,IDA IMP IBA IEA,IDA,IBA,IEA,IDA,IEA,IEA,IBA IEA,IDA IBA,IBA IEA,IDA IMP IGI ISS IBA IEA,IBA IEA,IBA IEA,IEA,IMP IBA,IEA,IEA,IEA,IEA,IDA IEA,IBA IEA,IBA IEA,IBA IEA,IDA IMP,IDA IMP IBA IEA,IEA,IBA…	ENSBTAG00000054241	FALSE
query_1	TRUE	0.023438	10508	484	316	0.652893	0.0300723	GO:0044237	GO:BP	cellular metabolic process	18832	11299	GO:0008152, GO:0009987	IBA IEA,IEA,IBA IEA,IMP,IBA,IEA,IDA IBA IEA,IEA,IEA,IEA,IEA,IEA,IBA IEA,IBA IEA,IEA,IEA,IEA,IEA,IBA IEA,IDA IMP IBA IEA,IEA,IBA IEA,IBA,IEA,IEA,IBA IEA,IBA,IEA,IEA,IEA,IEA,IEA,IEA,ISS IEA,IMP,IMP IBA IEA,IDA IMP IBA IEA,IDA,IBA,IEA,IDA,IEA,IEA,IBA IEA,IDA IBA,IBA IEA,IDA IMP IGI ISS IBA IEA,IBA IEA,IBA IEA,IEA,IMP IBA,IEA,IEA,IEA,IEA,IDA IEA,IBA IEA,IBA IEA,IBA IEA,IDA IMP,IDA IMP IBA IEA,IEA,IBA…	ENSBTAG00000038369	FALSE	SULT1C2
query_1	TRUE	0.023438	10508	484	316	0.652893	0.0300723	GO:0044237	GO:BP	cellular metabolic process	18832	11299	GO:0008152, GO:0009987	IBA IEA,IEA,IBA IEA,IMP,IBA,IEA,IDA IBA IEA,IEA,IEA,IEA,IEA,IEA,IBA IEA,IBA IEA,IEA,IEA,IEA,IEA,IBA IEA,IDA IMP IBA IEA,IEA,IBA IEA,IBA,IEA,IEA,IBA IEA,IBA,IEA,IEA,IEA,IEA,IEA,IEA,ISS IEA,IMP,IMP IBA IEA,IDA IMP IBA IEA,IDA,IBA,IEA,IDA,IEA,IEA,IBA IEA,IDA IBA,IBA IEA,IDA IMP IGI ISS IBA IEA,IBA IEA,IBA IEA,IEA,IMP IBA,IEA,IEA,IEA,IEA,IDA IEA,IBA IEA,IBA IEA,IBA IEA,IDA IMP,IDA IMP IBA IEA,IEA,IBA…	ENSBTAG00000002803	FALSE	SULT1C3
query_1	TRUE	0.023438	10508	484	316	0.652893	0.0300723	GO:0044237	GO:BP	cellular metabolic process	18832	11299	GO:0008152, GO:0009987	IBA IEA,IEA,IBA IEA,IMP,IBA,IEA,IDA IBA IEA,IEA,IEA,IEA,IEA,IEA,IBA IEA,IBA IEA,IEA,IEA,IEA,IEA,IBA IEA,IDA IMP IBA IEA,IEA,IBA IEA,IBA,IEA,IEA,IBA IEA,IBA,IEA,IEA,IEA,IEA,IEA,IEA,ISS IEA,IMP,IMP IBA IEA,IDA IMP IBA IEA,IDA,IBA,IEA,IDA,IEA,IEA,IBA IEA,IDA IBA,IBA IEA,IDA IMP IGI ISS IBA IEA,IBA IEA,IBA IEA,IEA,IMP IBA,IEA,IEA,IEA,IEA,IDA IEA,IBA IEA,IBA IEA,IBA IEA,IDA IMP,IDA IMP IBA IEA,IEA,IBA…	ENSBTAG00000005614	FALSE	UXS1
query_1	TRUE	0.023438	10508	484	316	0.652893	0.0300723	GO:0044237	GO:BP	cellular metabolic process	18832	11299	GO:0008152, GO:0009987	IBA IEA,IEA,IBA IEA,IMP,IBA,IEA,IDA IBA IEA,IEA,IEA,IEA,IEA,IEA,IBA IEA,IBA IEA,IEA,IEA,IEA,IEA,IBA IEA,IDA IMP IBA IEA,IEA,IBA IEA,IBA,IEA,IEA,IBA IEA,IBA,IEA,IEA,IEA,IEA,IEA,IEA,ISS IEA,IMP,IMP IBA IEA,IDA IMP IBA IEA,IDA,IBA,IEA,IDA,IEA,IEA,IBA IEA,IDA IBA,IBA IEA,IDA IMP IGI ISS IBA IEA,IBA IEA,IBA IEA,IEA,IMP IBA,IEA,IEA,IEA,IEA,IDA IEA,IBA IEA,IBA IEA,IBA IEA,IDA IMP,IDA IMP IBA IEA,IEA,IBA…	ENSBTAG00000000184	FALSE	EIF2AK3
query_1	TRUE	0.023438	10508	484	316	0.652893	0.0300723	GO:0044237	GO:BP	cellular metabolic process	18832	11299	GO:0008152, GO:0009987	IBA IEA,IEA,IBA IEA,IMP,IBA,IEA,IDA IBA IEA,IEA,IEA,IEA,IEA,IEA,IBA IEA,IBA IEA,IEA,IEA,IEA,IEA,IBA IEA,IDA IMP IBA IEA,IEA,IBA IEA,IBA,IEA,IEA,IBA IEA,IBA,IEA,IEA,IEA,IEA,IEA,IEA,ISS IEA,IMP,IMP IBA IEA,IDA IMP IBA IEA,IDA,IBA,IEA,IDA,IEA,IEA,IBA IEA,IDA IBA,IBA IEA,IDA IMP IGI ISS IBA IEA,IBA IEA,IBA IEA,IEA,IMP IBA,IEA,IEA,IEA,IEA,IDA IEA,IBA IEA,IBA IEA,IBA IEA,IDA IMP,IDA IMP IBA IEA,IEA,IBA…	ENSBTAG00000040093	FALSE	FOXI3
query_1	TRUE	0.023438	10508	484	316	0.652893	0.0300723	GO:0044237	GO:BP	cellular metabolic process	18832	11299	GO:0008152, GO:0009987	IBA IEA,IEA,IBA IEA,IMP,IBA,IEA,IDA IBA IEA,IEA,IEA,IEA,IEA,IEA,IBA IEA,IBA IEA,IEA,IEA,IEA,IEA,IBA IEA,IDA IMP IBA IEA,IEA,IBA IEA,IBA,IEA,IEA,IBA IEA,IBA,IEA,IEA,IEA,IEA,IEA,IEA,ISS IEA,IMP,IMP IBA IEA,IDA IMP IBA IEA,IDA,IBA,IEA,IDA,IEA,IEA,IBA IEA,IDA IBA,IBA IEA,IDA IMP IGI ISS IBA IEA,IBA IEA,IBA IEA,IEA,IMP IBA,IEA,IEA,IEA,IEA,IDA IEA,IBA IEA,IBA IEA,IBA IEA,IDA IMP,IDA IMP IBA IEA,IEA,IBA…	ENSBTAG00000006482	FALSE	PTCD3
query_1	TRUE	0.023438	10508	484	316	0.652893	0.0300723	GO:0044237	GO:BP	cellular metabolic process	18832	11299	GO:0008152, GO:0009987	IBA IEA,IEA,IBA IEA,IMP,IBA,IEA,IDA IBA IEA,IEA,IEA,IEA,IEA,IEA,IBA IEA,IBA IEA,IEA,IEA,IEA,IEA,IBA IEA,IDA IMP IBA IEA,IEA,IBA IEA,IBA,IEA,IEA,IBA IEA,IBA,IEA,IEA,IEA,IEA,IEA,IEA,ISS IEA,IMP,IMP IBA IEA,IDA IMP IBA IEA,IDA,IBA,IEA,IDA,IEA,IEA,IBA IEA,IDA IBA,IBA IEA,IDA IMP IGI ISS IBA IEA,IBA IEA,IBA IEA,IEA,IMP IBA,IEA,IEA,IEA,IEA,IDA IEA,IBA IEA,IBA IEA,IBA IEA,IDA IMP,IDA IMP IBA IEA,IEA,IBA…	ENSBTAG00000006481	FALSE	POLR1A
[truncated: 2,352 more rows]
