# Supplementary material for: Applying the algorithm for Proven and young in GWAS Reveals high polygenicity for key traits in Nellore cattle
Source: Front Genet. 2025 Apr 30;16:1549284. doi: 10.3389/fgene.2025.1549284 (PMC12075139; doi:10.3389/fgene.2025.1549284)
Supplement: Supplementary file 4 [file Table9.xlsx]

## Sheet: Sheet 1
Table S9a. Candidate genes annotated for the top 1% genomic window associated with REA
CHR	BP1	BP2	chr	start_pos	end_pos	width	strand	gene_id	gene_name	gene_biotype
1	22881541	23663115	1	22806696	22906522	99827	-	ENSBTAG00000054574	ABCC13	protein_coding
1	22881541	23663115	1	22913491	23044264	130774	+	ENSBTAG00000038422		protein_coding
1	22881541	23663115	1	22948046	22966987	18942	-	ENSBTAG00000034347	RBM11	protein_coding
1	22881541	23663115	1	22966713	23047283	80571	+	ENSBTAG00000038512	LIPI	protein_coding
1	22881541	23663115	1	23196542	25066335	1869794	+	ENSBTAG00000010462	ROBO2	protein_coding
1	22881541	23663115	1	23471059	23471294	236	-	ENSBTAG00000061186		protein_coding
1	114032073	114997565	1	114902560	114910898	8339	-	ENSBTAG00000001465	P2RY1	protein_coding
1	114032073	114997565	1	114737058	114737164	107	-	ENSBTAG00000046577	U6	snRNA
1	114032073	114997565	1	114021917	114188283	166367	+	ENSBTAG00000060978		protein_coding
1	114032073	114997565	1	114370301	114374937	4637	-	ENSBTAG00000047341		protein_coding
1	114032073	114997565	1	114554238	114560248	6011	-	ENSBTAG00000055257	RAP2B	protein_coding
1	114032073	114997565	1	114559162	114577628	18467	+	ENSBTAG00000057383		protein_coding
1	114032073	114997565	1	114568952	114642498	73547	-	ENSBTAG00000059221		protein_coding
3	5391773	6221900	3	5412200	5495030	82831	+	ENSBTAG00000054045		protein_coding
3	5391773	6221900	3	5585775	5586050	276	-	ENSBTAG00000059207		pseudogene
3	5391773	6221900	3	5960378	6011045	50668	-	ENSBTAG00000007247	NUF2	protein_coding
3	5391773	6221900	3	6159079	6212125	53047	+	ENSBTAG00000016341	RGS5	protein_coding
3	67459768	68486051	3	67430531	67568273	137743	+	ENSBTAG00000031012	PIGK	protein_coding
3	67459768	68486051	3	67605888	67814273	208386	-	ENSBTAG00000007309	ST6GALNAC5	protein_coding
3	67459768	68486051	3	68100139	68727407	627269	-	ENSBTAG00000053587	ST6GALNAC3	protein_coding
3	53158842	53791569	3	53294260	53445114	150855	-	ENSBTAG00000020958	LRRC8D	protein_coding
3	53158842	53791569	3	53554083	53649957	95875	-	ENSBTAG00000000900	LRRC8C	protein_coding
3	53158842	53791569	3	53687972	53764510	76539	-	ENSBTAG00000020214	LRRC8B	protein_coding
3	53158842	53791569	3	53224242	53259732	35491	-	ENSBTAG00000019133	ZNF326	protein_coding
3	100493684	101486056	3	100505192	100511374	6183	-	ENSBTAG00000000497	AKR1A1	protein_coding
3	100493684	101486056	3	100551342	100565166	13825	+	ENSBTAG00000003642	PRDX1	protein_coding
3	100493684	101486056	3	100566182	100571034	4853	-	ENSBTAG00000017027	MMACHC	protein_coding
3	100493684	101486056	3	100571785	100574565	2781	+	ENSBTAG00000017029	CCDC163	protein_coding
3	100493684	101486056	3	100579594	100719006	139413	+	ENSBTAG00000011244	TESK2	protein_coding
3	100493684	101486056	3	100709851	100722474	12624	-	ENSBTAG00000011243	TOE1	protein_coding
3	100493684	101486056	3	100722449	100731011	8563	+	ENSBTAG00000011242	MUTYH	protein_coding
3	100493684	101486056	3	100731588	100838748	107161	-	ENSBTAG00000011241	HPDL	protein_coding
3	100493684	101486056	3	100852581	101031431	178851	+	ENSBTAG00000012648	ZSWIM5	protein_coding
3	100493684	101486056	3	101033602	101037631	4030	-	ENSBTAG00000012644	UROD	protein_coding
3	100493684	101486056	3	101014568	101015970	1403	-	ENSBTAG00000065423		pseudogene
3	100493684	101486056	3	101040409	101048376	7968	+	ENSBTAG00000019013	HECTD3	protein_coding
3	100493684	101486056	3	101248088	101266825	18738	-	ENSBTAG00000015280	KIF2C	protein_coding
3	100493684	101486056	3	101291619	101354746	63128	-	ENSBTAG00000011822	ARMH1	protein_coding
3	100493684	101486056	3	101355060	101389010	33951	+	ENSBTAG00000012372	TMEM53	protein_coding
3	53158842	53791569	3	53209444	53211420	1977	-	ENSBTAG00000069718		lncRNA
3	53158842	53791569	3	53522587	53528315	5729	+	ENSBTAG00000067198		lncRNA
3	53158842	53791569	3	53670681	53673303	2623	-	ENSBTAG00000055507		lncRNA
3	53158842	53791569	3	53137730	53167089	29360	-	ENSBTAG00000064009		lncRNA
3	100493684	101486056	3	101059196	101173086	113891	+	ENSBTAG00000019010	EIF2B3	protein_coding
3	53158842	53791569	3	53662300	53673141	10842	+	ENSBTAG00000059551		lncRNA
3	100493684	101486056	3	101100521	101101039	519	-	ENSBTAG00000033802		pseudogene
3	53158842	53791569	3	53401644	53401724	81	-	ENSBTAG00000044389	bta-mir-2285k-5	miRNA
3	100493684	101486056	3	101179047	101197070	18024	+	ENSBTAG00000024137	PTCH2	protein_coding
3	100493684	101486056	3	101200025	101209402	9378	+	ENSBTAG00000006128	DYNLT4	protein_coding
3	100493684	101486056	3	101200435	101207043	6609	-	ENSBTAG00000039529	BTBD19	protein_coding
3	100493684	101486056	3	101208355	101213623	5269	-	ENSBTAG00000006125	PLK3	protein_coding
3	100493684	101486056	3	101218912	101223868	4957	-	ENSBTAG00000057613		protein_coding
3	100493684	101486056	3	101225439	101229638	4200	+	ENSBTAG00000015288	BEST4	protein_coding
3	100493684	101486056	3	101230979	101235113	4135	-	ENSBTAG00000015285	RPS8	protein_coding
3	100493684	101486056	3	100672082	100672397	316	-	ENSBTAG00000056215		protein_coding
3	100493684	101486056	3	100746655	100747193	539	+	ENSBTAG00000040435		protein_coding
3	100493684	101486056	3	101232844	101232914	71	-	ENSBTAG00000048427	SNORD38B	snoRNA
3	100493684	101486056	3	101233372	101233441	70	-	ENSBTAG00000064421	SNORD38A	snoRNA
3	100493684	101486056	3	101285954	101286069	116	+	ENSBTAG00000042506	U5	snRNA
3	100493684	101486056	3	101197671	101197787	117	+	ENSBTAG00000042956	U5	snRNA
3	100493684	101486056	3	101234215	101234318	104	-	ENSBTAG00000042645		snoRNA
3	100493684	101486056	3	101234756	101234835	80	-	ENSBTAG00000045792	SNORD39	snoRNA
3	100493684	101486056	3	101246804	101246902	99	-	ENSBTAG00000044657	U6	snRNA
3	100493684	101486056	3	101377276	101410789	33514	-	ENSBTAG00000012355	RNF220	protein_coding
6	69286821	70215009	6	69402213	69463110	60898	-	ENSBTAG00000059729		protein_coding
6	69286821	70215009	6	69523594	69596055	72462	-	ENSBTAG00000032660	CHIC2	protein_coding
6	69286821	70215009	6	69629306	69631402	2097	+	ENSBTAG00000045812	GSX2	protein_coding
6	69286821	70215009	6	69723778	69771549	47772	+	ENSBTAG00000007173	PDGFRA	protein_coding
6	69286821	70215009	6	70166692	70254044	87353	+	ENSBTAG00000002699	KIT	protein_coding
6	69286821	70215009	6	69692001	69722083	30083	-	ENSBTAG00000058666		lncRNA
6	69286821	70215009	6	69877227	69877333	107	-	ENSBTAG00000060229	U6	snRNA
6	69286821	70215009	6	69954510	69954616	107	+	ENSBTAG00000057059	U6	snRNA
20	29797692	31090381	20	30060705	30070007	9303	-	ENSBTAG00000000084	MRPS30	protein_coding
20	29797692	31090381	20	30366541	30367934	1394	+	ENSBTAG00000011657		protein_coding
20	29797692	31090381	20	30504242	30601752	97511	+	ENSBTAG00000051910	FGF10	protein_coding
20	29797692	31090381	20	30791588	30863316	71729	-	ENSBTAG00000066963		protein_coding
20	29797692	31090381	20	31025587	31160621	135035	+	ENSBTAG00000058280		protein_coding
20	29797692	31090381	20	30459188	30460295	1108	+	ENSBTAG00000060635		protein_coding
20	29797692	31090381	20	30637143	30637249	107	-	ENSBTAG00000066520	U6	snRNA
10	57834717	58921372	10	57848691	58049371	200681	+	ENSBTAG00000006489	MYO5A	protein_coding
10	57834717	58921372	10	57933571	57934540	970	-	ENSBTAG00000063329		protein_coding
10	57834717	58921372	10	58061465	58179765	118301	+	ENSBTAG00000003763	MYO5C	protein_coding
10	57834717	58921372	10	58187802	58224910	37109	+	ENSBTAG00000003762	GNB5	protein_coding
10	57834717	58921372	10	58232722	58237142	4421	+	ENSBTAG00000005429		protein_coding
10	57834717	58921372	10	58333674	58367501	33828	-	ENSBTAG00000005865	MAPK6	protein_coding
10	57834717	58921372	10	58403720	58440881	37162	+	ENSBTAG00000013830	LEO1	protein_coding
10	57834717	58921372	10	58445143	58454589	9447	+	ENSBTAG00000064314		protein_coding
10	57834717	58921372	10	58457760	58544522	86763	-	ENSBTAG00000048622	TMOD3	protein_coding
10	57834717	58921372	10	58560371	58609729	49359	-	ENSBTAG00000014011	TMOD2	protein_coding
10	57834717	58921372	10	58628826	58642428	13603	+	ENSBTAG00000017683	LYSMD2	protein_coding
10	57834717	58921372	10	58642438	58644533	2096	+	ENSBTAG00000068838		protein_coding
10	57834717	58921372	10	58646764	58684699	37936	-	ENSBTAG00000017677	SCG3	protein_coding
10	57834717	58921372	10	58718967	58720000	1034	-	ENSBTAG00000050593		protein_coding
10	57834717	58921372	10	58738762	58904793	166032	+	ENSBTAG00000000737	DMXL2	protein_coding
10	57834717	58921372	10	57837479	57839582	2104	+	ENSBTAG00000059718		lncRNA
10	57834717	58921372	10	58318976	58326163	7188	-	ENSBTAG00000063732		lncRNA
10	57834717	58921372	10	58369493	58370711	1219	-	ENSBTAG00000064783		lncRNA
10	57834717	58921372	10	58554214	58556364	2151	+	ENSBTAG00000068372		lncRNA
10	57834717	58921372	10	58555983	58559080	3098	-	ENSBTAG00000059086		lncRNA
10	57834717	58921372	10	58697277	58702933	5657	-	ENSBTAG00000064905		lncRNA
10	57834717	58921372	10	58275833	58311112	35280	-	ENSBTAG00000069581		lncRNA
10	57834717	58921372	10	58253264	58253370	107	+	ENSBTAG00000060773	U6	snRNA
10	57834717	58921372	10	58016437	58016613	177	+	ENSBTAG00000044748		snoRNA
10	57834717	58921372	10	58016434	58016538	105	+	ENSBTAG00000053567	bta-mir-1248-2	miRNA
10	82605716	83416877	10	82752452	82883855	131404	+	ENSBTAG00000066957		protein_coding
10	82605716	83416877	10	82753241	83013776	260536	+	ENSBTAG00000056878		protein_coding
10	82605716	83416877	10	83129243	83129888	646	-	ENSBTAG00000025385		protein_coding
10	82605716	83416877	10	83133145	83177268	44124	-	ENSBTAG00000060734		protein_coding
10	82605716	83416877	10	83135758	83275182	139425	+	ENSBTAG00000015805	SIPA1L1	protein_coding
10	82605716	83416877	10	82525606	82705992	180387	+	ENSBTAG00000012565	PCNX1	protein_coding
10	82605716	83416877	10	82707542	82709857	2316	+	ENSBTAG00000069430		lncRNA
10	82605716	83416877	10	83305788	83310900	5113	-	ENSBTAG00000063995		lncRNA
10	82605716	83416877	10	83405088	83410285	5198	-	ENSBTAG00000057986		lncRNA
9	79980066	80637950	9	80195706	80225720	30015	-	ENSBTAG00000001146	HIVEP2	protein_coding
9	79980066	80637950	9	80508039	80778018	269980	+	ENSBTAG00000003496	AIG1	protein_coding
9	39631280	40212035	9	39477178	39644633	167456	+	ENSBTAG00000007288	CDK19	protein_coding
9	39631280	40212035	9	39753094	39788294	35201	+	ENSBTAG00000010507	SLC22A16	protein_coding
9	39631280	40212035	9	39796191	39813954	17764	+	ENSBTAG00000033367	DDO	protein_coding
9	39631280	40212035	9	39853735	39979736	126002	+	ENSBTAG00000033365	METTL24	protein_coding
9	39631280	40212035	9	39988950	40037607	48658	-	ENSBTAG00000000409	CDC40	protein_coding
9	39631280	40212035	9	40037618	40110112	72495	+	ENSBTAG00000016627	WASF1	protein_coding
9	79980066	80637950	9	80281573	80285509	3937	-	ENSBTAG00000059141		lncRNA
9	79980066	80637950	9	80225723	80413695	187973	-	ENSBTAG00000064558		lncRNA
9	79980066	80637950	9	80151183	80151263	81	+	ENSBTAG00000045533	bta-mir-2284aa-4	miRNA
9	39631280	40212035	9	39644840	39647730	2891	+	ENSBTAG00000065530		lncRNA
23	11558107	13089738	23	11728497	12057180	328684	+	ENSBTAG00000000527	ZFAND3	protein_coding
23	11558107	13089738	23	11781013	11911983	130971	+	ENSBTAG00000057938		protein_coding
23	11558107	13089738	23	12062269	12472769	410501	-	ENSBTAG00000000529	BTBD9	protein_coding
23	11558107	13089738	23	12412409	12414149	1741	+	ENSBTAG00000064868		protein_coding
23	11558107	13089738	23	12494154	12519916	25763	-	ENSBTAG00000012703	GLO1	protein_coding
23	11558107	13089738	23	12566464	12889016	322553	+	ENSBTAG00000014063	DNAH8	protein_coding
23	11558107	13089738	23	12910614	12947097	36484	+	ENSBTAG00000018224	GLP1R	protein_coding
23	11558107	13089738	23	12969790	12976488	6699	-	ENSBTAG00000001074	SAYSD1	protein_coding
23	11558107	13089738	23	12976082	13002631	26550	+	ENSBTAG00000068260		protein_coding
23	11558107	13089738	23	13060758	13101202	40445	-	ENSBTAG00000011112	KCNK5	protein_coding
23	11558107	13089738	23	11546127	11610700	64574	-	ENSBTAG00000005888	MDGA1	protein_coding
23	11558107	13089738	23	11646111	11648945	2835	-	ENSBTAG00000058917		lncRNA
23	11558107	13089738	23	11723877	11726600	2724	+	ENSBTAG00000061262		lncRNA
23	11558107	13089738	23	11725191	11728445	3255	-	ENSBTAG00000068978		lncRNA
23	11558107	13089738	23	12058295	12059730	1436	+	ENSBTAG00000058113		lncRNA
23	11558107	13089738	23	12474625	12479269	4645	+	ENSBTAG00000065019		lncRNA
23	11558107	13089738	23	12488046	12489552	1507	-	ENSBTAG00000063734		lncRNA
23	11558107	13089738	23	12949878	12951568	1691	-	ENSBTAG00000067085		lncRNA
23	11558107	13089738	23	12950367	12951618	1252	+	ENSBTAG00000069314		lncRNA
23	11558107	13089738	23	12962003	12963670	1668	-	ENSBTAG00000056191		lncRNA
23	11558107	13089738	23	13055399	13058280	2882	-	ENSBTAG00000057065		lncRNA
23	11558107	13089738	23	13056343	13060496	4154	+	ENSBTAG00000062698		lncRNA
23	11558107	13089738	23	13087820	13087888	69	-	ENSBTAG00000044708	bta-mir-2377	miRNA
21	13829973	14576562	21	13981505	14030898	49394	+	ENSBTAG00000018603	RGMA	protein_coding
21	13829973	14576562	21	14153294	14154944	1651	-	ENSBTAG00000054998		protein_coding
21	13829973	14576562	21	14210920	14212130	1211	+	ENSBTAG00000022990		protein_coding
21	13829973	14576562	21	14526921	14596013	69093	-	ENSBTAG00000048501	ST8SIA2	protein_coding
21	13829973	14576562	21	14339105	14379062	39958	+	ENSBTAG00000022989	FAM174B	protein_coding
21	13829973	14576562	21	13957371	13957857	487	+	ENSBTAG00000027075		protein_coding
21	13829973	14576562	21	14137379	14137678	300	+	ENSBTAG00000048002		protein_coding
21	13829973	14576562	21	13834490	13838987	4498	+	ENSBTAG00000063309		lncRNA
21	13829973	14576562	21	13973856	13975110	1255	+	ENSBTAG00000064197		lncRNA
21	13829973	14576562	21	14204131	14205980	1850	-	ENSBTAG00000058965		lncRNA
21	13829973	14576562	21	14523615	14526471	2857	+	ENSBTAG00000064269		lncRNA
21	13829973	14576562	21	13795187	13833892	38706	-	ENSBTAG00000067037		lncRNA
21	13829973	14576562	21	14157964	14172101	14138	-	ENSBTAG00000061354		lncRNA
21	13829973	14576562	21	14043756	14151416	107661	-	ENSBTAG00000017776	CHD2	protein_coding
14	41589449	42600138	14	41622446	41624407	1962	-	ENSBTAG00000009539		protein_coding
14	41589449	42600138	14	41721020	41820938	99919	+	ENSBTAG00000008150	PKIA	protein_coding
14	41589449	42600138	14	41789183	42227354	438172	+	ENSBTAG00000056935		protein_coding
14	41589449	42600138	14	41850272	41869611	19340	-	ENSBTAG00000069755		protein_coding
14	41589449	42600138	14	41936346	41996703	60358	-	ENSBTAG00000016284	IL7	protein_coding
14	41589449	42600138	14	41944440	42082544	138105	+	ENSBTAG00000057821		protein_coding
14	41589449	42600138	14	42519407	42519538	132	+	ENSBTAG00000042141		snoRNA
14	41589449	42600138	14	41603448	41603550	103	-	ENSBTAG00000045131	U6	snRNA
14	36637187	37728473	14	36760003	37063712	303710	-	ENSBTAG00000002076	STAU2	protein_coding
14	36637187	37728473	14	37075298	37166940	91643	-	ENSBTAG00000048843	UBE2W	protein_coding
14	36637187	37728473	14	37196547	37220227	23681	-	ENSBTAG00000050514	ELOC	protein_coding
14	36637187	37728473	14	37225732	37233925	8194	+	ENSBTAG00000012920	TMEM70	protein_coding
14	36637187	37728473	14	37241047	37319990	78944	+	ENSBTAG00000008864	LY96	protein_coding
14	36637187	37728473	14	37332964	37342233	9270	-	ENSBTAG00000068947		protein_coding
14	36637187	37728473	14	37375996	37377423	1428	+	ENSBTAG00000032944		protein_coding
14	36637187	37728473	14	37502881	37595397	92517	-	ENSBTAG00000008842	JPH1	protein_coding
14	36637187	37728473	14	37626644	37645604	18961	+	ENSBTAG00000012608	GDAP1	protein_coding
14	36637187	37728473	14	36628655	36655893	27239	+	ENSBTAG00000020143	RDH10	protein_coding
14	36637187	37728473	14	36655722	36657515	1794	+	ENSBTAG00000062535		protein_coding
14	36637187	37728473	14	36719975	36728843	8869	-	ENSBTAG00000066636		lncRNA
14	36637187	37728473	14	36727384	36734746	7363	+	ENSBTAG00000058916		lncRNA
14	36637187	37728473	14	37320899	37323209	2311	+	ENSBTAG00000069413		lncRNA
14	36637187	37728473	14	37613711	37618688	4978	+	ENSBTAG00000059737		lncRNA
14	36637187	37728473	14	37365556	37365662	107	-	ENSBTAG00000056725	U6	snRNA
14	36637187	37728473	14	36801062	36801134	73	+	ENSBTAG00000045269	bta-mir-2284l	miRNA
4	62848985	64673068	4	64085629	64715029	629401	+	ENSBTAG00000002739	PDE1C	protein_coding
4	62848985	64673068	4	62664288	62917005	252718	-	ENSBTAG00000010866	BMPER	protein_coding
4	62848985	64673068	4	63246705	63729944	483240	-	ENSBTAG00000006528	BBS9	protein_coding
4	62848985	64673068	4	63730458	63730922	465	+	ENSBTAG00000055285		protein_coding
4	62848985	64673068	4	63733825	63746862	13038	+	ENSBTAG00000032598	RP9	protein_coding
4	62848985	64673068	4	63738752	63758688	19937	-	ENSBTAG00000064995		protein_coding
4	62848985	64673068	4	63758880	63807500	48621	+	ENSBTAG00000016709	NT5C3A	protein_coding
4	62848985	64673068	4	63812248	63859499	47252	-	ENSBTAG00000016707	FKBP9	protein_coding
4	62848985	64673068	4	63855239	63876947	21709	+	ENSBTAG00000070055		protein_coding
4	62848985	64673068	4	63915891	63926722	10832	+	ENSBTAG00000003115	KBTBD2	protein_coding
4	62848985	64673068	4	63946650	64010264	63615	-	ENSBTAG00000003114	AVL9	protein_coding
4	62848985	64673068	4	64014974	64018569	3596	+	ENSBTAG00000002332	LSM5	protein_coding
4	62848985	64673068	4	63802343	63804071	1729	-	ENSBTAG00000069238		protein_coding
4	62848985	64673068	4	63966292	63966812	521	+	ENSBTAG00000057251		protein_coding
4	62848985	64673068	4	63114904	63119127	4224	-	ENSBTAG00000066173		lncRNA
4	62848985	64673068	4	63906418	63914986	8569	+	ENSBTAG00000055482		lncRNA
4	62848985	64673068	4	63940892	63943216	2325	+	ENSBTAG00000060531		lncRNA
4	62848985	64673068	4	64026589	64036413	9825	-	ENSBTAG00000070087		lncRNA
4	62848985	64673068	4	64075470	64076666	1197	-	ENSBTAG00000063709		lncRNA
4	62848985	64673068	4	63904148	63907190	3043	-	ENSBTAG00000061119		lncRNA
4	62848985	64673068	4	63624165	63624249	85	-	ENSBTAG00000044971		snoRNA
4	62848985	64673068	4	63310162	63310268	107	+	ENSBTAG00000063928	U6	snRNA
4	62848985	64673068	4	63059199	63059273	75	+	ENSBTAG00000044585	bta-mir-1814c	miRNA
8	25904409	27055794	8	25328728	26461335	1132608	-	ENSBTAG00000002997	ADAMTSL1	protein_coding
8	25904409	27055794	8	26124056	26124753	698	+	ENSBTAG00000052821		protein_coding
8	25904409	27055794	8	26598507	26825777	227271	-	ENSBTAG00000014103	SH3GL2	protein_coding
8	25904409	27055794	8	26894319	27246651	352333	-	ENSBTAG00000001847	CNTLN	protein_coding
8	25904409	27055794	8	26890941	26892012	1072	-	ENSBTAG00000057979		lncRNA
8	25904409	27055794	8	26826315	26889304	62990	-	ENSBTAG00000058556		lncRNA
8	25904409	27055794	8	26615204	26615310	107	-	ENSBTAG00000042797	U6	snRNA
15	57651202	58404974	15	57704075	57706352	2278	+	ENSBTAG00000056510	FIBIN	protein_coding
15	57651202	58404974	15	57759137	57839010	79874	+	ENSBTAG00000014847	BBOX1	protein_coding
15	57651202	58404974	15	58009033	58088315	79283	-	ENSBTAG00000021346	CCDC34	protein_coding
15	57651202	58404974	15	58091974	58197586	105613	-	ENSBTAG00000002606	LGR4	protein_coding
15	57651202	58404974	15	58200265	58248220	47956	-	ENSBTAG00000001460	LIN7C	protein_coding
15	57651202	58404974	15	58311342	58317689	6348	-	ENSBTAG00000058958		protein_coding
15	57651202	58404974	15	58382614	58446731	64118	-	ENSBTAG00000008134	BDNF	protein_coding
15	57651202	58404974	15	57874256	57878190	3935	-	ENSBTAG00000066369		lncRNA
15	57651202	58404974	15	57892749	57899005	6257	-	ENSBTAG00000058828		lncRNA
15	57651202	58404974	15	57903175	57932983	29809	+	ENSBTAG00000065663		lncRNA
11	5791339	6390618	11	6164471	6178876	14406	+	ENSBTAG00000008267	CNOT11	protein_coding
11	5791339	6390618	11	6170328	6174143	3816	-	ENSBTAG00000067224		protein_coding
11	5791339	6390618	11	6195265	6208545	13281	-	ENSBTAG00000008269	RNF149	protein_coding
11	5791339	6390618	11	5820206	5970822	150617	+	ENSBTAG00000019697	NPAS2	protein_coding
11	5791339	6390618	11	5971640	5998871	27232	+	ENSBTAG00000067915	RPL31	protein_coding
11	5791339	6390618	11	5978170	6119403	141234	-	ENSBTAG00000025898	TBC1D8	protein_coding
11	5791339	6390618	11	6277900	6330209	52310	-	ENSBTAG00000033998	RFX8	protein_coding
11	5791339	6390618	11	6229911	6264599	34689	-	ENSBTAG00000021161	CREG2	protein_coding
11	5791339	6390618	11	5721665	5792706	71042	+	ENSBTAG00000063480		lncRNA
11	5791339	6390618	11	6181144	6181257	114	-	ENSBTAG00000043158	SNORD89	snoRNA
11	5791339	6390618	11	6183131	6191003	7873	-	ENSBTAG00000064562		protein_coding

## Sheet: Sheet1
		Table S9b. Functional Analysis of Candidate genes annotated for the top 1% genomic window associated with REA
query	significant	p_value	term_size	query_size	intersection_size	precision	recall	term_id	source	term_name	effective_domain_size	source_order	parents	evidence_codes	intersection	highlighted	gene_name
query_1	TRUE	0.0079683	9	114	3	0.0263158	0.333333	GO:0005225	GO:MF	volume-sensitive anion channel activity	17732	1362	GO:0005253	IDA IMP,ISS IEA,IEA	ENSBTAG00000020958	TRUE	LRRC8D
query_1	TRUE	0.0079683	9	114	3	0.0263158	0.333333	GO:0005225	GO:MF	volume-sensitive anion channel activity	17732	1362	GO:0005253	IDA IMP,ISS IEA,IEA	ENSBTAG00000000900	TRUE	LRRC8C
query_1	TRUE	0.0079683	9	114	3	0.0263158	0.333333	GO:0005225	GO:MF	volume-sensitive anion channel activity	17732	1362	GO:0005253	IDA IMP,ISS IEA,IEA	ENSBTAG00000020214	TRUE	LRRC8B
query_1	TRUE	0.0216991	246	56	8	0.142857	0.0325203	KEGG:03040	KEGG	Spliceosome	8437	215	KEGG:00000	KEGG,KEGG,KEGG,KEGG,KEGG,KEGG,KEGG,KEGG	ENSBTAG00000047341	FALSE
query_1	TRUE	0.0216991	246	56	8	0.142857	0.0325203	KEGG:03040	KEGG	Spliceosome	8437	215	KEGG:00000	KEGG,KEGG,KEGG,KEGG,KEGG,KEGG,KEGG,KEGG	ENSBTAG00000042506	FALSE	U5
query_1	TRUE	0.0216991	246	56	8	0.142857	0.0325203	KEGG:03040	KEGG	Spliceosome	8437	215	KEGG:00000	KEGG,KEGG,KEGG,KEGG,KEGG,KEGG,KEGG,KEGG	ENSBTAG00000042956	FALSE	U5
query_1	TRUE	0.0216991	246	56	8	0.142857	0.0325203	KEGG:03040	KEGG	Spliceosome	8437	215	KEGG:00000	KEGG,KEGG,KEGG,KEGG,KEGG,KEGG,KEGG,KEGG	ENSBTAG00000057059	FALSE	U6
query_1	TRUE	0.0216991	246	56	8	0.142857	0.0325203	KEGG:03040	KEGG	Spliceosome	8437	215	KEGG:00000	KEGG,KEGG,KEGG,KEGG,KEGG,KEGG,KEGG,KEGG	ENSBTAG00000000409	FALSE	CDC40
query_1	TRUE	0.0216991	246	56	8	0.142857	0.0325203	KEGG:03040	KEGG	Spliceosome	8437	215	KEGG:00000	KEGG,KEGG,KEGG,KEGG,KEGG,KEGG,KEGG,KEGG	ENSBTAG00000032598	FALSE	RP9
query_1	TRUE	0.0216991	246	56	8	0.142857	0.0325203	KEGG:03040	KEGG	Spliceosome	8437	215	KEGG:00000	KEGG,KEGG,KEGG,KEGG,KEGG,KEGG,KEGG,KEGG	ENSBTAG00000002332	FALSE	LSM5
query_1	TRUE	0.0216991	246	56	8	0.142857	0.0325203	KEGG:03040	KEGG	Spliceosome	8437	215	KEGG:00000	KEGG,KEGG,KEGG,KEGG,KEGG,KEGG,KEGG,KEGG	ENSBTAG00000063928	FALSE	U6
