# Supplementary material for: Applying the algorithm for Proven and young in GWAS Reveals high polygenicity for key traits in Nellore cattle
Source: Front Genet. 2025 Apr 30;16:1549284. doi: 10.3389/fgene.2025.1549284 (PMC12075139; doi:10.3389/fgene.2025.1549284)
Supplement: Supplementary file 5 [file Table15.xlsx]

## Sheet: Sheet 1
Table S15a. Candidate genes annotated for the top 1% genomic window associated with W365
CHR	BP1	BP2	chr	start_pos	end_pos	width	strand	gene_id	gene_name	gene_biotype
6	69245821	70037493	6	69402213	69463110	60898	-	ENSBTAG00000059729		protein_coding
6	69245821	70037493	6	69523594	69596055	72462	-	ENSBTAG00000032660	CHIC2	protein_coding
6	69245821	70037493	6	69629306	69631402	2097	+	ENSBTAG00000045812	GSX2	protein_coding
6	69245821	70037493	6	69723778	69771549	47772	+	ENSBTAG00000007173	PDGFRA	protein_coding
6	69245821	70037493	6	69244647	69249405	4759	-	ENSBTAG00000066737		lncRNA
6	69245821	70037493	6	69245220	69247299	2080	+	ENSBTAG00000068721		lncRNA
6	69245821	70037493	6	69692001	69722083	30083	-	ENSBTAG00000058666		lncRNA
6	69245821	70037493	6	69877227	69877333	107	-	ENSBTAG00000060229	U6	snRNA
6	69245821	70037493	6	69954510	69954616	107	+	ENSBTAG00000057059	U6	snRNA
16	60596486	61534166	16	60633294	60693186	59893	+	ENSBTAG00000004059	SOAT1	protein_coding
16	60596486	61534166	16	60703195	60782457	79263	+	ENSBTAG00000002164	AXDND1	protein_coding
16	60596486	61534166	16	60788793	60815571	26779	-	ENSBTAG00000002167	NPHS2	protein_coding
16	60596486	61534166	16	60811414	60895707	84294	+	ENSBTAG00000002407	TDRD5	protein_coding
16	60596486	61534166	16	60937582	61032846	95265	+	ENSBTAG00000069796	FAM163A	protein_coding
16	60596486	61534166	16	61055339	61090392	35054	-	ENSBTAG00000035230	TOR1AIP2	protein_coding
16	60596486	61534166	16	61095202	61140007	44806	+	ENSBTAG00000035226	TOR1AIP1	protein_coding
16	60596486	61534166	16	61174442	61334437	159996	+	ENSBTAG00000008082	CEP350	protein_coding
16	60596486	61534166	16	61362871	61404620	41750	+	ENSBTAG00000014191	QSOX1	protein_coding
16	60596486	61534166	16	61416843	61474955	58113	+	ENSBTAG00000003992	LHX4	protein_coding
16	60596486	61534166	16	61488363	61683620	195258	-	ENSBTAG00000046502	ACBD6	protein_coding
16	60596486	61534166	16	61405223	61412167	6945	+	ENSBTAG00000056932		lncRNA
16	60596486	61534166	16	61475651	61478588	2938	+	ENSBTAG00000056409		lncRNA
16	60596486	61534166	16	61351174	61362672	11499	+	ENSBTAG00000057761		lncRNA
16	60596486	61534166	16	61355439	61361522	6084	-	ENSBTAG00000056766		lncRNA
16	60596486	61534166	16	61158103	61158209	107	-	ENSBTAG00000067328	U6	snRNA
16	60596486	61534166	16	61045276	61045434	159	-	ENSBTAG00000064765	U2	snRNA
10	82912907	83689406	10	82753241	83013776	260536	+	ENSBTAG00000056878		protein_coding
10	82912907	83689406	10	83129243	83129888	646	-	ENSBTAG00000025385		protein_coding
10	82912907	83689406	10	83133145	83177268	44124	-	ENSBTAG00000060734		protein_coding
10	82912907	83689406	10	83135758	83275182	139425	+	ENSBTAG00000015805	SIPA1L1	protein_coding
10	82912907	83689406	10	83455563	84063446	607884	+	ENSBTAG00000014189	RGS6	protein_coding
10	82912907	83689406	10	83519489	83538966	19478	-	ENSBTAG00000069898		protein_coding
10	85381223	86410610	10	85384726	85431717	46992	+	ENSBTAG00000018467	BBOF1	protein_coding
10	85381223	86410610	10	85399255	85447592	48338	-	ENSBTAG00000018469	ALDH6A1	protein_coding
10	85381223	86410610	10	85448033	85479500	31468	+	ENSBTAG00000030557	LIN52	protein_coding
10	85381223	86410610	10	85599406	85619777	20372	+	ENSBTAG00000014632	VSX2	protein_coding
10	85381223	86410610	10	85630970	85647090	16121	-	ENSBTAG00000014633	ABCD4	protein_coding
10	85381223	86410610	10	85672636	85682201	9566	+	ENSBTAG00000005774	VRTN	protein_coding
10	85381223	86410610	10	85710801	85715142	4342	-	ENSBTAG00000052950	SYNDIG1L	protein_coding
10	85381223	86410610	10	85774963	85783571	8609	-	ENSBTAG00000021955	NPC2	protein_coding
10	85381223	86410610	10	85783280	85786093	2814	+	ENSBTAG00000021956	ISCA2	protein_coding
10	85381223	86410610	10	85791017	85898441	107425	-	ENSBTAG00000021957	LTBP2	protein_coding
10	85381223	86410610	10	85910920	85921047	10128	-	ENSBTAG00000062100		protein_coding
10	85381223	86410610	10	85937952	85949434	11483	+	ENSBTAG00000062549		protein_coding
10	85381223	86410610	10	85945782	85988421	42640	-	ENSBTAG00000020379	AREL1	protein_coding
10	85381223	86410610	10	85988488	85998914	10427	+	ENSBTAG00000020381	FCF1	protein_coding
10	85381223	86410610	10	86019651	86109580	89930	+	ENSBTAG00000008287	YLPM1	protein_coding
10	85381223	86410610	10	86091714	86093618	1905	-	ENSBTAG00000064365		protein_coding
10	85381223	86410610	10	86107927	86116785	8859	-	ENSBTAG00000015052	PROX2	protein_coding
10	85381223	86410610	10	86137451	86156263	18813	+	ENSBTAG00000006463	DLST	protein_coding
10	85381223	86410610	10	86156578	86174154	17577	-	ENSBTAG00000006688	RPS6KL1	protein_coding
10	85381223	86410610	10	86200664	86214093	13430	-	ENSBTAG00000013688	PGF	protein_coding
10	85381223	86410610	10	86259536	86275828	16293	+	ENSBTAG00000008664	EIF2B2	protein_coding
10	85381223	86410610	10	86307311	86318449	11139	-	ENSBTAG00000013992	ACYP1	protein_coding
10	85381223	86410610	10	86318504	86328461	9958	+	ENSBTAG00000013983	ZC2HC1C	protein_coding
10	85381223	86410610	10	86332450	86367821	35372	-	ENSBTAG00000016612	NEK9	protein_coding
10	85381223	86410610	10	86374541	86407512	32972	-	ENSBTAG00000005694	TMED10	protein_coding
10	85381223	86410610	10	85897045	85899204	2160	+	ENSBTAG00000059164		protein_coding
10	82912907	83689406	10	83305788	83310900	5113	-	ENSBTAG00000063995		lncRNA
10	82912907	83689406	10	83405088	83410285	5198	-	ENSBTAG00000057986		lncRNA
10	85381223	86410610	10	85374652	85383218	8567	-	ENSBTAG00000056324		lncRNA
10	85381223	86410610	10	85661926	85671190	9265	+	ENSBTAG00000067858		lncRNA
10	85381223	86410610	10	86121823	86123100	1278	+	ENSBTAG00000066467		lncRNA
10	85381223	86410610	10	86221427	86229394	7968	-	ENSBTAG00000063396		lncRNA
10	85381223	86410610	10	85776496	85776681	186	-	ENSBTAG00000043732	U2	snRNA
10	82912907	83689406	10	83522679	83522975	297	-	ENSBTAG00000048139	Metazoa_SRP	misc_RNA
10	85381223	86410610	10	86275260	86302076	26817	-	ENSBTAG00000019279	MLH3	protein_coding
20	29800340	31105010	20	30060705	30070007	9303	-	ENSBTAG00000000084	MRPS30	protein_coding
20	29800340	31105010	20	30366541	30367934	1394	+	ENSBTAG00000011657		protein_coding
20	29800340	31105010	20	30504242	30601752	97511	+	ENSBTAG00000051910	FGF10	protein_coding
20	29800340	31105010	20	30791588	30863316	71729	-	ENSBTAG00000066963		protein_coding
20	29800340	31105010	20	31025587	31160621	135035	+	ENSBTAG00000058280		protein_coding
20	29800340	31105010	20	30459188	30460295	1108	+	ENSBTAG00000060635		protein_coding
20	29800340	31105010	20	30637143	30637249	107	-	ENSBTAG00000066520	U6	snRNA
5	39325569	40371388	5	39200986	39632049	431064	-	ENSBTAG00000012624	PDZRN4	protein_coding
5	39325569	40371388	5	39772742	40037738	264997	-	ENSBTAG00000020679	CNTN1	protein_coding
5	39325569	40371388	5	40326662	40357455	30794	-	ENSBTAG00000066266		protein_coding
5	39325569	40371388	5	40055380	40081289	25910	+	ENSBTAG00000067176		lncRNA
11	29718581	30428257	11	29782764	29793436	10673	+	ENSBTAG00000006474	EPCAM	protein_coding
11	29718581	30428257	11	29804982	29901146	96165	+	ENSBTAG00000002742	MSH2	protein_coding
11	29718581	30428257	11	29914745	29963621	48877	-	ENSBTAG00000017500	KCNK12	protein_coding
11	29718581	30428257	11	30105964	30143448	37485	+	ENSBTAG00000001424	MSH6	protein_coding
11	29718581	30428257	11	30143483	30255619	112137	-	ENSBTAG00000001425	FBXO11	protein_coding
11	29718581	30428257	11	29993936	30003404	9469	-	ENSBTAG00000056863		lncRNA
11	29718581	30428257	11	30024494	30026563	2070	-	ENSBTAG00000062947		lncRNA
11	29718581	30428257	11	29801995	29802129	135	-	ENSBTAG00000042135		snoRNA
11	29718581	30428257	11	30282127	30289775	7649	-	ENSBTAG00000063899		protein_coding
11	29718581	30428257	11	30313960	30314356	397	-	ENSBTAG00000063037		protein_coding
11	29718581	30428257	11	30364673	30364840	168	+	ENSBTAG00000055548	U2	snRNA
28	8749119	9703912	28	9063353	9153290	89938	+	ENSBTAG00000044197	EDARADD	protein_coding
28	8749119	9703912	28	9161993	9190873	28881	+	ENSBTAG00000013544	LGALS8	protein_coding
28	8749119	9703912	28	9193305	9244384	51080	-	ENSBTAG00000044100	HEATR1	protein_coding
28	8749119	9703912	28	9324068	9403354	79287	+	ENSBTAG00000009696	ACTN2	protein_coding
28	8749119	9703912	28	9398336	9493231	94896	-	ENSBTAG00000063406		protein_coding
28	8749119	9703912	28	9398701	9501983	103283	+	ENSBTAG00000061018		protein_coding
28	8749119	9703912	28	9420794	9548000	127207	+	ENSBTAG00000012251	MTR	protein_coding
28	8749119	9703912	28	8687276	8784180	96905	-	ENSBTAG00000007244	NID1	protein_coding
28	8749119	9703912	28	9691435	10518660	827226	+	ENSBTAG00000022886	RYR2	protein_coding
28	8749119	9703912	28	8841688	8897642	55955	+	ENSBTAG00000000830	GPR137B	protein_coding
28	8749119	9703912	28	8900531	9000395	99865	-	ENSBTAG00000034633	ERO1B	protein_coding
28	8749119	9703912	28	9278844	9284095	5252	-	ENSBTAG00000063090		lncRNA
28	8749119	9703912	28	9578128	9582831	4704	-	ENSBTAG00000068871		lncRNA
28	8749119	9703912	28	9669044	9680452	11409	+	ENSBTAG00000066498		lncRNA
28	8749119	9703912	28	9362470	9362576	107	-	ENSBTAG00000059298	U6	snRNA
14	10584341	11176477	14	10799447	10814847	15401	-	ENSBTAG00000017478	GSDMC	protein_coding
14	10584341	11176477	14	11175601	11376731	201131	+	ENSBTAG00000065397		protein_coding
14	10584341	11176477	14	10631067	10779138	148072	+	ENSBTAG00000020801	CYRIB	protein_coding
14	10584341	11176477	14	10772092	10779140	7049	-	ENSBTAG00000052291		protein_coding
14	10584341	11176477	14	10793942	10797991	4050	-	ENSBTAG00000066631		lncRNA
14	41537492	42576327	14	41546772	41548049	1278	+	ENSBTAG00000055362		protein_coding
14	41537492	42576327	14	41584140	41585180	1041	+	ENSBTAG00000054774		protein_coding
14	41537492	42576327	14	41622446	41624407	1962	-	ENSBTAG00000009539		protein_coding
14	41537492	42576327	14	41721020	41820938	99919	+	ENSBTAG00000008150	PKIA	protein_coding
14	41537492	42576327	14	41789183	42227354	438172	+	ENSBTAG00000056935		protein_coding
14	41537492	42576327	14	41850272	41869611	19340	-	ENSBTAG00000069755		protein_coding
14	41537492	42576327	14	41936346	41996703	60358	-	ENSBTAG00000016284	IL7	protein_coding
14	41537492	42576327	14	41944440	42082544	138105	+	ENSBTAG00000057821		protein_coding
14	41537492	42576327	14	42519407	42519538	132	+	ENSBTAG00000042141		snoRNA
14	41537492	42576327	14	41603448	41603550	103	-	ENSBTAG00000045131	U6	snRNA
14	10584341	11176477	14	10264558	10604312	339755	+	ENSBTAG00000003185	ASAP1	protein_coding
14	8999569	9960007	14	8738181	9030010	291830	+	ENSBTAG00000020667	KCNQ3	protein_coding
14	8999569	9960007	14	9051285	9076584	25300	+	ENSBTAG00000034196	HHLA1	protein_coding
14	8999569	9960007	14	9087160	9111789	24630	+	ENSBTAG00000007736	OC90	protein_coding
14	8999569	9960007	14	9720375	9721491	1117	+	ENSBTAG00000003838		protein_coding
14	8999569	9960007	14	9114601	9201975	87375	-	ENSBTAG00000047834	EFR3A	protein_coding
14	8999569	9960007	14	9754017	9979379	225363	+	ENSBTAG00000014600	ADCY8	protein_coding
14	8999569	9960007	14	9241430	9264111	22682	+	ENSBTAG00000056354		lncRNA
14	8999569	9960007	14	9227082	9256913	29832	-	ENSBTAG00000065890		lncRNA
8	80792014	81428622	8	80711246	80921978	210733	+	ENSBTAG00000000738	DAPK1	protein_coding
8	80792014	81428622	8	80974483	80980412	5930	+	ENSBTAG00000000720	CTSL	protein_coding
8	80792014	81428622	8	81003308	81046041	42734	-	ENSBTAG00000019554	FBP2	protein_coding
8	80792014	81428622	8	81197307	81619574	422268	+	ENSBTAG00000000699	AOPEP	protein_coding
8	80792014	81428622	8	81068094	81098919	30826	-	ENSBTAG00000009733	FBP1	protein_coding
8	80792014	81428622	8	80947197	80954976	7780	+	ENSBTAG00000056046		lncRNA
8	25904409	27055794	8	25328728	26461335	1132608	-	ENSBTAG00000002997	ADAMTSL1	protein_coding
8	25904409	27055794	8	26124056	26124753	698	+	ENSBTAG00000052821		protein_coding
8	25904409	27055794	8	26598507	26825777	227271	-	ENSBTAG00000014103	SH3GL2	protein_coding
8	25904409	27055794	8	26894319	27246651	352333	-	ENSBTAG00000001847	CNTLN	protein_coding
8	67230723	68017522	8	67229792	67282360	52569	-	ENSBTAG00000020788	SLC18A1	protein_coding
8	67230723	68017522	8	67302895	67329011	26117	+	ENSBTAG00000018646	ATP6V1B2	protein_coding
8	67230723	68017522	8	67361738	67371555	9818	-	ENSBTAG00000000841	LZTS1	protein_coding
8	67230723	68017522	8	67827937	67829776	1840	+	ENSBTAG00000012266		pseudogene
8	67230723	68017522	8	67331431	67334832	3402	+	ENSBTAG00000063717		protein_coding
8	67230723	68017522	8	67617494	67617733	240	-	ENSBTAG00000004170		protein_coding
8	67230723	68017522	8	67352499	67355995	3497	-	ENSBTAG00000069347		lncRNA
8	67230723	68017522	8	67620517	67637588	17072	+	ENSBTAG00000067123		lncRNA
8	67230723	68017522	8	67829327	67830593	1267	-	ENSBTAG00000057173		lncRNA
8	67230723	68017522	8	67899620	67927277	27658	-	ENSBTAG00000065705		lncRNA
8	25904409	27055794	8	26890941	26892012	1072	-	ENSBTAG00000057979		lncRNA
8	25904409	27055794	8	26826315	26889304	62990	-	ENSBTAG00000058556		lncRNA
8	25904409	27055794	8	26615204	26615310	107	-	ENSBTAG00000042797	U6	snRNA
27	39570348	40785408	27	40750230	40759676	9447	+	ENSBTAG00000066010		lncRNA
27	39570348	40785408	27	40784326	40786291	1966	+	ENSBTAG00000069474		lncRNA
27	39570348	40785408	27	40753032	40761937	8906	-	ENSBTAG00000059628		lncRNA
27	39570348	40785408	27	39865036	39867773	2738	-	ENSBTAG00000059074		protein_coding
27	39570348	40785408	27	39887775	39902491	14717	-	ENSBTAG00000055771		protein_coding
27	39570348	40785408	27	39957572	40002219	44648	-	ENSBTAG00000053782		protein_coding
27	39570348	40785408	27	40006883	40010272	3390	-	ENSBTAG00000007031	OXSM	protein_coding
27	39570348	40785408	27	40020417	40078508	58092	+	ENSBTAG00000003793	NGLY1	protein_coding
27	39570348	40785408	27	40097901	40102386	4486	+	ENSBTAG00000069397		protein_coding
27	39570348	40785408	27	40102362	40197329	94968	+	ENSBTAG00000004593	TOP2B	protein_coding
27	39570348	40785408	27	40196882	40645068	448187	-	ENSBTAG00000011518	RARB	protein_coding
27	39570348	40785408	27	40049513	40051767	2255	-	ENSBTAG00000055560		protein_coding
27	39570348	40785408	27	40732212	40732589	378	-	ENSBTAG00000064838		protein_coding
27	39570348	40785408	27	39617814	39620882	3069	+	ENSBTAG00000060374		lncRNA
27	39570348	40785408	27	40042134	40042208	75	+	ENSBTAG00000044625	bta-mir-2401	miRNA
19	41383415	43525430	19	42638703	42642777	4075	+	ENSBTAG00000046746	COASY	protein_coding
19	41383415	43525430	19	42643348	42650623	7276	+	ENSBTAG00000046670	MLX	protein_coding
19	41383415	43525430	19	42650230	42655096	4867	-	ENSBTAG00000020907	PSMC3IP	protein_coding
19	41383415	43525430	19	42656792	42678499	21708	-	ENSBTAG00000032493	RETREG3	protein_coding
19	41383415	43525430	19	42720105	42725758	5654	+	ENSBTAG00000030347	TUBG2	protein_coding
19	41383415	43525430	19	42725940	42734368	8429	-	ENSBTAG00000019090	PLEKHH3	protein_coding
19	41383415	43525430	19	42734836	42740707	5872	-	ENSBTAG00000019095	CCR10	protein_coding
19	41383415	43525430	19	42754606	42786946	32341	-	ENSBTAG00000021918	EZH1	protein_coding
19	41383415	43525430	19	42800260	42802111	1852	+	ENSBTAG00000019903	RAMP2	protein_coding
19	41383415	43525430	19	42805111	42810402	5292	+	ENSBTAG00000019906	VPS25	protein_coding
19	41383415	43525430	19	42811291	42826878	15588	+	ENSBTAG00000019907	WNK4	protein_coding
19	41383415	43525430	19	42827055	42828164	1110	-	ENSBTAG00000019911	COA3	protein_coding
19	41383415	43525430	19	42828310	42837827	9518	+	ENSBTAG00000019912	CNTD1	protein_coding
19	41383415	43525430	19	42837933	42848106	10174	-	ENSBTAG00000019914	BECN1	protein_coding
19	41383415	43525430	19	42858763	42865042	6280	+	ENSBTAG00000019918	PSME3	protein_coding
19	41383415	43525430	19	42866905	42872439	5535	+	ENSBTAG00000030334	AOC2	protein_coding
19	41383415	43525430	19	42872957	42897111	24155	+	ENSBTAG00000030333	AOC3	protein_coding
19	41383415	43525430	19	42875961	42950123	74163	-	ENSBTAG00000057620		protein_coding
19	41383415	43525430	19	42877938	42936360	58423	-	ENSBTAG00000069931		protein_coding
19	41383415	43525430	19	42949691	42960484	10794	+	ENSBTAG00000010184	G6PC1	protein_coding
19	41383415	43525430	19	41961520	41985636	24117	-	ENSBTAG00000017685	JUP	protein_coding
19	41383415	43525430	19	41997949	42005150	7202	-	ENSBTAG00000025752	P3H4	protein_coding
19	41383415	43525430	19	42006082	42014014	7933	+	ENSBTAG00000011454	FKBP10	protein_coding
19	41383415	43525430	19	42015644	42024004	8361	-	ENSBTAG00000011456	NT5C3B	protein_coding
19	41383415	43525430	19	42024526	42037110	12585	+	ENSBTAG00000011459	KLHL10	protein_coding
19	41383415	43525430	19	42049435	42093698	44264	-	ENSBTAG00000016740	ACLY	protein_coding
19	41383415	43525430	19	42107196	42129060	21865	+	ENSBTAG00000013698	ODAD4	protein_coding
19	41383415	43525430	19	42131032	42138136	7105	+	ENSBTAG00000025762	CNP	protein_coding
19	41383415	43525430	19	42139364	42169593	30230	-	ENSBTAG00000002654	DNAJC7	protein_coding
19	41383415	43525430	19	42171827	42178054	6228	+	ENSBTAG00000002657	NKIRAS2	protein_coding
19	41383415	43525430	19	42175350	42209951	34602	-	ENSBTAG00000046162	ZNF385C	protein_coding
19	41383415	43525430	19	42237043	42247589	10547	-	ENSBTAG00000046580	DHX58	protein_coding
19	41383415	43525430	19	42247539	42256366	8828	-	ENSBTAG00000044019	KAT2A	protein_coding
19	41383415	43525430	19	42254230	42258088	3859	+	ENSBTAG00000024979	HSPB9	protein_coding
19	41383415	43525430	19	42258864	42280743	21880	-	ENSBTAG00000006982	RAB5C	protein_coding
19	41383415	43525430	19	42282476	42299979	17504	-	ENSBTAG00000001195	KCNH4	protein_coding
19	41383415	43525430	19	42302122	42303571	1450	-	ENSBTAG00000000665	HCRT	protein_coding
19	41383415	43525430	19	42303582	42311077	7496	-	ENSBTAG00000000666	GHDC	protein_coding
19	41383415	43525430	19	42321508	42357910	36403	-	ENSBTAG00000010125	STAT5B	protein_coding
19	41383415	43525430	19	42396421	42415495	19075	+	ENSBTAG00000009496	STAT5A	protein_coding
19	41383415	43525430	19	42987517	43002885	15369	-	ENSBTAG00000015136	AARSD1	protein_coding
19	41383415	43525430	19	43005276	43011777	6502	-	ENSBTAG00000049300	AARSD1	protein_coding
19	41383415	43525430	19	43011811	43020122	8312	+	ENSBTAG00000015140	RUNDC1	protein_coding
19	41383415	43525430	19	43026103	43028384	2282	+	ENSBTAG00000017441	RPL27	protein_coding
19	41383415	43525430	19	42417949	42491771	73823	-	ENSBTAG00000021523	STAT3	protein_coding
19	41383415	43525430	19	43030211	43043988	13778	+	ENSBTAG00000007389	IFI35	protein_coding
19	41383415	43525430	19	43044132	43051001	6870	-	ENSBTAG00000007390	VAT1	protein_coding
19	41383415	43525430	19	43049597	43056163	6567	+	ENSBTAG00000007393	RND2	protein_coding
19	41383415	43525430	19	43069155	43140130	70976	-	ENSBTAG00000022520	BRCA1	protein_coding
19	41383415	43525430	19	43140344	43167810	27467	+	ENSBTAG00000001632	NBR1	protein_coding
19	41383415	43525430	19	43169643	43176485	6843	+	ENSBTAG00000006801	TMEM106A	protein_coding
19	41383415	43525430	19	42507157	42522099	14943	-	ENSBTAG00000039684	CAVIN1	protein_coding
19	41383415	43525430	19	42560860	42611486	50627	+	ENSBTAG00000019218	ATP6V0A1	protein_coding
19	41383415	43525430	19	42618490	42626240	7751	+	ENSBTAG00000047956	NAGLU	protein_coding
19	41383415	43525430	19	42627994	42630819	2826	+	ENSBTAG00000047604	HSD17B1	protein_coding
19	41383415	43525430	19	43217974	43218792	819	-	ENSBTAG00000061115		protein_coding
19	41383415	43525430	19	43244162	43245467	1306	+	ENSBTAG00000053307		protein_coding
19	41383415	43525430	19	43247096	43285247	38152	-	ENSBTAG00000049347		protein_coding
19	41383415	43525430	19	43320574	43345528	24955	+	ENSBTAG00000058116	ARL4D	protein_coding
19	41383415	43525430	19	43282330	43283183	854	+	ENSBTAG00000053634		protein_coding
19	41383415	43525430	19	43415313	43443775	28463	+	ENSBTAG00000008339	DHX8	protein_coding
19	41383415	43525430	19	43446917	43462826	15910	-	ENSBTAG00000008333	ETV4	protein_coding
19	41383415	43525430	19	41937856	41945539	7684	-	ENSBTAG00000052414	HAP1	protein_coding
19	41383415	43525430	19	41926788	41929100	2313	+	ENSBTAG00000017663	GAST	protein_coding
19	41383415	43525430	19	41792379	41796743	4365	-	ENSBTAG00000007583	KRT14	protein_coding
19	41383415	43525430	19	41708942	41713090	4149	-	ENSBTAG00000050581		protein_coding
19	41383415	43525430	19	41776865	41791559	14695	-	ENSBTAG00000047165	KRT9	protein_coding
19	41383415	43525430	19	41824311	41827946	3636	-	ENSBTAG00000033766	KRT16	protein_coding
19	41383415	43525430	19	41907220	41909777	2558	+	ENSBTAG00000002282	EIF1	protein_coding
19	41383415	43525430	19	41398466	41404457	5992	-	ENSBTAG00000068572		protein_coding
19	41383415	43525430	19	41406831	41407819	989	+	ENSBTAG00000054957		protein_coding
19	41383415	43525430	19	41434618	41469975	35358	+	ENSBTAG00000040229		protein_coding
19	41383415	43525430	19	41422636	41423091	456	+	ENSBTAG00000064471		pseudogene
19	41383415	43525430	19	41447501	41485861	38361	-	ENSBTAG00000064860	KRTAP9-2	protein_coding
19	41383415	43525430	19	41480784	41485861	5078	+	ENSBTAG00000056759		protein_coding
19	41383415	43525430	19	41510047	41511129	1083	-	ENSBTAG00000048895		pseudogene
19	41383415	43525430	19	41517075	41520371	3297	-	ENSBTAG00000069163	KRTAP16-1	protein_coding
19	41383415	43525430	19	41615468	41619464	3997	-	ENSBTAG00000013685	KRT31	protein_coding
19	41383415	43525430	19	41627472	41634832	7361	-	ENSBTAG00000000573	KRT37	protein_coding
19	41383415	43525430	19	41646391	41651198	4808	-	ENSBTAG00000053139		protein_coding
19	41383415	43525430	19	41678479	41695018	16540	-	ENSBTAG00000046124	KRT36	protein_coding
19	41383415	43525430	19	41689520	41700655	11136	+	ENSBTAG00000063562		protein_coding
19	41383415	43525430	19	42545957	42546808	852	+	ENSBTAG00000053969		protein_coding
19	41383415	43525430	19	41431546	41432133	588	-	ENSBTAG00000050842		protein_coding
19	41383415	43525430	19	41527379	41527714	336	-	ENSBTAG00000063685	KRTAP17-1	protein_coding
19	41383415	43525430	19	41387771	41390383	2613	-	ENSBTAG00000069076		lncRNA
19	41383415	43525430	19	41621350	41625572	4223	+	ENSBTAG00000061305		lncRNA
19	41383415	43525430	19	41701437	41704804	3368	+	ENSBTAG00000064684		lncRNA
19	41383415	43525430	19	41856184	41895375	39192	-	ENSBTAG00000067104		lncRNA
19	41383415	43525430	19	42316378	42317688	1311	-	ENSBTAG00000058140		lncRNA
19	41383415	43525430	19	42367711	42385702	17992	-	ENSBTAG00000065500		lncRNA
19	41383415	43525430	19	42546881	42548136	1256	-	ENSBTAG00000069896		lncRNA
19	41383415	43525430	19	42969570	42981816	12247	+	ENSBTAG00000058382		lncRNA
19	41383415	43525430	19	43065530	43066703	1174	-	ENSBTAG00000060137		lncRNA
19	41383415	43525430	19	43349709	43352942	3234	+	ENSBTAG00000060274		lncRNA
19	41383415	43525430	19	41857165	41885394	28230	+	ENSBTAG00000055319		lncRNA
19	41383415	43525430	19	42213055	42227734	14680	+	ENSBTAG00000066047		lncRNA
19	41383415	43525430	19	42848182	42858510	10329	+	ENSBTAG00000058719		lncRNA
19	41383415	43525430	19	43199770	43210225	10456	-	ENSBTAG00000068652		lncRNA
19	41383415	43525430	19	41879096	41879215	120	+	ENSBTAG00000042897		snoRNA
19	41383415	43525430	19	42586453	42586587	135	+	ENSBTAG00000046078		snoRNA
19	41383415	43525430	19	41859977	41860080	104	-	ENSBTAG00000042827	U6	snRNA
19	41383415	43525430	19	43290850	43291041	192	+	ENSBTAG00000053656	U2	snRNA
19	41383415	43525430	19	43195585	43195775	191	+	ENSBTAG00000055531	U2	snRNA
19	41383415	43525430	19	43203123	43203311	189	+	ENSBTAG00000030314	U2	snRNA
19	41383415	43525430	19	43263952	43264143	192	-	ENSBTAG00000049357	U2	snRNA
19	41383415	43525430	19	43234239	43234423	185	+	ENSBTAG00000030308	U2	snRNA
19	41383415	43525430	19	43210557	43210747	191	+	ENSBTAG00000063339	U2	snRNA
19	41383415	43525430	19	43267531	43267720	190	+	ENSBTAG00000045620	U2	snRNA
19	41383415	43525430	19	43242759	43242949	191	+	ENSBTAG00000064937	U2	snRNA
19	41383415	43525430	19	42892778	42892884	107	-	ENSBTAG00000056888	U6	snRNA
19	41383415	43525430	19	43308818	43309008	191	-	ENSBTAG00000062497	U2	snRNA
19	41383415	43525430	19	43252658	43252848	191	-	ENSBTAG00000064713	U2	snRNA
19	41383415	43525430	19	43221844	43222034	191	+	ENSBTAG00000055862	U2	snRNA
19	41383415	43525430	19	43294703	43294893	191	+	ENSBTAG00000061816	U2	snRNA
19	41383415	43525430	19	43246328	43246518	191	-	ENSBTAG00000068117	U2	snRNA
19	41383415	43525430	19	43229814	43230004	191	+	ENSBTAG00000059700	U2	snRNA
19	41383415	43525430	19	43284044	43284234	191	-	ENSBTAG00000057150	U2	snRNA
19	41383415	43525430	19	43271949	43272132	184	+	ENSBTAG00000067381	U2	snRNA
19	41383415	43525430	19	43334213	43334403	191	-	ENSBTAG00000063603	U2	snRNA
19	41383415	43525430	19	43280474	43280664	191	+	ENSBTAG00000068321	U2	snRNA
19	41383415	43525430	19	43320170	43320360	191	-	ENSBTAG00000060488	U2	snRNA
19	41383415	43525430	19	42676139	42683624	7486	+	ENSBTAG00000048152	TUBG1	protein_coding
19	41383415	43525430	19	42724622	42753673	29052	+	ENSBTAG00000019097	CNTNAP1	protein_coding
19	41383415	43525430	19	42898384	42934321	35938	+	ENSBTAG00000001041		protein_coding
19	41383415	43525430	19	42041012	42048179	7168	-	ENSBTAG00000050549	KLHL11	protein_coding
19	41383415	43525430	19	41834619	41840099	5481	-	ENSBTAG00000006806	KRT17	protein_coding
19	41383415	43525430	19	41841922	41849463	7542	-	ENSBTAG00000047262	KRT42	protein_coding
19	41383415	43525430	19	41731623	41736234	4612	-	ENSBTAG00000004905	KRT19	protein_coding
19	41383415	43525430	19	41721543	41726328	4786	-	ENSBTAG00000004903	KRT15	protein_coding
19	41383415	43525430	19	41552389	41597743	45355	-	ENSBTAG00000037553	KRT33A	protein_coding
19	41383415	43525430	19	41666475	41674684	8210	-	ENSBTAG00000016384	KRT32	protein_coding
23	11607995	13214326	23	11728497	12057180	328684	+	ENSBTAG00000000527	ZFAND3	protein_coding
23	11607995	13214326	23	11781013	11911983	130971	+	ENSBTAG00000057938		protein_coding
23	11607995	13214326	23	12062269	12472769	410501	-	ENSBTAG00000000529	BTBD9	protein_coding
23	11607995	13214326	23	12412409	12414149	1741	+	ENSBTAG00000064868		protein_coding
23	11607995	13214326	23	12494154	12519916	25763	-	ENSBTAG00000012703	GLO1	protein_coding
23	11607995	13214326	23	12566464	12889016	322553	+	ENSBTAG00000014063	DNAH8	protein_coding
23	11607995	13214326	23	12910614	12947097	36484	+	ENSBTAG00000018224	GLP1R	protein_coding
23	11607995	13214326	23	12969790	12976488	6699	-	ENSBTAG00000001074	SAYSD1	protein_coding
23	11607995	13214326	23	12976082	13002631	26550	+	ENSBTAG00000068260		protein_coding
23	11607995	13214326	23	13060758	13101202	40445	-	ENSBTAG00000011112	KCNK5	protein_coding
23	11607995	13214326	23	13104581	13105471	891	+	ENSBTAG00000062649		protein_coding
23	11607995	13214326	23	13166556	13179213	12658	-	ENSBTAG00000010328	KCNK17	protein_coding
23	11607995	13214326	23	13180723	13187689	6967	-	ENSBTAG00000010352	KCNK16	protein_coding
23	11607995	13214326	23	13196388	13617668	421281	-	ENSBTAG00000027197	KIF6	protein_coding
23	11607995	13214326	23	11546127	11610700	64574	-	ENSBTAG00000005888	MDGA1	protein_coding
23	11607995	13214326	23	11646111	11648945	2835	-	ENSBTAG00000058917		lncRNA
23	11607995	13214326	23	11723877	11726600	2724	+	ENSBTAG00000061262		lncRNA
23	11607995	13214326	23	11725191	11728445	3255	-	ENSBTAG00000068978		lncRNA
23	11607995	13214326	23	12058295	12059730	1436	+	ENSBTAG00000058113		lncRNA
23	11607995	13214326	23	12474625	12479269	4645	+	ENSBTAG00000065019		lncRNA
23	11607995	13214326	23	12488046	12489552	1507	-	ENSBTAG00000063734		lncRNA
23	11607995	13214326	23	12949878	12951568	1691	-	ENSBTAG00000067085		lncRNA
23	11607995	13214326	23	12950367	12951618	1252	+	ENSBTAG00000069314		lncRNA
23	11607995	13214326	23	12962003	12963670	1668	-	ENSBTAG00000056191		lncRNA
23	11607995	13214326	23	13055399	13058280	2882	-	ENSBTAG00000057065		lncRNA
23	11607995	13214326	23	13056343	13060496	4154	+	ENSBTAG00000062698		lncRNA
23	11607995	13214326	23	13127215	13147609	20395	+	ENSBTAG00000057146		lncRNA
23	11607995	13214326	23	13150446	13159276	8831	-	ENSBTAG00000069066		lncRNA
23	11607995	13214326	23	13087820	13087888	69	-	ENSBTAG00000044708	bta-mir-2377	miRNA
3	32225556	33265065	3	32494133	32532949	38817	-	ENSBTAG00000006466	CD53	protein_coding
3	32225556	33265065	3	32744983	32767640	22658	+	ENSBTAG00000047879	KCNA3	protein_coding
3	32225556	33265065	3	33026800	33031126	4327	+	ENSBTAG00000014970	LAMTOR5	protein_coding
3	32225556	33265065	3	32830656	32834145	3490	+	ENSBTAG00000015459	KCNA2	protein_coding
3	32225556	33265065	3	32910256	32923730	13475	+	ENSBTAG00000008322	KCNA10	protein_coding
3	32225556	33265065	3	32944105	32954911	10807	-	ENSBTAG00000010565	CYM	protein_coding
3	32225556	33265065	3	33044395	33074902	30508	+	ENSBTAG00000015380	SLC16A4	protein_coding
3	32225556	33265065	3	33049841	33052195	2355	-	ENSBTAG00000061007		protein_coding
3	32225556	33265065	3	33066514	33096542	30029	-	ENSBTAG00000060532	RBM15	protein_coding
3	32225556	33265065	3	32967201	32975179	7979	-	ENSBTAG00000010560	PROK1	protein_coding
3	32225556	33265065	3	32227191	32272255	45065	-	ENSBTAG00000020169	CEPT1	protein_coding
3	32225556	33265065	3	32272397	32300437	28041	+	ENSBTAG00000009888	DRAM2	protein_coding
3	32225556	33265065	3	32408213	32428000	19788	+	ENSBTAG00000012659	LRIF1	protein_coding
3	32225556	33265065	3	33193396	33216860	23465	-	ENSBTAG00000007352	KCNC4	protein_coding
3	32225556	33265065	3	33226161	33281660	55500	-	ENSBTAG00000001981	SLC6A17	protein_coding
3	32225556	33265065	3	32695261	32744805	49545	-	ENSBTAG00000056858		lncRNA
3	32225556	33265065	3	32835264	32842884	7621	+	ENSBTAG00000060559		lncRNA
3	32225556	33265065	3	32975741	32992737	16997	-	ENSBTAG00000059228		lncRNA
3	32225556	33265065	3	32485026	32485129	104	-	ENSBTAG00000042091	U6	snRNA
3	32225556	33265065	3	33245673	33245734	62	-	ENSBTAG00000053616	bta-mir-2285as-3	miRNA
3	95983147	97150304	3	96071533	96231689	160157	-	ENSBTAG00000021046	ELAVL4	protein_coding
3	95983147	97150304	3	96000071	96016487	16417	-	ENSBTAG00000066261		lncRNA
3	95983147	97150304	3	96391240	97466031	1074792	+	ENSBTAG00000069946		protein_coding
21	35060169	35613940	21	35027776	35306047	278272	-	ENSBTAG00000021291	STXBP6	protein_coding

## Sheet: Sheet2
Table S15b. Functional Analysis of Candidate genes annotated for the top 1% genomic window associated with W365
query	significant	p_value	term_size	query_size	intersection_size	precision	recall	term_id	source	term_name	effective_domain_size	source_order	parents	evidence_codes	intersection	highlighted	gene_name
query_1	TRUE	1.48033e-22	37	210	18	0.0857143	0.486486	GO:0000348	GO:BP	mRNA branch site recognition	18832	98	GO:0000245, GO:0022618	IEA,IEA,IEA,IEA,IEA,IEA,IEA,IEA,IEA,IEA,IEA,IEA,IEA,IEA,IEA,IEA,IEA,IEA	ENSBTAG00000043732	TRUE	U2
query_1	TRUE	1.48033e-22	37	210	18	0.0857143	0.486486	GO:0000348	GO:BP	mRNA branch site recognition	18832	98	GO:0000245, GO:0022618	IEA,IEA,IEA,IEA,IEA,IEA,IEA,IEA,IEA,IEA,IEA,IEA,IEA,IEA,IEA,IEA,IEA,IEA	ENSBTAG00000053656	TRUE	U2
query_1	TRUE	1.48033e-22	37	210	18	0.0857143	0.486486	GO:0000348	GO:BP	mRNA branch site recognition	18832	98	GO:0000245, GO:0022618	IEA,IEA,IEA,IEA,IEA,IEA,IEA,IEA,IEA,IEA,IEA,IEA,IEA,IEA,IEA,IEA,IEA,IEA	ENSBTAG00000055531	TRUE	U2
query_1	TRUE	1.48033e-22	37	210	18	0.0857143	0.486486	GO:0000348	GO:BP	mRNA branch site recognition	18832	98	GO:0000245, GO:0022618	IEA,IEA,IEA,IEA,IEA,IEA,IEA,IEA,IEA,IEA,IEA,IEA,IEA,IEA,IEA,IEA,IEA,IEA	ENSBTAG00000030314	TRUE	U2
query_1	TRUE	1.48033e-22	37	210	18	0.0857143	0.486486	GO:0000348	GO:BP	mRNA branch site recognition	18832	98	GO:0000245, GO:0022618	IEA,IEA,IEA,IEA,IEA,IEA,IEA,IEA,IEA,IEA,IEA,IEA,IEA,IEA,IEA,IEA,IEA,IEA	ENSBTAG00000049357	TRUE	U2
query_1	TRUE	1.48033e-22	37	210	18	0.0857143	0.486486	GO:0000348	GO:BP	mRNA branch site recognition	18832	98	GO:0000245, GO:0022618	IEA,IEA,IEA,IEA,IEA,IEA,IEA,IEA,IEA,IEA,IEA,IEA,IEA,IEA,IEA,IEA,IEA,IEA	ENSBTAG00000063339	TRUE	U2
query_1	TRUE	1.48033e-22	37	210	18	0.0857143	0.486486	GO:0000348	GO:BP	mRNA branch site recognition	18832	98	GO:0000245, GO:0022618	IEA,IEA,IEA,IEA,IEA,IEA,IEA,IEA,IEA,IEA,IEA,IEA,IEA,IEA,IEA,IEA,IEA,IEA	ENSBTAG00000045620	TRUE	U2
query_1	TRUE	1.48033e-22	37	210	18	0.0857143	0.486486	GO:0000348	GO:BP	mRNA branch site recognition	18832	98	GO:0000245, GO:0022618	IEA,IEA,IEA,IEA,IEA,IEA,IEA,IEA,IEA,IEA,IEA,IEA,IEA,IEA,IEA,IEA,IEA,IEA	ENSBTAG00000064937	TRUE	U2
query_1	TRUE	1.48033e-22	37	210	18	0.0857143	0.486486	GO:0000348	GO:BP	mRNA branch site recognition	18832	98	GO:0000245, GO:0022618	IEA,IEA,IEA,IEA,IEA,IEA,IEA,IEA,IEA,IEA,IEA,IEA,IEA,IEA,IEA,IEA,IEA,IEA	ENSBTAG00000062497	TRUE	U2
query_1	TRUE	1.48033e-22	37	210	18	0.0857143	0.486486	GO:0000348	GO:BP	mRNA branch site recognition	18832	98	GO:0000245, GO:0022618	IEA,IEA,IEA,IEA,IEA,IEA,IEA,IEA,IEA,IEA,IEA,IEA,IEA,IEA,IEA,IEA,IEA,IEA	ENSBTAG00000064713	TRUE	U2
query_1	TRUE	1.48033e-22	37	210	18	0.0857143	0.486486	GO:0000348	GO:BP	mRNA branch site recognition	18832	98	GO:0000245, GO:0022618	IEA,IEA,IEA,IEA,IEA,IEA,IEA,IEA,IEA,IEA,IEA,IEA,IEA,IEA,IEA,IEA,IEA,IEA	ENSBTAG00000055862	TRUE	U2
query_1	TRUE	1.48033e-22	37	210	18	0.0857143	0.486486	GO:0000348	GO:BP	mRNA branch site recognition	18832	98	GO:0000245, GO:0022618	IEA,IEA,IEA,IEA,IEA,IEA,IEA,IEA,IEA,IEA,IEA,IEA,IEA,IEA,IEA,IEA,IEA,IEA	ENSBTAG00000061816	TRUE	U2
query_1	TRUE	1.48033e-22	37	210	18	0.0857143	0.486486	GO:0000348	GO:BP	mRNA branch site recognition	18832	98	GO:0000245, GO:0022618	IEA,IEA,IEA,IEA,IEA,IEA,IEA,IEA,IEA,IEA,IEA,IEA,IEA,IEA,IEA,IEA,IEA,IEA	ENSBTAG00000068117	TRUE	U2
query_1	TRUE	1.48033e-22	37	210	18	0.0857143	0.486486	GO:0000348	GO:BP	mRNA branch site recognition	18832	98	GO:0000245, GO:0022618	IEA,IEA,IEA,IEA,IEA,IEA,IEA,IEA,IEA,IEA,IEA,IEA,IEA,IEA,IEA,IEA,IEA,IEA	ENSBTAG00000059700	TRUE	U2
query_1	TRUE	1.48033e-22	37	210	18	0.0857143	0.486486	GO:0000348	GO:BP	mRNA branch site recognition	18832	98	GO:0000245, GO:0022618	IEA,IEA,IEA,IEA,IEA,IEA,IEA,IEA,IEA,IEA,IEA,IEA,IEA,IEA,IEA,IEA,IEA,IEA	ENSBTAG00000057150	TRUE	U2
query_1	TRUE	1.48033e-22	37	210	18	0.0857143	0.486486	GO:0000348	GO:BP	mRNA branch site recognition	18832	98	GO:0000245, GO:0022618	IEA,IEA,IEA,IEA,IEA,IEA,IEA,IEA,IEA,IEA,IEA,IEA,IEA,IEA,IEA,IEA,IEA,IEA	ENSBTAG00000063603	TRUE	U2
query_1	TRUE	1.48033e-22	37	210	18	0.0857143	0.486486	GO:0000348	GO:BP	mRNA branch site recognition	18832	98	GO:0000245, GO:0022618	IEA,IEA,IEA,IEA,IEA,IEA,IEA,IEA,IEA,IEA,IEA,IEA,IEA,IEA,IEA,IEA,IEA,IEA	ENSBTAG00000068321	TRUE	U2
query_1	TRUE	1.48033e-22	37	210	18	0.0857143	0.486486	GO:0000348	GO:BP	mRNA branch site recognition	18832	98	GO:0000245, GO:0022618	IEA,IEA,IEA,IEA,IEA,IEA,IEA,IEA,IEA,IEA,IEA,IEA,IEA,IEA,IEA,IEA,IEA,IEA	ENSBTAG00000060488	TRUE	U2
query_1	TRUE	7.72742e-10	68	210	13	0.0619048	0.191176	GO:0045109	GO:BP	intermediate filament organization	18832	11669	GO:0045104, GO:0097435	IBA,IBA,IBA,IBA,IBA,IBA,IBA,IBA IEA,IBA,IBA,IBA,IBA,IBA	ENSBTAG00000007583	TRUE	KRT14
query_1	TRUE	7.72742e-10	68	210	13	0.0619048	0.191176	GO:0045109	GO:BP	intermediate filament organization	18832	11669	GO:0045104, GO:0097435	IBA,IBA,IBA,IBA,IBA,IBA,IBA,IBA IEA,IBA,IBA,IBA,IBA,IBA	ENSBTAG00000050581	TRUE
query_1	TRUE	7.72742e-10	68	210	13	0.0619048	0.191176	GO:0045109	GO:BP	intermediate filament organization	18832	11669	GO:0045104, GO:0097435	IBA,IBA,IBA,IBA,IBA,IBA,IBA,IBA IEA,IBA,IBA,IBA,IBA,IBA	ENSBTAG00000047165	TRUE	KRT9
query_1	TRUE	7.72742e-10	68	210	13	0.0619048	0.191176	GO:0045109	GO:BP	intermediate filament organization	18832	11669	GO:0045104, GO:0097435	IBA,IBA,IBA,IBA,IBA,IBA,IBA,IBA IEA,IBA,IBA,IBA,IBA,IBA	ENSBTAG00000033766	TRUE	KRT16
query_1	TRUE	7.72742e-10	68	210	13	0.0619048	0.191176	GO:0045109	GO:BP	intermediate filament organization	18832	11669	GO:0045104, GO:0097435	IBA,IBA,IBA,IBA,IBA,IBA,IBA,IBA IEA,IBA,IBA,IBA,IBA,IBA	ENSBTAG00000013685	TRUE	KRT31
query_1	TRUE	7.72742e-10	68	210	13	0.0619048	0.191176	GO:0045109	GO:BP	intermediate filament organization	18832	11669	GO:0045104, GO:0097435	IBA,IBA,IBA,IBA,IBA,IBA,IBA,IBA IEA,IBA,IBA,IBA,IBA,IBA	ENSBTAG00000000573	TRUE	KRT37
query_1	TRUE	7.72742e-10	68	210	13	0.0619048	0.191176	GO:0045109	GO:BP	intermediate filament organization	18832	11669	GO:0045104, GO:0097435	IBA,IBA,IBA,IBA,IBA,IBA,IBA,IBA IEA,IBA,IBA,IBA,IBA,IBA	ENSBTAG00000046124	TRUE	KRT36
query_1	TRUE	7.72742e-10	68	210	13	0.0619048	0.191176	GO:0045109	GO:BP	intermediate filament organization	18832	11669	GO:0045104, GO:0097435	IBA,IBA,IBA,IBA,IBA,IBA,IBA,IBA IEA,IBA,IBA,IBA,IBA,IBA	ENSBTAG00000006806	TRUE	KRT17
query_1	TRUE	7.72742e-10	68	210	13	0.0619048	0.191176	GO:0045109	GO:BP	intermediate filament organization	18832	11669	GO:0045104, GO:0097435	IBA,IBA,IBA,IBA,IBA,IBA,IBA,IBA IEA,IBA,IBA,IBA,IBA,IBA	ENSBTAG00000047262	TRUE	KRT42
query_1	TRUE	7.72742e-10	68	210	13	0.0619048	0.191176	GO:0045109	GO:BP	intermediate filament organization	18832	11669	GO:0045104, GO:0097435	IBA,IBA,IBA,IBA,IBA,IBA,IBA,IBA IEA,IBA,IBA,IBA,IBA,IBA	ENSBTAG00000004905	TRUE	KRT19
query_1	TRUE	7.72742e-10	68	210	13	0.0619048	0.191176	GO:0045109	GO:BP	intermediate filament organization	18832	11669	GO:0045104, GO:0097435	IBA,IBA,IBA,IBA,IBA,IBA,IBA,IBA IEA,IBA,IBA,IBA,IBA,IBA	ENSBTAG00000004903	TRUE	KRT15
query_1	TRUE	7.72742e-10	68	210	13	0.0619048	0.191176	GO:0045109	GO:BP	intermediate filament organization	18832	11669	GO:0045104, GO:0097435	IBA,IBA,IBA,IBA,IBA,IBA,IBA,IBA IEA,IBA,IBA,IBA,IBA,IBA	ENSBTAG00000037553	TRUE	KRT33A
query_1	TRUE	7.72742e-10	68	210	13	0.0619048	0.191176	GO:0045109	GO:BP	intermediate filament organization	18832	11669	GO:0045104, GO:0097435	IBA,IBA,IBA,IBA,IBA,IBA,IBA,IBA IEA,IBA,IBA,IBA,IBA,IBA	ENSBTAG00000016384	TRUE	KRT32
query_1	TRUE	1.32693e-09	177	210	18	0.0857143	0.101695	GO:0000245	GO:BP	spliceosomal complex assembly	18832	70	GO:0000398, GO:0022618	IEA,IEA,IEA,IEA,IEA,IEA,IEA,IEA,IEA,IEA,IEA,IEA,IEA,IEA,IEA,IEA,IEA,IEA	ENSBTAG00000043732	FALSE	U2
query_1	TRUE	1.32693e-09	177	210	18	0.0857143	0.101695	GO:0000245	GO:BP	spliceosomal complex assembly	18832	70	GO:0000398, GO:0022618	IEA,IEA,IEA,IEA,IEA,IEA,IEA,IEA,IEA,IEA,IEA,IEA,IEA,IEA,IEA,IEA,IEA,IEA	ENSBTAG00000053656	FALSE	U2
query_1	TRUE	1.32693e-09	177	210	18	0.0857143	0.101695	GO:0000245	GO:BP	spliceosomal complex assembly	18832	70	GO:0000398, GO:0022618	IEA,IEA,IEA,IEA,IEA,IEA,IEA,IEA,IEA,IEA,IEA,IEA,IEA,IEA,IEA,IEA,IEA,IEA	ENSBTAG00000055531	FALSE	U2
query_1	TRUE	1.32693e-09	177	210	18	0.0857143	0.101695	GO:0000245	GO:BP	spliceosomal complex assembly	18832	70	GO:0000398, GO:0022618	IEA,IEA,IEA,IEA,IEA,IEA,IEA,IEA,IEA,IEA,IEA,IEA,IEA,IEA,IEA,IEA,IEA,IEA	ENSBTAG00000030314	FALSE	U2
query_1	TRUE	1.32693e-09	177	210	18	0.0857143	0.101695	GO:0000245	GO:BP	spliceosomal complex assembly	18832	70	GO:0000398, GO:0022618	IEA,IEA,IEA,IEA,IEA,IEA,IEA,IEA,IEA,IEA,IEA,IEA,IEA,IEA,IEA,IEA,IEA,IEA	ENSBTAG00000049357	FALSE	U2
query_1	TRUE	1.32693e-09	177	210	18	0.0857143	0.101695	GO:0000245	GO:BP	spliceosomal complex assembly	18832	70	GO:0000398, GO:0022618	IEA,IEA,IEA,IEA,IEA,IEA,IEA,IEA,IEA,IEA,IEA,IEA,IEA,IEA,IEA,IEA,IEA,IEA	ENSBTAG00000063339	FALSE	U2
query_1	TRUE	1.32693e-09	177	210	18	0.0857143	0.101695	GO:0000245	GO:BP	spliceosomal complex assembly	18832	70	GO:0000398, GO:0022618	IEA,IEA,IEA,IEA,IEA,IEA,IEA,IEA,IEA,IEA,IEA,IEA,IEA,IEA,IEA,IEA,IEA,IEA	ENSBTAG00000045620	FALSE	U2
query_1	TRUE	1.32693e-09	177	210	18	0.0857143	0.101695	GO:0000245	GO:BP	spliceosomal complex assembly	18832	70	GO:0000398, GO:0022618	IEA,IEA,IEA,IEA,IEA,IEA,IEA,IEA,IEA,IEA,IEA,IEA,IEA,IEA,IEA,IEA,IEA,IEA	ENSBTAG00000064937	FALSE	U2
query_1	TRUE	1.32693e-09	177	210	18	0.0857143	0.101695	GO:0000245	GO:BP	spliceosomal complex assembly	18832	70	GO:0000398, GO:0022618	IEA,IEA,IEA,IEA,IEA,IEA,IEA,IEA,IEA,IEA,IEA,IEA,IEA,IEA,IEA,IEA,IEA,IEA	ENSBTAG00000062497	FALSE	U2
query_1	TRUE	1.32693e-09	177	210	18	0.0857143	0.101695	GO:0000245	GO:BP	spliceosomal complex assembly	18832	70	GO:0000398, GO:0022618	IEA,IEA,IEA,IEA,IEA,IEA,IEA,IEA,IEA,IEA,IEA,IEA,IEA,IEA,IEA,IEA,IEA,IEA	ENSBTAG00000064713	FALSE	U2
query_1	TRUE	1.32693e-09	177	210	18	0.0857143	0.101695	GO:0000245	GO:BP	spliceosomal complex assembly	18832	70	GO:0000398, GO:0022618	IEA,IEA,IEA,IEA,IEA,IEA,IEA,IEA,IEA,IEA,IEA,IEA,IEA,IEA,IEA,IEA,IEA,IEA	ENSBTAG00000055862	FALSE	U2
query_1	TRUE	1.32693e-09	177	210	18	0.0857143	0.101695	GO:0000245	GO:BP	spliceosomal complex assembly	18832	70	GO:0000398, GO:0022618	IEA,IEA,IEA,IEA,IEA,IEA,IEA,IEA,IEA,IEA,IEA,IEA,IEA,IEA,IEA,IEA,IEA,IEA	ENSBTAG00000061816	FALSE	U2
query_1	TRUE	1.32693e-09	177	210	18	0.0857143	0.101695	GO:0000245	GO:BP	spliceosomal complex assembly	18832	70	GO:0000398, GO:0022618	IEA,IEA,IEA,IEA,IEA,IEA,IEA,IEA,IEA,IEA,IEA,IEA,IEA,IEA,IEA,IEA,IEA,IEA	ENSBTAG00000068117	FALSE	U2
query_1	TRUE	1.32693e-09	177	210	18	0.0857143	0.101695	GO:0000245	GO:BP	spliceosomal complex assembly	18832	70	GO:0000398, GO:0022618	IEA,IEA,IEA,IEA,IEA,IEA,IEA,IEA,IEA,IEA,IEA,IEA,IEA,IEA,IEA,IEA,IEA,IEA	ENSBTAG00000059700	FALSE	U2
query_1	TRUE	1.32693e-09	177	210	18	0.0857143	0.101695	GO:0000245	GO:BP	spliceosomal complex assembly	18832	70	GO:0000398, GO:0022618	IEA,IEA,IEA,IEA,IEA,IEA,IEA,IEA,IEA,IEA,IEA,IEA,IEA,IEA,IEA,IEA,IEA,IEA	ENSBTAG00000057150	FALSE	U2
query_1	TRUE	1.32693e-09	177	210	18	0.0857143	0.101695	GO:0000245	GO:BP	spliceosomal complex assembly	18832	70	GO:0000398, GO:0022618	IEA,IEA,IEA,IEA,IEA,IEA,IEA,IEA,IEA,IEA,IEA,IEA,IEA,IEA,IEA,IEA,IEA,IEA	ENSBTAG00000063603	FALSE	U2
query_1	TRUE	1.32693e-09	177	210	18	0.0857143	0.101695	GO:0000245	GO:BP	spliceosomal complex assembly	18832	70	GO:0000398, GO:0022618	IEA,IEA,IEA,IEA,IEA,IEA,IEA,IEA,IEA,IEA,IEA,IEA,IEA,IEA,IEA,IEA,IEA,IEA	ENSBTAG00000068321	FALSE	U2
query_1	TRUE	1.32693e-09	177	210	18	0.0857143	0.101695	GO:0000245	GO:BP	spliceosomal complex assembly	18832	70	GO:0000398, GO:0022618	IEA,IEA,IEA,IEA,IEA,IEA,IEA,IEA,IEA,IEA,IEA,IEA,IEA,IEA,IEA,IEA,IEA,IEA	ENSBTAG00000060488	FALSE	U2
query_1	TRUE	7.19374e-09	86	210	13	0.0619048	0.151163	GO:0045103	GO:BP	intermediate filament-based process	18832	11663	GO:0009987	IBA,IBA,IBA,IBA IEA,IBA,IBA,IBA,IBA IEA,IBA,IBA,IBA,IBA,IBA	ENSBTAG00000007583	FALSE	KRT14
query_1	TRUE	7.19374e-09	86	210	13	0.0619048	0.151163	GO:0045103	GO:BP	intermediate filament-based process	18832	11663	GO:0009987	IBA,IBA,IBA,IBA IEA,IBA,IBA,IBA,IBA IEA,IBA,IBA,IBA,IBA,IBA	ENSBTAG00000050581	FALSE
query_1	TRUE	7.19374e-09	86	210	13	0.0619048	0.151163	GO:0045103	GO:BP	intermediate filament-based process	18832	11663	GO:0009987	IBA,IBA,IBA,IBA IEA,IBA,IBA,IBA,IBA IEA,IBA,IBA,IBA,IBA,IBA	ENSBTAG00000047165	FALSE	KRT9
query_1	TRUE	7.19374e-09	86	210	13	0.0619048	0.151163	GO:0045103	GO:BP	intermediate filament-based process	18832	11663	GO:0009987	IBA,IBA,IBA,IBA IEA,IBA,IBA,IBA,IBA IEA,IBA,IBA,IBA,IBA,IBA	ENSBTAG00000033766	FALSE	KRT16
query_1	TRUE	7.19374e-09	86	210	13	0.0619048	0.151163	GO:0045103	GO:BP	intermediate filament-based process	18832	11663	GO:0009987	IBA,IBA,IBA,IBA IEA,IBA,IBA,IBA,IBA IEA,IBA,IBA,IBA,IBA,IBA	ENSBTAG00000013685	FALSE	KRT31
query_1	TRUE	7.19374e-09	86	210	13	0.0619048	0.151163	GO:0045103	GO:BP	intermediate filament-based process	18832	11663	GO:0009987	IBA,IBA,IBA,IBA IEA,IBA,IBA,IBA,IBA IEA,IBA,IBA,IBA,IBA,IBA	ENSBTAG00000000573	FALSE	KRT37
query_1	TRUE	7.19374e-09	86	210	13	0.0619048	0.151163	GO:0045103	GO:BP	intermediate filament-based process	18832	11663	GO:0009987	IBA,IBA,IBA,IBA IEA,IBA,IBA,IBA,IBA IEA,IBA,IBA,IBA,IBA,IBA	ENSBTAG00000046124	FALSE	KRT36
query_1	TRUE	7.19374e-09	86	210	13	0.0619048	0.151163	GO:0045103	GO:BP	intermediate filament-based process	18832	11663	GO:0009987	IBA,IBA,IBA,IBA IEA,IBA,IBA,IBA,IBA IEA,IBA,IBA,IBA,IBA,IBA	ENSBTAG00000006806	FALSE	KRT17
query_1	TRUE	7.19374e-09	86	210	13	0.0619048	0.151163	GO:0045103	GO:BP	intermediate filament-based process	18832	11663	GO:0009987	IBA,IBA,IBA,IBA IEA,IBA,IBA,IBA,IBA IEA,IBA,IBA,IBA,IBA,IBA	ENSBTAG00000047262	FALSE	KRT42
query_1	TRUE	7.19374e-09	86	210	13	0.0619048	0.151163	GO:0045103	GO:BP	intermediate filament-based process	18832	11663	GO:0009987	IBA,IBA,IBA,IBA IEA,IBA,IBA,IBA,IBA IEA,IBA,IBA,IBA,IBA,IBA	ENSBTAG00000004905	FALSE	KRT19
query_1	TRUE	7.19374e-09	86	210	13	0.0619048	0.151163	GO:0045103	GO:BP	intermediate filament-based process	18832	11663	GO:0009987	IBA,IBA,IBA,IBA IEA,IBA,IBA,IBA,IBA IEA,IBA,IBA,IBA,IBA,IBA	ENSBTAG00000004903	FALSE	KRT15
query_1	TRUE	7.19374e-09	86	210	13	0.0619048	0.151163	GO:0045103	GO:BP	intermediate filament-based process	18832	11663	GO:0009987	IBA,IBA,IBA,IBA IEA,IBA,IBA,IBA,IBA IEA,IBA,IBA,IBA,IBA,IBA	ENSBTAG00000037553	FALSE	KRT33A
query_1	TRUE	7.19374e-09	86	210	13	0.0619048	0.151163	GO:0045103	GO:BP	intermediate filament-based process	18832	11663	GO:0009987	IBA,IBA,IBA,IBA IEA,IBA,IBA,IBA,IBA IEA,IBA,IBA,IBA,IBA,IBA	ENSBTAG00000016384	FALSE	KRT32
query_1	TRUE	7.19374e-09	85	210	13	0.0619048	0.152941	GO:0045104	GO:BP	intermediate filament cytoskeleton organization	18832	11664	GO:0007010, GO:0045103	IBA,IBA,IBA,IBA IEA,IBA,IBA,IBA,IBA IEA,IBA,IBA,IBA,IBA,IBA	ENSBTAG00000007583	FALSE	KRT14
query_1	TRUE	7.19374e-09	85	210	13	0.0619048	0.152941	GO:0045104	GO:BP	intermediate filament cytoskeleton organization	18832	11664	GO:0007010, GO:0045103	IBA,IBA,IBA,IBA IEA,IBA,IBA,IBA,IBA IEA,IBA,IBA,IBA,IBA,IBA	ENSBTAG00000050581	FALSE
query_1	TRUE	7.19374e-09	85	210	13	0.0619048	0.152941	GO:0045104	GO:BP	intermediate filament cytoskeleton organization	18832	11664	GO:0007010, GO:0045103	IBA,IBA,IBA,IBA IEA,IBA,IBA,IBA,IBA IEA,IBA,IBA,IBA,IBA,IBA	ENSBTAG00000047165	FALSE	KRT9
query_1	TRUE	7.19374e-09	85	210	13	0.0619048	0.152941	GO:0045104	GO:BP	intermediate filament cytoskeleton organization	18832	11664	GO:0007010, GO:0045103	IBA,IBA,IBA,IBA IEA,IBA,IBA,IBA,IBA IEA,IBA,IBA,IBA,IBA,IBA	ENSBTAG00000033766	FALSE	KRT16
query_1	TRUE	7.19374e-09	85	210	13	0.0619048	0.152941	GO:0045104	GO:BP	intermediate filament cytoskeleton organization	18832	11664	GO:0007010, GO:0045103	IBA,IBA,IBA,IBA IEA,IBA,IBA,IBA,IBA IEA,IBA,IBA,IBA,IBA,IBA	ENSBTAG00000013685	FALSE	KRT31
query_1	TRUE	7.19374e-09	85	210	13	0.0619048	0.152941	GO:0045104	GO:BP	intermediate filament cytoskeleton organization	18832	11664	GO:0007010, GO:0045103	IBA,IBA,IBA,IBA IEA,IBA,IBA,IBA,IBA IEA,IBA,IBA,IBA,IBA,IBA	ENSBTAG00000000573	FALSE	KRT37
query_1	TRUE	7.19374e-09	85	210	13	0.0619048	0.152941	GO:0045104	GO:BP	intermediate filament cytoskeleton organization	18832	11664	GO:0007010, GO:0045103	IBA,IBA,IBA,IBA IEA,IBA,IBA,IBA,IBA IEA,IBA,IBA,IBA,IBA,IBA	ENSBTAG00000046124	FALSE	KRT36
query_1	TRUE	7.19374e-09	85	210	13	0.0619048	0.152941	GO:0045104	GO:BP	intermediate filament cytoskeleton organization	18832	11664	GO:0007010, GO:0045103	IBA,IBA,IBA,IBA IEA,IBA,IBA,IBA,IBA IEA,IBA,IBA,IBA,IBA,IBA	ENSBTAG00000006806	FALSE	KRT17
query_1	TRUE	7.19374e-09	85	210	13	0.0619048	0.152941	GO:0045104	GO:BP	intermediate filament cytoskeleton organization	18832	11664	GO:0007010, GO:0045103	IBA,IBA,IBA,IBA IEA,IBA,IBA,IBA,IBA IEA,IBA,IBA,IBA,IBA,IBA	ENSBTAG00000047262	FALSE	KRT42
query_1	TRUE	7.19374e-09	85	210	13	0.0619048	0.152941	GO:0045104	GO:BP	intermediate filament cytoskeleton organization	18832	11664	GO:0007010, GO:0045103	IBA,IBA,IBA,IBA IEA,IBA,IBA,IBA,IBA IEA,IBA,IBA,IBA,IBA,IBA	ENSBTAG00000004905	FALSE	KRT19
query_1	TRUE	7.19374e-09	85	210	13	0.0619048	0.152941	GO:0045104	GO:BP	intermediate filament cytoskeleton organization	18832	11664	GO:0007010, GO:0045103	IBA,IBA,IBA,IBA IEA,IBA,IBA,IBA,IBA IEA,IBA,IBA,IBA,IBA,IBA	ENSBTAG00000004903	FALSE	KRT15
query_1	TRUE	7.19374e-09	85	210	13	0.0619048	0.152941	GO:0045104	GO:BP	intermediate filament cytoskeleton organization	18832	11664	GO:0007010, GO:0045103	IBA,IBA,IBA,IBA IEA,IBA,IBA,IBA,IBA IEA,IBA,IBA,IBA,IBA,IBA	ENSBTAG00000037553	FALSE	KRT33A
query_1	TRUE	7.19374e-09	85	210	13	0.0619048	0.152941	GO:0045104	GO:BP	intermediate filament cytoskeleton organization	18832	11664	GO:0007010, GO:0045103	IBA,IBA,IBA,IBA IEA,IBA,IBA,IBA,IBA IEA,IBA,IBA,IBA,IBA,IBA	ENSBTAG00000016384	FALSE	KRT32
query_1	TRUE	5.10172e-08	6431	210	117	0.557143	0.0181931	GO:0071840	GO:BP	cellular component organization or biogenesis	18832	17446	GO:0009987	IEA,IEA,IEA,IMP,IDA,IMP IBA,IBA IEA,IEA,IEA,IEA,IGI,IEA,IEA,IBA,IEA,IBA IEA,IBA IEA,IEA,IBA,IEA,IEA,IEA,IEA,IEA,IEA,IBA IEA,IEA,IBA IEA,IBA IEA,IEA,IEA,IEA,IEA,IEA,IEA,IBA,IEA,IEA,IEA,IBA,IBA IEA,IEA,IBA,IEA,IDA IMP IBA IEA,IBA IEA,IEA,IBA IEA,IBA IEA,ISS IEA,IEA,IBA IEA,ISS IBA IEA,IEA,IBA IEA,IEA,IEA,IMP,IBA IEA,IBA,IEA,IBA IEA,IBA,IDA IMP IGI IBA,IEA,IEA,IEA,IBA IEA,IBA,IBA IEA,IBA,IBA,IBA,IBA…	ENSBTAG00000007173	FALSE	PDGFRA
query_1	TRUE	5.10172e-08	6431	210	117	0.557143	0.0181931	GO:0071840	GO:BP	cellular component organization or biogenesis	18832	17446	GO:0009987	IEA,IEA,IEA,IMP,IDA,IMP IBA,IBA IEA,IEA,IEA,IEA,IGI,IEA,IEA,IBA,IEA,IBA IEA,IBA IEA,IEA,IBA,IEA,IEA,IEA,IEA,IEA,IEA,IBA IEA,IEA,IBA IEA,IBA IEA,IEA,IEA,IEA,IEA,IEA,IEA,IBA,IEA,IEA,IEA,IBA,IBA IEA,IEA,IBA,IEA,IDA IMP IBA IEA,IBA IEA,IEA,IBA IEA,IBA IEA,ISS IEA,IEA,IBA IEA,ISS IBA IEA,IEA,IBA IEA,IEA,IEA,IMP,IBA IEA,IBA,IEA,IBA IEA,IBA,IDA IMP IGI IBA,IEA,IEA,IEA,IBA IEA,IBA,IBA IEA,IBA,IBA,IBA,IBA…	ENSBTAG00000060229	FALSE	U6
query_1	TRUE	5.10172e-08	6431	210	117	0.557143	0.0181931	GO:0071840	GO:BP	cellular component organization or biogenesis	18832	17446	GO:0009987	IEA,IEA,IEA,IMP,IDA,IMP IBA,IBA IEA,IEA,IEA,IEA,IGI,IEA,IEA,IBA,IEA,IBA IEA,IBA IEA,IEA,IBA,IEA,IEA,IEA,IEA,IEA,IEA,IBA IEA,IEA,IBA IEA,IBA IEA,IEA,IEA,IEA,IEA,IEA,IEA,IBA,IEA,IEA,IEA,IBA,IBA IEA,IEA,IBA,IEA,IDA IMP IBA IEA,IBA IEA,IEA,IBA IEA,IBA IEA,ISS IEA,IEA,IBA IEA,ISS IBA IEA,IEA,IBA IEA,IEA,IEA,IMP,IBA IEA,IBA,IEA,IBA IEA,IBA,IDA IMP IGI IBA,IEA,IEA,IEA,IBA IEA,IBA,IBA IEA,IBA,IBA,IBA,IBA…	ENSBTAG00000057059	FALSE	U6
query_1	TRUE	5.10172e-08	6431	210	117	0.557143	0.0181931	GO:0071840	GO:BP	cellular component organization or biogenesis	18832	17446	GO:0009987	IEA,IEA,IEA,IMP,IDA,IMP IBA,IBA IEA,IEA,IEA,IEA,IGI,IEA,IEA,IBA,IEA,IBA IEA,IBA IEA,IEA,IBA,IEA,IEA,IEA,IEA,IEA,IEA,IBA IEA,IEA,IBA IEA,IBA IEA,IEA,IEA,IEA,IEA,IEA,IEA,IBA,IEA,IEA,IEA,IBA,IBA IEA,IEA,IBA,IEA,IDA IMP IBA IEA,IBA IEA,IEA,IBA IEA,IBA IEA,ISS IEA,IEA,IBA IEA,ISS IBA IEA,IEA,IBA IEA,IEA,IEA,IMP,IBA IEA,IBA,IEA,IBA IEA,IBA,IDA IMP IGI IBA,IEA,IEA,IEA,IBA IEA,IBA,IBA IEA,IBA,IBA,IBA,IBA…	ENSBTAG00000004059	FALSE	SOAT1
query_1	TRUE	5.10172e-08	6431	210	117	0.557143	0.0181931	GO:0071840	GO:BP	cellular component organization or biogenesis	18832	17446	GO:0009987	IEA,IEA,IEA,IMP,IDA,IMP IBA,IBA IEA,IEA,IEA,IEA,IGI,IEA,IEA,IBA,IEA,IBA IEA,IBA IEA,IEA,IBA,IEA,IEA,IEA,IEA,IEA,IEA,IBA IEA,IEA,IBA IEA,IBA IEA,IEA,IEA,IEA,IEA,IEA,IEA,IBA,IEA,IEA,IEA,IBA,IBA IEA,IEA,IBA,IEA,IDA IMP IBA IEA,IBA IEA,IEA,IBA IEA,IBA IEA,ISS IEA,IEA,IBA IEA,ISS IBA IEA,IEA,IBA IEA,IEA,IEA,IMP,IBA IEA,IBA,IEA,IBA IEA,IBA,IDA IMP IGI IBA,IEA,IEA,IEA,IBA IEA,IBA,IBA IEA,IBA,IBA,IBA,IBA…	ENSBTAG00000002167	FALSE	NPHS2
query_1	TRUE	5.10172e-08	6431	210	117	0.557143	0.0181931	GO:0071840	GO:BP	cellular component organization or biogenesis	18832	17446	GO:0009987	IEA,IEA,IEA,IMP,IDA,IMP IBA,IBA IEA,IEA,IEA,IEA,IGI,IEA,IEA,IBA,IEA,IBA IEA,IBA IEA,IEA,IBA,IEA,IEA,IEA,IEA,IEA,IEA,IBA IEA,IEA,IBA IEA,IBA IEA,IEA,IEA,IEA,IEA,IEA,IEA,IBA,IEA,IEA,IEA,IBA,IBA IEA,IEA,IBA,IEA,IDA IMP IBA IEA,IBA IEA,IEA,IBA IEA,IBA IEA,ISS IEA,IEA,IBA IEA,ISS IBA IEA,IEA,IBA IEA,IEA,IEA,IMP,IBA IEA,IBA,IEA,IBA IEA,IBA,IDA IMP IGI IBA,IEA,IEA,IEA,IBA IEA,IBA,IBA IEA,IBA,IBA,IBA,IBA…	ENSBTAG00000002407	FALSE	TDRD5
query_1	TRUE	5.10172e-08	6431	210	117	0.557143	0.0181931	GO:0071840	GO:BP	cellular component organization or biogenesis	18832	17446	GO:0009987	IEA,IEA,IEA,IMP,IDA,IMP IBA,IBA IEA,IEA,IEA,IEA,IGI,IEA,IEA,IBA,IEA,IBA IEA,IBA IEA,IEA,IBA,IEA,IEA,IEA,IEA,IEA,IEA,IBA IEA,IEA,IBA IEA,IBA IEA,IEA,IEA,IEA,IEA,IEA,IEA,IBA,IEA,IEA,IEA,IBA,IBA IEA,IEA,IBA,IEA,IDA IMP IBA IEA,IBA IEA,IEA,IBA IEA,IBA IEA,ISS IEA,IEA,IBA IEA,ISS IBA IEA,IEA,IBA IEA,IEA,IEA,IMP,IBA IEA,IBA,IEA,IBA IEA,IBA,IDA IMP IGI IBA,IEA,IEA,IEA,IBA IEA,IBA,IBA IEA,IBA,IBA,IBA,IBA…	ENSBTAG00000035230	FALSE	TOR1AIP2
query_1	TRUE	5.10172e-08	6431	210	117	0.557143	0.0181931	GO:0071840	GO:BP	cellular component organization or biogenesis	18832	17446	GO:0009987	IEA,IEA,IEA,IMP,IDA,IMP IBA,IBA IEA,IEA,IEA,IEA,IGI,IEA,IEA,IBA,IEA,IBA IEA,IBA IEA,IEA,IBA,IEA,IEA,IEA,IEA,IEA,IEA,IBA IEA,IEA,IBA IEA,IBA IEA,IEA,IEA,IEA,IEA,IEA,IEA,IBA,IEA,IEA,IEA,IBA,IBA IEA,IEA,IBA,IEA,IDA IMP IBA IEA,IBA IEA,IEA,IBA IEA,IBA IEA,ISS IEA,IEA,IBA IEA,ISS IBA IEA,IEA,IBA IEA,IEA,IEA,IMP,IBA IEA,IBA,IEA,IBA IEA,IBA,IDA IMP IGI IBA,IEA,IEA,IEA,IBA IEA,IBA,IBA IEA,IBA,IBA,IBA,IBA…	ENSBTAG00000035226	FALSE	TOR1AIP1
query_1	TRUE	5.10172e-08	6431	210	117	0.557143	0.0181931	GO:0071840	GO:BP	cellular component organization or biogenesis	18832	17446	GO:0009987	IEA,IEA,IEA,IMP,IDA,IMP IBA,IBA IEA,IEA,IEA,IEA,IGI,IEA,IEA,IBA,IEA,IBA IEA,IBA IEA,IEA,IBA,IEA,IEA,IEA,IEA,IEA,IEA,IBA IEA,IEA,IBA IEA,IBA IEA,IEA,IEA,IEA,IEA,IEA,IEA,IBA,IEA,IEA,IEA,IBA,IBA IEA,IEA,IBA,IEA,IDA IMP IBA IEA,IBA IEA,IEA,IBA IEA,IBA IEA,ISS IEA,IEA,IBA IEA,ISS IBA IEA,IEA,IBA IEA,IEA,IEA,IMP,IBA IEA,IBA,IEA,IBA IEA,IBA,IDA IMP IGI IBA,IEA,IEA,IEA,IBA IEA,IBA,IBA IEA,IBA,IBA,IBA,IBA…	ENSBTAG00000008082	FALSE	CEP350
query_1	TRUE	5.10172e-08	6431	210	117	0.557143	0.0181931	GO:0071840	GO:BP	cellular component organization or biogenesis	18832	17446	GO:0009987	IEA,IEA,IEA,IMP,IDA,IMP IBA,IBA IEA,IEA,IEA,IEA,IGI,IEA,IEA,IBA,IEA,IBA IEA,IBA IEA,IEA,IBA,IEA,IEA,IEA,IEA,IEA,IEA,IBA IEA,IEA,IBA IEA,IBA IEA,IEA,IEA,IEA,IEA,IEA,IEA,IBA,IEA,IEA,IEA,IBA,IBA IEA,IEA,IBA,IEA,IDA IMP IBA IEA,IBA IEA,IEA,IBA IEA,IBA IEA,ISS IEA,IEA,IBA IEA,ISS IBA IEA,IEA,IBA IEA,IEA,IEA,IMP,IBA IEA,IBA,IEA,IBA IEA,IBA,IDA IMP IGI IBA,IEA,IEA,IEA,IBA IEA,IBA,IBA IEA,IBA,IBA,IBA,IBA…	ENSBTAG00000014191	FALSE	QSOX1
query_1	TRUE	5.10172e-08	6431	210	117	0.557143	0.0181931	GO:0071840	GO:BP	cellular component organization or biogenesis	18832	17446	GO:0009987	IEA,IEA,IEA,IMP,IDA,IMP IBA,IBA IEA,IEA,IEA,IEA,IGI,IEA,IEA,IBA,IEA,IBA IEA,IBA IEA,IEA,IBA,IEA,IEA,IEA,IEA,IEA,IEA,IBA IEA,IEA,IBA IEA,IBA IEA,IEA,IEA,IEA,IEA,IEA,IEA,IBA,IEA,IEA,IEA,IBA,IBA IEA,IEA,IBA,IEA,IDA IMP IBA IEA,IBA IEA,IEA,IBA IEA,IBA IEA,ISS IEA,IEA,IBA IEA,ISS IBA IEA,IEA,IBA IEA,IEA,IEA,IMP,IBA IEA,IBA,IEA,IBA IEA,IBA,IDA IMP IGI IBA,IEA,IEA,IEA,IBA IEA,IBA,IBA IEA,IBA,IBA,IBA,IBA…	ENSBTAG00000003992	FALSE	LHX4
query_1	TRUE	5.10172e-08	6431	210	117	0.557143	0.0181931	GO:0071840	GO:BP	cellular component organization or biogenesis	18832	17446	GO:0009987	IEA,IEA,IEA,IMP,IDA,IMP IBA,IBA IEA,IEA,IEA,IEA,IGI,IEA,IEA,IBA,IEA,IBA IEA,IBA IEA,IEA,IBA,IEA,IEA,IEA,IEA,IEA,IEA,IBA IEA,IEA,IBA IEA,IBA IEA,IEA,IEA,IEA,IEA,IEA,IEA,IBA,IEA,IEA,IEA,IBA,IBA IEA,IEA,IBA,IEA,IDA IMP IBA IEA,IBA IEA,IEA,IBA IEA,IBA IEA,ISS IEA,IEA,IBA IEA,ISS IBA IEA,IEA,IBA IEA,IEA,IEA,IMP,IBA IEA,IBA,IEA,IBA IEA,IBA,IDA IMP IGI IBA,IEA,IEA,IEA,IBA IEA,IBA,IBA IEA,IBA,IBA,IBA,IBA…	ENSBTAG00000067328	FALSE	U6
query_1	TRUE	5.10172e-08	6431	210	117	0.557143	0.0181931	GO:0071840	GO:BP	cellular component organization or biogenesis	18832	17446	GO:0009987	IEA,IEA,IEA,IMP,IDA,IMP IBA,IBA IEA,IEA,IEA,IEA,IGI,IEA,IEA,IBA,IEA,IBA IEA,IBA IEA,IEA,IBA,IEA,IEA,IEA,IEA,IEA,IEA,IBA IEA,IEA,IBA IEA,IBA IEA,IEA,IEA,IEA,IEA,IEA,IEA,IBA,IEA,IEA,IEA,IBA,IBA IEA,IEA,IBA,IEA,IDA IMP IBA IEA,IBA IEA,IEA,IBA IEA,IBA IEA,ISS IEA,IEA,IBA IEA,ISS IBA IEA,IEA,IBA IEA,IEA,IEA,IMP,IBA IEA,IBA,IEA,IBA IEA,IBA,IDA IMP IGI IBA,IEA,IEA,IEA,IBA IEA,IBA,IBA IEA,IBA,IBA,IBA,IBA…	ENSBTAG00000015805	FALSE	SIPA1L1
query_1	TRUE	5.10172e-08	6431	210	117	0.557143	0.0181931	GO:0071840	GO:BP	cellular component organization or biogenesis	18832	17446	GO:0009987	IEA,IEA,IEA,IMP,IDA,IMP IBA,IBA IEA,IEA,IEA,IEA,IGI,IEA,IEA,IBA,IEA,IBA IEA,IBA IEA,IEA,IBA,IEA,IEA,IEA,IEA,IEA,IEA,IBA IEA,IEA,IBA IEA,IBA IEA,IEA,IEA,IEA,IEA,IEA,IEA,IBA,IEA,IEA,IEA,IBA,IBA IEA,IEA,IBA,IEA,IDA IMP IBA IEA,IBA IEA,IEA,IBA IEA,IBA IEA,ISS IEA,IEA,IBA IEA,ISS IBA IEA,IEA,IBA IEA,IEA,IEA,IMP,IBA IEA,IBA,IEA,IBA IEA,IBA,IDA IMP IGI IBA,IEA,IEA,IEA,IBA IEA,IBA,IBA IEA,IBA,IBA,IBA,IBA…	ENSBTAG00000014633	FALSE	ABCD4
query_1	TRUE	5.10172e-08	6431	210	117	0.557143	0.0181931	GO:0071840	GO:BP	cellular component organization or biogenesis	18832	17446	GO:0009987	IEA,IEA,IEA,IMP,IDA,IMP IBA,IBA IEA,IEA,IEA,IEA,IGI,IEA,IEA,IBA,IEA,IBA IEA,IBA IEA,IEA,IBA,IEA,IEA,IEA,IEA,IEA,IEA,IBA IEA,IEA,IBA IEA,IBA IEA,IEA,IEA,IEA,IEA,IEA,IEA,IBA,IEA,IEA,IEA,IBA,IBA IEA,IEA,IBA,IEA,IDA IMP IBA IEA,IBA IEA,IEA,IBA IEA,IBA IEA,ISS IEA,IEA,IBA IEA,ISS IBA IEA,IEA,IBA IEA,IEA,IEA,IMP,IBA IEA,IBA,IEA,IBA IEA,IBA,IDA IMP IGI IBA,IEA,IEA,IEA,IBA IEA,IBA,IBA IEA,IBA,IBA,IBA,IBA…	ENSBTAG00000021955	FALSE	NPC2
query_1	TRUE	5.10172e-08	6431	210	117	0.557143	0.0181931	GO:0071840	GO:BP	cellular component organization or biogenesis	18832	17446	GO:0009987	IEA,IEA,IEA,IMP,IDA,IMP IBA,IBA IEA,IEA,IEA,IEA,IGI,IEA,IEA,IBA,IEA,IBA IEA,IBA IEA,IEA,IBA,IEA,IEA,IEA,IEA,IEA,IEA,IBA IEA,IEA,IBA IEA,IBA IEA,IEA,IEA,IEA,IEA,IEA,IEA,IBA,IEA,IEA,IEA,IBA,IBA IEA,IEA,IBA,IEA,IDA IMP IBA IEA,IBA IEA,IEA,IBA IEA,IBA IEA,ISS IEA,IEA,IBA IEA,ISS IBA IEA,IEA,IBA IEA,IEA,IEA,IMP,IBA IEA,IBA,IEA,IBA IEA,IBA,IDA IMP IGI IBA,IEA,IEA,IEA,IBA IEA,IBA,IBA IEA,IBA,IBA,IBA,IBA…	ENSBTAG00000021956	FALSE	ISCA2
query_1	TRUE	5.10172e-08	6431	210	117	0.557143	0.0181931	GO:0071840	GO:BP	cellular component organization or biogenesis	18832	17446	GO:0009987	IEA,IEA,IEA,IMP,IDA,IMP IBA,IBA IEA,IEA,IEA,IEA,IGI,IEA,IEA,IBA,IEA,IBA IEA,IBA IEA,IEA,IBA,IEA,IEA,IEA,IEA,IEA,IEA,IBA IEA,IEA,IBA IEA,IBA IEA,IEA,IEA,IEA,IEA,IEA,IEA,IBA,IEA,IEA,IEA,IBA,IBA IEA,IEA,IBA,IEA,IDA IMP IBA IEA,IBA IEA,IEA,IBA IEA,IBA IEA,ISS IEA,IEA,IBA IEA,ISS IBA IEA,IEA,IBA IEA,IEA,IEA,IMP,IBA IEA,IBA,IEA,IBA IEA,IBA,IDA IMP IGI IBA,IEA,IEA,IEA,IBA IEA,IBA,IBA IEA,IBA,IBA,IBA,IBA…	ENSBTAG00000021957	FALSE	LTBP2
query_1	TRUE	5.10172e-08	6431	210	117	0.557143	0.0181931	GO:0071840	GO:BP	cellular component organization or biogenesis	18832	17446	GO:0009987	IEA,IEA,IEA,IMP,IDA,IMP IBA,IBA IEA,IEA,IEA,IEA,IGI,IEA,IEA,IBA,IEA,IBA IEA,IBA IEA,IEA,IBA,IEA,IEA,IEA,IEA,IEA,IEA,IBA IEA,IEA,IBA IEA,IBA IEA,IEA,IEA,IEA,IEA,IEA,IEA,IBA,IEA,IEA,IEA,IBA,IBA IEA,IEA,IBA,IEA,IDA IMP IBA IEA,IBA IEA,IEA,IBA IEA,IBA IEA,ISS IEA,IEA,IBA IEA,ISS IBA IEA,IEA,IBA IEA,IEA,IEA,IMP,IBA IEA,IBA,IEA,IBA IEA,IBA,IDA IMP IGI IBA,IEA,IEA,IEA,IBA IEA,IBA,IBA IEA,IBA,IBA,IBA,IBA…	ENSBTAG00000020381	FALSE	FCF1
query_1	TRUE	5.10172e-08	6431	210	117	0.557143	0.0181931	GO:0071840	GO:BP	cellular component organization or biogenesis	18832	17446	GO:0009987	IEA,IEA,IEA,IMP,IDA,IMP IBA,IBA IEA,IEA,IEA,IEA,IGI,IEA,IEA,IBA,IEA,IBA IEA,IBA IEA,IEA,IBA,IEA,IEA,IEA,IEA,IEA,IEA,IBA IEA,IEA,IBA IEA,IBA IEA,IEA,IEA,IEA,IEA,IEA,IEA,IBA,IEA,IEA,IEA,IBA,IBA IEA,IEA,IBA,IEA,IDA IMP IBA IEA,IBA IEA,IEA,IBA IEA,IBA IEA,ISS IEA,IEA,IBA IEA,ISS IBA IEA,IEA,IBA IEA,IEA,IEA,IMP,IBA IEA,IBA,IEA,IBA IEA,IBA,IDA IMP IGI IBA,IEA,IEA,IEA,IBA IEA,IBA,IBA IEA,IBA,IBA,IBA,IBA…	ENSBTAG00000008287	FALSE	YLPM1
query_1	TRUE	5.10172e-08	6431	210	117	0.557143	0.0181931	GO:0071840	GO:BP	cellular component organization or biogenesis	18832	17446	GO:0009987	IEA,IEA,IEA,IMP,IDA,IMP IBA,IBA IEA,IEA,IEA,IEA,IGI,IEA,IEA,IBA,IEA,IBA IEA,IBA IEA,IEA,IBA,IEA,IEA,IEA,IEA,IEA,IEA,IBA IEA,IEA,IBA IEA,IBA IEA,IEA,IEA,IEA,IEA,IEA,IEA,IBA,IEA,IEA,IEA,IBA,IBA IEA,IEA,IBA,IEA,IDA IMP IBA IEA,IBA IEA,IEA,IBA IEA,IBA IEA,ISS IEA,IEA,IBA IEA,ISS IBA IEA,IEA,IBA IEA,IEA,IEA,IMP,IBA IEA,IBA,IEA,IBA IEA,IBA,IDA IMP IGI IBA,IEA,IEA,IEA,IBA IEA,IBA,IBA IEA,IBA,IBA,IBA,IBA…	ENSBTAG00000005694	FALSE	TMED10
query_1	TRUE	5.10172e-08	6431	210	117	0.557143	0.0181931	GO:0071840	GO:BP	cellular component organization or biogenesis	18832	17446	GO:0009987	IEA,IEA,IEA,IMP,IDA,IMP IBA,IBA IEA,IEA,IEA,IEA,IGI,IEA,IEA,IBA,IEA,IBA IEA,IBA IEA,IEA,IBA,IEA,IEA,IEA,IEA,IEA,IEA,IBA IEA,IEA,IBA IEA,IBA IEA,IEA,IEA,IEA,IEA,IEA,IEA,IBA,IEA,IEA,IEA,IBA,IBA IEA,IEA,IBA,IEA,IDA IMP IBA IEA,IBA IEA,IEA,IBA IEA,IBA IEA,ISS IEA,IEA,IBA IEA,ISS IBA IEA,IEA,IBA IEA,IEA,IEA,IMP,IBA IEA,IBA,IEA,IBA IEA,IBA,IDA IMP IGI IBA,IEA,IEA,IEA,IBA IEA,IBA,IBA IEA,IBA,IBA,IBA,IBA…	ENSBTAG00000043732	FALSE	U2
query_1	TRUE	5.10172e-08	6431	210	117	0.557143	0.0181931	GO:0071840	GO:BP	cellular component organization or biogenesis	18832	17446	GO:0009987	IEA,IEA,IEA,IMP,IDA,IMP IBA,IBA IEA,IEA,IEA,IEA,IGI,IEA,IEA,IBA,IEA,IBA IEA,IBA IEA,IEA,IBA,IEA,IEA,IEA,IEA,IEA,IEA,IBA IEA,IEA,IBA IEA,IBA IEA,IEA,IEA,IEA,IEA,IEA,IEA,IBA,IEA,IEA,IEA,IBA,IBA IEA,IEA,IBA,IEA,IDA IMP IBA IEA,IBA IEA,IEA,IBA IEA,IBA IEA,ISS IEA,IEA,IBA IEA,ISS IBA IEA,IEA,IBA IEA,IEA,IEA,IMP,IBA IEA,IBA,IEA,IBA IEA,IBA,IDA IMP IGI IBA,IEA,IEA,IEA,IBA IEA,IBA,IBA IEA,IBA,IBA,IBA,IBA…	ENSBTAG00000019279	FALSE	MLH3
query_1	TRUE	5.10172e-08	6431	210	117	0.557143	0.0181931	GO:0071840	GO:BP	cellular component organization or biogenesis	18832	17446	GO:0009987	IEA,IEA,IEA,IMP,IDA,IMP IBA,IBA IEA,IEA,IEA,IEA,IGI,IEA,IEA,IBA,IEA,IBA IEA,IBA IEA,IEA,IBA,IEA,IEA,IEA,IEA,IEA,IEA,IBA IEA,IEA,IBA IEA,IBA IEA,IEA,IEA,IEA,IEA,IEA,IEA,IBA,IEA,IEA,IEA,IBA,IBA IEA,IEA,IBA,IEA,IDA IMP IBA IEA,IBA IEA,IEA,IBA IEA,IBA IEA,ISS IEA,IEA,IBA IEA,ISS IBA IEA,IEA,IBA IEA,IEA,IEA,IMP,IBA IEA,IBA,IEA,IBA IEA,IBA,IDA IMP IGI IBA,IEA,IEA,IEA,IBA IEA,IBA,IBA IEA,IBA,IBA,IBA,IBA…	ENSBTAG00000011657	FALSE
query_1	TRUE	5.10172e-08	6431	210	117	0.557143	0.0181931	GO:0071840	GO:BP	cellular component organization or biogenesis	18832	17446	GO:0009987	IEA,IEA,IEA,IMP,IDA,IMP IBA,IBA IEA,IEA,IEA,IEA,IGI,IEA,IEA,IBA,IEA,IBA IEA,IBA IEA,IEA,IBA,IEA,IEA,IEA,IEA,IEA,IEA,IBA IEA,IEA,IBA IEA,IBA IEA,IEA,IEA,IEA,IEA,IEA,IEA,IBA,IEA,IEA,IEA,IBA,IBA IEA,IEA,IBA,IEA,IDA IMP IBA IEA,IBA IEA,IEA,IBA IEA,IBA IEA,ISS IEA,IEA,IBA IEA,ISS IBA IEA,IEA,IBA IEA,IEA,IEA,IMP,IBA IEA,IBA,IEA,IBA IEA,IBA,IDA IMP IGI IBA,IEA,IEA,IEA,IBA IEA,IBA,IBA IEA,IBA,IBA,IBA,IBA…	ENSBTAG00000051910	FALSE	FGF10
query_1	TRUE	5.10172e-08	6431	210	117	0.557143	0.0181931	GO:0071840	GO:BP	cellular component organization or biogenesis	18832	17446	GO:0009987	IEA,IEA,IEA,IMP,IDA,IMP IBA,IBA IEA,IEA,IEA,IEA,IGI,IEA,IEA,IBA,IEA,IBA IEA,IBA IEA,IEA,IBA,IEA,IEA,IEA,IEA,IEA,IEA,IBA IEA,IEA,IBA IEA,IBA IEA,IEA,IEA,IEA,IEA,IEA,IEA,IBA,IEA,IEA,IEA,IBA,IBA IEA,IEA,IBA,IEA,IDA IMP IBA IEA,IBA IEA,IEA,IBA IEA,IBA IEA,ISS IEA,IEA,IBA IEA,ISS IBA IEA,IEA,IBA IEA,IEA,IEA,IMP,IBA IEA,IBA,IEA,IBA IEA,IBA,IDA IMP IGI IBA,IEA,IEA,IEA,IBA IEA,IBA,IBA IEA,IBA,IBA,IBA,IBA…	ENSBTAG00000066520	FALSE	U6
query_1	TRUE	5.10172e-08	6431	210	117	0.557143	0.0181931	GO:0071840	GO:BP	cellular component organization or biogenesis	18832	17446	GO:0009987	IEA,IEA,IEA,IMP,IDA,IMP IBA,IBA IEA,IEA,IEA,IEA,IGI,IEA,IEA,IBA,IEA,IBA IEA,IBA IEA,IEA,IBA,IEA,IEA,IEA,IEA,IEA,IEA,IBA IEA,IEA,IBA IEA,IBA IEA,IEA,IEA,IEA,IEA,IEA,IEA,IBA,IEA,IEA,IEA,IBA,IBA IEA,IEA,IBA,IEA,IDA IMP IBA IEA,IBA IEA,IEA,IBA IEA,IBA IEA,ISS IEA,IEA,IBA IEA,ISS IBA IEA,IEA,IBA IEA,IEA,IEA,IMP,IBA IEA,IBA,IEA,IBA IEA,IBA,IDA IMP IGI IBA,IEA,IEA,IEA,IBA IEA,IBA,IBA IEA,IBA,IBA,IBA,IBA…	ENSBTAG00000020679	FALSE	CNTN1
query_1	TRUE	5.10172e-08	6431	210	117	0.557143	0.0181931	GO:0071840	GO:BP	cellular component organization or biogenesis	18832	17446	GO:0009987	IEA,IEA,IEA,IMP,IDA,IMP IBA,IBA IEA,IEA,IEA,IEA,IGI,IEA,IEA,IBA,IEA,IBA IEA,IBA IEA,IEA,IBA,IEA,IEA,IEA,IEA,IEA,IEA,IBA IEA,IEA,IBA IEA,IBA IEA,IEA,IEA,IEA,IEA,IEA,IEA,IBA,IEA,IEA,IEA,IBA,IBA IEA,IEA,IBA,IEA,IDA IMP IBA IEA,IBA IEA,IEA,IBA IEA,IBA IEA,ISS IEA,IEA,IBA IEA,ISS IBA IEA,IEA,IBA IEA,IEA,IEA,IMP,IBA IEA,IBA,IEA,IBA IEA,IBA,IDA IMP IGI IBA,IEA,IEA,IEA,IBA IEA,IBA,IBA IEA,IBA,IBA,IBA,IBA…	ENSBTAG00000002742	FALSE	MSH2
query_1	TRUE	5.10172e-08	6431	210	117	0.557143	0.0181931	GO:0071840	GO:BP	cellular component organization or biogenesis	18832	17446	GO:0009987	IEA,IEA,IEA,IMP,IDA,IMP IBA,IBA IEA,IEA,IEA,IEA,IGI,IEA,IEA,IBA,IEA,IBA IEA,IBA IEA,IEA,IBA,IEA,IEA,IEA,IEA,IEA,IEA,IBA IEA,IEA,IBA IEA,IBA IEA,IEA,IEA,IEA,IEA,IEA,IEA,IBA,IEA,IEA,IEA,IBA,IBA IEA,IEA,IBA,IEA,IDA IMP IBA IEA,IBA IEA,IEA,IBA IEA,IBA IEA,ISS IEA,IEA,IBA IEA,ISS IBA IEA,IEA,IBA IEA,IEA,IEA,IMP,IBA IEA,IBA,IEA,IBA IEA,IBA,IDA IMP IGI IBA,IEA,IEA,IEA,IBA IEA,IBA,IBA IEA,IBA,IBA,IBA,IBA…	ENSBTAG00000044100	FALSE	HEATR1
query_1	TRUE	5.10172e-08	6431	210	117	0.557143	0.0181931	GO:0071840	GO:BP	cellular component organization or biogenesis	18832	17446	GO:0009987	IEA,IEA,IEA,IMP,IDA,IMP IBA,IBA IEA,IEA,IEA,IEA,IGI,IEA,IEA,IBA,IEA,IBA IEA,IBA IEA,IEA,IBA,IEA,IEA,IEA,IEA,IEA,IEA,IBA IEA,IEA,IBA IEA,IBA IEA,IEA,IEA,IEA,IEA,IEA,IEA,IBA,IEA,IEA,IEA,IBA,IBA IEA,IEA,IBA,IEA,IDA IMP IBA IEA,IBA IEA,IEA,IBA IEA,IBA IEA,ISS IEA,IEA,IBA IEA,ISS IBA IEA,IEA,IBA IEA,IEA,IEA,IMP,IBA IEA,IBA,IEA,IBA IEA,IBA,IDA IMP IGI IBA,IEA,IEA,IEA,IBA IEA,IBA,IBA IEA,IBA,IBA,IBA,IBA…	ENSBTAG00000009696	FALSE	ACTN2
query_1	TRUE	5.10172e-08	6431	210	117	0.557143	0.0181931	GO:0071840	GO:BP	cellular component organization or biogenesis	18832	17446	GO:0009987	IEA,IEA,IEA,IMP,IDA,IMP IBA,IBA IEA,IEA,IEA,IEA,IGI,IEA,IEA,IBA,IEA,IBA IEA,IBA IEA,IEA,IBA,IEA,IEA,IEA,IEA,IEA,IEA,IBA IEA,IEA,IBA IEA,IBA IEA,IEA,IEA,IEA,IEA,IEA,IEA,IBA,IEA,IEA,IEA,IBA,IBA IEA,IEA,IBA,IEA,IDA IMP IBA IEA,IBA IEA,IEA,IBA IEA,IBA IEA,ISS IEA,IEA,IBA IEA,ISS IBA IEA,IEA,IBA IEA,IEA,IEA,IMP,IBA IEA,IBA,IEA,IBA IEA,IBA,IDA IMP IGI IBA,IEA,IEA,IEA,IBA IEA,IBA,IBA IEA,IBA,IBA,IBA,IBA…	ENSBTAG00000007244	FALSE	NID1
query_1	TRUE	5.10172e-08	6431	210	117	0.557143	0.0181931	GO:0071840	GO:BP	cellular component organization or biogenesis	18832	17446	GO:0009987	IEA,IEA,IEA,IMP,IDA,IMP IBA,IBA IEA,IEA,IEA,IEA,IGI,IEA,IEA,IBA,IEA,IBA IEA,IBA IEA,IEA,IBA,IEA,IEA,IEA,IEA,IEA,IEA,IBA IEA,IEA,IBA IEA,IBA IEA,IEA,IEA,IEA,IEA,IEA,IEA,IBA,IEA,IEA,IEA,IBA,IBA IEA,IEA,IBA,IEA,IDA IMP IBA IEA,IBA IEA,IEA,IBA IEA,IBA IEA,ISS IEA,IEA,IBA IEA,ISS IBA IEA,IEA,IBA IEA,IEA,IEA,IMP,IBA IEA,IBA,IEA,IBA IEA,IBA,IDA IMP IGI IBA,IEA,IEA,IEA,IBA IEA,IBA,IBA IEA,IBA,IBA,IBA,IBA…	ENSBTAG00000059298	FALSE	U6
query_1	TRUE	5.10172e-08	6431	210	117	0.557143	0.0181931	GO:0071840	GO:BP	cellular component organization or biogenesis	18832	17446	GO:0009987	IEA,IEA,IEA,IMP,IDA,IMP IBA,IBA IEA,IEA,IEA,IEA,IGI,IEA,IEA,IBA,IEA,IBA IEA,IBA IEA,IEA,IBA,IEA,IEA,IEA,IEA,IEA,IEA,IBA IEA,IEA,IBA IEA,IBA IEA,IEA,IEA,IEA,IEA,IEA,IEA,IBA,IEA,IEA,IEA,IBA,IBA IEA,IEA,IBA,IEA,IDA IMP IBA IEA,IBA IEA,IEA,IBA IEA,IBA IEA,ISS IEA,IEA,IBA IEA,ISS IBA IEA,IEA,IBA IEA,IEA,IEA,IMP,IBA IEA,IBA,IEA,IBA IEA,IBA,IDA IMP IGI IBA,IEA,IEA,IEA,IBA IEA,IBA,IBA IEA,IBA,IBA,IBA,IBA…	ENSBTAG00000020801	FALSE	CYRIB
query_1	TRUE	5.10172e-08	6431	210	117	0.557143	0.0181931	GO:0071840	GO:BP	cellular component organization or biogenesis	18832	17446	GO:0009987	IEA,IEA,IEA,IMP,IDA,IMP IBA,IBA IEA,IEA,IEA,IEA,IGI,IEA,IEA,IBA,IEA,IBA IEA,IBA IEA,IEA,IBA,IEA,IEA,IEA,IEA,IEA,IEA,IBA IEA,IEA,IBA IEA,IBA IEA,IEA,IEA,IEA,IEA,IEA,IEA,IBA,IEA,IEA,IEA,IBA,IBA IEA,IEA,IBA,IEA,IDA IMP IBA IEA,IBA IEA,IEA,IBA IEA,IBA IEA,ISS IEA,IEA,IBA IEA,ISS IBA IEA,IEA,IBA IEA,IEA,IEA,IMP,IBA IEA,IBA,IEA,IBA IEA,IBA,IDA IMP IGI IBA,IEA,IEA,IEA,IBA IEA,IBA,IBA IEA,IBA,IBA,IBA,IBA…	ENSBTAG00000045131	FALSE	U6
query_1	TRUE	5.10172e-08	6431	210	117	0.557143	0.0181931	GO:0071840	GO:BP	cellular component organization or biogenesis	18832	17446	GO:0009987	IEA,IEA,IEA,IMP,IDA,IMP IBA,IBA IEA,IEA,IEA,IEA,IGI,IEA,IEA,IBA,IEA,IBA IEA,IBA IEA,IEA,IBA,IEA,IEA,IEA,IEA,IEA,IEA,IBA IEA,IEA,IBA IEA,IBA IEA,IEA,IEA,IEA,IEA,IEA,IEA,IBA,IEA,IEA,IEA,IBA,IBA IEA,IEA,IBA,IEA,IDA IMP IBA IEA,IBA IEA,IEA,IBA IEA,IBA IEA,ISS IEA,IEA,IBA IEA,ISS IBA IEA,IEA,IBA IEA,IEA,IEA,IMP,IBA IEA,IBA,IEA,IBA IEA,IBA,IDA IMP IGI IBA,IEA,IEA,IEA,IBA IEA,IBA,IBA IEA,IBA,IBA,IBA,IBA…	ENSBTAG00000003185	FALSE	ASAP1
query_1	TRUE	5.10172e-08	6431	210	117	0.557143	0.0181931	GO:0071840	GO:BP	cellular component organization or biogenesis	18832	17446	GO:0009987	IEA,IEA,IEA,IMP,IDA,IMP IBA,IBA IEA,IEA,IEA,IEA,IGI,IEA,IEA,IBA,IEA,IBA IEA,IBA IEA,IEA,IBA,IEA,IEA,IEA,IEA,IEA,IEA,IBA IEA,IEA,IBA IEA,IBA IEA,IEA,IEA,IEA,IEA,IEA,IEA,IBA,IEA,IEA,IEA,IBA,IBA IEA,IEA,IBA,IEA,IDA IMP IBA IEA,IBA IEA,IEA,IBA IEA,IBA IEA,ISS IEA,IEA,IBA IEA,ISS IBA IEA,IEA,IBA IEA,IEA,IEA,IMP,IBA IEA,IBA,IEA,IBA IEA,IBA,IDA IMP IGI IBA,IEA,IEA,IEA,IBA IEA,IBA,IBA IEA,IBA,IBA,IBA,IBA…	ENSBTAG00000020667	FALSE	KCNQ3
query_1	TRUE	5.10172e-08	6431	210	117	0.557143	0.0181931	GO:0071840	GO:BP	cellular component organization or biogenesis	18832	17446	GO:0009987	IEA,IEA,IEA,IMP,IDA,IMP IBA,IBA IEA,IEA,IEA,IEA,IGI,IEA,IEA,IBA,IEA,IBA IEA,IBA IEA,IEA,IBA,IEA,IEA,IEA,IEA,IEA,IEA,IBA IEA,IEA,IBA IEA,IBA IEA,IEA,IEA,IEA,IEA,IEA,IEA,IBA,IEA,IEA,IEA,IBA,IBA IEA,IEA,IBA,IEA,IDA IMP IBA IEA,IBA IEA,IEA,IBA IEA,IBA IEA,ISS IEA,IEA,IBA IEA,ISS IBA IEA,IEA,IBA IEA,IEA,IEA,IMP,IBA IEA,IBA,IEA,IBA IEA,IBA,IDA IMP IGI IBA,IEA,IEA,IEA,IBA IEA,IBA,IBA IEA,IBA,IBA,IBA,IBA…	ENSBTAG00000003838	FALSE
query_1	TRUE	5.10172e-08	6431	210	117	0.557143	0.0181931	GO:0071840	GO:BP	cellular component organization or biogenesis	18832	17446	GO:0009987	IEA,IEA,IEA,IMP,IDA,IMP IBA,IBA IEA,IEA,IEA,IEA,IGI,IEA,IEA,IBA,IEA,IBA IEA,IBA IEA,IEA,IBA,IEA,IEA,IEA,IEA,IEA,IEA,IBA IEA,IEA,IBA IEA,IBA IEA,IEA,IEA,IEA,IEA,IEA,IEA,IBA,IEA,IEA,IEA,IBA,IBA IEA,IEA,IBA,IEA,IDA IMP IBA IEA,IBA IEA,IEA,IBA IEA,IBA IEA,ISS IEA,IEA,IBA IEA,ISS IBA IEA,IEA,IBA IEA,IEA,IEA,IMP,IBA IEA,IBA,IEA,IBA IEA,IBA,IDA IMP IGI IBA,IEA,IEA,IEA,IBA IEA,IBA,IBA IEA,IBA,IBA,IBA,IBA…	ENSBTAG00000000720	FALSE	CTSL
query_1	TRUE	5.10172e-08	6431	210	117	0.557143	0.0181931	GO:0071840	GO:BP	cellular component organization or biogenesis	18832	17446	GO:0009987	IEA,IEA,IEA,IMP,IDA,IMP IBA,IBA IEA,IEA,IEA,IEA,IGI,IEA,IEA,IBA,IEA,IBA IEA,IBA IEA,IEA,IBA,IEA,IEA,IEA,IEA,IEA,IEA,IBA IEA,IEA,IBA IEA,IBA IEA,IEA,IEA,IEA,IEA,IEA,IEA,IBA,IEA,IEA,IEA,IBA,IBA IEA,IEA,IBA,IEA,IDA IMP IBA IEA,IBA IEA,IEA,IBA IEA,IBA IEA,ISS IEA,IEA,IBA IEA,ISS IBA IEA,IEA,IBA IEA,IEA,IEA,IMP,IBA IEA,IBA,IEA,IBA IEA,IBA,IDA IMP IGI IBA,IEA,IEA,IEA,IBA IEA,IBA,IBA IEA,IBA,IBA,IBA,IBA…	ENSBTAG00000009733	FALSE	FBP1
query_1	TRUE	5.10172e-08	6431	210	117	0.557143	0.0181931	GO:0071840	GO:BP	cellular component organization or biogenesis	18832	17446	GO:0009987	IEA,IEA,IEA,IMP,IDA,IMP IBA,IBA IEA,IEA,IEA,IEA,IGI,IEA,IEA,IBA,IEA,IBA IEA,IBA IEA,IEA,IBA,IEA,IEA,IEA,IEA,IEA,IEA,IBA IEA,IEA,IBA IEA,IBA IEA,IEA,IEA,IEA,IEA,IEA,IEA,IBA,IEA,IEA,IEA,IBA,IBA IEA,IEA,IBA,IEA,IDA IMP IBA IEA,IBA IEA,IEA,IBA IEA,IBA IEA,ISS IEA,IEA,IBA IEA,ISS IBA IEA,IEA,IBA IEA,IEA,IEA,IMP,IBA IEA,IBA,IEA,IBA IEA,IBA,IDA IMP IGI IBA,IEA,IEA,IEA,IBA IEA,IBA,IBA IEA,IBA,IBA,IBA,IBA…	ENSBTAG00000002997	FALSE	ADAMTSL1
query_1	TRUE	5.10172e-08	6431	210	117	0.557143	0.0181931	GO:0071840	GO:BP	cellular component organization or biogenesis	18832	17446	GO:0009987	IEA,IEA,IEA,IMP,IDA,IMP IBA,IBA IEA,IEA,IEA,IEA,IGI,IEA,IEA,IBA,IEA,IBA IEA,IBA IEA,IEA,IBA,IEA,IEA,IEA,IEA,IEA,IEA,IBA IEA,IEA,IBA IEA,IBA IEA,IEA,IEA,IEA,IEA,IEA,IEA,IBA,IEA,IEA,IEA,IBA,IBA IEA,IEA,IBA,IEA,IDA IMP IBA IEA,IBA IEA,IEA,IBA IEA,IBA IEA,ISS IEA,IEA,IBA IEA,ISS IBA IEA,IEA,IBA IEA,IEA,IEA,IMP,IBA IEA,IBA,IEA,IBA IEA,IBA,IDA IMP IGI IBA,IEA,IEA,IEA,IBA IEA,IBA,IBA IEA,IBA,IBA,IBA,IBA…	ENSBTAG00000014103	FALSE	SH3GL2
query_1	TRUE	5.10172e-08	6431	210	117	0.557143	0.0181931	GO:0071840	GO:BP	cellular component organization or biogenesis	18832	17446	GO:0009987	IEA,IEA,IEA,IMP,IDA,IMP IBA,IBA IEA,IEA,IEA,IEA,IGI,IEA,IEA,IBA,IEA,IBA IEA,IBA IEA,IEA,IBA,IEA,IEA,IEA,IEA,IEA,IEA,IBA IEA,IEA,IBA IEA,IBA IEA,IEA,IEA,IEA,IEA,IEA,IEA,IBA,IEA,IEA,IEA,IBA,IBA IEA,IEA,IBA,IEA,IDA IMP IBA IEA,IBA IEA,IEA,IBA IEA,IBA IEA,ISS IEA,IEA,IBA IEA,ISS IBA IEA,IEA,IBA IEA,IEA,IEA,IMP,IBA IEA,IBA,IEA,IBA IEA,IBA,IDA IMP IGI IBA,IEA,IEA,IEA,IBA IEA,IBA,IBA IEA,IBA,IBA,IBA,IBA…	ENSBTAG00000001847	FALSE	CNTLN
query_1	TRUE	5.10172e-08	6431	210	117	0.557143	0.0181931	GO:0071840	GO:BP	cellular component organization or biogenesis	18832	17446	GO:0009987	IEA,IEA,IEA,IMP,IDA,IMP IBA,IBA IEA,IEA,IEA,IEA,IGI,IEA,IEA,IBA,IEA,IBA IEA,IBA IEA,IEA,IBA,IEA,IEA,IEA,IEA,IEA,IEA,IBA IEA,IEA,IBA IEA,IBA IEA,IEA,IEA,IEA,IEA,IEA,IEA,IBA,IEA,IEA,IEA,IBA,IBA IEA,IEA,IBA,IEA,IDA IMP IBA IEA,IBA IEA,IEA,IBA IEA,IBA IEA,ISS IEA,IEA,IBA IEA,ISS IBA IEA,IEA,IBA IEA,IEA,IEA,IMP,IBA IEA,IBA,IEA,IBA IEA,IBA,IDA IMP IGI IBA,IEA,IEA,IEA,IBA IEA,IBA,IBA IEA,IBA,IBA,IBA,IBA…	ENSBTAG00000018646	FALSE	ATP6V1B2
query_1	TRUE	5.10172e-08	6431	210	117	0.557143	0.0181931	GO:0071840	GO:BP	cellular component organization or biogenesis	18832	17446	GO:0009987	IEA,IEA,IEA,IMP,IDA,IMP IBA,IBA IEA,IEA,IEA,IEA,IGI,IEA,IEA,IBA,IEA,IBA IEA,IBA IEA,IEA,IBA,IEA,IEA,IEA,IEA,IEA,IEA,IBA IEA,IEA,IBA IEA,IBA IEA,IEA,IEA,IEA,IEA,IEA,IEA,IBA,IEA,IEA,IEA,IBA,IBA IEA,IEA,IBA,IEA,IDA IMP IBA IEA,IBA IEA,IEA,IBA IEA,IBA IEA,ISS IEA,IEA,IBA IEA,ISS IBA IEA,IEA,IBA IEA,IEA,IEA,IMP,IBA IEA,IBA,IEA,IBA IEA,IBA,IDA IMP IGI IBA,IEA,IEA,IEA,IBA IEA,IBA,IBA IEA,IBA,IBA,IBA,IBA…	ENSBTAG00000000841	FALSE	LZTS1
query_1	TRUE	5.10172e-08	6431	210	117	0.557143	0.0181931	GO:0071840	GO:BP	cellular component organization or biogenesis	18832	17446	GO:0009987	IEA,IEA,IEA,IMP,IDA,IMP IBA,IBA IEA,IEA,IEA,IEA,IGI,IEA,IEA,IBA,IEA,IBA IEA,IBA IEA,IEA,IBA,IEA,IEA,IEA,IEA,IEA,IEA,IBA IEA,IEA,IBA IEA,IBA IEA,IEA,IEA,IEA,IEA,IEA,IEA,IBA,IEA,IEA,IEA,IBA,IBA IEA,IEA,IBA,IEA,IDA IMP IBA IEA,IBA IEA,IEA,IBA IEA,IBA IEA,ISS IEA,IEA,IBA IEA,ISS IBA IEA,IEA,IBA IEA,IEA,IEA,IMP,IBA IEA,IBA,IEA,IBA IEA,IBA,IDA IMP IGI IBA,IEA,IEA,IEA,IBA IEA,IBA,IBA IEA,IBA,IBA,IBA,IBA…	ENSBTAG00000042797	FALSE	U6
query_1	TRUE	5.10172e-08	6431	210	117	0.557143	0.0181931	GO:0071840	GO:BP	cellular component organization or biogenesis	18832	17446	GO:0009987	IEA,IEA,IEA,IMP,IDA,IMP IBA,IBA IEA,IEA,IEA,IEA,IGI,IEA,IEA,IBA,IEA,IBA IEA,IBA IEA,IEA,IBA,IEA,IEA,IEA,IEA,IEA,IEA,IBA IEA,IEA,IBA IEA,IBA IEA,IEA,IEA,IEA,IEA,IEA,IEA,IBA,IEA,IEA,IEA,IBA,IBA IEA,IEA,IBA,IEA,IDA IMP IBA IEA,IBA IEA,IEA,IBA IEA,IBA IEA,ISS IEA,IEA,IBA IEA,ISS IBA IEA,IEA,IBA IEA,IEA,IEA,IMP,IBA IEA,IBA,IEA,IBA IEA,IBA,IDA IMP IGI IBA,IEA,IEA,IEA,IBA IEA,IBA,IBA IEA,IBA,IBA,IBA,IBA…	ENSBTAG00000004593	FALSE	TOP2B
query_1	TRUE	5.10172e-08	6431	210	117	0.557143	0.0181931	GO:0071840	GO:BP	cellular component organization or biogenesis	18832	17446	GO:0009987	IEA,IEA,IEA,IMP,IDA,IMP IBA,IBA IEA,IEA,IEA,IEA,IGI,IEA,IEA,IBA,IEA,IBA IEA,IBA IEA,IEA,IBA,IEA,IEA,IEA,IEA,IEA,IEA,IBA IEA,IEA,IBA IEA,IBA IEA,IEA,IEA,IEA,IEA,IEA,IEA,IBA,IEA,IEA,IEA,IBA,IBA IEA,IEA,IBA,IEA,IDA IMP IBA IEA,IBA IEA,IEA,IBA IEA,IBA IEA,ISS IEA,IEA,IBA IEA,ISS IBA IEA,IEA,IBA IEA,IEA,IEA,IMP,IBA IEA,IBA,IEA,IBA IEA,IBA,IDA IMP IGI IBA,IEA,IEA,IEA,IBA IEA,IBA,IBA IEA,IBA,IBA,IBA,IBA…	ENSBTAG00000020907	FALSE	PSMC3IP
query_1	TRUE	5.10172e-08	6431	210	117	0.557143	0.0181931	GO:0071840	GO:BP	cellular component organization or biogenesis	18832	17446	GO:0009987	IEA,IEA,IEA,IMP,IDA,IMP IBA,IBA IEA,IEA,IEA,IEA,IGI,IEA,IEA,IBA,IEA,IBA IEA,IBA IEA,IEA,IBA,IEA,IEA,IEA,IEA,IEA,IEA,IBA IEA,IEA,IBA IEA,IBA IEA,IEA,IEA,IEA,IEA,IEA,IEA,IBA,IEA,IEA,IEA,IBA,IBA IEA,IEA,IBA,IEA,IDA IMP IBA IEA,IBA IEA,IEA,IBA IEA,IBA IEA,ISS IEA,IEA,IBA IEA,ISS IBA IEA,IEA,IBA IEA,IEA,IEA,IMP,IBA IEA,IBA,IEA,IBA IEA,IBA,IDA IMP IGI IBA,IEA,IEA,IEA,IBA IEA,IBA,IBA IEA,IBA,IBA,IBA,IBA…	ENSBTAG00000032493	FALSE	RETREG3
query_1	TRUE	5.10172e-08	6431	210	117	0.557143	0.0181931	GO:0071840	GO:BP	cellular component organization or biogenesis	18832	17446	GO:0009987	IEA,IEA,IEA,IMP,IDA,IMP IBA,IBA IEA,IEA,IEA,IEA,IGI,IEA,IEA,IBA,IEA,IBA IEA,IBA IEA,IEA,IBA,IEA,IEA,IEA,IEA,IEA,IEA,IBA IEA,IEA,IBA IEA,IBA IEA,IEA,IEA,IEA,IEA,IEA,IEA,IBA,IEA,IEA,IEA,IBA,IBA IEA,IEA,IBA,IEA,IDA IMP IBA IEA,IBA IEA,IEA,IBA IEA,IBA IEA,ISS IEA,IEA,IBA IEA,ISS IBA IEA,IEA,IBA IEA,IEA,IEA,IMP,IBA IEA,IBA,IEA,IBA IEA,IBA,IDA IMP IGI IBA,IEA,IEA,IEA,IBA IEA,IBA,IBA IEA,IBA,IBA,IBA,IBA…	ENSBTAG00000030347	FALSE	TUBG2
query_1	TRUE	5.10172e-08	6431	210	117	0.557143	0.0181931	GO:0071840	GO:BP	cellular component organization or biogenesis	18832	17446	GO:0009987	IEA,IEA,IEA,IMP,IDA,IMP IBA,IBA IEA,IEA,IEA,IEA,IGI,IEA,IEA,IBA,IEA,IBA IEA,IBA IEA,IEA,IBA,IEA,IEA,IEA,IEA,IEA,IEA,IBA IEA,IEA,IBA IEA,IBA IEA,IEA,IEA,IEA,IEA,IEA,IEA,IBA,IEA,IEA,IEA,IBA,IBA IEA,IEA,IBA,IEA,IDA IMP IBA IEA,IBA IEA,IEA,IBA IEA,IBA IEA,ISS IEA,IEA,IBA IEA,ISS IBA IEA,IEA,IBA IEA,IEA,IEA,IMP,IBA IEA,IBA,IEA,IBA IEA,IBA,IDA IMP IGI IBA,IEA,IEA,IEA,IBA IEA,IBA,IBA IEA,IBA,IBA,IBA,IBA…	ENSBTAG00000021918	FALSE	EZH1
query_1	TRUE	5.10172e-08	6431	210	117	0.557143	0.0181931	GO:0071840	GO:BP	cellular component organization or biogenesis	18832	17446	GO:0009987	IEA,IEA,IEA,IMP,IDA,IMP IBA,IBA IEA,IEA,IEA,IEA,IGI,IEA,IEA,IBA,IEA,IBA IEA,IBA IEA,IEA,IBA,IEA,IEA,IEA,IEA,IEA,IEA,IBA IEA,IEA,IBA IEA,IBA IEA,IEA,IEA,IEA,IEA,IEA,IEA,IBA,IEA,IEA,IEA,IBA,IBA IEA,IEA,IBA,IEA,IDA IMP IBA IEA,IBA IEA,IEA,IBA IEA,IBA IEA,ISS IEA,IEA,IBA IEA,ISS IBA IEA,IEA,IBA IEA,IEA,IEA,IMP,IBA IEA,IBA,IEA,IBA IEA,IBA,IDA IMP IGI IBA,IEA,IEA,IEA,IBA IEA,IBA,IBA IEA,IBA,IBA,IBA,IBA…	ENSBTAG00000019903	FALSE	RAMP2
query_1	TRUE	5.10172e-08	6431	210	117	0.557143	0.0181931	GO:0071840	GO:BP	cellular component organization or biogenesis	18832	17446	GO:0009987	IEA,IEA,IEA,IMP,IDA,IMP IBA,IBA IEA,IEA,IEA,IEA,IGI,IEA,IEA,IBA,IEA,IBA IEA,IBA IEA,IEA,IBA,IEA,IEA,IEA,IEA,IEA,IEA,IBA IEA,IEA,IBA IEA,IBA IEA,IEA,IEA,IEA,IEA,IEA,IEA,IBA,IEA,IEA,IEA,IBA,IBA IEA,IEA,IBA,IEA,IDA IMP IBA IEA,IBA IEA,IEA,IBA IEA,IBA IEA,ISS IEA,IEA,IBA IEA,ISS IBA IEA,IEA,IBA IEA,IEA,IEA,IMP,IBA IEA,IBA,IEA,IBA IEA,IBA,IDA IMP IGI IBA,IEA,IEA,IEA,IBA IEA,IBA,IBA IEA,IBA,IBA,IBA,IBA…	ENSBTAG00000019911	FALSE	COA3
query_1	TRUE	5.10172e-08	6431	210	117	0.557143	0.0181931	GO:0071840	GO:BP	cellular component organization or biogenesis	18832	17446	GO:0009987	IEA,IEA,IEA,IMP,IDA,IMP IBA,IBA IEA,IEA,IEA,IEA,IGI,IEA,IEA,IBA,IEA,IBA IEA,IBA IEA,IEA,IBA,IEA,IEA,IEA,IEA,IEA,IEA,IBA IEA,IEA,IBA IEA,IBA IEA,IEA,IEA,IEA,IEA,IEA,IEA,IBA,IEA,IEA,IEA,IBA,IBA IEA,IEA,IBA,IEA,IDA IMP IBA IEA,IBA IEA,IEA,IBA IEA,IBA IEA,ISS IEA,IEA,IBA IEA,ISS IBA IEA,IEA,IBA IEA,IEA,IEA,IMP,IBA IEA,IBA,IEA,IBA IEA,IBA,IDA IMP IGI IBA,IEA,IEA,IEA,IBA IEA,IBA,IBA IEA,IBA,IBA,IBA,IBA…	ENSBTAG00000019912	FALSE	CNTD1
query_1	TRUE	5.10172e-08	6431	210	117	0.557143	0.0181931	GO:0071840	GO:BP	cellular component organization or biogenesis	18832	17446	GO:0009987	IEA,IEA,IEA,IMP,IDA,IMP IBA,IBA IEA,IEA,IEA,IEA,IGI,IEA,IEA,IBA,IEA,IBA IEA,IBA IEA,IEA,IBA,IEA,IEA,IEA,IEA,IEA,IEA,IBA IEA,IEA,IBA IEA,IBA IEA,IEA,IEA,IEA,IEA,IEA,IEA,IBA,IEA,IEA,IEA,IBA,IBA IEA,IEA,IBA,IEA,IDA IMP IBA IEA,IBA IEA,IEA,IBA IEA,IBA IEA,ISS IEA,IEA,IBA IEA,ISS IBA IEA,IEA,IBA IEA,IEA,IEA,IMP,IBA IEA,IBA,IEA,IBA IEA,IBA,IDA IMP IGI IBA,IEA,IEA,IEA,IBA IEA,IBA,IBA IEA,IBA,IBA,IBA,IBA…	ENSBTAG00000019914	FALSE	BECN1
query_1	TRUE	5.10172e-08	6431	210	117	0.557143	0.0181931	GO:0071840	GO:BP	cellular component organization or biogenesis	18832	17446	GO:0009987	IEA,IEA,IEA,IMP,IDA,IMP IBA,IBA IEA,IEA,IEA,IEA,IGI,IEA,IEA,IBA,IEA,IBA IEA,IBA IEA,IEA,IBA,IEA,IEA,IEA,IEA,IEA,IEA,IBA IEA,IEA,IBA IEA,IBA IEA,IEA,IEA,IEA,IEA,IEA,IEA,IBA,IEA,IEA,IEA,IBA,IBA IEA,IEA,IBA,IEA,IDA IMP IBA IEA,IBA IEA,IEA,IBA IEA,IBA IEA,ISS IEA,IEA,IBA IEA,ISS IBA IEA,IEA,IBA IEA,IEA,IEA,IMP,IBA IEA,IBA,IEA,IBA IEA,IBA,IDA IMP IGI IBA,IEA,IEA,IEA,IBA IEA,IBA,IBA IEA,IBA,IBA,IBA,IBA…	ENSBTAG00000017685	FALSE	JUP
query_1	TRUE	5.10172e-08	6431	210	117	0.557143	0.0181931	GO:0071840	GO:BP	cellular component organization or biogenesis	18832	17446	GO:0009987	IEA,IEA,IEA,IMP,IDA,IMP IBA,IBA IEA,IEA,IEA,IEA,IGI,IEA,IEA,IBA,IEA,IBA IEA,IBA IEA,IEA,IBA,IEA,IEA,IEA,IEA,IEA,IEA,IBA IEA,IEA,IBA IEA,IBA IEA,IEA,IEA,IEA,IEA,IEA,IEA,IBA,IEA,IEA,IEA,IBA,IBA IEA,IEA,IBA,IEA,IDA IMP IBA IEA,IBA IEA,IEA,IBA IEA,IBA IEA,ISS IEA,IEA,IBA IEA,ISS IBA IEA,IEA,IBA IEA,IEA,IEA,IMP,IBA IEA,IBA,IEA,IBA IEA,IBA,IDA IMP IGI IBA,IEA,IEA,IEA,IBA IEA,IBA,IBA IEA,IBA,IBA,IBA,IBA…	ENSBTAG00000025752	FALSE	P3H4
query_1	TRUE	5.10172e-08	6431	210	117	0.557143	0.0181931	GO:0071840	GO:BP	cellular component organization or biogenesis	18832	17446	GO:0009987	IEA,IEA,IEA,IMP,IDA,IMP IBA,IBA IEA,IEA,IEA,IEA,IGI,IEA,IEA,IBA,IEA,IBA IEA,IBA IEA,IEA,IBA,IEA,IEA,IEA,IEA,IEA,IEA,IBA IEA,IEA,IBA IEA,IBA IEA,IEA,IEA,IEA,IEA,IEA,IEA,IBA,IEA,IEA,IEA,IBA,IBA IEA,IEA,IBA,IEA,IDA IMP IBA IEA,IBA IEA,IEA,IBA IEA,IBA IEA,ISS IEA,IEA,IBA IEA,ISS IBA IEA,IEA,IBA IEA,IEA,IEA,IMP,IBA IEA,IBA,IEA,IBA IEA,IBA,IDA IMP IGI IBA,IEA,IEA,IEA,IBA IEA,IBA,IBA IEA,IBA,IBA,IBA,IBA…	ENSBTAG00000011454	FALSE	FKBP10
query_1	TRUE	5.10172e-08	6431	210	117	0.557143	0.0181931	GO:0071840	GO:BP	cellular component organization or biogenesis	18832	17446	GO:0009987	IEA,IEA,IEA,IMP,IDA,IMP IBA,IBA IEA,IEA,IEA,IEA,IGI,IEA,IEA,IBA,IEA,IBA IEA,IBA IEA,IEA,IBA,IEA,IEA,IEA,IEA,IEA,IEA,IBA IEA,IEA,IBA IEA,IBA IEA,IEA,IEA,IEA,IEA,IEA,IEA,IBA,IEA,IEA,IEA,IBA,IBA IEA,IEA,IBA,IEA,IDA IMP IBA IEA,IBA IEA,IEA,IBA IEA,IBA IEA,ISS IEA,IEA,IBA IEA,ISS IBA IEA,IEA,IBA IEA,IEA,IEA,IMP,IBA IEA,IBA,IEA,IBA IEA,IBA,IDA IMP IGI IBA,IEA,IEA,IEA,IBA IEA,IBA,IBA IEA,IBA,IBA,IBA,IBA…	ENSBTAG00000013698	FALSE	ODAD4
query_1	TRUE	5.10172e-08	6431	210	117	0.557143	0.0181931	GO:0071840	GO:BP	cellular component organization or biogenesis	18832	17446	GO:0009987	IEA,IEA,IEA,IMP,IDA,IMP IBA,IBA IEA,IEA,IEA,IEA,IGI,IEA,IEA,IBA,IEA,IBA IEA,IBA IEA,IEA,IBA,IEA,IEA,IEA,IEA,IEA,IEA,IBA IEA,IEA,IBA IEA,IBA IEA,IEA,IEA,IEA,IEA,IEA,IEA,IBA,IEA,IEA,IEA,IBA,IBA IEA,IEA,IBA,IEA,IDA IMP IBA IEA,IBA IEA,IEA,IBA IEA,IBA IEA,ISS IEA,IEA,IBA IEA,ISS IBA IEA,IEA,IBA IEA,IEA,IEA,IMP,IBA IEA,IBA,IEA,IBA IEA,IBA,IDA IMP IGI IBA,IEA,IEA,IEA,IBA IEA,IBA,IBA IEA,IBA,IBA,IBA,IBA…	ENSBTAG00000025762	FALSE	CNP
query_1	TRUE	5.10172e-08	6431	210	117	0.557143	0.0181931	GO:0071840	GO:BP	cellular component organization or biogenesis	18832	17446	GO:0009987	IEA,IEA,IEA,IMP,IDA,IMP IBA,IBA IEA,IEA,IEA,IEA,IGI,IEA,IEA,IBA,IEA,IBA IEA,IBA IEA,IEA,IBA,IEA,IEA,IEA,IEA,IEA,IEA,IBA IEA,IEA,IBA IEA,IBA IEA,IEA,IEA,IEA,IEA,IEA,IEA,IBA,IEA,IEA,IEA,IBA,IBA IEA,IEA,IBA,IEA,IDA IMP IBA IEA,IBA IEA,IEA,IBA IEA,IBA IEA,ISS IEA,IEA,IBA IEA,ISS IBA IEA,IEA,IBA IEA,IEA,IEA,IMP,IBA IEA,IBA,IEA,IBA IEA,IBA,IDA IMP IGI IBA,IEA,IEA,IEA,IBA IEA,IBA,IBA IEA,IBA,IBA,IBA,IBA…	ENSBTAG00000044019	FALSE	KAT2A
query_1	TRUE	5.10172e-08	6431	210	117	0.557143	0.0181931	GO:0071840	GO:BP	cellular component organization or biogenesis	18832	17446	GO:0009987	IEA,IEA,IEA,IMP,IDA,IMP IBA,IBA IEA,IEA,IEA,IEA,IGI,IEA,IEA,IBA,IEA,IBA IEA,IBA IEA,IEA,IBA,IEA,IEA,IEA,IEA,IEA,IEA,IBA IEA,IEA,IBA IEA,IBA IEA,IEA,IEA,IEA,IEA,IEA,IEA,IBA,IEA,IEA,IEA,IBA,IBA IEA,IEA,IBA,IEA,IDA IMP IBA IEA,IBA IEA,IEA,IBA IEA,IBA IEA,ISS IEA,IEA,IBA IEA,ISS IBA IEA,IEA,IBA IEA,IEA,IEA,IMP,IBA IEA,IBA,IEA,IBA IEA,IBA,IDA IMP IGI IBA,IEA,IEA,IEA,IBA IEA,IBA,IBA IEA,IBA,IBA,IBA,IBA…	ENSBTAG00000049300	FALSE	AARSD1
query_1	TRUE	5.10172e-08	6431	210	117	0.557143	0.0181931	GO:0071840	GO:BP	cellular component organization or biogenesis	18832	17446	GO:0009987	IEA,IEA,IEA,IMP,IDA,IMP IBA,IBA IEA,IEA,IEA,IEA,IGI,IEA,IEA,IBA,IEA,IBA IEA,IBA IEA,IEA,IBA,IEA,IEA,IEA,IEA,IEA,IEA,IBA IEA,IEA,IBA IEA,IBA IEA,IEA,IEA,IEA,IEA,IEA,IEA,IBA,IEA,IEA,IEA,IBA,IBA IEA,IEA,IBA,IEA,IDA IMP IBA IEA,IBA IEA,IEA,IBA IEA,IBA IEA,ISS IEA,IEA,IBA IEA,ISS IBA IEA,IEA,IBA IEA,IEA,IEA,IMP,IBA IEA,IBA,IEA,IBA IEA,IBA,IDA IMP IGI IBA,IEA,IEA,IEA,IBA IEA,IBA,IBA IEA,IBA,IBA,IBA,IBA…	ENSBTAG00000017441	FALSE	RPL27
query_1	TRUE	5.10172e-08	6431	210	117	0.557143	0.0181931	GO:0071840	GO:BP	cellular component organization or biogenesis	18832	17446	GO:0009987	IEA,IEA,IEA,IMP,IDA,IMP IBA,IBA IEA,IEA,IEA,IEA,IGI,IEA,IEA,IBA,IEA,IBA IEA,IBA IEA,IEA,IBA,IEA,IEA,IEA,IEA,IEA,IEA,IBA IEA,IEA,IBA IEA,IBA IEA,IEA,IEA,IEA,IEA,IEA,IEA,IBA,IEA,IEA,IEA,IBA,IBA IEA,IEA,IBA,IEA,IDA IMP IBA IEA,IBA IEA,IEA,IBA IEA,IBA IEA,ISS IEA,IEA,IBA IEA,ISS IBA IEA,IEA,IBA IEA,IEA,IEA,IMP,IBA IEA,IBA,IEA,IBA IEA,IBA,IDA IMP IGI IBA,IEA,IEA,IEA,IBA IEA,IBA,IBA IEA,IBA,IBA,IBA,IBA…	ENSBTAG00000007390	FALSE	VAT1
query_1	TRUE	5.10172e-08	6431	210	117	0.557143	0.0181931	GO:0071840	GO:BP	cellular component organization or biogenesis	18832	17446	GO:0009987	IEA,IEA,IEA,IMP,IDA,IMP IBA,IBA IEA,IEA,IEA,IEA,IGI,IEA,IEA,IBA,IEA,IBA IEA,IBA IEA,IEA,IBA,IEA,IEA,IEA,IEA,IEA,IEA,IBA IEA,IEA,IBA IEA,IBA IEA,IEA,IEA,IEA,IEA,IEA,IEA,IBA,IEA,IEA,IEA,IBA,IBA IEA,IEA,IBA,IEA,IDA IMP IBA IEA,IBA IEA,IEA,IBA IEA,IBA IEA,ISS IEA,IEA,IBA IEA,ISS IBA IEA,IEA,IBA IEA,IEA,IEA,IMP,IBA IEA,IBA,IEA,IBA IEA,IBA,IDA IMP IGI IBA,IEA,IEA,IEA,IBA IEA,IBA,IBA IEA,IBA,IBA,IBA,IBA…	ENSBTAG00000007393	FALSE	RND2
query_1	TRUE	5.10172e-08	6431	210	117	0.557143	0.0181931	GO:0071840	GO:BP	cellular component organization or biogenesis	18832	17446	GO:0009987	IEA,IEA,IEA,IMP,IDA,IMP IBA,IBA IEA,IEA,IEA,IEA,IGI,IEA,IEA,IBA,IEA,IBA IEA,IBA IEA,IEA,IBA,IEA,IEA,IEA,IEA,IEA,IEA,IBA IEA,IEA,IBA IEA,IBA IEA,IEA,IEA,IEA,IEA,IEA,IEA,IBA,IEA,IEA,IEA,IBA,IBA IEA,IEA,IBA,IEA,IDA IMP IBA IEA,IBA IEA,IEA,IBA IEA,IBA IEA,ISS IEA,IEA,IBA IEA,ISS IBA IEA,IEA,IBA IEA,IEA,IEA,IMP,IBA IEA,IBA,IEA,IBA IEA,IBA,IDA IMP IGI IBA,IEA,IEA,IEA,IBA IEA,IBA,IBA IEA,IBA,IBA,IBA,IBA…	ENSBTAG00000022520	FALSE	BRCA1
query_1	TRUE	5.10172e-08	6431	210	117	0.557143	0.0181931	GO:0071840	GO:BP	cellular component organization or biogenesis	18832	17446	GO:0009987	IEA,IEA,IEA,IMP,IDA,IMP IBA,IBA IEA,IEA,IEA,IEA,IGI,IEA,IEA,IBA,IEA,IBA IEA,IBA IEA,IEA,IBA,IEA,IEA,IEA,IEA,IEA,IEA,IBA IEA,IEA,IBA IEA,IBA IEA,IEA,IEA,IEA,IEA,IEA,IEA,IBA,IEA,IEA,IEA,IBA,IBA IEA,IEA,IBA,IEA,IDA IMP IBA IEA,IBA IEA,IEA,IBA IEA,IBA IEA,ISS IEA,IEA,IBA IEA,ISS IBA IEA,IEA,IBA IEA,IEA,IEA,IMP,IBA IEA,IBA,IEA,IBA IEA,IBA,IDA IMP IGI IBA,IEA,IEA,IEA,IBA IEA,IBA,IBA IEA,IBA,IBA,IBA,IBA…	ENSBTAG00000019218	FALSE	ATP6V0A1
query_1	TRUE	5.10172e-08	6431	210	117	0.557143	0.0181931	GO:0071840	GO:BP	cellular component organization or biogenesis	18832	17446	GO:0009987	IEA,IEA,IEA,IMP,IDA,IMP IBA,IBA IEA,IEA,IEA,IEA,IGI,IEA,IEA,IBA,IEA,IBA IEA,IBA IEA,IEA,IBA,IEA,IEA,IEA,IEA,IEA,IEA,IBA IEA,IEA,IBA IEA,IBA IEA,IEA,IEA,IEA,IEA,IEA,IEA,IBA,IEA,IEA,IEA,IBA,IBA IEA,IEA,IBA,IEA,IDA IMP IBA IEA,IBA IEA,IEA,IBA IEA,IBA IEA,ISS IEA,IEA,IBA IEA,ISS IBA IEA,IEA,IBA IEA,IEA,IEA,IMP,IBA IEA,IBA,IEA,IBA IEA,IBA,IDA IMP IGI IBA,IEA,IEA,IEA,IBA IEA,IBA,IBA IEA,IBA,IBA,IBA,IBA…	ENSBTAG00000047956	FALSE	NAGLU
query_1	TRUE	5.10172e-08	6431	210	117	0.557143	0.0181931	GO:0071840	GO:BP	cellular component organization or biogenesis	18832	17446	GO:0009987	IEA,IEA,IEA,IMP,IDA,IMP IBA,IBA IEA,IEA,IEA,IEA,IGI,IEA,IEA,IBA,IEA,IBA IEA,IBA IEA,IEA,IBA,IEA,IEA,IEA,IEA,IEA,IEA,IBA IEA,IEA,IBA IEA,IBA IEA,IEA,IEA,IEA,IEA,IEA,IEA,IBA,IEA,IEA,IEA,IBA,IBA IEA,IEA,IBA,IEA,IDA IMP IBA IEA,IBA IEA,IEA,IBA IEA,IBA IEA,ISS IEA,IEA,IBA IEA,ISS IBA IEA,IEA,IBA IEA,IEA,IEA,IMP,IBA IEA,IBA,IEA,IBA IEA,IBA,IDA IMP IGI IBA,IEA,IEA,IEA,IBA IEA,IBA,IBA IEA,IBA,IBA,IBA,IBA…	ENSBTAG00000047604	FALSE	HSD17B1
query_1	TRUE	5.10172e-08	6431	210	117	0.557143	0.0181931	GO:0071840	GO:BP	cellular component organization or biogenesis	18832	17446	GO:0009987	IEA,IEA,IEA,IMP,IDA,IMP IBA,IBA IEA,IEA,IEA,IEA,IGI,IEA,IEA,IBA,IEA,IBA IEA,IBA IEA,IEA,IBA,IEA,IEA,IEA,IEA,IEA,IEA,IBA IEA,IEA,IBA IEA,IBA IEA,IEA,IEA,IEA,IEA,IEA,IEA,IBA,IEA,IEA,IEA,IBA,IBA IEA,IEA,IBA,IEA,IDA IMP IBA IEA,IBA IEA,IEA,IBA IEA,IBA IEA,ISS IEA,IEA,IBA IEA,ISS IBA IEA,IEA,IBA IEA,IEA,IEA,IMP,IBA IEA,IBA,IEA,IBA IEA,IBA,IDA IMP IGI IBA,IEA,IEA,IEA,IBA IEA,IBA,IBA IEA,IBA,IBA,IBA,IBA…	ENSBTAG00000049347	FALSE
query_1	TRUE	5.10172e-08	6431	210	117	0.557143	0.0181931	GO:0071840	GO:BP	cellular component organization or biogenesis	18832	17446	GO:0009987	IEA,IEA,IEA,IMP,IDA,IMP IBA,IBA IEA,IEA,IEA,IEA,IGI,IEA,IEA,IBA,IEA,IBA IEA,IBA IEA,IEA,IBA,IEA,IEA,IEA,IEA,IEA,IEA,IBA IEA,IEA,IBA IEA,IBA IEA,IEA,IEA,IEA,IEA,IEA,IEA,IBA,IEA,IEA,IEA,IBA,IBA IEA,IEA,IBA,IEA,IDA IMP IBA IEA,IBA IEA,IEA,IBA IEA,IBA IEA,ISS IEA,IEA,IBA IEA,ISS IBA IEA,IEA,IBA IEA,IEA,IEA,IMP,IBA IEA,IBA,IEA,IBA IEA,IBA,IDA IMP IGI IBA,IEA,IEA,IEA,IBA IEA,IBA,IBA IEA,IBA,IBA,IBA,IBA…	ENSBTAG00000008339	FALSE	DHX8
query_1	TRUE	5.10172e-08	6431	210	117	0.557143	0.0181931	GO:0071840	GO:BP	cellular component organization or biogenesis	18832	17446	GO:0009987	IEA,IEA,IEA,IMP,IDA,IMP IBA,IBA IEA,IEA,IEA,IEA,IGI,IEA,IEA,IBA,IEA,IBA IEA,IBA IEA,IEA,IBA,IEA,IEA,IEA,IEA,IEA,IEA,IBA IEA,IEA,IBA IEA,IBA IEA,IEA,IEA,IEA,IEA,IEA,IEA,IBA,IEA,IEA,IEA,IBA,IBA IEA,IEA,IBA,IEA,IDA IMP IBA IEA,IBA IEA,IEA,IBA IEA,IBA IEA,ISS IEA,IEA,IBA IEA,ISS IBA IEA,IEA,IBA IEA,IEA,IEA,IMP,IBA IEA,IBA,IEA,IBA IEA,IBA,IDA IMP IGI IBA,IEA,IEA,IEA,IBA IEA,IBA,IBA IEA,IBA,IBA,IBA,IBA…	ENSBTAG00000052414	FALSE	HAP1
query_1	TRUE	5.10172e-08	6431	210	117	0.557143	0.0181931	GO:0071840	GO:BP	cellular component organization or biogenesis	18832	17446	GO:0009987	IEA,IEA,IEA,IMP,IDA,IMP IBA,IBA IEA,IEA,IEA,IEA,IGI,IEA,IEA,IBA,IEA,IBA IEA,IBA IEA,IEA,IBA,IEA,IEA,IEA,IEA,IEA,IEA,IBA IEA,IEA,IBA IEA,IBA IEA,IEA,IEA,IEA,IEA,IEA,IEA,IBA,IEA,IEA,IEA,IBA,IBA IEA,IEA,IBA,IEA,IDA IMP IBA IEA,IBA IEA,IEA,IBA IEA,IBA IEA,ISS IEA,IEA,IBA IEA,ISS IBA IEA,IEA,IBA IEA,IEA,IEA,IMP,IBA IEA,IBA,IEA,IBA IEA,IBA,IDA IMP IGI IBA,IEA,IEA,IEA,IBA IEA,IBA,IBA IEA,IBA,IBA,IBA,IBA…	ENSBTAG00000007583	FALSE	KRT14
query_1	TRUE	5.10172e-08	6431	210	117	0.557143	0.0181931	GO:0071840	GO:BP	cellular component organization or biogenesis	18832	17446	GO:0009987	IEA,IEA,IEA,IMP,IDA,IMP IBA,IBA IEA,IEA,IEA,IEA,IGI,IEA,IEA,IBA,IEA,IBA IEA,IBA IEA,IEA,IBA,IEA,IEA,IEA,IEA,IEA,IEA,IBA IEA,IEA,IBA IEA,IBA IEA,IEA,IEA,IEA,IEA,IEA,IEA,IBA,IEA,IEA,IEA,IBA,IBA IEA,IEA,IBA,IEA,IDA IMP IBA IEA,IBA IEA,IEA,IBA IEA,IBA IEA,ISS IEA,IEA,IBA IEA,ISS IBA IEA,IEA,IBA IEA,IEA,IEA,IMP,IBA IEA,IBA,IEA,IBA IEA,IBA,IDA IMP IGI IBA,IEA,IEA,IEA,IBA IEA,IBA,IBA IEA,IBA,IBA,IBA,IBA…	ENSBTAG00000050581	FALSE
query_1	TRUE	5.10172e-08	6431	210	117	0.557143	0.0181931	GO:0071840	GO:BP	cellular component organization or biogenesis	18832	17446	GO:0009987	IEA,IEA,IEA,IMP,IDA,IMP IBA,IBA IEA,IEA,IEA,IEA,IGI,IEA,IEA,IBA,IEA,IBA IEA,IBA IEA,IEA,IBA,IEA,IEA,IEA,IEA,IEA,IEA,IBA IEA,IEA,IBA IEA,IBA IEA,IEA,IEA,IEA,IEA,IEA,IEA,IBA,IEA,IEA,IEA,IBA,IBA IEA,IEA,IBA,IEA,IDA IMP IBA IEA,IBA IEA,IEA,IBA IEA,IBA IEA,ISS IEA,IEA,IBA IEA,ISS IBA IEA,IEA,IBA IEA,IEA,IEA,IMP,IBA IEA,IBA,IEA,IBA IEA,IBA,IDA IMP IGI IBA,IEA,IEA,IEA,IBA IEA,IBA,IBA IEA,IBA,IBA,IBA,IBA…	ENSBTAG00000047165	FALSE	KRT9
query_1	TRUE	5.10172e-08	6431	210	117	0.557143	0.0181931	GO:0071840	GO:BP	cellular component organization or biogenesis	18832	17446	GO:0009987	IEA,IEA,IEA,IMP,IDA,IMP IBA,IBA IEA,IEA,IEA,IEA,IGI,IEA,IEA,IBA,IEA,IBA IEA,IBA IEA,IEA,IBA,IEA,IEA,IEA,IEA,IEA,IEA,IBA IEA,IEA,IBA IEA,IBA IEA,IEA,IEA,IEA,IEA,IEA,IEA,IBA,IEA,IEA,IEA,IBA,IBA IEA,IEA,IBA,IEA,IDA IMP IBA IEA,IBA IEA,IEA,IBA IEA,IBA IEA,ISS IEA,IEA,IBA IEA,ISS IBA IEA,IEA,IBA IEA,IEA,IEA,IMP,IBA IEA,IBA,IEA,IBA IEA,IBA,IDA IMP IGI IBA,IEA,IEA,IEA,IBA IEA,IBA,IBA IEA,IBA,IBA,IBA,IBA…	ENSBTAG00000033766	FALSE	KRT16
query_1	TRUE	5.10172e-08	6431	210	117	0.557143	0.0181931	GO:0071840	GO:BP	cellular component organization or biogenesis	18832	17446	GO:0009987	IEA,IEA,IEA,IMP,IDA,IMP IBA,IBA IEA,IEA,IEA,IEA,IGI,IEA,IEA,IBA,IEA,IBA IEA,IBA IEA,IEA,IBA,IEA,IEA,IEA,IEA,IEA,IEA,IBA IEA,IEA,IBA IEA,IBA IEA,IEA,IEA,IEA,IEA,IEA,IEA,IBA,IEA,IEA,IEA,IBA,IBA IEA,IEA,IBA,IEA,IDA IMP IBA IEA,IBA IEA,IEA,IBA IEA,IBA IEA,ISS IEA,IEA,IBA IEA,ISS IBA IEA,IEA,IBA IEA,IEA,IEA,IMP,IBA IEA,IBA,IEA,IBA IEA,IBA,IDA IMP IGI IBA,IEA,IEA,IEA,IBA IEA,IBA,IBA IEA,IBA,IBA,IBA,IBA…	ENSBTAG00000013685	FALSE	KRT31
query_1	TRUE	5.10172e-08	6431	210	117	0.557143	0.0181931	GO:0071840	GO:BP	cellular component organization or biogenesis	18832	17446	GO:0009987	IEA,IEA,IEA,IMP,IDA,IMP IBA,IBA IEA,IEA,IEA,IEA,IGI,IEA,IEA,IBA,IEA,IBA IEA,IBA IEA,IEA,IBA,IEA,IEA,IEA,IEA,IEA,IEA,IBA IEA,IEA,IBA IEA,IBA IEA,IEA,IEA,IEA,IEA,IEA,IEA,IBA,IEA,IEA,IEA,IBA,IBA IEA,IEA,IBA,IEA,IDA IMP IBA IEA,IBA IEA,IEA,IBA IEA,IBA IEA,ISS IEA,IEA,IBA IEA,ISS IBA IEA,IEA,IBA IEA,IEA,IEA,IMP,IBA IEA,IBA,IEA,IBA IEA,IBA,IDA IMP IGI IBA,IEA,IEA,IEA,IBA IEA,IBA,IBA IEA,IBA,IBA,IBA,IBA…	ENSBTAG00000000573	FALSE	KRT37
query_1	TRUE	5.10172e-08	6431	210	117	0.557143	0.0181931	GO:0071840	GO:BP	cellular component organization or biogenesis	18832	17446	GO:0009987	IEA,IEA,IEA,IMP,IDA,IMP IBA,IBA IEA,IEA,IEA,IEA,IGI,IEA,IEA,IBA,IEA,IBA IEA,IBA IEA,IEA,IBA,IEA,IEA,IEA,IEA,IEA,IEA,IBA IEA,IEA,IBA IEA,IBA IEA,IEA,IEA,IEA,IEA,IEA,IEA,IBA,IEA,IEA,IEA,IBA,IBA IEA,IEA,IBA,IEA,IDA IMP IBA IEA,IBA IEA,IEA,IBA IEA,IBA IEA,ISS IEA,IEA,IBA IEA,ISS IBA IEA,IEA,IBA IEA,IEA,IEA,IMP,IBA IEA,IBA,IEA,IBA IEA,IBA,IDA IMP IGI IBA,IEA,IEA,IEA,IBA IEA,IBA,IBA IEA,IBA,IBA,IBA,IBA…	ENSBTAG00000046124	FALSE	KRT36
query_1	TRUE	5.10172e-08	6431	210	117	0.557143	0.0181931	GO:0071840	GO:BP	cellular component organization or biogenesis	18832	17446	GO:0009987	IEA,IEA,IEA,IMP,IDA,IMP IBA,IBA IEA,IEA,IEA,IEA,IGI,IEA,IEA,IBA,IEA,IBA IEA,IBA IEA,IEA,IBA,IEA,IEA,IEA,IEA,IEA,IEA,IBA IEA,IEA,IBA IEA,IBA IEA,IEA,IEA,IEA,IEA,IEA,IEA,IBA,IEA,IEA,IEA,IBA,IBA IEA,IEA,IBA,IEA,IDA IMP IBA IEA,IBA IEA,IEA,IBA IEA,IBA IEA,ISS IEA,IEA,IBA IEA,ISS IBA IEA,IEA,IBA IEA,IEA,IEA,IMP,IBA IEA,IBA,IEA,IBA IEA,IBA,IDA IMP IGI IBA,IEA,IEA,IEA,IBA IEA,IBA,IBA IEA,IBA,IBA,IBA,IBA…	ENSBTAG00000042827	FALSE	U6
query_1	TRUE	5.10172e-08	6431	210	117	0.557143	0.0181931	GO:0071840	GO:BP	cellular component organization or biogenesis	18832	17446	GO:0009987	IEA,IEA,IEA,IMP,IDA,IMP IBA,IBA IEA,IEA,IEA,IEA,IGI,IEA,IEA,IBA,IEA,IBA IEA,IBA IEA,IEA,IBA,IEA,IEA,IEA,IEA,IEA,IEA,IBA IEA,IEA,IBA IEA,IBA IEA,IEA,IEA,IEA,IEA,IEA,IEA,IBA,IEA,IEA,IEA,IBA,IBA IEA,IEA,IBA,IEA,IDA IMP IBA IEA,IBA IEA,IEA,IBA IEA,IBA IEA,ISS IEA,IEA,IBA IEA,ISS IBA IEA,IEA,IBA IEA,IEA,IEA,IMP,IBA IEA,IBA,IEA,IBA IEA,IBA,IDA IMP IGI IBA,IEA,IEA,IEA,IBA IEA,IBA,IBA IEA,IBA,IBA,IBA,IBA…	ENSBTAG00000053656	FALSE	U2
query_1	TRUE	5.10172e-08	6431	210	117	0.557143	0.0181931	GO:0071840	GO:BP	cellular component organization or biogenesis	18832	17446	GO:0009987	IEA,IEA,IEA,IMP,IDA,IMP IBA,IBA IEA,IEA,IEA,IEA,IGI,IEA,IEA,IBA,IEA,IBA IEA,IBA IEA,IEA,IBA,IEA,IEA,IEA,IEA,IEA,IEA,IBA IEA,IEA,IBA IEA,IBA IEA,IEA,IEA,IEA,IEA,IEA,IEA,IBA,IEA,IEA,IEA,IBA,IBA IEA,IEA,IBA,IEA,IDA IMP IBA IEA,IBA IEA,IEA,IBA IEA,IBA IEA,ISS IEA,IEA,IBA IEA,ISS IBA IEA,IEA,IBA IEA,IEA,IEA,IMP,IBA IEA,IBA,IEA,IBA IEA,IBA,IDA IMP IGI IBA,IEA,IEA,IEA,IBA IEA,IBA,IBA IEA,IBA,IBA,IBA,IBA…	ENSBTAG00000055531	FALSE	U2
query_1	TRUE	5.10172e-08	6431	210	117	0.557143	0.0181931	GO:0071840	GO:BP	cellular component organization or biogenesis	18832	17446	GO:0009987	IEA,IEA,IEA,IMP,IDA,IMP IBA,IBA IEA,IEA,IEA,IEA,IGI,IEA,IEA,IBA,IEA,IBA IEA,IBA IEA,IEA,IBA,IEA,IEA,IEA,IEA,IEA,IEA,IBA IEA,IEA,IBA IEA,IBA IEA,IEA,IEA,IEA,IEA,IEA,IEA,IBA,IEA,IEA,IEA,IBA,IBA IEA,IEA,IBA,IEA,IDA IMP IBA IEA,IBA IEA,IEA,IBA IEA,IBA IEA,ISS IEA,IEA,IBA IEA,ISS IBA IEA,IEA,IBA IEA,IEA,IEA,IMP,IBA IEA,IBA,IEA,IBA IEA,IBA,IDA IMP IGI IBA,IEA,IEA,IEA,IBA IEA,IBA,IBA IEA,IBA,IBA,IBA,IBA…	ENSBTAG00000030314	FALSE	U2
query_1	TRUE	5.10172e-08	6431	210	117	0.557143	0.0181931	GO:0071840	GO:BP	cellular component organization or biogenesis	18832	17446	GO:0009987	IEA,IEA,IEA,IMP,IDA,IMP IBA,IBA IEA,IEA,IEA,IEA,IGI,IEA,IEA,IBA,IEA,IBA IEA,IBA IEA,IEA,IBA,IEA,IEA,IEA,IEA,IEA,IEA,IBA IEA,IEA,IBA IEA,IBA IEA,IEA,IEA,IEA,IEA,IEA,IEA,IBA,IEA,IEA,IEA,IBA,IBA IEA,IEA,IBA,IEA,IDA IMP IBA IEA,IBA IEA,IEA,IBA IEA,IBA IEA,ISS IEA,IEA,IBA IEA,ISS IBA IEA,IEA,IBA IEA,IEA,IEA,IMP,IBA IEA,IBA,IEA,IBA IEA,IBA,IDA IMP IGI IBA,IEA,IEA,IEA,IBA IEA,IBA,IBA IEA,IBA,IBA,IBA,IBA…	ENSBTAG00000049357	FALSE	U2
query_1	TRUE	5.10172e-08	6431	210	117	0.557143	0.0181931	GO:0071840	GO:BP	cellular component organization or biogenesis	18832	17446	GO:0009987	IEA,IEA,IEA,IMP,IDA,IMP IBA,IBA IEA,IEA,IEA,IEA,IGI,IEA,IEA,IBA,IEA,IBA IEA,IBA IEA,IEA,IBA,IEA,IEA,IEA,IEA,IEA,IEA,IBA IEA,IEA,IBA IEA,IBA IEA,IEA,IEA,IEA,IEA,IEA,IEA,IBA,IEA,IEA,IEA,IBA,IBA IEA,IEA,IBA,IEA,IDA IMP IBA IEA,IBA IEA,IEA,IBA IEA,IBA IEA,ISS IEA,IEA,IBA IEA,ISS IBA IEA,IEA,IBA IEA,IEA,IEA,IMP,IBA IEA,IBA,IEA,IBA IEA,IBA,IDA IMP IGI IBA,IEA,IEA,IEA,IBA IEA,IBA,IBA IEA,IBA,IBA,IBA,IBA…	ENSBTAG00000063339	FALSE	U2
query_1	TRUE	5.10172e-08	6431	210	117	0.557143	0.0181931	GO:0071840	GO:BP	cellular component organization or biogenesis	18832	17446	GO:0009987	IEA,IEA,IEA,IMP,IDA,IMP IBA,IBA IEA,IEA,IEA,IEA,IGI,IEA,IEA,IBA,IEA,IBA IEA,IBA IEA,IEA,IBA,IEA,IEA,IEA,IEA,IEA,IEA,IBA IEA,IEA,IBA IEA,IBA IEA,IEA,IEA,IEA,IEA,IEA,IEA,IBA,IEA,IEA,IEA,IBA,IBA IEA,IEA,IBA,IEA,IDA IMP IBA IEA,IBA IEA,IEA,IBA IEA,IBA IEA,ISS IEA,IEA,IBA IEA,ISS IBA IEA,IEA,IBA IEA,IEA,IEA,IMP,IBA IEA,IBA,IEA,IBA IEA,IBA,IDA IMP IGI IBA,IEA,IEA,IEA,IBA IEA,IBA,IBA IEA,IBA,IBA,IBA,IBA…	ENSBTAG00000045620	FALSE	U2
query_1	TRUE	5.10172e-08	6431	210	117	0.557143	0.0181931	GO:0071840	GO:BP	cellular component organization or biogenesis	18832	17446	GO:0009987	IEA,IEA,IEA,IMP,IDA,IMP IBA,IBA IEA,IEA,IEA,IEA,IGI,IEA,IEA,IBA,IEA,IBA IEA,IBA IEA,IEA,IBA,IEA,IEA,IEA,IEA,IEA,IEA,IBA IEA,IEA,IBA IEA,IBA IEA,IEA,IEA,IEA,IEA,IEA,IEA,IBA,IEA,IEA,IEA,IBA,IBA IEA,IEA,IBA,IEA,IDA IMP IBA IEA,IBA IEA,IEA,IBA IEA,IBA IEA,ISS IEA,IEA,IBA IEA,ISS IBA IEA,IEA,IBA IEA,IEA,IEA,IMP,IBA IEA,IBA,IEA,IBA IEA,IBA,IDA IMP IGI IBA,IEA,IEA,IEA,IBA IEA,IBA,IBA IEA,IBA,IBA,IBA,IBA…	ENSBTAG00000064937	FALSE	U2
query_1	TRUE	5.10172e-08	6431	210	117	0.557143	0.0181931	GO:0071840	GO:BP	cellular component organization or biogenesis	18832	17446	GO:0009987	IEA,IEA,IEA,IMP,IDA,IMP IBA,IBA IEA,IEA,IEA,IEA,IGI,IEA,IEA,IBA,IEA,IBA IEA,IBA IEA,IEA,IBA,IEA,IEA,IEA,IEA,IEA,IEA,IBA IEA,IEA,IBA IEA,IBA IEA,IEA,IEA,IEA,IEA,IEA,IEA,IBA,IEA,IEA,IEA,IBA,IBA IEA,IEA,IBA,IEA,IDA IMP IBA IEA,IBA IEA,IEA,IBA IEA,IBA IEA,ISS IEA,IEA,IBA IEA,ISS IBA IEA,IEA,IBA IEA,IEA,IEA,IMP,IBA IEA,IBA,IEA,IBA IEA,IBA,IDA IMP IGI IBA,IEA,IEA,IEA,IBA IEA,IBA,IBA IEA,IBA,IBA,IBA,IBA…	ENSBTAG00000056888	FALSE	U6
query_1	TRUE	5.10172e-08	6431	210	117	0.557143	0.0181931	GO:0071840	GO:BP	cellular component organization or biogenesis	18832	17446	GO:0009987	IEA,IEA,IEA,IMP,IDA,IMP IBA,IBA IEA,IEA,IEA,IEA,IGI,IEA,IEA,IBA,IEA,IBA IEA,IBA IEA,IEA,IBA,IEA,IEA,IEA,IEA,IEA,IEA,IBA IEA,IEA,IBA IEA,IBA IEA,IEA,IEA,IEA,IEA,IEA,IEA,IBA,IEA,IEA,IEA,IBA,IBA IEA,IEA,IBA,IEA,IDA IMP IBA IEA,IBA IEA,IEA,IBA IEA,IBA IEA,ISS IEA,IEA,IBA IEA,ISS IBA IEA,IEA,IBA IEA,IEA,IEA,IMP,IBA IEA,IBA,IEA,IBA IEA,IBA,IDA IMP IGI IBA,IEA,IEA,IEA,IBA IEA,IBA,IBA IEA,IBA,IBA,IBA,IBA…	ENSBTAG00000062497	FALSE	U2
query_1	TRUE	5.10172e-08	6431	210	117	0.557143	0.0181931	GO:0071840	GO:BP	cellular component organization or biogenesis	18832	17446	GO:0009987	IEA,IEA,IEA,IMP,IDA,IMP IBA,IBA IEA,IEA,IEA,IEA,IGI,IEA,IEA,IBA,IEA,IBA IEA,IBA IEA,IEA,IBA,IEA,IEA,IEA,IEA,IEA,IEA,IBA IEA,IEA,IBA IEA,IBA IEA,IEA,IEA,IEA,IEA,IEA,IEA,IBA,IEA,IEA,IEA,IBA,IBA IEA,IEA,IBA,IEA,IDA IMP IBA IEA,IBA IEA,IEA,IBA IEA,IBA IEA,ISS IEA,IEA,IBA IEA,ISS IBA IEA,IEA,IBA IEA,IEA,IEA,IMP,IBA IEA,IBA,IEA,IBA IEA,IBA,IDA IMP IGI IBA,IEA,IEA,IEA,IBA IEA,IBA,IBA IEA,IBA,IBA,IBA,IBA…	ENSBTAG00000064713	FALSE	U2
query_1	TRUE	5.10172e-08	6431	210	117	0.557143	0.0181931	GO:0071840	GO:BP	cellular component organization or biogenesis	18832	17446	GO:0009987	IEA,IEA,IEA,IMP,IDA,IMP IBA,IBA IEA,IEA,IEA,IEA,IGI,IEA,IEA,IBA,IEA,IBA IEA,IBA IEA,IEA,IBA,IEA,IEA,IEA,IEA,IEA,IEA,IBA IEA,IEA,IBA IEA,IBA IEA,IEA,IEA,IEA,IEA,IEA,IEA,IBA,IEA,IEA,IEA,IBA,IBA IEA,IEA,IBA,IEA,IDA IMP IBA IEA,IBA IEA,IEA,IBA IEA,IBA IEA,ISS IEA,IEA,IBA IEA,ISS IBA IEA,IEA,IBA IEA,IEA,IEA,IMP,IBA IEA,IBA,IEA,IBA IEA,IBA,IDA IMP IGI IBA,IEA,IEA,IEA,IBA IEA,IBA,IBA IEA,IBA,IBA,IBA,IBA…	ENSBTAG00000055862	FALSE	U2
query_1	TRUE	5.10172e-08	6431	210	117	0.557143	0.0181931	GO:0071840	GO:BP	cellular component organization or biogenesis	18832	17446	GO:0009987	IEA,IEA,IEA,IMP,IDA,IMP IBA,IBA IEA,IEA,IEA,IEA,IGI,IEA,IEA,IBA,IEA,IBA IEA,IBA IEA,IEA,IBA,IEA,IEA,IEA,IEA,IEA,IEA,IBA IEA,IEA,IBA IEA,IBA IEA,IEA,IEA,IEA,IEA,IEA,IEA,IBA,IEA,IEA,IEA,IBA,IBA IEA,IEA,IBA,IEA,IDA IMP IBA IEA,IBA IEA,IEA,IBA IEA,IBA IEA,ISS IEA,IEA,IBA IEA,ISS IBA IEA,IEA,IBA IEA,IEA,IEA,IMP,IBA IEA,IBA,IEA,IBA IEA,IBA,IDA IMP IGI IBA,IEA,IEA,IEA,IBA IEA,IBA,IBA IEA,IBA,IBA,IBA,IBA…	ENSBTAG00000061816	FALSE	U2
query_1	TRUE	5.10172e-08	6431	210	117	0.557143	0.0181931	GO:0071840	GO:BP	cellular component organization or biogenesis	18832	17446	GO:0009987	IEA,IEA,IEA,IMP,IDA,IMP IBA,IBA IEA,IEA,IEA,IEA,IGI,IEA,IEA,IBA,IEA,IBA IEA,IBA IEA,IEA,IBA,IEA,IEA,IEA,IEA,IEA,IEA,IBA IEA,IEA,IBA IEA,IBA IEA,IEA,IEA,IEA,IEA,IEA,IEA,IBA,IEA,IEA,IEA,IBA,IBA IEA,IEA,IBA,IEA,IDA IMP IBA IEA,IBA IEA,IEA,IBA IEA,IBA IEA,ISS IEA,IEA,IBA IEA,ISS IBA IEA,IEA,IBA IEA,IEA,IEA,IMP,IBA IEA,IBA,IEA,IBA IEA,IBA,IDA IMP IGI IBA,IEA,IEA,IEA,IBA IEA,IBA,IBA IEA,IBA,IBA,IBA,IBA…	ENSBTAG00000068117	FALSE	U2
query_1	TRUE	5.10172e-08	6431	210	117	0.557143	0.0181931	GO:0071840	GO:BP	cellular component organization or biogenesis	18832	17446	GO:0009987	IEA,IEA,IEA,IMP,IDA,IMP IBA,IBA IEA,IEA,IEA,IEA,IGI,IEA,IEA,IBA,IEA,IBA IEA,IBA IEA,IEA,IBA,IEA,IEA,IEA,IEA,IEA,IEA,IBA IEA,IEA,IBA IEA,IBA IEA,IEA,IEA,IEA,IEA,IEA,IEA,IBA,IEA,IEA,IEA,IBA,IBA IEA,IEA,IBA,IEA,IDA IMP IBA IEA,IBA IEA,IEA,IBA IEA,IBA IEA,ISS IEA,IEA,IBA IEA,ISS IBA IEA,IEA,IBA IEA,IEA,IEA,IMP,IBA IEA,IBA,IEA,IBA IEA,IBA,IDA IMP IGI IBA,IEA,IEA,IEA,IBA IEA,IBA,IBA IEA,IBA,IBA,IBA,IBA…	ENSBTAG00000059700	FALSE	U2
query_1	TRUE	5.10172e-08	6431	210	117	0.557143	0.0181931	GO:0071840	GO:BP	cellular component organization or biogenesis	18832	17446	GO:0009987	IEA,IEA,IEA,IMP,IDA,IMP IBA,IBA IEA,IEA,IEA,IEA,IGI,IEA,IEA,IBA,IEA,IBA IEA,IBA IEA,IEA,IBA,IEA,IEA,IEA,IEA,IEA,IEA,IBA IEA,IEA,IBA IEA,IBA IEA,IEA,IEA,IEA,IEA,IEA,IEA,IBA,IEA,IEA,IEA,IBA,IBA IEA,IEA,IBA,IEA,IDA IMP IBA IEA,IBA IEA,IEA,IBA IEA,IBA IEA,ISS IEA,IEA,IBA IEA,ISS IBA IEA,IEA,IBA IEA,IEA,IEA,IMP,IBA IEA,IBA,IEA,IBA IEA,IBA,IDA IMP IGI IBA,IEA,IEA,IEA,IBA IEA,IBA,IBA IEA,IBA,IBA,IBA,IBA…	ENSBTAG00000057150	FALSE	U2
query_1	TRUE	5.10172e-08	6431	210	117	0.557143	0.0181931	GO:0071840	GO:BP	cellular component organization or biogenesis	18832	17446	GO:0009987	IEA,IEA,IEA,IMP,IDA,IMP IBA,IBA IEA,IEA,IEA,IEA,IGI,IEA,IEA,IBA,IEA,IBA IEA,IBA IEA,IEA,IBA,IEA,IEA,IEA,IEA,IEA,IEA,IBA IEA,IEA,IBA IEA,IBA IEA,IEA,IEA,IEA,IEA,IEA,IEA,IBA,IEA,IEA,IEA,IBA,IBA IEA,IEA,IBA,IEA,IDA IMP IBA IEA,IBA IEA,IEA,IBA IEA,IBA IEA,ISS IEA,IEA,IBA IEA,ISS IBA IEA,IEA,IBA IEA,IEA,IEA,IMP,IBA IEA,IBA,IEA,IBA IEA,IBA,IDA IMP IGI IBA,IEA,IEA,IEA,IBA IEA,IBA,IBA IEA,IBA,IBA,IBA,IBA…	ENSBTAG00000063603	FALSE	U2
query_1	TRUE	5.10172e-08	6431	210	117	0.557143	0.0181931	GO:0071840	GO:BP	cellular component organization or biogenesis	18832	17446	GO:0009987	IEA,IEA,IEA,IMP,IDA,IMP IBA,IBA IEA,IEA,IEA,IEA,IGI,IEA,IEA,IBA,IEA,IBA IEA,IBA IEA,IEA,IBA,IEA,IEA,IEA,IEA,IEA,IEA,IBA IEA,IEA,IBA IEA,IBA IEA,IEA,IEA,IEA,IEA,IEA,IEA,IBA,IEA,IEA,IEA,IBA,IBA IEA,IEA,IBA,IEA,IDA IMP IBA IEA,IBA IEA,IEA,IBA IEA,IBA IEA,ISS IEA,IEA,IBA IEA,ISS IBA IEA,IEA,IBA IEA,IEA,IEA,IMP,IBA IEA,IBA,IEA,IBA IEA,IBA,IDA IMP IGI IBA,IEA,IEA,IEA,IBA IEA,IBA,IBA IEA,IBA,IBA,IBA,IBA…	ENSBTAG00000068321	FALSE	U2
query_1	TRUE	5.10172e-08	6431	210	117	0.557143	0.0181931	GO:0071840	GO:BP	cellular component organization or biogenesis	18832	17446	GO:0009987	IEA,IEA,IEA,IMP,IDA,IMP IBA,IBA IEA,IEA,IEA,IEA,IGI,IEA,IEA,IBA,IEA,IBA IEA,IBA IEA,IEA,IBA,IEA,IEA,IEA,IEA,IEA,IEA,IBA IEA,IEA,IBA IEA,IBA IEA,IEA,IEA,IEA,IEA,IEA,IEA,IBA,IEA,IEA,IEA,IBA,IBA IEA,IEA,IBA,IEA,IDA IMP IBA IEA,IBA IEA,IEA,IBA IEA,IBA IEA,ISS IEA,IEA,IBA IEA,ISS IBA IEA,IEA,IBA IEA,IEA,IEA,IMP,IBA IEA,IBA,IEA,IBA IEA,IBA,IDA IMP IGI IBA,IEA,IEA,IEA,IBA IEA,IBA,IBA IEA,IBA,IBA,IBA,IBA…	ENSBTAG00000060488	FALSE	U2
query_1	TRUE	5.10172e-08	6431	210	117	0.557143	0.0181931	GO:0071840	GO:BP	cellular component organization or biogenesis	18832	17446	GO:0009987	IEA,IEA,IEA,IMP,IDA,IMP IBA,IBA IEA,IEA,IEA,IEA,IGI,IEA,IEA,IBA,IEA,IBA IEA,IBA IEA,IEA,IBA,IEA,IEA,IEA,IEA,IEA,IEA,IBA IEA,IEA,IBA IEA,IBA IEA,IEA,IEA,IEA,IEA,IEA,IEA,IBA,IEA,IEA,IEA,IBA,IBA IEA,IEA,IBA,IEA,IDA IMP IBA IEA,IBA IEA,IEA,IBA IEA,IBA IEA,ISS IEA,IEA,IBA IEA,ISS IBA IEA,IEA,IBA IEA,IEA,IEA,IMP,IBA IEA,IBA,IEA,IBA IEA,IBA,IDA IMP IGI IBA,IEA,IEA,IEA,IBA IEA,IBA,IBA IEA,IBA,IBA,IBA,IBA…	ENSBTAG00000048152	FALSE	TUBG1
query_1	TRUE	5.10172e-08	6431	210	117	0.557143	0.0181931	GO:0071840	GO:BP	cellular component organization or biogenesis	18832	17446	GO:0009987	IEA,IEA,IEA,IMP,IDA,IMP IBA,IBA IEA,IEA,IEA,IEA,IGI,IEA,IEA,IBA,IEA,IBA IEA,IBA IEA,IEA,IBA,IEA,IEA,IEA,IEA,IEA,IEA,IBA IEA,IEA,IBA IEA,IBA IEA,IEA,IEA,IEA,IEA,IEA,IEA,IBA,IEA,IEA,IEA,IBA,IBA IEA,IEA,IBA,IEA,IDA IMP IBA IEA,IBA IEA,IEA,IBA IEA,IBA IEA,ISS IEA,IEA,IBA IEA,ISS IBA IEA,IEA,IBA IEA,IEA,IEA,IMP,IBA IEA,IBA,IEA,IBA IEA,IBA,IDA IMP IGI IBA,IEA,IEA,IEA,IBA IEA,IBA,IBA IEA,IBA,IBA,IBA,IBA…	ENSBTAG00000019097	FALSE	CNTNAP1
query_1	TRUE	5.10172e-08	6431	210	117	0.557143	0.0181931	GO:0071840	GO:BP	cellular component organization or biogenesis	18832	17446	GO:0009987	IEA,IEA,IEA,IMP,IDA,IMP IBA,IBA IEA,IEA,IEA,IEA,IGI,IEA,IEA,IBA,IEA,IBA IEA,IBA IEA,IEA,IBA,IEA,IEA,IEA,IEA,IEA,IEA,IBA IEA,IEA,IBA IEA,IBA IEA,IEA,IEA,IEA,IEA,IEA,IEA,IBA,IEA,IEA,IEA,IBA,IBA IEA,IEA,IBA,IEA,IDA IMP IBA IEA,IBA IEA,IEA,IBA IEA,IBA IEA,ISS IEA,IEA,IBA IEA,ISS IBA IEA,IEA,IBA IEA,IEA,IEA,IMP,IBA IEA,IBA,IEA,IBA IEA,IBA,IDA IMP IGI IBA,IEA,IEA,IEA,IBA IEA,IBA,IBA IEA,IBA,IBA,IBA,IBA…	ENSBTAG00000006806	FALSE	KRT17
query_1	TRUE	5.10172e-08	6431	210	117	0.557143	0.0181931	GO:0071840	GO:BP	cellular component organization or biogenesis	18832	17446	GO:0009987	IEA,IEA,IEA,IMP,IDA,IMP IBA,IBA IEA,IEA,IEA,IEA,IGI,IEA,IEA,IBA,IEA,IBA IEA,IBA IEA,IEA,IBA,IEA,IEA,IEA,IEA,IEA,IEA,IBA IEA,IEA,IBA IEA,IBA IEA,IEA,IEA,IEA,IEA,IEA,IEA,IBA,IEA,IEA,IEA,IBA,IBA IEA,IEA,IBA,IEA,IDA IMP IBA IEA,IBA IEA,IEA,IBA IEA,IBA IEA,ISS IEA,IEA,IBA IEA,ISS IBA IEA,IEA,IBA IEA,IEA,IEA,IMP,IBA IEA,IBA,IEA,IBA IEA,IBA,IDA IMP IGI IBA,IEA,IEA,IEA,IBA IEA,IBA,IBA IEA,IBA,IBA,IBA,IBA…	ENSBTAG00000047262	FALSE	KRT42
query_1	TRUE	5.10172e-08	6431	210	117	0.557143	0.0181931	GO:0071840	GO:BP	cellular component organization or biogenesis	18832	17446	GO:0009987	IEA,IEA,IEA,IMP,IDA,IMP IBA,IBA IEA,IEA,IEA,IEA,IGI,IEA,IEA,IBA,IEA,IBA IEA,IBA IEA,IEA,IBA,IEA,IEA,IEA,IEA,IEA,IEA,IBA IEA,IEA,IBA IEA,IBA IEA,IEA,IEA,IEA,IEA,IEA,IEA,IBA,IEA,IEA,IEA,IBA,IBA IEA,IEA,IBA,IEA,IDA IMP IBA IEA,IBA IEA,IEA,IBA IEA,IBA IEA,ISS IEA,IEA,IBA IEA,ISS IBA IEA,IEA,IBA IEA,IEA,IEA,IMP,IBA IEA,IBA,IEA,IBA IEA,IBA,IDA IMP IGI IBA,IEA,IEA,IEA,IBA IEA,IBA,IBA IEA,IBA,IBA,IBA,IBA…	ENSBTAG00000004905	FALSE	KRT19
query_1	TRUE	5.10172e-08	6431	210	117	0.557143	0.0181931	GO:0071840	GO:BP	cellular component organization or biogenesis	18832	17446	GO:0009987	IEA,IEA,IEA,IMP,IDA,IMP IBA,IBA IEA,IEA,IEA,IEA,IGI,IEA,IEA,IBA,IEA,IBA IEA,IBA IEA,IEA,IBA,IEA,IEA,IEA,IEA,IEA,IEA,IBA IEA,IEA,IBA IEA,IBA IEA,IEA,IEA,IEA,IEA,IEA,IEA,IBA,IEA,IEA,IEA,IBA,IBA IEA,IEA,IBA,IEA,IDA IMP IBA IEA,IBA IEA,IEA,IBA IEA,IBA IEA,ISS IEA,IEA,IBA IEA,ISS IBA IEA,IEA,IBA IEA,IEA,IEA,IMP,IBA IEA,IBA,IEA,IBA IEA,IBA,IDA IMP IGI IBA,IEA,IEA,IEA,IBA IEA,IBA,IBA IEA,IBA,IBA,IBA,IBA…	ENSBTAG00000004903	FALSE	KRT15
query_1	TRUE	5.10172e-08	6431	210	117	0.557143	0.0181931	GO:0071840	GO:BP	cellular component organization or biogenesis	18832	17446	GO:0009987	IEA,IEA,IEA,IMP,IDA,IMP IBA,IBA IEA,IEA,IEA,IEA,IGI,IEA,IEA,IBA,IEA,IBA IEA,IBA IEA,IEA,IBA,IEA,IEA,IEA,IEA,IEA,IEA,IBA IEA,IEA,IBA IEA,IBA IEA,IEA,IEA,IEA,IEA,IEA,IEA,IBA,IEA,IEA,IEA,IBA,IBA IEA,IEA,IBA,IEA,IDA IMP IBA IEA,IBA IEA,IEA,IBA IEA,IBA IEA,ISS IEA,IEA,IBA IEA,ISS IBA IEA,IEA,IBA IEA,IEA,IEA,IMP,IBA IEA,IBA,IEA,IBA IEA,IBA,IDA IMP IGI IBA,IEA,IEA,IEA,IBA IEA,IBA,IBA IEA,IBA,IBA,IBA,IBA…	ENSBTAG00000037553	FALSE	KRT33A
query_1	TRUE	5.10172e-08	6431	210	117	0.557143	0.0181931	GO:0071840	GO:BP	cellular component organization or biogenesis	18832	17446	GO:0009987	IEA,IEA,IEA,IMP,IDA,IMP IBA,IBA IEA,IEA,IEA,IEA,IGI,IEA,IEA,IBA,IEA,IBA IEA,IBA IEA,IEA,IBA,IEA,IEA,IEA,IEA,IEA,IEA,IBA IEA,IEA,IBA IEA,IBA IEA,IEA,IEA,IEA,IEA,IEA,IEA,IBA,IEA,IEA,IEA,IBA,IBA IEA,IEA,IBA,IEA,IDA IMP IBA IEA,IBA IEA,IEA,IBA IEA,IBA IEA,ISS IEA,IEA,IBA IEA,ISS IBA IEA,IEA,IBA IEA,IEA,IEA,IMP,IBA IEA,IBA,IEA,IBA IEA,IBA,IDA IMP IGI IBA,IEA,IEA,IEA,IBA IEA,IBA,IBA IEA,IBA,IBA,IBA,IBA…	ENSBTAG00000016384	FALSE	KRT32
query_1	TRUE	5.10172e-08	6431	210	117	0.557143	0.0181931	GO:0071840	GO:BP	cellular component organization or biogenesis	18832	17446	GO:0009987	IEA,IEA,IEA,IMP,IDA,IMP IBA,IBA IEA,IEA,IEA,IEA,IGI,IEA,IEA,IBA,IEA,IBA IEA,IBA IEA,IEA,IBA,IEA,IEA,IEA,IEA,IEA,IEA,IBA IEA,IEA,IBA IEA,IBA IEA,IEA,IEA,IEA,IEA,IEA,IEA,IBA,IEA,IEA,IEA,IBA,IBA IEA,IEA,IBA,IEA,IDA IMP IBA IEA,IBA IEA,IEA,IBA IEA,IBA IEA,ISS IEA,IEA,IBA IEA,ISS IBA IEA,IEA,IBA IEA,IEA,IEA,IMP,IBA IEA,IBA,IEA,IBA IEA,IBA,IDA IMP IGI IBA,IEA,IEA,IEA,IBA IEA,IBA,IBA IEA,IBA,IBA,IBA,IBA…	ENSBTAG00000000529	FALSE	BTBD9
query_1	TRUE	5.10172e-08	6431	210	117	0.557143	0.0181931	GO:0071840	GO:BP	cellular component organization or biogenesis	18832	17446	GO:0009987	IEA,IEA,IEA,IMP,IDA,IMP IBA,IBA IEA,IEA,IEA,IEA,IGI,IEA,IEA,IBA,IEA,IBA IEA,IBA IEA,IEA,IBA,IEA,IEA,IEA,IEA,IEA,IEA,IBA IEA,IEA,IBA IEA,IBA IEA,IEA,IEA,IEA,IEA,IEA,IEA,IBA,IEA,IEA,IEA,IBA,IBA IEA,IEA,IBA,IEA,IDA IMP IBA IEA,IBA IEA,IEA,IBA IEA,IBA IEA,ISS IEA,IEA,IBA IEA,ISS IBA IEA,IEA,IBA IEA,IEA,IEA,IMP,IBA IEA,IBA,IEA,IBA IEA,IBA,IDA IMP IGI IBA,IEA,IEA,IEA,IBA IEA,IBA,IBA IEA,IBA,IBA,IBA,IBA…	ENSBTAG00000005888	FALSE	MDGA1
query_1	TRUE	5.10172e-08	6431	210	117	0.557143	0.0181931	GO:0071840	GO:BP	cellular component organization or biogenesis	18832	17446	GO:0009987	IEA,IEA,IEA,IMP,IDA,IMP IBA,IBA IEA,IEA,IEA,IEA,IGI,IEA,IEA,IBA,IEA,IBA IEA,IBA IEA,IEA,IBA,IEA,IEA,IEA,IEA,IEA,IEA,IBA IEA,IEA,IBA IEA,IBA IEA,IEA,IEA,IEA,IEA,IEA,IEA,IBA,IEA,IEA,IEA,IBA,IBA IEA,IEA,IBA,IEA,IDA IMP IBA IEA,IBA IEA,IEA,IBA IEA,IBA IEA,ISS IEA,IEA,IBA IEA,ISS IBA IEA,IEA,IBA IEA,IEA,IEA,IMP,IBA IEA,IBA,IEA,IBA IEA,IBA,IDA IMP IGI IBA,IEA,IEA,IEA,IBA IEA,IBA,IBA IEA,IBA,IBA,IBA,IBA…	ENSBTAG00000006466	FALSE	CD53
query_1	TRUE	5.10172e-08	6431	210	117	0.557143	0.0181931	GO:0071840	GO:BP	cellular component organization or biogenesis	18832	17446	GO:0009987	IEA,IEA,IEA,IMP,IDA,IMP IBA,IBA IEA,IEA,IEA,IEA,IGI,IEA,IEA,IBA,IEA,IBA IEA,IBA IEA,IEA,IBA,IEA,IEA,IEA,IEA,IEA,IEA,IBA IEA,IEA,IBA IEA,IBA IEA,IEA,IEA,IEA,IEA,IEA,IEA,IBA,IEA,IEA,IEA,IBA,IBA IEA,IEA,IBA,IEA,IDA IMP IBA IEA,IBA IEA,IEA,IBA IEA,IBA IEA,ISS IEA,IEA,IBA IEA,ISS IBA IEA,IEA,IBA IEA,IEA,IEA,IMP,IBA IEA,IBA,IEA,IBA IEA,IBA,IDA IMP IGI IBA,IEA,IEA,IEA,IBA IEA,IBA,IBA IEA,IBA,IBA,IBA,IBA…	ENSBTAG00000047879	FALSE	KCNA3
query_1	TRUE	5.10172e-08	6431	210	117	0.557143	0.0181931	GO:0071840	GO:BP	cellular component organization or biogenesis	18832	17446	GO:0009987	IEA,IEA,IEA,IMP,IDA,IMP IBA,IBA IEA,IEA,IEA,IEA,IGI,IEA,IEA,IBA,IEA,IBA IEA,IBA IEA,IEA,IBA,IEA,IEA,IEA,IEA,IEA,IEA,IBA IEA,IEA,IBA IEA,IBA IEA,IEA,IEA,IEA,IEA,IEA,IEA,IBA,IEA,IEA,IEA,IBA,IBA IEA,IEA,IBA,IEA,IDA IMP IBA IEA,IBA IEA,IEA,IBA IEA,IBA IEA,ISS IEA,IEA,IBA IEA,ISS IBA IEA,IEA,IBA IEA,IEA,IEA,IMP,IBA IEA,IBA,IEA,IBA IEA,IBA,IDA IMP IGI IBA,IEA,IEA,IEA,IBA IEA,IBA,IBA IEA,IBA,IBA,IBA,IBA…	ENSBTAG00000014970	FALSE	LAMTOR5
query_1	TRUE	5.10172e-08	6431	210	117	0.557143	0.0181931	GO:0071840	GO:BP	cellular component organization or biogenesis	18832	17446	GO:0009987	IEA,IEA,IEA,IMP,IDA,IMP IBA,IBA IEA,IEA,IEA,IEA,IGI,IEA,IEA,IBA,IEA,IBA IEA,IBA IEA,IEA,IBA,IEA,IEA,IEA,IEA,IEA,IEA,IBA IEA,IEA,IBA IEA,IBA IEA,IEA,IEA,IEA,IEA,IEA,IEA,IBA,IEA,IEA,IEA,IBA,IBA IEA,IEA,IBA,IEA,IDA IMP IBA IEA,IBA IEA,IEA,IBA IEA,IBA IEA,ISS IEA,IEA,IBA IEA,ISS IBA IEA,IEA,IBA IEA,IEA,IEA,IMP,IBA IEA,IBA,IEA,IBA IEA,IBA,IDA IMP IGI IBA,IEA,IEA,IEA,IBA IEA,IBA,IBA IEA,IBA,IBA,IBA,IBA…	ENSBTAG00000015459	FALSE	KCNA2
query_1	TRUE	5.10172e-08	6431	210	117	0.557143	0.0181931	GO:0071840	GO:BP	cellular component organization or biogenesis	18832	17446	GO:0009987	IEA,IEA,IEA,IMP,IDA,IMP IBA,IBA IEA,IEA,IEA,IEA,IGI,IEA,IEA,IBA,IEA,IBA IEA,IBA IEA,IEA,IBA,IEA,IEA,IEA,IEA,IEA,IEA,IBA IEA,IEA,IBA IEA,IBA IEA,IEA,IEA,IEA,IEA,IEA,IEA,IBA,IEA,IEA,IEA,IBA,IBA IEA,IEA,IBA,IEA,IDA IMP IBA IEA,IBA IEA,IEA,IBA IEA,IBA IEA,ISS IEA,IEA,IBA IEA,ISS IBA IEA,IEA,IBA IEA,IEA,IEA,IMP,IBA IEA,IBA,IEA,IBA IEA,IBA,IDA IMP IGI IBA,IEA,IEA,IEA,IBA IEA,IBA,IBA IEA,IBA,IBA,IBA,IBA…	ENSBTAG00000008322	FALSE	KCNA10
query_1	TRUE	5.10172e-08	6431	210	117	0.557143	0.0181931	GO:0071840	GO:BP	cellular component organization or biogenesis	18832	17446	GO:0009987	IEA,IEA,IEA,IMP,IDA,IMP IBA,IBA IEA,IEA,IEA,IEA,IGI,IEA,IEA,IBA,IEA,IBA IEA,IBA IEA,IEA,IBA,IEA,IEA,IEA,IEA,IEA,IEA,IBA IEA,IEA,IBA IEA,IBA IEA,IEA,IEA,IEA,IEA,IEA,IEA,IBA,IEA,IEA,IEA,IBA,IBA IEA,IEA,IBA,IEA,IDA IMP IBA IEA,IBA IEA,IEA,IBA IEA,IBA IEA,ISS IEA,IEA,IBA IEA,ISS IBA IEA,IEA,IBA IEA,IEA,IEA,IMP,IBA IEA,IBA,IEA,IBA IEA,IBA,IDA IMP IGI IBA,IEA,IEA,IEA,IBA IEA,IBA,IBA IEA,IBA,IBA,IBA,IBA…	ENSBTAG00000060532	FALSE	RBM15
query_1	TRUE	5.10172e-08	6431	210	117	0.557143	0.0181931	GO:0071840	GO:BP	cellular component organization or biogenesis	18832	17446	GO:0009987	IEA,IEA,IEA,IMP,IDA,IMP IBA,IBA IEA,IEA,IEA,IEA,IGI,IEA,IEA,IBA,IEA,IBA IEA,IBA IEA,IEA,IBA,IEA,IEA,IEA,IEA,IEA,IEA,IBA IEA,IEA,IBA IEA,IBA IEA,IEA,IEA,IEA,IEA,IEA,IEA,IBA,IEA,IEA,IEA,IBA,IBA IEA,IEA,IBA,IEA,IDA IMP IBA IEA,IBA IEA,IEA,IBA IEA,IBA IEA,ISS IEA,IEA,IBA IEA,ISS IBA IEA,IEA,IBA IEA,IEA,IEA,IMP,IBA IEA,IBA,IEA,IBA IEA,IBA,IDA IMP IGI IBA,IEA,IEA,IEA,IBA IEA,IBA,IBA IEA,IBA,IBA,IBA,IBA…	ENSBTAG00000012659	FALSE	LRIF1
query_1	TRUE	5.10172e-08	6431	210	117	0.557143	0.0181931	GO:0071840	GO:BP	cellular component organization or biogenesis	18832	17446	GO:0009987	IEA,IEA,IEA,IMP,IDA,IMP IBA,IBA IEA,IEA,IEA,IEA,IGI,IEA,IEA,IBA,IEA,IBA IEA,IBA IEA,IEA,IBA,IEA,IEA,IEA,IEA,IEA,IEA,IBA IEA,IEA,IBA IEA,IBA IEA,IEA,IEA,IEA,IEA,IEA,IEA,IBA,IEA,IEA,IEA,IBA,IBA IEA,IEA,IBA,IEA,IDA IMP IBA IEA,IBA IEA,IEA,IBA IEA,IBA IEA,ISS IEA,IEA,IBA IEA,ISS IBA IEA,IEA,IBA IEA,IEA,IEA,IMP,IBA IEA,IBA,IEA,IBA IEA,IBA,IDA IMP IGI IBA,IEA,IEA,IEA,IBA IEA,IBA,IBA IEA,IBA,IBA,IBA,IBA…	ENSBTAG00000007352	FALSE	KCNC4
query_1	TRUE	5.10172e-08	6431	210	117	0.557143	0.0181931	GO:0071840	GO:BP	cellular component organization or biogenesis	18832	17446	GO:0009987	IEA,IEA,IEA,IMP,IDA,IMP IBA,IBA IEA,IEA,IEA,IEA,IGI,IEA,IEA,IBA,IEA,IBA IEA,IBA IEA,IEA,IBA,IEA,IEA,IEA,IEA,IEA,IEA,IBA IEA,IEA,IBA IEA,IBA IEA,IEA,IEA,IEA,IEA,IEA,IEA,IBA,IEA,IEA,IEA,IBA,IBA IEA,IEA,IBA,IEA,IDA IMP IBA IEA,IBA IEA,IEA,IBA IEA,IBA IEA,ISS IEA,IEA,IBA IEA,ISS IBA IEA,IEA,IBA IEA,IEA,IEA,IMP,IBA IEA,IBA,IEA,IBA IEA,IBA,IDA IMP IGI IBA,IEA,IEA,IEA,IBA IEA,IBA,IBA IEA,IBA,IBA,IBA,IBA…	ENSBTAG00000042091	FALSE	U6
query_1	TRUE	5.10172e-08	6431	210	117	0.557143	0.0181931	GO:0071840	GO:BP	cellular component organization or biogenesis	18832	17446	GO:0009987	IEA,IEA,IEA,IMP,IDA,IMP IBA,IBA IEA,IEA,IEA,IEA,IGI,IEA,IEA,IBA,IEA,IBA IEA,IBA IEA,IEA,IBA,IEA,IEA,IEA,IEA,IEA,IEA,IBA IEA,IEA,IBA IEA,IBA IEA,IEA,IEA,IEA,IEA,IEA,IEA,IBA,IEA,IEA,IEA,IBA,IBA IEA,IEA,IBA,IEA,IDA IMP IBA IEA,IBA IEA,IEA,IBA IEA,IBA IEA,ISS IEA,IEA,IBA IEA,ISS IBA IEA,IEA,IBA IEA,IEA,IEA,IMP,IBA IEA,IBA,IEA,IBA IEA,IBA,IDA IMP IGI IBA,IEA,IEA,IEA,IBA IEA,IBA,IBA IEA,IBA,IBA,IBA,IBA…	ENSBTAG00000021046	FALSE	ELAVL4
query_1	TRUE	5.10172e-08	6431	210	117	0.557143	0.0181931	GO:0071840	GO:BP	cellular component organization or biogenesis	18832	17446	GO:0009987	IEA,IEA,IEA,IMP,IDA,IMP IBA,IBA IEA,IEA,IEA,IEA,IGI,IEA,IEA,IBA,IEA,IBA IEA,IBA IEA,IEA,IBA,IEA,IEA,IEA,IEA,IEA,IEA,IBA IEA,IEA,IBA IEA,IBA IEA,IEA,IEA,IEA,IEA,IEA,IEA,IBA,IEA,IEA,IEA,IBA,IBA IEA,IEA,IBA,IEA,IDA IMP IBA IEA,IBA IEA,IEA,IBA IEA,IBA IEA,ISS IEA,IEA,IBA IEA,ISS IBA IEA,IEA,IBA IEA,IEA,IEA,IMP,IBA IEA,IBA,IEA,IBA IEA,IBA,IDA IMP IGI IBA,IEA,IEA,IEA,IBA IEA,IBA,IBA IEA,IBA,IBA,IBA,IBA…	ENSBTAG00000021291	FALSE	STXBP6
query_1	TRUE	7.07865e-08	6228	210	114	0.542857	0.0183044	GO:0016043	GO:BP	cellular component organization	18832	5137	GO:0071840	IEA,IEA,IEA,IMP,IDA,IMP IBA,IBA IEA,IEA,IEA,IEA,IGI,IEA,IEA,IBA,IEA,IBA IEA,IBA IEA,IBA,IEA,IEA,IEA,IEA,IEA,IEA,IBA IEA,IEA,IBA IEA,IEA,IEA,IEA,IEA,IEA,IEA,IBA,IEA,IEA,IEA,IBA,IBA IEA,IEA,IBA,IEA,IDA IMP IBA IEA,IBA IEA,IEA,IBA IEA,IBA IEA,ISS IEA,IEA,IBA IEA,ISS IBA IEA,IEA,IBA IEA,IEA,IEA,IMP,IBA IEA,IBA,IBA IEA,IBA,IDA IMP IGI IBA,IEA,IEA,IEA,IBA IEA,IBA,IBA IEA,IBA,IBA,IBA,IBA IEA,IBA,IBA,IBA…	ENSBTAG00000007173	FALSE	PDGFRA
query_1	TRUE	7.07865e-08	6228	210	114	0.542857	0.0183044	GO:0016043	GO:BP	cellular component organization	18832	5137	GO:0071840	IEA,IEA,IEA,IMP,IDA,IMP IBA,IBA IEA,IEA,IEA,IEA,IGI,IEA,IEA,IBA,IEA,IBA IEA,IBA IEA,IBA,IEA,IEA,IEA,IEA,IEA,IEA,IBA IEA,IEA,IBA IEA,IEA,IEA,IEA,IEA,IEA,IEA,IBA,IEA,IEA,IEA,IBA,IBA IEA,IEA,IBA,IEA,IDA IMP IBA IEA,IBA IEA,IEA,IBA IEA,IBA IEA,ISS IEA,IEA,IBA IEA,ISS IBA IEA,IEA,IBA IEA,IEA,IEA,IMP,IBA IEA,IBA,IBA IEA,IBA,IDA IMP IGI IBA,IEA,IEA,IEA,IBA IEA,IBA,IBA IEA,IBA,IBA,IBA,IBA IEA,IBA,IBA,IBA…	ENSBTAG00000060229	FALSE	U6
query_1	TRUE	7.07865e-08	6228	210	114	0.542857	0.0183044	GO:0016043	GO:BP	cellular component organization	18832	5137	GO:0071840	IEA,IEA,IEA,IMP,IDA,IMP IBA,IBA IEA,IEA,IEA,IEA,IGI,IEA,IEA,IBA,IEA,IBA IEA,IBA IEA,IBA,IEA,IEA,IEA,IEA,IEA,IEA,IBA IEA,IEA,IBA IEA,IEA,IEA,IEA,IEA,IEA,IEA,IBA,IEA,IEA,IEA,IBA,IBA IEA,IEA,IBA,IEA,IDA IMP IBA IEA,IBA IEA,IEA,IBA IEA,IBA IEA,ISS IEA,IEA,IBA IEA,ISS IBA IEA,IEA,IBA IEA,IEA,IEA,IMP,IBA IEA,IBA,IBA IEA,IBA,IDA IMP IGI IBA,IEA,IEA,IEA,IBA IEA,IBA,IBA IEA,IBA,IBA,IBA,IBA IEA,IBA,IBA,IBA…	ENSBTAG00000057059	FALSE	U6
query_1	TRUE	7.07865e-08	6228	210	114	0.542857	0.0183044	GO:0016043	GO:BP	cellular component organization	18832	5137	GO:0071840	IEA,IEA,IEA,IMP,IDA,IMP IBA,IBA IEA,IEA,IEA,IEA,IGI,IEA,IEA,IBA,IEA,IBA IEA,IBA IEA,IBA,IEA,IEA,IEA,IEA,IEA,IEA,IBA IEA,IEA,IBA IEA,IEA,IEA,IEA,IEA,IEA,IEA,IBA,IEA,IEA,IEA,IBA,IBA IEA,IEA,IBA,IEA,IDA IMP IBA IEA,IBA IEA,IEA,IBA IEA,IBA IEA,ISS IEA,IEA,IBA IEA,ISS IBA IEA,IEA,IBA IEA,IEA,IEA,IMP,IBA IEA,IBA,IBA IEA,IBA,IDA IMP IGI IBA,IEA,IEA,IEA,IBA IEA,IBA,IBA IEA,IBA,IBA,IBA,IBA IEA,IBA,IBA,IBA…	ENSBTAG00000004059	FALSE	SOAT1
query_1	TRUE	7.07865e-08	6228	210	114	0.542857	0.0183044	GO:0016043	GO:BP	cellular component organization	18832	5137	GO:0071840	IEA,IEA,IEA,IMP,IDA,IMP IBA,IBA IEA,IEA,IEA,IEA,IGI,IEA,IEA,IBA,IEA,IBA IEA,IBA IEA,IBA,IEA,IEA,IEA,IEA,IEA,IEA,IBA IEA,IEA,IBA IEA,IEA,IEA,IEA,IEA,IEA,IEA,IBA,IEA,IEA,IEA,IBA,IBA IEA,IEA,IBA,IEA,IDA IMP IBA IEA,IBA IEA,IEA,IBA IEA,IBA IEA,ISS IEA,IEA,IBA IEA,ISS IBA IEA,IEA,IBA IEA,IEA,IEA,IMP,IBA IEA,IBA,IBA IEA,IBA,IDA IMP IGI IBA,IEA,IEA,IEA,IBA IEA,IBA,IBA IEA,IBA,IBA,IBA,IBA IEA,IBA,IBA,IBA…	ENSBTAG00000002167	FALSE	NPHS2
query_1	TRUE	7.07865e-08	6228	210	114	0.542857	0.0183044	GO:0016043	GO:BP	cellular component organization	18832	5137	GO:0071840	IEA,IEA,IEA,IMP,IDA,IMP IBA,IBA IEA,IEA,IEA,IEA,IGI,IEA,IEA,IBA,IEA,IBA IEA,IBA IEA,IBA,IEA,IEA,IEA,IEA,IEA,IEA,IBA IEA,IEA,IBA IEA,IEA,IEA,IEA,IEA,IEA,IEA,IBA,IEA,IEA,IEA,IBA,IBA IEA,IEA,IBA,IEA,IDA IMP IBA IEA,IBA IEA,IEA,IBA IEA,IBA IEA,ISS IEA,IEA,IBA IEA,ISS IBA IEA,IEA,IBA IEA,IEA,IEA,IMP,IBA IEA,IBA,IBA IEA,IBA,IDA IMP IGI IBA,IEA,IEA,IEA,IBA IEA,IBA,IBA IEA,IBA,IBA,IBA,IBA IEA,IBA,IBA,IBA…	ENSBTAG00000002407	FALSE	TDRD5
query_1	TRUE	7.07865e-08	6228	210	114	0.542857	0.0183044	GO:0016043	GO:BP	cellular component organization	18832	5137	GO:0071840	IEA,IEA,IEA,IMP,IDA,IMP IBA,IBA IEA,IEA,IEA,IEA,IGI,IEA,IEA,IBA,IEA,IBA IEA,IBA IEA,IBA,IEA,IEA,IEA,IEA,IEA,IEA,IBA IEA,IEA,IBA IEA,IEA,IEA,IEA,IEA,IEA,IEA,IBA,IEA,IEA,IEA,IBA,IBA IEA,IEA,IBA,IEA,IDA IMP IBA IEA,IBA IEA,IEA,IBA IEA,IBA IEA,ISS IEA,IEA,IBA IEA,ISS IBA IEA,IEA,IBA IEA,IEA,IEA,IMP,IBA IEA,IBA,IBA IEA,IBA,IDA IMP IGI IBA,IEA,IEA,IEA,IBA IEA,IBA,IBA IEA,IBA,IBA,IBA,IBA IEA,IBA,IBA,IBA…	ENSBTAG00000035230	FALSE	TOR1AIP2
query_1	TRUE	7.07865e-08	6228	210	114	0.542857	0.0183044	GO:0016043	GO:BP	cellular component organization	18832	5137	GO:0071840	IEA,IEA,IEA,IMP,IDA,IMP IBA,IBA IEA,IEA,IEA,IEA,IGI,IEA,IEA,IBA,IEA,IBA IEA,IBA IEA,IBA,IEA,IEA,IEA,IEA,IEA,IEA,IBA IEA,IEA,IBA IEA,IEA,IEA,IEA,IEA,IEA,IEA,IBA,IEA,IEA,IEA,IBA,IBA IEA,IEA,IBA,IEA,IDA IMP IBA IEA,IBA IEA,IEA,IBA IEA,IBA IEA,ISS IEA,IEA,IBA IEA,ISS IBA IEA,IEA,IBA IEA,IEA,IEA,IMP,IBA IEA,IBA,IBA IEA,IBA,IDA IMP IGI IBA,IEA,IEA,IEA,IBA IEA,IBA,IBA IEA,IBA,IBA,IBA,IBA IEA,IBA,IBA,IBA…	ENSBTAG00000035226	FALSE	TOR1AIP1
query_1	TRUE	7.07865e-08	6228	210	114	0.542857	0.0183044	GO:0016043	GO:BP	cellular component organization	18832	5137	GO:0071840	IEA,IEA,IEA,IMP,IDA,IMP IBA,IBA IEA,IEA,IEA,IEA,IGI,IEA,IEA,IBA,IEA,IBA IEA,IBA IEA,IBA,IEA,IEA,IEA,IEA,IEA,IEA,IBA IEA,IEA,IBA IEA,IEA,IEA,IEA,IEA,IEA,IEA,IBA,IEA,IEA,IEA,IBA,IBA IEA,IEA,IBA,IEA,IDA IMP IBA IEA,IBA IEA,IEA,IBA IEA,IBA IEA,ISS IEA,IEA,IBA IEA,ISS IBA IEA,IEA,IBA IEA,IEA,IEA,IMP,IBA IEA,IBA,IBA IEA,IBA,IDA IMP IGI IBA,IEA,IEA,IEA,IBA IEA,IBA,IBA IEA,IBA,IBA,IBA,IBA IEA,IBA,IBA,IBA…	ENSBTAG00000008082	FALSE	CEP350
query_1	TRUE	7.07865e-08	6228	210	114	0.542857	0.0183044	GO:0016043	GO:BP	cellular component organization	18832	5137	GO:0071840	IEA,IEA,IEA,IMP,IDA,IMP IBA,IBA IEA,IEA,IEA,IEA,IGI,IEA,IEA,IBA,IEA,IBA IEA,IBA IEA,IBA,IEA,IEA,IEA,IEA,IEA,IEA,IBA IEA,IEA,IBA IEA,IEA,IEA,IEA,IEA,IEA,IEA,IBA,IEA,IEA,IEA,IBA,IBA IEA,IEA,IBA,IEA,IDA IMP IBA IEA,IBA IEA,IEA,IBA IEA,IBA IEA,ISS IEA,IEA,IBA IEA,ISS IBA IEA,IEA,IBA IEA,IEA,IEA,IMP,IBA IEA,IBA,IBA IEA,IBA,IDA IMP IGI IBA,IEA,IEA,IEA,IBA IEA,IBA,IBA IEA,IBA,IBA,IBA,IBA IEA,IBA,IBA,IBA…	ENSBTAG00000014191	FALSE	QSOX1
query_1	TRUE	7.07865e-08	6228	210	114	0.542857	0.0183044	GO:0016043	GO:BP	cellular component organization	18832	5137	GO:0071840	IEA,IEA,IEA,IMP,IDA,IMP IBA,IBA IEA,IEA,IEA,IEA,IGI,IEA,IEA,IBA,IEA,IBA IEA,IBA IEA,IBA,IEA,IEA,IEA,IEA,IEA,IEA,IBA IEA,IEA,IBA IEA,IEA,IEA,IEA,IEA,IEA,IEA,IBA,IEA,IEA,IEA,IBA,IBA IEA,IEA,IBA,IEA,IDA IMP IBA IEA,IBA IEA,IEA,IBA IEA,IBA IEA,ISS IEA,IEA,IBA IEA,ISS IBA IEA,IEA,IBA IEA,IEA,IEA,IMP,IBA IEA,IBA,IBA IEA,IBA,IDA IMP IGI IBA,IEA,IEA,IEA,IBA IEA,IBA,IBA IEA,IBA,IBA,IBA,IBA IEA,IBA,IBA,IBA…	ENSBTAG00000003992	FALSE	LHX4
query_1	TRUE	7.07865e-08	6228	210	114	0.542857	0.0183044	GO:0016043	GO:BP	cellular component organization	18832	5137	GO:0071840	IEA,IEA,IEA,IMP,IDA,IMP IBA,IBA IEA,IEA,IEA,IEA,IGI,IEA,IEA,IBA,IEA,IBA IEA,IBA IEA,IBA,IEA,IEA,IEA,IEA,IEA,IEA,IBA IEA,IEA,IBA IEA,IEA,IEA,IEA,IEA,IEA,IEA,IBA,IEA,IEA,IEA,IBA,IBA IEA,IEA,IBA,IEA,IDA IMP IBA IEA,IBA IEA,IEA,IBA IEA,IBA IEA,ISS IEA,IEA,IBA IEA,ISS IBA IEA,IEA,IBA IEA,IEA,IEA,IMP,IBA IEA,IBA,IBA IEA,IBA,IDA IMP IGI IBA,IEA,IEA,IEA,IBA IEA,IBA,IBA IEA,IBA,IBA,IBA,IBA IEA,IBA,IBA,IBA…	ENSBTAG00000067328	FALSE	U6
query_1	TRUE	7.07865e-08	6228	210	114	0.542857	0.0183044	GO:0016043	GO:BP	cellular component organization	18832	5137	GO:0071840	IEA,IEA,IEA,IMP,IDA,IMP IBA,IBA IEA,IEA,IEA,IEA,IGI,IEA,IEA,IBA,IEA,IBA IEA,IBA IEA,IBA,IEA,IEA,IEA,IEA,IEA,IEA,IBA IEA,IEA,IBA IEA,IEA,IEA,IEA,IEA,IEA,IEA,IBA,IEA,IEA,IEA,IBA,IBA IEA,IEA,IBA,IEA,IDA IMP IBA IEA,IBA IEA,IEA,IBA IEA,IBA IEA,ISS IEA,IEA,IBA IEA,ISS IBA IEA,IEA,IBA IEA,IEA,IEA,IMP,IBA IEA,IBA,IBA IEA,IBA,IDA IMP IGI IBA,IEA,IEA,IEA,IBA IEA,IBA,IBA IEA,IBA,IBA,IBA,IBA IEA,IBA,IBA,IBA…	ENSBTAG00000015805	FALSE	SIPA1L1
query_1	TRUE	7.07865e-08	6228	210	114	0.542857	0.0183044	GO:0016043	GO:BP	cellular component organization	18832	5137	GO:0071840	IEA,IEA,IEA,IMP,IDA,IMP IBA,IBA IEA,IEA,IEA,IEA,IGI,IEA,IEA,IBA,IEA,IBA IEA,IBA IEA,IBA,IEA,IEA,IEA,IEA,IEA,IEA,IBA IEA,IEA,IBA IEA,IEA,IEA,IEA,IEA,IEA,IEA,IBA,IEA,IEA,IEA,IBA,IBA IEA,IEA,IBA,IEA,IDA IMP IBA IEA,IBA IEA,IEA,IBA IEA,IBA IEA,ISS IEA,IEA,IBA IEA,ISS IBA IEA,IEA,IBA IEA,IEA,IEA,IMP,IBA IEA,IBA,IBA IEA,IBA,IDA IMP IGI IBA,IEA,IEA,IEA,IBA IEA,IBA,IBA IEA,IBA,IBA,IBA,IBA IEA,IBA,IBA,IBA…	ENSBTAG00000014633	FALSE	ABCD4
query_1	TRUE	7.07865e-08	6228	210	114	0.542857	0.0183044	GO:0016043	GO:BP	cellular component organization	18832	5137	GO:0071840	IEA,IEA,IEA,IMP,IDA,IMP IBA,IBA IEA,IEA,IEA,IEA,IGI,IEA,IEA,IBA,IEA,IBA IEA,IBA IEA,IBA,IEA,IEA,IEA,IEA,IEA,IEA,IBA IEA,IEA,IBA IEA,IEA,IEA,IEA,IEA,IEA,IEA,IBA,IEA,IEA,IEA,IBA,IBA IEA,IEA,IBA,IEA,IDA IMP IBA IEA,IBA IEA,IEA,IBA IEA,IBA IEA,ISS IEA,IEA,IBA IEA,ISS IBA IEA,IEA,IBA IEA,IEA,IEA,IMP,IBA IEA,IBA,IBA IEA,IBA,IDA IMP IGI IBA,IEA,IEA,IEA,IBA IEA,IBA,IBA IEA,IBA,IBA,IBA,IBA IEA,IBA,IBA,IBA…	ENSBTAG00000021955	FALSE	NPC2
query_1	TRUE	7.07865e-08	6228	210	114	0.542857	0.0183044	GO:0016043	GO:BP	cellular component organization	18832	5137	GO:0071840	IEA,IEA,IEA,IMP,IDA,IMP IBA,IBA IEA,IEA,IEA,IEA,IGI,IEA,IEA,IBA,IEA,IBA IEA,IBA IEA,IBA,IEA,IEA,IEA,IEA,IEA,IEA,IBA IEA,IEA,IBA IEA,IEA,IEA,IEA,IEA,IEA,IEA,IBA,IEA,IEA,IEA,IBA,IBA IEA,IEA,IBA,IEA,IDA IMP IBA IEA,IBA IEA,IEA,IBA IEA,IBA IEA,ISS IEA,IEA,IBA IEA,ISS IBA IEA,IEA,IBA IEA,IEA,IEA,IMP,IBA IEA,IBA,IBA IEA,IBA,IDA IMP IGI IBA,IEA,IEA,IEA,IBA IEA,IBA,IBA IEA,IBA,IBA,IBA,IBA IEA,IBA,IBA,IBA…	ENSBTAG00000021956	FALSE	ISCA2
query_1	TRUE	7.07865e-08	6228	210	114	0.542857	0.0183044	GO:0016043	GO:BP	cellular component organization	18832	5137	GO:0071840	IEA,IEA,IEA,IMP,IDA,IMP IBA,IBA IEA,IEA,IEA,IEA,IGI,IEA,IEA,IBA,IEA,IBA IEA,IBA IEA,IBA,IEA,IEA,IEA,IEA,IEA,IEA,IBA IEA,IEA,IBA IEA,IEA,IEA,IEA,IEA,IEA,IEA,IBA,IEA,IEA,IEA,IBA,IBA IEA,IEA,IBA,IEA,IDA IMP IBA IEA,IBA IEA,IEA,IBA IEA,IBA IEA,ISS IEA,IEA,IBA IEA,ISS IBA IEA,IEA,IBA IEA,IEA,IEA,IMP,IBA IEA,IBA,IBA IEA,IBA,IDA IMP IGI IBA,IEA,IEA,IEA,IBA IEA,IBA,IBA IEA,IBA,IBA,IBA,IBA IEA,IBA,IBA,IBA…	ENSBTAG00000021957	FALSE	LTBP2
query_1	TRUE	7.07865e-08	6228	210	114	0.542857	0.0183044	GO:0016043	GO:BP	cellular component organization	18832	5137	GO:0071840	IEA,IEA,IEA,IMP,IDA,IMP IBA,IBA IEA,IEA,IEA,IEA,IGI,IEA,IEA,IBA,IEA,IBA IEA,IBA IEA,IBA,IEA,IEA,IEA,IEA,IEA,IEA,IBA IEA,IEA,IBA IEA,IEA,IEA,IEA,IEA,IEA,IEA,IBA,IEA,IEA,IEA,IBA,IBA IEA,IEA,IBA,IEA,IDA IMP IBA IEA,IBA IEA,IEA,IBA IEA,IBA IEA,ISS IEA,IEA,IBA IEA,ISS IBA IEA,IEA,IBA IEA,IEA,IEA,IMP,IBA IEA,IBA,IBA IEA,IBA,IDA IMP IGI IBA,IEA,IEA,IEA,IBA IEA,IBA,IBA IEA,IBA,IBA,IBA,IBA IEA,IBA,IBA,IBA…	ENSBTAG00000008287	FALSE	YLPM1
query_1	TRUE	7.07865e-08	6228	210	114	0.542857	0.0183044	GO:0016043	GO:BP	cellular component organization	18832	5137	GO:0071840	IEA,IEA,IEA,IMP,IDA,IMP IBA,IBA IEA,IEA,IEA,IEA,IGI,IEA,IEA,IBA,IEA,IBA IEA,IBA IEA,IBA,IEA,IEA,IEA,IEA,IEA,IEA,IBA IEA,IEA,IBA IEA,IEA,IEA,IEA,IEA,IEA,IEA,IBA,IEA,IEA,IEA,IBA,IBA IEA,IEA,IBA,IEA,IDA IMP IBA IEA,IBA IEA,IEA,IBA IEA,IBA IEA,ISS IEA,IEA,IBA IEA,ISS IBA IEA,IEA,IBA IEA,IEA,IEA,IMP,IBA IEA,IBA,IBA IEA,IBA,IDA IMP IGI IBA,IEA,IEA,IEA,IBA IEA,IBA,IBA IEA,IBA,IBA,IBA,IBA IEA,IBA,IBA,IBA…	ENSBTAG00000005694	FALSE	TMED10
query_1	TRUE	7.07865e-08	6228	210	114	0.542857	0.0183044	GO:0016043	GO:BP	cellular component organization	18832	5137	GO:0071840	IEA,IEA,IEA,IMP,IDA,IMP IBA,IBA IEA,IEA,IEA,IEA,IGI,IEA,IEA,IBA,IEA,IBA IEA,IBA IEA,IBA,IEA,IEA,IEA,IEA,IEA,IEA,IBA IEA,IEA,IBA IEA,IEA,IEA,IEA,IEA,IEA,IEA,IBA,IEA,IEA,IEA,IBA,IBA IEA,IEA,IBA,IEA,IDA IMP IBA IEA,IBA IEA,IEA,IBA IEA,IBA IEA,ISS IEA,IEA,IBA IEA,ISS IBA IEA,IEA,IBA IEA,IEA,IEA,IMP,IBA IEA,IBA,IBA IEA,IBA,IDA IMP IGI IBA,IEA,IEA,IEA,IBA IEA,IBA,IBA IEA,IBA,IBA,IBA,IBA IEA,IBA,IBA,IBA…	ENSBTAG00000043732	FALSE	U2
query_1	TRUE	7.07865e-08	6228	210	114	0.542857	0.0183044	GO:0016043	GO:BP	cellular component organization	18832	5137	GO:0071840	IEA,IEA,IEA,IMP,IDA,IMP IBA,IBA IEA,IEA,IEA,IEA,IGI,IEA,IEA,IBA,IEA,IBA IEA,IBA IEA,IBA,IEA,IEA,IEA,IEA,IEA,IEA,IBA IEA,IEA,IBA IEA,IEA,IEA,IEA,IEA,IEA,IEA,IBA,IEA,IEA,IEA,IBA,IBA IEA,IEA,IBA,IEA,IDA IMP IBA IEA,IBA IEA,IEA,IBA IEA,IBA IEA,ISS IEA,IEA,IBA IEA,ISS IBA IEA,IEA,IBA IEA,IEA,IEA,IMP,IBA IEA,IBA,IBA IEA,IBA,IDA IMP IGI IBA,IEA,IEA,IEA,IBA IEA,IBA,IBA IEA,IBA,IBA,IBA,IBA IEA,IBA,IBA,IBA…	ENSBTAG00000019279	FALSE	MLH3
query_1	TRUE	7.07865e-08	6228	210	114	0.542857	0.0183044	GO:0016043	GO:BP	cellular component organization	18832	5137	GO:0071840	IEA,IEA,IEA,IMP,IDA,IMP IBA,IBA IEA,IEA,IEA,IEA,IGI,IEA,IEA,IBA,IEA,IBA IEA,IBA IEA,IBA,IEA,IEA,IEA,IEA,IEA,IEA,IBA IEA,IEA,IBA IEA,IEA,IEA,IEA,IEA,IEA,IEA,IBA,IEA,IEA,IEA,IBA,IBA IEA,IEA,IBA,IEA,IDA IMP IBA IEA,IBA IEA,IEA,IBA IEA,IBA IEA,ISS IEA,IEA,IBA IEA,ISS IBA IEA,IEA,IBA IEA,IEA,IEA,IMP,IBA IEA,IBA,IBA IEA,IBA,IDA IMP IGI IBA,IEA,IEA,IEA,IBA IEA,IBA,IBA IEA,IBA,IBA,IBA,IBA IEA,IBA,IBA,IBA…	ENSBTAG00000011657	FALSE
query_1	TRUE	7.07865e-08	6228	210	114	0.542857	0.0183044	GO:0016043	GO:BP	cellular component organization	18832	5137	GO:0071840	IEA,IEA,IEA,IMP,IDA,IMP IBA,IBA IEA,IEA,IEA,IEA,IGI,IEA,IEA,IBA,IEA,IBA IEA,IBA IEA,IBA,IEA,IEA,IEA,IEA,IEA,IEA,IBA IEA,IEA,IBA IEA,IEA,IEA,IEA,IEA,IEA,IEA,IBA,IEA,IEA,IEA,IBA,IBA IEA,IEA,IBA,IEA,IDA IMP IBA IEA,IBA IEA,IEA,IBA IEA,IBA IEA,ISS IEA,IEA,IBA IEA,ISS IBA IEA,IEA,IBA IEA,IEA,IEA,IMP,IBA IEA,IBA,IBA IEA,IBA,IDA IMP IGI IBA,IEA,IEA,IEA,IBA IEA,IBA,IBA IEA,IBA,IBA,IBA,IBA IEA,IBA,IBA,IBA…	ENSBTAG00000051910	FALSE	FGF10
query_1	TRUE	7.07865e-08	6228	210	114	0.542857	0.0183044	GO:0016043	GO:BP	cellular component organization	18832	5137	GO:0071840	IEA,IEA,IEA,IMP,IDA,IMP IBA,IBA IEA,IEA,IEA,IEA,IGI,IEA,IEA,IBA,IEA,IBA IEA,IBA IEA,IBA,IEA,IEA,IEA,IEA,IEA,IEA,IBA IEA,IEA,IBA IEA,IEA,IEA,IEA,IEA,IEA,IEA,IBA,IEA,IEA,IEA,IBA,IBA IEA,IEA,IBA,IEA,IDA IMP IBA IEA,IBA IEA,IEA,IBA IEA,IBA IEA,ISS IEA,IEA,IBA IEA,ISS IBA IEA,IEA,IBA IEA,IEA,IEA,IMP,IBA IEA,IBA,IBA IEA,IBA,IDA IMP IGI IBA,IEA,IEA,IEA,IBA IEA,IBA,IBA IEA,IBA,IBA,IBA,IBA IEA,IBA,IBA,IBA…	ENSBTAG00000066520	FALSE	U6
query_1	TRUE	7.07865e-08	6228	210	114	0.542857	0.0183044	GO:0016043	GO:BP	cellular component organization	18832	5137	GO:0071840	IEA,IEA,IEA,IMP,IDA,IMP IBA,IBA IEA,IEA,IEA,IEA,IGI,IEA,IEA,IBA,IEA,IBA IEA,IBA IEA,IBA,IEA,IEA,IEA,IEA,IEA,IEA,IBA IEA,IEA,IBA IEA,IEA,IEA,IEA,IEA,IEA,IEA,IBA,IEA,IEA,IEA,IBA,IBA IEA,IEA,IBA,IEA,IDA IMP IBA IEA,IBA IEA,IEA,IBA IEA,IBA IEA,ISS IEA,IEA,IBA IEA,ISS IBA IEA,IEA,IBA IEA,IEA,IEA,IMP,IBA IEA,IBA,IBA IEA,IBA,IDA IMP IGI IBA,IEA,IEA,IEA,IBA IEA,IBA,IBA IEA,IBA,IBA,IBA,IBA IEA,IBA,IBA,IBA…	ENSBTAG00000020679	FALSE	CNTN1
query_1	TRUE	7.07865e-08	6228	210	114	0.542857	0.0183044	GO:0016043	GO:BP	cellular component organization	18832	5137	GO:0071840	IEA,IEA,IEA,IMP,IDA,IMP IBA,IBA IEA,IEA,IEA,IEA,IGI,IEA,IEA,IBA,IEA,IBA IEA,IBA IEA,IBA,IEA,IEA,IEA,IEA,IEA,IEA,IBA IEA,IEA,IBA IEA,IEA,IEA,IEA,IEA,IEA,IEA,IBA,IEA,IEA,IEA,IBA,IBA IEA,IEA,IBA,IEA,IDA IMP IBA IEA,IBA IEA,IEA,IBA IEA,IBA IEA,ISS IEA,IEA,IBA IEA,ISS IBA IEA,IEA,IBA IEA,IEA,IEA,IMP,IBA IEA,IBA,IBA IEA,IBA,IDA IMP IGI IBA,IEA,IEA,IEA,IBA IEA,IBA,IBA IEA,IBA,IBA,IBA,IBA IEA,IBA,IBA,IBA…	ENSBTAG00000002742	FALSE	MSH2
query_1	TRUE	7.07865e-08	6228	210	114	0.542857	0.0183044	GO:0016043	GO:BP	cellular component organization	18832	5137	GO:0071840	IEA,IEA,IEA,IMP,IDA,IMP IBA,IBA IEA,IEA,IEA,IEA,IGI,IEA,IEA,IBA,IEA,IBA IEA,IBA IEA,IBA,IEA,IEA,IEA,IEA,IEA,IEA,IBA IEA,IEA,IBA IEA,IEA,IEA,IEA,IEA,IEA,IEA,IBA,IEA,IEA,IEA,IBA,IBA IEA,IEA,IBA,IEA,IDA IMP IBA IEA,IBA IEA,IEA,IBA IEA,IBA IEA,ISS IEA,IEA,IBA IEA,ISS IBA IEA,IEA,IBA IEA,IEA,IEA,IMP,IBA IEA,IBA,IBA IEA,IBA,IDA IMP IGI IBA,IEA,IEA,IEA,IBA IEA,IBA,IBA IEA,IBA,IBA,IBA,IBA IEA,IBA,IBA,IBA…	ENSBTAG00000009696	FALSE	ACTN2
query_1	TRUE	7.07865e-08	6228	210	114	0.542857	0.0183044	GO:0016043	GO:BP	cellular component organization	18832	5137	GO:0071840	IEA,IEA,IEA,IMP,IDA,IMP IBA,IBA IEA,IEA,IEA,IEA,IGI,IEA,IEA,IBA,IEA,IBA IEA,IBA IEA,IBA,IEA,IEA,IEA,IEA,IEA,IEA,IBA IEA,IEA,IBA IEA,IEA,IEA,IEA,IEA,IEA,IEA,IBA,IEA,IEA,IEA,IBA,IBA IEA,IEA,IBA,IEA,IDA IMP IBA IEA,IBA IEA,IEA,IBA IEA,IBA IEA,ISS IEA,IEA,IBA IEA,ISS IBA IEA,IEA,IBA IEA,IEA,IEA,IMP,IBA IEA,IBA,IBA IEA,IBA,IDA IMP IGI IBA,IEA,IEA,IEA,IBA IEA,IBA,IBA IEA,IBA,IBA,IBA,IBA IEA,IBA,IBA,IBA…	ENSBTAG00000007244	FALSE	NID1
query_1	TRUE	7.07865e-08	6228	210	114	0.542857	0.0183044	GO:0016043	GO:BP	cellular component organization	18832	5137	GO:0071840	IEA,IEA,IEA,IMP,IDA,IMP IBA,IBA IEA,IEA,IEA,IEA,IGI,IEA,IEA,IBA,IEA,IBA IEA,IBA IEA,IBA,IEA,IEA,IEA,IEA,IEA,IEA,IBA IEA,IEA,IBA IEA,IEA,IEA,IEA,IEA,IEA,IEA,IBA,IEA,IEA,IEA,IBA,IBA IEA,IEA,IBA,IEA,IDA IMP IBA IEA,IBA IEA,IEA,IBA IEA,IBA IEA,ISS IEA,IEA,IBA IEA,ISS IBA IEA,IEA,IBA IEA,IEA,IEA,IMP,IBA IEA,IBA,IBA IEA,IBA,IDA IMP IGI IBA,IEA,IEA,IEA,IBA IEA,IBA,IBA IEA,IBA,IBA,IBA,IBA IEA,IBA,IBA,IBA…	ENSBTAG00000059298	FALSE	U6
query_1	TRUE	7.07865e-08	6228	210	114	0.542857	0.0183044	GO:0016043	GO:BP	cellular component organization	18832	5137	GO:0071840	IEA,IEA,IEA,IMP,IDA,IMP IBA,IBA IEA,IEA,IEA,IEA,IGI,IEA,IEA,IBA,IEA,IBA IEA,IBA IEA,IBA,IEA,IEA,IEA,IEA,IEA,IEA,IBA IEA,IEA,IBA IEA,IEA,IEA,IEA,IEA,IEA,IEA,IBA,IEA,IEA,IEA,IBA,IBA IEA,IEA,IBA,IEA,IDA IMP IBA IEA,IBA IEA,IEA,IBA IEA,IBA IEA,ISS IEA,IEA,IBA IEA,ISS IBA IEA,IEA,IBA IEA,IEA,IEA,IMP,IBA IEA,IBA,IBA IEA,IBA,IDA IMP IGI IBA,IEA,IEA,IEA,IBA IEA,IBA,IBA IEA,IBA,IBA,IBA,IBA IEA,IBA,IBA,IBA…	ENSBTAG00000020801	FALSE	CYRIB
query_1	TRUE	7.07865e-08	6228	210	114	0.542857	0.0183044	GO:0016043	GO:BP	cellular component organization	18832	5137	GO:0071840	IEA,IEA,IEA,IMP,IDA,IMP IBA,IBA IEA,IEA,IEA,IEA,IGI,IEA,IEA,IBA,IEA,IBA IEA,IBA IEA,IBA,IEA,IEA,IEA,IEA,IEA,IEA,IBA IEA,IEA,IBA IEA,IEA,IEA,IEA,IEA,IEA,IEA,IBA,IEA,IEA,IEA,IBA,IBA IEA,IEA,IBA,IEA,IDA IMP IBA IEA,IBA IEA,IEA,IBA IEA,IBA IEA,ISS IEA,IEA,IBA IEA,ISS IBA IEA,IEA,IBA IEA,IEA,IEA,IMP,IBA IEA,IBA,IBA IEA,IBA,IDA IMP IGI IBA,IEA,IEA,IEA,IBA IEA,IBA,IBA IEA,IBA,IBA,IBA,IBA IEA,IBA,IBA,IBA…	ENSBTAG00000045131	FALSE	U6
query_1	TRUE	7.07865e-08	6228	210	114	0.542857	0.0183044	GO:0016043	GO:BP	cellular component organization	18832	5137	GO:0071840	IEA,IEA,IEA,IMP,IDA,IMP IBA,IBA IEA,IEA,IEA,IEA,IGI,IEA,IEA,IBA,IEA,IBA IEA,IBA IEA,IBA,IEA,IEA,IEA,IEA,IEA,IEA,IBA IEA,IEA,IBA IEA,IEA,IEA,IEA,IEA,IEA,IEA,IBA,IEA,IEA,IEA,IBA,IBA IEA,IEA,IBA,IEA,IDA IMP IBA IEA,IBA IEA,IEA,IBA IEA,IBA IEA,ISS IEA,IEA,IBA IEA,ISS IBA IEA,IEA,IBA IEA,IEA,IEA,IMP,IBA IEA,IBA,IBA IEA,IBA,IDA IMP IGI IBA,IEA,IEA,IEA,IBA IEA,IBA,IBA IEA,IBA,IBA,IBA,IBA IEA,IBA,IBA,IBA…	ENSBTAG00000003185	FALSE	ASAP1
query_1	TRUE	7.07865e-08	6228	210	114	0.542857	0.0183044	GO:0016043	GO:BP	cellular component organization	18832	5137	GO:0071840	IEA,IEA,IEA,IMP,IDA,IMP IBA,IBA IEA,IEA,IEA,IEA,IGI,IEA,IEA,IBA,IEA,IBA IEA,IBA IEA,IBA,IEA,IEA,IEA,IEA,IEA,IEA,IBA IEA,IEA,IBA IEA,IEA,IEA,IEA,IEA,IEA,IEA,IBA,IEA,IEA,IEA,IBA,IBA IEA,IEA,IBA,IEA,IDA IMP IBA IEA,IBA IEA,IEA,IBA IEA,IBA IEA,ISS IEA,IEA,IBA IEA,ISS IBA IEA,IEA,IBA IEA,IEA,IEA,IMP,IBA IEA,IBA,IBA IEA,IBA,IDA IMP IGI IBA,IEA,IEA,IEA,IBA IEA,IBA,IBA IEA,IBA,IBA,IBA,IBA IEA,IBA,IBA,IBA…	ENSBTAG00000020667	FALSE	KCNQ3
query_1	TRUE	7.07865e-08	6228	210	114	0.542857	0.0183044	GO:0016043	GO:BP	cellular component organization	18832	5137	GO:0071840	IEA,IEA,IEA,IMP,IDA,IMP IBA,IBA IEA,IEA,IEA,IEA,IGI,IEA,IEA,IBA,IEA,IBA IEA,IBA IEA,IBA,IEA,IEA,IEA,IEA,IEA,IEA,IBA IEA,IEA,IBA IEA,IEA,IEA,IEA,IEA,IEA,IEA,IBA,IEA,IEA,IEA,IBA,IBA IEA,IEA,IBA,IEA,IDA IMP IBA IEA,IBA IEA,IEA,IBA IEA,IBA IEA,ISS IEA,IEA,IBA IEA,ISS IBA IEA,IEA,IBA IEA,IEA,IEA,IMP,IBA IEA,IBA,IBA IEA,IBA,IDA IMP IGI IBA,IEA,IEA,IEA,IBA IEA,IBA,IBA IEA,IBA,IBA,IBA,IBA IEA,IBA,IBA,IBA…	ENSBTAG00000003838	FALSE
query_1	TRUE	7.07865e-08	6228	210	114	0.542857	0.0183044	GO:0016043	GO:BP	cellular component organization	18832	5137	GO:0071840	IEA,IEA,IEA,IMP,IDA,IMP IBA,IBA IEA,IEA,IEA,IEA,IGI,IEA,IEA,IBA,IEA,IBA IEA,IBA IEA,IBA,IEA,IEA,IEA,IEA,IEA,IEA,IBA IEA,IEA,IBA IEA,IEA,IEA,IEA,IEA,IEA,IEA,IBA,IEA,IEA,IEA,IBA,IBA IEA,IEA,IBA,IEA,IDA IMP IBA IEA,IBA IEA,IEA,IBA IEA,IBA IEA,ISS IEA,IEA,IBA IEA,ISS IBA IEA,IEA,IBA IEA,IEA,IEA,IMP,IBA IEA,IBA,IBA IEA,IBA,IDA IMP IGI IBA,IEA,IEA,IEA,IBA IEA,IBA,IBA IEA,IBA,IBA,IBA,IBA IEA,IBA,IBA,IBA…	ENSBTAG00000000720	FALSE	CTSL
query_1	TRUE	7.07865e-08	6228	210	114	0.542857	0.0183044	GO:0016043	GO:BP	cellular component organization	18832	5137	GO:0071840	IEA,IEA,IEA,IMP,IDA,IMP IBA,IBA IEA,IEA,IEA,IEA,IGI,IEA,IEA,IBA,IEA,IBA IEA,IBA IEA,IBA,IEA,IEA,IEA,IEA,IEA,IEA,IBA IEA,IEA,IBA IEA,IEA,IEA,IEA,IEA,IEA,IEA,IBA,IEA,IEA,IEA,IBA,IBA IEA,IEA,IBA,IEA,IDA IMP IBA IEA,IBA IEA,IEA,IBA IEA,IBA IEA,ISS IEA,IEA,IBA IEA,ISS IBA IEA,IEA,IBA IEA,IEA,IEA,IMP,IBA IEA,IBA,IBA IEA,IBA,IDA IMP IGI IBA,IEA,IEA,IEA,IBA IEA,IBA,IBA IEA,IBA,IBA,IBA,IBA IEA,IBA,IBA,IBA…	ENSBTAG00000009733	FALSE	FBP1
query_1	TRUE	7.07865e-08	6228	210	114	0.542857	0.0183044	GO:0016043	GO:BP	cellular component organization	18832	5137	GO:0071840	IEA,IEA,IEA,IMP,IDA,IMP IBA,IBA IEA,IEA,IEA,IEA,IGI,IEA,IEA,IBA,IEA,IBA IEA,IBA IEA,IBA,IEA,IEA,IEA,IEA,IEA,IEA,IBA IEA,IEA,IBA IEA,IEA,IEA,IEA,IEA,IEA,IEA,IBA,IEA,IEA,IEA,IBA,IBA IEA,IEA,IBA,IEA,IDA IMP IBA IEA,IBA IEA,IEA,IBA IEA,IBA IEA,ISS IEA,IEA,IBA IEA,ISS IBA IEA,IEA,IBA IEA,IEA,IEA,IMP,IBA IEA,IBA,IBA IEA,IBA,IDA IMP IGI IBA,IEA,IEA,IEA,IBA IEA,IBA,IBA IEA,IBA,IBA,IBA,IBA IEA,IBA,IBA,IBA…	ENSBTAG00000002997	FALSE	ADAMTSL1
query_1	TRUE	7.07865e-08	6228	210	114	0.542857	0.0183044	GO:0016043	GO:BP	cellular component organization	18832	5137	GO:0071840	IEA,IEA,IEA,IMP,IDA,IMP IBA,IBA IEA,IEA,IEA,IEA,IGI,IEA,IEA,IBA,IEA,IBA IEA,IBA IEA,IBA,IEA,IEA,IEA,IEA,IEA,IEA,IBA IEA,IEA,IBA IEA,IEA,IEA,IEA,IEA,IEA,IEA,IBA,IEA,IEA,IEA,IBA,IBA IEA,IEA,IBA,IEA,IDA IMP IBA IEA,IBA IEA,IEA,IBA IEA,IBA IEA,ISS IEA,IEA,IBA IEA,ISS IBA IEA,IEA,IBA IEA,IEA,IEA,IMP,IBA IEA,IBA,IBA IEA,IBA,IDA IMP IGI IBA,IEA,IEA,IEA,IBA IEA,IBA,IBA IEA,IBA,IBA,IBA,IBA IEA,IBA,IBA,IBA…	ENSBTAG00000014103	FALSE	SH3GL2
query_1	TRUE	7.07865e-08	6228	210	114	0.542857	0.0183044	GO:0016043	GO:BP	cellular component organization	18832	5137	GO:0071840	IEA,IEA,IEA,IMP,IDA,IMP IBA,IBA IEA,IEA,IEA,IEA,IGI,IEA,IEA,IBA,IEA,IBA IEA,IBA IEA,IBA,IEA,IEA,IEA,IEA,IEA,IEA,IBA IEA,IEA,IBA IEA,IEA,IEA,IEA,IEA,IEA,IEA,IBA,IEA,IEA,IEA,IBA,IBA IEA,IEA,IBA,IEA,IDA IMP IBA IEA,IBA IEA,IEA,IBA IEA,IBA IEA,ISS IEA,IEA,IBA IEA,ISS IBA IEA,IEA,IBA IEA,IEA,IEA,IMP,IBA IEA,IBA,IBA IEA,IBA,IDA IMP IGI IBA,IEA,IEA,IEA,IBA IEA,IBA,IBA IEA,IBA,IBA,IBA,IBA IEA,IBA,IBA,IBA…	ENSBTAG00000001847	FALSE	CNTLN
query_1	TRUE	7.07865e-08	6228	210	114	0.542857	0.0183044	GO:0016043	GO:BP	cellular component organization	18832	5137	GO:0071840	IEA,IEA,IEA,IMP,IDA,IMP IBA,IBA IEA,IEA,IEA,IEA,IGI,IEA,IEA,IBA,IEA,IBA IEA,IBA IEA,IBA,IEA,IEA,IEA,IEA,IEA,IEA,IBA IEA,IEA,IBA IEA,IEA,IEA,IEA,IEA,IEA,IEA,IBA,IEA,IEA,IEA,IBA,IBA IEA,IEA,IBA,IEA,IDA IMP IBA IEA,IBA IEA,IEA,IBA IEA,IBA IEA,ISS IEA,IEA,IBA IEA,ISS IBA IEA,IEA,IBA IEA,IEA,IEA,IMP,IBA IEA,IBA,IBA IEA,IBA,IDA IMP IGI IBA,IEA,IEA,IEA,IBA IEA,IBA,IBA IEA,IBA,IBA,IBA,IBA IEA,IBA,IBA,IBA…	ENSBTAG00000018646	FALSE	ATP6V1B2
query_1	TRUE	7.07865e-08	6228	210	114	0.542857	0.0183044	GO:0016043	GO:BP	cellular component organization	18832	5137	GO:0071840	IEA,IEA,IEA,IMP,IDA,IMP IBA,IBA IEA,IEA,IEA,IEA,IGI,IEA,IEA,IBA,IEA,IBA IEA,IBA IEA,IBA,IEA,IEA,IEA,IEA,IEA,IEA,IBA IEA,IEA,IBA IEA,IEA,IEA,IEA,IEA,IEA,IEA,IBA,IEA,IEA,IEA,IBA,IBA IEA,IEA,IBA,IEA,IDA IMP IBA IEA,IBA IEA,IEA,IBA IEA,IBA IEA,ISS IEA,IEA,IBA IEA,ISS IBA IEA,IEA,IBA IEA,IEA,IEA,IMP,IBA IEA,IBA,IBA IEA,IBA,IDA IMP IGI IBA,IEA,IEA,IEA,IBA IEA,IBA,IBA IEA,IBA,IBA,IBA,IBA IEA,IBA,IBA,IBA…	ENSBTAG00000000841	FALSE	LZTS1
query_1	TRUE	7.07865e-08	6228	210	114	0.542857	0.0183044	GO:0016043	GO:BP	cellular component organization	18832	5137	GO:0071840	IEA,IEA,IEA,IMP,IDA,IMP IBA,IBA IEA,IEA,IEA,IEA,IGI,IEA,IEA,IBA,IEA,IBA IEA,IBA IEA,IBA,IEA,IEA,IEA,IEA,IEA,IEA,IBA IEA,IEA,IBA IEA,IEA,IEA,IEA,IEA,IEA,IEA,IBA,IEA,IEA,IEA,IBA,IBA IEA,IEA,IBA,IEA,IDA IMP IBA IEA,IBA IEA,IEA,IBA IEA,IBA IEA,ISS IEA,IEA,IBA IEA,ISS IBA IEA,IEA,IBA IEA,IEA,IEA,IMP,IBA IEA,IBA,IBA IEA,IBA,IDA IMP IGI IBA,IEA,IEA,IEA,IBA IEA,IBA,IBA IEA,IBA,IBA,IBA,IBA IEA,IBA,IBA,IBA…	ENSBTAG00000042797	FALSE	U6
query_1	TRUE	7.07865e-08	6228	210	114	0.542857	0.0183044	GO:0016043	GO:BP	cellular component organization	18832	5137	GO:0071840	IEA,IEA,IEA,IMP,IDA,IMP IBA,IBA IEA,IEA,IEA,IEA,IGI,IEA,IEA,IBA,IEA,IBA IEA,IBA IEA,IBA,IEA,IEA,IEA,IEA,IEA,IEA,IBA IEA,IEA,IBA IEA,IEA,IEA,IEA,IEA,IEA,IEA,IBA,IEA,IEA,IEA,IBA,IBA IEA,IEA,IBA,IEA,IDA IMP IBA IEA,IBA IEA,IEA,IBA IEA,IBA IEA,ISS IEA,IEA,IBA IEA,ISS IBA IEA,IEA,IBA IEA,IEA,IEA,IMP,IBA IEA,IBA,IBA IEA,IBA,IDA IMP IGI IBA,IEA,IEA,IEA,IBA IEA,IBA,IBA IEA,IBA,IBA,IBA,IBA IEA,IBA,IBA,IBA…	ENSBTAG00000004593	FALSE	TOP2B
query_1	TRUE	7.07865e-08	6228	210	114	0.542857	0.0183044	GO:0016043	GO:BP	cellular component organization	18832	5137	GO:0071840	IEA,IEA,IEA,IMP,IDA,IMP IBA,IBA IEA,IEA,IEA,IEA,IGI,IEA,IEA,IBA,IEA,IBA IEA,IBA IEA,IBA,IEA,IEA,IEA,IEA,IEA,IEA,IBA IEA,IEA,IBA IEA,IEA,IEA,IEA,IEA,IEA,IEA,IBA,IEA,IEA,IEA,IBA,IBA IEA,IEA,IBA,IEA,IDA IMP IBA IEA,IBA IEA,IEA,IBA IEA,IBA IEA,ISS IEA,IEA,IBA IEA,ISS IBA IEA,IEA,IBA IEA,IEA,IEA,IMP,IBA IEA,IBA,IBA IEA,IBA,IDA IMP IGI IBA,IEA,IEA,IEA,IBA IEA,IBA,IBA IEA,IBA,IBA,IBA,IBA IEA,IBA,IBA,IBA…	ENSBTAG00000020907	FALSE	PSMC3IP
query_1	TRUE	7.07865e-08	6228	210	114	0.542857	0.0183044	GO:0016043	GO:BP	cellular component organization	18832	5137	GO:0071840	IEA,IEA,IEA,IMP,IDA,IMP IBA,IBA IEA,IEA,IEA,IEA,IGI,IEA,IEA,IBA,IEA,IBA IEA,IBA IEA,IBA,IEA,IEA,IEA,IEA,IEA,IEA,IBA IEA,IEA,IBA IEA,IEA,IEA,IEA,IEA,IEA,IEA,IBA,IEA,IEA,IEA,IBA,IBA IEA,IEA,IBA,IEA,IDA IMP IBA IEA,IBA IEA,IEA,IBA IEA,IBA IEA,ISS IEA,IEA,IBA IEA,ISS IBA IEA,IEA,IBA IEA,IEA,IEA,IMP,IBA IEA,IBA,IBA IEA,IBA,IDA IMP IGI IBA,IEA,IEA,IEA,IBA IEA,IBA,IBA IEA,IBA,IBA,IBA,IBA IEA,IBA,IBA,IBA…	ENSBTAG00000032493	FALSE	RETREG3
query_1	TRUE	7.07865e-08	6228	210	114	0.542857	0.0183044	GO:0016043	GO:BP	cellular component organization	18832	5137	GO:0071840	IEA,IEA,IEA,IMP,IDA,IMP IBA,IBA IEA,IEA,IEA,IEA,IGI,IEA,IEA,IBA,IEA,IBA IEA,IBA IEA,IBA,IEA,IEA,IEA,IEA,IEA,IEA,IBA IEA,IEA,IBA IEA,IEA,IEA,IEA,IEA,IEA,IEA,IBA,IEA,IEA,IEA,IBA,IBA IEA,IEA,IBA,IEA,IDA IMP IBA IEA,IBA IEA,IEA,IBA IEA,IBA IEA,ISS IEA,IEA,IBA IEA,ISS IBA IEA,IEA,IBA IEA,IEA,IEA,IMP,IBA IEA,IBA,IBA IEA,IBA,IDA IMP IGI IBA,IEA,IEA,IEA,IBA IEA,IBA,IBA IEA,IBA,IBA,IBA,IBA IEA,IBA,IBA,IBA…	ENSBTAG00000030347	FALSE	TUBG2
query_1	TRUE	7.07865e-08	6228	210	114	0.542857	0.0183044	GO:0016043	GO:BP	cellular component organization	18832	5137	GO:0071840	IEA,IEA,IEA,IMP,IDA,IMP IBA,IBA IEA,IEA,IEA,IEA,IGI,IEA,IEA,IBA,IEA,IBA IEA,IBA IEA,IBA,IEA,IEA,IEA,IEA,IEA,IEA,IBA IEA,IEA,IBA IEA,IEA,IEA,IEA,IEA,IEA,IEA,IBA,IEA,IEA,IEA,IBA,IBA IEA,IEA,IBA,IEA,IDA IMP IBA IEA,IBA IEA,IEA,IBA IEA,IBA IEA,ISS IEA,IEA,IBA IEA,ISS IBA IEA,IEA,IBA IEA,IEA,IEA,IMP,IBA IEA,IBA,IBA IEA,IBA,IDA IMP IGI IBA,IEA,IEA,IEA,IBA IEA,IBA,IBA IEA,IBA,IBA,IBA,IBA IEA,IBA,IBA,IBA…	ENSBTAG00000021918	FALSE	EZH1
query_1	TRUE	7.07865e-08	6228	210	114	0.542857	0.0183044	GO:0016043	GO:BP	cellular component organization	18832	5137	GO:0071840	IEA,IEA,IEA,IMP,IDA,IMP IBA,IBA IEA,IEA,IEA,IEA,IGI,IEA,IEA,IBA,IEA,IBA IEA,IBA IEA,IBA,IEA,IEA,IEA,IEA,IEA,IEA,IBA IEA,IEA,IBA IEA,IEA,IEA,IEA,IEA,IEA,IEA,IBA,IEA,IEA,IEA,IBA,IBA IEA,IEA,IBA,IEA,IDA IMP IBA IEA,IBA IEA,IEA,IBA IEA,IBA IEA,ISS IEA,IEA,IBA IEA,ISS IBA IEA,IEA,IBA IEA,IEA,IEA,IMP,IBA IEA,IBA,IBA IEA,IBA,IDA IMP IGI IBA,IEA,IEA,IEA,IBA IEA,IBA,IBA IEA,IBA,IBA,IBA,IBA IEA,IBA,IBA,IBA…	ENSBTAG00000019903	FALSE	RAMP2
query_1	TRUE	7.07865e-08	6228	210	114	0.542857	0.0183044	GO:0016043	GO:BP	cellular component organization	18832	5137	GO:0071840	IEA,IEA,IEA,IMP,IDA,IMP IBA,IBA IEA,IEA,IEA,IEA,IGI,IEA,IEA,IBA,IEA,IBA IEA,IBA IEA,IBA,IEA,IEA,IEA,IEA,IEA,IEA,IBA IEA,IEA,IBA IEA,IEA,IEA,IEA,IEA,IEA,IEA,IBA,IEA,IEA,IEA,IBA,IBA IEA,IEA,IBA,IEA,IDA IMP IBA IEA,IBA IEA,IEA,IBA IEA,IBA IEA,ISS IEA,IEA,IBA IEA,ISS IBA IEA,IEA,IBA IEA,IEA,IEA,IMP,IBA IEA,IBA,IBA IEA,IBA,IDA IMP IGI IBA,IEA,IEA,IEA,IBA IEA,IBA,IBA IEA,IBA,IBA,IBA,IBA IEA,IBA,IBA,IBA…	ENSBTAG00000019911	FALSE	COA3
query_1	TRUE	7.07865e-08	6228	210	114	0.542857	0.0183044	GO:0016043	GO:BP	cellular component organization	18832	5137	GO:0071840	IEA,IEA,IEA,IMP,IDA,IMP IBA,IBA IEA,IEA,IEA,IEA,IGI,IEA,IEA,IBA,IEA,IBA IEA,IBA IEA,IBA,IEA,IEA,IEA,IEA,IEA,IEA,IBA IEA,IEA,IBA IEA,IEA,IEA,IEA,IEA,IEA,IEA,IBA,IEA,IEA,IEA,IBA,IBA IEA,IEA,IBA,IEA,IDA IMP IBA IEA,IBA IEA,IEA,IBA IEA,IBA IEA,ISS IEA,IEA,IBA IEA,ISS IBA IEA,IEA,IBA IEA,IEA,IEA,IMP,IBA IEA,IBA,IBA IEA,IBA,IDA IMP IGI IBA,IEA,IEA,IEA,IBA IEA,IBA,IBA IEA,IBA,IBA,IBA,IBA IEA,IBA,IBA,IBA…	ENSBTAG00000019912	FALSE	CNTD1
query_1	TRUE	7.07865e-08	6228	210	114	0.542857	0.0183044	GO:0016043	GO:BP	cellular component organization	18832	5137	GO:0071840	IEA,IEA,IEA,IMP,IDA,IMP IBA,IBA IEA,IEA,IEA,IEA,IGI,IEA,IEA,IBA,IEA,IBA IEA,IBA IEA,IBA,IEA,IEA,IEA,IEA,IEA,IEA,IBA IEA,IEA,IBA IEA,IEA,IEA,IEA,IEA,IEA,IEA,IBA,IEA,IEA,IEA,IBA,IBA IEA,IEA,IBA,IEA,IDA IMP IBA IEA,IBA IEA,IEA,IBA IEA,IBA IEA,ISS IEA,IEA,IBA IEA,ISS IBA IEA,IEA,IBA IEA,IEA,IEA,IMP,IBA IEA,IBA,IBA IEA,IBA,IDA IMP IGI IBA,IEA,IEA,IEA,IBA IEA,IBA,IBA IEA,IBA,IBA,IBA,IBA IEA,IBA,IBA,IBA…	ENSBTAG00000019914	FALSE	BECN1
query_1	TRUE	7.07865e-08	6228	210	114	0.542857	0.0183044	GO:0016043	GO:BP	cellular component organization	18832	5137	GO:0071840	IEA,IEA,IEA,IMP,IDA,IMP IBA,IBA IEA,IEA,IEA,IEA,IGI,IEA,IEA,IBA,IEA,IBA IEA,IBA IEA,IBA,IEA,IEA,IEA,IEA,IEA,IEA,IBA IEA,IEA,IBA IEA,IEA,IEA,IEA,IEA,IEA,IEA,IBA,IEA,IEA,IEA,IBA,IBA IEA,IEA,IBA,IEA,IDA IMP IBA IEA,IBA IEA,IEA,IBA IEA,IBA IEA,ISS IEA,IEA,IBA IEA,ISS IBA IEA,IEA,IBA IEA,IEA,IEA,IMP,IBA IEA,IBA,IBA IEA,IBA,IDA IMP IGI IBA,IEA,IEA,IEA,IBA IEA,IBA,IBA IEA,IBA,IBA,IBA,IBA IEA,IBA,IBA,IBA…	ENSBTAG00000017685	FALSE	JUP
query_1	TRUE	7.07865e-08	6228	210	114	0.542857	0.0183044	GO:0016043	GO:BP	cellular component organization	18832	5137	GO:0071840	IEA,IEA,IEA,IMP,IDA,IMP IBA,IBA IEA,IEA,IEA,IEA,IGI,IEA,IEA,IBA,IEA,IBA IEA,IBA IEA,IBA,IEA,IEA,IEA,IEA,IEA,IEA,IBA IEA,IEA,IBA IEA,IEA,IEA,IEA,IEA,IEA,IEA,IBA,IEA,IEA,IEA,IBA,IBA IEA,IEA,IBA,IEA,IDA IMP IBA IEA,IBA IEA,IEA,IBA IEA,IBA IEA,ISS IEA,IEA,IBA IEA,ISS IBA IEA,IEA,IBA IEA,IEA,IEA,IMP,IBA IEA,IBA,IBA IEA,IBA,IDA IMP IGI IBA,IEA,IEA,IEA,IBA IEA,IBA,IBA IEA,IBA,IBA,IBA,IBA IEA,IBA,IBA,IBA…	ENSBTAG00000025752	FALSE	P3H4
query_1	TRUE	7.07865e-08	6228	210	114	0.542857	0.0183044	GO:0016043	GO:BP	cellular component organization	18832	5137	GO:0071840	IEA,IEA,IEA,IMP,IDA,IMP IBA,IBA IEA,IEA,IEA,IEA,IGI,IEA,IEA,IBA,IEA,IBA IEA,IBA IEA,IBA,IEA,IEA,IEA,IEA,IEA,IEA,IBA IEA,IEA,IBA IEA,IEA,IEA,IEA,IEA,IEA,IEA,IBA,IEA,IEA,IEA,IBA,IBA IEA,IEA,IBA,IEA,IDA IMP IBA IEA,IBA IEA,IEA,IBA IEA,IBA IEA,ISS IEA,IEA,IBA IEA,ISS IBA IEA,IEA,IBA IEA,IEA,IEA,IMP,IBA IEA,IBA,IBA IEA,IBA,IDA IMP IGI IBA,IEA,IEA,IEA,IBA IEA,IBA,IBA IEA,IBA,IBA,IBA,IBA IEA,IBA,IBA,IBA…	ENSBTAG00000011454	FALSE	FKBP10
query_1	TRUE	7.07865e-08	6228	210	114	0.542857	0.0183044	GO:0016043	GO:BP	cellular component organization	18832	5137	GO:0071840	IEA,IEA,IEA,IMP,IDA,IMP IBA,IBA IEA,IEA,IEA,IEA,IGI,IEA,IEA,IBA,IEA,IBA IEA,IBA IEA,IBA,IEA,IEA,IEA,IEA,IEA,IEA,IBA IEA,IEA,IBA IEA,IEA,IEA,IEA,IEA,IEA,IEA,IBA,IEA,IEA,IEA,IBA,IBA IEA,IEA,IBA,IEA,IDA IMP IBA IEA,IBA IEA,IEA,IBA IEA,IBA IEA,ISS IEA,IEA,IBA IEA,ISS IBA IEA,IEA,IBA IEA,IEA,IEA,IMP,IBA IEA,IBA,IBA IEA,IBA,IDA IMP IGI IBA,IEA,IEA,IEA,IBA IEA,IBA,IBA IEA,IBA,IBA,IBA,IBA IEA,IBA,IBA,IBA…	ENSBTAG00000013698	FALSE	ODAD4
query_1	TRUE	7.07865e-08	6228	210	114	0.542857	0.0183044	GO:0016043	GO:BP	cellular component organization	18832	5137	GO:0071840	IEA,IEA,IEA,IMP,IDA,IMP IBA,IBA IEA,IEA,IEA,IEA,IGI,IEA,IEA,IBA,IEA,IBA IEA,IBA IEA,IBA,IEA,IEA,IEA,IEA,IEA,IEA,IBA IEA,IEA,IBA IEA,IEA,IEA,IEA,IEA,IEA,IEA,IBA,IEA,IEA,IEA,IBA,IBA IEA,IEA,IBA,IEA,IDA IMP IBA IEA,IBA IEA,IEA,IBA IEA,IBA IEA,ISS IEA,IEA,IBA IEA,ISS IBA IEA,IEA,IBA IEA,IEA,IEA,IMP,IBA IEA,IBA,IBA IEA,IBA,IDA IMP IGI IBA,IEA,IEA,IEA,IBA IEA,IBA,IBA IEA,IBA,IBA,IBA,IBA IEA,IBA,IBA,IBA…	ENSBTAG00000025762	FALSE	CNP
query_1	TRUE	7.07865e-08	6228	210	114	0.542857	0.0183044	GO:0016043	GO:BP	cellular component organization	18832	5137	GO:0071840	IEA,IEA,IEA,IMP,IDA,IMP IBA,IBA IEA,IEA,IEA,IEA,IGI,IEA,IEA,IBA,IEA,IBA IEA,IBA IEA,IBA,IEA,IEA,IEA,IEA,IEA,IEA,IBA IEA,IEA,IBA IEA,IEA,IEA,IEA,IEA,IEA,IEA,IBA,IEA,IEA,IEA,IBA,IBA IEA,IEA,IBA,IEA,IDA IMP IBA IEA,IBA IEA,IEA,IBA IEA,IBA IEA,ISS IEA,IEA,IBA IEA,ISS IBA IEA,IEA,IBA IEA,IEA,IEA,IMP,IBA IEA,IBA,IBA IEA,IBA,IDA IMP IGI IBA,IEA,IEA,IEA,IBA IEA,IBA,IBA IEA,IBA,IBA,IBA,IBA IEA,IBA,IBA,IBA…	ENSBTAG00000044019	FALSE	KAT2A
query_1	TRUE	7.07865e-08	6228	210	114	0.542857	0.0183044	GO:0016043	GO:BP	cellular component organization	18832	5137	GO:0071840	IEA,IEA,IEA,IMP,IDA,IMP IBA,IBA IEA,IEA,IEA,IEA,IGI,IEA,IEA,IBA,IEA,IBA IEA,IBA IEA,IBA,IEA,IEA,IEA,IEA,IEA,IEA,IBA IEA,IEA,IBA IEA,IEA,IEA,IEA,IEA,IEA,IEA,IBA,IEA,IEA,IEA,IBA,IBA IEA,IEA,IBA,IEA,IDA IMP IBA IEA,IBA IEA,IEA,IBA IEA,IBA IEA,ISS IEA,IEA,IBA IEA,ISS IBA IEA,IEA,IBA IEA,IEA,IEA,IMP,IBA IEA,IBA,IBA IEA,IBA,IDA IMP IGI IBA,IEA,IEA,IEA,IBA IEA,IBA,IBA IEA,IBA,IBA,IBA,IBA IEA,IBA,IBA,IBA…	ENSBTAG00000049300	FALSE	AARSD1
query_1	TRUE	7.07865e-08	6228	210	114	0.542857	0.0183044	GO:0016043	GO:BP	cellular component organization	18832	5137	GO:0071840	IEA,IEA,IEA,IMP,IDA,IMP IBA,IBA IEA,IEA,IEA,IEA,IGI,IEA,IEA,IBA,IEA,IBA IEA,IBA IEA,IBA,IEA,IEA,IEA,IEA,IEA,IEA,IBA IEA,IEA,IBA IEA,IEA,IEA,IEA,IEA,IEA,IEA,IBA,IEA,IEA,IEA,IBA,IBA IEA,IEA,IBA,IEA,IDA IMP IBA IEA,IBA IEA,IEA,IBA IEA,IBA IEA,ISS IEA,IEA,IBA IEA,ISS IBA IEA,IEA,IBA IEA,IEA,IEA,IMP,IBA IEA,IBA,IBA IEA,IBA,IDA IMP IGI IBA,IEA,IEA,IEA,IBA IEA,IBA,IBA IEA,IBA,IBA,IBA,IBA IEA,IBA,IBA,IBA…	ENSBTAG00000007390	FALSE	VAT1
query_1	TRUE	7.07865e-08	6228	210	114	0.542857	0.0183044	GO:0016043	GO:BP	cellular component organization	18832	5137	GO:0071840	IEA,IEA,IEA,IMP,IDA,IMP IBA,IBA IEA,IEA,IEA,IEA,IGI,IEA,IEA,IBA,IEA,IBA IEA,IBA IEA,IBA,IEA,IEA,IEA,IEA,IEA,IEA,IBA IEA,IEA,IBA IEA,IEA,IEA,IEA,IEA,IEA,IEA,IBA,IEA,IEA,IEA,IBA,IBA IEA,IEA,IBA,IEA,IDA IMP IBA IEA,IBA IEA,IEA,IBA IEA,IBA IEA,ISS IEA,IEA,IBA IEA,ISS IBA IEA,IEA,IBA IEA,IEA,IEA,IMP,IBA IEA,IBA,IBA IEA,IBA,IDA IMP IGI IBA,IEA,IEA,IEA,IBA IEA,IBA,IBA IEA,IBA,IBA,IBA,IBA IEA,IBA,IBA,IBA…	ENSBTAG00000007393	FALSE	RND2
query_1	TRUE	7.07865e-08	6228	210	114	0.542857	0.0183044	GO:0016043	GO:BP	cellular component organization	18832	5137	GO:0071840	IEA,IEA,IEA,IMP,IDA,IMP IBA,IBA IEA,IEA,IEA,IEA,IGI,IEA,IEA,IBA,IEA,IBA IEA,IBA IEA,IBA,IEA,IEA,IEA,IEA,IEA,IEA,IBA IEA,IEA,IBA IEA,IEA,IEA,IEA,IEA,IEA,IEA,IBA,IEA,IEA,IEA,IBA,IBA IEA,IEA,IBA,IEA,IDA IMP IBA IEA,IBA IEA,IEA,IBA IEA,IBA IEA,ISS IEA,IEA,IBA IEA,ISS IBA IEA,IEA,IBA IEA,IEA,IEA,IMP,IBA IEA,IBA,IBA IEA,IBA,IDA IMP IGI IBA,IEA,IEA,IEA,IBA IEA,IBA,IBA IEA,IBA,IBA,IBA,IBA IEA,IBA,IBA,IBA…	ENSBTAG00000022520	FALSE	BRCA1
query_1	TRUE	7.07865e-08	6228	210	114	0.542857	0.0183044	GO:0016043	GO:BP	cellular component organization	18832	5137	GO:0071840	IEA,IEA,IEA,IMP,IDA,IMP IBA,IBA IEA,IEA,IEA,IEA,IGI,IEA,IEA,IBA,IEA,IBA IEA,IBA IEA,IBA,IEA,IEA,IEA,IEA,IEA,IEA,IBA IEA,IEA,IBA IEA,IEA,IEA,IEA,IEA,IEA,IEA,IBA,IEA,IEA,IEA,IBA,IBA IEA,IEA,IBA,IEA,IDA IMP IBA IEA,IBA IEA,IEA,IBA IEA,IBA IEA,ISS IEA,IEA,IBA IEA,ISS IBA IEA,IEA,IBA IEA,IEA,IEA,IMP,IBA IEA,IBA,IBA IEA,IBA,IDA IMP IGI IBA,IEA,IEA,IEA,IBA IEA,IBA,IBA IEA,IBA,IBA,IBA,IBA IEA,IBA,IBA,IBA…	ENSBTAG00000019218	FALSE	ATP6V0A1
query_1	TRUE	7.07865e-08	6228	210	114	0.542857	0.0183044	GO:0016043	GO:BP	cellular component organization	18832	5137	GO:0071840	IEA,IEA,IEA,IMP,IDA,IMP IBA,IBA IEA,IEA,IEA,IEA,IGI,IEA,IEA,IBA,IEA,IBA IEA,IBA IEA,IBA,IEA,IEA,IEA,IEA,IEA,IEA,IBA IEA,IEA,IBA IEA,IEA,IEA,IEA,IEA,IEA,IEA,IBA,IEA,IEA,IEA,IBA,IBA IEA,IEA,IBA,IEA,IDA IMP IBA IEA,IBA IEA,IEA,IBA IEA,IBA IEA,ISS IEA,IEA,IBA IEA,ISS IBA IEA,IEA,IBA IEA,IEA,IEA,IMP,IBA IEA,IBA,IBA IEA,IBA,IDA IMP IGI IBA,IEA,IEA,IEA,IBA IEA,IBA,IBA IEA,IBA,IBA,IBA,IBA IEA,IBA,IBA,IBA…	ENSBTAG00000047956	FALSE	NAGLU
query_1	TRUE	7.07865e-08	6228	210	114	0.542857	0.0183044	GO:0016043	GO:BP	cellular component organization	18832	5137	GO:0071840	IEA,IEA,IEA,IMP,IDA,IMP IBA,IBA IEA,IEA,IEA,IEA,IGI,IEA,IEA,IBA,IEA,IBA IEA,IBA IEA,IBA,IEA,IEA,IEA,IEA,IEA,IEA,IBA IEA,IEA,IBA IEA,IEA,IEA,IEA,IEA,IEA,IEA,IBA,IEA,IEA,IEA,IBA,IBA IEA,IEA,IBA,IEA,IDA IMP IBA IEA,IBA IEA,IEA,IBA IEA,IBA IEA,ISS IEA,IEA,IBA IEA,ISS IBA IEA,IEA,IBA IEA,IEA,IEA,IMP,IBA IEA,IBA,IBA IEA,IBA,IDA IMP IGI IBA,IEA,IEA,IEA,IBA IEA,IBA,IBA IEA,IBA,IBA,IBA,IBA IEA,IBA,IBA,IBA…	ENSBTAG00000047604	FALSE	HSD17B1
query_1	TRUE	7.07865e-08	6228	210	114	0.542857	0.0183044	GO:0016043	GO:BP	cellular component organization	18832	5137	GO:0071840	IEA,IEA,IEA,IMP,IDA,IMP IBA,IBA IEA,IEA,IEA,IEA,IGI,IEA,IEA,IBA,IEA,IBA IEA,IBA IEA,IBA,IEA,IEA,IEA,IEA,IEA,IEA,IBA IEA,IEA,IBA IEA,IEA,IEA,IEA,IEA,IEA,IEA,IBA,IEA,IEA,IEA,IBA,IBA IEA,IEA,IBA,IEA,IDA IMP IBA IEA,IBA IEA,IEA,IBA IEA,IBA IEA,ISS IEA,IEA,IBA IEA,ISS IBA IEA,IEA,IBA IEA,IEA,IEA,IMP,IBA IEA,IBA,IBA IEA,IBA,IDA IMP IGI IBA,IEA,IEA,IEA,IBA IEA,IBA,IBA IEA,IBA,IBA,IBA,IBA IEA,IBA,IBA,IBA…	ENSBTAG00000049347	FALSE
query_1	TRUE	7.07865e-08	6228	210	114	0.542857	0.0183044	GO:0016043	GO:BP	cellular component organization	18832	5137	GO:0071840	IEA,IEA,IEA,IMP,IDA,IMP IBA,IBA IEA,IEA,IEA,IEA,IGI,IEA,IEA,IBA,IEA,IBA IEA,IBA IEA,IBA,IEA,IEA,IEA,IEA,IEA,IEA,IBA IEA,IEA,IBA IEA,IEA,IEA,IEA,IEA,IEA,IEA,IBA,IEA,IEA,IEA,IBA,IBA IEA,IEA,IBA,IEA,IDA IMP IBA IEA,IBA IEA,IEA,IBA IEA,IBA IEA,ISS IEA,IEA,IBA IEA,ISS IBA IEA,IEA,IBA IEA,IEA,IEA,IMP,IBA IEA,IBA,IBA IEA,IBA,IDA IMP IGI IBA,IEA,IEA,IEA,IBA IEA,IBA,IBA IEA,IBA,IBA,IBA,IBA IEA,IBA,IBA,IBA…	ENSBTAG00000008339	FALSE	DHX8
query_1	TRUE	7.07865e-08	6228	210	114	0.542857	0.0183044	GO:0016043	GO:BP	cellular component organization	18832	5137	GO:0071840	IEA,IEA,IEA,IMP,IDA,IMP IBA,IBA IEA,IEA,IEA,IEA,IGI,IEA,IEA,IBA,IEA,IBA IEA,IBA IEA,IBA,IEA,IEA,IEA,IEA,IEA,IEA,IBA IEA,IEA,IBA IEA,IEA,IEA,IEA,IEA,IEA,IEA,IBA,IEA,IEA,IEA,IBA,IBA IEA,IEA,IBA,IEA,IDA IMP IBA IEA,IBA IEA,IEA,IBA IEA,IBA IEA,ISS IEA,IEA,IBA IEA,ISS IBA IEA,IEA,IBA IEA,IEA,IEA,IMP,IBA IEA,IBA,IBA IEA,IBA,IDA IMP IGI IBA,IEA,IEA,IEA,IBA IEA,IBA,IBA IEA,IBA,IBA,IBA,IBA IEA,IBA,IBA,IBA…	ENSBTAG00000052414	FALSE	HAP1
query_1	TRUE	7.07865e-08	6228	210	114	0.542857	0.0183044	GO:0016043	GO:BP	cellular component organization	18832	5137	GO:0071840	IEA,IEA,IEA,IMP,IDA,IMP IBA,IBA IEA,IEA,IEA,IEA,IGI,IEA,IEA,IBA,IEA,IBA IEA,IBA IEA,IBA,IEA,IEA,IEA,IEA,IEA,IEA,IBA IEA,IEA,IBA IEA,IEA,IEA,IEA,IEA,IEA,IEA,IBA,IEA,IEA,IEA,IBA,IBA IEA,IEA,IBA,IEA,IDA IMP IBA IEA,IBA IEA,IEA,IBA IEA,IBA IEA,ISS IEA,IEA,IBA IEA,ISS IBA IEA,IEA,IBA IEA,IEA,IEA,IMP,IBA IEA,IBA,IBA IEA,IBA,IDA IMP IGI IBA,IEA,IEA,IEA,IBA IEA,IBA,IBA IEA,IBA,IBA,IBA,IBA IEA,IBA,IBA,IBA…	ENSBTAG00000007583	FALSE	KRT14
query_1	TRUE	7.07865e-08	6228	210	114	0.542857	0.0183044	GO:0016043	GO:BP	cellular component organization	18832	5137	GO:0071840	IEA,IEA,IEA,IMP,IDA,IMP IBA,IBA IEA,IEA,IEA,IEA,IGI,IEA,IEA,IBA,IEA,IBA IEA,IBA IEA,IBA,IEA,IEA,IEA,IEA,IEA,IEA,IBA IEA,IEA,IBA IEA,IEA,IEA,IEA,IEA,IEA,IEA,IBA,IEA,IEA,IEA,IBA,IBA IEA,IEA,IBA,IEA,IDA IMP IBA IEA,IBA IEA,IEA,IBA IEA,IBA IEA,ISS IEA,IEA,IBA IEA,ISS IBA IEA,IEA,IBA IEA,IEA,IEA,IMP,IBA IEA,IBA,IBA IEA,IBA,IDA IMP IGI IBA,IEA,IEA,IEA,IBA IEA,IBA,IBA IEA,IBA,IBA,IBA,IBA IEA,IBA,IBA,IBA…	ENSBTAG00000050581	FALSE
query_1	TRUE	7.07865e-08	6228	210	114	0.542857	0.0183044	GO:0016043	GO:BP	cellular component organization	18832	5137	GO:0071840	IEA,IEA,IEA,IMP,IDA,IMP IBA,IBA IEA,IEA,IEA,IEA,IGI,IEA,IEA,IBA,IEA,IBA IEA,IBA IEA,IBA,IEA,IEA,IEA,IEA,IEA,IEA,IBA IEA,IEA,IBA IEA,IEA,IEA,IEA,IEA,IEA,IEA,IBA,IEA,IEA,IEA,IBA,IBA IEA,IEA,IBA,IEA,IDA IMP IBA IEA,IBA IEA,IEA,IBA IEA,IBA IEA,ISS IEA,IEA,IBA IEA,ISS IBA IEA,IEA,IBA IEA,IEA,IEA,IMP,IBA IEA,IBA,IBA IEA,IBA,IDA IMP IGI IBA,IEA,IEA,IEA,IBA IEA,IBA,IBA IEA,IBA,IBA,IBA,IBA IEA,IBA,IBA,IBA…	ENSBTAG00000047165	FALSE	KRT9
query_1	TRUE	7.07865e-08	6228	210	114	0.542857	0.0183044	GO:0016043	GO:BP	cellular component organization	18832	5137	GO:0071840	IEA,IEA,IEA,IMP,IDA,IMP IBA,IBA IEA,IEA,IEA,IEA,IGI,IEA,IEA,IBA,IEA,IBA IEA,IBA IEA,IBA,IEA,IEA,IEA,IEA,IEA,IEA,IBA IEA,IEA,IBA IEA,IEA,IEA,IEA,IEA,IEA,IEA,IBA,IEA,IEA,IEA,IBA,IBA IEA,IEA,IBA,IEA,IDA IMP IBA IEA,IBA IEA,IEA,IBA IEA,IBA IEA,ISS IEA,IEA,IBA IEA,ISS IBA IEA,IEA,IBA IEA,IEA,IEA,IMP,IBA IEA,IBA,IBA IEA,IBA,IDA IMP IGI IBA,IEA,IEA,IEA,IBA IEA,IBA,IBA IEA,IBA,IBA,IBA,IBA IEA,IBA,IBA,IBA…	ENSBTAG00000033766	FALSE	KRT16
query_1	TRUE	7.07865e-08	6228	210	114	0.542857	0.0183044	GO:0016043	GO:BP	cellular component organization	18832	5137	GO:0071840	IEA,IEA,IEA,IMP,IDA,IMP IBA,IBA IEA,IEA,IEA,IEA,IGI,IEA,IEA,IBA,IEA,IBA IEA,IBA IEA,IBA,IEA,IEA,IEA,IEA,IEA,IEA,IBA IEA,IEA,IBA IEA,IEA,IEA,IEA,IEA,IEA,IEA,IBA,IEA,IEA,IEA,IBA,IBA IEA,IEA,IBA,IEA,IDA IMP IBA IEA,IBA IEA,IEA,IBA IEA,IBA IEA,ISS IEA,IEA,IBA IEA,ISS IBA IEA,IEA,IBA IEA,IEA,IEA,IMP,IBA IEA,IBA,IBA IEA,IBA,IDA IMP IGI IBA,IEA,IEA,IEA,IBA IEA,IBA,IBA IEA,IBA,IBA,IBA,IBA IEA,IBA,IBA,IBA…	ENSBTAG00000013685	FALSE	KRT31
query_1	TRUE	7.07865e-08	6228	210	114	0.542857	0.0183044	GO:0016043	GO:BP	cellular component organization	18832	5137	GO:0071840	IEA,IEA,IEA,IMP,IDA,IMP IBA,IBA IEA,IEA,IEA,IEA,IGI,IEA,IEA,IBA,IEA,IBA IEA,IBA IEA,IBA,IEA,IEA,IEA,IEA,IEA,IEA,IBA IEA,IEA,IBA IEA,IEA,IEA,IEA,IEA,IEA,IEA,IBA,IEA,IEA,IEA,IBA,IBA IEA,IEA,IBA,IEA,IDA IMP IBA IEA,IBA IEA,IEA,IBA IEA,IBA IEA,ISS IEA,IEA,IBA IEA,ISS IBA IEA,IEA,IBA IEA,IEA,IEA,IMP,IBA IEA,IBA,IBA IEA,IBA,IDA IMP IGI IBA,IEA,IEA,IEA,IBA IEA,IBA,IBA IEA,IBA,IBA,IBA,IBA IEA,IBA,IBA,IBA…	ENSBTAG00000000573	FALSE	KRT37
query_1	TRUE	7.07865e-08	6228	210	114	0.542857	0.0183044	GO:0016043	GO:BP	cellular component organization	18832	5137	GO:0071840	IEA,IEA,IEA,IMP,IDA,IMP IBA,IBA IEA,IEA,IEA,IEA,IGI,IEA,IEA,IBA,IEA,IBA IEA,IBA IEA,IBA,IEA,IEA,IEA,IEA,IEA,IEA,IBA IEA,IEA,IBA IEA,IEA,IEA,IEA,IEA,IEA,IEA,IBA,IEA,IEA,IEA,IBA,IBA IEA,IEA,IBA,IEA,IDA IMP IBA IEA,IBA IEA,IEA,IBA IEA,IBA IEA,ISS IEA,IEA,IBA IEA,ISS IBA IEA,IEA,IBA IEA,IEA,IEA,IMP,IBA IEA,IBA,IBA IEA,IBA,IDA IMP IGI IBA,IEA,IEA,IEA,IBA IEA,IBA,IBA IEA,IBA,IBA,IBA,IBA IEA,IBA,IBA,IBA…	ENSBTAG00000046124	FALSE	KRT36
query_1	TRUE	7.07865e-08	6228	210	114	0.542857	0.0183044	GO:0016043	GO:BP	cellular component organization	18832	5137	GO:0071840	IEA,IEA,IEA,IMP,IDA,IMP IBA,IBA IEA,IEA,IEA,IEA,IGI,IEA,IEA,IBA,IEA,IBA IEA,IBA IEA,IBA,IEA,IEA,IEA,IEA,IEA,IEA,IBA IEA,IEA,IBA IEA,IEA,IEA,IEA,IEA,IEA,IEA,IBA,IEA,IEA,IEA,IBA,IBA IEA,IEA,IBA,IEA,IDA IMP IBA IEA,IBA IEA,IEA,IBA IEA,IBA IEA,ISS IEA,IEA,IBA IEA,ISS IBA IEA,IEA,IBA IEA,IEA,IEA,IMP,IBA IEA,IBA,IBA IEA,IBA,IDA IMP IGI IBA,IEA,IEA,IEA,IBA IEA,IBA,IBA IEA,IBA,IBA,IBA,IBA IEA,IBA,IBA,IBA…	ENSBTAG00000042827	FALSE	U6
query_1	TRUE	7.07865e-08	6228	210	114	0.542857	0.0183044	GO:0016043	GO:BP	cellular component organization	18832	5137	GO:0071840	IEA,IEA,IEA,IMP,IDA,IMP IBA,IBA IEA,IEA,IEA,IEA,IGI,IEA,IEA,IBA,IEA,IBA IEA,IBA IEA,IBA,IEA,IEA,IEA,IEA,IEA,IEA,IBA IEA,IEA,IBA IEA,IEA,IEA,IEA,IEA,IEA,IEA,IBA,IEA,IEA,IEA,IBA,IBA IEA,IEA,IBA,IEA,IDA IMP IBA IEA,IBA IEA,IEA,IBA IEA,IBA IEA,ISS IEA,IEA,IBA IEA,ISS IBA IEA,IEA,IBA IEA,IEA,IEA,IMP,IBA IEA,IBA,IBA IEA,IBA,IDA IMP IGI IBA,IEA,IEA,IEA,IBA IEA,IBA,IBA IEA,IBA,IBA,IBA,IBA IEA,IBA,IBA,IBA…	ENSBTAG00000053656	FALSE	U2
query_1	TRUE	7.07865e-08	6228	210	114	0.542857	0.0183044	GO:0016043	GO:BP	cellular component organization	18832	5137	GO:0071840	IEA,IEA,IEA,IMP,IDA,IMP IBA,IBA IEA,IEA,IEA,IEA,IGI,IEA,IEA,IBA,IEA,IBA IEA,IBA IEA,IBA,IEA,IEA,IEA,IEA,IEA,IEA,IBA IEA,IEA,IBA IEA,IEA,IEA,IEA,IEA,IEA,IEA,IBA,IEA,IEA,IEA,IBA,IBA IEA,IEA,IBA,IEA,IDA IMP IBA IEA,IBA IEA,IEA,IBA IEA,IBA IEA,ISS IEA,IEA,IBA IEA,ISS IBA IEA,IEA,IBA IEA,IEA,IEA,IMP,IBA IEA,IBA,IBA IEA,IBA,IDA IMP IGI IBA,IEA,IEA,IEA,IBA IEA,IBA,IBA IEA,IBA,IBA,IBA,IBA IEA,IBA,IBA,IBA…	ENSBTAG00000055531	FALSE	U2
query_1	TRUE	7.07865e-08	6228	210	114	0.542857	0.0183044	GO:0016043	GO:BP	cellular component organization	18832	5137	GO:0071840	IEA,IEA,IEA,IMP,IDA,IMP IBA,IBA IEA,IEA,IEA,IEA,IGI,IEA,IEA,IBA,IEA,IBA IEA,IBA IEA,IBA,IEA,IEA,IEA,IEA,IEA,IEA,IBA IEA,IEA,IBA IEA,IEA,IEA,IEA,IEA,IEA,IEA,IBA,IEA,IEA,IEA,IBA,IBA IEA,IEA,IBA,IEA,IDA IMP IBA IEA,IBA IEA,IEA,IBA IEA,IBA IEA,ISS IEA,IEA,IBA IEA,ISS IBA IEA,IEA,IBA IEA,IEA,IEA,IMP,IBA IEA,IBA,IBA IEA,IBA,IDA IMP IGI IBA,IEA,IEA,IEA,IBA IEA,IBA,IBA IEA,IBA,IBA,IBA,IBA IEA,IBA,IBA,IBA…	ENSBTAG00000030314	FALSE	U2
query_1	TRUE	7.07865e-08	6228	210	114	0.542857	0.0183044	GO:0016043	GO:BP	cellular component organization	18832	5137	GO:0071840	IEA,IEA,IEA,IMP,IDA,IMP IBA,IBA IEA,IEA,IEA,IEA,IGI,IEA,IEA,IBA,IEA,IBA IEA,IBA IEA,IBA,IEA,IEA,IEA,IEA,IEA,IEA,IBA IEA,IEA,IBA IEA,IEA,IEA,IEA,IEA,IEA,IEA,IBA,IEA,IEA,IEA,IBA,IBA IEA,IEA,IBA,IEA,IDA IMP IBA IEA,IBA IEA,IEA,IBA IEA,IBA IEA,ISS IEA,IEA,IBA IEA,ISS IBA IEA,IEA,IBA IEA,IEA,IEA,IMP,IBA IEA,IBA,IBA IEA,IBA,IDA IMP IGI IBA,IEA,IEA,IEA,IBA IEA,IBA,IBA IEA,IBA,IBA,IBA,IBA IEA,IBA,IBA,IBA…	ENSBTAG00000049357	FALSE	U2
query_1	TRUE	7.07865e-08	6228	210	114	0.542857	0.0183044	GO:0016043	GO:BP	cellular component organization	18832	5137	GO:0071840	IEA,IEA,IEA,IMP,IDA,IMP IBA,IBA IEA,IEA,IEA,IEA,IGI,IEA,IEA,IBA,IEA,IBA IEA,IBA IEA,IBA,IEA,IEA,IEA,IEA,IEA,IEA,IBA IEA,IEA,IBA IEA,IEA,IEA,IEA,IEA,IEA,IEA,IBA,IEA,IEA,IEA,IBA,IBA IEA,IEA,IBA,IEA,IDA IMP IBA IEA,IBA IEA,IEA,IBA IEA,IBA IEA,ISS IEA,IEA,IBA IEA,ISS IBA IEA,IEA,IBA IEA,IEA,IEA,IMP,IBA IEA,IBA,IBA IEA,IBA,IDA IMP IGI IBA,IEA,IEA,IEA,IBA IEA,IBA,IBA IEA,IBA,IBA,IBA,IBA IEA,IBA,IBA,IBA…	ENSBTAG00000063339	FALSE	U2
query_1	TRUE	7.07865e-08	6228	210	114	0.542857	0.0183044	GO:0016043	GO:BP	cellular component organization	18832	5137	GO:0071840	IEA,IEA,IEA,IMP,IDA,IMP IBA,IBA IEA,IEA,IEA,IEA,IGI,IEA,IEA,IBA,IEA,IBA IEA,IBA IEA,IBA,IEA,IEA,IEA,IEA,IEA,IEA,IBA IEA,IEA,IBA IEA,IEA,IEA,IEA,IEA,IEA,IEA,IBA,IEA,IEA,IEA,IBA,IBA IEA,IEA,IBA,IEA,IDA IMP IBA IEA,IBA IEA,IEA,IBA IEA,IBA IEA,ISS IEA,IEA,IBA IEA,ISS IBA IEA,IEA,IBA IEA,IEA,IEA,IMP,IBA IEA,IBA,IBA IEA,IBA,IDA IMP IGI IBA,IEA,IEA,IEA,IBA IEA,IBA,IBA IEA,IBA,IBA,IBA,IBA IEA,IBA,IBA,IBA…	ENSBTAG00000045620	FALSE	U2
query_1	TRUE	7.07865e-08	6228	210	114	0.542857	0.0183044	GO:0016043	GO:BP	cellular component organization	18832	5137	GO:0071840	IEA,IEA,IEA,IMP,IDA,IMP IBA,IBA IEA,IEA,IEA,IEA,IGI,IEA,IEA,IBA,IEA,IBA IEA,IBA IEA,IBA,IEA,IEA,IEA,IEA,IEA,IEA,IBA IEA,IEA,IBA IEA,IEA,IEA,IEA,IEA,IEA,IEA,IBA,IEA,IEA,IEA,IBA,IBA IEA,IEA,IBA,IEA,IDA IMP IBA IEA,IBA IEA,IEA,IBA IEA,IBA IEA,ISS IEA,IEA,IBA IEA,ISS IBA IEA,IEA,IBA IEA,IEA,IEA,IMP,IBA IEA,IBA,IBA IEA,IBA,IDA IMP IGI IBA,IEA,IEA,IEA,IBA IEA,IBA,IBA IEA,IBA,IBA,IBA,IBA IEA,IBA,IBA,IBA…	ENSBTAG00000064937	FALSE	U2
query_1	TRUE	7.07865e-08	6228	210	114	0.542857	0.0183044	GO:0016043	GO:BP	cellular component organization	18832	5137	GO:0071840	IEA,IEA,IEA,IMP,IDA,IMP IBA,IBA IEA,IEA,IEA,IEA,IGI,IEA,IEA,IBA,IEA,IBA IEA,IBA IEA,IBA,IEA,IEA,IEA,IEA,IEA,IEA,IBA IEA,IEA,IBA IEA,IEA,IEA,IEA,IEA,IEA,IEA,IBA,IEA,IEA,IEA,IBA,IBA IEA,IEA,IBA,IEA,IDA IMP IBA IEA,IBA IEA,IEA,IBA IEA,IBA IEA,ISS IEA,IEA,IBA IEA,ISS IBA IEA,IEA,IBA IEA,IEA,IEA,IMP,IBA IEA,IBA,IBA IEA,IBA,IDA IMP IGI IBA,IEA,IEA,IEA,IBA IEA,IBA,IBA IEA,IBA,IBA,IBA,IBA IEA,IBA,IBA,IBA…	ENSBTAG00000056888	FALSE	U6
query_1	TRUE	7.07865e-08	6228	210	114	0.542857	0.0183044	GO:0016043	GO:BP	cellular component organization	18832	5137	GO:0071840	IEA,IEA,IEA,IMP,IDA,IMP IBA,IBA IEA,IEA,IEA,IEA,IGI,IEA,IEA,IBA,IEA,IBA IEA,IBA IEA,IBA,IEA,IEA,IEA,IEA,IEA,IEA,IBA IEA,IEA,IBA IEA,IEA,IEA,IEA,IEA,IEA,IEA,IBA,IEA,IEA,IEA,IBA,IBA IEA,IEA,IBA,IEA,IDA IMP IBA IEA,IBA IEA,IEA,IBA IEA,IBA IEA,ISS IEA,IEA,IBA IEA,ISS IBA IEA,IEA,IBA IEA,IEA,IEA,IMP,IBA IEA,IBA,IBA IEA,IBA,IDA IMP IGI IBA,IEA,IEA,IEA,IBA IEA,IBA,IBA IEA,IBA,IBA,IBA,IBA IEA,IBA,IBA,IBA…	ENSBTAG00000062497	FALSE	U2
query_1	TRUE	7.07865e-08	6228	210	114	0.542857	0.0183044	GO:0016043	GO:BP	cellular component organization	18832	5137	GO:0071840	IEA,IEA,IEA,IMP,IDA,IMP IBA,IBA IEA,IEA,IEA,IEA,IGI,IEA,IEA,IBA,IEA,IBA IEA,IBA IEA,IBA,IEA,IEA,IEA,IEA,IEA,IEA,IBA IEA,IEA,IBA IEA,IEA,IEA,IEA,IEA,IEA,IEA,IBA,IEA,IEA,IEA,IBA,IBA IEA,IEA,IBA,IEA,IDA IMP IBA IEA,IBA IEA,IEA,IBA IEA,IBA IEA,ISS IEA,IEA,IBA IEA,ISS IBA IEA,IEA,IBA IEA,IEA,IEA,IMP,IBA IEA,IBA,IBA IEA,IBA,IDA IMP IGI IBA,IEA,IEA,IEA,IBA IEA,IBA,IBA IEA,IBA,IBA,IBA,IBA IEA,IBA,IBA,IBA…	ENSBTAG00000064713	FALSE	U2
query_1	TRUE	7.07865e-08	6228	210	114	0.542857	0.0183044	GO:0016043	GO:BP	cellular component organization	18832	5137	GO:0071840	IEA,IEA,IEA,IMP,IDA,IMP IBA,IBA IEA,IEA,IEA,IEA,IGI,IEA,IEA,IBA,IEA,IBA IEA,IBA IEA,IBA,IEA,IEA,IEA,IEA,IEA,IEA,IBA IEA,IEA,IBA IEA,IEA,IEA,IEA,IEA,IEA,IEA,IBA,IEA,IEA,IEA,IBA,IBA IEA,IEA,IBA,IEA,IDA IMP IBA IEA,IBA IEA,IEA,IBA IEA,IBA IEA,ISS IEA,IEA,IBA IEA,ISS IBA IEA,IEA,IBA IEA,IEA,IEA,IMP,IBA IEA,IBA,IBA IEA,IBA,IDA IMP IGI IBA,IEA,IEA,IEA,IBA IEA,IBA,IBA IEA,IBA,IBA,IBA,IBA IEA,IBA,IBA,IBA…	ENSBTAG00000055862	FALSE	U2
query_1	TRUE	7.07865e-08	6228	210	114	0.542857	0.0183044	GO:0016043	GO:BP	cellular component organization	18832	5137	GO:0071840	IEA,IEA,IEA,IMP,IDA,IMP IBA,IBA IEA,IEA,IEA,IEA,IGI,IEA,IEA,IBA,IEA,IBA IEA,IBA IEA,IBA,IEA,IEA,IEA,IEA,IEA,IEA,IBA IEA,IEA,IBA IEA,IEA,IEA,IEA,IEA,IEA,IEA,IBA,IEA,IEA,IEA,IBA,IBA IEA,IEA,IBA,IEA,IDA IMP IBA IEA,IBA IEA,IEA,IBA IEA,IBA IEA,ISS IEA,IEA,IBA IEA,ISS IBA IEA,IEA,IBA IEA,IEA,IEA,IMP,IBA IEA,IBA,IBA IEA,IBA,IDA IMP IGI IBA,IEA,IEA,IEA,IBA IEA,IBA,IBA IEA,IBA,IBA,IBA,IBA IEA,IBA,IBA,IBA…	ENSBTAG00000061816	FALSE	U2
query_1	TRUE	7.07865e-08	6228	210	114	0.542857	0.0183044	GO:0016043	GO:BP	cellular component organization	18832	5137	GO:0071840	IEA,IEA,IEA,IMP,IDA,IMP IBA,IBA IEA,IEA,IEA,IEA,IGI,IEA,IEA,IBA,IEA,IBA IEA,IBA IEA,IBA,IEA,IEA,IEA,IEA,IEA,IEA,IBA IEA,IEA,IBA IEA,IEA,IEA,IEA,IEA,IEA,IEA,IBA,IEA,IEA,IEA,IBA,IBA IEA,IEA,IBA,IEA,IDA IMP IBA IEA,IBA IEA,IEA,IBA IEA,IBA IEA,ISS IEA,IEA,IBA IEA,ISS IBA IEA,IEA,IBA IEA,IEA,IEA,IMP,IBA IEA,IBA,IBA IEA,IBA,IDA IMP IGI IBA,IEA,IEA,IEA,IBA IEA,IBA,IBA IEA,IBA,IBA,IBA,IBA IEA,IBA,IBA,IBA…	ENSBTAG00000068117	FALSE	U2
query_1	TRUE	7.07865e-08	6228	210	114	0.542857	0.0183044	GO:0016043	GO:BP	cellular component organization	18832	5137	GO:0071840	IEA,IEA,IEA,IMP,IDA,IMP IBA,IBA IEA,IEA,IEA,IEA,IGI,IEA,IEA,IBA,IEA,IBA IEA,IBA IEA,IBA,IEA,IEA,IEA,IEA,IEA,IEA,IBA IEA,IEA,IBA IEA,IEA,IEA,IEA,IEA,IEA,IEA,IBA,IEA,IEA,IEA,IBA,IBA IEA,IEA,IBA,IEA,IDA IMP IBA IEA,IBA IEA,IEA,IBA IEA,IBA IEA,ISS IEA,IEA,IBA IEA,ISS IBA IEA,IEA,IBA IEA,IEA,IEA,IMP,IBA IEA,IBA,IBA IEA,IBA,IDA IMP IGI IBA,IEA,IEA,IEA,IBA IEA,IBA,IBA IEA,IBA,IBA,IBA,IBA IEA,IBA,IBA,IBA…	ENSBTAG00000059700	FALSE	U2
query_1	TRUE	7.07865e-08	6228	210	114	0.542857	0.0183044	GO:0016043	GO:BP	cellular component organization	18832	5137	GO:0071840	IEA,IEA,IEA,IMP,IDA,IMP IBA,IBA IEA,IEA,IEA,IEA,IGI,IEA,IEA,IBA,IEA,IBA IEA,IBA IEA,IBA,IEA,IEA,IEA,IEA,IEA,IEA,IBA IEA,IEA,IBA IEA,IEA,IEA,IEA,IEA,IEA,IEA,IBA,IEA,IEA,IEA,IBA,IBA IEA,IEA,IBA,IEA,IDA IMP IBA IEA,IBA IEA,IEA,IBA IEA,IBA IEA,ISS IEA,IEA,IBA IEA,ISS IBA IEA,IEA,IBA IEA,IEA,IEA,IMP,IBA IEA,IBA,IBA IEA,IBA,IDA IMP IGI IBA,IEA,IEA,IEA,IBA IEA,IBA,IBA IEA,IBA,IBA,IBA,IBA IEA,IBA,IBA,IBA…	ENSBTAG00000057150	FALSE	U2
query_1	TRUE	7.07865e-08	6228	210	114	0.542857	0.0183044	GO:0016043	GO:BP	cellular component organization	18832	5137	GO:0071840	IEA,IEA,IEA,IMP,IDA,IMP IBA,IBA IEA,IEA,IEA,IEA,IGI,IEA,IEA,IBA,IEA,IBA IEA,IBA IEA,IBA,IEA,IEA,IEA,IEA,IEA,IEA,IBA IEA,IEA,IBA IEA,IEA,IEA,IEA,IEA,IEA,IEA,IBA,IEA,IEA,IEA,IBA,IBA IEA,IEA,IBA,IEA,IDA IMP IBA IEA,IBA IEA,IEA,IBA IEA,IBA IEA,ISS IEA,IEA,IBA IEA,ISS IBA IEA,IEA,IBA IEA,IEA,IEA,IMP,IBA IEA,IBA,IBA IEA,IBA,IDA IMP IGI IBA,IEA,IEA,IEA,IBA IEA,IBA,IBA IEA,IBA,IBA,IBA,IBA IEA,IBA,IBA,IBA…	ENSBTAG00000063603	FALSE	U2
query_1	TRUE	7.07865e-08	6228	210	114	0.542857	0.0183044	GO:0016043	GO:BP	cellular component organization	18832	5137	GO:0071840	IEA,IEA,IEA,IMP,IDA,IMP IBA,IBA IEA,IEA,IEA,IEA,IGI,IEA,IEA,IBA,IEA,IBA IEA,IBA IEA,IBA,IEA,IEA,IEA,IEA,IEA,IEA,IBA IEA,IEA,IBA IEA,IEA,IEA,IEA,IEA,IEA,IEA,IBA,IEA,IEA,IEA,IBA,IBA IEA,IEA,IBA,IEA,IDA IMP IBA IEA,IBA IEA,IEA,IBA IEA,IBA IEA,ISS IEA,IEA,IBA IEA,ISS IBA IEA,IEA,IBA IEA,IEA,IEA,IMP,IBA IEA,IBA,IBA IEA,IBA,IDA IMP IGI IBA,IEA,IEA,IEA,IBA IEA,IBA,IBA IEA,IBA,IBA,IBA,IBA IEA,IBA,IBA,IBA…	ENSBTAG00000068321	FALSE	U2
query_1	TRUE	7.07865e-08	6228	210	114	0.542857	0.0183044	GO:0016043	GO:BP	cellular component organization	18832	5137	GO:0071840	IEA,IEA,IEA,IMP,IDA,IMP IBA,IBA IEA,IEA,IEA,IEA,IGI,IEA,IEA,IBA,IEA,IBA IEA,IBA IEA,IBA,IEA,IEA,IEA,IEA,IEA,IEA,IBA IEA,IEA,IBA IEA,IEA,IEA,IEA,IEA,IEA,IEA,IBA,IEA,IEA,IEA,IBA,IBA IEA,IEA,IBA,IEA,IDA IMP IBA IEA,IBA IEA,IEA,IBA IEA,IBA IEA,ISS IEA,IEA,IBA IEA,ISS IBA IEA,IEA,IBA IEA,IEA,IEA,IMP,IBA IEA,IBA,IBA IEA,IBA,IDA IMP IGI IBA,IEA,IEA,IEA,IBA IEA,IBA,IBA IEA,IBA,IBA,IBA,IBA IEA,IBA,IBA,IBA…	ENSBTAG00000060488	FALSE	U2
query_1	TRUE	7.07865e-08	6228	210	114	0.542857	0.0183044	GO:0016043	GO:BP	cellular component organization	18832	5137	GO:0071840	IEA,IEA,IEA,IMP,IDA,IMP IBA,IBA IEA,IEA,IEA,IEA,IGI,IEA,IEA,IBA,IEA,IBA IEA,IBA IEA,IBA,IEA,IEA,IEA,IEA,IEA,IEA,IBA IEA,IEA,IBA IEA,IEA,IEA,IEA,IEA,IEA,IEA,IBA,IEA,IEA,IEA,IBA,IBA IEA,IEA,IBA,IEA,IDA IMP IBA IEA,IBA IEA,IEA,IBA IEA,IBA IEA,ISS IEA,IEA,IBA IEA,ISS IBA IEA,IEA,IBA IEA,IEA,IEA,IMP,IBA IEA,IBA,IBA IEA,IBA,IDA IMP IGI IBA,IEA,IEA,IEA,IBA IEA,IBA,IBA IEA,IBA,IBA,IBA,IBA IEA,IBA,IBA,IBA…	ENSBTAG00000048152	FALSE	TUBG1
query_1	TRUE	7.07865e-08	6228	210	114	0.542857	0.0183044	GO:0016043	GO:BP	cellular component organization	18832	5137	GO:0071840	IEA,IEA,IEA,IMP,IDA,IMP IBA,IBA IEA,IEA,IEA,IEA,IGI,IEA,IEA,IBA,IEA,IBA IEA,IBA IEA,IBA,IEA,IEA,IEA,IEA,IEA,IEA,IBA IEA,IEA,IBA IEA,IEA,IEA,IEA,IEA,IEA,IEA,IBA,IEA,IEA,IEA,IBA,IBA IEA,IEA,IBA,IEA,IDA IMP IBA IEA,IBA IEA,IEA,IBA IEA,IBA IEA,ISS IEA,IEA,IBA IEA,ISS IBA IEA,IEA,IBA IEA,IEA,IEA,IMP,IBA IEA,IBA,IBA IEA,IBA,IDA IMP IGI IBA,IEA,IEA,IEA,IBA IEA,IBA,IBA IEA,IBA,IBA,IBA,IBA IEA,IBA,IBA,IBA…	ENSBTAG00000019097	FALSE	CNTNAP1
query_1	TRUE	7.07865e-08	6228	210	114	0.542857	0.0183044	GO:0016043	GO:BP	cellular component organization	18832	5137	GO:0071840	IEA,IEA,IEA,IMP,IDA,IMP IBA,IBA IEA,IEA,IEA,IEA,IGI,IEA,IEA,IBA,IEA,IBA IEA,IBA IEA,IBA,IEA,IEA,IEA,IEA,IEA,IEA,IBA IEA,IEA,IBA IEA,IEA,IEA,IEA,IEA,IEA,IEA,IBA,IEA,IEA,IEA,IBA,IBA IEA,IEA,IBA,IEA,IDA IMP IBA IEA,IBA IEA,IEA,IBA IEA,IBA IEA,ISS IEA,IEA,IBA IEA,ISS IBA IEA,IEA,IBA IEA,IEA,IEA,IMP,IBA IEA,IBA,IBA IEA,IBA,IDA IMP IGI IBA,IEA,IEA,IEA,IBA IEA,IBA,IBA IEA,IBA,IBA,IBA,IBA IEA,IBA,IBA,IBA…	ENSBTAG00000006806	FALSE	KRT17
query_1	TRUE	7.07865e-08	6228	210	114	0.542857	0.0183044	GO:0016043	GO:BP	cellular component organization	18832	5137	GO:0071840	IEA,IEA,IEA,IMP,IDA,IMP IBA,IBA IEA,IEA,IEA,IEA,IGI,IEA,IEA,IBA,IEA,IBA IEA,IBA IEA,IBA,IEA,IEA,IEA,IEA,IEA,IEA,IBA IEA,IEA,IBA IEA,IEA,IEA,IEA,IEA,IEA,IEA,IBA,IEA,IEA,IEA,IBA,IBA IEA,IEA,IBA,IEA,IDA IMP IBA IEA,IBA IEA,IEA,IBA IEA,IBA IEA,ISS IEA,IEA,IBA IEA,ISS IBA IEA,IEA,IBA IEA,IEA,IEA,IMP,IBA IEA,IBA,IBA IEA,IBA,IDA IMP IGI IBA,IEA,IEA,IEA,IBA IEA,IBA,IBA IEA,IBA,IBA,IBA,IBA IEA,IBA,IBA,IBA…	ENSBTAG00000047262	FALSE	KRT42
query_1	TRUE	7.07865e-08	6228	210	114	0.542857	0.0183044	GO:0016043	GO:BP	cellular component organization	18832	5137	GO:0071840	IEA,IEA,IEA,IMP,IDA,IMP IBA,IBA IEA,IEA,IEA,IEA,IGI,IEA,IEA,IBA,IEA,IBA IEA,IBA IEA,IBA,IEA,IEA,IEA,IEA,IEA,IEA,IBA IEA,IEA,IBA IEA,IEA,IEA,IEA,IEA,IEA,IEA,IBA,IEA,IEA,IEA,IBA,IBA IEA,IEA,IBA,IEA,IDA IMP IBA IEA,IBA IEA,IEA,IBA IEA,IBA IEA,ISS IEA,IEA,IBA IEA,ISS IBA IEA,IEA,IBA IEA,IEA,IEA,IMP,IBA IEA,IBA,IBA IEA,IBA,IDA IMP IGI IBA,IEA,IEA,IEA,IBA IEA,IBA,IBA IEA,IBA,IBA,IBA,IBA IEA,IBA,IBA,IBA…	ENSBTAG00000004905	FALSE	KRT19
query_1	TRUE	7.07865e-08	6228	210	114	0.542857	0.0183044	GO:0016043	GO:BP	cellular component organization	18832	5137	GO:0071840	IEA,IEA,IEA,IMP,IDA,IMP IBA,IBA IEA,IEA,IEA,IEA,IGI,IEA,IEA,IBA,IEA,IBA IEA,IBA IEA,IBA,IEA,IEA,IEA,IEA,IEA,IEA,IBA IEA,IEA,IBA IEA,IEA,IEA,IEA,IEA,IEA,IEA,IBA,IEA,IEA,IEA,IBA,IBA IEA,IEA,IBA,IEA,IDA IMP IBA IEA,IBA IEA,IEA,IBA IEA,IBA IEA,ISS IEA,IEA,IBA IEA,ISS IBA IEA,IEA,IBA IEA,IEA,IEA,IMP,IBA IEA,IBA,IBA IEA,IBA,IDA IMP IGI IBA,IEA,IEA,IEA,IBA IEA,IBA,IBA IEA,IBA,IBA,IBA,IBA IEA,IBA,IBA,IBA…	ENSBTAG00000004903	FALSE	KRT15
query_1	TRUE	7.07865e-08	6228	210	114	0.542857	0.0183044	GO:0016043	GO:BP	cellular component organization	18832	5137	GO:0071840	IEA,IEA,IEA,IMP,IDA,IMP IBA,IBA IEA,IEA,IEA,IEA,IGI,IEA,IEA,IBA,IEA,IBA IEA,IBA IEA,IBA,IEA,IEA,IEA,IEA,IEA,IEA,IBA IEA,IEA,IBA IEA,IEA,IEA,IEA,IEA,IEA,IEA,IBA,IEA,IEA,IEA,IBA,IBA IEA,IEA,IBA,IEA,IDA IMP IBA IEA,IBA IEA,IEA,IBA IEA,IBA IEA,ISS IEA,IEA,IBA IEA,ISS IBA IEA,IEA,IBA IEA,IEA,IEA,IMP,IBA IEA,IBA,IBA IEA,IBA,IDA IMP IGI IBA,IEA,IEA,IEA,IBA IEA,IBA,IBA IEA,IBA,IBA,IBA,IBA IEA,IBA,IBA,IBA…	ENSBTAG00000037553	FALSE	KRT33A
query_1	TRUE	7.07865e-08	6228	210	114	0.542857	0.0183044	GO:0016043	GO:BP	cellular component organization	18832	5137	GO:0071840	IEA,IEA,IEA,IMP,IDA,IMP IBA,IBA IEA,IEA,IEA,IEA,IGI,IEA,IEA,IBA,IEA,IBA IEA,IBA IEA,IBA,IEA,IEA,IEA,IEA,IEA,IEA,IBA IEA,IEA,IBA IEA,IEA,IEA,IEA,IEA,IEA,IEA,IBA,IEA,IEA,IEA,IBA,IBA IEA,IEA,IBA,IEA,IDA IMP IBA IEA,IBA IEA,IEA,IBA IEA,IBA IEA,ISS IEA,IEA,IBA IEA,ISS IBA IEA,IEA,IBA IEA,IEA,IEA,IMP,IBA IEA,IBA,IBA IEA,IBA,IDA IMP IGI IBA,IEA,IEA,IEA,IBA IEA,IBA,IBA IEA,IBA,IBA,IBA,IBA IEA,IBA,IBA,IBA…	ENSBTAG00000016384	FALSE	KRT32
query_1	TRUE	7.07865e-08	6228	210	114	0.542857	0.0183044	GO:0016043	GO:BP	cellular component organization	18832	5137	GO:0071840	IEA,IEA,IEA,IMP,IDA,IMP IBA,IBA IEA,IEA,IEA,IEA,IGI,IEA,IEA,IBA,IEA,IBA IEA,IBA IEA,IBA,IEA,IEA,IEA,IEA,IEA,IEA,IBA IEA,IEA,IBA IEA,IEA,IEA,IEA,IEA,IEA,IEA,IBA,IEA,IEA,IEA,IBA,IBA IEA,IEA,IBA,IEA,IDA IMP IBA IEA,IBA IEA,IEA,IBA IEA,IBA IEA,ISS IEA,IEA,IBA IEA,ISS IBA IEA,IEA,IBA IEA,IEA,IEA,IMP,IBA IEA,IBA,IBA IEA,IBA,IDA IMP IGI IBA,IEA,IEA,IEA,IBA IEA,IBA,IBA IEA,IBA,IBA,IBA,IBA IEA,IBA,IBA,IBA…	ENSBTAG00000000529	FALSE	BTBD9
query_1	TRUE	7.07865e-08	6228	210	114	0.542857	0.0183044	GO:0016043	GO:BP	cellular component organization	18832	5137	GO:0071840	IEA,IEA,IEA,IMP,IDA,IMP IBA,IBA IEA,IEA,IEA,IEA,IGI,IEA,IEA,IBA,IEA,IBA IEA,IBA IEA,IBA,IEA,IEA,IEA,IEA,IEA,IEA,IBA IEA,IEA,IBA IEA,IEA,IEA,IEA,IEA,IEA,IEA,IBA,IEA,IEA,IEA,IBA,IBA IEA,IEA,IBA,IEA,IDA IMP IBA IEA,IBA IEA,IEA,IBA IEA,IBA IEA,ISS IEA,IEA,IBA IEA,ISS IBA IEA,IEA,IBA IEA,IEA,IEA,IMP,IBA IEA,IBA,IBA IEA,IBA,IDA IMP IGI IBA,IEA,IEA,IEA,IBA IEA,IBA,IBA IEA,IBA,IBA,IBA,IBA IEA,IBA,IBA,IBA…	ENSBTAG00000005888	FALSE	MDGA1
query_1	TRUE	7.07865e-08	6228	210	114	0.542857	0.0183044	GO:0016043	GO:BP	cellular component organization	18832	5137	GO:0071840	IEA,IEA,IEA,IMP,IDA,IMP IBA,IBA IEA,IEA,IEA,IEA,IGI,IEA,IEA,IBA,IEA,IBA IEA,IBA IEA,IBA,IEA,IEA,IEA,IEA,IEA,IEA,IBA IEA,IEA,IBA IEA,IEA,IEA,IEA,IEA,IEA,IEA,IBA,IEA,IEA,IEA,IBA,IBA IEA,IEA,IBA,IEA,IDA IMP IBA IEA,IBA IEA,IEA,IBA IEA,IBA IEA,ISS IEA,IEA,IBA IEA,ISS IBA IEA,IEA,IBA IEA,IEA,IEA,IMP,IBA IEA,IBA,IBA IEA,IBA,IDA IMP IGI IBA,IEA,IEA,IEA,IBA IEA,IBA,IBA IEA,IBA,IBA,IBA,IBA IEA,IBA,IBA,IBA…	ENSBTAG00000006466	FALSE	CD53
query_1	TRUE	7.07865e-08	6228	210	114	0.542857	0.0183044	GO:0016043	GO:BP	cellular component organization	18832	5137	GO:0071840	IEA,IEA,IEA,IMP,IDA,IMP IBA,IBA IEA,IEA,IEA,IEA,IGI,IEA,IEA,IBA,IEA,IBA IEA,IBA IEA,IBA,IEA,IEA,IEA,IEA,IEA,IEA,IBA IEA,IEA,IBA IEA,IEA,IEA,IEA,IEA,IEA,IEA,IBA,IEA,IEA,IEA,IBA,IBA IEA,IEA,IBA,IEA,IDA IMP IBA IEA,IBA IEA,IEA,IBA IEA,IBA IEA,ISS IEA,IEA,IBA IEA,ISS IBA IEA,IEA,IBA IEA,IEA,IEA,IMP,IBA IEA,IBA,IBA IEA,IBA,IDA IMP IGI IBA,IEA,IEA,IEA,IBA IEA,IBA,IBA IEA,IBA,IBA,IBA,IBA IEA,IBA,IBA,IBA…	ENSBTAG00000047879	FALSE	KCNA3
query_1	TRUE	7.07865e-08	6228	210	114	0.542857	0.0183044	GO:0016043	GO:BP	cellular component organization	18832	5137	GO:0071840	IEA,IEA,IEA,IMP,IDA,IMP IBA,IBA IEA,IEA,IEA,IEA,IGI,IEA,IEA,IBA,IEA,IBA IEA,IBA IEA,IBA,IEA,IEA,IEA,IEA,IEA,IEA,IBA IEA,IEA,IBA IEA,IEA,IEA,IEA,IEA,IEA,IEA,IBA,IEA,IEA,IEA,IBA,IBA IEA,IEA,IBA,IEA,IDA IMP IBA IEA,IBA IEA,IEA,IBA IEA,IBA IEA,ISS IEA,IEA,IBA IEA,ISS IBA IEA,IEA,IBA IEA,IEA,IEA,IMP,IBA IEA,IBA,IBA IEA,IBA,IDA IMP IGI IBA,IEA,IEA,IEA,IBA IEA,IBA,IBA IEA,IBA,IBA,IBA,IBA IEA,IBA,IBA,IBA…	ENSBTAG00000014970	FALSE	LAMTOR5
query_1	TRUE	7.07865e-08	6228	210	114	0.542857	0.0183044	GO:0016043	GO:BP	cellular component organization	18832	5137	GO:0071840	IEA,IEA,IEA,IMP,IDA,IMP IBA,IBA IEA,IEA,IEA,IEA,IGI,IEA,IEA,IBA,IEA,IBA IEA,IBA IEA,IBA,IEA,IEA,IEA,IEA,IEA,IEA,IBA IEA,IEA,IBA IEA,IEA,IEA,IEA,IEA,IEA,IEA,IBA,IEA,IEA,IEA,IBA,IBA IEA,IEA,IBA,IEA,IDA IMP IBA IEA,IBA IEA,IEA,IBA IEA,IBA IEA,ISS IEA,IEA,IBA IEA,ISS IBA IEA,IEA,IBA IEA,IEA,IEA,IMP,IBA IEA,IBA,IBA IEA,IBA,IDA IMP IGI IBA,IEA,IEA,IEA,IBA IEA,IBA,IBA IEA,IBA,IBA,IBA,IBA IEA,IBA,IBA,IBA…	ENSBTAG00000015459	FALSE	KCNA2
query_1	TRUE	7.07865e-08	6228	210	114	0.542857	0.0183044	GO:0016043	GO:BP	cellular component organization	18832	5137	GO:0071840	IEA,IEA,IEA,IMP,IDA,IMP IBA,IBA IEA,IEA,IEA,IEA,IGI,IEA,IEA,IBA,IEA,IBA IEA,IBA IEA,IBA,IEA,IEA,IEA,IEA,IEA,IEA,IBA IEA,IEA,IBA IEA,IEA,IEA,IEA,IEA,IEA,IEA,IBA,IEA,IEA,IEA,IBA,IBA IEA,IEA,IBA,IEA,IDA IMP IBA IEA,IBA IEA,IEA,IBA IEA,IBA IEA,ISS IEA,IEA,IBA IEA,ISS IBA IEA,IEA,IBA IEA,IEA,IEA,IMP,IBA IEA,IBA,IBA IEA,IBA,IDA IMP IGI IBA,IEA,IEA,IEA,IBA IEA,IBA,IBA IEA,IBA,IBA,IBA,IBA IEA,IBA,IBA,IBA…	ENSBTAG00000008322	FALSE	KCNA10
query_1	TRUE	7.07865e-08	6228	210	114	0.542857	0.0183044	GO:0016043	GO:BP	cellular component organization	18832	5137	GO:0071840	IEA,IEA,IEA,IMP,IDA,IMP IBA,IBA IEA,IEA,IEA,IEA,IGI,IEA,IEA,IBA,IEA,IBA IEA,IBA IEA,IBA,IEA,IEA,IEA,IEA,IEA,IEA,IBA IEA,IEA,IBA IEA,IEA,IEA,IEA,IEA,IEA,IEA,IBA,IEA,IEA,IEA,IBA,IBA IEA,IEA,IBA,IEA,IDA IMP IBA IEA,IBA IEA,IEA,IBA IEA,IBA IEA,ISS IEA,IEA,IBA IEA,ISS IBA IEA,IEA,IBA IEA,IEA,IEA,IMP,IBA IEA,IBA,IBA IEA,IBA,IDA IMP IGI IBA,IEA,IEA,IEA,IBA IEA,IBA,IBA IEA,IBA,IBA,IBA,IBA IEA,IBA,IBA,IBA…	ENSBTAG00000060532	FALSE	RBM15
query_1	TRUE	7.07865e-08	6228	210	114	0.542857	0.0183044	GO:0016043	GO:BP	cellular component organization	18832	5137	GO:0071840	IEA,IEA,IEA,IMP,IDA,IMP IBA,IBA IEA,IEA,IEA,IEA,IGI,IEA,IEA,IBA,IEA,IBA IEA,IBA IEA,IBA,IEA,IEA,IEA,IEA,IEA,IEA,IBA IEA,IEA,IBA IEA,IEA,IEA,IEA,IEA,IEA,IEA,IBA,IEA,IEA,IEA,IBA,IBA IEA,IEA,IBA,IEA,IDA IMP IBA IEA,IBA IEA,IEA,IBA IEA,IBA IEA,ISS IEA,IEA,IBA IEA,ISS IBA IEA,IEA,IBA IEA,IEA,IEA,IMP,IBA IEA,IBA,IBA IEA,IBA,IDA IMP IGI IBA,IEA,IEA,IEA,IBA IEA,IBA,IBA IEA,IBA,IBA,IBA,IBA IEA,IBA,IBA,IBA…	ENSBTAG00000012659	FALSE	LRIF1
query_1	TRUE	7.07865e-08	6228	210	114	0.542857	0.0183044	GO:0016043	GO:BP	cellular component organization	18832	5137	GO:0071840	IEA,IEA,IEA,IMP,IDA,IMP IBA,IBA IEA,IEA,IEA,IEA,IGI,IEA,IEA,IBA,IEA,IBA IEA,IBA IEA,IBA,IEA,IEA,IEA,IEA,IEA,IEA,IBA IEA,IEA,IBA IEA,IEA,IEA,IEA,IEA,IEA,IEA,IBA,IEA,IEA,IEA,IBA,IBA IEA,IEA,IBA,IEA,IDA IMP IBA IEA,IBA IEA,IEA,IBA IEA,IBA IEA,ISS IEA,IEA,IBA IEA,ISS IBA IEA,IEA,IBA IEA,IEA,IEA,IMP,IBA IEA,IBA,IBA IEA,IBA,IDA IMP IGI IBA,IEA,IEA,IEA,IBA IEA,IBA,IBA IEA,IBA,IBA,IBA,IBA IEA,IBA,IBA,IBA…	ENSBTAG00000007352	FALSE	KCNC4
query_1	TRUE	7.07865e-08	6228	210	114	0.542857	0.0183044	GO:0016043	GO:BP	cellular component organization	18832	5137	GO:0071840	IEA,IEA,IEA,IMP,IDA,IMP IBA,IBA IEA,IEA,IEA,IEA,IGI,IEA,IEA,IBA,IEA,IBA IEA,IBA IEA,IBA,IEA,IEA,IEA,IEA,IEA,IEA,IBA IEA,IEA,IBA IEA,IEA,IEA,IEA,IEA,IEA,IEA,IBA,IEA,IEA,IEA,IBA,IBA IEA,IEA,IBA,IEA,IDA IMP IBA IEA,IBA IEA,IEA,IBA IEA,IBA IEA,ISS IEA,IEA,IBA IEA,ISS IBA IEA,IEA,IBA IEA,IEA,IEA,IMP,IBA IEA,IBA,IBA IEA,IBA,IDA IMP IGI IBA,IEA,IEA,IEA,IBA IEA,IBA,IBA IEA,IBA,IBA,IBA,IBA IEA,IBA,IBA,IBA…	ENSBTAG00000042091	FALSE	U6
query_1	TRUE	7.07865e-08	6228	210	114	0.542857	0.0183044	GO:0016043	GO:BP	cellular component organization	18832	5137	GO:0071840	IEA,IEA,IEA,IMP,IDA,IMP IBA,IBA IEA,IEA,IEA,IEA,IGI,IEA,IEA,IBA,IEA,IBA IEA,IBA IEA,IBA,IEA,IEA,IEA,IEA,IEA,IEA,IBA IEA,IEA,IBA IEA,IEA,IEA,IEA,IEA,IEA,IEA,IBA,IEA,IEA,IEA,IBA,IBA IEA,IEA,IBA,IEA,IDA IMP IBA IEA,IBA IEA,IEA,IBA IEA,IBA IEA,ISS IEA,IEA,IBA IEA,ISS IBA IEA,IEA,IBA IEA,IEA,IEA,IMP,IBA IEA,IBA,IBA IEA,IBA,IDA IMP IGI IBA,IEA,IEA,IEA,IBA IEA,IBA,IBA IEA,IBA,IBA,IBA,IBA IEA,IBA,IBA,IBA…	ENSBTAG00000021046	FALSE	ELAVL4
query_1	TRUE	7.07865e-08	6228	210	114	0.542857	0.0183044	GO:0016043	GO:BP	cellular component organization	18832	5137	GO:0071840	IEA,IEA,IEA,IMP,IDA,IMP IBA,IBA IEA,IEA,IEA,IEA,IGI,IEA,IEA,IBA,IEA,IBA IEA,IBA IEA,IBA,IEA,IEA,IEA,IEA,IEA,IEA,IBA IEA,IEA,IBA IEA,IEA,IEA,IEA,IEA,IEA,IEA,IBA,IEA,IEA,IEA,IBA,IBA IEA,IEA,IBA,IEA,IDA IMP IBA IEA,IBA IEA,IEA,IBA IEA,IBA IEA,ISS IEA,IEA,IBA IEA,ISS IBA IEA,IEA,IBA IEA,IEA,IEA,IMP,IBA IEA,IBA,IBA IEA,IBA,IDA IMP IGI IBA,IEA,IEA,IEA,IBA IEA,IBA,IBA IEA,IBA,IBA,IBA,IBA IEA,IBA,IBA,IBA…	ENSBTAG00000021291	FALSE	STXBP6
query_1	TRUE	0.00054186	189	210	12	0.0571429	0.0634921	GO:0006813	GO:BP	potassium ion transport	18832	2522	GO:0030001	IBA IEA,IEA,ISS IBA IEA,IEA,IBA IEA,IBA IEA,IBA IEA,IBA IEA,IBA IEA,IBA IEA,IBA IEA,IBA IEA	ENSBTAG00000017500	TRUE	KCNK12
query_1	TRUE	0.00054186	189	210	12	0.0571429	0.0634921	GO:0006813	GO:BP	potassium ion transport	18832	2522	GO:0030001	IBA IEA,IEA,ISS IBA IEA,IEA,IBA IEA,IBA IEA,IBA IEA,IBA IEA,IBA IEA,IBA IEA,IBA IEA,IBA IEA	ENSBTAG00000009696	TRUE	ACTN2
query_1	TRUE	0.00054186	189	210	12	0.0571429	0.0634921	GO:0006813	GO:BP	potassium ion transport	18832	2522	GO:0030001	IBA IEA,IEA,ISS IBA IEA,IEA,IBA IEA,IBA IEA,IBA IEA,IBA IEA,IBA IEA,IBA IEA,IBA IEA,IBA IEA	ENSBTAG00000020667	TRUE	KCNQ3
query_1	TRUE	0.00054186	189	210	12	0.0571429	0.0634921	GO:0006813	GO:BP	potassium ion transport	18832	2522	GO:0030001	IBA IEA,IEA,ISS IBA IEA,IEA,IBA IEA,IBA IEA,IBA IEA,IBA IEA,IBA IEA,IBA IEA,IBA IEA,IBA IEA	ENSBTAG00000019907	TRUE	WNK4
query_1	TRUE	0.00054186	189	210	12	0.0571429	0.0634921	GO:0006813	GO:BP	potassium ion transport	18832	2522	GO:0030001	IBA IEA,IEA,ISS IBA IEA,IEA,IBA IEA,IBA IEA,IBA IEA,IBA IEA,IBA IEA,IBA IEA,IBA IEA,IBA IEA	ENSBTAG00000001195	TRUE	KCNH4
query_1	TRUE	0.00054186	189	210	12	0.0571429	0.0634921	GO:0006813	GO:BP	potassium ion transport	18832	2522	GO:0030001	IBA IEA,IEA,ISS IBA IEA,IEA,IBA IEA,IBA IEA,IBA IEA,IBA IEA,IBA IEA,IBA IEA,IBA IEA,IBA IEA	ENSBTAG00000011112	TRUE	KCNK5
query_1	TRUE	0.00054186	189	210	12	0.0571429	0.0634921	GO:0006813	GO:BP	potassium ion transport	18832	2522	GO:0030001	IBA IEA,IEA,ISS IBA IEA,IEA,IBA IEA,IBA IEA,IBA IEA,IBA IEA,IBA IEA,IBA IEA,IBA IEA,IBA IEA	ENSBTAG00000010328	TRUE	KCNK17
query_1	TRUE	0.00054186	189	210	12	0.0571429	0.0634921	GO:0006813	GO:BP	potassium ion transport	18832	2522	GO:0030001	IBA IEA,IEA,ISS IBA IEA,IEA,IBA IEA,IBA IEA,IBA IEA,IBA IEA,IBA IEA,IBA IEA,IBA IEA,IBA IEA	ENSBTAG00000010352	TRUE	KCNK16
query_1	TRUE	0.00054186	189	210	12	0.0571429	0.0634921	GO:0006813	GO:BP	potassium ion transport	18832	2522	GO:0030001	IBA IEA,IEA,ISS IBA IEA,IEA,IBA IEA,IBA IEA,IBA IEA,IBA IEA,IBA IEA,IBA IEA,IBA IEA,IBA IEA	ENSBTAG00000047879	TRUE	KCNA3
query_1	TRUE	0.00054186	189	210	12	0.0571429	0.0634921	GO:0006813	GO:BP	potassium ion transport	18832	2522	GO:0030001	IBA IEA,IEA,ISS IBA IEA,IEA,IBA IEA,IBA IEA,IBA IEA,IBA IEA,IBA IEA,IBA IEA,IBA IEA,IBA IEA	ENSBTAG00000015459	TRUE	KCNA2
query_1	TRUE	0.00054186	189	210	12	0.0571429	0.0634921	GO:0006813	GO:BP	potassium ion transport	18832	2522	GO:0030001	IBA IEA,IEA,ISS IBA IEA,IEA,IBA IEA,IBA IEA,IBA IEA,IBA IEA,IBA IEA,IBA IEA,IBA IEA,IBA IEA	ENSBTAG00000008322	TRUE	KCNA10
query_1	TRUE	0.00054186	189	210	12	0.0571429	0.0634921	GO:0006813	GO:BP	potassium ion transport	18832	2522	GO:0030001	IBA IEA,IEA,ISS IBA IEA,IEA,IBA IEA,IBA IEA,IBA IEA,IBA IEA,IBA IEA,IBA IEA,IBA IEA,IBA IEA	ENSBTAG00000007352	TRUE	KCNC4
query_1	TRUE	0.00124059	172	210	11	0.052381	0.0639535	GO:0071805	GO:BP	potassium ion transmembrane transport	18832	17424	GO:0006813, GO:0098655, GO:0098662	IBA IEA,ISS IBA IEA,IEA,IBA IEA,IBA IEA,IBA IEA,IBA IEA,IBA IEA,IBA IEA,IBA IEA,IBA IEA	ENSBTAG00000017500	FALSE	KCNK12
query_1	TRUE	0.00124059	172	210	11	0.052381	0.0639535	GO:0071805	GO:BP	potassium ion transmembrane transport	18832	17424	GO:0006813, GO:0098655, GO:0098662	IBA IEA,ISS IBA IEA,IEA,IBA IEA,IBA IEA,IBA IEA,IBA IEA,IBA IEA,IBA IEA,IBA IEA,IBA IEA	ENSBTAG00000020667	FALSE	KCNQ3
query_1	TRUE	0.00124059	172	210	11	0.052381	0.0639535	GO:0071805	GO:BP	potassium ion transmembrane transport	18832	17424	GO:0006813, GO:0098655, GO:0098662	IBA IEA,ISS IBA IEA,IEA,IBA IEA,IBA IEA,IBA IEA,IBA IEA,IBA IEA,IBA IEA,IBA IEA,IBA IEA	ENSBTAG00000019907	FALSE	WNK4
query_1	TRUE	0.00124059	172	210	11	0.052381	0.0639535	GO:0071805	GO:BP	potassium ion transmembrane transport	18832	17424	GO:0006813, GO:0098655, GO:0098662	IBA IEA,ISS IBA IEA,IEA,IBA IEA,IBA IEA,IBA IEA,IBA IEA,IBA IEA,IBA IEA,IBA IEA,IBA IEA	ENSBTAG00000001195	FALSE	KCNH4
query_1	TRUE	0.00124059	172	210	11	0.052381	0.0639535	GO:0071805	GO:BP	potassium ion transmembrane transport	18832	17424	GO:0006813, GO:0098655, GO:0098662	IBA IEA,ISS IBA IEA,IEA,IBA IEA,IBA IEA,IBA IEA,IBA IEA,IBA IEA,IBA IEA,IBA IEA,IBA IEA	ENSBTAG00000011112	FALSE	KCNK5
query_1	TRUE	0.00124059	172	210	11	0.052381	0.0639535	GO:0071805	GO:BP	potassium ion transmembrane transport	18832	17424	GO:0006813, GO:0098655, GO:0098662	IBA IEA,ISS IBA IEA,IEA,IBA IEA,IBA IEA,IBA IEA,IBA IEA,IBA IEA,IBA IEA,IBA IEA,IBA IEA	ENSBTAG00000010328	FALSE	KCNK17
query_1	TRUE	0.00124059	172	210	11	0.052381	0.0639535	GO:0071805	GO:BP	potassium ion transmembrane transport	18832	17424	GO:0006813, GO:0098655, GO:0098662	IBA IEA,ISS IBA IEA,IEA,IBA IEA,IBA IEA,IBA IEA,IBA IEA,IBA IEA,IBA IEA,IBA IEA,IBA IEA	ENSBTAG00000010352	FALSE	KCNK16
query_1	TRUE	0.00124059	172	210	11	0.052381	0.0639535	GO:0071805	GO:BP	potassium ion transmembrane transport	18832	17424	GO:0006813, GO:0098655, GO:0098662	IBA IEA,ISS IBA IEA,IEA,IBA IEA,IBA IEA,IBA IEA,IBA IEA,IBA IEA,IBA IEA,IBA IEA,IBA IEA	ENSBTAG00000047879	FALSE	KCNA3
query_1	TRUE	0.00124059	172	210	11	0.052381	0.0639535	GO:0071805	GO:BP	potassium ion transmembrane transport	18832	17424	GO:0006813, GO:0098655, GO:0098662	IBA IEA,ISS IBA IEA,IEA,IBA IEA,IBA IEA,IBA IEA,IBA IEA,IBA IEA,IBA IEA,IBA IEA,IBA IEA	ENSBTAG00000015459	FALSE	KCNA2
query_1	TRUE	0.00124059	172	210	11	0.052381	0.0639535	GO:0071805	GO:BP	potassium ion transmembrane transport	18832	17424	GO:0006813, GO:0098655, GO:0098662	IBA IEA,ISS IBA IEA,IEA,IBA IEA,IBA IEA,IBA IEA,IBA IEA,IBA IEA,IBA IEA,IBA IEA,IBA IEA	ENSBTAG00000008322	FALSE	KCNA10
query_1	TRUE	0.00124059	172	210	11	0.052381	0.0639535	GO:0071805	GO:BP	potassium ion transmembrane transport	18832	17424	GO:0006813, GO:0098655, GO:0098662	IBA IEA,ISS IBA IEA,IEA,IBA IEA,IBA IEA,IBA IEA,IBA IEA,IBA IEA,IBA IEA,IBA IEA,IBA IEA	ENSBTAG00000007352	FALSE	KCNC4
query_1	TRUE	0.0016718	1238	210	32	0.152381	0.0258481	GO:0000398	GO:BP	mRNA splicing, via spliceosome	18832	123	GO:0000377, GO:0006397	IEA,IEA,IEA,IEA,IEA,IEA,IEA,IEA,IBA IEA,IBA IEA,IEA,IEA,IEA,IEA,IEA,IEA,IEA,IEA,IEA,IEA,IEA,IEA,IEA,IEA,IEA,IEA,IEA,IEA,IEA,IEA,IDA IBA,IEA	ENSBTAG00000060229	FALSE	U6
query_1	TRUE	0.0016718	1238	210	32	0.152381	0.0258481	GO:0000398	GO:BP	mRNA splicing, via spliceosome	18832	123	GO:0000377, GO:0006397	IEA,IEA,IEA,IEA,IEA,IEA,IEA,IEA,IBA IEA,IBA IEA,IEA,IEA,IEA,IEA,IEA,IEA,IEA,IEA,IEA,IEA,IEA,IEA,IEA,IEA,IEA,IEA,IEA,IEA,IEA,IEA,IDA IBA,IEA	ENSBTAG00000057059	FALSE	U6
query_1	TRUE	0.0016718	1238	210	32	0.152381	0.0258481	GO:0000398	GO:BP	mRNA splicing, via spliceosome	18832	123	GO:0000377, GO:0006397	IEA,IEA,IEA,IEA,IEA,IEA,IEA,IEA,IBA IEA,IBA IEA,IEA,IEA,IEA,IEA,IEA,IEA,IEA,IEA,IEA,IEA,IEA,IEA,IEA,IEA,IEA,IEA,IEA,IEA,IEA,IEA,IDA IBA,IEA	ENSBTAG00000067328	FALSE	U6
query_1	TRUE	0.0016718	1238	210	32	0.152381	0.0258481	GO:0000398	GO:BP	mRNA splicing, via spliceosome	18832	123	GO:0000377, GO:0006397	IEA,IEA,IEA,IEA,IEA,IEA,IEA,IEA,IBA IEA,IBA IEA,IEA,IEA,IEA,IEA,IEA,IEA,IEA,IEA,IEA,IEA,IEA,IEA,IEA,IEA,IEA,IEA,IEA,IEA,IEA,IEA,IDA IBA,IEA	ENSBTAG00000043732	FALSE	U2
query_1	TRUE	0.0016718	1238	210	32	0.152381	0.0258481	GO:0000398	GO:BP	mRNA splicing, via spliceosome	18832	123	GO:0000377, GO:0006397	IEA,IEA,IEA,IEA,IEA,IEA,IEA,IEA,IBA IEA,IBA IEA,IEA,IEA,IEA,IEA,IEA,IEA,IEA,IEA,IEA,IEA,IEA,IEA,IEA,IEA,IEA,IEA,IEA,IEA,IEA,IEA,IDA IBA,IEA	ENSBTAG00000066520	FALSE	U6
query_1	TRUE	0.0016718	1238	210	32	0.152381	0.0258481	GO:0000398	GO:BP	mRNA splicing, via spliceosome	18832	123	GO:0000377, GO:0006397	IEA,IEA,IEA,IEA,IEA,IEA,IEA,IEA,IBA IEA,IBA IEA,IEA,IEA,IEA,IEA,IEA,IEA,IEA,IEA,IEA,IEA,IEA,IEA,IEA,IEA,IEA,IEA,IEA,IEA,IEA,IEA,IDA IBA,IEA	ENSBTAG00000059298	FALSE	U6
query_1	TRUE	0.0016718	1238	210	32	0.152381	0.0258481	GO:0000398	GO:BP	mRNA splicing, via spliceosome	18832	123	GO:0000377, GO:0006397	IEA,IEA,IEA,IEA,IEA,IEA,IEA,IEA,IBA IEA,IBA IEA,IEA,IEA,IEA,IEA,IEA,IEA,IEA,IEA,IEA,IEA,IEA,IEA,IEA,IEA,IEA,IEA,IEA,IEA,IEA,IEA,IDA IBA,IEA	ENSBTAG00000045131	FALSE	U6
query_1	TRUE	0.0016718	1238	210	32	0.152381	0.0258481	GO:0000398	GO:BP	mRNA splicing, via spliceosome	18832	123	GO:0000377, GO:0006397	IEA,IEA,IEA,IEA,IEA,IEA,IEA,IEA,IBA IEA,IBA IEA,IEA,IEA,IEA,IEA,IEA,IEA,IEA,IEA,IEA,IEA,IEA,IEA,IEA,IEA,IEA,IEA,IEA,IEA,IEA,IEA,IDA IBA,IEA	ENSBTAG00000042797	FALSE	U6
query_1	TRUE	0.0016718	1238	210	32	0.152381	0.0258481	GO:0000398	GO:BP	mRNA splicing, via spliceosome	18832	123	GO:0000377, GO:0006397	IEA,IEA,IEA,IEA,IEA,IEA,IEA,IEA,IBA IEA,IBA IEA,IEA,IEA,IEA,IEA,IEA,IEA,IEA,IEA,IEA,IEA,IEA,IEA,IEA,IEA,IEA,IEA,IEA,IEA,IEA,IEA,IDA IBA,IEA	ENSBTAG00000049347	FALSE
query_1	TRUE	0.0016718	1238	210	32	0.152381	0.0258481	GO:0000398	GO:BP	mRNA splicing, via spliceosome	18832	123	GO:0000377, GO:0006397	IEA,IEA,IEA,IEA,IEA,IEA,IEA,IEA,IBA IEA,IBA IEA,IEA,IEA,IEA,IEA,IEA,IEA,IEA,IEA,IEA,IEA,IEA,IEA,IEA,IEA,IEA,IEA,IEA,IEA,IEA,IEA,IDA IBA,IEA	ENSBTAG00000008339	FALSE	DHX8
query_1	TRUE	0.0016718	1238	210	32	0.152381	0.0258481	GO:0000398	GO:BP	mRNA splicing, via spliceosome	18832	123	GO:0000377, GO:0006397	IEA,IEA,IEA,IEA,IEA,IEA,IEA,IEA,IBA IEA,IBA IEA,IEA,IEA,IEA,IEA,IEA,IEA,IEA,IEA,IEA,IEA,IEA,IEA,IEA,IEA,IEA,IEA,IEA,IEA,IEA,IEA,IDA IBA,IEA	ENSBTAG00000002282	FALSE	EIF1
query_1	TRUE	0.0016718	1238	210	32	0.152381	0.0258481	GO:0000398	GO:BP	mRNA splicing, via spliceosome	18832	123	GO:0000377, GO:0006397	IEA,IEA,IEA,IEA,IEA,IEA,IEA,IEA,IBA IEA,IBA IEA,IEA,IEA,IEA,IEA,IEA,IEA,IEA,IEA,IEA,IEA,IEA,IEA,IEA,IEA,IEA,IEA,IEA,IEA,IEA,IEA,IDA IBA,IEA	ENSBTAG00000042827	FALSE	U6
query_1	TRUE	0.0016718	1238	210	32	0.152381	0.0258481	GO:0000398	GO:BP	mRNA splicing, via spliceosome	18832	123	GO:0000377, GO:0006397	IEA,IEA,IEA,IEA,IEA,IEA,IEA,IEA,IBA IEA,IBA IEA,IEA,IEA,IEA,IEA,IEA,IEA,IEA,IEA,IEA,IEA,IEA,IEA,IEA,IEA,IEA,IEA,IEA,IEA,IEA,IEA,IDA IBA,IEA	ENSBTAG00000053656	FALSE	U2
query_1	TRUE	0.0016718	1238	210	32	0.152381	0.0258481	GO:0000398	GO:BP	mRNA splicing, via spliceosome	18832	123	GO:0000377, GO:0006397	IEA,IEA,IEA,IEA,IEA,IEA,IEA,IEA,IBA IEA,IBA IEA,IEA,IEA,IEA,IEA,IEA,IEA,IEA,IEA,IEA,IEA,IEA,IEA,IEA,IEA,IEA,IEA,IEA,IEA,IEA,IEA,IDA IBA,IEA	ENSBTAG00000055531	FALSE	U2
query_1	TRUE	0.0016718	1238	210	32	0.152381	0.0258481	GO:0000398	GO:BP	mRNA splicing, via spliceosome	18832	123	GO:0000377, GO:0006397	IEA,IEA,IEA,IEA,IEA,IEA,IEA,IEA,IBA IEA,IBA IEA,IEA,IEA,IEA,IEA,IEA,IEA,IEA,IEA,IEA,IEA,IEA,IEA,IEA,IEA,IEA,IEA,IEA,IEA,IEA,IEA,IDA IBA,IEA	ENSBTAG00000030314	FALSE	U2
query_1	TRUE	0.0016718	1238	210	32	0.152381	0.0258481	GO:0000398	GO:BP	mRNA splicing, via spliceosome	18832	123	GO:0000377, GO:0006397	IEA,IEA,IEA,IEA,IEA,IEA,IEA,IEA,IBA IEA,IBA IEA,IEA,IEA,IEA,IEA,IEA,IEA,IEA,IEA,IEA,IEA,IEA,IEA,IEA,IEA,IEA,IEA,IEA,IEA,IEA,IEA,IDA IBA,IEA	ENSBTAG00000049357	FALSE	U2
query_1	TRUE	0.0016718	1238	210	32	0.152381	0.0258481	GO:0000398	GO:BP	mRNA splicing, via spliceosome	18832	123	GO:0000377, GO:0006397	IEA,IEA,IEA,IEA,IEA,IEA,IEA,IEA,IBA IEA,IBA IEA,IEA,IEA,IEA,IEA,IEA,IEA,IEA,IEA,IEA,IEA,IEA,IEA,IEA,IEA,IEA,IEA,IEA,IEA,IEA,IEA,IDA IBA,IEA	ENSBTAG00000063339	FALSE	U2
query_1	TRUE	0.0016718	1238	210	32	0.152381	0.0258481	GO:0000398	GO:BP	mRNA splicing, via spliceosome	18832	123	GO:0000377, GO:0006397	IEA,IEA,IEA,IEA,IEA,IEA,IEA,IEA,IBA IEA,IBA IEA,IEA,IEA,IEA,IEA,IEA,IEA,IEA,IEA,IEA,IEA,IEA,IEA,IEA,IEA,IEA,IEA,IEA,IEA,IEA,IEA,IDA IBA,IEA	ENSBTAG00000045620	FALSE	U2
query_1	TRUE	0.0016718	1238	210	32	0.152381	0.0258481	GO:0000398	GO:BP	mRNA splicing, via spliceosome	18832	123	GO:0000377, GO:0006397	IEA,IEA,IEA,IEA,IEA,IEA,IEA,IEA,IBA IEA,IBA IEA,IEA,IEA,IEA,IEA,IEA,IEA,IEA,IEA,IEA,IEA,IEA,IEA,IEA,IEA,IEA,IEA,IEA,IEA,IEA,IEA,IDA IBA,IEA	ENSBTAG00000064937	FALSE	U2
query_1	TRUE	0.0016718	1238	210	32	0.152381	0.0258481	GO:0000398	GO:BP	mRNA splicing, via spliceosome	18832	123	GO:0000377, GO:0006397	IEA,IEA,IEA,IEA,IEA,IEA,IEA,IEA,IBA IEA,IBA IEA,IEA,IEA,IEA,IEA,IEA,IEA,IEA,IEA,IEA,IEA,IEA,IEA,IEA,IEA,IEA,IEA,IEA,IEA,IEA,IEA,IDA IBA,IEA	ENSBTAG00000056888	FALSE	U6
query_1	TRUE	0.0016718	1238	210	32	0.152381	0.0258481	GO:0000398	GO:BP	mRNA splicing, via spliceosome	18832	123	GO:0000377, GO:0006397	IEA,IEA,IEA,IEA,IEA,IEA,IEA,IEA,IBA IEA,IBA IEA,IEA,IEA,IEA,IEA,IEA,IEA,IEA,IEA,IEA,IEA,IEA,IEA,IEA,IEA,IEA,IEA,IEA,IEA,IEA,IEA,IDA IBA,IEA	ENSBTAG00000062497	FALSE	U2
query_1	TRUE	0.0016718	1238	210	32	0.152381	0.0258481	GO:0000398	GO:BP	mRNA splicing, via spliceosome	18832	123	GO:0000377, GO:0006397	IEA,IEA,IEA,IEA,IEA,IEA,IEA,IEA,IBA IEA,IBA IEA,IEA,IEA,IEA,IEA,IEA,IEA,IEA,IEA,IEA,IEA,IEA,IEA,IEA,IEA,IEA,IEA,IEA,IEA,IEA,IEA,IDA IBA,IEA	ENSBTAG00000064713	FALSE	U2
query_1	TRUE	0.0016718	1238	210	32	0.152381	0.0258481	GO:0000398	GO:BP	mRNA splicing, via spliceosome	18832	123	GO:0000377, GO:0006397	IEA,IEA,IEA,IEA,IEA,IEA,IEA,IEA,IBA IEA,IBA IEA,IEA,IEA,IEA,IEA,IEA,IEA,IEA,IEA,IEA,IEA,IEA,IEA,IEA,IEA,IEA,IEA,IEA,IEA,IEA,IEA,IDA IBA,IEA	ENSBTAG00000055862	FALSE	U2
query_1	TRUE	0.0016718	1238	210	32	0.152381	0.0258481	GO:0000398	GO:BP	mRNA splicing, via spliceosome	18832	123	GO:0000377, GO:0006397	IEA,IEA,IEA,IEA,IEA,IEA,IEA,IEA,IBA IEA,IBA IEA,IEA,IEA,IEA,IEA,IEA,IEA,IEA,IEA,IEA,IEA,IEA,IEA,IEA,IEA,IEA,IEA,IEA,IEA,IEA,IEA,IDA IBA,IEA	ENSBTAG00000061816	FALSE	U2
query_1	TRUE	0.0016718	1238	210	32	0.152381	0.0258481	GO:0000398	GO:BP	mRNA splicing, via spliceosome	18832	123	GO:0000377, GO:0006397	IEA,IEA,IEA,IEA,IEA,IEA,IEA,IEA,IBA IEA,IBA IEA,IEA,IEA,IEA,IEA,IEA,IEA,IEA,IEA,IEA,IEA,IEA,IEA,IEA,IEA,IEA,IEA,IEA,IEA,IEA,IEA,IDA IBA,IEA	ENSBTAG00000068117	FALSE	U2
query_1	TRUE	0.0016718	1238	210	32	0.152381	0.0258481	GO:0000398	GO:BP	mRNA splicing, via spliceosome	18832	123	GO:0000377, GO:0006397	IEA,IEA,IEA,IEA,IEA,IEA,IEA,IEA,IBA IEA,IBA IEA,IEA,IEA,IEA,IEA,IEA,IEA,IEA,IEA,IEA,IEA,IEA,IEA,IEA,IEA,IEA,IEA,IEA,IEA,IEA,IEA,IDA IBA,IEA	ENSBTAG00000059700	FALSE	U2
query_1	TRUE	0.0016718	1238	210	32	0.152381	0.0258481	GO:0000398	GO:BP	mRNA splicing, via spliceosome	18832	123	GO:0000377, GO:0006397	IEA,IEA,IEA,IEA,IEA,IEA,IEA,IEA,IBA IEA,IBA IEA,IEA,IEA,IEA,IEA,IEA,IEA,IEA,IEA,IEA,IEA,IEA,IEA,IEA,IEA,IEA,IEA,IEA,IEA,IEA,IEA,IDA IBA,IEA	ENSBTAG00000057150	FALSE	U2
query_1	TRUE	0.0016718	1238	210	32	0.152381	0.0258481	GO:0000398	GO:BP	mRNA splicing, via spliceosome	18832	123	GO:0000377, GO:0006397	IEA,IEA,IEA,IEA,IEA,IEA,IEA,IEA,IBA IEA,IBA IEA,IEA,IEA,IEA,IEA,IEA,IEA,IEA,IEA,IEA,IEA,IEA,IEA,IEA,IEA,IEA,IEA,IEA,IEA,IEA,IEA,IDA IBA,IEA	ENSBTAG00000063603	FALSE	U2
query_1	TRUE	0.0016718	1238	210	32	0.152381	0.0258481	GO:0000398	GO:BP	mRNA splicing, via spliceosome	18832	123	GO:0000377, GO:0006397	IEA,IEA,IEA,IEA,IEA,IEA,IEA,IEA,IBA IEA,IBA IEA,IEA,IEA,IEA,IEA,IEA,IEA,IEA,IEA,IEA,IEA,IEA,IEA,IEA,IEA,IEA,IEA,IEA,IEA,IEA,IEA,IDA IBA,IEA	ENSBTAG00000068321	FALSE	U2
query_1	TRUE	0.0016718	1238	210	32	0.152381	0.0258481	GO:0000398	GO:BP	mRNA splicing, via spliceosome	18832	123	GO:0000377, GO:0006397	IEA,IEA,IEA,IEA,IEA,IEA,IEA,IEA,IBA IEA,IBA IEA,IEA,IEA,IEA,IEA,IEA,IEA,IEA,IEA,IEA,IEA,IEA,IEA,IEA,IEA,IEA,IEA,IEA,IEA,IEA,IEA,IDA IBA,IEA	ENSBTAG00000060488	FALSE	U2
query_1	TRUE	0.0016718	1238	210	32	0.152381	0.0258481	GO:0000398	GO:BP	mRNA splicing, via spliceosome	18832	123	GO:0000377, GO:0006397	IEA,IEA,IEA,IEA,IEA,IEA,IEA,IEA,IBA IEA,IBA IEA,IEA,IEA,IEA,IEA,IEA,IEA,IEA,IEA,IEA,IEA,IEA,IEA,IEA,IEA,IEA,IEA,IEA,IEA,IEA,IEA,IDA IBA,IEA	ENSBTAG00000060532	FALSE	RBM15
query_1	TRUE	0.0016718	1238	210	32	0.152381	0.0258481	GO:0000398	GO:BP	mRNA splicing, via spliceosome	18832	123	GO:0000377, GO:0006397	IEA,IEA,IEA,IEA,IEA,IEA,IEA,IEA,IBA IEA,IBA IEA,IEA,IEA,IEA,IEA,IEA,IEA,IEA,IEA,IEA,IEA,IEA,IEA,IEA,IEA,IEA,IEA,IEA,IEA,IEA,IEA,IDA IBA,IEA	ENSBTAG00000042091	FALSE	U6
query_1	TRUE	0.0016718	671	210	22	0.104762	0.0327869	GO:0097435	GO:BP	supramolecular fiber organization	18832	19199	GO:0016043	IEA,IBA IEA,IEA,IEA,IBA IEA,IBA IEA,IEA,IBA,IBA,IBA,IBA,IBA,IBA,IBA,IBA,IBA IEA,IBA IEA,IBA,IBA IEA,IBA,IBA,IBA	ENSBTAG00000007173	FALSE	PDGFRA
query_1	TRUE	0.0016718	671	210	22	0.104762	0.0327869	GO:0097435	GO:BP	supramolecular fiber organization	18832	19199	GO:0016043	IEA,IBA IEA,IEA,IEA,IBA IEA,IBA IEA,IEA,IBA,IBA,IBA,IBA,IBA,IBA,IBA,IBA,IBA IEA,IBA IEA,IBA,IBA IEA,IBA,IBA,IBA	ENSBTAG00000021957	FALSE	LTBP2
query_1	TRUE	0.0016718	671	210	22	0.104762	0.0327869	GO:0097435	GO:BP	supramolecular fiber organization	18832	19199	GO:0016043	IEA,IBA IEA,IEA,IEA,IBA IEA,IBA IEA,IEA,IBA,IBA,IBA,IBA,IBA,IBA,IBA,IBA,IBA IEA,IBA IEA,IBA,IBA IEA,IBA,IBA,IBA	ENSBTAG00000009696	FALSE	ACTN2
query_1	TRUE	0.0016718	671	210	22	0.104762	0.0327869	GO:0097435	GO:BP	supramolecular fiber organization	18832	19199	GO:0016043	IEA,IBA IEA,IEA,IEA,IBA IEA,IBA IEA,IEA,IBA,IBA,IBA,IBA,IBA,IBA,IBA,IBA,IBA IEA,IBA IEA,IBA,IBA IEA,IBA,IBA,IBA	ENSBTAG00000020801	FALSE	CYRIB
query_1	TRUE	0.0016718	671	210	22	0.104762	0.0327869	GO:0097435	GO:BP	supramolecular fiber organization	18832	19199	GO:0016043	IEA,IBA IEA,IEA,IEA,IBA IEA,IBA IEA,IEA,IBA,IBA,IBA,IBA,IBA,IBA,IBA,IBA,IBA IEA,IBA IEA,IBA,IBA IEA,IBA,IBA,IBA	ENSBTAG00000030347	FALSE	TUBG2
query_1	TRUE	0.0016718	671	210	22	0.104762	0.0327869	GO:0097435	GO:BP	supramolecular fiber organization	18832	19199	GO:0016043	IEA,IBA IEA,IEA,IEA,IBA IEA,IBA IEA,IEA,IBA,IBA,IBA,IBA,IBA,IBA,IBA,IBA,IBA IEA,IBA IEA,IBA,IBA IEA,IBA,IBA,IBA	ENSBTAG00000025752	FALSE	P3H4
query_1	TRUE	0.0016718	671	210	22	0.104762	0.0327869	GO:0097435	GO:BP	supramolecular fiber organization	18832	19199	GO:0016043	IEA,IBA IEA,IEA,IEA,IBA IEA,IBA IEA,IEA,IBA,IBA,IBA,IBA,IBA,IBA,IBA,IBA,IBA IEA,IBA IEA,IBA,IBA IEA,IBA,IBA,IBA	ENSBTAG00000011454	FALSE	FKBP10
query_1	TRUE	0.0016718	671	210	22	0.104762	0.0327869	GO:0097435	GO:BP	supramolecular fiber organization	18832	19199	GO:0016043	IEA,IBA IEA,IEA,IEA,IBA IEA,IBA IEA,IEA,IBA,IBA,IBA,IBA,IBA,IBA,IBA,IBA,IBA IEA,IBA IEA,IBA,IBA IEA,IBA,IBA,IBA	ENSBTAG00000007393	FALSE	RND2
query_1	TRUE	0.0016718	671	210	22	0.104762	0.0327869	GO:0097435	GO:BP	supramolecular fiber organization	18832	19199	GO:0016043	IEA,IBA IEA,IEA,IEA,IBA IEA,IBA IEA,IEA,IBA,IBA,IBA,IBA,IBA,IBA,IBA,IBA,IBA IEA,IBA IEA,IBA,IBA IEA,IBA,IBA,IBA	ENSBTAG00000007583	FALSE	KRT14
query_1	TRUE	0.0016718	671	210	22	0.104762	0.0327869	GO:0097435	GO:BP	supramolecular fiber organization	18832	19199	GO:0016043	IEA,IBA IEA,IEA,IEA,IBA IEA,IBA IEA,IEA,IBA,IBA,IBA,IBA,IBA,IBA,IBA,IBA,IBA IEA,IBA IEA,IBA,IBA IEA,IBA,IBA,IBA	ENSBTAG00000050581	FALSE
query_1	TRUE	0.0016718	671	210	22	0.104762	0.0327869	GO:0097435	GO:BP	supramolecular fiber organization	18832	19199	GO:0016043	IEA,IBA IEA,IEA,IEA,IBA IEA,IBA IEA,IEA,IBA,IBA,IBA,IBA,IBA,IBA,IBA,IBA,IBA IEA,IBA IEA,IBA,IBA IEA,IBA,IBA,IBA	ENSBTAG00000047165	FALSE	KRT9
query_1	TRUE	0.0016718	671	210	22	0.104762	0.0327869	GO:0097435	GO:BP	supramolecular fiber organization	18832	19199	GO:0016043	IEA,IBA IEA,IEA,IEA,IBA IEA,IBA IEA,IEA,IBA,IBA,IBA,IBA,IBA,IBA,IBA,IBA,IBA IEA,IBA IEA,IBA,IBA IEA,IBA,IBA,IBA	ENSBTAG00000033766	FALSE	KRT16
query_1	TRUE	0.0016718	671	210	22	0.104762	0.0327869	GO:0097435	GO:BP	supramolecular fiber organization	18832	19199	GO:0016043	IEA,IBA IEA,IEA,IEA,IBA IEA,IBA IEA,IEA,IBA,IBA,IBA,IBA,IBA,IBA,IBA,IBA,IBA IEA,IBA IEA,IBA,IBA IEA,IBA,IBA,IBA	ENSBTAG00000013685	FALSE	KRT31
query_1	TRUE	0.0016718	671	210	22	0.104762	0.0327869	GO:0097435	GO:BP	supramolecular fiber organization	18832	19199	GO:0016043	IEA,IBA IEA,IEA,IEA,IBA IEA,IBA IEA,IEA,IBA,IBA,IBA,IBA,IBA,IBA,IBA,IBA,IBA IEA,IBA IEA,IBA,IBA IEA,IBA,IBA,IBA	ENSBTAG00000000573	FALSE	KRT37
query_1	TRUE	0.0016718	671	210	22	0.104762	0.0327869	GO:0097435	GO:BP	supramolecular fiber organization	18832	19199	GO:0016043	IEA,IBA IEA,IEA,IEA,IBA IEA,IBA IEA,IEA,IBA,IBA,IBA,IBA,IBA,IBA,IBA,IBA,IBA IEA,IBA IEA,IBA,IBA IEA,IBA,IBA,IBA	ENSBTAG00000046124	FALSE	KRT36
query_1	TRUE	0.0016718	671	210	22	0.104762	0.0327869	GO:0097435	GO:BP	supramolecular fiber organization	18832	19199	GO:0016043	IEA,IBA IEA,IEA,IEA,IBA IEA,IBA IEA,IEA,IBA,IBA,IBA,IBA,IBA,IBA,IBA,IBA,IBA IEA,IBA IEA,IBA,IBA IEA,IBA,IBA,IBA	ENSBTAG00000048152	FALSE	TUBG1
query_1	TRUE	0.0016718	671	210	22	0.104762	0.0327869	GO:0097435	GO:BP	supramolecular fiber organization	18832	19199	GO:0016043	IEA,IBA IEA,IEA,IEA,IBA IEA,IBA IEA,IEA,IBA,IBA,IBA,IBA,IBA,IBA,IBA,IBA,IBA IEA,IBA IEA,IBA,IBA IEA,IBA,IBA,IBA	ENSBTAG00000006806	FALSE	KRT17
query_1	TRUE	0.0016718	671	210	22	0.104762	0.0327869	GO:0097435	GO:BP	supramolecular fiber organization	18832	19199	GO:0016043	IEA,IBA IEA,IEA,IEA,IBA IEA,IBA IEA,IEA,IBA,IBA,IBA,IBA,IBA,IBA,IBA,IBA,IBA IEA,IBA IEA,IBA,IBA IEA,IBA,IBA,IBA	ENSBTAG00000047262	FALSE	KRT42
query_1	TRUE	0.0016718	671	210	22	0.104762	0.0327869	GO:0097435	GO:BP	supramolecular fiber organization	18832	19199	GO:0016043	IEA,IBA IEA,IEA,IEA,IBA IEA,IBA IEA,IEA,IBA,IBA,IBA,IBA,IBA,IBA,IBA,IBA,IBA IEA,IBA IEA,IBA,IBA IEA,IBA,IBA,IBA	ENSBTAG00000004905	FALSE	KRT19
query_1	TRUE	0.0016718	671	210	22	0.104762	0.0327869	GO:0097435	GO:BP	supramolecular fiber organization	18832	19199	GO:0016043	IEA,IBA IEA,IEA,IEA,IBA IEA,IBA IEA,IEA,IBA,IBA,IBA,IBA,IBA,IBA,IBA,IBA,IBA IEA,IBA IEA,IBA,IBA IEA,IBA,IBA,IBA	ENSBTAG00000004903	FALSE	KRT15
query_1	TRUE	0.0016718	671	210	22	0.104762	0.0327869	GO:0097435	GO:BP	supramolecular fiber organization	18832	19199	GO:0016043	IEA,IBA IEA,IEA,IEA,IBA IEA,IBA IEA,IEA,IBA,IBA,IBA,IBA,IBA,IBA,IBA,IBA,IBA IEA,IBA IEA,IBA,IBA IEA,IBA,IBA,IBA	ENSBTAG00000037553	FALSE	KRT33A
query_1	TRUE	0.0016718	671	210	22	0.104762	0.0327869	GO:0097435	GO:BP	supramolecular fiber organization	18832	19199	GO:0016043	IEA,IBA IEA,IEA,IEA,IBA IEA,IBA IEA,IEA,IBA,IBA,IBA,IBA,IBA,IBA,IBA,IBA,IBA IEA,IBA IEA,IBA,IBA IEA,IBA,IBA,IBA	ENSBTAG00000016384	FALSE	KRT32
query_1	TRUE	0.0016718	1238	210	32	0.152381	0.0258481	GO:0000377	GO:BP	RNA splicing, via transesterification reactions with bulged adenosine as nucleophile	18832	111	GO:0000375	IEA,IEA,IEA,IEA,IEA,IEA,IEA,IEA,IBA IEA,IBA IEA,IEA,IEA,IEA,IEA,IEA,IEA,IEA,IEA,IEA,IEA,IEA,IEA,IEA,IEA,IEA,IEA,IEA,IEA,IEA,IEA,IDA IBA,IEA	ENSBTAG00000060229	FALSE	U6
query_1	TRUE	0.0016718	1238	210	32	0.152381	0.0258481	GO:0000377	GO:BP	RNA splicing, via transesterification reactions with bulged adenosine as nucleophile	18832	111	GO:0000375	IEA,IEA,IEA,IEA,IEA,IEA,IEA,IEA,IBA IEA,IBA IEA,IEA,IEA,IEA,IEA,IEA,IEA,IEA,IEA,IEA,IEA,IEA,IEA,IEA,IEA,IEA,IEA,IEA,IEA,IEA,IEA,IDA IBA,IEA	ENSBTAG00000057059	FALSE	U6
query_1	TRUE	0.0016718	1238	210	32	0.152381	0.0258481	GO:0000377	GO:BP	RNA splicing, via transesterification reactions with bulged adenosine as nucleophile	18832	111	GO:0000375	IEA,IEA,IEA,IEA,IEA,IEA,IEA,IEA,IBA IEA,IBA IEA,IEA,IEA,IEA,IEA,IEA,IEA,IEA,IEA,IEA,IEA,IEA,IEA,IEA,IEA,IEA,IEA,IEA,IEA,IEA,IEA,IDA IBA,IEA	ENSBTAG00000067328	FALSE	U6
query_1	TRUE	0.0016718	1238	210	32	0.152381	0.0258481	GO:0000377	GO:BP	RNA splicing, via transesterification reactions with bulged adenosine as nucleophile	18832	111	GO:0000375	IEA,IEA,IEA,IEA,IEA,IEA,IEA,IEA,IBA IEA,IBA IEA,IEA,IEA,IEA,IEA,IEA,IEA,IEA,IEA,IEA,IEA,IEA,IEA,IEA,IEA,IEA,IEA,IEA,IEA,IEA,IEA,IDA IBA,IEA	ENSBTAG00000043732	FALSE	U2
query_1	TRUE	0.0016718	1238	210	32	0.152381	0.0258481	GO:0000377	GO:BP	RNA splicing, via transesterification reactions with bulged adenosine as nucleophile	18832	111	GO:0000375	IEA,IEA,IEA,IEA,IEA,IEA,IEA,IEA,IBA IEA,IBA IEA,IEA,IEA,IEA,IEA,IEA,IEA,IEA,IEA,IEA,IEA,IEA,IEA,IEA,IEA,IEA,IEA,IEA,IEA,IEA,IEA,IDA IBA,IEA	ENSBTAG00000066520	FALSE	U6
query_1	TRUE	0.0016718	1238	210	32	0.152381	0.0258481	GO:0000377	GO:BP	RNA splicing, via transesterification reactions with bulged adenosine as nucleophile	18832	111	GO:0000375	IEA,IEA,IEA,IEA,IEA,IEA,IEA,IEA,IBA IEA,IBA IEA,IEA,IEA,IEA,IEA,IEA,IEA,IEA,IEA,IEA,IEA,IEA,IEA,IEA,IEA,IEA,IEA,IEA,IEA,IEA,IEA,IDA IBA,IEA	ENSBTAG00000059298	FALSE	U6
query_1	TRUE	0.0016718	1238	210	32	0.152381	0.0258481	GO:0000377	GO:BP	RNA splicing, via transesterification reactions with bulged adenosine as nucleophile	18832	111	GO:0000375	IEA,IEA,IEA,IEA,IEA,IEA,IEA,IEA,IBA IEA,IBA IEA,IEA,IEA,IEA,IEA,IEA,IEA,IEA,IEA,IEA,IEA,IEA,IEA,IEA,IEA,IEA,IEA,IEA,IEA,IEA,IEA,IDA IBA,IEA	ENSBTAG00000045131	FALSE	U6
query_1	TRUE	0.0016718	1238	210	32	0.152381	0.0258481	GO:0000377	GO:BP	RNA splicing, via transesterification reactions with bulged adenosine as nucleophile	18832	111	GO:0000375	IEA,IEA,IEA,IEA,IEA,IEA,IEA,IEA,IBA IEA,IBA IEA,IEA,IEA,IEA,IEA,IEA,IEA,IEA,IEA,IEA,IEA,IEA,IEA,IEA,IEA,IEA,IEA,IEA,IEA,IEA,IEA,IDA IBA,IEA	ENSBTAG00000042797	FALSE	U6
query_1	TRUE	0.0016718	1238	210	32	0.152381	0.0258481	GO:0000377	GO:BP	RNA splicing, via transesterification reactions with bulged adenosine as nucleophile	18832	111	GO:0000375	IEA,IEA,IEA,IEA,IEA,IEA,IEA,IEA,IBA IEA,IBA IEA,IEA,IEA,IEA,IEA,IEA,IEA,IEA,IEA,IEA,IEA,IEA,IEA,IEA,IEA,IEA,IEA,IEA,IEA,IEA,IEA,IDA IBA,IEA	ENSBTAG00000049347	FALSE
query_1	TRUE	0.0016718	1238	210	32	0.152381	0.0258481	GO:0000377	GO:BP	RNA splicing, via transesterification reactions with bulged adenosine as nucleophile	18832	111	GO:0000375	IEA,IEA,IEA,IEA,IEA,IEA,IEA,IEA,IBA IEA,IBA IEA,IEA,IEA,IEA,IEA,IEA,IEA,IEA,IEA,IEA,IEA,IEA,IEA,IEA,IEA,IEA,IEA,IEA,IEA,IEA,IEA,IDA IBA,IEA	ENSBTAG00000008339	FALSE	DHX8
query_1	TRUE	0.0016718	1238	210	32	0.152381	0.0258481	GO:0000377	GO:BP	RNA splicing, via transesterification reactions with bulged adenosine as nucleophile	18832	111	GO:0000375	IEA,IEA,IEA,IEA,IEA,IEA,IEA,IEA,IBA IEA,IBA IEA,IEA,IEA,IEA,IEA,IEA,IEA,IEA,IEA,IEA,IEA,IEA,IEA,IEA,IEA,IEA,IEA,IEA,IEA,IEA,IEA,IDA IBA,IEA	ENSBTAG00000002282	FALSE	EIF1
query_1	TRUE	0.0016718	1238	210	32	0.152381	0.0258481	GO:0000377	GO:BP	RNA splicing, via transesterification reactions with bulged adenosine as nucleophile	18832	111	GO:0000375	IEA,IEA,IEA,IEA,IEA,IEA,IEA,IEA,IBA IEA,IBA IEA,IEA,IEA,IEA,IEA,IEA,IEA,IEA,IEA,IEA,IEA,IEA,IEA,IEA,IEA,IEA,IEA,IEA,IEA,IEA,IEA,IDA IBA,IEA	ENSBTAG00000042827	FALSE	U6
query_1	TRUE	0.0016718	1238	210	32	0.152381	0.0258481	GO:0000377	GO:BP	RNA splicing, via transesterification reactions with bulged adenosine as nucleophile	18832	111	GO:0000375	IEA,IEA,IEA,IEA,IEA,IEA,IEA,IEA,IBA IEA,IBA IEA,IEA,IEA,IEA,IEA,IEA,IEA,IEA,IEA,IEA,IEA,IEA,IEA,IEA,IEA,IEA,IEA,IEA,IEA,IEA,IEA,IDA IBA,IEA	ENSBTAG00000053656	FALSE	U2
query_1	TRUE	0.0016718	1238	210	32	0.152381	0.0258481	GO:0000377	GO:BP	RNA splicing, via transesterification reactions with bulged adenosine as nucleophile	18832	111	GO:0000375	IEA,IEA,IEA,IEA,IEA,IEA,IEA,IEA,IBA IEA,IBA IEA,IEA,IEA,IEA,IEA,IEA,IEA,IEA,IEA,IEA,IEA,IEA,IEA,IEA,IEA,IEA,IEA,IEA,IEA,IEA,IEA,IDA IBA,IEA	ENSBTAG00000055531	FALSE	U2
query_1	TRUE	0.0016718	1238	210	32	0.152381	0.0258481	GO:0000377	GO:BP	RNA splicing, via transesterification reactions with bulged adenosine as nucleophile	18832	111	GO:0000375	IEA,IEA,IEA,IEA,IEA,IEA,IEA,IEA,IBA IEA,IBA IEA,IEA,IEA,IEA,IEA,IEA,IEA,IEA,IEA,IEA,IEA,IEA,IEA,IEA,IEA,IEA,IEA,IEA,IEA,IEA,IEA,IDA IBA,IEA	ENSBTAG00000030314	FALSE	U2
query_1	TRUE	0.0016718	1238	210	32	0.152381	0.0258481	GO:0000377	GO:BP	RNA splicing, via transesterification reactions with bulged adenosine as nucleophile	18832	111	GO:0000375	IEA,IEA,IEA,IEA,IEA,IEA,IEA,IEA,IBA IEA,IBA IEA,IEA,IEA,IEA,IEA,IEA,IEA,IEA,IEA,IEA,IEA,IEA,IEA,IEA,IEA,IEA,IEA,IEA,IEA,IEA,IEA,IDA IBA,IEA	ENSBTAG00000049357	FALSE	U2
query_1	TRUE	0.0016718	1238	210	32	0.152381	0.0258481	GO:0000377	GO:BP	RNA splicing, via transesterification reactions with bulged adenosine as nucleophile	18832	111	GO:0000375	IEA,IEA,IEA,IEA,IEA,IEA,IEA,IEA,IBA IEA,IBA IEA,IEA,IEA,IEA,IEA,IEA,IEA,IEA,IEA,IEA,IEA,IEA,IEA,IEA,IEA,IEA,IEA,IEA,IEA,IEA,IEA,IDA IBA,IEA	ENSBTAG00000063339	FALSE	U2
query_1	TRUE	0.0016718	1238	210	32	0.152381	0.0258481	GO:0000377	GO:BP	RNA splicing, via transesterification reactions with bulged adenosine as nucleophile	18832	111	GO:0000375	IEA,IEA,IEA,IEA,IEA,IEA,IEA,IEA,IBA IEA,IBA IEA,IEA,IEA,IEA,IEA,IEA,IEA,IEA,IEA,IEA,IEA,IEA,IEA,IEA,IEA,IEA,IEA,IEA,IEA,IEA,IEA,IDA IBA,IEA	ENSBTAG00000045620	FALSE	U2
query_1	TRUE	0.0016718	1238	210	32	0.152381	0.0258481	GO:0000377	GO:BP	RNA splicing, via transesterification reactions with bulged adenosine as nucleophile	18832	111	GO:0000375	IEA,IEA,IEA,IEA,IEA,IEA,IEA,IEA,IBA IEA,IBA IEA,IEA,IEA,IEA,IEA,IEA,IEA,IEA,IEA,IEA,IEA,IEA,IEA,IEA,IEA,IEA,IEA,IEA,IEA,IEA,IEA,IDA IBA,IEA	ENSBTAG00000064937	FALSE	U2
query_1	TRUE	0.0016718	1238	210	32	0.152381	0.0258481	GO:0000377	GO:BP	RNA splicing, via transesterification reactions with bulged adenosine as nucleophile	18832	111	GO:0000375	IEA,IEA,IEA,IEA,IEA,IEA,IEA,IEA,IBA IEA,IBA IEA,IEA,IEA,IEA,IEA,IEA,IEA,IEA,IEA,IEA,IEA,IEA,IEA,IEA,IEA,IEA,IEA,IEA,IEA,IEA,IEA,IDA IBA,IEA	ENSBTAG00000056888	FALSE	U6
query_1	TRUE	0.0016718	1238	210	32	0.152381	0.0258481	GO:0000377	GO:BP	RNA splicing, via transesterification reactions with bulged adenosine as nucleophile	18832	111	GO:0000375	IEA,IEA,IEA,IEA,IEA,IEA,IEA,IEA,IBA IEA,IBA IEA,IEA,IEA,IEA,IEA,IEA,IEA,IEA,IEA,IEA,IEA,IEA,IEA,IEA,IEA,IEA,IEA,IEA,IEA,IEA,IEA,IDA IBA,IEA	ENSBTAG00000062497	FALSE	U2
query_1	TRUE	0.0016718	1238	210	32	0.152381	0.0258481	GO:0000377	GO:BP	RNA splicing, via transesterification reactions with bulged adenosine as nucleophile	18832	111	GO:0000375	IEA,IEA,IEA,IEA,IEA,IEA,IEA,IEA,IBA IEA,IBA IEA,IEA,IEA,IEA,IEA,IEA,IEA,IEA,IEA,IEA,IEA,IEA,IEA,IEA,IEA,IEA,IEA,IEA,IEA,IEA,IEA,IDA IBA,IEA	ENSBTAG00000064713	FALSE	U2
query_1	TRUE	0.0016718	1238	210	32	0.152381	0.0258481	GO:0000377	GO:BP	RNA splicing, via transesterification reactions with bulged adenosine as nucleophile	18832	111	GO:0000375	IEA,IEA,IEA,IEA,IEA,IEA,IEA,IEA,IBA IEA,IBA IEA,IEA,IEA,IEA,IEA,IEA,IEA,IEA,IEA,IEA,IEA,IEA,IEA,IEA,IEA,IEA,IEA,IEA,IEA,IEA,IEA,IDA IBA,IEA	ENSBTAG00000055862	FALSE	U2
query_1	TRUE	0.0016718	1238	210	32	0.152381	0.0258481	GO:0000377	GO:BP	RNA splicing, via transesterification reactions with bulged adenosine as nucleophile	18832	111	GO:0000375	IEA,IEA,IEA,IEA,IEA,IEA,IEA,IEA,IBA IEA,IBA IEA,IEA,IEA,IEA,IEA,IEA,IEA,IEA,IEA,IEA,IEA,IEA,IEA,IEA,IEA,IEA,IEA,IEA,IEA,IEA,IEA,IDA IBA,IEA	ENSBTAG00000061816	FALSE	U2
query_1	TRUE	0.0016718	1238	210	32	0.152381	0.0258481	GO:0000377	GO:BP	RNA splicing, via transesterification reactions with bulged adenosine as nucleophile	18832	111	GO:0000375	IEA,IEA,IEA,IEA,IEA,IEA,IEA,IEA,IBA IEA,IBA IEA,IEA,IEA,IEA,IEA,IEA,IEA,IEA,IEA,IEA,IEA,IEA,IEA,IEA,IEA,IEA,IEA,IEA,IEA,IEA,IEA,IDA IBA,IEA	ENSBTAG00000068117	FALSE	U2
query_1	TRUE	0.0016718	1238	210	32	0.152381	0.0258481	GO:0000377	GO:BP	RNA splicing, via transesterification reactions with bulged adenosine as nucleophile	18832	111	GO:0000375	IEA,IEA,IEA,IEA,IEA,IEA,IEA,IEA,IBA IEA,IBA IEA,IEA,IEA,IEA,IEA,IEA,IEA,IEA,IEA,IEA,IEA,IEA,IEA,IEA,IEA,IEA,IEA,IEA,IEA,IEA,IEA,IDA IBA,IEA	ENSBTAG00000059700	FALSE	U2
query_1	TRUE	0.0016718	1238	210	32	0.152381	0.0258481	GO:0000377	GO:BP	RNA splicing, via transesterification reactions with bulged adenosine as nucleophile	18832	111	GO:0000375	IEA,IEA,IEA,IEA,IEA,IEA,IEA,IEA,IBA IEA,IBA IEA,IEA,IEA,IEA,IEA,IEA,IEA,IEA,IEA,IEA,IEA,IEA,IEA,IEA,IEA,IEA,IEA,IEA,IEA,IEA,IEA,IDA IBA,IEA	ENSBTAG00000057150	FALSE	U2
query_1	TRUE	0.0016718	1238	210	32	0.152381	0.0258481	GO:0000377	GO:BP	RNA splicing, via transesterification reactions with bulged adenosine as nucleophile	18832	111	GO:0000375	IEA,IEA,IEA,IEA,IEA,IEA,IEA,IEA,IBA IEA,IBA IEA,IEA,IEA,IEA,IEA,IEA,IEA,IEA,IEA,IEA,IEA,IEA,IEA,IEA,IEA,IEA,IEA,IEA,IEA,IEA,IEA,IDA IBA,IEA	ENSBTAG00000063603	FALSE	U2
query_1	TRUE	0.0016718	1238	210	32	0.152381	0.0258481	GO:0000377	GO:BP	RNA splicing, via transesterification reactions with bulged adenosine as nucleophile	18832	111	GO:0000375	IEA,IEA,IEA,IEA,IEA,IEA,IEA,IEA,IBA IEA,IBA IEA,IEA,IEA,IEA,IEA,IEA,IEA,IEA,IEA,IEA,IEA,IEA,IEA,IEA,IEA,IEA,IEA,IEA,IEA,IEA,IEA,IDA IBA,IEA	ENSBTAG00000068321	FALSE	U2
query_1	TRUE	0.0016718	1238	210	32	0.152381	0.0258481	GO:0000377	GO:BP	RNA splicing, via transesterification reactions with bulged adenosine as nucleophile	18832	111	GO:0000375	IEA,IEA,IEA,IEA,IEA,IEA,IEA,IEA,IBA IEA,IBA IEA,IEA,IEA,IEA,IEA,IEA,IEA,IEA,IEA,IEA,IEA,IEA,IEA,IEA,IEA,IEA,IEA,IEA,IEA,IEA,IEA,IDA IBA,IEA	ENSBTAG00000060488	FALSE	U2
query_1	TRUE	0.0016718	1238	210	32	0.152381	0.0258481	GO:0000377	GO:BP	RNA splicing, via transesterification reactions with bulged adenosine as nucleophile	18832	111	GO:0000375	IEA,IEA,IEA,IEA,IEA,IEA,IEA,IEA,IBA IEA,IBA IEA,IEA,IEA,IEA,IEA,IEA,IEA,IEA,IEA,IEA,IEA,IEA,IEA,IEA,IEA,IEA,IEA,IEA,IEA,IEA,IEA,IDA IBA,IEA	ENSBTAG00000060532	FALSE	RBM15
query_1	TRUE	0.0016718	1238	210	32	0.152381	0.0258481	GO:0000377	GO:BP	RNA splicing, via transesterification reactions with bulged adenosine as nucleophile	18832	111	GO:0000375	IEA,IEA,IEA,IEA,IEA,IEA,IEA,IEA,IBA IEA,IBA IEA,IEA,IEA,IEA,IEA,IEA,IEA,IEA,IEA,IEA,IEA,IEA,IEA,IEA,IEA,IEA,IEA,IEA,IEA,IEA,IEA,IDA IBA,IEA	ENSBTAG00000042091	FALSE	U6
query_1	TRUE	0.0016718	1238	210	32	0.152381	0.0258481	GO:0000375	GO:BP	RNA splicing, via transesterification reactions	18832	109	GO:0008380	IEA,IEA,IEA,IEA,IEA,IEA,IEA,IEA,IBA IEA,IBA IEA,IEA,IEA,IEA,IEA,IEA,IEA,IEA,IEA,IEA,IEA,IEA,IEA,IEA,IEA,IEA,IEA,IEA,IEA,IEA,IEA,IDA IBA,IEA	ENSBTAG00000060229	FALSE	U6
query_1	TRUE	0.0016718	1238	210	32	0.152381	0.0258481	GO:0000375	GO:BP	RNA splicing, via transesterification reactions	18832	109	GO:0008380	IEA,IEA,IEA,IEA,IEA,IEA,IEA,IEA,IBA IEA,IBA IEA,IEA,IEA,IEA,IEA,IEA,IEA,IEA,IEA,IEA,IEA,IEA,IEA,IEA,IEA,IEA,IEA,IEA,IEA,IEA,IEA,IDA IBA,IEA	ENSBTAG00000057059	FALSE	U6
query_1	TRUE	0.0016718	1238	210	32	0.152381	0.0258481	GO:0000375	GO:BP	RNA splicing, via transesterification reactions	18832	109	GO:0008380	IEA,IEA,IEA,IEA,IEA,IEA,IEA,IEA,IBA IEA,IBA IEA,IEA,IEA,IEA,IEA,IEA,IEA,IEA,IEA,IEA,IEA,IEA,IEA,IEA,IEA,IEA,IEA,IEA,IEA,IEA,IEA,IDA IBA,IEA	ENSBTAG00000067328	FALSE	U6
query_1	TRUE	0.0016718	1238	210	32	0.152381	0.0258481	GO:0000375	GO:BP	RNA splicing, via transesterification reactions	18832	109	GO:0008380	IEA,IEA,IEA,IEA,IEA,IEA,IEA,IEA,IBA IEA,IBA IEA,IEA,IEA,IEA,IEA,IEA,IEA,IEA,IEA,IEA,IEA,IEA,IEA,IEA,IEA,IEA,IEA,IEA,IEA,IEA,IEA,IDA IBA,IEA	ENSBTAG00000043732	FALSE	U2
query_1	TRUE	0.0016718	1238	210	32	0.152381	0.0258481	GO:0000375	GO:BP	RNA splicing, via transesterification reactions	18832	109	GO:0008380	IEA,IEA,IEA,IEA,IEA,IEA,IEA,IEA,IBA IEA,IBA IEA,IEA,IEA,IEA,IEA,IEA,IEA,IEA,IEA,IEA,IEA,IEA,IEA,IEA,IEA,IEA,IEA,IEA,IEA,IEA,IEA,IDA IBA,IEA	ENSBTAG00000066520	FALSE	U6
query_1	TRUE	0.0016718	1238	210	32	0.152381	0.0258481	GO:0000375	GO:BP	RNA splicing, via transesterification reactions	18832	109	GO:0008380	IEA,IEA,IEA,IEA,IEA,IEA,IEA,IEA,IBA IEA,IBA IEA,IEA,IEA,IEA,IEA,IEA,IEA,IEA,IEA,IEA,IEA,IEA,IEA,IEA,IEA,IEA,IEA,IEA,IEA,IEA,IEA,IDA IBA,IEA	ENSBTAG00000059298	FALSE	U6
query_1	TRUE	0.0016718	1238	210	32	0.152381	0.0258481	GO:0000375	GO:BP	RNA splicing, via transesterification reactions	18832	109	GO:0008380	IEA,IEA,IEA,IEA,IEA,IEA,IEA,IEA,IBA IEA,IBA IEA,IEA,IEA,IEA,IEA,IEA,IEA,IEA,IEA,IEA,IEA,IEA,IEA,IEA,IEA,IEA,IEA,IEA,IEA,IEA,IEA,IDA IBA,IEA	ENSBTAG00000045131	FALSE	U6
query_1	TRUE	0.0016718	1238	210	32	0.152381	0.0258481	GO:0000375	GO:BP	RNA splicing, via transesterification reactions	18832	109	GO:0008380	IEA,IEA,IEA,IEA,IEA,IEA,IEA,IEA,IBA IEA,IBA IEA,IEA,IEA,IEA,IEA,IEA,IEA,IEA,IEA,IEA,IEA,IEA,IEA,IEA,IEA,IEA,IEA,IEA,IEA,IEA,IEA,IDA IBA,IEA	ENSBTAG00000042797	FALSE	U6
query_1	TRUE	0.0016718	1238	210	32	0.152381	0.0258481	GO:0000375	GO:BP	RNA splicing, via transesterification reactions	18832	109	GO:0008380	IEA,IEA,IEA,IEA,IEA,IEA,IEA,IEA,IBA IEA,IBA IEA,IEA,IEA,IEA,IEA,IEA,IEA,IEA,IEA,IEA,IEA,IEA,IEA,IEA,IEA,IEA,IEA,IEA,IEA,IEA,IEA,IDA IBA,IEA	ENSBTAG00000049347	FALSE
query_1	TRUE	0.0016718	1238	210	32	0.152381	0.0258481	GO:0000375	GO:BP	RNA splicing, via transesterification reactions	18832	109	GO:0008380	IEA,IEA,IEA,IEA,IEA,IEA,IEA,IEA,IBA IEA,IBA IEA,IEA,IEA,IEA,IEA,IEA,IEA,IEA,IEA,IEA,IEA,IEA,IEA,IEA,IEA,IEA,IEA,IEA,IEA,IEA,IEA,IDA IBA,IEA	ENSBTAG00000008339	FALSE	DHX8
query_1	TRUE	0.0016718	1238	210	32	0.152381	0.0258481	GO:0000375	GO:BP	RNA splicing, via transesterification reactions	18832	109	GO:0008380	IEA,IEA,IEA,IEA,IEA,IEA,IEA,IEA,IBA IEA,IBA IEA,IEA,IEA,IEA,IEA,IEA,IEA,IEA,IEA,IEA,IEA,IEA,IEA,IEA,IEA,IEA,IEA,IEA,IEA,IEA,IEA,IDA IBA,IEA	ENSBTAG00000002282	FALSE	EIF1
query_1	TRUE	0.0016718	1238	210	32	0.152381	0.0258481	GO:0000375	GO:BP	RNA splicing, via transesterification reactions	18832	109	GO:0008380	IEA,IEA,IEA,IEA,IEA,IEA,IEA,IEA,IBA IEA,IBA IEA,IEA,IEA,IEA,IEA,IEA,IEA,IEA,IEA,IEA,IEA,IEA,IEA,IEA,IEA,IEA,IEA,IEA,IEA,IEA,IEA,IDA IBA,IEA	ENSBTAG00000042827	FALSE	U6
query_1	TRUE	0.0016718	1238	210	32	0.152381	0.0258481	GO:0000375	GO:BP	RNA splicing, via transesterification reactions	18832	109	GO:0008380	IEA,IEA,IEA,IEA,IEA,IEA,IEA,IEA,IBA IEA,IBA IEA,IEA,IEA,IEA,IEA,IEA,IEA,IEA,IEA,IEA,IEA,IEA,IEA,IEA,IEA,IEA,IEA,IEA,IEA,IEA,IEA,IDA IBA,IEA	ENSBTAG00000053656	FALSE	U2
query_1	TRUE	0.0016718	1238	210	32	0.152381	0.0258481	GO:0000375	GO:BP	RNA splicing, via transesterification reactions	18832	109	GO:0008380	IEA,IEA,IEA,IEA,IEA,IEA,IEA,IEA,IBA IEA,IBA IEA,IEA,IEA,IEA,IEA,IEA,IEA,IEA,IEA,IEA,IEA,IEA,IEA,IEA,IEA,IEA,IEA,IEA,IEA,IEA,IEA,IDA IBA,IEA	ENSBTAG00000055531	FALSE	U2
query_1	TRUE	0.0016718	1238	210	32	0.152381	0.0258481	GO:0000375	GO:BP	RNA splicing, via transesterification reactions	18832	109	GO:0008380	IEA,IEA,IEA,IEA,IEA,IEA,IEA,IEA,IBA IEA,IBA IEA,IEA,IEA,IEA,IEA,IEA,IEA,IEA,IEA,IEA,IEA,IEA,IEA,IEA,IEA,IEA,IEA,IEA,IEA,IEA,IEA,IDA IBA,IEA	ENSBTAG00000030314	FALSE	U2
query_1	TRUE	0.0016718	1238	210	32	0.152381	0.0258481	GO:0000375	GO:BP	RNA splicing, via transesterification reactions	18832	109	GO:0008380	IEA,IEA,IEA,IEA,IEA,IEA,IEA,IEA,IBA IEA,IBA IEA,IEA,IEA,IEA,IEA,IEA,IEA,IEA,IEA,IEA,IEA,IEA,IEA,IEA,IEA,IEA,IEA,IEA,IEA,IEA,IEA,IDA IBA,IEA	ENSBTAG00000049357	FALSE	U2
query_1	TRUE	0.0016718	1238	210	32	0.152381	0.0258481	GO:0000375	GO:BP	RNA splicing, via transesterification reactions	18832	109	GO:0008380	IEA,IEA,IEA,IEA,IEA,IEA,IEA,IEA,IBA IEA,IBA IEA,IEA,IEA,IEA,IEA,IEA,IEA,IEA,IEA,IEA,IEA,IEA,IEA,IEA,IEA,IEA,IEA,IEA,IEA,IEA,IEA,IDA IBA,IEA	ENSBTAG00000063339	FALSE	U2
query_1	TRUE	0.0016718	1238	210	32	0.152381	0.0258481	GO:0000375	GO:BP	RNA splicing, via transesterification reactions	18832	109	GO:0008380	IEA,IEA,IEA,IEA,IEA,IEA,IEA,IEA,IBA IEA,IBA IEA,IEA,IEA,IEA,IEA,IEA,IEA,IEA,IEA,IEA,IEA,IEA,IEA,IEA,IEA,IEA,IEA,IEA,IEA,IEA,IEA,IDA IBA,IEA	ENSBTAG00000045620	FALSE	U2
query_1	TRUE	0.0016718	1238	210	32	0.152381	0.0258481	GO:0000375	GO:BP	RNA splicing, via transesterification reactions	18832	109	GO:0008380	IEA,IEA,IEA,IEA,IEA,IEA,IEA,IEA,IBA IEA,IBA IEA,IEA,IEA,IEA,IEA,IEA,IEA,IEA,IEA,IEA,IEA,IEA,IEA,IEA,IEA,IEA,IEA,IEA,IEA,IEA,IEA,IDA IBA,IEA	ENSBTAG00000064937	FALSE	U2
query_1	TRUE	0.0016718	1238	210	32	0.152381	0.0258481	GO:0000375	GO:BP	RNA splicing, via transesterification reactions	18832	109	GO:0008380	IEA,IEA,IEA,IEA,IEA,IEA,IEA,IEA,IBA IEA,IBA IEA,IEA,IEA,IEA,IEA,IEA,IEA,IEA,IEA,IEA,IEA,IEA,IEA,IEA,IEA,IEA,IEA,IEA,IEA,IEA,IEA,IDA IBA,IEA	ENSBTAG00000056888	FALSE	U6
query_1	TRUE	0.0016718	1238	210	32	0.152381	0.0258481	GO:0000375	GO:BP	RNA splicing, via transesterification reactions	18832	109	GO:0008380	IEA,IEA,IEA,IEA,IEA,IEA,IEA,IEA,IBA IEA,IBA IEA,IEA,IEA,IEA,IEA,IEA,IEA,IEA,IEA,IEA,IEA,IEA,IEA,IEA,IEA,IEA,IEA,IEA,IEA,IEA,IEA,IDA IBA,IEA	ENSBTAG00000062497	FALSE	U2
query_1	TRUE	0.0016718	1238	210	32	0.152381	0.0258481	GO:0000375	GO:BP	RNA splicing, via transesterification reactions	18832	109	GO:0008380	IEA,IEA,IEA,IEA,IEA,IEA,IEA,IEA,IBA IEA,IBA IEA,IEA,IEA,IEA,IEA,IEA,IEA,IEA,IEA,IEA,IEA,IEA,IEA,IEA,IEA,IEA,IEA,IEA,IEA,IEA,IEA,IDA IBA,IEA	ENSBTAG00000064713	FALSE	U2
query_1	TRUE	0.0016718	1238	210	32	0.152381	0.0258481	GO:0000375	GO:BP	RNA splicing, via transesterification reactions	18832	109	GO:0008380	IEA,IEA,IEA,IEA,IEA,IEA,IEA,IEA,IBA IEA,IBA IEA,IEA,IEA,IEA,IEA,IEA,IEA,IEA,IEA,IEA,IEA,IEA,IEA,IEA,IEA,IEA,IEA,IEA,IEA,IEA,IEA,IDA IBA,IEA	ENSBTAG00000055862	FALSE	U2
query_1	TRUE	0.0016718	1238	210	32	0.152381	0.0258481	GO:0000375	GO:BP	RNA splicing, via transesterification reactions	18832	109	GO:0008380	IEA,IEA,IEA,IEA,IEA,IEA,IEA,IEA,IBA IEA,IBA IEA,IEA,IEA,IEA,IEA,IEA,IEA,IEA,IEA,IEA,IEA,IEA,IEA,IEA,IEA,IEA,IEA,IEA,IEA,IEA,IEA,IDA IBA,IEA	ENSBTAG00000061816	FALSE	U2
query_1	TRUE	0.0016718	1238	210	32	0.152381	0.0258481	GO:0000375	GO:BP	RNA splicing, via transesterification reactions	18832	109	GO:0008380	IEA,IEA,IEA,IEA,IEA,IEA,IEA,IEA,IBA IEA,IBA IEA,IEA,IEA,IEA,IEA,IEA,IEA,IEA,IEA,IEA,IEA,IEA,IEA,IEA,IEA,IEA,IEA,IEA,IEA,IEA,IEA,IDA IBA,IEA	ENSBTAG00000068117	FALSE	U2
query_1	TRUE	0.0016718	1238	210	32	0.152381	0.0258481	GO:0000375	GO:BP	RNA splicing, via transesterification reactions	18832	109	GO:0008380	IEA,IEA,IEA,IEA,IEA,IEA,IEA,IEA,IBA IEA,IBA IEA,IEA,IEA,IEA,IEA,IEA,IEA,IEA,IEA,IEA,IEA,IEA,IEA,IEA,IEA,IEA,IEA,IEA,IEA,IEA,IEA,IDA IBA,IEA	ENSBTAG00000059700	FALSE	U2
query_1	TRUE	0.0016718	1238	210	32	0.152381	0.0258481	GO:0000375	GO:BP	RNA splicing, via transesterification reactions	18832	109	GO:0008380	IEA,IEA,IEA,IEA,IEA,IEA,IEA,IEA,IBA IEA,IBA IEA,IEA,IEA,IEA,IEA,IEA,IEA,IEA,IEA,IEA,IEA,IEA,IEA,IEA,IEA,IEA,IEA,IEA,IEA,IEA,IEA,IDA IBA,IEA	ENSBTAG00000057150	FALSE	U2
query_1	TRUE	0.0016718	1238	210	32	0.152381	0.0258481	GO:0000375	GO:BP	RNA splicing, via transesterification reactions	18832	109	GO:0008380	IEA,IEA,IEA,IEA,IEA,IEA,IEA,IEA,IBA IEA,IBA IEA,IEA,IEA,IEA,IEA,IEA,IEA,IEA,IEA,IEA,IEA,IEA,IEA,IEA,IEA,IEA,IEA,IEA,IEA,IEA,IEA,IDA IBA,IEA	ENSBTAG00000063603	FALSE	U2
query_1	TRUE	0.0016718	1238	210	32	0.152381	0.0258481	GO:0000375	GO:BP	RNA splicing, via transesterification reactions	18832	109	GO:0008380	IEA,IEA,IEA,IEA,IEA,IEA,IEA,IEA,IBA IEA,IBA IEA,IEA,IEA,IEA,IEA,IEA,IEA,IEA,IEA,IEA,IEA,IEA,IEA,IEA,IEA,IEA,IEA,IEA,IEA,IEA,IEA,IDA IBA,IEA	ENSBTAG00000068321	FALSE	U2
query_1	TRUE	0.0016718	1238	210	32	0.152381	0.0258481	GO:0000375	GO:BP	RNA splicing, via transesterification reactions	18832	109	GO:0008380	IEA,IEA,IEA,IEA,IEA,IEA,IEA,IEA,IBA IEA,IBA IEA,IEA,IEA,IEA,IEA,IEA,IEA,IEA,IEA,IEA,IEA,IEA,IEA,IEA,IEA,IEA,IEA,IEA,IEA,IEA,IEA,IDA IBA,IEA	ENSBTAG00000060488	FALSE	U2
query_1	TRUE	0.0016718	1238	210	32	0.152381	0.0258481	GO:0000375	GO:BP	RNA splicing, via transesterification reactions	18832	109	GO:0008380	IEA,IEA,IEA,IEA,IEA,IEA,IEA,IEA,IBA IEA,IBA IEA,IEA,IEA,IEA,IEA,IEA,IEA,IEA,IEA,IEA,IEA,IEA,IEA,IEA,IEA,IEA,IEA,IEA,IEA,IEA,IEA,IDA IBA,IEA	ENSBTAG00000060532	FALSE	RBM15
query_1	TRUE	0.0016718	1238	210	32	0.152381	0.0258481	GO:0000375	GO:BP	RNA splicing, via transesterification reactions	18832	109	GO:0008380	IEA,IEA,IEA,IEA,IEA,IEA,IEA,IEA,IBA IEA,IBA IEA,IEA,IEA,IEA,IEA,IEA,IEA,IEA,IEA,IEA,IEA,IEA,IEA,IEA,IEA,IEA,IEA,IEA,IEA,IEA,IEA,IDA IBA,IEA	ENSBTAG00000042091	FALSE	U6
query_1	TRUE	0.00243402	1146	210	30	0.142857	0.026178	GO:0071826	GO:BP	protein-RNA complex organization	18832	17435	GO:0043933	IEA,IEA,IEA,IEA,IEA,IEA,IEA,IEA,IBA IEA,IBA,IEA,IEA,IEA,IEA,IEA,IEA,IEA,IEA,IEA,IEA,IEA,IEA,IEA,IEA,IEA,IEA,IEA,IEA,IEA,IEA	ENSBTAG00000060229	FALSE	U6
query_1	TRUE	0.00243402	1146	210	30	0.142857	0.026178	GO:0071826	GO:BP	protein-RNA complex organization	18832	17435	GO:0043933	IEA,IEA,IEA,IEA,IEA,IEA,IEA,IEA,IBA IEA,IBA,IEA,IEA,IEA,IEA,IEA,IEA,IEA,IEA,IEA,IEA,IEA,IEA,IEA,IEA,IEA,IEA,IEA,IEA,IEA,IEA	ENSBTAG00000057059	FALSE	U6
query_1	TRUE	0.00243402	1146	210	30	0.142857	0.026178	GO:0071826	GO:BP	protein-RNA complex organization	18832	17435	GO:0043933	IEA,IEA,IEA,IEA,IEA,IEA,IEA,IEA,IBA IEA,IBA,IEA,IEA,IEA,IEA,IEA,IEA,IEA,IEA,IEA,IEA,IEA,IEA,IEA,IEA,IEA,IEA,IEA,IEA,IEA,IEA	ENSBTAG00000067328	FALSE	U6
query_1	TRUE	0.00243402	1146	210	30	0.142857	0.026178	GO:0071826	GO:BP	protein-RNA complex organization	18832	17435	GO:0043933	IEA,IEA,IEA,IEA,IEA,IEA,IEA,IEA,IBA IEA,IBA,IEA,IEA,IEA,IEA,IEA,IEA,IEA,IEA,IEA,IEA,IEA,IEA,IEA,IEA,IEA,IEA,IEA,IEA,IEA,IEA	ENSBTAG00000043732	FALSE	U2
query_1	TRUE	0.00243402	1146	210	30	0.142857	0.026178	GO:0071826	GO:BP	protein-RNA complex organization	18832	17435	GO:0043933	IEA,IEA,IEA,IEA,IEA,IEA,IEA,IEA,IBA IEA,IBA,IEA,IEA,IEA,IEA,IEA,IEA,IEA,IEA,IEA,IEA,IEA,IEA,IEA,IEA,IEA,IEA,IEA,IEA,IEA,IEA	ENSBTAG00000066520	FALSE	U6
query_1	TRUE	0.00243402	1146	210	30	0.142857	0.026178	GO:0071826	GO:BP	protein-RNA complex organization	18832	17435	GO:0043933	IEA,IEA,IEA,IEA,IEA,IEA,IEA,IEA,IBA IEA,IBA,IEA,IEA,IEA,IEA,IEA,IEA,IEA,IEA,IEA,IEA,IEA,IEA,IEA,IEA,IEA,IEA,IEA,IEA,IEA,IEA	ENSBTAG00000059298	FALSE	U6
query_1	TRUE	0.00243402	1146	210	30	0.142857	0.026178	GO:0071826	GO:BP	protein-RNA complex organization	18832	17435	GO:0043933	IEA,IEA,IEA,IEA,IEA,IEA,IEA,IEA,IBA IEA,IBA,IEA,IEA,IEA,IEA,IEA,IEA,IEA,IEA,IEA,IEA,IEA,IEA,IEA,IEA,IEA,IEA,IEA,IEA,IEA,IEA	ENSBTAG00000045131	FALSE	U6
query_1	TRUE	0.00243402	1146	210	30	0.142857	0.026178	GO:0071826	GO:BP	protein-RNA complex organization	18832	17435	GO:0043933	IEA,IEA,IEA,IEA,IEA,IEA,IEA,IEA,IBA IEA,IBA,IEA,IEA,IEA,IEA,IEA,IEA,IEA,IEA,IEA,IEA,IEA,IEA,IEA,IEA,IEA,IEA,IEA,IEA,IEA,IEA	ENSBTAG00000042797	FALSE	U6
query_1	TRUE	0.00243402	1146	210	30	0.142857	0.026178	GO:0071826	GO:BP	protein-RNA complex organization	18832	17435	GO:0043933	IEA,IEA,IEA,IEA,IEA,IEA,IEA,IEA,IBA IEA,IBA,IEA,IEA,IEA,IEA,IEA,IEA,IEA,IEA,IEA,IEA,IEA,IEA,IEA,IEA,IEA,IEA,IEA,IEA,IEA,IEA	ENSBTAG00000049347	FALSE
query_1	TRUE	0.00243402	1146	210	30	0.142857	0.026178	GO:0071826	GO:BP	protein-RNA complex organization	18832	17435	GO:0043933	IEA,IEA,IEA,IEA,IEA,IEA,IEA,IEA,IBA IEA,IBA,IEA,IEA,IEA,IEA,IEA,IEA,IEA,IEA,IEA,IEA,IEA,IEA,IEA,IEA,IEA,IEA,IEA,IEA,IEA,IEA	ENSBTAG00000008339	FALSE	DHX8
query_1	TRUE	0.00243402	1146	210	30	0.142857	0.026178	GO:0071826	GO:BP	protein-RNA complex organization	18832	17435	GO:0043933	IEA,IEA,IEA,IEA,IEA,IEA,IEA,IEA,IBA IEA,IBA,IEA,IEA,IEA,IEA,IEA,IEA,IEA,IEA,IEA,IEA,IEA,IEA,IEA,IEA,IEA,IEA,IEA,IEA,IEA,IEA	ENSBTAG00000042827	FALSE	U6
query_1	TRUE	0.00243402	1146	210	30	0.142857	0.026178	GO:0071826	GO:BP	protein-RNA complex organization	18832	17435	GO:0043933	IEA,IEA,IEA,IEA,IEA,IEA,IEA,IEA,IBA IEA,IBA,IEA,IEA,IEA,IEA,IEA,IEA,IEA,IEA,IEA,IEA,IEA,IEA,IEA,IEA,IEA,IEA,IEA,IEA,IEA,IEA	ENSBTAG00000053656	FALSE	U2
query_1	TRUE	0.00243402	1146	210	30	0.142857	0.026178	GO:0071826	GO:BP	protein-RNA complex organization	18832	17435	GO:0043933	IEA,IEA,IEA,IEA,IEA,IEA,IEA,IEA,IBA IEA,IBA,IEA,IEA,IEA,IEA,IEA,IEA,IEA,IEA,IEA,IEA,IEA,IEA,IEA,IEA,IEA,IEA,IEA,IEA,IEA,IEA	ENSBTAG00000055531	FALSE	U2
query_1	TRUE	0.00243402	1146	210	30	0.142857	0.026178	GO:0071826	GO:BP	protein-RNA complex organization	18832	17435	GO:0043933	IEA,IEA,IEA,IEA,IEA,IEA,IEA,IEA,IBA IEA,IBA,IEA,IEA,IEA,IEA,IEA,IEA,IEA,IEA,IEA,IEA,IEA,IEA,IEA,IEA,IEA,IEA,IEA,IEA,IEA,IEA	ENSBTAG00000030314	FALSE	U2
query_1	TRUE	0.00243402	1146	210	30	0.142857	0.026178	GO:0071826	GO:BP	protein-RNA complex organization	18832	17435	GO:0043933	IEA,IEA,IEA,IEA,IEA,IEA,IEA,IEA,IBA IEA,IBA,IEA,IEA,IEA,IEA,IEA,IEA,IEA,IEA,IEA,IEA,IEA,IEA,IEA,IEA,IEA,IEA,IEA,IEA,IEA,IEA	ENSBTAG00000049357	FALSE	U2
query_1	TRUE	0.00243402	1146	210	30	0.142857	0.026178	GO:0071826	GO:BP	protein-RNA complex organization	18832	17435	GO:0043933	IEA,IEA,IEA,IEA,IEA,IEA,IEA,IEA,IBA IEA,IBA,IEA,IEA,IEA,IEA,IEA,IEA,IEA,IEA,IEA,IEA,IEA,IEA,IEA,IEA,IEA,IEA,IEA,IEA,IEA,IEA	ENSBTAG00000063339	FALSE	U2
query_1	TRUE	0.00243402	1146	210	30	0.142857	0.026178	GO:0071826	GO:BP	protein-RNA complex organization	18832	17435	GO:0043933	IEA,IEA,IEA,IEA,IEA,IEA,IEA,IEA,IBA IEA,IBA,IEA,IEA,IEA,IEA,IEA,IEA,IEA,IEA,IEA,IEA,IEA,IEA,IEA,IEA,IEA,IEA,IEA,IEA,IEA,IEA	ENSBTAG00000045620	FALSE	U2
query_1	TRUE	0.00243402	1146	210	30	0.142857	0.026178	GO:0071826	GO:BP	protein-RNA complex organization	18832	17435	GO:0043933	IEA,IEA,IEA,IEA,IEA,IEA,IEA,IEA,IBA IEA,IBA,IEA,IEA,IEA,IEA,IEA,IEA,IEA,IEA,IEA,IEA,IEA,IEA,IEA,IEA,IEA,IEA,IEA,IEA,IEA,IEA	ENSBTAG00000064937	FALSE	U2
query_1	TRUE	0.00243402	1146	210	30	0.142857	0.026178	GO:0071826	GO:BP	protein-RNA complex organization	18832	17435	GO:0043933	IEA,IEA,IEA,IEA,IEA,IEA,IEA,IEA,IBA IEA,IBA,IEA,IEA,IEA,IEA,IEA,IEA,IEA,IEA,IEA,IEA,IEA,IEA,IEA,IEA,IEA,IEA,IEA,IEA,IEA,IEA	ENSBTAG00000056888	FALSE	U6
query_1	TRUE	0.00243402	1146	210	30	0.142857	0.026178	GO:0071826	GO:BP	protein-RNA complex organization	18832	17435	GO:0043933	IEA,IEA,IEA,IEA,IEA,IEA,IEA,IEA,IBA IEA,IBA,IEA,IEA,IEA,IEA,IEA,IEA,IEA,IEA,IEA,IEA,IEA,IEA,IEA,IEA,IEA,IEA,IEA,IEA,IEA,IEA	ENSBTAG00000062497	FALSE	U2
query_1	TRUE	0.00243402	1146	210	30	0.142857	0.026178	GO:0071826	GO:BP	protein-RNA complex organization	18832	17435	GO:0043933	IEA,IEA,IEA,IEA,IEA,IEA,IEA,IEA,IBA IEA,IBA,IEA,IEA,IEA,IEA,IEA,IEA,IEA,IEA,IEA,IEA,IEA,IEA,IEA,IEA,IEA,IEA,IEA,IEA,IEA,IEA	ENSBTAG00000064713	FALSE	U2
query_1	TRUE	0.00243402	1146	210	30	0.142857	0.026178	GO:0071826	GO:BP	protein-RNA complex organization	18832	17435	GO:0043933	IEA,IEA,IEA,IEA,IEA,IEA,IEA,IEA,IBA IEA,IBA,IEA,IEA,IEA,IEA,IEA,IEA,IEA,IEA,IEA,IEA,IEA,IEA,IEA,IEA,IEA,IEA,IEA,IEA,IEA,IEA	ENSBTAG00000055862	FALSE	U2
query_1	TRUE	0.00243402	1146	210	30	0.142857	0.026178	GO:0071826	GO:BP	protein-RNA complex organization	18832	17435	GO:0043933	IEA,IEA,IEA,IEA,IEA,IEA,IEA,IEA,IBA IEA,IBA,IEA,IEA,IEA,IEA,IEA,IEA,IEA,IEA,IEA,IEA,IEA,IEA,IEA,IEA,IEA,IEA,IEA,IEA,IEA,IEA	ENSBTAG00000061816	FALSE	U2
query_1	TRUE	0.00243402	1146	210	30	0.142857	0.026178	GO:0071826	GO:BP	protein-RNA complex organization	18832	17435	GO:0043933	IEA,IEA,IEA,IEA,IEA,IEA,IEA,IEA,IBA IEA,IBA,IEA,IEA,IEA,IEA,IEA,IEA,IEA,IEA,IEA,IEA,IEA,IEA,IEA,IEA,IEA,IEA,IEA,IEA,IEA,IEA	ENSBTAG00000068117	FALSE	U2
query_1	TRUE	0.00243402	1146	210	30	0.142857	0.026178	GO:0071826	GO:BP	protein-RNA complex organization	18832	17435	GO:0043933	IEA,IEA,IEA,IEA,IEA,IEA,IEA,IEA,IBA IEA,IBA,IEA,IEA,IEA,IEA,IEA,IEA,IEA,IEA,IEA,IEA,IEA,IEA,IEA,IEA,IEA,IEA,IEA,IEA,IEA,IEA	ENSBTAG00000059700	FALSE	U2
query_1	TRUE	0.00243402	1146	210	30	0.142857	0.026178	GO:0071826	GO:BP	protein-RNA complex organization	18832	17435	GO:0043933	IEA,IEA,IEA,IEA,IEA,IEA,IEA,IEA,IBA IEA,IBA,IEA,IEA,IEA,IEA,IEA,IEA,IEA,IEA,IEA,IEA,IEA,IEA,IEA,IEA,IEA,IEA,IEA,IEA,IEA,IEA	ENSBTAG00000057150	FALSE	U2
query_1	TRUE	0.00243402	1146	210	30	0.142857	0.026178	GO:0071826	GO:BP	protein-RNA complex organization	18832	17435	GO:0043933	IEA,IEA,IEA,IEA,IEA,IEA,IEA,IEA,IBA IEA,IBA,IEA,IEA,IEA,IEA,IEA,IEA,IEA,IEA,IEA,IEA,IEA,IEA,IEA,IEA,IEA,IEA,IEA,IEA,IEA,IEA	ENSBTAG00000063603	FALSE	U2
query_1	TRUE	0.00243402	1146	210	30	0.142857	0.026178	GO:0071826	GO:BP	protein-RNA complex organization	18832	17435	GO:0043933	IEA,IEA,IEA,IEA,IEA,IEA,IEA,IEA,IBA IEA,IBA,IEA,IEA,IEA,IEA,IEA,IEA,IEA,IEA,IEA,IEA,IEA,IEA,IEA,IEA,IEA,IEA,IEA,IEA,IEA,IEA	ENSBTAG00000068321	FALSE	U2
query_1	TRUE	0.00243402	1146	210	30	0.142857	0.026178	GO:0071826	GO:BP	protein-RNA complex organization	18832	17435	GO:0043933	IEA,IEA,IEA,IEA,IEA,IEA,IEA,IEA,IBA IEA,IBA,IEA,IEA,IEA,IEA,IEA,IEA,IEA,IEA,IEA,IEA,IEA,IEA,IEA,IEA,IEA,IEA,IEA,IEA,IEA,IEA	ENSBTAG00000060488	FALSE	U2
query_1	TRUE	0.00243402	1146	210	30	0.142857	0.026178	GO:0071826	GO:BP	protein-RNA complex organization	18832	17435	GO:0043933	IEA,IEA,IEA,IEA,IEA,IEA,IEA,IEA,IBA IEA,IBA,IEA,IEA,IEA,IEA,IEA,IEA,IEA,IEA,IEA,IEA,IEA,IEA,IEA,IEA,IEA,IEA,IEA,IEA,IEA,IEA	ENSBTAG00000042091	FALSE	U6
query_1	TRUE	0.00489607	1324	210	32	0.152381	0.0241692	GO:0008380	GO:BP	RNA splicing	18832	3222	GO:0006396	IEA,IEA,IEA,IEA,IEA,IEA,IEA,IEA,IBA IEA,IBA IEA,IEA,IEA,IEA,IEA,IEA,IEA,IEA,IEA,IEA,IEA,IEA,IEA,IEA,IEA,IEA,IEA,IEA,IEA,IEA,IEA,IDA IBA,IEA	ENSBTAG00000060229	FALSE	U6
query_1	TRUE	0.00489607	1324	210	32	0.152381	0.0241692	GO:0008380	GO:BP	RNA splicing	18832	3222	GO:0006396	IEA,IEA,IEA,IEA,IEA,IEA,IEA,IEA,IBA IEA,IBA IEA,IEA,IEA,IEA,IEA,IEA,IEA,IEA,IEA,IEA,IEA,IEA,IEA,IEA,IEA,IEA,IEA,IEA,IEA,IEA,IEA,IDA IBA,IEA	ENSBTAG00000057059	FALSE	U6
query_1	TRUE	0.00489607	1324	210	32	0.152381	0.0241692	GO:0008380	GO:BP	RNA splicing	18832	3222	GO:0006396	IEA,IEA,IEA,IEA,IEA,IEA,IEA,IEA,IBA IEA,IBA IEA,IEA,IEA,IEA,IEA,IEA,IEA,IEA,IEA,IEA,IEA,IEA,IEA,IEA,IEA,IEA,IEA,IEA,IEA,IEA,IEA,IDA IBA,IEA	ENSBTAG00000067328	FALSE	U6
query_1	TRUE	0.00489607	1324	210	32	0.152381	0.0241692	GO:0008380	GO:BP	RNA splicing	18832	3222	GO:0006396	IEA,IEA,IEA,IEA,IEA,IEA,IEA,IEA,IBA IEA,IBA IEA,IEA,IEA,IEA,IEA,IEA,IEA,IEA,IEA,IEA,IEA,IEA,IEA,IEA,IEA,IEA,IEA,IEA,IEA,IEA,IEA,IDA IBA,IEA	ENSBTAG00000043732	FALSE	U2
query_1	TRUE	0.00489607	1324	210	32	0.152381	0.0241692	GO:0008380	GO:BP	RNA splicing	18832	3222	GO:0006396	IEA,IEA,IEA,IEA,IEA,IEA,IEA,IEA,IBA IEA,IBA IEA,IEA,IEA,IEA,IEA,IEA,IEA,IEA,IEA,IEA,IEA,IEA,IEA,IEA,IEA,IEA,IEA,IEA,IEA,IEA,IEA,IDA IBA,IEA	ENSBTAG00000066520	FALSE	U6
query_1	TRUE	0.00489607	1324	210	32	0.152381	0.0241692	GO:0008380	GO:BP	RNA splicing	18832	3222	GO:0006396	IEA,IEA,IEA,IEA,IEA,IEA,IEA,IEA,IBA IEA,IBA IEA,IEA,IEA,IEA,IEA,IEA,IEA,IEA,IEA,IEA,IEA,IEA,IEA,IEA,IEA,IEA,IEA,IEA,IEA,IEA,IEA,IDA IBA,IEA	ENSBTAG00000059298	FALSE	U6
query_1	TRUE	0.00489607	1324	210	32	0.152381	0.0241692	GO:0008380	GO:BP	RNA splicing	18832	3222	GO:0006396	IEA,IEA,IEA,IEA,IEA,IEA,IEA,IEA,IBA IEA,IBA IEA,IEA,IEA,IEA,IEA,IEA,IEA,IEA,IEA,IEA,IEA,IEA,IEA,IEA,IEA,IEA,IEA,IEA,IEA,IEA,IEA,IDA IBA,IEA	ENSBTAG00000045131	FALSE	U6
query_1	TRUE	0.00489607	1324	210	32	0.152381	0.0241692	GO:0008380	GO:BP	RNA splicing	18832	3222	GO:0006396	IEA,IEA,IEA,IEA,IEA,IEA,IEA,IEA,IBA IEA,IBA IEA,IEA,IEA,IEA,IEA,IEA,IEA,IEA,IEA,IEA,IEA,IEA,IEA,IEA,IEA,IEA,IEA,IEA,IEA,IEA,IEA,IDA IBA,IEA	ENSBTAG00000042797	FALSE	U6
query_1	TRUE	0.00489607	1324	210	32	0.152381	0.0241692	GO:0008380	GO:BP	RNA splicing	18832	3222	GO:0006396	IEA,IEA,IEA,IEA,IEA,IEA,IEA,IEA,IBA IEA,IBA IEA,IEA,IEA,IEA,IEA,IEA,IEA,IEA,IEA,IEA,IEA,IEA,IEA,IEA,IEA,IEA,IEA,IEA,IEA,IEA,IEA,IDA IBA,IEA	ENSBTAG00000049347	FALSE
query_1	TRUE	0.00489607	1324	210	32	0.152381	0.0241692	GO:0008380	GO:BP	RNA splicing	18832	3222	GO:0006396	IEA,IEA,IEA,IEA,IEA,IEA,IEA,IEA,IBA IEA,IBA IEA,IEA,IEA,IEA,IEA,IEA,IEA,IEA,IEA,IEA,IEA,IEA,IEA,IEA,IEA,IEA,IEA,IEA,IEA,IEA,IEA,IDA IBA,IEA	ENSBTAG00000008339	FALSE	DHX8
query_1	TRUE	0.00489607	1324	210	32	0.152381	0.0241692	GO:0008380	GO:BP	RNA splicing	18832	3222	GO:0006396	IEA,IEA,IEA,IEA,IEA,IEA,IEA,IEA,IBA IEA,IBA IEA,IEA,IEA,IEA,IEA,IEA,IEA,IEA,IEA,IEA,IEA,IEA,IEA,IEA,IEA,IEA,IEA,IEA,IEA,IEA,IEA,IDA IBA,IEA	ENSBTAG00000002282	FALSE	EIF1
query_1	TRUE	0.00489607	1324	210	32	0.152381	0.0241692	GO:0008380	GO:BP	RNA splicing	18832	3222	GO:0006396	IEA,IEA,IEA,IEA,IEA,IEA,IEA,IEA,IBA IEA,IBA IEA,IEA,IEA,IEA,IEA,IEA,IEA,IEA,IEA,IEA,IEA,IEA,IEA,IEA,IEA,IEA,IEA,IEA,IEA,IEA,IEA,IDA IBA,IEA	ENSBTAG00000042827	FALSE	U6
query_1	TRUE	0.00489607	1324	210	32	0.152381	0.0241692	GO:0008380	GO:BP	RNA splicing	18832	3222	GO:0006396	IEA,IEA,IEA,IEA,IEA,IEA,IEA,IEA,IBA IEA,IBA IEA,IEA,IEA,IEA,IEA,IEA,IEA,IEA,IEA,IEA,IEA,IEA,IEA,IEA,IEA,IEA,IEA,IEA,IEA,IEA,IEA,IDA IBA,IEA	ENSBTAG00000053656	FALSE	U2
query_1	TRUE	0.00489607	1324	210	32	0.152381	0.0241692	GO:0008380	GO:BP	RNA splicing	18832	3222	GO:0006396	IEA,IEA,IEA,IEA,IEA,IEA,IEA,IEA,IBA IEA,IBA IEA,IEA,IEA,IEA,IEA,IEA,IEA,IEA,IEA,IEA,IEA,IEA,IEA,IEA,IEA,IEA,IEA,IEA,IEA,IEA,IEA,IDA IBA,IEA	ENSBTAG00000055531	FALSE	U2
query_1	TRUE	0.00489607	1324	210	32	0.152381	0.0241692	GO:0008380	GO:BP	RNA splicing	18832	3222	GO:0006396	IEA,IEA,IEA,IEA,IEA,IEA,IEA,IEA,IBA IEA,IBA IEA,IEA,IEA,IEA,IEA,IEA,IEA,IEA,IEA,IEA,IEA,IEA,IEA,IEA,IEA,IEA,IEA,IEA,IEA,IEA,IEA,IDA IBA,IEA	ENSBTAG00000030314	FALSE	U2
query_1	TRUE	0.00489607	1324	210	32	0.152381	0.0241692	GO:0008380	GO:BP	RNA splicing	18832	3222	GO:0006396	IEA,IEA,IEA,IEA,IEA,IEA,IEA,IEA,IBA IEA,IBA IEA,IEA,IEA,IEA,IEA,IEA,IEA,IEA,IEA,IEA,IEA,IEA,IEA,IEA,IEA,IEA,IEA,IEA,IEA,IEA,IEA,IDA IBA,IEA	ENSBTAG00000049357	FALSE	U2
query_1	TRUE	0.00489607	1324	210	32	0.152381	0.0241692	GO:0008380	GO:BP	RNA splicing	18832	3222	GO:0006396	IEA,IEA,IEA,IEA,IEA,IEA,IEA,IEA,IBA IEA,IBA IEA,IEA,IEA,IEA,IEA,IEA,IEA,IEA,IEA,IEA,IEA,IEA,IEA,IEA,IEA,IEA,IEA,IEA,IEA,IEA,IEA,IDA IBA,IEA	ENSBTAG00000063339	FALSE	U2
query_1	TRUE	0.00489607	1324	210	32	0.152381	0.0241692	GO:0008380	GO:BP	RNA splicing	18832	3222	GO:0006396	IEA,IEA,IEA,IEA,IEA,IEA,IEA,IEA,IBA IEA,IBA IEA,IEA,IEA,IEA,IEA,IEA,IEA,IEA,IEA,IEA,IEA,IEA,IEA,IEA,IEA,IEA,IEA,IEA,IEA,IEA,IEA,IDA IBA,IEA	ENSBTAG00000045620	FALSE	U2
query_1	TRUE	0.00489607	1324	210	32	0.152381	0.0241692	GO:0008380	GO:BP	RNA splicing	18832	3222	GO:0006396	IEA,IEA,IEA,IEA,IEA,IEA,IEA,IEA,IBA IEA,IBA IEA,IEA,IEA,IEA,IEA,IEA,IEA,IEA,IEA,IEA,IEA,IEA,IEA,IEA,IEA,IEA,IEA,IEA,IEA,IEA,IEA,IDA IBA,IEA	ENSBTAG00000064937	FALSE	U2
query_1	TRUE	0.00489607	1324	210	32	0.152381	0.0241692	GO:0008380	GO:BP	RNA splicing	18832	3222	GO:0006396	IEA,IEA,IEA,IEA,IEA,IEA,IEA,IEA,IBA IEA,IBA IEA,IEA,IEA,IEA,IEA,IEA,IEA,IEA,IEA,IEA,IEA,IEA,IEA,IEA,IEA,IEA,IEA,IEA,IEA,IEA,IEA,IDA IBA,IEA	ENSBTAG00000056888	FALSE	U6
query_1	TRUE	0.00489607	1324	210	32	0.152381	0.0241692	GO:0008380	GO:BP	RNA splicing	18832	3222	GO:0006396	IEA,IEA,IEA,IEA,IEA,IEA,IEA,IEA,IBA IEA,IBA IEA,IEA,IEA,IEA,IEA,IEA,IEA,IEA,IEA,IEA,IEA,IEA,IEA,IEA,IEA,IEA,IEA,IEA,IEA,IEA,IEA,IDA IBA,IEA	ENSBTAG00000062497	FALSE	U2
query_1	TRUE	0.00489607	1324	210	32	0.152381	0.0241692	GO:0008380	GO:BP	RNA splicing	18832	3222	GO:0006396	IEA,IEA,IEA,IEA,IEA,IEA,IEA,IEA,IBA IEA,IBA IEA,IEA,IEA,IEA,IEA,IEA,IEA,IEA,IEA,IEA,IEA,IEA,IEA,IEA,IEA,IEA,IEA,IEA,IEA,IEA,IEA,IDA IBA,IEA	ENSBTAG00000064713	FALSE	U2
query_1	TRUE	0.00489607	1324	210	32	0.152381	0.0241692	GO:0008380	GO:BP	RNA splicing	18832	3222	GO:0006396	IEA,IEA,IEA,IEA,IEA,IEA,IEA,IEA,IBA IEA,IBA IEA,IEA,IEA,IEA,IEA,IEA,IEA,IEA,IEA,IEA,IEA,IEA,IEA,IEA,IEA,IEA,IEA,IEA,IEA,IEA,IEA,IDA IBA,IEA	ENSBTAG00000055862	FALSE	U2
query_1	TRUE	0.00489607	1324	210	32	0.152381	0.0241692	GO:0008380	GO:BP	RNA splicing	18832	3222	GO:0006396	IEA,IEA,IEA,IEA,IEA,IEA,IEA,IEA,IBA IEA,IBA IEA,IEA,IEA,IEA,IEA,IEA,IEA,IEA,IEA,IEA,IEA,IEA,IEA,IEA,IEA,IEA,IEA,IEA,IEA,IEA,IEA,IDA IBA,IEA	ENSBTAG00000061816	FALSE	U2
query_1	TRUE	0.00489607	1324	210	32	0.152381	0.0241692	GO:0008380	GO:BP	RNA splicing	18832	3222	GO:0006396	IEA,IEA,IEA,IEA,IEA,IEA,IEA,IEA,IBA IEA,IBA IEA,IEA,IEA,IEA,IEA,IEA,IEA,IEA,IEA,IEA,IEA,IEA,IEA,IEA,IEA,IEA,IEA,IEA,IEA,IEA,IEA,IDA IBA,IEA	ENSBTAG00000068117	FALSE	U2
query_1	TRUE	0.00489607	1324	210	32	0.152381	0.0241692	GO:0008380	GO:BP	RNA splicing	18832	3222	GO:0006396	IEA,IEA,IEA,IEA,IEA,IEA,IEA,IEA,IBA IEA,IBA IEA,IEA,IEA,IEA,IEA,IEA,IEA,IEA,IEA,IEA,IEA,IEA,IEA,IEA,IEA,IEA,IEA,IEA,IEA,IEA,IEA,IDA IBA,IEA	ENSBTAG00000059700	FALSE	U2
query_1	TRUE	0.00489607	1324	210	32	0.152381	0.0241692	GO:0008380	GO:BP	RNA splicing	18832	3222	GO:0006396	IEA,IEA,IEA,IEA,IEA,IEA,IEA,IEA,IBA IEA,IBA IEA,IEA,IEA,IEA,IEA,IEA,IEA,IEA,IEA,IEA,IEA,IEA,IEA,IEA,IEA,IEA,IEA,IEA,IEA,IEA,IEA,IDA IBA,IEA	ENSBTAG00000057150	FALSE	U2
query_1	TRUE	0.00489607	1324	210	32	0.152381	0.0241692	GO:0008380	GO:BP	RNA splicing	18832	3222	GO:0006396	IEA,IEA,IEA,IEA,IEA,IEA,IEA,IEA,IBA IEA,IBA IEA,IEA,IEA,IEA,IEA,IEA,IEA,IEA,IEA,IEA,IEA,IEA,IEA,IEA,IEA,IEA,IEA,IEA,IEA,IEA,IEA,IDA IBA,IEA	ENSBTAG00000063603	FALSE	U2
query_1	TRUE	0.00489607	1324	210	32	0.152381	0.0241692	GO:0008380	GO:BP	RNA splicing	18832	3222	GO:0006396	IEA,IEA,IEA,IEA,IEA,IEA,IEA,IEA,IBA IEA,IBA IEA,IEA,IEA,IEA,IEA,IEA,IEA,IEA,IEA,IEA,IEA,IEA,IEA,IEA,IEA,IEA,IEA,IEA,IEA,IEA,IEA,IDA IBA,IEA	ENSBTAG00000068321	FALSE	U2
query_1	TRUE	0.00489607	1324	210	32	0.152381	0.0241692	GO:0008380	GO:BP	RNA splicing	18832	3222	GO:0006396	IEA,IEA,IEA,IEA,IEA,IEA,IEA,IEA,IBA IEA,IBA IEA,IEA,IEA,IEA,IEA,IEA,IEA,IEA,IEA,IEA,IEA,IEA,IEA,IEA,IEA,IEA,IEA,IEA,IEA,IEA,IEA,IDA IBA,IEA	ENSBTAG00000060488	FALSE	U2
query_1	TRUE	0.00489607	1324	210	32	0.152381	0.0241692	GO:0008380	GO:BP	RNA splicing	18832	3222	GO:0006396	IEA,IEA,IEA,IEA,IEA,IEA,IEA,IEA,IBA IEA,IBA IEA,IEA,IEA,IEA,IEA,IEA,IEA,IEA,IEA,IEA,IEA,IEA,IEA,IEA,IEA,IEA,IEA,IEA,IEA,IEA,IEA,IDA IBA,IEA	ENSBTAG00000060532	FALSE	RBM15
query_1	TRUE	0.00489607	1324	210	32	0.152381	0.0241692	GO:0008380	GO:BP	RNA splicing	18832	3222	GO:0006396	IEA,IEA,IEA,IEA,IEA,IEA,IEA,IEA,IBA IEA,IBA IEA,IEA,IEA,IEA,IEA,IEA,IEA,IEA,IEA,IEA,IEA,IEA,IEA,IEA,IEA,IEA,IEA,IEA,IEA,IEA,IEA,IDA IBA,IEA	ENSBTAG00000042091	FALSE	U6
query_1	TRUE	0.00489607	1381	210	33	0.157143	0.0238957	GO:0022613	GO:BP	ribonucleoprotein complex biogenesis	18832	6857	GO:0044085	IEA,IEA,IEA,IEA,IEA,IEA,IBA IEA,IEA,IEA,IBA,IEA,IEA,IBA IEA,IEA,IEA,IEA,IEA,IEA,IEA,IEA,IEA,IEA,IEA,IEA,IEA,IEA,IEA,IEA,IEA,IEA,IEA,IEA,IEA	ENSBTAG00000060229	FALSE	U6
query_1	TRUE	0.00489607	1381	210	33	0.157143	0.0238957	GO:0022613	GO:BP	ribonucleoprotein complex biogenesis	18832	6857	GO:0044085	IEA,IEA,IEA,IEA,IEA,IEA,IBA IEA,IEA,IEA,IBA,IEA,IEA,IBA IEA,IEA,IEA,IEA,IEA,IEA,IEA,IEA,IEA,IEA,IEA,IEA,IEA,IEA,IEA,IEA,IEA,IEA,IEA,IEA,IEA	ENSBTAG00000057059	FALSE	U6
query_1	TRUE	0.00489607	1381	210	33	0.157143	0.0238957	GO:0022613	GO:BP	ribonucleoprotein complex biogenesis	18832	6857	GO:0044085	IEA,IEA,IEA,IEA,IEA,IEA,IBA IEA,IEA,IEA,IBA,IEA,IEA,IBA IEA,IEA,IEA,IEA,IEA,IEA,IEA,IEA,IEA,IEA,IEA,IEA,IEA,IEA,IEA,IEA,IEA,IEA,IEA,IEA,IEA	ENSBTAG00000067328	FALSE	U6
query_1	TRUE	0.00489607	1381	210	33	0.157143	0.0238957	GO:0022613	GO:BP	ribonucleoprotein complex biogenesis	18832	6857	GO:0044085	IEA,IEA,IEA,IEA,IEA,IEA,IBA IEA,IEA,IEA,IBA,IEA,IEA,IBA IEA,IEA,IEA,IEA,IEA,IEA,IEA,IEA,IEA,IEA,IEA,IEA,IEA,IEA,IEA,IEA,IEA,IEA,IEA,IEA,IEA	ENSBTAG00000020381	FALSE	FCF1
query_1	TRUE	0.00489607	1381	210	33	0.157143	0.0238957	GO:0022613	GO:BP	ribonucleoprotein complex biogenesis	18832	6857	GO:0044085	IEA,IEA,IEA,IEA,IEA,IEA,IBA IEA,IEA,IEA,IBA,IEA,IEA,IBA IEA,IEA,IEA,IEA,IEA,IEA,IEA,IEA,IEA,IEA,IEA,IEA,IEA,IEA,IEA,IEA,IEA,IEA,IEA,IEA,IEA	ENSBTAG00000043732	FALSE	U2
query_1	TRUE	0.00489607	1381	210	33	0.157143	0.0238957	GO:0022613	GO:BP	ribonucleoprotein complex biogenesis	18832	6857	GO:0044085	IEA,IEA,IEA,IEA,IEA,IEA,IBA IEA,IEA,IEA,IBA,IEA,IEA,IBA IEA,IEA,IEA,IEA,IEA,IEA,IEA,IEA,IEA,IEA,IEA,IEA,IEA,IEA,IEA,IEA,IEA,IEA,IEA,IEA,IEA	ENSBTAG00000066520	FALSE	U6
query_1	TRUE	0.00489607	1381	210	33	0.157143	0.0238957	GO:0022613	GO:BP	ribonucleoprotein complex biogenesis	18832	6857	GO:0044085	IEA,IEA,IEA,IEA,IEA,IEA,IBA IEA,IEA,IEA,IBA,IEA,IEA,IBA IEA,IEA,IEA,IEA,IEA,IEA,IEA,IEA,IEA,IEA,IEA,IEA,IEA,IEA,IEA,IEA,IEA,IEA,IEA,IEA,IEA	ENSBTAG00000044100	FALSE	HEATR1
query_1	TRUE	0.00489607	1381	210	33	0.157143	0.0238957	GO:0022613	GO:BP	ribonucleoprotein complex biogenesis	18832	6857	GO:0044085	IEA,IEA,IEA,IEA,IEA,IEA,IBA IEA,IEA,IEA,IBA,IEA,IEA,IBA IEA,IEA,IEA,IEA,IEA,IEA,IEA,IEA,IEA,IEA,IEA,IEA,IEA,IEA,IEA,IEA,IEA,IEA,IEA,IEA,IEA	ENSBTAG00000059298	FALSE	U6
query_1	TRUE	0.00489607	1381	210	33	0.157143	0.0238957	GO:0022613	GO:BP	ribonucleoprotein complex biogenesis	18832	6857	GO:0044085	IEA,IEA,IEA,IEA,IEA,IEA,IBA IEA,IEA,IEA,IBA,IEA,IEA,IBA IEA,IEA,IEA,IEA,IEA,IEA,IEA,IEA,IEA,IEA,IEA,IEA,IEA,IEA,IEA,IEA,IEA,IEA,IEA,IEA,IEA	ENSBTAG00000045131	FALSE	U6
query_1	TRUE	0.00489607	1381	210	33	0.157143	0.0238957	GO:0022613	GO:BP	ribonucleoprotein complex biogenesis	18832	6857	GO:0044085	IEA,IEA,IEA,IEA,IEA,IEA,IBA IEA,IEA,IEA,IBA,IEA,IEA,IBA IEA,IEA,IEA,IEA,IEA,IEA,IEA,IEA,IEA,IEA,IEA,IEA,IEA,IEA,IEA,IEA,IEA,IEA,IEA,IEA,IEA	ENSBTAG00000003838	FALSE
query_1	TRUE	0.00489607	1381	210	33	0.157143	0.0238957	GO:0022613	GO:BP	ribonucleoprotein complex biogenesis	18832	6857	GO:0044085	IEA,IEA,IEA,IEA,IEA,IEA,IBA IEA,IEA,IEA,IBA,IEA,IEA,IBA IEA,IEA,IEA,IEA,IEA,IEA,IEA,IEA,IEA,IEA,IEA,IEA,IEA,IEA,IEA,IEA,IEA,IEA,IEA,IEA,IEA	ENSBTAG00000042797	FALSE	U6
query_1	TRUE	0.00489607	1381	210	33	0.157143	0.0238957	GO:0022613	GO:BP	ribonucleoprotein complex biogenesis	18832	6857	GO:0044085	IEA,IEA,IEA,IEA,IEA,IEA,IBA IEA,IEA,IEA,IBA,IEA,IEA,IBA IEA,IEA,IEA,IEA,IEA,IEA,IEA,IEA,IEA,IEA,IEA,IEA,IEA,IEA,IEA,IEA,IEA,IEA,IEA,IEA,IEA	ENSBTAG00000017441	FALSE	RPL27
query_1	TRUE	0.00489607	1381	210	33	0.157143	0.0238957	GO:0022613	GO:BP	ribonucleoprotein complex biogenesis	18832	6857	GO:0044085	IEA,IEA,IEA,IEA,IEA,IEA,IBA IEA,IEA,IEA,IBA,IEA,IEA,IBA IEA,IEA,IEA,IEA,IEA,IEA,IEA,IEA,IEA,IEA,IEA,IEA,IEA,IEA,IEA,IEA,IEA,IEA,IEA,IEA,IEA	ENSBTAG00000049347	FALSE
query_1	TRUE	0.00489607	1381	210	33	0.157143	0.0238957	GO:0022613	GO:BP	ribonucleoprotein complex biogenesis	18832	6857	GO:0044085	IEA,IEA,IEA,IEA,IEA,IEA,IBA IEA,IEA,IEA,IBA,IEA,IEA,IBA IEA,IEA,IEA,IEA,IEA,IEA,IEA,IEA,IEA,IEA,IEA,IEA,IEA,IEA,IEA,IEA,IEA,IEA,IEA,IEA,IEA	ENSBTAG00000042827	FALSE	U6
query_1	TRUE	0.00489607	1381	210	33	0.157143	0.0238957	GO:0022613	GO:BP	ribonucleoprotein complex biogenesis	18832	6857	GO:0044085	IEA,IEA,IEA,IEA,IEA,IEA,IBA IEA,IEA,IEA,IBA,IEA,IEA,IBA IEA,IEA,IEA,IEA,IEA,IEA,IEA,IEA,IEA,IEA,IEA,IEA,IEA,IEA,IEA,IEA,IEA,IEA,IEA,IEA,IEA	ENSBTAG00000053656	FALSE	U2
query_1	TRUE	0.00489607	1381	210	33	0.157143	0.0238957	GO:0022613	GO:BP	ribonucleoprotein complex biogenesis	18832	6857	GO:0044085	IEA,IEA,IEA,IEA,IEA,IEA,IBA IEA,IEA,IEA,IBA,IEA,IEA,IBA IEA,IEA,IEA,IEA,IEA,IEA,IEA,IEA,IEA,IEA,IEA,IEA,IEA,IEA,IEA,IEA,IEA,IEA,IEA,IEA,IEA	ENSBTAG00000055531	FALSE	U2
query_1	TRUE	0.00489607	1381	210	33	0.157143	0.0238957	GO:0022613	GO:BP	ribonucleoprotein complex biogenesis	18832	6857	GO:0044085	IEA,IEA,IEA,IEA,IEA,IEA,IBA IEA,IEA,IEA,IBA,IEA,IEA,IBA IEA,IEA,IEA,IEA,IEA,IEA,IEA,IEA,IEA,IEA,IEA,IEA,IEA,IEA,IEA,IEA,IEA,IEA,IEA,IEA,IEA	ENSBTAG00000030314	FALSE	U2
query_1	TRUE	0.00489607	1381	210	33	0.157143	0.0238957	GO:0022613	GO:BP	ribonucleoprotein complex biogenesis	18832	6857	GO:0044085	IEA,IEA,IEA,IEA,IEA,IEA,IBA IEA,IEA,IEA,IBA,IEA,IEA,IBA IEA,IEA,IEA,IEA,IEA,IEA,IEA,IEA,IEA,IEA,IEA,IEA,IEA,IEA,IEA,IEA,IEA,IEA,IEA,IEA,IEA	ENSBTAG00000049357	FALSE	U2
query_1	TRUE	0.00489607	1381	210	33	0.157143	0.0238957	GO:0022613	GO:BP	ribonucleoprotein complex biogenesis	18832	6857	GO:0044085	IEA,IEA,IEA,IEA,IEA,IEA,IBA IEA,IEA,IEA,IBA,IEA,IEA,IBA IEA,IEA,IEA,IEA,IEA,IEA,IEA,IEA,IEA,IEA,IEA,IEA,IEA,IEA,IEA,IEA,IEA,IEA,IEA,IEA,IEA	ENSBTAG00000063339	FALSE	U2
query_1	TRUE	0.00489607	1381	210	33	0.157143	0.0238957	GO:0022613	GO:BP	ribonucleoprotein complex biogenesis	18832	6857	GO:0044085	IEA,IEA,IEA,IEA,IEA,IEA,IBA IEA,IEA,IEA,IBA,IEA,IEA,IBA IEA,IEA,IEA,IEA,IEA,IEA,IEA,IEA,IEA,IEA,IEA,IEA,IEA,IEA,IEA,IEA,IEA,IEA,IEA,IEA,IEA	ENSBTAG00000045620	FALSE	U2
query_1	TRUE	0.00489607	1381	210	33	0.157143	0.0238957	GO:0022613	GO:BP	ribonucleoprotein complex biogenesis	18832	6857	GO:0044085	IEA,IEA,IEA,IEA,IEA,IEA,IBA IEA,IEA,IEA,IBA,IEA,IEA,IBA IEA,IEA,IEA,IEA,IEA,IEA,IEA,IEA,IEA,IEA,IEA,IEA,IEA,IEA,IEA,IEA,IEA,IEA,IEA,IEA,IEA	ENSBTAG00000064937	FALSE	U2
query_1	TRUE	0.00489607	1381	210	33	0.157143	0.0238957	GO:0022613	GO:BP	ribonucleoprotein complex biogenesis	18832	6857	GO:0044085	IEA,IEA,IEA,IEA,IEA,IEA,IBA IEA,IEA,IEA,IBA,IEA,IEA,IBA IEA,IEA,IEA,IEA,IEA,IEA,IEA,IEA,IEA,IEA,IEA,IEA,IEA,IEA,IEA,IEA,IEA,IEA,IEA,IEA,IEA	ENSBTAG00000056888	FALSE	U6
query_1	TRUE	0.00489607	1381	210	33	0.157143	0.0238957	GO:0022613	GO:BP	ribonucleoprotein complex biogenesis	18832	6857	GO:0044085	IEA,IEA,IEA,IEA,IEA,IEA,IBA IEA,IEA,IEA,IBA,IEA,IEA,IBA IEA,IEA,IEA,IEA,IEA,IEA,IEA,IEA,IEA,IEA,IEA,IEA,IEA,IEA,IEA,IEA,IEA,IEA,IEA,IEA,IEA	ENSBTAG00000062497	FALSE	U2
query_1	TRUE	0.00489607	1381	210	33	0.157143	0.0238957	GO:0022613	GO:BP	ribonucleoprotein complex biogenesis	18832	6857	GO:0044085	IEA,IEA,IEA,IEA,IEA,IEA,IBA IEA,IEA,IEA,IBA,IEA,IEA,IBA IEA,IEA,IEA,IEA,IEA,IEA,IEA,IEA,IEA,IEA,IEA,IEA,IEA,IEA,IEA,IEA,IEA,IEA,IEA,IEA,IEA	ENSBTAG00000064713	FALSE	U2
query_1	TRUE	0.00489607	1381	210	33	0.157143	0.0238957	GO:0022613	GO:BP	ribonucleoprotein complex biogenesis	18832	6857	GO:0044085	IEA,IEA,IEA,IEA,IEA,IEA,IBA IEA,IEA,IEA,IBA,IEA,IEA,IBA IEA,IEA,IEA,IEA,IEA,IEA,IEA,IEA,IEA,IEA,IEA,IEA,IEA,IEA,IEA,IEA,IEA,IEA,IEA,IEA,IEA	ENSBTAG00000055862	FALSE	U2
query_1	TRUE	0.00489607	1381	210	33	0.157143	0.0238957	GO:0022613	GO:BP	ribonucleoprotein complex biogenesis	18832	6857	GO:0044085	IEA,IEA,IEA,IEA,IEA,IEA,IBA IEA,IEA,IEA,IBA,IEA,IEA,IBA IEA,IEA,IEA,IEA,IEA,IEA,IEA,IEA,IEA,IEA,IEA,IEA,IEA,IEA,IEA,IEA,IEA,IEA,IEA,IEA,IEA	ENSBTAG00000061816	FALSE	U2
query_1	TRUE	0.00489607	1381	210	33	0.157143	0.0238957	GO:0022613	GO:BP	ribonucleoprotein complex biogenesis	18832	6857	GO:0044085	IEA,IEA,IEA,IEA,IEA,IEA,IBA IEA,IEA,IEA,IBA,IEA,IEA,IBA IEA,IEA,IEA,IEA,IEA,IEA,IEA,IEA,IEA,IEA,IEA,IEA,IEA,IEA,IEA,IEA,IEA,IEA,IEA,IEA,IEA	ENSBTAG00000068117	FALSE	U2
query_1	TRUE	0.00489607	1381	210	33	0.157143	0.0238957	GO:0022613	GO:BP	ribonucleoprotein complex biogenesis	18832	6857	GO:0044085	IEA,IEA,IEA,IEA,IEA,IEA,IBA IEA,IEA,IEA,IBA,IEA,IEA,IBA IEA,IEA,IEA,IEA,IEA,IEA,IEA,IEA,IEA,IEA,IEA,IEA,IEA,IEA,IEA,IEA,IEA,IEA,IEA,IEA,IEA	ENSBTAG00000059700	FALSE	U2
query_1	TRUE	0.00489607	1381	210	33	0.157143	0.0238957	GO:0022613	GO:BP	ribonucleoprotein complex biogenesis	18832	6857	GO:0044085	IEA,IEA,IEA,IEA,IEA,IEA,IBA IEA,IEA,IEA,IBA,IEA,IEA,IBA IEA,IEA,IEA,IEA,IEA,IEA,IEA,IEA,IEA,IEA,IEA,IEA,IEA,IEA,IEA,IEA,IEA,IEA,IEA,IEA,IEA	ENSBTAG00000057150	FALSE	U2
query_1	TRUE	0.00489607	1381	210	33	0.157143	0.0238957	GO:0022613	GO:BP	ribonucleoprotein complex biogenesis	18832	6857	GO:0044085	IEA,IEA,IEA,IEA,IEA,IEA,IBA IEA,IEA,IEA,IBA,IEA,IEA,IBA IEA,IEA,IEA,IEA,IEA,IEA,IEA,IEA,IEA,IEA,IEA,IEA,IEA,IEA,IEA,IEA,IEA,IEA,IEA,IEA,IEA	ENSBTAG00000063603	FALSE	U2
query_1	TRUE	0.00489607	1381	210	33	0.157143	0.0238957	GO:0022613	GO:BP	ribonucleoprotein complex biogenesis	18832	6857	GO:0044085	IEA,IEA,IEA,IEA,IEA,IEA,IBA IEA,IEA,IEA,IBA,IEA,IEA,IBA IEA,IEA,IEA,IEA,IEA,IEA,IEA,IEA,IEA,IEA,IEA,IEA,IEA,IEA,IEA,IEA,IEA,IEA,IEA,IEA,IEA	ENSBTAG00000068321	FALSE	U2
query_1	TRUE	0.00489607	1381	210	33	0.157143	0.0238957	GO:0022613	GO:BP	ribonucleoprotein complex biogenesis	18832	6857	GO:0044085	IEA,IEA,IEA,IEA,IEA,IEA,IBA IEA,IEA,IEA,IBA,IEA,IEA,IBA IEA,IEA,IEA,IEA,IEA,IEA,IEA,IEA,IEA,IEA,IEA,IEA,IEA,IEA,IEA,IEA,IEA,IEA,IEA,IEA,IEA	ENSBTAG00000060488	FALSE	U2
query_1	TRUE	0.00489607	1381	210	33	0.157143	0.0238957	GO:0022613	GO:BP	ribonucleoprotein complex biogenesis	18832	6857	GO:0044085	IEA,IEA,IEA,IEA,IEA,IEA,IBA IEA,IEA,IEA,IBA,IEA,IEA,IBA IEA,IEA,IEA,IEA,IEA,IEA,IEA,IEA,IEA,IEA,IEA,IEA,IEA,IEA,IEA,IEA,IEA,IEA,IEA,IEA,IEA	ENSBTAG00000042091	FALSE	U6
query_1	TRUE	0.00489607	1138	210	29	0.138095	0.0254833	GO:0022618	GO:BP	protein-RNA complex assembly	18832	6862	GO:0022613, GO:0065003, GO:0071826	IEA,IEA,IEA,IEA,IEA,IEA,IEA,IEA,IBA IEA,IEA,IEA,IEA,IEA,IEA,IEA,IEA,IEA,IEA,IEA,IEA,IEA,IEA,IEA,IEA,IEA,IEA,IEA,IEA,IEA	ENSBTAG00000060229	FALSE	U6
query_1	TRUE	0.00489607	1138	210	29	0.138095	0.0254833	GO:0022618	GO:BP	protein-RNA complex assembly	18832	6862	GO:0022613, GO:0065003, GO:0071826	IEA,IEA,IEA,IEA,IEA,IEA,IEA,IEA,IBA IEA,IEA,IEA,IEA,IEA,IEA,IEA,IEA,IEA,IEA,IEA,IEA,IEA,IEA,IEA,IEA,IEA,IEA,IEA,IEA,IEA	ENSBTAG00000057059	FALSE	U6
query_1	TRUE	0.00489607	1138	210	29	0.138095	0.0254833	GO:0022618	GO:BP	protein-RNA complex assembly	18832	6862	GO:0022613, GO:0065003, GO:0071826	IEA,IEA,IEA,IEA,IEA,IEA,IEA,IEA,IBA IEA,IEA,IEA,IEA,IEA,IEA,IEA,IEA,IEA,IEA,IEA,IEA,IEA,IEA,IEA,IEA,IEA,IEA,IEA,IEA,IEA	ENSBTAG00000067328	FALSE	U6
query_1	TRUE	0.00489607	1138	210	29	0.138095	0.0254833	GO:0022618	GO:BP	protein-RNA complex assembly	18832	6862	GO:0022613, GO:0065003, GO:0071826	IEA,IEA,IEA,IEA,IEA,IEA,IEA,IEA,IBA IEA,IEA,IEA,IEA,IEA,IEA,IEA,IEA,IEA,IEA,IEA,IEA,IEA,IEA,IEA,IEA,IEA,IEA,IEA,IEA,IEA	ENSBTAG00000043732	FALSE	U2
query_1	TRUE	0.00489607	1138	210	29	0.138095	0.0254833	GO:0022618	GO:BP	protein-RNA complex assembly	18832	6862	GO:0022613, GO:0065003, GO:0071826	IEA,IEA,IEA,IEA,IEA,IEA,IEA,IEA,IBA IEA,IEA,IEA,IEA,IEA,IEA,IEA,IEA,IEA,IEA,IEA,IEA,IEA,IEA,IEA,IEA,IEA,IEA,IEA,IEA,IEA	ENSBTAG00000066520	FALSE	U6
query_1	TRUE	0.00489607	1138	210	29	0.138095	0.0254833	GO:0022618	GO:BP	protein-RNA complex assembly	18832	6862	GO:0022613, GO:0065003, GO:0071826	IEA,IEA,IEA,IEA,IEA,IEA,IEA,IEA,IBA IEA,IEA,IEA,IEA,IEA,IEA,IEA,IEA,IEA,IEA,IEA,IEA,IEA,IEA,IEA,IEA,IEA,IEA,IEA,IEA,IEA	ENSBTAG00000059298	FALSE	U6
query_1	TRUE	0.00489607	1138	210	29	0.138095	0.0254833	GO:0022618	GO:BP	protein-RNA complex assembly	18832	6862	GO:0022613, GO:0065003, GO:0071826	IEA,IEA,IEA,IEA,IEA,IEA,IEA,IEA,IBA IEA,IEA,IEA,IEA,IEA,IEA,IEA,IEA,IEA,IEA,IEA,IEA,IEA,IEA,IEA,IEA,IEA,IEA,IEA,IEA,IEA	ENSBTAG00000045131	FALSE	U6
query_1	TRUE	0.00489607	1138	210	29	0.138095	0.0254833	GO:0022618	GO:BP	protein-RNA complex assembly	18832	6862	GO:0022613, GO:0065003, GO:0071826	IEA,IEA,IEA,IEA,IEA,IEA,IEA,IEA,IBA IEA,IEA,IEA,IEA,IEA,IEA,IEA,IEA,IEA,IEA,IEA,IEA,IEA,IEA,IEA,IEA,IEA,IEA,IEA,IEA,IEA	ENSBTAG00000042797	FALSE	U6
query_1	TRUE	0.00489607	1138	210	29	0.138095	0.0254833	GO:0022618	GO:BP	protein-RNA complex assembly	18832	6862	GO:0022613, GO:0065003, GO:0071826	IEA,IEA,IEA,IEA,IEA,IEA,IEA,IEA,IBA IEA,IEA,IEA,IEA,IEA,IEA,IEA,IEA,IEA,IEA,IEA,IEA,IEA,IEA,IEA,IEA,IEA,IEA,IEA,IEA,IEA	ENSBTAG00000049347	FALSE
query_1	TRUE	0.00489607	1138	210	29	0.138095	0.0254833	GO:0022618	GO:BP	protein-RNA complex assembly	18832	6862	GO:0022613, GO:0065003, GO:0071826	IEA,IEA,IEA,IEA,IEA,IEA,IEA,IEA,IBA IEA,IEA,IEA,IEA,IEA,IEA,IEA,IEA,IEA,IEA,IEA,IEA,IEA,IEA,IEA,IEA,IEA,IEA,IEA,IEA,IEA	ENSBTAG00000042827	FALSE	U6
query_1	TRUE	0.00489607	1138	210	29	0.138095	0.0254833	GO:0022618	GO:BP	protein-RNA complex assembly	18832	6862	GO:0022613, GO:0065003, GO:0071826	IEA,IEA,IEA,IEA,IEA,IEA,IEA,IEA,IBA IEA,IEA,IEA,IEA,IEA,IEA,IEA,IEA,IEA,IEA,IEA,IEA,IEA,IEA,IEA,IEA,IEA,IEA,IEA,IEA,IEA	ENSBTAG00000053656	FALSE	U2
query_1	TRUE	0.00489607	1138	210	29	0.138095	0.0254833	GO:0022618	GO:BP	protein-RNA complex assembly	18832	6862	GO:0022613, GO:0065003, GO:0071826	IEA,IEA,IEA,IEA,IEA,IEA,IEA,IEA,IBA IEA,IEA,IEA,IEA,IEA,IEA,IEA,IEA,IEA,IEA,IEA,IEA,IEA,IEA,IEA,IEA,IEA,IEA,IEA,IEA,IEA	ENSBTAG00000055531	FALSE	U2
query_1	TRUE	0.00489607	1138	210	29	0.138095	0.0254833	GO:0022618	GO:BP	protein-RNA complex assembly	18832	6862	GO:0022613, GO:0065003, GO:0071826	IEA,IEA,IEA,IEA,IEA,IEA,IEA,IEA,IBA IEA,IEA,IEA,IEA,IEA,IEA,IEA,IEA,IEA,IEA,IEA,IEA,IEA,IEA,IEA,IEA,IEA,IEA,IEA,IEA,IEA	ENSBTAG00000030314	FALSE	U2
query_1	TRUE	0.00489607	1138	210	29	0.138095	0.0254833	GO:0022618	GO:BP	protein-RNA complex assembly	18832	6862	GO:0022613, GO:0065003, GO:0071826	IEA,IEA,IEA,IEA,IEA,IEA,IEA,IEA,IBA IEA,IEA,IEA,IEA,IEA,IEA,IEA,IEA,IEA,IEA,IEA,IEA,IEA,IEA,IEA,IEA,IEA,IEA,IEA,IEA,IEA	ENSBTAG00000049357	FALSE	U2
query_1	TRUE	0.00489607	1138	210	29	0.138095	0.0254833	GO:0022618	GO:BP	protein-RNA complex assembly	18832	6862	GO:0022613, GO:0065003, GO:0071826	IEA,IEA,IEA,IEA,IEA,IEA,IEA,IEA,IBA IEA,IEA,IEA,IEA,IEA,IEA,IEA,IEA,IEA,IEA,IEA,IEA,IEA,IEA,IEA,IEA,IEA,IEA,IEA,IEA,IEA	ENSBTAG00000063339	FALSE	U2
query_1	TRUE	0.00489607	1138	210	29	0.138095	0.0254833	GO:0022618	GO:BP	protein-RNA complex assembly	18832	6862	GO:0022613, GO:0065003, GO:0071826	IEA,IEA,IEA,IEA,IEA,IEA,IEA,IEA,IBA IEA,IEA,IEA,IEA,IEA,IEA,IEA,IEA,IEA,IEA,IEA,IEA,IEA,IEA,IEA,IEA,IEA,IEA,IEA,IEA,IEA	ENSBTAG00000045620	FALSE	U2
query_1	TRUE	0.00489607	1138	210	29	0.138095	0.0254833	GO:0022618	GO:BP	protein-RNA complex assembly	18832	6862	GO:0022613, GO:0065003, GO:0071826	IEA,IEA,IEA,IEA,IEA,IEA,IEA,IEA,IBA IEA,IEA,IEA,IEA,IEA,IEA,IEA,IEA,IEA,IEA,IEA,IEA,IEA,IEA,IEA,IEA,IEA,IEA,IEA,IEA,IEA	ENSBTAG00000064937	FALSE	U2
query_1	TRUE	0.00489607	1138	210	29	0.138095	0.0254833	GO:0022618	GO:BP	protein-RNA complex assembly	18832	6862	GO:0022613, GO:0065003, GO:0071826	IEA,IEA,IEA,IEA,IEA,IEA,IEA,IEA,IBA IEA,IEA,IEA,IEA,IEA,IEA,IEA,IEA,IEA,IEA,IEA,IEA,IEA,IEA,IEA,IEA,IEA,IEA,IEA,IEA,IEA	ENSBTAG00000056888	FALSE	U6
query_1	TRUE	0.00489607	1138	210	29	0.138095	0.0254833	GO:0022618	GO:BP	protein-RNA complex assembly	18832	6862	GO:0022613, GO:0065003, GO:0071826	IEA,IEA,IEA,IEA,IEA,IEA,IEA,IEA,IBA IEA,IEA,IEA,IEA,IEA,IEA,IEA,IEA,IEA,IEA,IEA,IEA,IEA,IEA,IEA,IEA,IEA,IEA,IEA,IEA,IEA	ENSBTAG00000062497	FALSE	U2
query_1	TRUE	0.00489607	1138	210	29	0.138095	0.0254833	GO:0022618	GO:BP	protein-RNA complex assembly	18832	6862	GO:0022613, GO:0065003, GO:0071826	IEA,IEA,IEA,IEA,IEA,IEA,IEA,IEA,IBA IEA,IEA,IEA,IEA,IEA,IEA,IEA,IEA,IEA,IEA,IEA,IEA,IEA,IEA,IEA,IEA,IEA,IEA,IEA,IEA,IEA	ENSBTAG00000064713	FALSE	U2
query_1	TRUE	0.00489607	1138	210	29	0.138095	0.0254833	GO:0022618	GO:BP	protein-RNA complex assembly	18832	6862	GO:0022613, GO:0065003, GO:0071826	IEA,IEA,IEA,IEA,IEA,IEA,IEA,IEA,IBA IEA,IEA,IEA,IEA,IEA,IEA,IEA,IEA,IEA,IEA,IEA,IEA,IEA,IEA,IEA,IEA,IEA,IEA,IEA,IEA,IEA	ENSBTAG00000055862	FALSE	U2
query_1	TRUE	0.00489607	1138	210	29	0.138095	0.0254833	GO:0022618	GO:BP	protein-RNA complex assembly	18832	6862	GO:0022613, GO:0065003, GO:0071826	IEA,IEA,IEA,IEA,IEA,IEA,IEA,IEA,IBA IEA,IEA,IEA,IEA,IEA,IEA,IEA,IEA,IEA,IEA,IEA,IEA,IEA,IEA,IEA,IEA,IEA,IEA,IEA,IEA,IEA	ENSBTAG00000061816	FALSE	U2
query_1	TRUE	0.00489607	1138	210	29	0.138095	0.0254833	GO:0022618	GO:BP	protein-RNA complex assembly	18832	6862	GO:0022613, GO:0065003, GO:0071826	IEA,IEA,IEA,IEA,IEA,IEA,IEA,IEA,IBA IEA,IEA,IEA,IEA,IEA,IEA,IEA,IEA,IEA,IEA,IEA,IEA,IEA,IEA,IEA,IEA,IEA,IEA,IEA,IEA,IEA	ENSBTAG00000068117	FALSE	U2
query_1	TRUE	0.00489607	1138	210	29	0.138095	0.0254833	GO:0022618	GO:BP	protein-RNA complex assembly	18832	6862	GO:0022613, GO:0065003, GO:0071826	IEA,IEA,IEA,IEA,IEA,IEA,IEA,IEA,IBA IEA,IEA,IEA,IEA,IEA,IEA,IEA,IEA,IEA,IEA,IEA,IEA,IEA,IEA,IEA,IEA,IEA,IEA,IEA,IEA,IEA	ENSBTAG00000059700	FALSE	U2
query_1	TRUE	0.00489607	1138	210	29	0.138095	0.0254833	GO:0022618	GO:BP	protein-RNA complex assembly	18832	6862	GO:0022613, GO:0065003, GO:0071826	IEA,IEA,IEA,IEA,IEA,IEA,IEA,IEA,IBA IEA,IEA,IEA,IEA,IEA,IEA,IEA,IEA,IEA,IEA,IEA,IEA,IEA,IEA,IEA,IEA,IEA,IEA,IEA,IEA,IEA	ENSBTAG00000057150	FALSE	U2
query_1	TRUE	0.00489607	1138	210	29	0.138095	0.0254833	GO:0022618	GO:BP	protein-RNA complex assembly	18832	6862	GO:0022613, GO:0065003, GO:0071826	IEA,IEA,IEA,IEA,IEA,IEA,IEA,IEA,IBA IEA,IEA,IEA,IEA,IEA,IEA,IEA,IEA,IEA,IEA,IEA,IEA,IEA,IEA,IEA,IEA,IEA,IEA,IEA,IEA,IEA	ENSBTAG00000063603	FALSE	U2
query_1	TRUE	0.00489607	1138	210	29	0.138095	0.0254833	GO:0022618	GO:BP	protein-RNA complex assembly	18832	6862	GO:0022613, GO:0065003, GO:0071826	IEA,IEA,IEA,IEA,IEA,IEA,IEA,IEA,IBA IEA,IEA,IEA,IEA,IEA,IEA,IEA,IEA,IEA,IEA,IEA,IEA,IEA,IEA,IEA,IEA,IEA,IEA,IEA,IEA,IEA	ENSBTAG00000068321	FALSE	U2
query_1	TRUE	0.00489607	1138	210	29	0.138095	0.0254833	GO:0022618	GO:BP	protein-RNA complex assembly	18832	6862	GO:0022613, GO:0065003, GO:0071826	IEA,IEA,IEA,IEA,IEA,IEA,IEA,IEA,IBA IEA,IEA,IEA,IEA,IEA,IEA,IEA,IEA,IEA,IEA,IEA,IEA,IEA,IEA,IEA,IEA,IEA,IEA,IEA,IEA,IEA	ENSBTAG00000060488	FALSE	U2
query_1	TRUE	0.00489607	1138	210	29	0.138095	0.0254833	GO:0022618	GO:BP	protein-RNA complex assembly	18832	6862	GO:0022613, GO:0065003, GO:0071826	IEA,IEA,IEA,IEA,IEA,IEA,IEA,IEA,IBA IEA,IEA,IEA,IEA,IEA,IEA,IEA,IEA,IEA,IEA,IEA,IEA,IEA,IEA,IEA,IEA,IEA,IEA,IEA,IEA,IEA	ENSBTAG00000042091	FALSE	U6
query_1	TRUE	0.0052748	17	210	4	0.0190476	0.235294	GO:0030322	GO:BP	stabilization of membrane potential	18832	7008	GO:0042391	IBA,IBA,IBA,IBA	ENSBTAG00000017500	TRUE	KCNK12
query_1	TRUE	0.0052748	17	210	4	0.0190476	0.235294	GO:0030322	GO:BP	stabilization of membrane potential	18832	7008	GO:0042391	IBA,IBA,IBA,IBA	ENSBTAG00000011112	TRUE	KCNK5
query_1	TRUE	0.0052748	17	210	4	0.0190476	0.235294	GO:0030322	GO:BP	stabilization of membrane potential	18832	7008	GO:0042391	IBA,IBA,IBA,IBA	ENSBTAG00000010328	TRUE	KCNK17
query_1	TRUE	0.0052748	17	210	4	0.0190476	0.235294	GO:0030322	GO:BP	stabilization of membrane potential	18832	7008	GO:0042391	IBA,IBA,IBA,IBA	ENSBTAG00000010352	TRUE	KCNK16
query_1	TRUE	0.00541161	1342	210	32	0.152381	0.023845	GO:0006397	GO:BP	mRNA processing	18832	2182	GO:0006396, GO:0016071	IEA,IEA,IEA,IEA,IEA,IEA,IEA,IEA,IBA IEA,IBA IEA,IEA,IEA,IEA,IEA,IEA,IEA,IEA,IEA,IEA,IEA,IEA,IEA,IEA,IEA,IEA,IEA,IEA,IEA,IEA,IEA,IDA IBA,IEA	ENSBTAG00000060229	FALSE	U6
query_1	TRUE	0.00541161	1342	210	32	0.152381	0.023845	GO:0006397	GO:BP	mRNA processing	18832	2182	GO:0006396, GO:0016071	IEA,IEA,IEA,IEA,IEA,IEA,IEA,IEA,IBA IEA,IBA IEA,IEA,IEA,IEA,IEA,IEA,IEA,IEA,IEA,IEA,IEA,IEA,IEA,IEA,IEA,IEA,IEA,IEA,IEA,IEA,IEA,IDA IBA,IEA	ENSBTAG00000057059	FALSE	U6
query_1	TRUE	0.00541161	1342	210	32	0.152381	0.023845	GO:0006397	GO:BP	mRNA processing	18832	2182	GO:0006396, GO:0016071	IEA,IEA,IEA,IEA,IEA,IEA,IEA,IEA,IBA IEA,IBA IEA,IEA,IEA,IEA,IEA,IEA,IEA,IEA,IEA,IEA,IEA,IEA,IEA,IEA,IEA,IEA,IEA,IEA,IEA,IEA,IEA,IDA IBA,IEA	ENSBTAG00000067328	FALSE	U6
query_1	TRUE	0.00541161	1342	210	32	0.152381	0.023845	GO:0006397	GO:BP	mRNA processing	18832	2182	GO:0006396, GO:0016071	IEA,IEA,IEA,IEA,IEA,IEA,IEA,IEA,IBA IEA,IBA IEA,IEA,IEA,IEA,IEA,IEA,IEA,IEA,IEA,IEA,IEA,IEA,IEA,IEA,IEA,IEA,IEA,IEA,IEA,IEA,IEA,IDA IBA,IEA	ENSBTAG00000043732	FALSE	U2
query_1	TRUE	0.00541161	1342	210	32	0.152381	0.023845	GO:0006397	GO:BP	mRNA processing	18832	2182	GO:0006396, GO:0016071	IEA,IEA,IEA,IEA,IEA,IEA,IEA,IEA,IBA IEA,IBA IEA,IEA,IEA,IEA,IEA,IEA,IEA,IEA,IEA,IEA,IEA,IEA,IEA,IEA,IEA,IEA,IEA,IEA,IEA,IEA,IEA,IDA IBA,IEA	ENSBTAG00000066520	FALSE	U6
query_1	TRUE	0.00541161	1342	210	32	0.152381	0.023845	GO:0006397	GO:BP	mRNA processing	18832	2182	GO:0006396, GO:0016071	IEA,IEA,IEA,IEA,IEA,IEA,IEA,IEA,IBA IEA,IBA IEA,IEA,IEA,IEA,IEA,IEA,IEA,IEA,IEA,IEA,IEA,IEA,IEA,IEA,IEA,IEA,IEA,IEA,IEA,IEA,IEA,IDA IBA,IEA	ENSBTAG00000059298	FALSE	U6
query_1	TRUE	0.00541161	1342	210	32	0.152381	0.023845	GO:0006397	GO:BP	mRNA processing	18832	2182	GO:0006396, GO:0016071	IEA,IEA,IEA,IEA,IEA,IEA,IEA,IEA,IBA IEA,IBA IEA,IEA,IEA,IEA,IEA,IEA,IEA,IEA,IEA,IEA,IEA,IEA,IEA,IEA,IEA,IEA,IEA,IEA,IEA,IEA,IEA,IDA IBA,IEA	ENSBTAG00000045131	FALSE	U6
query_1	TRUE	0.00541161	1342	210	32	0.152381	0.023845	GO:0006397	GO:BP	mRNA processing	18832	2182	GO:0006396, GO:0016071	IEA,IEA,IEA,IEA,IEA,IEA,IEA,IEA,IBA IEA,IBA IEA,IEA,IEA,IEA,IEA,IEA,IEA,IEA,IEA,IEA,IEA,IEA,IEA,IEA,IEA,IEA,IEA,IEA,IEA,IEA,IEA,IDA IBA,IEA	ENSBTAG00000042797	FALSE	U6
query_1	TRUE	0.00541161	1342	210	32	0.152381	0.023845	GO:0006397	GO:BP	mRNA processing	18832	2182	GO:0006396, GO:0016071	IEA,IEA,IEA,IEA,IEA,IEA,IEA,IEA,IBA IEA,IBA IEA,IEA,IEA,IEA,IEA,IEA,IEA,IEA,IEA,IEA,IEA,IEA,IEA,IEA,IEA,IEA,IEA,IEA,IEA,IEA,IEA,IDA IBA,IEA	ENSBTAG00000049347	FALSE
query_1	TRUE	0.00541161	1342	210	32	0.152381	0.023845	GO:0006397	GO:BP	mRNA processing	18832	2182	GO:0006396, GO:0016071	IEA,IEA,IEA,IEA,IEA,IEA,IEA,IEA,IBA IEA,IBA IEA,IEA,IEA,IEA,IEA,IEA,IEA,IEA,IEA,IEA,IEA,IEA,IEA,IEA,IEA,IEA,IEA,IEA,IEA,IEA,IEA,IDA IBA,IEA	ENSBTAG00000008339	FALSE	DHX8
query_1	TRUE	0.00541161	1342	210	32	0.152381	0.023845	GO:0006397	GO:BP	mRNA processing	18832	2182	GO:0006396, GO:0016071	IEA,IEA,IEA,IEA,IEA,IEA,IEA,IEA,IBA IEA,IBA IEA,IEA,IEA,IEA,IEA,IEA,IEA,IEA,IEA,IEA,IEA,IEA,IEA,IEA,IEA,IEA,IEA,IEA,IEA,IEA,IEA,IDA IBA,IEA	ENSBTAG00000002282	FALSE	EIF1
query_1	TRUE	0.00541161	1342	210	32	0.152381	0.023845	GO:0006397	GO:BP	mRNA processing	18832	2182	GO:0006396, GO:0016071	IEA,IEA,IEA,IEA,IEA,IEA,IEA,IEA,IBA IEA,IBA IEA,IEA,IEA,IEA,IEA,IEA,IEA,IEA,IEA,IEA,IEA,IEA,IEA,IEA,IEA,IEA,IEA,IEA,IEA,IEA,IEA,IDA IBA,IEA	ENSBTAG00000042827	FALSE	U6
query_1	TRUE	0.00541161	1342	210	32	0.152381	0.023845	GO:0006397	GO:BP	mRNA processing	18832	2182	GO:0006396, GO:0016071	IEA,IEA,IEA,IEA,IEA,IEA,IEA,IEA,IBA IEA,IBA IEA,IEA,IEA,IEA,IEA,IEA,IEA,IEA,IEA,IEA,IEA,IEA,IEA,IEA,IEA,IEA,IEA,IEA,IEA,IEA,IEA,IDA IBA,IEA	ENSBTAG00000053656	FALSE	U2
query_1	TRUE	0.00541161	1342	210	32	0.152381	0.023845	GO:0006397	GO:BP	mRNA processing	18832	2182	GO:0006396, GO:0016071	IEA,IEA,IEA,IEA,IEA,IEA,IEA,IEA,IBA IEA,IBA IEA,IEA,IEA,IEA,IEA,IEA,IEA,IEA,IEA,IEA,IEA,IEA,IEA,IEA,IEA,IEA,IEA,IEA,IEA,IEA,IEA,IDA IBA,IEA	ENSBTAG00000055531	FALSE	U2
query_1	TRUE	0.00541161	1342	210	32	0.152381	0.023845	GO:0006397	GO:BP	mRNA processing	18832	2182	GO:0006396, GO:0016071	IEA,IEA,IEA,IEA,IEA,IEA,IEA,IEA,IBA IEA,IBA IEA,IEA,IEA,IEA,IEA,IEA,IEA,IEA,IEA,IEA,IEA,IEA,IEA,IEA,IEA,IEA,IEA,IEA,IEA,IEA,IEA,IDA IBA,IEA	ENSBTAG00000030314	FALSE	U2
query_1	TRUE	0.00541161	1342	210	32	0.152381	0.023845	GO:0006397	GO:BP	mRNA processing	18832	2182	GO:0006396, GO:0016071	IEA,IEA,IEA,IEA,IEA,IEA,IEA,IEA,IBA IEA,IBA IEA,IEA,IEA,IEA,IEA,IEA,IEA,IEA,IEA,IEA,IEA,IEA,IEA,IEA,IEA,IEA,IEA,IEA,IEA,IEA,IEA,IDA IBA,IEA	ENSBTAG00000049357	FALSE	U2
query_1	TRUE	0.00541161	1342	210	32	0.152381	0.023845	GO:0006397	GO:BP	mRNA processing	18832	2182	GO:0006396, GO:0016071	IEA,IEA,IEA,IEA,IEA,IEA,IEA,IEA,IBA IEA,IBA IEA,IEA,IEA,IEA,IEA,IEA,IEA,IEA,IEA,IEA,IEA,IEA,IEA,IEA,IEA,IEA,IEA,IEA,IEA,IEA,IEA,IDA IBA,IEA	ENSBTAG00000063339	FALSE	U2
query_1	TRUE	0.00541161	1342	210	32	0.152381	0.023845	GO:0006397	GO:BP	mRNA processing	18832	2182	GO:0006396, GO:0016071	IEA,IEA,IEA,IEA,IEA,IEA,IEA,IEA,IBA IEA,IBA IEA,IEA,IEA,IEA,IEA,IEA,IEA,IEA,IEA,IEA,IEA,IEA,IEA,IEA,IEA,IEA,IEA,IEA,IEA,IEA,IEA,IDA IBA,IEA	ENSBTAG00000045620	FALSE	U2
query_1	TRUE	0.00541161	1342	210	32	0.152381	0.023845	GO:0006397	GO:BP	mRNA processing	18832	2182	GO:0006396, GO:0016071	IEA,IEA,IEA,IEA,IEA,IEA,IEA,IEA,IBA IEA,IBA IEA,IEA,IEA,IEA,IEA,IEA,IEA,IEA,IEA,IEA,IEA,IEA,IEA,IEA,IEA,IEA,IEA,IEA,IEA,IEA,IEA,IDA IBA,IEA	ENSBTAG00000064937	FALSE	U2
query_1	TRUE	0.00541161	1342	210	32	0.152381	0.023845	GO:0006397	GO:BP	mRNA processing	18832	2182	GO:0006396, GO:0016071	IEA,IEA,IEA,IEA,IEA,IEA,IEA,IEA,IBA IEA,IBA IEA,IEA,IEA,IEA,IEA,IEA,IEA,IEA,IEA,IEA,IEA,IEA,IEA,IEA,IEA,IEA,IEA,IEA,IEA,IEA,IEA,IDA IBA,IEA	ENSBTAG00000056888	FALSE	U6
query_1	TRUE	0.00541161	1342	210	32	0.152381	0.023845	GO:0006397	GO:BP	mRNA processing	18832	2182	GO:0006396, GO:0016071	IEA,IEA,IEA,IEA,IEA,IEA,IEA,IEA,IBA IEA,IBA IEA,IEA,IEA,IEA,IEA,IEA,IEA,IEA,IEA,IEA,IEA,IEA,IEA,IEA,IEA,IEA,IEA,IEA,IEA,IEA,IEA,IDA IBA,IEA	ENSBTAG00000062497	FALSE	U2
query_1	TRUE	0.00541161	1342	210	32	0.152381	0.023845	GO:0006397	GO:BP	mRNA processing	18832	2182	GO:0006396, GO:0016071	IEA,IEA,IEA,IEA,IEA,IEA,IEA,IEA,IBA IEA,IBA IEA,IEA,IEA,IEA,IEA,IEA,IEA,IEA,IEA,IEA,IEA,IEA,IEA,IEA,IEA,IEA,IEA,IEA,IEA,IEA,IEA,IDA IBA,IEA	ENSBTAG00000064713	FALSE	U2
query_1	TRUE	0.00541161	1342	210	32	0.152381	0.023845	GO:0006397	GO:BP	mRNA processing	18832	2182	GO:0006396, GO:0016071	IEA,IEA,IEA,IEA,IEA,IEA,IEA,IEA,IBA IEA,IBA IEA,IEA,IEA,IEA,IEA,IEA,IEA,IEA,IEA,IEA,IEA,IEA,IEA,IEA,IEA,IEA,IEA,IEA,IEA,IEA,IEA,IDA IBA,IEA	ENSBTAG00000055862	FALSE	U2
query_1	TRUE	0.00541161	1342	210	32	0.152381	0.023845	GO:0006397	GO:BP	mRNA processing	18832	2182	GO:0006396, GO:0016071	IEA,IEA,IEA,IEA,IEA,IEA,IEA,IEA,IBA IEA,IBA IEA,IEA,IEA,IEA,IEA,IEA,IEA,IEA,IEA,IEA,IEA,IEA,IEA,IEA,IEA,IEA,IEA,IEA,IEA,IEA,IEA,IDA IBA,IEA	ENSBTAG00000061816	FALSE	U2
query_1	TRUE	0.00541161	1342	210	32	0.152381	0.023845	GO:0006397	GO:BP	mRNA processing	18832	2182	GO:0006396, GO:0016071	IEA,IEA,IEA,IEA,IEA,IEA,IEA,IEA,IBA IEA,IBA IEA,IEA,IEA,IEA,IEA,IEA,IEA,IEA,IEA,IEA,IEA,IEA,IEA,IEA,IEA,IEA,IEA,IEA,IEA,IEA,IEA,IDA IBA,IEA	ENSBTAG00000068117	FALSE	U2
query_1	TRUE	0.00541161	1342	210	32	0.152381	0.023845	GO:0006397	GO:BP	mRNA processing	18832	2182	GO:0006396, GO:0016071	IEA,IEA,IEA,IEA,IEA,IEA,IEA,IEA,IBA IEA,IBA IEA,IEA,IEA,IEA,IEA,IEA,IEA,IEA,IEA,IEA,IEA,IEA,IEA,IEA,IEA,IEA,IEA,IEA,IEA,IEA,IEA,IDA IBA,IEA	ENSBTAG00000059700	FALSE	U2
query_1	TRUE	0.00541161	1342	210	32	0.152381	0.023845	GO:0006397	GO:BP	mRNA processing	18832	2182	GO:0006396, GO:0016071	IEA,IEA,IEA,IEA,IEA,IEA,IEA,IEA,IBA IEA,IBA IEA,IEA,IEA,IEA,IEA,IEA,IEA,IEA,IEA,IEA,IEA,IEA,IEA,IEA,IEA,IEA,IEA,IEA,IEA,IEA,IEA,IDA IBA,IEA	ENSBTAG00000057150	FALSE	U2
query_1	TRUE	0.00541161	1342	210	32	0.152381	0.023845	GO:0006397	GO:BP	mRNA processing	18832	2182	GO:0006396, GO:0016071	IEA,IEA,IEA,IEA,IEA,IEA,IEA,IEA,IBA IEA,IBA IEA,IEA,IEA,IEA,IEA,IEA,IEA,IEA,IEA,IEA,IEA,IEA,IEA,IEA,IEA,IEA,IEA,IEA,IEA,IEA,IEA,IDA IBA,IEA	ENSBTAG00000063603	FALSE	U2
query_1	TRUE	0.00541161	1342	210	32	0.152381	0.023845	GO:0006397	GO:BP	mRNA processing	18832	2182	GO:0006396, GO:0016071	IEA,IEA,IEA,IEA,IEA,IEA,IEA,IEA,IBA IEA,IBA IEA,IEA,IEA,IEA,IEA,IEA,IEA,IEA,IEA,IEA,IEA,IEA,IEA,IEA,IEA,IEA,IEA,IEA,IEA,IEA,IEA,IDA IBA,IEA	ENSBTAG00000068321	FALSE	U2
query_1	TRUE	0.00541161	1342	210	32	0.152381	0.023845	GO:0006397	GO:BP	mRNA processing	18832	2182	GO:0006396, GO:0016071	IEA,IEA,IEA,IEA,IEA,IEA,IEA,IEA,IBA IEA,IBA IEA,IEA,IEA,IEA,IEA,IEA,IEA,IEA,IEA,IEA,IEA,IEA,IEA,IEA,IEA,IEA,IEA,IEA,IEA,IEA,IEA,IDA IBA,IEA	ENSBTAG00000060488	FALSE	U2
query_1	TRUE	0.00541161	1342	210	32	0.152381	0.023845	GO:0006397	GO:BP	mRNA processing	18832	2182	GO:0006396, GO:0016071	IEA,IEA,IEA,IEA,IEA,IEA,IEA,IEA,IBA IEA,IBA IEA,IEA,IEA,IEA,IEA,IEA,IEA,IEA,IEA,IEA,IEA,IEA,IEA,IEA,IEA,IEA,IEA,IEA,IEA,IEA,IEA,IDA IBA,IEA	ENSBTAG00000060532	FALSE	RBM15
query_1	TRUE	0.00541161	1342	210	32	0.152381	0.023845	GO:0006397	GO:BP	mRNA processing	18832	2182	GO:0006396, GO:0016071	IEA,IEA,IEA,IEA,IEA,IEA,IEA,IEA,IBA IEA,IBA IEA,IEA,IEA,IEA,IEA,IEA,IEA,IEA,IEA,IEA,IEA,IEA,IEA,IEA,IEA,IEA,IEA,IEA,IEA,IEA,IEA,IDA IBA,IEA	ENSBTAG00000042091	FALSE	U6
query_1	TRUE	0.00541161	3639	210	65	0.309524	0.0178621	GO:0044085	GO:BP	cellular component biogenesis	18832	11271	GO:0071840	IEA,IEA,IEA,IMP,IMP IBA,IEA,IEA,IEA,IBA IEA,IEA,IEA,IEA,IEA,IEA,IEA,IBA IEA,IEA,IEA,IEA,IEA,IEA,IEA,IBA,IEA,IBA IEA,ISS IEA,IEA,ISS IBA IEA,IEA,IEA,IEA,IEA,IBA,IEA,IBA IEA,IEA,IEA,IEA,IEA,IEA,IEA,IEA,IEA,IEA,IEA,IEA,IEA,IEA,IEA,IEA,IEA,IEA,IEA,IEA,IEA,IBA IEA,IMP,IEA,IEA,IEA,IEA,IEA,IEA,IEA,IDA IEA	ENSBTAG00000007173	FALSE	PDGFRA
query_1	TRUE	0.00541161	3639	210	65	0.309524	0.0178621	GO:0044085	GO:BP	cellular component biogenesis	18832	11271	GO:0071840	IEA,IEA,IEA,IMP,IMP IBA,IEA,IEA,IEA,IBA IEA,IEA,IEA,IEA,IEA,IEA,IEA,IBA IEA,IEA,IEA,IEA,IEA,IEA,IEA,IBA,IEA,IBA IEA,ISS IEA,IEA,ISS IBA IEA,IEA,IEA,IEA,IEA,IBA,IEA,IBA IEA,IEA,IEA,IEA,IEA,IEA,IEA,IEA,IEA,IEA,IEA,IEA,IEA,IEA,IEA,IEA,IEA,IEA,IEA,IEA,IEA,IBA IEA,IMP,IEA,IEA,IEA,IEA,IEA,IEA,IEA,IDA IEA	ENSBTAG00000060229	FALSE	U6
query_1	TRUE	0.00541161	3639	210	65	0.309524	0.0178621	GO:0044085	GO:BP	cellular component biogenesis	18832	11271	GO:0071840	IEA,IEA,IEA,IMP,IMP IBA,IEA,IEA,IEA,IBA IEA,IEA,IEA,IEA,IEA,IEA,IEA,IBA IEA,IEA,IEA,IEA,IEA,IEA,IEA,IBA,IEA,IBA IEA,ISS IEA,IEA,ISS IBA IEA,IEA,IEA,IEA,IEA,IBA,IEA,IBA IEA,IEA,IEA,IEA,IEA,IEA,IEA,IEA,IEA,IEA,IEA,IEA,IEA,IEA,IEA,IEA,IEA,IEA,IEA,IEA,IEA,IBA IEA,IMP,IEA,IEA,IEA,IEA,IEA,IEA,IEA,IDA IEA	ENSBTAG00000057059	FALSE	U6
query_1	TRUE	0.00541161	3639	210	65	0.309524	0.0178621	GO:0044085	GO:BP	cellular component biogenesis	18832	11271	GO:0071840	IEA,IEA,IEA,IMP,IMP IBA,IEA,IEA,IEA,IBA IEA,IEA,IEA,IEA,IEA,IEA,IEA,IBA IEA,IEA,IEA,IEA,IEA,IEA,IEA,IBA,IEA,IBA IEA,ISS IEA,IEA,ISS IBA IEA,IEA,IEA,IEA,IEA,IBA,IEA,IBA IEA,IEA,IEA,IEA,IEA,IEA,IEA,IEA,IEA,IEA,IEA,IEA,IEA,IEA,IEA,IEA,IEA,IEA,IEA,IEA,IEA,IBA IEA,IMP,IEA,IEA,IEA,IEA,IEA,IEA,IEA,IDA IEA	ENSBTAG00000004059	FALSE	SOAT1
query_1	TRUE	0.00541161	3639	210	65	0.309524	0.0178621	GO:0044085	GO:BP	cellular component biogenesis	18832	11271	GO:0071840	IEA,IEA,IEA,IMP,IMP IBA,IEA,IEA,IEA,IBA IEA,IEA,IEA,IEA,IEA,IEA,IEA,IBA IEA,IEA,IEA,IEA,IEA,IEA,IEA,IBA,IEA,IBA IEA,ISS IEA,IEA,ISS IBA IEA,IEA,IEA,IEA,IEA,IBA,IEA,IBA IEA,IEA,IEA,IEA,IEA,IEA,IEA,IEA,IEA,IEA,IEA,IEA,IEA,IEA,IEA,IEA,IEA,IEA,IEA,IEA,IEA,IBA IEA,IMP,IEA,IEA,IEA,IEA,IEA,IEA,IEA,IDA IEA	ENSBTAG00000002407	FALSE	TDRD5
query_1	TRUE	0.00541161	3639	210	65	0.309524	0.0178621	GO:0044085	GO:BP	cellular component biogenesis	18832	11271	GO:0071840	IEA,IEA,IEA,IMP,IMP IBA,IEA,IEA,IEA,IBA IEA,IEA,IEA,IEA,IEA,IEA,IEA,IBA IEA,IEA,IEA,IEA,IEA,IEA,IEA,IBA,IEA,IBA IEA,ISS IEA,IEA,ISS IBA IEA,IEA,IEA,IEA,IEA,IBA,IEA,IBA IEA,IEA,IEA,IEA,IEA,IEA,IEA,IEA,IEA,IEA,IEA,IEA,IEA,IEA,IEA,IEA,IEA,IEA,IEA,IEA,IEA,IBA IEA,IMP,IEA,IEA,IEA,IEA,IEA,IEA,IEA,IDA IEA	ENSBTAG00000008082	FALSE	CEP350
query_1	TRUE	0.00541161	3639	210	65	0.309524	0.0178621	GO:0044085	GO:BP	cellular component biogenesis	18832	11271	GO:0071840	IEA,IEA,IEA,IMP,IMP IBA,IEA,IEA,IEA,IBA IEA,IEA,IEA,IEA,IEA,IEA,IEA,IBA IEA,IEA,IEA,IEA,IEA,IEA,IEA,IBA,IEA,IBA IEA,ISS IEA,IEA,ISS IBA IEA,IEA,IEA,IEA,IEA,IBA,IEA,IBA IEA,IEA,IEA,IEA,IEA,IEA,IEA,IEA,IEA,IEA,IEA,IEA,IEA,IEA,IEA,IEA,IEA,IEA,IEA,IEA,IEA,IBA IEA,IMP,IEA,IEA,IEA,IEA,IEA,IEA,IEA,IDA IEA	ENSBTAG00000014191	FALSE	QSOX1
query_1	TRUE	0.00541161	3639	210	65	0.309524	0.0178621	GO:0044085	GO:BP	cellular component biogenesis	18832	11271	GO:0071840	IEA,IEA,IEA,IMP,IMP IBA,IEA,IEA,IEA,IBA IEA,IEA,IEA,IEA,IEA,IEA,IEA,IBA IEA,IEA,IEA,IEA,IEA,IEA,IEA,IBA,IEA,IBA IEA,ISS IEA,IEA,ISS IBA IEA,IEA,IEA,IEA,IEA,IBA,IEA,IBA IEA,IEA,IEA,IEA,IEA,IEA,IEA,IEA,IEA,IEA,IEA,IEA,IEA,IEA,IEA,IEA,IEA,IEA,IEA,IEA,IEA,IBA IEA,IMP,IEA,IEA,IEA,IEA,IEA,IEA,IEA,IDA IEA	ENSBTAG00000067328	FALSE	U6
query_1	TRUE	0.00541161	3639	210	65	0.309524	0.0178621	GO:0044085	GO:BP	cellular component biogenesis	18832	11271	GO:0071840	IEA,IEA,IEA,IMP,IMP IBA,IEA,IEA,IEA,IBA IEA,IEA,IEA,IEA,IEA,IEA,IEA,IBA IEA,IEA,IEA,IEA,IEA,IEA,IEA,IBA,IEA,IBA IEA,ISS IEA,IEA,ISS IBA IEA,IEA,IEA,IEA,IEA,IBA,IEA,IBA IEA,IEA,IEA,IEA,IEA,IEA,IEA,IEA,IEA,IEA,IEA,IEA,IEA,IEA,IEA,IEA,IEA,IEA,IEA,IEA,IEA,IBA IEA,IMP,IEA,IEA,IEA,IEA,IEA,IEA,IEA,IDA IEA	ENSBTAG00000021956	FALSE	ISCA2
query_1	TRUE	0.00541161	3639	210	65	0.309524	0.0178621	GO:0044085	GO:BP	cellular component biogenesis	18832	11271	GO:0071840	IEA,IEA,IEA,IMP,IMP IBA,IEA,IEA,IEA,IBA IEA,IEA,IEA,IEA,IEA,IEA,IEA,IBA IEA,IEA,IEA,IEA,IEA,IEA,IEA,IBA,IEA,IBA IEA,ISS IEA,IEA,ISS IBA IEA,IEA,IEA,IEA,IEA,IBA,IEA,IBA IEA,IEA,IEA,IEA,IEA,IEA,IEA,IEA,IEA,IEA,IEA,IEA,IEA,IEA,IEA,IEA,IEA,IEA,IEA,IEA,IEA,IBA IEA,IMP,IEA,IEA,IEA,IEA,IEA,IEA,IEA,IDA IEA	ENSBTAG00000020381	FALSE	FCF1
query_1	TRUE	0.00541161	3639	210	65	0.309524	0.0178621	GO:0044085	GO:BP	cellular component biogenesis	18832	11271	GO:0071840	IEA,IEA,IEA,IMP,IMP IBA,IEA,IEA,IEA,IBA IEA,IEA,IEA,IEA,IEA,IEA,IEA,IBA IEA,IEA,IEA,IEA,IEA,IEA,IEA,IBA,IEA,IBA IEA,ISS IEA,IEA,ISS IBA IEA,IEA,IEA,IEA,IEA,IBA,IEA,IBA IEA,IEA,IEA,IEA,IEA,IEA,IEA,IEA,IEA,IEA,IEA,IEA,IEA,IEA,IEA,IEA,IEA,IEA,IEA,IEA,IEA,IBA IEA,IMP,IEA,IEA,IEA,IEA,IEA,IEA,IEA,IDA IEA	ENSBTAG00000043732	FALSE	U2
query_1	TRUE	0.00541161	3639	210	65	0.309524	0.0178621	GO:0044085	GO:BP	cellular component biogenesis	18832	11271	GO:0071840	IEA,IEA,IEA,IMP,IMP IBA,IEA,IEA,IEA,IBA IEA,IEA,IEA,IEA,IEA,IEA,IEA,IBA IEA,IEA,IEA,IEA,IEA,IEA,IEA,IBA,IEA,IBA IEA,ISS IEA,IEA,ISS IBA IEA,IEA,IEA,IEA,IEA,IBA,IEA,IBA IEA,IEA,IEA,IEA,IEA,IEA,IEA,IEA,IEA,IEA,IEA,IEA,IEA,IEA,IEA,IEA,IEA,IEA,IEA,IEA,IEA,IBA IEA,IMP,IEA,IEA,IEA,IEA,IEA,IEA,IEA,IDA IEA	ENSBTAG00000019279	FALSE	MLH3
query_1	TRUE	0.00541161	3639	210	65	0.309524	0.0178621	GO:0044085	GO:BP	cellular component biogenesis	18832	11271	GO:0071840	IEA,IEA,IEA,IMP,IMP IBA,IEA,IEA,IEA,IBA IEA,IEA,IEA,IEA,IEA,IEA,IEA,IBA IEA,IEA,IEA,IEA,IEA,IEA,IEA,IBA,IEA,IBA IEA,ISS IEA,IEA,ISS IBA IEA,IEA,IEA,IEA,IEA,IBA,IEA,IBA IEA,IEA,IEA,IEA,IEA,IEA,IEA,IEA,IEA,IEA,IEA,IEA,IEA,IEA,IEA,IEA,IEA,IEA,IEA,IEA,IEA,IBA IEA,IMP,IEA,IEA,IEA,IEA,IEA,IEA,IEA,IDA IEA	ENSBTAG00000011657	FALSE
query_1	TRUE	0.00541161	3639	210	65	0.309524	0.0178621	GO:0044085	GO:BP	cellular component biogenesis	18832	11271	GO:0071840	IEA,IEA,IEA,IMP,IMP IBA,IEA,IEA,IEA,IBA IEA,IEA,IEA,IEA,IEA,IEA,IEA,IBA IEA,IEA,IEA,IEA,IEA,IEA,IEA,IBA,IEA,IBA IEA,ISS IEA,IEA,ISS IBA IEA,IEA,IEA,IEA,IEA,IBA,IEA,IBA IEA,IEA,IEA,IEA,IEA,IEA,IEA,IEA,IEA,IEA,IEA,IEA,IEA,IEA,IEA,IEA,IEA,IEA,IEA,IEA,IEA,IBA IEA,IMP,IEA,IEA,IEA,IEA,IEA,IEA,IEA,IDA IEA	ENSBTAG00000066520	FALSE	U6
query_1	TRUE	0.00541161	3639	210	65	0.309524	0.0178621	GO:0044085	GO:BP	cellular component biogenesis	18832	11271	GO:0071840	IEA,IEA,IEA,IMP,IMP IBA,IEA,IEA,IEA,IBA IEA,IEA,IEA,IEA,IEA,IEA,IEA,IBA IEA,IEA,IEA,IEA,IEA,IEA,IEA,IBA,IEA,IBA IEA,ISS IEA,IEA,ISS IBA IEA,IEA,IEA,IEA,IEA,IBA,IEA,IBA IEA,IEA,IEA,IEA,IEA,IEA,IEA,IEA,IEA,IEA,IEA,IEA,IEA,IEA,IEA,IEA,IEA,IEA,IEA,IEA,IEA,IBA IEA,IMP,IEA,IEA,IEA,IEA,IEA,IEA,IEA,IDA IEA	ENSBTAG00000020679	FALSE	CNTN1
query_1	TRUE	0.00541161	3639	210	65	0.309524	0.0178621	GO:0044085	GO:BP	cellular component biogenesis	18832	11271	GO:0071840	IEA,IEA,IEA,IMP,IMP IBA,IEA,IEA,IEA,IBA IEA,IEA,IEA,IEA,IEA,IEA,IEA,IBA IEA,IEA,IEA,IEA,IEA,IEA,IEA,IBA,IEA,IBA IEA,ISS IEA,IEA,ISS IBA IEA,IEA,IEA,IEA,IEA,IBA,IEA,IBA IEA,IEA,IEA,IEA,IEA,IEA,IEA,IEA,IEA,IEA,IEA,IEA,IEA,IEA,IEA,IEA,IEA,IEA,IEA,IEA,IEA,IBA IEA,IMP,IEA,IEA,IEA,IEA,IEA,IEA,IEA,IDA IEA	ENSBTAG00000044100	FALSE	HEATR1
query_1	TRUE	0.00541161	3639	210	65	0.309524	0.0178621	GO:0044085	GO:BP	cellular component biogenesis	18832	11271	GO:0071840	IEA,IEA,IEA,IMP,IMP IBA,IEA,IEA,IEA,IBA IEA,IEA,IEA,IEA,IEA,IEA,IEA,IBA IEA,IEA,IEA,IEA,IEA,IEA,IEA,IBA,IEA,IBA IEA,ISS IEA,IEA,ISS IBA IEA,IEA,IEA,IEA,IEA,IBA,IEA,IBA IEA,IEA,IEA,IEA,IEA,IEA,IEA,IEA,IEA,IEA,IEA,IEA,IEA,IEA,IEA,IEA,IEA,IEA,IEA,IEA,IEA,IBA IEA,IMP,IEA,IEA,IEA,IEA,IEA,IEA,IEA,IDA IEA	ENSBTAG00000009696	FALSE	ACTN2
query_1	TRUE	0.00541161	3639	210	65	0.309524	0.0178621	GO:0044085	GO:BP	cellular component biogenesis	18832	11271	GO:0071840	IEA,IEA,IEA,IMP,IMP IBA,IEA,IEA,IEA,IBA IEA,IEA,IEA,IEA,IEA,IEA,IEA,IBA IEA,IEA,IEA,IEA,IEA,IEA,IEA,IBA,IEA,IBA IEA,ISS IEA,IEA,ISS IBA IEA,IEA,IEA,IEA,IEA,IBA,IEA,IBA IEA,IEA,IEA,IEA,IEA,IEA,IEA,IEA,IEA,IEA,IEA,IEA,IEA,IEA,IEA,IEA,IEA,IEA,IEA,IEA,IEA,IBA IEA,IMP,IEA,IEA,IEA,IEA,IEA,IEA,IEA,IDA IEA	ENSBTAG00000059298	FALSE	U6
query_1	TRUE	0.00541161	3639	210	65	0.309524	0.0178621	GO:0044085	GO:BP	cellular component biogenesis	18832	11271	GO:0071840	IEA,IEA,IEA,IMP,IMP IBA,IEA,IEA,IEA,IBA IEA,IEA,IEA,IEA,IEA,IEA,IEA,IBA IEA,IEA,IEA,IEA,IEA,IEA,IEA,IBA,IEA,IBA IEA,ISS IEA,IEA,ISS IBA IEA,IEA,IEA,IEA,IEA,IBA,IEA,IBA IEA,IEA,IEA,IEA,IEA,IEA,IEA,IEA,IEA,IEA,IEA,IEA,IEA,IEA,IEA,IEA,IEA,IEA,IEA,IEA,IEA,IBA IEA,IMP,IEA,IEA,IEA,IEA,IEA,IEA,IEA,IDA IEA	ENSBTAG00000020801	FALSE	CYRIB
query_1	TRUE	0.00541161	3639	210	65	0.309524	0.0178621	GO:0044085	GO:BP	cellular component biogenesis	18832	11271	GO:0071840	IEA,IEA,IEA,IMP,IMP IBA,IEA,IEA,IEA,IBA IEA,IEA,IEA,IEA,IEA,IEA,IEA,IBA IEA,IEA,IEA,IEA,IEA,IEA,IEA,IBA,IEA,IBA IEA,ISS IEA,IEA,ISS IBA IEA,IEA,IEA,IEA,IEA,IBA,IEA,IBA IEA,IEA,IEA,IEA,IEA,IEA,IEA,IEA,IEA,IEA,IEA,IEA,IEA,IEA,IEA,IEA,IEA,IEA,IEA,IEA,IEA,IBA IEA,IMP,IEA,IEA,IEA,IEA,IEA,IEA,IEA,IDA IEA	ENSBTAG00000045131	FALSE	U6
query_1	TRUE	0.00541161	3639	210	65	0.309524	0.0178621	GO:0044085	GO:BP	cellular component biogenesis	18832	11271	GO:0071840	IEA,IEA,IEA,IMP,IMP IBA,IEA,IEA,IEA,IBA IEA,IEA,IEA,IEA,IEA,IEA,IEA,IBA IEA,IEA,IEA,IEA,IEA,IEA,IEA,IBA,IEA,IBA IEA,ISS IEA,IEA,ISS IBA IEA,IEA,IEA,IEA,IEA,IBA,IEA,IBA IEA,IEA,IEA,IEA,IEA,IEA,IEA,IEA,IEA,IEA,IEA,IEA,IEA,IEA,IEA,IEA,IEA,IEA,IEA,IEA,IEA,IBA IEA,IMP,IEA,IEA,IEA,IEA,IEA,IEA,IEA,IDA IEA	ENSBTAG00000003185	FALSE	ASAP1
query_1	TRUE	0.00541161	3639	210	65	0.309524	0.0178621	GO:0044085	GO:BP	cellular component biogenesis	18832	11271	GO:0071840	IEA,IEA,IEA,IMP,IMP IBA,IEA,IEA,IEA,IBA IEA,IEA,IEA,IEA,IEA,IEA,IEA,IBA IEA,IEA,IEA,IEA,IEA,IEA,IEA,IBA,IEA,IBA IEA,ISS IEA,IEA,ISS IBA IEA,IEA,IEA,IEA,IEA,IBA,IEA,IBA IEA,IEA,IEA,IEA,IEA,IEA,IEA,IEA,IEA,IEA,IEA,IEA,IEA,IEA,IEA,IEA,IEA,IEA,IEA,IEA,IEA,IBA IEA,IMP,IEA,IEA,IEA,IEA,IEA,IEA,IEA,IDA IEA	ENSBTAG00000020667	FALSE	KCNQ3
query_1	TRUE	0.00541161	3639	210	65	0.309524	0.0178621	GO:0044085	GO:BP	cellular component biogenesis	18832	11271	GO:0071840	IEA,IEA,IEA,IMP,IMP IBA,IEA,IEA,IEA,IBA IEA,IEA,IEA,IEA,IEA,IEA,IEA,IBA IEA,IEA,IEA,IEA,IEA,IEA,IEA,IBA,IEA,IBA IEA,ISS IEA,IEA,ISS IBA IEA,IEA,IEA,IEA,IEA,IBA,IEA,IBA IEA,IEA,IEA,IEA,IEA,IEA,IEA,IEA,IEA,IEA,IEA,IEA,IEA,IEA,IEA,IEA,IEA,IEA,IEA,IEA,IEA,IBA IEA,IMP,IEA,IEA,IEA,IEA,IEA,IEA,IEA,IDA IEA	ENSBTAG00000003838	FALSE
query_1	TRUE	0.00541161	3639	210	65	0.309524	0.0178621	GO:0044085	GO:BP	cellular component biogenesis	18832	11271	GO:0071840	IEA,IEA,IEA,IMP,IMP IBA,IEA,IEA,IEA,IBA IEA,IEA,IEA,IEA,IEA,IEA,IEA,IBA IEA,IEA,IEA,IEA,IEA,IEA,IEA,IBA,IEA,IBA IEA,ISS IEA,IEA,ISS IBA IEA,IEA,IEA,IEA,IEA,IBA,IEA,IBA IEA,IEA,IEA,IEA,IEA,IEA,IEA,IEA,IEA,IEA,IEA,IEA,IEA,IEA,IEA,IEA,IEA,IEA,IEA,IEA,IEA,IBA IEA,IMP,IEA,IEA,IEA,IEA,IEA,IEA,IEA,IDA IEA	ENSBTAG00000042797	FALSE	U6
query_1	TRUE	0.00541161	3639	210	65	0.309524	0.0178621	GO:0044085	GO:BP	cellular component biogenesis	18832	11271	GO:0071840	IEA,IEA,IEA,IMP,IMP IBA,IEA,IEA,IEA,IBA IEA,IEA,IEA,IEA,IEA,IEA,IEA,IBA IEA,IEA,IEA,IEA,IEA,IEA,IEA,IBA,IEA,IBA IEA,ISS IEA,IEA,ISS IBA IEA,IEA,IEA,IEA,IEA,IBA,IEA,IBA IEA,IEA,IEA,IEA,IEA,IEA,IEA,IEA,IEA,IEA,IEA,IEA,IEA,IEA,IEA,IEA,IEA,IEA,IEA,IEA,IEA,IBA IEA,IMP,IEA,IEA,IEA,IEA,IEA,IEA,IEA,IDA IEA	ENSBTAG00000030347	FALSE	TUBG2
query_1	TRUE	0.00541161	3639	210	65	0.309524	0.0178621	GO:0044085	GO:BP	cellular component biogenesis	18832	11271	GO:0071840	IEA,IEA,IEA,IMP,IMP IBA,IEA,IEA,IEA,IBA IEA,IEA,IEA,IEA,IEA,IEA,IEA,IBA IEA,IEA,IEA,IEA,IEA,IEA,IEA,IBA,IEA,IBA IEA,ISS IEA,IEA,ISS IBA IEA,IEA,IEA,IEA,IEA,IBA,IEA,IBA IEA,IEA,IEA,IEA,IEA,IEA,IEA,IEA,IEA,IEA,IEA,IEA,IEA,IEA,IEA,IEA,IEA,IEA,IEA,IEA,IEA,IBA IEA,IMP,IEA,IEA,IEA,IEA,IEA,IEA,IEA,IDA IEA	ENSBTAG00000019903	FALSE	RAMP2
query_1	TRUE	0.00541161	3639	210	65	0.309524	0.0178621	GO:0044085	GO:BP	cellular component biogenesis	18832	11271	GO:0071840	IEA,IEA,IEA,IMP,IMP IBA,IEA,IEA,IEA,IBA IEA,IEA,IEA,IEA,IEA,IEA,IEA,IBA IEA,IEA,IEA,IEA,IEA,IEA,IEA,IBA,IEA,IBA IEA,ISS IEA,IEA,ISS IBA IEA,IEA,IEA,IEA,IEA,IBA,IEA,IBA IEA,IEA,IEA,IEA,IEA,IEA,IEA,IEA,IEA,IEA,IEA,IEA,IEA,IEA,IEA,IEA,IEA,IEA,IEA,IEA,IEA,IBA IEA,IMP,IEA,IEA,IEA,IEA,IEA,IEA,IEA,IDA IEA	ENSBTAG00000019911	FALSE	COA3
query_1	TRUE	0.00541161	3639	210	65	0.309524	0.0178621	GO:0044085	GO:BP	cellular component biogenesis	18832	11271	GO:0071840	IEA,IEA,IEA,IMP,IMP IBA,IEA,IEA,IEA,IBA IEA,IEA,IEA,IEA,IEA,IEA,IEA,IBA IEA,IEA,IEA,IEA,IEA,IEA,IEA,IBA,IEA,IBA IEA,ISS IEA,IEA,ISS IBA IEA,IEA,IEA,IEA,IEA,IBA,IEA,IBA IEA,IEA,IEA,IEA,IEA,IEA,IEA,IEA,IEA,IEA,IEA,IEA,IEA,IEA,IEA,IEA,IEA,IEA,IEA,IEA,IEA,IBA IEA,IMP,IEA,IEA,IEA,IEA,IEA,IEA,IEA,IDA IEA	ENSBTAG00000019914	FALSE	BECN1
query_1	TRUE	0.00541161	3639	210	65	0.309524	0.0178621	GO:0044085	GO:BP	cellular component biogenesis	18832	11271	GO:0071840	IEA,IEA,IEA,IMP,IMP IBA,IEA,IEA,IEA,IBA IEA,IEA,IEA,IEA,IEA,IEA,IEA,IBA IEA,IEA,IEA,IEA,IEA,IEA,IEA,IBA,IEA,IBA IEA,ISS IEA,IEA,ISS IBA IEA,IEA,IEA,IEA,IEA,IBA,IEA,IBA IEA,IEA,IEA,IEA,IEA,IEA,IEA,IEA,IEA,IEA,IEA,IEA,IEA,IEA,IEA,IEA,IEA,IEA,IEA,IEA,IEA,IBA IEA,IMP,IEA,IEA,IEA,IEA,IEA,IEA,IEA,IDA IEA	ENSBTAG00000017685	FALSE	JUP
query_1	TRUE	0.00541161	3639	210	65	0.309524	0.0178621	GO:0044085	GO:BP	cellular component biogenesis	18832	11271	GO:0071840	IEA,IEA,IEA,IMP,IMP IBA,IEA,IEA,IEA,IBA IEA,IEA,IEA,IEA,IEA,IEA,IEA,IBA IEA,IEA,IEA,IEA,IEA,IEA,IEA,IBA,IEA,IBA IEA,ISS IEA,IEA,ISS IBA IEA,IEA,IEA,IEA,IEA,IBA,IEA,IBA IEA,IEA,IEA,IEA,IEA,IEA,IEA,IEA,IEA,IEA,IEA,IEA,IEA,IEA,IEA,IEA,IEA,IEA,IEA,IEA,IEA,IBA IEA,IMP,IEA,IEA,IEA,IEA,IEA,IEA,IEA,IDA IEA	ENSBTAG00000011454	FALSE	FKBP10
query_1	TRUE	0.00541161	3639	210	65	0.309524	0.0178621	GO:0044085	GO:BP	cellular component biogenesis	18832	11271	GO:0071840	IEA,IEA,IEA,IMP,IMP IBA,IEA,IEA,IEA,IBA IEA,IEA,IEA,IEA,IEA,IEA,IEA,IBA IEA,IEA,IEA,IEA,IEA,IEA,IEA,IBA,IEA,IBA IEA,ISS IEA,IEA,ISS IBA IEA,IEA,IEA,IEA,IEA,IBA,IEA,IBA IEA,IEA,IEA,IEA,IEA,IEA,IEA,IEA,IEA,IEA,IEA,IEA,IEA,IEA,IEA,IEA,IEA,IEA,IEA,IEA,IEA,IBA IEA,IMP,IEA,IEA,IEA,IEA,IEA,IEA,IEA,IDA IEA	ENSBTAG00000013698	FALSE	ODAD4
query_1	TRUE	0.00541161	3639	210	65	0.309524	0.0178621	GO:0044085	GO:BP	cellular component biogenesis	18832	11271	GO:0071840	IEA,IEA,IEA,IMP,IMP IBA,IEA,IEA,IEA,IBA IEA,IEA,IEA,IEA,IEA,IEA,IEA,IBA IEA,IEA,IEA,IEA,IEA,IEA,IEA,IBA,IEA,IBA IEA,ISS IEA,IEA,ISS IBA IEA,IEA,IEA,IEA,IEA,IBA,IEA,IBA IEA,IEA,IEA,IEA,IEA,IEA,IEA,IEA,IEA,IEA,IEA,IEA,IEA,IEA,IEA,IEA,IEA,IEA,IEA,IEA,IEA,IBA IEA,IMP,IEA,IEA,IEA,IEA,IEA,IEA,IEA,IDA IEA	ENSBTAG00000044019	FALSE	KAT2A
query_1	TRUE	0.00541161	3639	210	65	0.309524	0.0178621	GO:0044085	GO:BP	cellular component biogenesis	18832	11271	GO:0071840	IEA,IEA,IEA,IMP,IMP IBA,IEA,IEA,IEA,IBA IEA,IEA,IEA,IEA,IEA,IEA,IEA,IBA IEA,IEA,IEA,IEA,IEA,IEA,IEA,IBA,IEA,IBA IEA,ISS IEA,IEA,ISS IBA IEA,IEA,IEA,IEA,IEA,IBA,IEA,IBA IEA,IEA,IEA,IEA,IEA,IEA,IEA,IEA,IEA,IEA,IEA,IEA,IEA,IEA,IEA,IEA,IEA,IEA,IEA,IEA,IEA,IBA IEA,IMP,IEA,IEA,IEA,IEA,IEA,IEA,IEA,IDA IEA	ENSBTAG00000049300	FALSE	AARSD1
query_1	TRUE	0.00541161	3639	210	65	0.309524	0.0178621	GO:0044085	GO:BP	cellular component biogenesis	18832	11271	GO:0071840	IEA,IEA,IEA,IMP,IMP IBA,IEA,IEA,IEA,IBA IEA,IEA,IEA,IEA,IEA,IEA,IEA,IBA IEA,IEA,IEA,IEA,IEA,IEA,IEA,IBA,IEA,IBA IEA,ISS IEA,IEA,ISS IBA IEA,IEA,IEA,IEA,IEA,IBA,IEA,IBA IEA,IEA,IEA,IEA,IEA,IEA,IEA,IEA,IEA,IEA,IEA,IEA,IEA,IEA,IEA,IEA,IEA,IEA,IEA,IEA,IEA,IBA IEA,IMP,IEA,IEA,IEA,IEA,IEA,IEA,IEA,IDA IEA	ENSBTAG00000017441	FALSE	RPL27
query_1	TRUE	0.00541161	3639	210	65	0.309524	0.0178621	GO:0044085	GO:BP	cellular component biogenesis	18832	11271	GO:0071840	IEA,IEA,IEA,IMP,IMP IBA,IEA,IEA,IEA,IBA IEA,IEA,IEA,IEA,IEA,IEA,IEA,IBA IEA,IEA,IEA,IEA,IEA,IEA,IEA,IBA,IEA,IBA IEA,ISS IEA,IEA,ISS IBA IEA,IEA,IEA,IEA,IEA,IBA,IEA,IBA IEA,IEA,IEA,IEA,IEA,IEA,IEA,IEA,IEA,IEA,IEA,IEA,IEA,IEA,IEA,IEA,IEA,IEA,IEA,IEA,IEA,IBA IEA,IMP,IEA,IEA,IEA,IEA,IEA,IEA,IEA,IDA IEA	ENSBTAG00000049347	FALSE
query_1	TRUE	0.00541161	3639	210	65	0.309524	0.0178621	GO:0044085	GO:BP	cellular component biogenesis	18832	11271	GO:0071840	IEA,IEA,IEA,IMP,IMP IBA,IEA,IEA,IEA,IBA IEA,IEA,IEA,IEA,IEA,IEA,IEA,IBA IEA,IEA,IEA,IEA,IEA,IEA,IEA,IBA,IEA,IBA IEA,ISS IEA,IEA,ISS IBA IEA,IEA,IEA,IEA,IEA,IBA,IEA,IBA IEA,IEA,IEA,IEA,IEA,IEA,IEA,IEA,IEA,IEA,IEA,IEA,IEA,IEA,IEA,IEA,IEA,IEA,IEA,IEA,IEA,IBA IEA,IMP,IEA,IEA,IEA,IEA,IEA,IEA,IEA,IDA IEA	ENSBTAG00000052414	FALSE	HAP1
query_1	TRUE	0.00541161	3639	210	65	0.309524	0.0178621	GO:0044085	GO:BP	cellular component biogenesis	18832	11271	GO:0071840	IEA,IEA,IEA,IMP,IMP IBA,IEA,IEA,IEA,IBA IEA,IEA,IEA,IEA,IEA,IEA,IEA,IBA IEA,IEA,IEA,IEA,IEA,IEA,IEA,IBA,IEA,IBA IEA,ISS IEA,IEA,ISS IBA IEA,IEA,IEA,IEA,IEA,IBA,IEA,IBA IEA,IEA,IEA,IEA,IEA,IEA,IEA,IEA,IEA,IEA,IEA,IEA,IEA,IEA,IEA,IEA,IEA,IEA,IEA,IEA,IEA,IBA IEA,IMP,IEA,IEA,IEA,IEA,IEA,IEA,IEA,IDA IEA	ENSBTAG00000042827	FALSE	U6
query_1	TRUE	0.00541161	3639	210	65	0.309524	0.0178621	GO:0044085	GO:BP	cellular component biogenesis	18832	11271	GO:0071840	IEA,IEA,IEA,IMP,IMP IBA,IEA,IEA,IEA,IBA IEA,IEA,IEA,IEA,IEA,IEA,IEA,IBA IEA,IEA,IEA,IEA,IEA,IEA,IEA,IBA,IEA,IBA IEA,ISS IEA,IEA,ISS IBA IEA,IEA,IEA,IEA,IEA,IBA,IEA,IBA IEA,IEA,IEA,IEA,IEA,IEA,IEA,IEA,IEA,IEA,IEA,IEA,IEA,IEA,IEA,IEA,IEA,IEA,IEA,IEA,IEA,IBA IEA,IMP,IEA,IEA,IEA,IEA,IEA,IEA,IEA,IDA IEA	ENSBTAG00000053656	FALSE	U2
query_1	TRUE	0.00541161	3639	210	65	0.309524	0.0178621	GO:0044085	GO:BP	cellular component biogenesis	18832	11271	GO:0071840	IEA,IEA,IEA,IMP,IMP IBA,IEA,IEA,IEA,IBA IEA,IEA,IEA,IEA,IEA,IEA,IEA,IBA IEA,IEA,IEA,IEA,IEA,IEA,IEA,IBA,IEA,IBA IEA,ISS IEA,IEA,ISS IBA IEA,IEA,IEA,IEA,IEA,IBA,IEA,IBA IEA,IEA,IEA,IEA,IEA,IEA,IEA,IEA,IEA,IEA,IEA,IEA,IEA,IEA,IEA,IEA,IEA,IEA,IEA,IEA,IEA,IBA IEA,IMP,IEA,IEA,IEA,IEA,IEA,IEA,IEA,IDA IEA	ENSBTAG00000055531	FALSE	U2
query_1	TRUE	0.00541161	3639	210	65	0.309524	0.0178621	GO:0044085	GO:BP	cellular component biogenesis	18832	11271	GO:0071840	IEA,IEA,IEA,IMP,IMP IBA,IEA,IEA,IEA,IBA IEA,IEA,IEA,IEA,IEA,IEA,IEA,IBA IEA,IEA,IEA,IEA,IEA,IEA,IEA,IBA,IEA,IBA IEA,ISS IEA,IEA,ISS IBA IEA,IEA,IEA,IEA,IEA,IBA,IEA,IBA IEA,IEA,IEA,IEA,IEA,IEA,IEA,IEA,IEA,IEA,IEA,IEA,IEA,IEA,IEA,IEA,IEA,IEA,IEA,IEA,IEA,IBA IEA,IMP,IEA,IEA,IEA,IEA,IEA,IEA,IEA,IDA IEA	ENSBTAG00000030314	FALSE	U2
query_1	TRUE	0.00541161	3639	210	65	0.309524	0.0178621	GO:0044085	GO:BP	cellular component biogenesis	18832	11271	GO:0071840	IEA,IEA,IEA,IMP,IMP IBA,IEA,IEA,IEA,IBA IEA,IEA,IEA,IEA,IEA,IEA,IEA,IBA IEA,IEA,IEA,IEA,IEA,IEA,IEA,IBA,IEA,IBA IEA,ISS IEA,IEA,ISS IBA IEA,IEA,IEA,IEA,IEA,IBA,IEA,IBA IEA,IEA,IEA,IEA,IEA,IEA,IEA,IEA,IEA,IEA,IEA,IEA,IEA,IEA,IEA,IEA,IEA,IEA,IEA,IEA,IEA,IBA IEA,IMP,IEA,IEA,IEA,IEA,IEA,IEA,IEA,IDA IEA	ENSBTAG00000049357	FALSE	U2
query_1	TRUE	0.00541161	3639	210	65	0.309524	0.0178621	GO:0044085	GO:BP	cellular component biogenesis	18832	11271	GO:0071840	IEA,IEA,IEA,IMP,IMP IBA,IEA,IEA,IEA,IBA IEA,IEA,IEA,IEA,IEA,IEA,IEA,IBA IEA,IEA,IEA,IEA,IEA,IEA,IEA,IBA,IEA,IBA IEA,ISS IEA,IEA,ISS IBA IEA,IEA,IEA,IEA,IEA,IBA,IEA,IBA IEA,IEA,IEA,IEA,IEA,IEA,IEA,IEA,IEA,IEA,IEA,IEA,IEA,IEA,IEA,IEA,IEA,IEA,IEA,IEA,IEA,IBA IEA,IMP,IEA,IEA,IEA,IEA,IEA,IEA,IEA,IDA IEA	ENSBTAG00000063339	FALSE	U2
query_1	TRUE	0.00541161	3639	210	65	0.309524	0.0178621	GO:0044085	GO:BP	cellular component biogenesis	18832	11271	GO:0071840	IEA,IEA,IEA,IMP,IMP IBA,IEA,IEA,IEA,IBA IEA,IEA,IEA,IEA,IEA,IEA,IEA,IBA IEA,IEA,IEA,IEA,IEA,IEA,IEA,IBA,IEA,IBA IEA,ISS IEA,IEA,ISS IBA IEA,IEA,IEA,IEA,IEA,IBA,IEA,IBA IEA,IEA,IEA,IEA,IEA,IEA,IEA,IEA,IEA,IEA,IEA,IEA,IEA,IEA,IEA,IEA,IEA,IEA,IEA,IEA,IEA,IBA IEA,IMP,IEA,IEA,IEA,IEA,IEA,IEA,IEA,IDA IEA	ENSBTAG00000045620	FALSE	U2
query_1	TRUE	0.00541161	3639	210	65	0.309524	0.0178621	GO:0044085	GO:BP	cellular component biogenesis	18832	11271	GO:0071840	IEA,IEA,IEA,IMP,IMP IBA,IEA,IEA,IEA,IBA IEA,IEA,IEA,IEA,IEA,IEA,IEA,IBA IEA,IEA,IEA,IEA,IEA,IEA,IEA,IBA,IEA,IBA IEA,ISS IEA,IEA,ISS IBA IEA,IEA,IEA,IEA,IEA,IBA,IEA,IBA IEA,IEA,IEA,IEA,IEA,IEA,IEA,IEA,IEA,IEA,IEA,IEA,IEA,IEA,IEA,IEA,IEA,IEA,IEA,IEA,IEA,IBA IEA,IMP,IEA,IEA,IEA,IEA,IEA,IEA,IEA,IDA IEA	ENSBTAG00000064937	FALSE	U2
query_1	TRUE	0.00541161	3639	210	65	0.309524	0.0178621	GO:0044085	GO:BP	cellular component biogenesis	18832	11271	GO:0071840	IEA,IEA,IEA,IMP,IMP IBA,IEA,IEA,IEA,IBA IEA,IEA,IEA,IEA,IEA,IEA,IEA,IBA IEA,IEA,IEA,IEA,IEA,IEA,IEA,IBA,IEA,IBA IEA,ISS IEA,IEA,ISS IBA IEA,IEA,IEA,IEA,IEA,IBA,IEA,IBA IEA,IEA,IEA,IEA,IEA,IEA,IEA,IEA,IEA,IEA,IEA,IEA,IEA,IEA,IEA,IEA,IEA,IEA,IEA,IEA,IEA,IBA IEA,IMP,IEA,IEA,IEA,IEA,IEA,IEA,IEA,IDA IEA	ENSBTAG00000056888	FALSE	U6
query_1	TRUE	0.00541161	3639	210	65	0.309524	0.0178621	GO:0044085	GO:BP	cellular component biogenesis	18832	11271	GO:0071840	IEA,IEA,IEA,IMP,IMP IBA,IEA,IEA,IEA,IBA IEA,IEA,IEA,IEA,IEA,IEA,IEA,IBA IEA,IEA,IEA,IEA,IEA,IEA,IEA,IBA,IEA,IBA IEA,ISS IEA,IEA,ISS IBA IEA,IEA,IEA,IEA,IEA,IBA,IEA,IBA IEA,IEA,IEA,IEA,IEA,IEA,IEA,IEA,IEA,IEA,IEA,IEA,IEA,IEA,IEA,IEA,IEA,IEA,IEA,IEA,IEA,IBA IEA,IMP,IEA,IEA,IEA,IEA,IEA,IEA,IEA,IDA IEA	ENSBTAG00000062497	FALSE	U2
query_1	TRUE	0.00541161	3639	210	65	0.309524	0.0178621	GO:0044085	GO:BP	cellular component biogenesis	18832	11271	GO:0071840	IEA,IEA,IEA,IMP,IMP IBA,IEA,IEA,IEA,IBA IEA,IEA,IEA,IEA,IEA,IEA,IEA,IBA IEA,IEA,IEA,IEA,IEA,IEA,IEA,IBA,IEA,IBA IEA,ISS IEA,IEA,ISS IBA IEA,IEA,IEA,IEA,IEA,IBA,IEA,IBA IEA,IEA,IEA,IEA,IEA,IEA,IEA,IEA,IEA,IEA,IEA,IEA,IEA,IEA,IEA,IEA,IEA,IEA,IEA,IEA,IEA,IBA IEA,IMP,IEA,IEA,IEA,IEA,IEA,IEA,IEA,IDA IEA	ENSBTAG00000064713	FALSE	U2
query_1	TRUE	0.00541161	3639	210	65	0.309524	0.0178621	GO:0044085	GO:BP	cellular component biogenesis	18832	11271	GO:0071840	IEA,IEA,IEA,IMP,IMP IBA,IEA,IEA,IEA,IBA IEA,IEA,IEA,IEA,IEA,IEA,IEA,IBA IEA,IEA,IEA,IEA,IEA,IEA,IEA,IBA,IEA,IBA IEA,ISS IEA,IEA,ISS IBA IEA,IEA,IEA,IEA,IEA,IBA,IEA,IBA IEA,IEA,IEA,IEA,IEA,IEA,IEA,IEA,IEA,IEA,IEA,IEA,IEA,IEA,IEA,IEA,IEA,IEA,IEA,IEA,IEA,IBA IEA,IMP,IEA,IEA,IEA,IEA,IEA,IEA,IEA,IDA IEA	ENSBTAG00000055862	FALSE	U2
query_1	TRUE	0.00541161	3639	210	65	0.309524	0.0178621	GO:0044085	GO:BP	cellular component biogenesis	18832	11271	GO:0071840	IEA,IEA,IEA,IMP,IMP IBA,IEA,IEA,IEA,IBA IEA,IEA,IEA,IEA,IEA,IEA,IEA,IBA IEA,IEA,IEA,IEA,IEA,IEA,IEA,IBA,IEA,IBA IEA,ISS IEA,IEA,ISS IBA IEA,IEA,IEA,IEA,IEA,IBA,IEA,IBA IEA,IEA,IEA,IEA,IEA,IEA,IEA,IEA,IEA,IEA,IEA,IEA,IEA,IEA,IEA,IEA,IEA,IEA,IEA,IEA,IEA,IBA IEA,IMP,IEA,IEA,IEA,IEA,IEA,IEA,IEA,IDA IEA	ENSBTAG00000061816	FALSE	U2
query_1	TRUE	0.00541161	3639	210	65	0.309524	0.0178621	GO:0044085	GO:BP	cellular component biogenesis	18832	11271	GO:0071840	IEA,IEA,IEA,IMP,IMP IBA,IEA,IEA,IEA,IBA IEA,IEA,IEA,IEA,IEA,IEA,IEA,IBA IEA,IEA,IEA,IEA,IEA,IEA,IEA,IBA,IEA,IBA IEA,ISS IEA,IEA,ISS IBA IEA,IEA,IEA,IEA,IEA,IBA,IEA,IBA IEA,IEA,IEA,IEA,IEA,IEA,IEA,IEA,IEA,IEA,IEA,IEA,IEA,IEA,IEA,IEA,IEA,IEA,IEA,IEA,IEA,IBA IEA,IMP,IEA,IEA,IEA,IEA,IEA,IEA,IEA,IDA IEA	ENSBTAG00000068117	FALSE	U2
query_1	TRUE	0.00541161	3639	210	65	0.309524	0.0178621	GO:0044085	GO:BP	cellular component biogenesis	18832	11271	GO:0071840	IEA,IEA,IEA,IMP,IMP IBA,IEA,IEA,IEA,IBA IEA,IEA,IEA,IEA,IEA,IEA,IEA,IBA IEA,IEA,IEA,IEA,IEA,IEA,IEA,IBA,IEA,IBA IEA,ISS IEA,IEA,ISS IBA IEA,IEA,IEA,IEA,IEA,IBA,IEA,IBA IEA,IEA,IEA,IEA,IEA,IEA,IEA,IEA,IEA,IEA,IEA,IEA,IEA,IEA,IEA,IEA,IEA,IEA,IEA,IEA,IEA,IBA IEA,IMP,IEA,IEA,IEA,IEA,IEA,IEA,IEA,IDA IEA	ENSBTAG00000059700	FALSE	U2
query_1	TRUE	0.00541161	3639	210	65	0.309524	0.0178621	GO:0044085	GO:BP	cellular component biogenesis	18832	11271	GO:0071840	IEA,IEA,IEA,IMP,IMP IBA,IEA,IEA,IEA,IBA IEA,IEA,IEA,IEA,IEA,IEA,IEA,IBA IEA,IEA,IEA,IEA,IEA,IEA,IEA,IBA,IEA,IBA IEA,ISS IEA,IEA,ISS IBA IEA,IEA,IEA,IEA,IEA,IBA,IEA,IBA IEA,IEA,IEA,IEA,IEA,IEA,IEA,IEA,IEA,IEA,IEA,IEA,IEA,IEA,IEA,IEA,IEA,IEA,IEA,IEA,IEA,IBA IEA,IMP,IEA,IEA,IEA,IEA,IEA,IEA,IEA,IDA IEA	ENSBTAG00000057150	FALSE	U2
query_1	TRUE	0.00541161	3639	210	65	0.309524	0.0178621	GO:0044085	GO:BP	cellular component biogenesis	18832	11271	GO:0071840	IEA,IEA,IEA,IMP,IMP IBA,IEA,IEA,IEA,IBA IEA,IEA,IEA,IEA,IEA,IEA,IEA,IBA IEA,IEA,IEA,IEA,IEA,IEA,IEA,IBA,IEA,IBA IEA,ISS IEA,IEA,ISS IBA IEA,IEA,IEA,IEA,IEA,IBA,IEA,IBA IEA,IEA,IEA,IEA,IEA,IEA,IEA,IEA,IEA,IEA,IEA,IEA,IEA,IEA,IEA,IEA,IEA,IEA,IEA,IEA,IEA,IBA IEA,IMP,IEA,IEA,IEA,IEA,IEA,IEA,IEA,IDA IEA	ENSBTAG00000063603	FALSE	U2
query_1	TRUE	0.00541161	3639	210	65	0.309524	0.0178621	GO:0044085	GO:BP	cellular component biogenesis	18832	11271	GO:0071840	IEA,IEA,IEA,IMP,IMP IBA,IEA,IEA,IEA,IBA IEA,IEA,IEA,IEA,IEA,IEA,IEA,IBA IEA,IEA,IEA,IEA,IEA,IEA,IEA,IBA,IEA,IBA IEA,ISS IEA,IEA,ISS IBA IEA,IEA,IEA,IEA,IEA,IBA,IEA,IBA IEA,IEA,IEA,IEA,IEA,IEA,IEA,IEA,IEA,IEA,IEA,IEA,IEA,IEA,IEA,IEA,IEA,IEA,IEA,IEA,IEA,IBA IEA,IMP,IEA,IEA,IEA,IEA,IEA,IEA,IEA,IDA IEA	ENSBTAG00000068321	FALSE	U2
query_1	TRUE	0.00541161	3639	210	65	0.309524	0.0178621	GO:0044085	GO:BP	cellular component biogenesis	18832	11271	GO:0071840	IEA,IEA,IEA,IMP,IMP IBA,IEA,IEA,IEA,IBA IEA,IEA,IEA,IEA,IEA,IEA,IEA,IBA IEA,IEA,IEA,IEA,IEA,IEA,IEA,IBA,IEA,IBA IEA,ISS IEA,IEA,ISS IBA IEA,IEA,IEA,IEA,IEA,IBA,IEA,IBA IEA,IEA,IEA,IEA,IEA,IEA,IEA,IEA,IEA,IEA,IEA,IEA,IEA,IEA,IEA,IEA,IEA,IEA,IEA,IEA,IEA,IBA IEA,IMP,IEA,IEA,IEA,IEA,IEA,IEA,IEA,IDA IEA	ENSBTAG00000060488	FALSE	U2
query_1	TRUE	0.00541161	3639	210	65	0.309524	0.0178621	GO:0044085	GO:BP	cellular component biogenesis	18832	11271	GO:0071840	IEA,IEA,IEA,IMP,IMP IBA,IEA,IEA,IEA,IBA IEA,IEA,IEA,IEA,IEA,IEA,IEA,IBA IEA,IEA,IEA,IEA,IEA,IEA,IEA,IBA,IEA,IBA IEA,ISS IEA,IEA,ISS IBA IEA,IEA,IEA,IEA,IEA,IBA,IEA,IBA IEA,IEA,IEA,IEA,IEA,IEA,IEA,IEA,IEA,IEA,IEA,IEA,IEA,IEA,IEA,IEA,IEA,IEA,IEA,IEA,IEA,IBA IEA,IMP,IEA,IEA,IEA,IEA,IEA,IEA,IEA,IDA IEA	ENSBTAG00000048152	FALSE	TUBG1
query_1	TRUE	0.00541161	3639	210	65	0.309524	0.0178621	GO:0044085	GO:BP	cellular component biogenesis	18832	11271	GO:0071840	IEA,IEA,IEA,IMP,IMP IBA,IEA,IEA,IEA,IBA IEA,IEA,IEA,IEA,IEA,IEA,IEA,IBA IEA,IEA,IEA,IEA,IEA,IEA,IEA,IBA,IEA,IBA IEA,ISS IEA,IEA,ISS IBA IEA,IEA,IEA,IEA,IEA,IBA,IEA,IBA IEA,IEA,IEA,IEA,IEA,IEA,IEA,IEA,IEA,IEA,IEA,IEA,IEA,IEA,IEA,IEA,IEA,IEA,IEA,IEA,IEA,IBA IEA,IMP,IEA,IEA,IEA,IEA,IEA,IEA,IEA,IDA IEA	ENSBTAG00000019097	FALSE	CNTNAP1
query_1	TRUE	0.00541161	3639	210	65	0.309524	0.0178621	GO:0044085	GO:BP	cellular component biogenesis	18832	11271	GO:0071840	IEA,IEA,IEA,IMP,IMP IBA,IEA,IEA,IEA,IBA IEA,IEA,IEA,IEA,IEA,IEA,IEA,IBA IEA,IEA,IEA,IEA,IEA,IEA,IEA,IBA,IEA,IBA IEA,ISS IEA,IEA,ISS IBA IEA,IEA,IEA,IEA,IEA,IBA,IEA,IBA IEA,IEA,IEA,IEA,IEA,IEA,IEA,IEA,IEA,IEA,IEA,IEA,IEA,IEA,IEA,IEA,IEA,IEA,IEA,IEA,IEA,IBA IEA,IMP,IEA,IEA,IEA,IEA,IEA,IEA,IEA,IDA IEA	ENSBTAG00000004905	FALSE	KRT19
query_1	TRUE	0.00541161	3639	210	65	0.309524	0.0178621	GO:0044085	GO:BP	cellular component biogenesis	18832	11271	GO:0071840	IEA,IEA,IEA,IMP,IMP IBA,IEA,IEA,IEA,IBA IEA,IEA,IEA,IEA,IEA,IEA,IEA,IBA IEA,IEA,IEA,IEA,IEA,IEA,IEA,IBA,IEA,IBA IEA,ISS IEA,IEA,ISS IBA IEA,IEA,IEA,IEA,IEA,IBA,IEA,IBA IEA,IEA,IEA,IEA,IEA,IEA,IEA,IEA,IEA,IEA,IEA,IEA,IEA,IEA,IEA,IEA,IEA,IEA,IEA,IEA,IEA,IBA IEA,IMP,IEA,IEA,IEA,IEA,IEA,IEA,IEA,IDA IEA	ENSBTAG00000005888	FALSE	MDGA1
query_1	TRUE	0.00541161	3639	210	65	0.309524	0.0178621	GO:0044085	GO:BP	cellular component biogenesis	18832	11271	GO:0071840	IEA,IEA,IEA,IMP,IMP IBA,IEA,IEA,IEA,IBA IEA,IEA,IEA,IEA,IEA,IEA,IEA,IBA IEA,IEA,IEA,IEA,IEA,IEA,IEA,IBA,IEA,IBA IEA,ISS IEA,IEA,ISS IBA IEA,IEA,IEA,IEA,IEA,IBA,IEA,IBA IEA,IEA,IEA,IEA,IEA,IEA,IEA,IEA,IEA,IEA,IEA,IEA,IEA,IEA,IEA,IEA,IEA,IEA,IEA,IEA,IEA,IBA IEA,IMP,IEA,IEA,IEA,IEA,IEA,IEA,IEA,IDA IEA	ENSBTAG00000047879	FALSE	KCNA3
query_1	TRUE	0.00541161	3639	210	65	0.309524	0.0178621	GO:0044085	GO:BP	cellular component biogenesis	18832	11271	GO:0071840	IEA,IEA,IEA,IMP,IMP IBA,IEA,IEA,IEA,IBA IEA,IEA,IEA,IEA,IEA,IEA,IEA,IBA IEA,IEA,IEA,IEA,IEA,IEA,IEA,IBA,IEA,IBA IEA,ISS IEA,IEA,ISS IBA IEA,IEA,IEA,IEA,IEA,IBA,IEA,IBA IEA,IEA,IEA,IEA,IEA,IEA,IEA,IEA,IEA,IEA,IEA,IEA,IEA,IEA,IEA,IEA,IEA,IEA,IEA,IEA,IEA,IBA IEA,IMP,IEA,IEA,IEA,IEA,IEA,IEA,IEA,IDA IEA	ENSBTAG00000015459	FALSE	KCNA2
query_1	TRUE	0.00541161	3639	210	65	0.309524	0.0178621	GO:0044085	GO:BP	cellular component biogenesis	18832	11271	GO:0071840	IEA,IEA,IEA,IMP,IMP IBA,IEA,IEA,IEA,IBA IEA,IEA,IEA,IEA,IEA,IEA,IEA,IBA IEA,IEA,IEA,IEA,IEA,IEA,IEA,IBA,IEA,IBA IEA,ISS IEA,IEA,ISS IBA IEA,IEA,IEA,IEA,IEA,IBA,IEA,IBA IEA,IEA,IEA,IEA,IEA,IEA,IEA,IEA,IEA,IEA,IEA,IEA,IEA,IEA,IEA,IEA,IEA,IEA,IEA,IEA,IEA,IBA IEA,IMP,IEA,IEA,IEA,IEA,IEA,IEA,IEA,IDA IEA	ENSBTAG00000008322	FALSE	KCNA10
query_1	TRUE	0.00541161	3639	210	65	0.309524	0.0178621	GO:0044085	GO:BP	cellular component biogenesis	18832	11271	GO:0071840	IEA,IEA,IEA,IMP,IMP IBA,IEA,IEA,IEA,IBA IEA,IEA,IEA,IEA,IEA,IEA,IEA,IBA IEA,IEA,IEA,IEA,IEA,IEA,IEA,IBA,IEA,IBA IEA,ISS IEA,IEA,ISS IBA IEA,IEA,IEA,IEA,IEA,IBA,IEA,IBA IEA,IEA,IEA,IEA,IEA,IEA,IEA,IEA,IEA,IEA,IEA,IEA,IEA,IEA,IEA,IEA,IEA,IEA,IEA,IEA,IEA,IBA IEA,IMP,IEA,IEA,IEA,IEA,IEA,IEA,IEA,IDA IEA	ENSBTAG00000007352	FALSE	KCNC4
query_1	TRUE	0.00541161	3639	210	65	0.309524	0.0178621	GO:0044085	GO:BP	cellular component biogenesis	18832	11271	GO:0071840	IEA,IEA,IEA,IMP,IMP IBA,IEA,IEA,IEA,IBA IEA,IEA,IEA,IEA,IEA,IEA,IEA,IBA IEA,IEA,IEA,IEA,IEA,IEA,IEA,IBA,IEA,IBA IEA,ISS IEA,IEA,ISS IBA IEA,IEA,IEA,IEA,IEA,IBA,IEA,IBA IEA,IEA,IEA,IEA,IEA,IEA,IEA,IEA,IEA,IEA,IEA,IEA,IEA,IEA,IEA,IEA,IEA,IEA,IEA,IEA,IEA,IBA IEA,IMP,IEA,IEA,IEA,IEA,IEA,IEA,IEA,IDA IEA	ENSBTAG00000042091	FALSE	U6
query_1	TRUE	0.00541161	3639	210	65	0.309524	0.0178621	GO:0044085	GO:BP	cellular component biogenesis	18832	11271	GO:0071840	IEA,IEA,IEA,IMP,IMP IBA,IEA,IEA,IEA,IBA IEA,IEA,IEA,IEA,IEA,IEA,IEA,IBA IEA,IEA,IEA,IEA,IEA,IEA,IEA,IBA,IEA,IBA IEA,ISS IEA,IEA,ISS IBA IEA,IEA,IEA,IEA,IEA,IBA,IEA,IBA IEA,IEA,IEA,IEA,IEA,IEA,IEA,IEA,IEA,IEA,IEA,IEA,IEA,IEA,IEA,IEA,IEA,IEA,IEA,IEA,IEA,IBA IEA,IMP,IEA,IEA,IEA,IEA,IEA,IEA,IEA,IDA IEA	ENSBTAG00000021291	FALSE	STXBP6
query_1	TRUE	0.00564993	543	210	18	0.0857143	0.0331492	GO:0030855	GO:BP	epithelial cell differentiation	18832	7175	GO:0030154, GO:0060429	IEP,IEA,IGI,IEA,IEA,IBA,IBA,IBA,IBA IEA,IBA,IBA,IBA IEA,IBA IEA,IBA,IBA,IBA,IBA,IBA	ENSBTAG00000002167	TRUE	NPHS2
query_1	TRUE	0.00564993	543	210	18	0.0857143	0.0331492	GO:0030855	GO:BP	epithelial cell differentiation	18832	7175	GO:0030154, GO:0060429	IEP,IEA,IGI,IEA,IEA,IBA,IBA,IBA,IBA IEA,IBA,IBA,IBA IEA,IBA IEA,IBA,IBA,IBA,IBA,IBA	ENSBTAG00000051910	TRUE	FGF10
query_1	TRUE	0.00564993	543	210	18	0.0857143	0.0331492	GO:0030855	GO:BP	epithelial cell differentiation	18832	7175	GO:0030154, GO:0060429	IEP,IEA,IGI,IEA,IEA,IBA,IBA,IBA,IBA IEA,IBA,IBA,IBA IEA,IBA IEA,IBA,IBA,IBA,IBA,IBA	ENSBTAG00000011518	TRUE	RARB
query_1	TRUE	0.00564993	543	210	18	0.0857143	0.0331492	GO:0030855	GO:BP	epithelial cell differentiation	18832	7175	GO:0030154, GO:0060429	IEP,IEA,IGI,IEA,IEA,IBA,IBA,IBA,IBA IEA,IBA,IBA,IBA IEA,IBA IEA,IBA,IBA,IBA,IBA,IBA	ENSBTAG00000010125	TRUE	STAT5B
query_1	TRUE	0.00564993	543	210	18	0.0857143	0.0331492	GO:0030855	GO:BP	epithelial cell differentiation	18832	7175	GO:0030154, GO:0060429	IEP,IEA,IGI,IEA,IEA,IBA,IBA,IBA,IBA IEA,IBA,IBA,IBA IEA,IBA IEA,IBA,IBA,IBA,IBA,IBA	ENSBTAG00000008333	TRUE	ETV4
query_1	TRUE	0.00564993	543	210	18	0.0857143	0.0331492	GO:0030855	GO:BP	epithelial cell differentiation	18832	7175	GO:0030154, GO:0060429	IEP,IEA,IGI,IEA,IEA,IBA,IBA,IBA,IBA IEA,IBA,IBA,IBA IEA,IBA IEA,IBA,IBA,IBA,IBA,IBA	ENSBTAG00000007583	TRUE	KRT14
query_1	TRUE	0.00564993	543	210	18	0.0857143	0.0331492	GO:0030855	GO:BP	epithelial cell differentiation	18832	7175	GO:0030154, GO:0060429	IEP,IEA,IGI,IEA,IEA,IBA,IBA,IBA,IBA IEA,IBA,IBA,IBA IEA,IBA IEA,IBA,IBA,IBA,IBA,IBA	ENSBTAG00000050581	TRUE
query_1	TRUE	0.00564993	543	210	18	0.0857143	0.0331492	GO:0030855	GO:BP	epithelial cell differentiation	18832	7175	GO:0030154, GO:0060429	IEP,IEA,IGI,IEA,IEA,IBA,IBA,IBA,IBA IEA,IBA,IBA,IBA IEA,IBA IEA,IBA,IBA,IBA,IBA,IBA	ENSBTAG00000047165	TRUE	KRT9
query_1	TRUE	0.00564993	543	210	18	0.0857143	0.0331492	GO:0030855	GO:BP	epithelial cell differentiation	18832	7175	GO:0030154, GO:0060429	IEP,IEA,IGI,IEA,IEA,IBA,IBA,IBA,IBA IEA,IBA,IBA,IBA IEA,IBA IEA,IBA,IBA,IBA,IBA,IBA	ENSBTAG00000033766	TRUE	KRT16
query_1	TRUE	0.00564993	543	210	18	0.0857143	0.0331492	GO:0030855	GO:BP	epithelial cell differentiation	18832	7175	GO:0030154, GO:0060429	IEP,IEA,IGI,IEA,IEA,IBA,IBA,IBA,IBA IEA,IBA,IBA,IBA IEA,IBA IEA,IBA,IBA,IBA,IBA,IBA	ENSBTAG00000013685	TRUE	KRT31
query_1	TRUE	0.00564993	543	210	18	0.0857143	0.0331492	GO:0030855	GO:BP	epithelial cell differentiation	18832	7175	GO:0030154, GO:0060429	IEP,IEA,IGI,IEA,IEA,IBA,IBA,IBA,IBA IEA,IBA,IBA,IBA IEA,IBA IEA,IBA,IBA,IBA,IBA,IBA	ENSBTAG00000000573	TRUE	KRT37
query_1	TRUE	0.00564993	543	210	18	0.0857143	0.0331492	GO:0030855	GO:BP	epithelial cell differentiation	18832	7175	GO:0030154, GO:0060429	IEP,IEA,IGI,IEA,IEA,IBA,IBA,IBA,IBA IEA,IBA,IBA,IBA IEA,IBA IEA,IBA,IBA,IBA,IBA,IBA	ENSBTAG00000046124	TRUE	KRT36
query_1	TRUE	0.00564993	543	210	18	0.0857143	0.0331492	GO:0030855	GO:BP	epithelial cell differentiation	18832	7175	GO:0030154, GO:0060429	IEP,IEA,IGI,IEA,IEA,IBA,IBA,IBA,IBA IEA,IBA,IBA,IBA IEA,IBA IEA,IBA,IBA,IBA,IBA,IBA	ENSBTAG00000006806	TRUE	KRT17
query_1	TRUE	0.00564993	543	210	18	0.0857143	0.0331492	GO:0030855	GO:BP	epithelial cell differentiation	18832	7175	GO:0030154, GO:0060429	IEP,IEA,IGI,IEA,IEA,IBA,IBA,IBA,IBA IEA,IBA,IBA,IBA IEA,IBA IEA,IBA,IBA,IBA,IBA,IBA	ENSBTAG00000047262	TRUE	KRT42
query_1	TRUE	0.00564993	543	210	18	0.0857143	0.0331492	GO:0030855	GO:BP	epithelial cell differentiation	18832	7175	GO:0030154, GO:0060429	IEP,IEA,IGI,IEA,IEA,IBA,IBA,IBA,IBA IEA,IBA,IBA,IBA IEA,IBA IEA,IBA,IBA,IBA,IBA,IBA	ENSBTAG00000004905	TRUE	KRT19
query_1	TRUE	0.00564993	543	210	18	0.0857143	0.0331492	GO:0030855	GO:BP	epithelial cell differentiation	18832	7175	GO:0030154, GO:0060429	IEP,IEA,IGI,IEA,IEA,IBA,IBA,IBA,IBA IEA,IBA,IBA,IBA IEA,IBA IEA,IBA,IBA,IBA,IBA,IBA	ENSBTAG00000004903	TRUE	KRT15
query_1	TRUE	0.00564993	543	210	18	0.0857143	0.0331492	GO:0030855	GO:BP	epithelial cell differentiation	18832	7175	GO:0030154, GO:0060429	IEP,IEA,IGI,IEA,IEA,IBA,IBA,IBA,IBA IEA,IBA,IBA,IBA IEA,IBA IEA,IBA,IBA,IBA,IBA,IBA	ENSBTAG00000037553	TRUE	KRT33A
query_1	TRUE	0.00564993	543	210	18	0.0857143	0.0331492	GO:0030855	GO:BP	epithelial cell differentiation	18832	7175	GO:0030154, GO:0060429	IEP,IEA,IGI,IEA,IEA,IBA,IBA,IBA,IBA IEA,IBA,IBA,IBA IEA,IBA IEA,IBA,IBA,IBA,IBA,IBA	ENSBTAG00000016384	TRUE	KRT32
query_1	TRUE	0.00738547	3389	210	61	0.290476	0.0179994	GO:0022607	GO:BP	cellular component assembly	18832	6852	GO:0016043, GO:0044085	IEA,IEA,IEA,IMP,IMP IBA,IEA,IEA,IEA,IBA IEA,IEA,IEA,IEA,IEA,IEA,IEA,IEA,IEA,IEA,IEA,IEA,IEA,IBA IEA,ISS IEA,IEA,ISS IBA IEA,IEA,IEA,IEA,IEA,IBA,IBA IEA,IEA,IEA,IEA,IEA,IEA,IEA,IEA,IEA,IEA,IEA,IEA,IEA,IEA,IEA,IEA,IEA,IEA,IEA,IEA,IEA,IBA IEA,IMP,IEA,IEA,IEA,IEA,IEA,IEA,IEA,IDA IEA	ENSBTAG00000007173	FALSE	PDGFRA
query_1	TRUE	0.00738547	3389	210	61	0.290476	0.0179994	GO:0022607	GO:BP	cellular component assembly	18832	6852	GO:0016043, GO:0044085	IEA,IEA,IEA,IMP,IMP IBA,IEA,IEA,IEA,IBA IEA,IEA,IEA,IEA,IEA,IEA,IEA,IEA,IEA,IEA,IEA,IEA,IEA,IBA IEA,ISS IEA,IEA,ISS IBA IEA,IEA,IEA,IEA,IEA,IBA,IBA IEA,IEA,IEA,IEA,IEA,IEA,IEA,IEA,IEA,IEA,IEA,IEA,IEA,IEA,IEA,IEA,IEA,IEA,IEA,IEA,IEA,IBA IEA,IMP,IEA,IEA,IEA,IEA,IEA,IEA,IEA,IDA IEA	ENSBTAG00000060229	FALSE	U6
query_1	TRUE	0.00738547	3389	210	61	0.290476	0.0179994	GO:0022607	GO:BP	cellular component assembly	18832	6852	GO:0016043, GO:0044085	IEA,IEA,IEA,IMP,IMP IBA,IEA,IEA,IEA,IBA IEA,IEA,IEA,IEA,IEA,IEA,IEA,IEA,IEA,IEA,IEA,IEA,IEA,IBA IEA,ISS IEA,IEA,ISS IBA IEA,IEA,IEA,IEA,IEA,IBA,IBA IEA,IEA,IEA,IEA,IEA,IEA,IEA,IEA,IEA,IEA,IEA,IEA,IEA,IEA,IEA,IEA,IEA,IEA,IEA,IEA,IEA,IBA IEA,IMP,IEA,IEA,IEA,IEA,IEA,IEA,IEA,IDA IEA	ENSBTAG00000057059	FALSE	U6
query_1	TRUE	0.00738547	3389	210	61	0.290476	0.0179994	GO:0022607	GO:BP	cellular component assembly	18832	6852	GO:0016043, GO:0044085	IEA,IEA,IEA,IMP,IMP IBA,IEA,IEA,IEA,IBA IEA,IEA,IEA,IEA,IEA,IEA,IEA,IEA,IEA,IEA,IEA,IEA,IEA,IBA IEA,ISS IEA,IEA,ISS IBA IEA,IEA,IEA,IEA,IEA,IBA,IBA IEA,IEA,IEA,IEA,IEA,IEA,IEA,IEA,IEA,IEA,IEA,IEA,IEA,IEA,IEA,IEA,IEA,IEA,IEA,IEA,IEA,IBA IEA,IMP,IEA,IEA,IEA,IEA,IEA,IEA,IEA,IDA IEA	ENSBTAG00000004059	FALSE	SOAT1
query_1	TRUE	0.00738547	3389	210	61	0.290476	0.0179994	GO:0022607	GO:BP	cellular component assembly	18832	6852	GO:0016043, GO:0044085	IEA,IEA,IEA,IMP,IMP IBA,IEA,IEA,IEA,IBA IEA,IEA,IEA,IEA,IEA,IEA,IEA,IEA,IEA,IEA,IEA,IEA,IEA,IBA IEA,ISS IEA,IEA,ISS IBA IEA,IEA,IEA,IEA,IEA,IBA,IBA IEA,IEA,IEA,IEA,IEA,IEA,IEA,IEA,IEA,IEA,IEA,IEA,IEA,IEA,IEA,IEA,IEA,IEA,IEA,IEA,IEA,IBA IEA,IMP,IEA,IEA,IEA,IEA,IEA,IEA,IEA,IDA IEA	ENSBTAG00000002407	FALSE	TDRD5
query_1	TRUE	0.00738547	3389	210	61	0.290476	0.0179994	GO:0022607	GO:BP	cellular component assembly	18832	6852	GO:0016043, GO:0044085	IEA,IEA,IEA,IMP,IMP IBA,IEA,IEA,IEA,IBA IEA,IEA,IEA,IEA,IEA,IEA,IEA,IEA,IEA,IEA,IEA,IEA,IEA,IBA IEA,ISS IEA,IEA,ISS IBA IEA,IEA,IEA,IEA,IEA,IBA,IBA IEA,IEA,IEA,IEA,IEA,IEA,IEA,IEA,IEA,IEA,IEA,IEA,IEA,IEA,IEA,IEA,IEA,IEA,IEA,IEA,IEA,IBA IEA,IMP,IEA,IEA,IEA,IEA,IEA,IEA,IEA,IDA IEA	ENSBTAG00000008082	FALSE	CEP350
query_1	TRUE	0.00738547	3389	210	61	0.290476	0.0179994	GO:0022607	GO:BP	cellular component assembly	18832	6852	GO:0016043, GO:0044085	IEA,IEA,IEA,IMP,IMP IBA,IEA,IEA,IEA,IBA IEA,IEA,IEA,IEA,IEA,IEA,IEA,IEA,IEA,IEA,IEA,IEA,IEA,IBA IEA,ISS IEA,IEA,ISS IBA IEA,IEA,IEA,IEA,IEA,IBA,IBA IEA,IEA,IEA,IEA,IEA,IEA,IEA,IEA,IEA,IEA,IEA,IEA,IEA,IEA,IEA,IEA,IEA,IEA,IEA,IEA,IEA,IBA IEA,IMP,IEA,IEA,IEA,IEA,IEA,IEA,IEA,IDA IEA	ENSBTAG00000014191	FALSE	QSOX1
query_1	TRUE	0.00738547	3389	210	61	0.290476	0.0179994	GO:0022607	GO:BP	cellular component assembly	18832	6852	GO:0016043, GO:0044085	IEA,IEA,IEA,IMP,IMP IBA,IEA,IEA,IEA,IBA IEA,IEA,IEA,IEA,IEA,IEA,IEA,IEA,IEA,IEA,IEA,IEA,IEA,IBA IEA,ISS IEA,IEA,ISS IBA IEA,IEA,IEA,IEA,IEA,IBA,IBA IEA,IEA,IEA,IEA,IEA,IEA,IEA,IEA,IEA,IEA,IEA,IEA,IEA,IEA,IEA,IEA,IEA,IEA,IEA,IEA,IEA,IBA IEA,IMP,IEA,IEA,IEA,IEA,IEA,IEA,IEA,IDA IEA	ENSBTAG00000067328	FALSE	U6
query_1	TRUE	0.00738547	3389	210	61	0.290476	0.0179994	GO:0022607	GO:BP	cellular component assembly	18832	6852	GO:0016043, GO:0044085	IEA,IEA,IEA,IMP,IMP IBA,IEA,IEA,IEA,IBA IEA,IEA,IEA,IEA,IEA,IEA,IEA,IEA,IEA,IEA,IEA,IEA,IEA,IBA IEA,ISS IEA,IEA,ISS IBA IEA,IEA,IEA,IEA,IEA,IBA,IBA IEA,IEA,IEA,IEA,IEA,IEA,IEA,IEA,IEA,IEA,IEA,IEA,IEA,IEA,IEA,IEA,IEA,IEA,IEA,IEA,IEA,IBA IEA,IMP,IEA,IEA,IEA,IEA,IEA,IEA,IEA,IDA IEA	ENSBTAG00000021956	FALSE	ISCA2
query_1	TRUE	0.00738547	3389	210	61	0.290476	0.0179994	GO:0022607	GO:BP	cellular component assembly	18832	6852	GO:0016043, GO:0044085	IEA,IEA,IEA,IMP,IMP IBA,IEA,IEA,IEA,IBA IEA,IEA,IEA,IEA,IEA,IEA,IEA,IEA,IEA,IEA,IEA,IEA,IEA,IBA IEA,ISS IEA,IEA,ISS IBA IEA,IEA,IEA,IEA,IEA,IBA,IBA IEA,IEA,IEA,IEA,IEA,IEA,IEA,IEA,IEA,IEA,IEA,IEA,IEA,IEA,IEA,IEA,IEA,IEA,IEA,IEA,IEA,IBA IEA,IMP,IEA,IEA,IEA,IEA,IEA,IEA,IEA,IDA IEA	ENSBTAG00000043732	FALSE	U2
query_1	TRUE	0.00738547	3389	210	61	0.290476	0.0179994	GO:0022607	GO:BP	cellular component assembly	18832	6852	GO:0016043, GO:0044085	IEA,IEA,IEA,IMP,IMP IBA,IEA,IEA,IEA,IBA IEA,IEA,IEA,IEA,IEA,IEA,IEA,IEA,IEA,IEA,IEA,IEA,IEA,IBA IEA,ISS IEA,IEA,ISS IBA IEA,IEA,IEA,IEA,IEA,IBA,IBA IEA,IEA,IEA,IEA,IEA,IEA,IEA,IEA,IEA,IEA,IEA,IEA,IEA,IEA,IEA,IEA,IEA,IEA,IEA,IEA,IEA,IBA IEA,IMP,IEA,IEA,IEA,IEA,IEA,IEA,IEA,IDA IEA	ENSBTAG00000019279	FALSE	MLH3
query_1	TRUE	0.00738547	3389	210	61	0.290476	0.0179994	GO:0022607	GO:BP	cellular component assembly	18832	6852	GO:0016043, GO:0044085	IEA,IEA,IEA,IMP,IMP IBA,IEA,IEA,IEA,IBA IEA,IEA,IEA,IEA,IEA,IEA,IEA,IEA,IEA,IEA,IEA,IEA,IEA,IBA IEA,ISS IEA,IEA,ISS IBA IEA,IEA,IEA,IEA,IEA,IBA,IBA IEA,IEA,IEA,IEA,IEA,IEA,IEA,IEA,IEA,IEA,IEA,IEA,IEA,IEA,IEA,IEA,IEA,IEA,IEA,IEA,IEA,IBA IEA,IMP,IEA,IEA,IEA,IEA,IEA,IEA,IEA,IDA IEA	ENSBTAG00000011657	FALSE
query_1	TRUE	0.00738547	3389	210	61	0.290476	0.0179994	GO:0022607	GO:BP	cellular component assembly	18832	6852	GO:0016043, GO:0044085	IEA,IEA,IEA,IMP,IMP IBA,IEA,IEA,IEA,IBA IEA,IEA,IEA,IEA,IEA,IEA,IEA,IEA,IEA,IEA,IEA,IEA,IEA,IBA IEA,ISS IEA,IEA,ISS IBA IEA,IEA,IEA,IEA,IEA,IBA,IBA IEA,IEA,IEA,IEA,IEA,IEA,IEA,IEA,IEA,IEA,IEA,IEA,IEA,IEA,IEA,IEA,IEA,IEA,IEA,IEA,IEA,IBA IEA,IMP,IEA,IEA,IEA,IEA,IEA,IEA,IEA,IDA IEA	ENSBTAG00000066520	FALSE	U6
query_1	TRUE	0.00738547	3389	210	61	0.290476	0.0179994	GO:0022607	GO:BP	cellular component assembly	18832	6852	GO:0016043, GO:0044085	IEA,IEA,IEA,IMP,IMP IBA,IEA,IEA,IEA,IBA IEA,IEA,IEA,IEA,IEA,IEA,IEA,IEA,IEA,IEA,IEA,IEA,IEA,IBA IEA,ISS IEA,IEA,ISS IBA IEA,IEA,IEA,IEA,IEA,IBA,IBA IEA,IEA,IEA,IEA,IEA,IEA,IEA,IEA,IEA,IEA,IEA,IEA,IEA,IEA,IEA,IEA,IEA,IEA,IEA,IEA,IEA,IBA IEA,IMP,IEA,IEA,IEA,IEA,IEA,IEA,IEA,IDA IEA	ENSBTAG00000020679	FALSE	CNTN1
query_1	TRUE	0.00738547	3389	210	61	0.290476	0.0179994	GO:0022607	GO:BP	cellular component assembly	18832	6852	GO:0016043, GO:0044085	IEA,IEA,IEA,IMP,IMP IBA,IEA,IEA,IEA,IBA IEA,IEA,IEA,IEA,IEA,IEA,IEA,IEA,IEA,IEA,IEA,IEA,IEA,IBA IEA,ISS IEA,IEA,ISS IBA IEA,IEA,IEA,IEA,IEA,IBA,IBA IEA,IEA,IEA,IEA,IEA,IEA,IEA,IEA,IEA,IEA,IEA,IEA,IEA,IEA,IEA,IEA,IEA,IEA,IEA,IEA,IEA,IBA IEA,IMP,IEA,IEA,IEA,IEA,IEA,IEA,IEA,IDA IEA	ENSBTAG00000009696	FALSE	ACTN2
query_1	TRUE	0.00738547	3389	210	61	0.290476	0.0179994	GO:0022607	GO:BP	cellular component assembly	18832	6852	GO:0016043, GO:0044085	IEA,IEA,IEA,IMP,IMP IBA,IEA,IEA,IEA,IBA IEA,IEA,IEA,IEA,IEA,IEA,IEA,IEA,IEA,IEA,IEA,IEA,IEA,IBA IEA,ISS IEA,IEA,ISS IBA IEA,IEA,IEA,IEA,IEA,IBA,IBA IEA,IEA,IEA,IEA,IEA,IEA,IEA,IEA,IEA,IEA,IEA,IEA,IEA,IEA,IEA,IEA,IEA,IEA,IEA,IEA,IEA,IBA IEA,IMP,IEA,IEA,IEA,IEA,IEA,IEA,IEA,IDA IEA	ENSBTAG00000059298	FALSE	U6
query_1	TRUE	0.00738547	3389	210	61	0.290476	0.0179994	GO:0022607	GO:BP	cellular component assembly	18832	6852	GO:0016043, GO:0044085	IEA,IEA,IEA,IMP,IMP IBA,IEA,IEA,IEA,IBA IEA,IEA,IEA,IEA,IEA,IEA,IEA,IEA,IEA,IEA,IEA,IEA,IEA,IBA IEA,ISS IEA,IEA,ISS IBA IEA,IEA,IEA,IEA,IEA,IBA,IBA IEA,IEA,IEA,IEA,IEA,IEA,IEA,IEA,IEA,IEA,IEA,IEA,IEA,IEA,IEA,IEA,IEA,IEA,IEA,IEA,IEA,IBA IEA,IMP,IEA,IEA,IEA,IEA,IEA,IEA,IEA,IDA IEA	ENSBTAG00000020801	FALSE	CYRIB
query_1	TRUE	0.00738547	3389	210	61	0.290476	0.0179994	GO:0022607	GO:BP	cellular component assembly	18832	6852	GO:0016043, GO:0044085	IEA,IEA,IEA,IMP,IMP IBA,IEA,IEA,IEA,IBA IEA,IEA,IEA,IEA,IEA,IEA,IEA,IEA,IEA,IEA,IEA,IEA,IEA,IBA IEA,ISS IEA,IEA,ISS IBA IEA,IEA,IEA,IEA,IEA,IBA,IBA IEA,IEA,IEA,IEA,IEA,IEA,IEA,IEA,IEA,IEA,IEA,IEA,IEA,IEA,IEA,IEA,IEA,IEA,IEA,IEA,IEA,IBA IEA,IMP,IEA,IEA,IEA,IEA,IEA,IEA,IEA,IDA IEA	ENSBTAG00000045131	FALSE	U6
query_1	TRUE	0.00738547	3389	210	61	0.290476	0.0179994	GO:0022607	GO:BP	cellular component assembly	18832	6852	GO:0016043, GO:0044085	IEA,IEA,IEA,IMP,IMP IBA,IEA,IEA,IEA,IBA IEA,IEA,IEA,IEA,IEA,IEA,IEA,IEA,IEA,IEA,IEA,IEA,IEA,IBA IEA,ISS IEA,IEA,ISS IBA IEA,IEA,IEA,IEA,IEA,IBA,IBA IEA,IEA,IEA,IEA,IEA,IEA,IEA,IEA,IEA,IEA,IEA,IEA,IEA,IEA,IEA,IEA,IEA,IEA,IEA,IEA,IEA,IBA IEA,IMP,IEA,IEA,IEA,IEA,IEA,IEA,IEA,IDA IEA	ENSBTAG00000003185	FALSE	ASAP1
query_1	TRUE	0.00738547	3389	210	61	0.290476	0.0179994	GO:0022607	GO:BP	cellular component assembly	18832	6852	GO:0016043, GO:0044085	IEA,IEA,IEA,IMP,IMP IBA,IEA,IEA,IEA,IBA IEA,IEA,IEA,IEA,IEA,IEA,IEA,IEA,IEA,IEA,IEA,IEA,IEA,IBA IEA,ISS IEA,IEA,ISS IBA IEA,IEA,IEA,IEA,IEA,IBA,IBA IEA,IEA,IEA,IEA,IEA,IEA,IEA,IEA,IEA,IEA,IEA,IEA,IEA,IEA,IEA,IEA,IEA,IEA,IEA,IEA,IEA,IBA IEA,IMP,IEA,IEA,IEA,IEA,IEA,IEA,IEA,IDA IEA	ENSBTAG00000020667	FALSE	KCNQ3
query_1	TRUE	0.00738547	3389	210	61	0.290476	0.0179994	GO:0022607	GO:BP	cellular component assembly	18832	6852	GO:0016043, GO:0044085	IEA,IEA,IEA,IMP,IMP IBA,IEA,IEA,IEA,IBA IEA,IEA,IEA,IEA,IEA,IEA,IEA,IEA,IEA,IEA,IEA,IEA,IEA,IBA IEA,ISS IEA,IEA,ISS IBA IEA,IEA,IEA,IEA,IEA,IBA,IBA IEA,IEA,IEA,IEA,IEA,IEA,IEA,IEA,IEA,IEA,IEA,IEA,IEA,IEA,IEA,IEA,IEA,IEA,IEA,IEA,IEA,IBA IEA,IMP,IEA,IEA,IEA,IEA,IEA,IEA,IEA,IDA IEA	ENSBTAG00000042797	FALSE	U6
query_1	TRUE	0.00738547	3389	210	61	0.290476	0.0179994	GO:0022607	GO:BP	cellular component assembly	18832	6852	GO:0016043, GO:0044085	IEA,IEA,IEA,IMP,IMP IBA,IEA,IEA,IEA,IBA IEA,IEA,IEA,IEA,IEA,IEA,IEA,IEA,IEA,IEA,IEA,IEA,IEA,IBA IEA,ISS IEA,IEA,ISS IBA IEA,IEA,IEA,IEA,IEA,IBA,IBA IEA,IEA,IEA,IEA,IEA,IEA,IEA,IEA,IEA,IEA,IEA,IEA,IEA,IEA,IEA,IEA,IEA,IEA,IEA,IEA,IEA,IBA IEA,IMP,IEA,IEA,IEA,IEA,IEA,IEA,IEA,IDA IEA	ENSBTAG00000030347	FALSE	TUBG2
query_1	TRUE	0.00738547	3389	210	61	0.290476	0.0179994	GO:0022607	GO:BP	cellular component assembly	18832	6852	GO:0016043, GO:0044085	IEA,IEA,IEA,IMP,IMP IBA,IEA,IEA,IEA,IBA IEA,IEA,IEA,IEA,IEA,IEA,IEA,IEA,IEA,IEA,IEA,IEA,IEA,IBA IEA,ISS IEA,IEA,ISS IBA IEA,IEA,IEA,IEA,IEA,IBA,IBA IEA,IEA,IEA,IEA,IEA,IEA,IEA,IEA,IEA,IEA,IEA,IEA,IEA,IEA,IEA,IEA,IEA,IEA,IEA,IEA,IEA,IBA IEA,IMP,IEA,IEA,IEA,IEA,IEA,IEA,IEA,IDA IEA	ENSBTAG00000019903	FALSE	RAMP2
query_1	TRUE	0.00738547	3389	210	61	0.290476	0.0179994	GO:0022607	GO:BP	cellular component assembly	18832	6852	GO:0016043, GO:0044085	IEA,IEA,IEA,IMP,IMP IBA,IEA,IEA,IEA,IBA IEA,IEA,IEA,IEA,IEA,IEA,IEA,IEA,IEA,IEA,IEA,IEA,IEA,IBA IEA,ISS IEA,IEA,ISS IBA IEA,IEA,IEA,IEA,IEA,IBA,IBA IEA,IEA,IEA,IEA,IEA,IEA,IEA,IEA,IEA,IEA,IEA,IEA,IEA,IEA,IEA,IEA,IEA,IEA,IEA,IEA,IEA,IBA IEA,IMP,IEA,IEA,IEA,IEA,IEA,IEA,IEA,IDA IEA	ENSBTAG00000019911	FALSE	COA3
query_1	TRUE	0.00738547	3389	210	61	0.290476	0.0179994	GO:0022607	GO:BP	cellular component assembly	18832	6852	GO:0016043, GO:0044085	IEA,IEA,IEA,IMP,IMP IBA,IEA,IEA,IEA,IBA IEA,IEA,IEA,IEA,IEA,IEA,IEA,IEA,IEA,IEA,IEA,IEA,IEA,IBA IEA,ISS IEA,IEA,ISS IBA IEA,IEA,IEA,IEA,IEA,IBA,IBA IEA,IEA,IEA,IEA,IEA,IEA,IEA,IEA,IEA,IEA,IEA,IEA,IEA,IEA,IEA,IEA,IEA,IEA,IEA,IEA,IEA,IBA IEA,IMP,IEA,IEA,IEA,IEA,IEA,IEA,IEA,IDA IEA	ENSBTAG00000019914	FALSE	BECN1
query_1	TRUE	0.00738547	3389	210	61	0.290476	0.0179994	GO:0022607	GO:BP	cellular component assembly	18832	6852	GO:0016043, GO:0044085	IEA,IEA,IEA,IMP,IMP IBA,IEA,IEA,IEA,IBA IEA,IEA,IEA,IEA,IEA,IEA,IEA,IEA,IEA,IEA,IEA,IEA,IEA,IBA IEA,ISS IEA,IEA,ISS IBA IEA,IEA,IEA,IEA,IEA,IBA,IBA IEA,IEA,IEA,IEA,IEA,IEA,IEA,IEA,IEA,IEA,IEA,IEA,IEA,IEA,IEA,IEA,IEA,IEA,IEA,IEA,IEA,IBA IEA,IMP,IEA,IEA,IEA,IEA,IEA,IEA,IEA,IDA IEA	ENSBTAG00000017685	FALSE	JUP
query_1	TRUE	0.00738547	3389	210	61	0.290476	0.0179994	GO:0022607	GO:BP	cellular component assembly	18832	6852	GO:0016043, GO:0044085	IEA,IEA,IEA,IMP,IMP IBA,IEA,IEA,IEA,IBA IEA,IEA,IEA,IEA,IEA,IEA,IEA,IEA,IEA,IEA,IEA,IEA,IEA,IBA IEA,ISS IEA,IEA,ISS IBA IEA,IEA,IEA,IEA,IEA,IBA,IBA IEA,IEA,IEA,IEA,IEA,IEA,IEA,IEA,IEA,IEA,IEA,IEA,IEA,IEA,IEA,IEA,IEA,IEA,IEA,IEA,IEA,IBA IEA,IMP,IEA,IEA,IEA,IEA,IEA,IEA,IEA,IDA IEA	ENSBTAG00000011454	FALSE	FKBP10
query_1	TRUE	0.00738547	3389	210	61	0.290476	0.0179994	GO:0022607	GO:BP	cellular component assembly	18832	6852	GO:0016043, GO:0044085	IEA,IEA,IEA,IMP,IMP IBA,IEA,IEA,IEA,IBA IEA,IEA,IEA,IEA,IEA,IEA,IEA,IEA,IEA,IEA,IEA,IEA,IEA,IBA IEA,ISS IEA,IEA,ISS IBA IEA,IEA,IEA,IEA,IEA,IBA,IBA IEA,IEA,IEA,IEA,IEA,IEA,IEA,IEA,IEA,IEA,IEA,IEA,IEA,IEA,IEA,IEA,IEA,IEA,IEA,IEA,IEA,IBA IEA,IMP,IEA,IEA,IEA,IEA,IEA,IEA,IEA,IDA IEA	ENSBTAG00000013698	FALSE	ODAD4
query_1	TRUE	0.00738547	3389	210	61	0.290476	0.0179994	GO:0022607	GO:BP	cellular component assembly	18832	6852	GO:0016043, GO:0044085	IEA,IEA,IEA,IMP,IMP IBA,IEA,IEA,IEA,IBA IEA,IEA,IEA,IEA,IEA,IEA,IEA,IEA,IEA,IEA,IEA,IEA,IEA,IBA IEA,ISS IEA,IEA,ISS IBA IEA,IEA,IEA,IEA,IEA,IBA,IBA IEA,IEA,IEA,IEA,IEA,IEA,IEA,IEA,IEA,IEA,IEA,IEA,IEA,IEA,IEA,IEA,IEA,IEA,IEA,IEA,IEA,IBA IEA,IMP,IEA,IEA,IEA,IEA,IEA,IEA,IEA,IDA IEA	ENSBTAG00000044019	FALSE	KAT2A
query_1	TRUE	0.00738547	3389	210	61	0.290476	0.0179994	GO:0022607	GO:BP	cellular component assembly	18832	6852	GO:0016043, GO:0044085	IEA,IEA,IEA,IMP,IMP IBA,IEA,IEA,IEA,IBA IEA,IEA,IEA,IEA,IEA,IEA,IEA,IEA,IEA,IEA,IEA,IEA,IEA,IBA IEA,ISS IEA,IEA,ISS IBA IEA,IEA,IEA,IEA,IEA,IBA,IBA IEA,IEA,IEA,IEA,IEA,IEA,IEA,IEA,IEA,IEA,IEA,IEA,IEA,IEA,IEA,IEA,IEA,IEA,IEA,IEA,IEA,IBA IEA,IMP,IEA,IEA,IEA,IEA,IEA,IEA,IEA,IDA IEA	ENSBTAG00000049300	FALSE	AARSD1
query_1	TRUE	0.00738547	3389	210	61	0.290476	0.0179994	GO:0022607	GO:BP	cellular component assembly	18832	6852	GO:0016043, GO:0044085	IEA,IEA,IEA,IMP,IMP IBA,IEA,IEA,IEA,IBA IEA,IEA,IEA,IEA,IEA,IEA,IEA,IEA,IEA,IEA,IEA,IEA,IEA,IBA IEA,ISS IEA,IEA,ISS IBA IEA,IEA,IEA,IEA,IEA,IBA,IBA IEA,IEA,IEA,IEA,IEA,IEA,IEA,IEA,IEA,IEA,IEA,IEA,IEA,IEA,IEA,IEA,IEA,IEA,IEA,IEA,IEA,IBA IEA,IMP,IEA,IEA,IEA,IEA,IEA,IEA,IEA,IDA IEA	ENSBTAG00000049347	FALSE
query_1	TRUE	0.00738547	3389	210	61	0.290476	0.0179994	GO:0022607	GO:BP	cellular component assembly	18832	6852	GO:0016043, GO:0044085	IEA,IEA,IEA,IMP,IMP IBA,IEA,IEA,IEA,IBA IEA,IEA,IEA,IEA,IEA,IEA,IEA,IEA,IEA,IEA,IEA,IEA,IEA,IBA IEA,ISS IEA,IEA,ISS IBA IEA,IEA,IEA,IEA,IEA,IBA,IBA IEA,IEA,IEA,IEA,IEA,IEA,IEA,IEA,IEA,IEA,IEA,IEA,IEA,IEA,IEA,IEA,IEA,IEA,IEA,IEA,IEA,IBA IEA,IMP,IEA,IEA,IEA,IEA,IEA,IEA,IEA,IDA IEA	ENSBTAG00000052414	FALSE	HAP1
query_1	TRUE	0.00738547	3389	210	61	0.290476	0.0179994	GO:0022607	GO:BP	cellular component assembly	18832	6852	GO:0016043, GO:0044085	IEA,IEA,IEA,IMP,IMP IBA,IEA,IEA,IEA,IBA IEA,IEA,IEA,IEA,IEA,IEA,IEA,IEA,IEA,IEA,IEA,IEA,IEA,IBA IEA,ISS IEA,IEA,ISS IBA IEA,IEA,IEA,IEA,IEA,IBA,IBA IEA,IEA,IEA,IEA,IEA,IEA,IEA,IEA,IEA,IEA,IEA,IEA,IEA,IEA,IEA,IEA,IEA,IEA,IEA,IEA,IEA,IBA IEA,IMP,IEA,IEA,IEA,IEA,IEA,IEA,IEA,IDA IEA	ENSBTAG00000042827	FALSE	U6
query_1	TRUE	0.00738547	3389	210	61	0.290476	0.0179994	GO:0022607	GO:BP	cellular component assembly	18832	6852	GO:0016043, GO:0044085	IEA,IEA,IEA,IMP,IMP IBA,IEA,IEA,IEA,IBA IEA,IEA,IEA,IEA,IEA,IEA,IEA,IEA,IEA,IEA,IEA,IEA,IEA,IBA IEA,ISS IEA,IEA,ISS IBA IEA,IEA,IEA,IEA,IEA,IBA,IBA IEA,IEA,IEA,IEA,IEA,IEA,IEA,IEA,IEA,IEA,IEA,IEA,IEA,IEA,IEA,IEA,IEA,IEA,IEA,IEA,IEA,IBA IEA,IMP,IEA,IEA,IEA,IEA,IEA,IEA,IEA,IDA IEA	ENSBTAG00000053656	FALSE	U2
query_1	TRUE	0.00738547	3389	210	61	0.290476	0.0179994	GO:0022607	GO:BP	cellular component assembly	18832	6852	GO:0016043, GO:0044085	IEA,IEA,IEA,IMP,IMP IBA,IEA,IEA,IEA,IBA IEA,IEA,IEA,IEA,IEA,IEA,IEA,IEA,IEA,IEA,IEA,IEA,IEA,IBA IEA,ISS IEA,IEA,ISS IBA IEA,IEA,IEA,IEA,IEA,IBA,IBA IEA,IEA,IEA,IEA,IEA,IEA,IEA,IEA,IEA,IEA,IEA,IEA,IEA,IEA,IEA,IEA,IEA,IEA,IEA,IEA,IEA,IBA IEA,IMP,IEA,IEA,IEA,IEA,IEA,IEA,IEA,IDA IEA	ENSBTAG00000055531	FALSE	U2
query_1	TRUE	0.00738547	3389	210	61	0.290476	0.0179994	GO:0022607	GO:BP	cellular component assembly	18832	6852	GO:0016043, GO:0044085	IEA,IEA,IEA,IMP,IMP IBA,IEA,IEA,IEA,IBA IEA,IEA,IEA,IEA,IEA,IEA,IEA,IEA,IEA,IEA,IEA,IEA,IEA,IBA IEA,ISS IEA,IEA,ISS IBA IEA,IEA,IEA,IEA,IEA,IBA,IBA IEA,IEA,IEA,IEA,IEA,IEA,IEA,IEA,IEA,IEA,IEA,IEA,IEA,IEA,IEA,IEA,IEA,IEA,IEA,IEA,IEA,IBA IEA,IMP,IEA,IEA,IEA,IEA,IEA,IEA,IEA,IDA IEA	ENSBTAG00000030314	FALSE	U2
query_1	TRUE	0.00738547	3389	210	61	0.290476	0.0179994	GO:0022607	GO:BP	cellular component assembly	18832	6852	GO:0016043, GO:0044085	IEA,IEA,IEA,IMP,IMP IBA,IEA,IEA,IEA,IBA IEA,IEA,IEA,IEA,IEA,IEA,IEA,IEA,IEA,IEA,IEA,IEA,IEA,IBA IEA,ISS IEA,IEA,ISS IBA IEA,IEA,IEA,IEA,IEA,IBA,IBA IEA,IEA,IEA,IEA,IEA,IEA,IEA,IEA,IEA,IEA,IEA,IEA,IEA,IEA,IEA,IEA,IEA,IEA,IEA,IEA,IEA,IBA IEA,IMP,IEA,IEA,IEA,IEA,IEA,IEA,IEA,IDA IEA	ENSBTAG00000049357	FALSE	U2
query_1	TRUE	0.00738547	3389	210	61	0.290476	0.0179994	GO:0022607	GO:BP	cellular component assembly	18832	6852	GO:0016043, GO:0044085	IEA,IEA,IEA,IMP,IMP IBA,IEA,IEA,IEA,IBA IEA,IEA,IEA,IEA,IEA,IEA,IEA,IEA,IEA,IEA,IEA,IEA,IEA,IBA IEA,ISS IEA,IEA,ISS IBA IEA,IEA,IEA,IEA,IEA,IBA,IBA IEA,IEA,IEA,IEA,IEA,IEA,IEA,IEA,IEA,IEA,IEA,IEA,IEA,IEA,IEA,IEA,IEA,IEA,IEA,IEA,IEA,IBA IEA,IMP,IEA,IEA,IEA,IEA,IEA,IEA,IEA,IDA IEA	ENSBTAG00000063339	FALSE	U2
query_1	TRUE	0.00738547	3389	210	61	0.290476	0.0179994	GO:0022607	GO:BP	cellular component assembly	18832	6852	GO:0016043, GO:0044085	IEA,IEA,IEA,IMP,IMP IBA,IEA,IEA,IEA,IBA IEA,IEA,IEA,IEA,IEA,IEA,IEA,IEA,IEA,IEA,IEA,IEA,IEA,IBA IEA,ISS IEA,IEA,ISS IBA IEA,IEA,IEA,IEA,IEA,IBA,IBA IEA,IEA,IEA,IEA,IEA,IEA,IEA,IEA,IEA,IEA,IEA,IEA,IEA,IEA,IEA,IEA,IEA,IEA,IEA,IEA,IEA,IBA IEA,IMP,IEA,IEA,IEA,IEA,IEA,IEA,IEA,IDA IEA	ENSBTAG00000045620	FALSE	U2
query_1	TRUE	0.00738547	3389	210	61	0.290476	0.0179994	GO:0022607	GO:BP	cellular component assembly	18832	6852	GO:0016043, GO:0044085	IEA,IEA,IEA,IMP,IMP IBA,IEA,IEA,IEA,IBA IEA,IEA,IEA,IEA,IEA,IEA,IEA,IEA,IEA,IEA,IEA,IEA,IEA,IBA IEA,ISS IEA,IEA,ISS IBA IEA,IEA,IEA,IEA,IEA,IBA,IBA IEA,IEA,IEA,IEA,IEA,IEA,IEA,IEA,IEA,IEA,IEA,IEA,IEA,IEA,IEA,IEA,IEA,IEA,IEA,IEA,IEA,IBA IEA,IMP,IEA,IEA,IEA,IEA,IEA,IEA,IEA,IDA IEA	ENSBTAG00000064937	FALSE	U2
query_1	TRUE	0.00738547	3389	210	61	0.290476	0.0179994	GO:0022607	GO:BP	cellular component assembly	18832	6852	GO:0016043, GO:0044085	IEA,IEA,IEA,IMP,IMP IBA,IEA,IEA,IEA,IBA IEA,IEA,IEA,IEA,IEA,IEA,IEA,IEA,IEA,IEA,IEA,IEA,IEA,IBA IEA,ISS IEA,IEA,ISS IBA IEA,IEA,IEA,IEA,IEA,IBA,IBA IEA,IEA,IEA,IEA,IEA,IEA,IEA,IEA,IEA,IEA,IEA,IEA,IEA,IEA,IEA,IEA,IEA,IEA,IEA,IEA,IEA,IBA IEA,IMP,IEA,IEA,IEA,IEA,IEA,IEA,IEA,IDA IEA	ENSBTAG00000056888	FALSE	U6
query_1	TRUE	0.00738547	3389	210	61	0.290476	0.0179994	GO:0022607	GO:BP	cellular component assembly	18832	6852	GO:0016043, GO:0044085	IEA,IEA,IEA,IMP,IMP IBA,IEA,IEA,IEA,IBA IEA,IEA,IEA,IEA,IEA,IEA,IEA,IEA,IEA,IEA,IEA,IEA,IEA,IBA IEA,ISS IEA,IEA,ISS IBA IEA,IEA,IEA,IEA,IEA,IBA,IBA IEA,IEA,IEA,IEA,IEA,IEA,IEA,IEA,IEA,IEA,IEA,IEA,IEA,IEA,IEA,IEA,IEA,IEA,IEA,IEA,IEA,IBA IEA,IMP,IEA,IEA,IEA,IEA,IEA,IEA,IEA,IDA IEA	ENSBTAG00000062497	FALSE	U2
query_1	TRUE	0.00738547	3389	210	61	0.290476	0.0179994	GO:0022607	GO:BP	cellular component assembly	18832	6852	GO:0016043, GO:0044085	IEA,IEA,IEA,IMP,IMP IBA,IEA,IEA,IEA,IBA IEA,IEA,IEA,IEA,IEA,IEA,IEA,IEA,IEA,IEA,IEA,IEA,IEA,IBA IEA,ISS IEA,IEA,ISS IBA IEA,IEA,IEA,IEA,IEA,IBA,IBA IEA,IEA,IEA,IEA,IEA,IEA,IEA,IEA,IEA,IEA,IEA,IEA,IEA,IEA,IEA,IEA,IEA,IEA,IEA,IEA,IEA,IBA IEA,IMP,IEA,IEA,IEA,IEA,IEA,IEA,IEA,IDA IEA	ENSBTAG00000064713	FALSE	U2
query_1	TRUE	0.00738547	3389	210	61	0.290476	0.0179994	GO:0022607	GO:BP	cellular component assembly	18832	6852	GO:0016043, GO:0044085	IEA,IEA,IEA,IMP,IMP IBA,IEA,IEA,IEA,IBA IEA,IEA,IEA,IEA,IEA,IEA,IEA,IEA,IEA,IEA,IEA,IEA,IEA,IBA IEA,ISS IEA,IEA,ISS IBA IEA,IEA,IEA,IEA,IEA,IBA,IBA IEA,IEA,IEA,IEA,IEA,IEA,IEA,IEA,IEA,IEA,IEA,IEA,IEA,IEA,IEA,IEA,IEA,IEA,IEA,IEA,IEA,IBA IEA,IMP,IEA,IEA,IEA,IEA,IEA,IEA,IEA,IDA IEA	ENSBTAG00000055862	FALSE	U2
query_1	TRUE	0.00738547	3389	210	61	0.290476	0.0179994	GO:0022607	GO:BP	cellular component assembly	18832	6852	GO:0016043, GO:0044085	IEA,IEA,IEA,IMP,IMP IBA,IEA,IEA,IEA,IBA IEA,IEA,IEA,IEA,IEA,IEA,IEA,IEA,IEA,IEA,IEA,IEA,IEA,IBA IEA,ISS IEA,IEA,ISS IBA IEA,IEA,IEA,IEA,IEA,IBA,IBA IEA,IEA,IEA,IEA,IEA,IEA,IEA,IEA,IEA,IEA,IEA,IEA,IEA,IEA,IEA,IEA,IEA,IEA,IEA,IEA,IEA,IBA IEA,IMP,IEA,IEA,IEA,IEA,IEA,IEA,IEA,IDA IEA	ENSBTAG00000061816	FALSE	U2
query_1	TRUE	0.00738547	3389	210	61	0.290476	0.0179994	GO:0022607	GO:BP	cellular component assembly	18832	6852	GO:0016043, GO:0044085	IEA,IEA,IEA,IMP,IMP IBA,IEA,IEA,IEA,IBA IEA,IEA,IEA,IEA,IEA,IEA,IEA,IEA,IEA,IEA,IEA,IEA,IEA,IBA IEA,ISS IEA,IEA,ISS IBA IEA,IEA,IEA,IEA,IEA,IBA,IBA IEA,IEA,IEA,IEA,IEA,IEA,IEA,IEA,IEA,IEA,IEA,IEA,IEA,IEA,IEA,IEA,IEA,IEA,IEA,IEA,IEA,IBA IEA,IMP,IEA,IEA,IEA,IEA,IEA,IEA,IEA,IDA IEA	ENSBTAG00000068117	FALSE	U2
query_1	TRUE	0.00738547	3389	210	61	0.290476	0.0179994	GO:0022607	GO:BP	cellular component assembly	18832	6852	GO:0016043, GO:0044085	IEA,IEA,IEA,IMP,IMP IBA,IEA,IEA,IEA,IBA IEA,IEA,IEA,IEA,IEA,IEA,IEA,IEA,IEA,IEA,IEA,IEA,IEA,IBA IEA,ISS IEA,IEA,ISS IBA IEA,IEA,IEA,IEA,IEA,IBA,IBA IEA,IEA,IEA,IEA,IEA,IEA,IEA,IEA,IEA,IEA,IEA,IEA,IEA,IEA,IEA,IEA,IEA,IEA,IEA,IEA,IEA,IBA IEA,IMP,IEA,IEA,IEA,IEA,IEA,IEA,IEA,IDA IEA	ENSBTAG00000059700	FALSE	U2
query_1	TRUE	0.00738547	3389	210	61	0.290476	0.0179994	GO:0022607	GO:BP	cellular component assembly	18832	6852	GO:0016043, GO:0044085	IEA,IEA,IEA,IMP,IMP IBA,IEA,IEA,IEA,IBA IEA,IEA,IEA,IEA,IEA,IEA,IEA,IEA,IEA,IEA,IEA,IEA,IEA,IBA IEA,ISS IEA,IEA,ISS IBA IEA,IEA,IEA,IEA,IEA,IBA,IBA IEA,IEA,IEA,IEA,IEA,IEA,IEA,IEA,IEA,IEA,IEA,IEA,IEA,IEA,IEA,IEA,IEA,IEA,IEA,IEA,IEA,IBA IEA,IMP,IEA,IEA,IEA,IEA,IEA,IEA,IEA,IDA IEA	ENSBTAG00000057150	FALSE	U2
query_1	TRUE	0.00738547	3389	210	61	0.290476	0.0179994	GO:0022607	GO:BP	cellular component assembly	18832	6852	GO:0016043, GO:0044085	IEA,IEA,IEA,IMP,IMP IBA,IEA,IEA,IEA,IBA IEA,IEA,IEA,IEA,IEA,IEA,IEA,IEA,IEA,IEA,IEA,IEA,IEA,IBA IEA,ISS IEA,IEA,ISS IBA IEA,IEA,IEA,IEA,IEA,IBA,IBA IEA,IEA,IEA,IEA,IEA,IEA,IEA,IEA,IEA,IEA,IEA,IEA,IEA,IEA,IEA,IEA,IEA,IEA,IEA,IEA,IEA,IBA IEA,IMP,IEA,IEA,IEA,IEA,IEA,IEA,IEA,IDA IEA	ENSBTAG00000063603	FALSE	U2
query_1	TRUE	0.00738547	3389	210	61	0.290476	0.0179994	GO:0022607	GO:BP	cellular component assembly	18832	6852	GO:0016043, GO:0044085	IEA,IEA,IEA,IMP,IMP IBA,IEA,IEA,IEA,IBA IEA,IEA,IEA,IEA,IEA,IEA,IEA,IEA,IEA,IEA,IEA,IEA,IEA,IBA IEA,ISS IEA,IEA,ISS IBA IEA,IEA,IEA,IEA,IEA,IBA,IBA IEA,IEA,IEA,IEA,IEA,IEA,IEA,IEA,IEA,IEA,IEA,IEA,IEA,IEA,IEA,IEA,IEA,IEA,IEA,IEA,IEA,IBA IEA,IMP,IEA,IEA,IEA,IEA,IEA,IEA,IEA,IDA IEA	ENSBTAG00000068321	FALSE	U2
query_1	TRUE	0.00738547	3389	210	61	0.290476	0.0179994	GO:0022607	GO:BP	cellular component assembly	18832	6852	GO:0016043, GO:0044085	IEA,IEA,IEA,IMP,IMP IBA,IEA,IEA,IEA,IBA IEA,IEA,IEA,IEA,IEA,IEA,IEA,IEA,IEA,IEA,IEA,IEA,IEA,IBA IEA,ISS IEA,IEA,ISS IBA IEA,IEA,IEA,IEA,IEA,IBA,IBA IEA,IEA,IEA,IEA,IEA,IEA,IEA,IEA,IEA,IEA,IEA,IEA,IEA,IEA,IEA,IEA,IEA,IEA,IEA,IEA,IEA,IBA IEA,IMP,IEA,IEA,IEA,IEA,IEA,IEA,IEA,IDA IEA	ENSBTAG00000060488	FALSE	U2
query_1	TRUE	0.00738547	3389	210	61	0.290476	0.0179994	GO:0022607	GO:BP	cellular component assembly	18832	6852	GO:0016043, GO:0044085	IEA,IEA,IEA,IMP,IMP IBA,IEA,IEA,IEA,IBA IEA,IEA,IEA,IEA,IEA,IEA,IEA,IEA,IEA,IEA,IEA,IEA,IEA,IBA IEA,ISS IEA,IEA,ISS IBA IEA,IEA,IEA,IEA,IEA,IBA,IBA IEA,IEA,IEA,IEA,IEA,IEA,IEA,IEA,IEA,IEA,IEA,IEA,IEA,IEA,IEA,IEA,IEA,IEA,IEA,IEA,IEA,IBA IEA,IMP,IEA,IEA,IEA,IEA,IEA,IEA,IEA,IDA IEA	ENSBTAG00000048152	FALSE	TUBG1
query_1	TRUE	0.00738547	3389	210	61	0.290476	0.0179994	GO:0022607	GO:BP	cellular component assembly	18832	6852	GO:0016043, GO:0044085	IEA,IEA,IEA,IMP,IMP IBA,IEA,IEA,IEA,IBA IEA,IEA,IEA,IEA,IEA,IEA,IEA,IEA,IEA,IEA,IEA,IEA,IEA,IBA IEA,ISS IEA,IEA,ISS IBA IEA,IEA,IEA,IEA,IEA,IBA,IBA IEA,IEA,IEA,IEA,IEA,IEA,IEA,IEA,IEA,IEA,IEA,IEA,IEA,IEA,IEA,IEA,IEA,IEA,IEA,IEA,IEA,IBA IEA,IMP,IEA,IEA,IEA,IEA,IEA,IEA,IEA,IDA IEA	ENSBTAG00000019097	FALSE	CNTNAP1
query_1	TRUE	0.00738547	3389	210	61	0.290476	0.0179994	GO:0022607	GO:BP	cellular component assembly	18832	6852	GO:0016043, GO:0044085	IEA,IEA,IEA,IMP,IMP IBA,IEA,IEA,IEA,IBA IEA,IEA,IEA,IEA,IEA,IEA,IEA,IEA,IEA,IEA,IEA,IEA,IEA,IBA IEA,ISS IEA,IEA,ISS IBA IEA,IEA,IEA,IEA,IEA,IBA,IBA IEA,IEA,IEA,IEA,IEA,IEA,IEA,IEA,IEA,IEA,IEA,IEA,IEA,IEA,IEA,IEA,IEA,IEA,IEA,IEA,IEA,IBA IEA,IMP,IEA,IEA,IEA,IEA,IEA,IEA,IEA,IDA IEA	ENSBTAG00000004905	FALSE	KRT19
query_1	TRUE	0.00738547	3389	210	61	0.290476	0.0179994	GO:0022607	GO:BP	cellular component assembly	18832	6852	GO:0016043, GO:0044085	IEA,IEA,IEA,IMP,IMP IBA,IEA,IEA,IEA,IBA IEA,IEA,IEA,IEA,IEA,IEA,IEA,IEA,IEA,IEA,IEA,IEA,IEA,IBA IEA,ISS IEA,IEA,ISS IBA IEA,IEA,IEA,IEA,IEA,IBA,IBA IEA,IEA,IEA,IEA,IEA,IEA,IEA,IEA,IEA,IEA,IEA,IEA,IEA,IEA,IEA,IEA,IEA,IEA,IEA,IEA,IEA,IBA IEA,IMP,IEA,IEA,IEA,IEA,IEA,IEA,IEA,IDA IEA	ENSBTAG00000005888	FALSE	MDGA1
query_1	TRUE	0.00738547	3389	210	61	0.290476	0.0179994	GO:0022607	GO:BP	cellular component assembly	18832	6852	GO:0016043, GO:0044085	IEA,IEA,IEA,IMP,IMP IBA,IEA,IEA,IEA,IBA IEA,IEA,IEA,IEA,IEA,IEA,IEA,IEA,IEA,IEA,IEA,IEA,IEA,IBA IEA,ISS IEA,IEA,ISS IBA IEA,IEA,IEA,IEA,IEA,IBA,IBA IEA,IEA,IEA,IEA,IEA,IEA,IEA,IEA,IEA,IEA,IEA,IEA,IEA,IEA,IEA,IEA,IEA,IEA,IEA,IEA,IEA,IBA IEA,IMP,IEA,IEA,IEA,IEA,IEA,IEA,IEA,IDA IEA	ENSBTAG00000047879	FALSE	KCNA3
query_1	TRUE	0.00738547	3389	210	61	0.290476	0.0179994	GO:0022607	GO:BP	cellular component assembly	18832	6852	GO:0016043, GO:0044085	IEA,IEA,IEA,IMP,IMP IBA,IEA,IEA,IEA,IBA IEA,IEA,IEA,IEA,IEA,IEA,IEA,IEA,IEA,IEA,IEA,IEA,IEA,IBA IEA,ISS IEA,IEA,ISS IBA IEA,IEA,IEA,IEA,IEA,IBA,IBA IEA,IEA,IEA,IEA,IEA,IEA,IEA,IEA,IEA,IEA,IEA,IEA,IEA,IEA,IEA,IEA,IEA,IEA,IEA,IEA,IEA,IBA IEA,IMP,IEA,IEA,IEA,IEA,IEA,IEA,IEA,IDA IEA	ENSBTAG00000015459	FALSE	KCNA2
query_1	TRUE	0.00738547	3389	210	61	0.290476	0.0179994	GO:0022607	GO:BP	cellular component assembly	18832	6852	GO:0016043, GO:0044085	IEA,IEA,IEA,IMP,IMP IBA,IEA,IEA,IEA,IBA IEA,IEA,IEA,IEA,IEA,IEA,IEA,IEA,IEA,IEA,IEA,IEA,IEA,IBA IEA,ISS IEA,IEA,ISS IBA IEA,IEA,IEA,IEA,IEA,IBA,IBA IEA,IEA,IEA,IEA,IEA,IEA,IEA,IEA,IEA,IEA,IEA,IEA,IEA,IEA,IEA,IEA,IEA,IEA,IEA,IEA,IEA,IBA IEA,IMP,IEA,IEA,IEA,IEA,IEA,IEA,IEA,IDA IEA	ENSBTAG00000008322	FALSE	KCNA10
query_1	TRUE	0.00738547	3389	210	61	0.290476	0.0179994	GO:0022607	GO:BP	cellular component assembly	18832	6852	GO:0016043, GO:0044085	IEA,IEA,IEA,IMP,IMP IBA,IEA,IEA,IEA,IBA IEA,IEA,IEA,IEA,IEA,IEA,IEA,IEA,IEA,IEA,IEA,IEA,IEA,IBA IEA,ISS IEA,IEA,ISS IBA IEA,IEA,IEA,IEA,IEA,IBA,IBA IEA,IEA,IEA,IEA,IEA,IEA,IEA,IEA,IEA,IEA,IEA,IEA,IEA,IEA,IEA,IEA,IEA,IEA,IEA,IEA,IEA,IBA IEA,IMP,IEA,IEA,IEA,IEA,IEA,IEA,IEA,IDA IEA	ENSBTAG00000007352	FALSE	KCNC4
query_1	TRUE	0.00738547	3389	210	61	0.290476	0.0179994	GO:0022607	GO:BP	cellular component assembly	18832	6852	GO:0016043, GO:0044085	IEA,IEA,IEA,IMP,IMP IBA,IEA,IEA,IEA,IBA IEA,IEA,IEA,IEA,IEA,IEA,IEA,IEA,IEA,IEA,IEA,IEA,IEA,IBA IEA,ISS IEA,IEA,ISS IBA IEA,IEA,IEA,IEA,IEA,IBA,IBA IEA,IEA,IEA,IEA,IEA,IEA,IEA,IEA,IEA,IEA,IEA,IEA,IEA,IEA,IEA,IEA,IEA,IEA,IEA,IEA,IEA,IBA IEA,IMP,IEA,IEA,IEA,IEA,IEA,IEA,IEA,IDA IEA	ENSBTAG00000042091	FALSE	U6
query_1	TRUE	0.00738547	3389	210	61	0.290476	0.0179994	GO:0022607	GO:BP	cellular component assembly	18832	6852	GO:0016043, GO:0044085	IEA,IEA,IEA,IMP,IMP IBA,IEA,IEA,IEA,IBA IEA,IEA,IEA,IEA,IEA,IEA,IEA,IEA,IEA,IEA,IEA,IEA,IEA,IBA IEA,ISS IEA,IEA,ISS IBA IEA,IEA,IEA,IEA,IEA,IBA,IBA IEA,IEA,IEA,IEA,IEA,IEA,IEA,IEA,IEA,IEA,IEA,IEA,IEA,IEA,IEA,IEA,IEA,IEA,IEA,IEA,IEA,IBA IEA,IMP,IEA,IEA,IEA,IEA,IEA,IEA,IEA,IDA IEA	ENSBTAG00000021291	FALSE	STXBP6
query_1	TRUE	0.0115439	2853	210	53	0.252381	0.0185769	GO:0043933	GO:BP	protein-containing complex organization	18832	11222	GO:0016043	IEA,IEA,IMP,IEA,IEA,IEA,IEA,IEA,IEA,IEA,IEA,IEA,IBA,IBA,IEA,IBA IEA,IBA IEA,IEA,IEA,IEA,IBA,IBA,IDA IMP IGI IBA,IBA IEA,IBA,IEA,IEA,IEA,IEA,IEA,IEA,IEA,IEA,IEA,IEA,IEA,IEA,IEA,IEA,IEA,IEA,IEA,IEA,IEA,IBA IEA,IEA,IEA,IEA,IDA,IMP,IEA,IEA,IDA IEA	ENSBTAG00000060229	FALSE	U6
query_1	TRUE	0.0115439	2853	210	53	0.252381	0.0185769	GO:0043933	GO:BP	protein-containing complex organization	18832	11222	GO:0016043	IEA,IEA,IMP,IEA,IEA,IEA,IEA,IEA,IEA,IEA,IEA,IEA,IBA,IBA,IEA,IBA IEA,IBA IEA,IEA,IEA,IEA,IBA,IBA,IDA IMP IGI IBA,IBA IEA,IBA,IEA,IEA,IEA,IEA,IEA,IEA,IEA,IEA,IEA,IEA,IEA,IEA,IEA,IEA,IEA,IEA,IEA,IEA,IEA,IBA IEA,IEA,IEA,IEA,IDA,IMP,IEA,IEA,IDA IEA	ENSBTAG00000057059	FALSE	U6
query_1	TRUE	0.0115439	2853	210	53	0.252381	0.0185769	GO:0043933	GO:BP	protein-containing complex organization	18832	11222	GO:0016043	IEA,IEA,IMP,IEA,IEA,IEA,IEA,IEA,IEA,IEA,IEA,IEA,IBA,IBA,IEA,IBA IEA,IBA IEA,IEA,IEA,IEA,IBA,IBA,IDA IMP IGI IBA,IBA IEA,IBA,IEA,IEA,IEA,IEA,IEA,IEA,IEA,IEA,IEA,IEA,IEA,IEA,IEA,IEA,IEA,IEA,IEA,IEA,IEA,IBA IEA,IEA,IEA,IEA,IDA,IMP,IEA,IEA,IDA IEA	ENSBTAG00000004059	FALSE	SOAT1
query_1	TRUE	0.0115439	2853	210	53	0.252381	0.0185769	GO:0043933	GO:BP	protein-containing complex organization	18832	11222	GO:0016043	IEA,IEA,IMP,IEA,IEA,IEA,IEA,IEA,IEA,IEA,IEA,IEA,IBA,IBA,IEA,IBA IEA,IBA IEA,IEA,IEA,IEA,IBA,IBA,IDA IMP IGI IBA,IBA IEA,IBA,IEA,IEA,IEA,IEA,IEA,IEA,IEA,IEA,IEA,IEA,IEA,IEA,IEA,IEA,IEA,IEA,IEA,IEA,IEA,IBA IEA,IEA,IEA,IEA,IDA,IMP,IEA,IEA,IDA IEA	ENSBTAG00000067328	FALSE	U6
query_1	TRUE	0.0115439	2853	210	53	0.252381	0.0185769	GO:0043933	GO:BP	protein-containing complex organization	18832	11222	GO:0016043	IEA,IEA,IMP,IEA,IEA,IEA,IEA,IEA,IEA,IEA,IEA,IEA,IBA,IBA,IEA,IBA IEA,IBA IEA,IEA,IEA,IEA,IBA,IBA,IDA IMP IGI IBA,IBA IEA,IBA,IEA,IEA,IEA,IEA,IEA,IEA,IEA,IEA,IEA,IEA,IEA,IEA,IEA,IEA,IEA,IEA,IEA,IEA,IEA,IBA IEA,IEA,IEA,IEA,IDA,IMP,IEA,IEA,IDA IEA	ENSBTAG00000043732	FALSE	U2
query_1	TRUE	0.0115439	2853	210	53	0.252381	0.0185769	GO:0043933	GO:BP	protein-containing complex organization	18832	11222	GO:0016043	IEA,IEA,IMP,IEA,IEA,IEA,IEA,IEA,IEA,IEA,IEA,IEA,IBA,IBA,IEA,IBA IEA,IBA IEA,IEA,IEA,IEA,IBA,IBA,IDA IMP IGI IBA,IBA IEA,IBA,IEA,IEA,IEA,IEA,IEA,IEA,IEA,IEA,IEA,IEA,IEA,IEA,IEA,IEA,IEA,IEA,IEA,IEA,IEA,IBA IEA,IEA,IEA,IEA,IDA,IMP,IEA,IEA,IDA IEA	ENSBTAG00000011657	FALSE
query_1	TRUE	0.0115439	2853	210	53	0.252381	0.0185769	GO:0043933	GO:BP	protein-containing complex organization	18832	11222	GO:0016043	IEA,IEA,IMP,IEA,IEA,IEA,IEA,IEA,IEA,IEA,IEA,IEA,IBA,IBA,IEA,IBA IEA,IBA IEA,IEA,IEA,IEA,IBA,IBA,IDA IMP IGI IBA,IBA IEA,IBA,IEA,IEA,IEA,IEA,IEA,IEA,IEA,IEA,IEA,IEA,IEA,IEA,IEA,IEA,IEA,IEA,IEA,IEA,IEA,IBA IEA,IEA,IEA,IEA,IDA,IMP,IEA,IEA,IDA IEA	ENSBTAG00000066520	FALSE	U6
query_1	TRUE	0.0115439	2853	210	53	0.252381	0.0185769	GO:0043933	GO:BP	protein-containing complex organization	18832	11222	GO:0016043	IEA,IEA,IMP,IEA,IEA,IEA,IEA,IEA,IEA,IEA,IEA,IEA,IBA,IBA,IEA,IBA IEA,IBA IEA,IEA,IEA,IEA,IBA,IBA,IDA IMP IGI IBA,IBA IEA,IBA,IEA,IEA,IEA,IEA,IEA,IEA,IEA,IEA,IEA,IEA,IEA,IEA,IEA,IEA,IEA,IEA,IEA,IEA,IEA,IBA IEA,IEA,IEA,IEA,IDA,IMP,IEA,IEA,IDA IEA	ENSBTAG00000009696	FALSE	ACTN2
query_1	TRUE	0.0115439	2853	210	53	0.252381	0.0185769	GO:0043933	GO:BP	protein-containing complex organization	18832	11222	GO:0016043	IEA,IEA,IMP,IEA,IEA,IEA,IEA,IEA,IEA,IEA,IEA,IEA,IBA,IBA,IEA,IBA IEA,IBA IEA,IEA,IEA,IEA,IBA,IBA,IDA IMP IGI IBA,IBA IEA,IBA,IEA,IEA,IEA,IEA,IEA,IEA,IEA,IEA,IEA,IEA,IEA,IEA,IEA,IEA,IEA,IEA,IEA,IEA,IEA,IBA IEA,IEA,IEA,IEA,IDA,IMP,IEA,IEA,IDA IEA	ENSBTAG00000059298	FALSE	U6
query_1	TRUE	0.0115439	2853	210	53	0.252381	0.0185769	GO:0043933	GO:BP	protein-containing complex organization	18832	11222	GO:0016043	IEA,IEA,IMP,IEA,IEA,IEA,IEA,IEA,IEA,IEA,IEA,IEA,IBA,IBA,IEA,IBA IEA,IBA IEA,IEA,IEA,IEA,IBA,IBA,IDA IMP IGI IBA,IBA IEA,IBA,IEA,IEA,IEA,IEA,IEA,IEA,IEA,IEA,IEA,IEA,IEA,IEA,IEA,IEA,IEA,IEA,IEA,IEA,IEA,IBA IEA,IEA,IEA,IEA,IDA,IMP,IEA,IEA,IDA IEA	ENSBTAG00000020801	FALSE	CYRIB
query_1	TRUE	0.0115439	2853	210	53	0.252381	0.0185769	GO:0043933	GO:BP	protein-containing complex organization	18832	11222	GO:0016043	IEA,IEA,IMP,IEA,IEA,IEA,IEA,IEA,IEA,IEA,IEA,IEA,IBA,IBA,IEA,IBA IEA,IBA IEA,IEA,IEA,IEA,IBA,IBA,IDA IMP IGI IBA,IBA IEA,IBA,IEA,IEA,IEA,IEA,IEA,IEA,IEA,IEA,IEA,IEA,IEA,IEA,IEA,IEA,IEA,IEA,IEA,IEA,IEA,IBA IEA,IEA,IEA,IEA,IDA,IMP,IEA,IEA,IDA IEA	ENSBTAG00000045131	FALSE	U6
query_1	TRUE	0.0115439	2853	210	53	0.252381	0.0185769	GO:0043933	GO:BP	protein-containing complex organization	18832	11222	GO:0016043	IEA,IEA,IMP,IEA,IEA,IEA,IEA,IEA,IEA,IEA,IEA,IEA,IBA,IBA,IEA,IBA IEA,IBA IEA,IEA,IEA,IEA,IBA,IBA,IDA IMP IGI IBA,IBA IEA,IBA,IEA,IEA,IEA,IEA,IEA,IEA,IEA,IEA,IEA,IEA,IEA,IEA,IEA,IEA,IEA,IEA,IEA,IEA,IEA,IBA IEA,IEA,IEA,IEA,IDA,IMP,IEA,IEA,IDA IEA	ENSBTAG00000020667	FALSE	KCNQ3
query_1	TRUE	0.0115439	2853	210	53	0.252381	0.0185769	GO:0043933	GO:BP	protein-containing complex organization	18832	11222	GO:0016043	IEA,IEA,IMP,IEA,IEA,IEA,IEA,IEA,IEA,IEA,IEA,IEA,IBA,IBA,IEA,IBA IEA,IBA IEA,IEA,IEA,IEA,IBA,IBA,IDA IMP IGI IBA,IBA IEA,IBA,IEA,IEA,IEA,IEA,IEA,IEA,IEA,IEA,IEA,IEA,IEA,IEA,IEA,IEA,IEA,IEA,IEA,IEA,IEA,IBA IEA,IEA,IEA,IEA,IDA,IMP,IEA,IEA,IDA IEA	ENSBTAG00000003838	FALSE
query_1	TRUE	0.0115439	2853	210	53	0.252381	0.0185769	GO:0043933	GO:BP	protein-containing complex organization	18832	11222	GO:0016043	IEA,IEA,IMP,IEA,IEA,IEA,IEA,IEA,IEA,IEA,IEA,IEA,IBA,IBA,IEA,IBA IEA,IBA IEA,IEA,IEA,IEA,IBA,IBA,IDA IMP IGI IBA,IBA IEA,IBA,IEA,IEA,IEA,IEA,IEA,IEA,IEA,IEA,IEA,IEA,IEA,IEA,IEA,IEA,IEA,IEA,IEA,IEA,IEA,IBA IEA,IEA,IEA,IEA,IDA,IMP,IEA,IEA,IDA IEA	ENSBTAG00000014103	FALSE	SH3GL2
query_1	TRUE	0.0115439	2853	210	53	0.252381	0.0185769	GO:0043933	GO:BP	protein-containing complex organization	18832	11222	GO:0016043	IEA,IEA,IMP,IEA,IEA,IEA,IEA,IEA,IEA,IEA,IEA,IEA,IBA,IBA,IEA,IBA IEA,IBA IEA,IEA,IEA,IEA,IBA,IBA,IDA IMP IGI IBA,IBA IEA,IBA,IEA,IEA,IEA,IEA,IEA,IEA,IEA,IEA,IEA,IEA,IEA,IEA,IEA,IEA,IEA,IEA,IEA,IEA,IEA,IBA IEA,IEA,IEA,IEA,IDA,IMP,IEA,IEA,IDA IEA	ENSBTAG00000042797	FALSE	U6
query_1	TRUE	0.0115439	2853	210	53	0.252381	0.0185769	GO:0043933	GO:BP	protein-containing complex organization	18832	11222	GO:0016043	IEA,IEA,IMP,IEA,IEA,IEA,IEA,IEA,IEA,IEA,IEA,IEA,IBA,IBA,IEA,IBA IEA,IBA IEA,IEA,IEA,IEA,IBA,IBA,IDA IMP IGI IBA,IBA IEA,IBA,IEA,IEA,IEA,IEA,IEA,IEA,IEA,IEA,IEA,IEA,IEA,IEA,IEA,IEA,IEA,IEA,IEA,IEA,IEA,IBA IEA,IEA,IEA,IEA,IDA,IMP,IEA,IEA,IDA IEA	ENSBTAG00000030347	FALSE	TUBG2
query_1	TRUE	0.0115439	2853	210	53	0.252381	0.0185769	GO:0043933	GO:BP	protein-containing complex organization	18832	11222	GO:0016043	IEA,IEA,IMP,IEA,IEA,IEA,IEA,IEA,IEA,IEA,IEA,IEA,IBA,IBA,IEA,IBA IEA,IBA IEA,IEA,IEA,IEA,IBA,IBA,IDA IMP IGI IBA,IBA IEA,IBA,IEA,IEA,IEA,IEA,IEA,IEA,IEA,IEA,IEA,IEA,IEA,IEA,IEA,IEA,IEA,IEA,IEA,IEA,IEA,IBA IEA,IEA,IEA,IEA,IDA,IMP,IEA,IEA,IDA IEA	ENSBTAG00000021918	FALSE	EZH1
query_1	TRUE	0.0115439	2853	210	53	0.252381	0.0185769	GO:0043933	GO:BP	protein-containing complex organization	18832	11222	GO:0016043	IEA,IEA,IMP,IEA,IEA,IEA,IEA,IEA,IEA,IEA,IEA,IEA,IBA,IBA,IEA,IBA IEA,IBA IEA,IEA,IEA,IEA,IBA,IBA,IDA IMP IGI IBA,IBA IEA,IBA,IEA,IEA,IEA,IEA,IEA,IEA,IEA,IEA,IEA,IEA,IEA,IEA,IEA,IEA,IEA,IEA,IEA,IEA,IEA,IBA IEA,IEA,IEA,IEA,IDA,IMP,IEA,IEA,IDA IEA	ENSBTAG00000019911	FALSE	COA3
query_1	TRUE	0.0115439	2853	210	53	0.252381	0.0185769	GO:0043933	GO:BP	protein-containing complex organization	18832	11222	GO:0016043	IEA,IEA,IMP,IEA,IEA,IEA,IEA,IEA,IEA,IEA,IEA,IEA,IBA,IBA,IEA,IBA IEA,IBA IEA,IEA,IEA,IEA,IBA,IBA,IDA IMP IGI IBA,IBA IEA,IBA,IEA,IEA,IEA,IEA,IEA,IEA,IEA,IEA,IEA,IEA,IEA,IEA,IEA,IEA,IEA,IEA,IEA,IEA,IEA,IBA IEA,IEA,IEA,IEA,IDA,IMP,IEA,IEA,IDA IEA	ENSBTAG00000019914	FALSE	BECN1
query_1	TRUE	0.0115439	2853	210	53	0.252381	0.0185769	GO:0043933	GO:BP	protein-containing complex organization	18832	11222	GO:0016043	IEA,IEA,IMP,IEA,IEA,IEA,IEA,IEA,IEA,IEA,IEA,IEA,IBA,IBA,IEA,IBA IEA,IBA IEA,IEA,IEA,IEA,IBA,IBA,IDA IMP IGI IBA,IBA IEA,IBA,IEA,IEA,IEA,IEA,IEA,IEA,IEA,IEA,IEA,IEA,IEA,IEA,IEA,IEA,IEA,IEA,IEA,IEA,IEA,IBA IEA,IEA,IEA,IEA,IDA,IMP,IEA,IEA,IDA IEA	ENSBTAG00000013698	FALSE	ODAD4
query_1	TRUE	0.0115439	2853	210	53	0.252381	0.0185769	GO:0043933	GO:BP	protein-containing complex organization	18832	11222	GO:0016043	IEA,IEA,IMP,IEA,IEA,IEA,IEA,IEA,IEA,IEA,IEA,IEA,IBA,IBA,IEA,IBA IEA,IBA IEA,IEA,IEA,IEA,IBA,IBA,IDA IMP IGI IBA,IBA IEA,IBA,IEA,IEA,IEA,IEA,IEA,IEA,IEA,IEA,IEA,IEA,IEA,IEA,IEA,IEA,IEA,IEA,IEA,IEA,IEA,IBA IEA,IEA,IEA,IEA,IDA,IMP,IEA,IEA,IDA IEA	ENSBTAG00000044019	FALSE	KAT2A
query_1	TRUE	0.0115439	2853	210	53	0.252381	0.0185769	GO:0043933	GO:BP	protein-containing complex organization	18832	11222	GO:0016043	IEA,IEA,IMP,IEA,IEA,IEA,IEA,IEA,IEA,IEA,IEA,IEA,IBA,IBA,IEA,IBA IEA,IBA IEA,IEA,IEA,IEA,IBA,IBA,IDA IMP IGI IBA,IBA IEA,IBA,IEA,IEA,IEA,IEA,IEA,IEA,IEA,IEA,IEA,IEA,IEA,IEA,IEA,IEA,IEA,IEA,IEA,IEA,IEA,IBA IEA,IEA,IEA,IEA,IDA,IMP,IEA,IEA,IDA IEA	ENSBTAG00000049300	FALSE	AARSD1
query_1	TRUE	0.0115439	2853	210	53	0.252381	0.0185769	GO:0043933	GO:BP	protein-containing complex organization	18832	11222	GO:0016043	IEA,IEA,IMP,IEA,IEA,IEA,IEA,IEA,IEA,IEA,IEA,IEA,IBA,IBA,IEA,IBA IEA,IBA IEA,IEA,IEA,IEA,IBA,IBA,IDA IMP IGI IBA,IBA IEA,IBA,IEA,IEA,IEA,IEA,IEA,IEA,IEA,IEA,IEA,IEA,IEA,IEA,IEA,IEA,IEA,IEA,IEA,IEA,IEA,IBA IEA,IEA,IEA,IEA,IDA,IMP,IEA,IEA,IDA IEA	ENSBTAG00000022520	FALSE	BRCA1
query_1	TRUE	0.0115439	2853	210	53	0.252381	0.0185769	GO:0043933	GO:BP	protein-containing complex organization	18832	11222	GO:0016043	IEA,IEA,IMP,IEA,IEA,IEA,IEA,IEA,IEA,IEA,IEA,IEA,IBA,IBA,IEA,IBA IEA,IBA IEA,IEA,IEA,IEA,IBA,IBA,IDA IMP IGI IBA,IBA IEA,IBA,IEA,IEA,IEA,IEA,IEA,IEA,IEA,IEA,IEA,IEA,IEA,IEA,IEA,IEA,IEA,IEA,IEA,IEA,IEA,IBA IEA,IEA,IEA,IEA,IDA,IMP,IEA,IEA,IDA IEA	ENSBTAG00000049347	FALSE
query_1	TRUE	0.0115439	2853	210	53	0.252381	0.0185769	GO:0043933	GO:BP	protein-containing complex organization	18832	11222	GO:0016043	IEA,IEA,IMP,IEA,IEA,IEA,IEA,IEA,IEA,IEA,IEA,IEA,IBA,IBA,IEA,IBA IEA,IBA IEA,IEA,IEA,IEA,IBA,IBA,IDA IMP IGI IBA,IBA IEA,IBA,IEA,IEA,IEA,IEA,IEA,IEA,IEA,IEA,IEA,IEA,IEA,IEA,IEA,IEA,IEA,IEA,IEA,IEA,IEA,IBA IEA,IEA,IEA,IEA,IDA,IMP,IEA,IEA,IDA IEA	ENSBTAG00000008339	FALSE	DHX8
query_1	TRUE	0.0115439	2853	210	53	0.252381	0.0185769	GO:0043933	GO:BP	protein-containing complex organization	18832	11222	GO:0016043	IEA,IEA,IMP,IEA,IEA,IEA,IEA,IEA,IEA,IEA,IEA,IEA,IBA,IBA,IEA,IBA IEA,IBA IEA,IEA,IEA,IEA,IBA,IBA,IDA IMP IGI IBA,IBA IEA,IBA,IEA,IEA,IEA,IEA,IEA,IEA,IEA,IEA,IEA,IEA,IEA,IEA,IEA,IEA,IEA,IEA,IEA,IEA,IEA,IBA IEA,IEA,IEA,IEA,IDA,IMP,IEA,IEA,IDA IEA	ENSBTAG00000042827	FALSE	U6
query_1	TRUE	0.0115439	2853	210	53	0.252381	0.0185769	GO:0043933	GO:BP	protein-containing complex organization	18832	11222	GO:0016043	IEA,IEA,IMP,IEA,IEA,IEA,IEA,IEA,IEA,IEA,IEA,IEA,IBA,IBA,IEA,IBA IEA,IBA IEA,IEA,IEA,IEA,IBA,IBA,IDA IMP IGI IBA,IBA IEA,IBA,IEA,IEA,IEA,IEA,IEA,IEA,IEA,IEA,IEA,IEA,IEA,IEA,IEA,IEA,IEA,IEA,IEA,IEA,IEA,IBA IEA,IEA,IEA,IEA,IDA,IMP,IEA,IEA,IDA IEA	ENSBTAG00000053656	FALSE	U2
query_1	TRUE	0.0115439	2853	210	53	0.252381	0.0185769	GO:0043933	GO:BP	protein-containing complex organization	18832	11222	GO:0016043	IEA,IEA,IMP,IEA,IEA,IEA,IEA,IEA,IEA,IEA,IEA,IEA,IBA,IBA,IEA,IBA IEA,IBA IEA,IEA,IEA,IEA,IBA,IBA,IDA IMP IGI IBA,IBA IEA,IBA,IEA,IEA,IEA,IEA,IEA,IEA,IEA,IEA,IEA,IEA,IEA,IEA,IEA,IEA,IEA,IEA,IEA,IEA,IEA,IBA IEA,IEA,IEA,IEA,IDA,IMP,IEA,IEA,IDA IEA	ENSBTAG00000055531	FALSE	U2
query_1	TRUE	0.0115439	2853	210	53	0.252381	0.0185769	GO:0043933	GO:BP	protein-containing complex organization	18832	11222	GO:0016043	IEA,IEA,IMP,IEA,IEA,IEA,IEA,IEA,IEA,IEA,IEA,IEA,IBA,IBA,IEA,IBA IEA,IBA IEA,IEA,IEA,IEA,IBA,IBA,IDA IMP IGI IBA,IBA IEA,IBA,IEA,IEA,IEA,IEA,IEA,IEA,IEA,IEA,IEA,IEA,IEA,IEA,IEA,IEA,IEA,IEA,IEA,IEA,IEA,IBA IEA,IEA,IEA,IEA,IDA,IMP,IEA,IEA,IDA IEA	ENSBTAG00000030314	FALSE	U2
query_1	TRUE	0.0115439	2853	210	53	0.252381	0.0185769	GO:0043933	GO:BP	protein-containing complex organization	18832	11222	GO:0016043	IEA,IEA,IMP,IEA,IEA,IEA,IEA,IEA,IEA,IEA,IEA,IEA,IBA,IBA,IEA,IBA IEA,IBA IEA,IEA,IEA,IEA,IBA,IBA,IDA IMP IGI IBA,IBA IEA,IBA,IEA,IEA,IEA,IEA,IEA,IEA,IEA,IEA,IEA,IEA,IEA,IEA,IEA,IEA,IEA,IEA,IEA,IEA,IEA,IBA IEA,IEA,IEA,IEA,IDA,IMP,IEA,IEA,IDA IEA	ENSBTAG00000049357	FALSE	U2
query_1	TRUE	0.0115439	2853	210	53	0.252381	0.0185769	GO:0043933	GO:BP	protein-containing complex organization	18832	11222	GO:0016043	IEA,IEA,IMP,IEA,IEA,IEA,IEA,IEA,IEA,IEA,IEA,IEA,IBA,IBA,IEA,IBA IEA,IBA IEA,IEA,IEA,IEA,IBA,IBA,IDA IMP IGI IBA,IBA IEA,IBA,IEA,IEA,IEA,IEA,IEA,IEA,IEA,IEA,IEA,IEA,IEA,IEA,IEA,IEA,IEA,IEA,IEA,IEA,IEA,IBA IEA,IEA,IEA,IEA,IDA,IMP,IEA,IEA,IDA IEA	ENSBTAG00000063339	FALSE	U2
query_1	TRUE	0.0115439	2853	210	53	0.252381	0.0185769	GO:0043933	GO:BP	protein-containing complex organization	18832	11222	GO:0016043	IEA,IEA,IMP,IEA,IEA,IEA,IEA,IEA,IEA,IEA,IEA,IEA,IBA,IBA,IEA,IBA IEA,IBA IEA,IEA,IEA,IEA,IBA,IBA,IDA IMP IGI IBA,IBA IEA,IBA,IEA,IEA,IEA,IEA,IEA,IEA,IEA,IEA,IEA,IEA,IEA,IEA,IEA,IEA,IEA,IEA,IEA,IEA,IEA,IBA IEA,IEA,IEA,IEA,IDA,IMP,IEA,IEA,IDA IEA	ENSBTAG00000045620	FALSE	U2
query_1	TRUE	0.0115439	2853	210	53	0.252381	0.0185769	GO:0043933	GO:BP	protein-containing complex organization	18832	11222	GO:0016043	IEA,IEA,IMP,IEA,IEA,IEA,IEA,IEA,IEA,IEA,IEA,IEA,IBA,IBA,IEA,IBA IEA,IBA IEA,IEA,IEA,IEA,IBA,IBA,IDA IMP IGI IBA,IBA IEA,IBA,IEA,IEA,IEA,IEA,IEA,IEA,IEA,IEA,IEA,IEA,IEA,IEA,IEA,IEA,IEA,IEA,IEA,IEA,IEA,IBA IEA,IEA,IEA,IEA,IDA,IMP,IEA,IEA,IDA IEA	ENSBTAG00000064937	FALSE	U2
query_1	TRUE	0.0115439	2853	210	53	0.252381	0.0185769	GO:0043933	GO:BP	protein-containing complex organization	18832	11222	GO:0016043	IEA,IEA,IMP,IEA,IEA,IEA,IEA,IEA,IEA,IEA,IEA,IEA,IBA,IBA,IEA,IBA IEA,IBA IEA,IEA,IEA,IEA,IBA,IBA,IDA IMP IGI IBA,IBA IEA,IBA,IEA,IEA,IEA,IEA,IEA,IEA,IEA,IEA,IEA,IEA,IEA,IEA,IEA,IEA,IEA,IEA,IEA,IEA,IEA,IBA IEA,IEA,IEA,IEA,IDA,IMP,IEA,IEA,IDA IEA	ENSBTAG00000056888	FALSE	U6
query_1	TRUE	0.0115439	2853	210	53	0.252381	0.0185769	GO:0043933	GO:BP	protein-containing complex organization	18832	11222	GO:0016043	IEA,IEA,IMP,IEA,IEA,IEA,IEA,IEA,IEA,IEA,IEA,IEA,IBA,IBA,IEA,IBA IEA,IBA IEA,IEA,IEA,IEA,IBA,IBA,IDA IMP IGI IBA,IBA IEA,IBA,IEA,IEA,IEA,IEA,IEA,IEA,IEA,IEA,IEA,IEA,IEA,IEA,IEA,IEA,IEA,IEA,IEA,IEA,IEA,IBA IEA,IEA,IEA,IEA,IDA,IMP,IEA,IEA,IDA IEA	ENSBTAG00000062497	FALSE	U2
query_1	TRUE	0.0115439	2853	210	53	0.252381	0.0185769	GO:0043933	GO:BP	protein-containing complex organization	18832	11222	GO:0016043	IEA,IEA,IMP,IEA,IEA,IEA,IEA,IEA,IEA,IEA,IEA,IEA,IBA,IBA,IEA,IBA IEA,IBA IEA,IEA,IEA,IEA,IBA,IBA,IDA IMP IGI IBA,IBA IEA,IBA,IEA,IEA,IEA,IEA,IEA,IEA,IEA,IEA,IEA,IEA,IEA,IEA,IEA,IEA,IEA,IEA,IEA,IEA,IEA,IBA IEA,IEA,IEA,IEA,IDA,IMP,IEA,IEA,IDA IEA	ENSBTAG00000064713	FALSE	U2
query_1	TRUE	0.0115439	2853	210	53	0.252381	0.0185769	GO:0043933	GO:BP	protein-containing complex organization	18832	11222	GO:0016043	IEA,IEA,IMP,IEA,IEA,IEA,IEA,IEA,IEA,IEA,IEA,IEA,IBA,IBA,IEA,IBA IEA,IBA IEA,IEA,IEA,IEA,IBA,IBA,IDA IMP IGI IBA,IBA IEA,IBA,IEA,IEA,IEA,IEA,IEA,IEA,IEA,IEA,IEA,IEA,IEA,IEA,IEA,IEA,IEA,IEA,IEA,IEA,IEA,IBA IEA,IEA,IEA,IEA,IDA,IMP,IEA,IEA,IDA IEA	ENSBTAG00000055862	FALSE	U2
query_1	TRUE	0.0115439	2853	210	53	0.252381	0.0185769	GO:0043933	GO:BP	protein-containing complex organization	18832	11222	GO:0016043	IEA,IEA,IMP,IEA,IEA,IEA,IEA,IEA,IEA,IEA,IEA,IEA,IBA,IBA,IEA,IBA IEA,IBA IEA,IEA,IEA,IEA,IBA,IBA,IDA IMP IGI IBA,IBA IEA,IBA,IEA,IEA,IEA,IEA,IEA,IEA,IEA,IEA,IEA,IEA,IEA,IEA,IEA,IEA,IEA,IEA,IEA,IEA,IEA,IBA IEA,IEA,IEA,IEA,IDA,IMP,IEA,IEA,IDA IEA	ENSBTAG00000061816	FALSE	U2
query_1	TRUE	0.0115439	2853	210	53	0.252381	0.0185769	GO:0043933	GO:BP	protein-containing complex organization	18832	11222	GO:0016043	IEA,IEA,IMP,IEA,IEA,IEA,IEA,IEA,IEA,IEA,IEA,IEA,IBA,IBA,IEA,IBA IEA,IBA IEA,IEA,IEA,IEA,IBA,IBA,IDA IMP IGI IBA,IBA IEA,IBA,IEA,IEA,IEA,IEA,IEA,IEA,IEA,IEA,IEA,IEA,IEA,IEA,IEA,IEA,IEA,IEA,IEA,IEA,IEA,IBA IEA,IEA,IEA,IEA,IDA,IMP,IEA,IEA,IDA IEA	ENSBTAG00000068117	FALSE	U2
query_1	TRUE	0.0115439	2853	210	53	0.252381	0.0185769	GO:0043933	GO:BP	protein-containing complex organization	18832	11222	GO:0016043	IEA,IEA,IMP,IEA,IEA,IEA,IEA,IEA,IEA,IEA,IEA,IEA,IBA,IBA,IEA,IBA IEA,IBA IEA,IEA,IEA,IEA,IBA,IBA,IDA IMP IGI IBA,IBA IEA,IBA,IEA,IEA,IEA,IEA,IEA,IEA,IEA,IEA,IEA,IEA,IEA,IEA,IEA,IEA,IEA,IEA,IEA,IEA,IEA,IBA IEA,IEA,IEA,IEA,IDA,IMP,IEA,IEA,IDA IEA	ENSBTAG00000059700	FALSE	U2
query_1	TRUE	0.0115439	2853	210	53	0.252381	0.0185769	GO:0043933	GO:BP	protein-containing complex organization	18832	11222	GO:0016043	IEA,IEA,IMP,IEA,IEA,IEA,IEA,IEA,IEA,IEA,IEA,IEA,IBA,IBA,IEA,IBA IEA,IBA IEA,IEA,IEA,IEA,IBA,IBA,IDA IMP IGI IBA,IBA IEA,IBA,IEA,IEA,IEA,IEA,IEA,IEA,IEA,IEA,IEA,IEA,IEA,IEA,IEA,IEA,IEA,IEA,IEA,IEA,IEA,IBA IEA,IEA,IEA,IEA,IDA,IMP,IEA,IEA,IDA IEA	ENSBTAG00000057150	FALSE	U2
query_1	TRUE	0.0115439	2853	210	53	0.252381	0.0185769	GO:0043933	GO:BP	protein-containing complex organization	18832	11222	GO:0016043	IEA,IEA,IMP,IEA,IEA,IEA,IEA,IEA,IEA,IEA,IEA,IEA,IBA,IBA,IEA,IBA IEA,IBA IEA,IEA,IEA,IEA,IBA,IBA,IDA IMP IGI IBA,IBA IEA,IBA,IEA,IEA,IEA,IEA,IEA,IEA,IEA,IEA,IEA,IEA,IEA,IEA,IEA,IEA,IEA,IEA,IEA,IEA,IEA,IBA IEA,IEA,IEA,IEA,IDA,IMP,IEA,IEA,IDA IEA	ENSBTAG00000063603	FALSE	U2
query_1	TRUE	0.0115439	2853	210	53	0.252381	0.0185769	GO:0043933	GO:BP	protein-containing complex organization	18832	11222	GO:0016043	IEA,IEA,IMP,IEA,IEA,IEA,IEA,IEA,IEA,IEA,IEA,IEA,IBA,IBA,IEA,IBA IEA,IBA IEA,IEA,IEA,IEA,IBA,IBA,IDA IMP IGI IBA,IBA IEA,IBA,IEA,IEA,IEA,IEA,IEA,IEA,IEA,IEA,IEA,IEA,IEA,IEA,IEA,IEA,IEA,IEA,IEA,IEA,IEA,IBA IEA,IEA,IEA,IEA,IDA,IMP,IEA,IEA,IDA IEA	ENSBTAG00000068321	FALSE	U2
query_1	TRUE	0.0115439	2853	210	53	0.252381	0.0185769	GO:0043933	GO:BP	protein-containing complex organization	18832	11222	GO:0016043	IEA,IEA,IMP,IEA,IEA,IEA,IEA,IEA,IEA,IEA,IEA,IEA,IBA,IBA,IEA,IBA IEA,IBA IEA,IEA,IEA,IEA,IBA,IBA,IDA IMP IGI IBA,IBA IEA,IBA,IEA,IEA,IEA,IEA,IEA,IEA,IEA,IEA,IEA,IEA,IEA,IEA,IEA,IEA,IEA,IEA,IEA,IEA,IEA,IBA IEA,IEA,IEA,IEA,IDA,IMP,IEA,IEA,IDA IEA	ENSBTAG00000060488	FALSE	U2
query_1	TRUE	0.0115439	2853	210	53	0.252381	0.0185769	GO:0043933	GO:BP	protein-containing complex organization	18832	11222	GO:0016043	IEA,IEA,IMP,IEA,IEA,IEA,IEA,IEA,IEA,IEA,IEA,IEA,IBA,IBA,IEA,IBA IEA,IBA IEA,IEA,IEA,IEA,IBA,IBA,IDA IMP IGI IBA,IBA IEA,IBA,IEA,IEA,IEA,IEA,IEA,IEA,IEA,IEA,IEA,IEA,IEA,IEA,IEA,IEA,IEA,IEA,IEA,IEA,IEA,IBA IEA,IEA,IEA,IEA,IDA,IMP,IEA,IEA,IDA IEA	ENSBTAG00000048152	FALSE	TUBG1
query_1	TRUE	0.0115439	2853	210	53	0.252381	0.0185769	GO:0043933	GO:BP	protein-containing complex organization	18832	11222	GO:0016043	IEA,IEA,IMP,IEA,IEA,IEA,IEA,IEA,IEA,IEA,IEA,IEA,IBA,IBA,IEA,IBA IEA,IBA IEA,IEA,IEA,IEA,IBA,IBA,IDA IMP IGI IBA,IBA IEA,IBA,IEA,IEA,IEA,IEA,IEA,IEA,IEA,IEA,IEA,IEA,IEA,IEA,IEA,IEA,IEA,IEA,IEA,IEA,IEA,IBA IEA,IEA,IEA,IEA,IDA,IMP,IEA,IEA,IDA IEA	ENSBTAG00000047879	FALSE	KCNA3
query_1	TRUE	0.0115439	2853	210	53	0.252381	0.0185769	GO:0043933	GO:BP	protein-containing complex organization	18832	11222	GO:0016043	IEA,IEA,IMP,IEA,IEA,IEA,IEA,IEA,IEA,IEA,IEA,IEA,IBA,IBA,IEA,IBA IEA,IBA IEA,IEA,IEA,IEA,IBA,IBA,IDA IMP IGI IBA,IBA IEA,IBA,IEA,IEA,IEA,IEA,IEA,IEA,IEA,IEA,IEA,IEA,IEA,IEA,IEA,IEA,IEA,IEA,IEA,IEA,IEA,IBA IEA,IEA,IEA,IEA,IDA,IMP,IEA,IEA,IDA IEA	ENSBTAG00000015459	FALSE	KCNA2
query_1	TRUE	0.0115439	2853	210	53	0.252381	0.0185769	GO:0043933	GO:BP	protein-containing complex organization	18832	11222	GO:0016043	IEA,IEA,IMP,IEA,IEA,IEA,IEA,IEA,IEA,IEA,IEA,IEA,IBA,IBA,IEA,IBA IEA,IBA IEA,IEA,IEA,IEA,IBA,IBA,IDA IMP IGI IBA,IBA IEA,IBA,IEA,IEA,IEA,IEA,IEA,IEA,IEA,IEA,IEA,IEA,IEA,IEA,IEA,IEA,IEA,IEA,IEA,IEA,IEA,IBA IEA,IEA,IEA,IEA,IDA,IMP,IEA,IEA,IDA IEA	ENSBTAG00000008322	FALSE	KCNA10
query_1	TRUE	0.0115439	2853	210	53	0.252381	0.0185769	GO:0043933	GO:BP	protein-containing complex organization	18832	11222	GO:0016043	IEA,IEA,IMP,IEA,IEA,IEA,IEA,IEA,IEA,IEA,IEA,IEA,IBA,IBA,IEA,IBA IEA,IBA IEA,IEA,IEA,IEA,IBA,IBA,IDA IMP IGI IBA,IBA IEA,IBA,IEA,IEA,IEA,IEA,IEA,IEA,IEA,IEA,IEA,IEA,IEA,IEA,IEA,IEA,IEA,IEA,IEA,IEA,IEA,IBA IEA,IEA,IEA,IEA,IDA,IMP,IEA,IEA,IDA IEA	ENSBTAG00000060532	FALSE	RBM15
query_1	TRUE	0.0115439	2853	210	53	0.252381	0.0185769	GO:0043933	GO:BP	protein-containing complex organization	18832	11222	GO:0016043	IEA,IEA,IMP,IEA,IEA,IEA,IEA,IEA,IEA,IEA,IEA,IEA,IBA,IBA,IEA,IBA IEA,IBA IEA,IEA,IEA,IEA,IBA,IBA,IDA IMP IGI IBA,IBA IEA,IBA,IEA,IEA,IEA,IEA,IEA,IEA,IEA,IEA,IEA,IEA,IEA,IEA,IEA,IEA,IEA,IEA,IEA,IEA,IEA,IBA IEA,IEA,IEA,IEA,IDA,IMP,IEA,IEA,IDA IEA	ENSBTAG00000012659	FALSE	LRIF1
query_1	TRUE	0.0115439	2853	210	53	0.252381	0.0185769	GO:0043933	GO:BP	protein-containing complex organization	18832	11222	GO:0016043	IEA,IEA,IMP,IEA,IEA,IEA,IEA,IEA,IEA,IEA,IEA,IEA,IBA,IBA,IEA,IBA IEA,IBA IEA,IEA,IEA,IEA,IBA,IBA,IDA IMP IGI IBA,IBA IEA,IBA,IEA,IEA,IEA,IEA,IEA,IEA,IEA,IEA,IEA,IEA,IEA,IEA,IEA,IEA,IEA,IEA,IEA,IEA,IEA,IBA IEA,IEA,IEA,IEA,IDA,IMP,IEA,IEA,IDA IEA	ENSBTAG00000007352	FALSE	KCNC4
query_1	TRUE	0.0115439	2853	210	53	0.252381	0.0185769	GO:0043933	GO:BP	protein-containing complex organization	18832	11222	GO:0016043	IEA,IEA,IMP,IEA,IEA,IEA,IEA,IEA,IEA,IEA,IEA,IEA,IBA,IBA,IEA,IBA IEA,IBA IEA,IEA,IEA,IEA,IBA,IBA,IDA IMP IGI IBA,IBA IEA,IBA,IEA,IEA,IEA,IEA,IEA,IEA,IEA,IEA,IEA,IEA,IEA,IEA,IEA,IEA,IEA,IEA,IEA,IEA,IEA,IBA IEA,IEA,IEA,IEA,IDA,IMP,IEA,IEA,IDA IEA	ENSBTAG00000042091	FALSE	U6
query_1	TRUE	0.0115439	2853	210	53	0.252381	0.0185769	GO:0043933	GO:BP	protein-containing complex organization	18832	11222	GO:0016043	IEA,IEA,IMP,IEA,IEA,IEA,IEA,IEA,IEA,IEA,IEA,IEA,IBA,IBA,IEA,IBA IEA,IBA IEA,IEA,IEA,IEA,IBA,IBA,IDA IMP IGI IBA,IBA IEA,IBA,IEA,IEA,IEA,IEA,IEA,IEA,IEA,IEA,IEA,IEA,IEA,IEA,IEA,IEA,IEA,IEA,IEA,IEA,IEA,IBA IEA,IEA,IEA,IEA,IDA,IMP,IEA,IEA,IDA IEA	ENSBTAG00000021291	FALSE	STXBP6
query_1	TRUE	0.0136823	1553	210	34	0.161905	0.0218931	GO:0016071	GO:BP	mRNA metabolic process	18832	5159	GO:0016070	IEA,IEA,IEA,IEA,IEA,IEA,IEA,IEA,IEA,IBA IEA,IBA IEA,IEA,IEA,IEA,IEA,IEA,IEA,IEA,IEA,IEA,IEA,IEA,IEA,IEA,IEA,IEA,IEA,IEA,IEA,IEA,IEA,IDA IBA,IEA,IDA	ENSBTAG00000060229	FALSE	U6
query_1	TRUE	0.0136823	1553	210	34	0.161905	0.0218931	GO:0016071	GO:BP	mRNA metabolic process	18832	5159	GO:0016070	IEA,IEA,IEA,IEA,IEA,IEA,IEA,IEA,IEA,IBA IEA,IBA IEA,IEA,IEA,IEA,IEA,IEA,IEA,IEA,IEA,IEA,IEA,IEA,IEA,IEA,IEA,IEA,IEA,IEA,IEA,IEA,IEA,IDA IBA,IEA,IDA	ENSBTAG00000057059	FALSE	U6
query_1	TRUE	0.0136823	1553	210	34	0.161905	0.0218931	GO:0016071	GO:BP	mRNA metabolic process	18832	5159	GO:0016070	IEA,IEA,IEA,IEA,IEA,IEA,IEA,IEA,IEA,IBA IEA,IBA IEA,IEA,IEA,IEA,IEA,IEA,IEA,IEA,IEA,IEA,IEA,IEA,IEA,IEA,IEA,IEA,IEA,IEA,IEA,IEA,IEA,IDA IBA,IEA,IDA	ENSBTAG00000067328	FALSE	U6
query_1	TRUE	0.0136823	1553	210	34	0.161905	0.0218931	GO:0016071	GO:BP	mRNA metabolic process	18832	5159	GO:0016070	IEA,IEA,IEA,IEA,IEA,IEA,IEA,IEA,IEA,IBA IEA,IBA IEA,IEA,IEA,IEA,IEA,IEA,IEA,IEA,IEA,IEA,IEA,IEA,IEA,IEA,IEA,IEA,IEA,IEA,IEA,IEA,IEA,IDA IBA,IEA,IDA	ENSBTAG00000043732	FALSE	U2
query_1	TRUE	0.0136823	1553	210	34	0.161905	0.0218931	GO:0016071	GO:BP	mRNA metabolic process	18832	5159	GO:0016070	IEA,IEA,IEA,IEA,IEA,IEA,IEA,IEA,IEA,IBA IEA,IBA IEA,IEA,IEA,IEA,IEA,IEA,IEA,IEA,IEA,IEA,IEA,IEA,IEA,IEA,IEA,IEA,IEA,IEA,IEA,IEA,IEA,IDA IBA,IEA,IDA	ENSBTAG00000066520	FALSE	U6
query_1	TRUE	0.0136823	1553	210	34	0.161905	0.0218931	GO:0016071	GO:BP	mRNA metabolic process	18832	5159	GO:0016070	IEA,IEA,IEA,IEA,IEA,IEA,IEA,IEA,IEA,IBA IEA,IBA IEA,IEA,IEA,IEA,IEA,IEA,IEA,IEA,IEA,IEA,IEA,IEA,IEA,IEA,IEA,IEA,IEA,IEA,IEA,IEA,IEA,IDA IBA,IEA,IDA	ENSBTAG00000059298	FALSE	U6
query_1	TRUE	0.0136823	1553	210	34	0.161905	0.0218931	GO:0016071	GO:BP	mRNA metabolic process	18832	5159	GO:0016070	IEA,IEA,IEA,IEA,IEA,IEA,IEA,IEA,IEA,IBA IEA,IBA IEA,IEA,IEA,IEA,IEA,IEA,IEA,IEA,IEA,IEA,IEA,IEA,IEA,IEA,IEA,IEA,IEA,IEA,IEA,IEA,IEA,IDA IBA,IEA,IDA	ENSBTAG00000045131	FALSE	U6
query_1	TRUE	0.0136823	1553	210	34	0.161905	0.0218931	GO:0016071	GO:BP	mRNA metabolic process	18832	5159	GO:0016070	IEA,IEA,IEA,IEA,IEA,IEA,IEA,IEA,IEA,IBA IEA,IBA IEA,IEA,IEA,IEA,IEA,IEA,IEA,IEA,IEA,IEA,IEA,IEA,IEA,IEA,IEA,IEA,IEA,IEA,IEA,IEA,IEA,IDA IBA,IEA,IDA	ENSBTAG00000042797	FALSE	U6
query_1	TRUE	0.0136823	1553	210	34	0.161905	0.0218931	GO:0016071	GO:BP	mRNA metabolic process	18832	5159	GO:0016070	IEA,IEA,IEA,IEA,IEA,IEA,IEA,IEA,IEA,IBA IEA,IBA IEA,IEA,IEA,IEA,IEA,IEA,IEA,IEA,IEA,IEA,IEA,IEA,IEA,IEA,IEA,IEA,IEA,IEA,IEA,IEA,IEA,IDA IBA,IEA,IDA	ENSBTAG00000021523	FALSE	STAT3
query_1	TRUE	0.0136823	1553	210	34	0.161905	0.0218931	GO:0016071	GO:BP	mRNA metabolic process	18832	5159	GO:0016070	IEA,IEA,IEA,IEA,IEA,IEA,IEA,IEA,IEA,IBA IEA,IBA IEA,IEA,IEA,IEA,IEA,IEA,IEA,IEA,IEA,IEA,IEA,IEA,IEA,IEA,IEA,IEA,IEA,IEA,IEA,IEA,IEA,IDA IBA,IEA,IDA	ENSBTAG00000049347	FALSE
query_1	TRUE	0.0136823	1553	210	34	0.161905	0.0218931	GO:0016071	GO:BP	mRNA metabolic process	18832	5159	GO:0016070	IEA,IEA,IEA,IEA,IEA,IEA,IEA,IEA,IEA,IBA IEA,IBA IEA,IEA,IEA,IEA,IEA,IEA,IEA,IEA,IEA,IEA,IEA,IEA,IEA,IEA,IEA,IEA,IEA,IEA,IEA,IEA,IEA,IDA IBA,IEA,IDA	ENSBTAG00000008339	FALSE	DHX8
query_1	TRUE	0.0136823	1553	210	34	0.161905	0.0218931	GO:0016071	GO:BP	mRNA metabolic process	18832	5159	GO:0016070	IEA,IEA,IEA,IEA,IEA,IEA,IEA,IEA,IEA,IBA IEA,IBA IEA,IEA,IEA,IEA,IEA,IEA,IEA,IEA,IEA,IEA,IEA,IEA,IEA,IEA,IEA,IEA,IEA,IEA,IEA,IEA,IEA,IDA IBA,IEA,IDA	ENSBTAG00000002282	FALSE	EIF1
query_1	TRUE	0.0136823	1553	210	34	0.161905	0.0218931	GO:0016071	GO:BP	mRNA metabolic process	18832	5159	GO:0016070	IEA,IEA,IEA,IEA,IEA,IEA,IEA,IEA,IEA,IBA IEA,IBA IEA,IEA,IEA,IEA,IEA,IEA,IEA,IEA,IEA,IEA,IEA,IEA,IEA,IEA,IEA,IEA,IEA,IEA,IEA,IEA,IEA,IDA IBA,IEA,IDA	ENSBTAG00000042827	FALSE	U6
query_1	TRUE	0.0136823	1553	210	34	0.161905	0.0218931	GO:0016071	GO:BP	mRNA metabolic process	18832	5159	GO:0016070	IEA,IEA,IEA,IEA,IEA,IEA,IEA,IEA,IEA,IBA IEA,IBA IEA,IEA,IEA,IEA,IEA,IEA,IEA,IEA,IEA,IEA,IEA,IEA,IEA,IEA,IEA,IEA,IEA,IEA,IEA,IEA,IEA,IDA IBA,IEA,IDA	ENSBTAG00000053656	FALSE	U2
query_1	TRUE	0.0136823	1553	210	34	0.161905	0.0218931	GO:0016071	GO:BP	mRNA metabolic process	18832	5159	GO:0016070	IEA,IEA,IEA,IEA,IEA,IEA,IEA,IEA,IEA,IBA IEA,IBA IEA,IEA,IEA,IEA,IEA,IEA,IEA,IEA,IEA,IEA,IEA,IEA,IEA,IEA,IEA,IEA,IEA,IEA,IEA,IEA,IEA,IDA IBA,IEA,IDA	ENSBTAG00000055531	FALSE	U2
query_1	TRUE	0.0136823	1553	210	34	0.161905	0.0218931	GO:0016071	GO:BP	mRNA metabolic process	18832	5159	GO:0016070	IEA,IEA,IEA,IEA,IEA,IEA,IEA,IEA,IEA,IBA IEA,IBA IEA,IEA,IEA,IEA,IEA,IEA,IEA,IEA,IEA,IEA,IEA,IEA,IEA,IEA,IEA,IEA,IEA,IEA,IEA,IEA,IEA,IDA IBA,IEA,IDA	ENSBTAG00000030314	FALSE	U2
query_1	TRUE	0.0136823	1553	210	34	0.161905	0.0218931	GO:0016071	GO:BP	mRNA metabolic process	18832	5159	GO:0016070	IEA,IEA,IEA,IEA,IEA,IEA,IEA,IEA,IEA,IBA IEA,IBA IEA,IEA,IEA,IEA,IEA,IEA,IEA,IEA,IEA,IEA,IEA,IEA,IEA,IEA,IEA,IEA,IEA,IEA,IEA,IEA,IEA,IDA IBA,IEA,IDA	ENSBTAG00000049357	FALSE	U2
query_1	TRUE	0.0136823	1553	210	34	0.161905	0.0218931	GO:0016071	GO:BP	mRNA metabolic process	18832	5159	GO:0016070	IEA,IEA,IEA,IEA,IEA,IEA,IEA,IEA,IEA,IBA IEA,IBA IEA,IEA,IEA,IEA,IEA,IEA,IEA,IEA,IEA,IEA,IEA,IEA,IEA,IEA,IEA,IEA,IEA,IEA,IEA,IEA,IEA,IDA IBA,IEA,IDA	ENSBTAG00000063339	FALSE	U2
query_1	TRUE	0.0136823	1553	210	34	0.161905	0.0218931	GO:0016071	GO:BP	mRNA metabolic process	18832	5159	GO:0016070	IEA,IEA,IEA,IEA,IEA,IEA,IEA,IEA,IEA,IBA IEA,IBA IEA,IEA,IEA,IEA,IEA,IEA,IEA,IEA,IEA,IEA,IEA,IEA,IEA,IEA,IEA,IEA,IEA,IEA,IEA,IEA,IEA,IDA IBA,IEA,IDA	ENSBTAG00000045620	FALSE	U2
query_1	TRUE	0.0136823	1553	210	34	0.161905	0.0218931	GO:0016071	GO:BP	mRNA metabolic process	18832	5159	GO:0016070	IEA,IEA,IEA,IEA,IEA,IEA,IEA,IEA,IEA,IBA IEA,IBA IEA,IEA,IEA,IEA,IEA,IEA,IEA,IEA,IEA,IEA,IEA,IEA,IEA,IEA,IEA,IEA,IEA,IEA,IEA,IEA,IEA,IDA IBA,IEA,IDA	ENSBTAG00000064937	FALSE	U2
query_1	TRUE	0.0136823	1553	210	34	0.161905	0.0218931	GO:0016071	GO:BP	mRNA metabolic process	18832	5159	GO:0016070	IEA,IEA,IEA,IEA,IEA,IEA,IEA,IEA,IEA,IBA IEA,IBA IEA,IEA,IEA,IEA,IEA,IEA,IEA,IEA,IEA,IEA,IEA,IEA,IEA,IEA,IEA,IEA,IEA,IEA,IEA,IEA,IEA,IDA IBA,IEA,IDA	ENSBTAG00000056888	FALSE	U6
query_1	TRUE	0.0136823	1553	210	34	0.161905	0.0218931	GO:0016071	GO:BP	mRNA metabolic process	18832	5159	GO:0016070	IEA,IEA,IEA,IEA,IEA,IEA,IEA,IEA,IEA,IBA IEA,IBA IEA,IEA,IEA,IEA,IEA,IEA,IEA,IEA,IEA,IEA,IEA,IEA,IEA,IEA,IEA,IEA,IEA,IEA,IEA,IEA,IEA,IDA IBA,IEA,IDA	ENSBTAG00000062497	FALSE	U2
query_1	TRUE	0.0136823	1553	210	34	0.161905	0.0218931	GO:0016071	GO:BP	mRNA metabolic process	18832	5159	GO:0016070	IEA,IEA,IEA,IEA,IEA,IEA,IEA,IEA,IEA,IBA IEA,IBA IEA,IEA,IEA,IEA,IEA,IEA,IEA,IEA,IEA,IEA,IEA,IEA,IEA,IEA,IEA,IEA,IEA,IEA,IEA,IEA,IEA,IDA IBA,IEA,IDA	ENSBTAG00000064713	FALSE	U2
query_1	TRUE	0.0136823	1553	210	34	0.161905	0.0218931	GO:0016071	GO:BP	mRNA metabolic process	18832	5159	GO:0016070	IEA,IEA,IEA,IEA,IEA,IEA,IEA,IEA,IEA,IBA IEA,IBA IEA,IEA,IEA,IEA,IEA,IEA,IEA,IEA,IEA,IEA,IEA,IEA,IEA,IEA,IEA,IEA,IEA,IEA,IEA,IEA,IEA,IDA IBA,IEA,IDA	ENSBTAG00000055862	FALSE	U2
query_1	TRUE	0.0136823	1553	210	34	0.161905	0.0218931	GO:0016071	GO:BP	mRNA metabolic process	18832	5159	GO:0016070	IEA,IEA,IEA,IEA,IEA,IEA,IEA,IEA,IEA,IBA IEA,IBA IEA,IEA,IEA,IEA,IEA,IEA,IEA,IEA,IEA,IEA,IEA,IEA,IEA,IEA,IEA,IEA,IEA,IEA,IEA,IEA,IEA,IDA IBA,IEA,IDA	ENSBTAG00000061816	FALSE	U2
query_1	TRUE	0.0136823	1553	210	34	0.161905	0.0218931	GO:0016071	GO:BP	mRNA metabolic process	18832	5159	GO:0016070	IEA,IEA,IEA,IEA,IEA,IEA,IEA,IEA,IEA,IBA IEA,IBA IEA,IEA,IEA,IEA,IEA,IEA,IEA,IEA,IEA,IEA,IEA,IEA,IEA,IEA,IEA,IEA,IEA,IEA,IEA,IEA,IEA,IDA IBA,IEA,IDA	ENSBTAG00000068117	FALSE	U2
query_1	TRUE	0.0136823	1553	210	34	0.161905	0.0218931	GO:0016071	GO:BP	mRNA metabolic process	18832	5159	GO:0016070	IEA,IEA,IEA,IEA,IEA,IEA,IEA,IEA,IEA,IBA IEA,IBA IEA,IEA,IEA,IEA,IEA,IEA,IEA,IEA,IEA,IEA,IEA,IEA,IEA,IEA,IEA,IEA,IEA,IEA,IEA,IEA,IEA,IDA IBA,IEA,IDA	ENSBTAG00000059700	FALSE	U2
query_1	TRUE	0.0136823	1553	210	34	0.161905	0.0218931	GO:0016071	GO:BP	mRNA metabolic process	18832	5159	GO:0016070	IEA,IEA,IEA,IEA,IEA,IEA,IEA,IEA,IEA,IBA IEA,IBA IEA,IEA,IEA,IEA,IEA,IEA,IEA,IEA,IEA,IEA,IEA,IEA,IEA,IEA,IEA,IEA,IEA,IEA,IEA,IEA,IEA,IDA IBA,IEA,IDA	ENSBTAG00000057150	FALSE	U2
query_1	TRUE	0.0136823	1553	210	34	0.161905	0.0218931	GO:0016071	GO:BP	mRNA metabolic process	18832	5159	GO:0016070	IEA,IEA,IEA,IEA,IEA,IEA,IEA,IEA,IEA,IBA IEA,IBA IEA,IEA,IEA,IEA,IEA,IEA,IEA,IEA,IEA,IEA,IEA,IEA,IEA,IEA,IEA,IEA,IEA,IEA,IEA,IEA,IEA,IDA IBA,IEA,IDA	ENSBTAG00000063603	FALSE	U2
query_1	TRUE	0.0136823	1553	210	34	0.161905	0.0218931	GO:0016071	GO:BP	mRNA metabolic process	18832	5159	GO:0016070	IEA,IEA,IEA,IEA,IEA,IEA,IEA,IEA,IEA,IBA IEA,IBA IEA,IEA,IEA,IEA,IEA,IEA,IEA,IEA,IEA,IEA,IEA,IEA,IEA,IEA,IEA,IEA,IEA,IEA,IEA,IEA,IEA,IDA IBA,IEA,IDA	ENSBTAG00000068321	FALSE	U2
query_1	TRUE	0.0136823	1553	210	34	0.161905	0.0218931	GO:0016071	GO:BP	mRNA metabolic process	18832	5159	GO:0016070	IEA,IEA,IEA,IEA,IEA,IEA,IEA,IEA,IEA,IBA IEA,IBA IEA,IEA,IEA,IEA,IEA,IEA,IEA,IEA,IEA,IEA,IEA,IEA,IEA,IEA,IEA,IEA,IEA,IEA,IEA,IEA,IEA,IDA IBA,IEA,IDA	ENSBTAG00000060488	FALSE	U2
query_1	TRUE	0.0136823	1553	210	34	0.161905	0.0218931	GO:0016071	GO:BP	mRNA metabolic process	18832	5159	GO:0016070	IEA,IEA,IEA,IEA,IEA,IEA,IEA,IEA,IEA,IBA IEA,IBA IEA,IEA,IEA,IEA,IEA,IEA,IEA,IEA,IEA,IEA,IEA,IEA,IEA,IEA,IEA,IEA,IEA,IEA,IEA,IEA,IEA,IDA IBA,IEA,IDA	ENSBTAG00000060532	FALSE	RBM15
query_1	TRUE	0.0136823	1553	210	34	0.161905	0.0218931	GO:0016071	GO:BP	mRNA metabolic process	18832	5159	GO:0016070	IEA,IEA,IEA,IEA,IEA,IEA,IEA,IEA,IEA,IBA IEA,IBA IEA,IEA,IEA,IEA,IEA,IEA,IEA,IEA,IEA,IEA,IEA,IEA,IEA,IEA,IEA,IEA,IEA,IEA,IEA,IEA,IEA,IDA IBA,IEA,IDA	ENSBTAG00000042091	FALSE	U6
query_1	TRUE	0.0136823	1553	210	34	0.161905	0.0218931	GO:0016071	GO:BP	mRNA metabolic process	18832	5159	GO:0016070	IEA,IEA,IEA,IEA,IEA,IEA,IEA,IEA,IEA,IBA IEA,IBA IEA,IEA,IEA,IEA,IEA,IEA,IEA,IEA,IEA,IEA,IEA,IEA,IEA,IEA,IEA,IEA,IEA,IEA,IEA,IEA,IEA,IDA IBA,IEA,IDA	ENSBTAG00000021046	FALSE	ELAVL4
query_1	TRUE	0.0146301	2246	210	44	0.209524	0.0195904	GO:0065003	GO:BP	protein-containing complex assembly	18832	16381	GO:0022607, GO:0043933	IEA,IEA,IMP,IEA,IEA,IEA,IEA,IEA,IEA,IEA,IEA,IEA,IBA IEA,IEA,IEA,IEA,IBA,IBA IEA,IEA,IEA,IEA,IEA,IEA,IEA,IEA,IEA,IEA,IEA,IEA,IEA,IEA,IEA,IEA,IEA,IEA,IEA,IEA,IBA IEA,IEA,IEA,IEA,IEA,IEA,IDA IEA	ENSBTAG00000060229	FALSE	U6
query_1	TRUE	0.0146301	2246	210	44	0.209524	0.0195904	GO:0065003	GO:BP	protein-containing complex assembly	18832	16381	GO:0022607, GO:0043933	IEA,IEA,IMP,IEA,IEA,IEA,IEA,IEA,IEA,IEA,IEA,IEA,IBA IEA,IEA,IEA,IEA,IBA,IBA IEA,IEA,IEA,IEA,IEA,IEA,IEA,IEA,IEA,IEA,IEA,IEA,IEA,IEA,IEA,IEA,IEA,IEA,IEA,IEA,IBA IEA,IEA,IEA,IEA,IEA,IEA,IDA IEA	ENSBTAG00000057059	FALSE	U6
query_1	TRUE	0.0146301	2246	210	44	0.209524	0.0195904	GO:0065003	GO:BP	protein-containing complex assembly	18832	16381	GO:0022607, GO:0043933	IEA,IEA,IMP,IEA,IEA,IEA,IEA,IEA,IEA,IEA,IEA,IEA,IBA IEA,IEA,IEA,IEA,IBA,IBA IEA,IEA,IEA,IEA,IEA,IEA,IEA,IEA,IEA,IEA,IEA,IEA,IEA,IEA,IEA,IEA,IEA,IEA,IEA,IEA,IBA IEA,IEA,IEA,IEA,IEA,IEA,IDA IEA	ENSBTAG00000004059	FALSE	SOAT1
query_1	TRUE	0.0146301	2246	210	44	0.209524	0.0195904	GO:0065003	GO:BP	protein-containing complex assembly	18832	16381	GO:0022607, GO:0043933	IEA,IEA,IMP,IEA,IEA,IEA,IEA,IEA,IEA,IEA,IEA,IEA,IBA IEA,IEA,IEA,IEA,IBA,IBA IEA,IEA,IEA,IEA,IEA,IEA,IEA,IEA,IEA,IEA,IEA,IEA,IEA,IEA,IEA,IEA,IEA,IEA,IEA,IEA,IBA IEA,IEA,IEA,IEA,IEA,IEA,IDA IEA	ENSBTAG00000067328	FALSE	U6
query_1	TRUE	0.0146301	2246	210	44	0.209524	0.0195904	GO:0065003	GO:BP	protein-containing complex assembly	18832	16381	GO:0022607, GO:0043933	IEA,IEA,IMP,IEA,IEA,IEA,IEA,IEA,IEA,IEA,IEA,IEA,IBA IEA,IEA,IEA,IEA,IBA,IBA IEA,IEA,IEA,IEA,IEA,IEA,IEA,IEA,IEA,IEA,IEA,IEA,IEA,IEA,IEA,IEA,IEA,IEA,IEA,IEA,IBA IEA,IEA,IEA,IEA,IEA,IEA,IDA IEA	ENSBTAG00000043732	FALSE	U2
query_1	TRUE	0.0146301	2246	210	44	0.209524	0.0195904	GO:0065003	GO:BP	protein-containing complex assembly	18832	16381	GO:0022607, GO:0043933	IEA,IEA,IMP,IEA,IEA,IEA,IEA,IEA,IEA,IEA,IEA,IEA,IBA IEA,IEA,IEA,IEA,IBA,IBA IEA,IEA,IEA,IEA,IEA,IEA,IEA,IEA,IEA,IEA,IEA,IEA,IEA,IEA,IEA,IEA,IEA,IEA,IEA,IEA,IBA IEA,IEA,IEA,IEA,IEA,IEA,IDA IEA	ENSBTAG00000011657	FALSE
query_1	TRUE	0.0146301	2246	210	44	0.209524	0.0195904	GO:0065003	GO:BP	protein-containing complex assembly	18832	16381	GO:0022607, GO:0043933	IEA,IEA,IMP,IEA,IEA,IEA,IEA,IEA,IEA,IEA,IEA,IEA,IBA IEA,IEA,IEA,IEA,IBA,IBA IEA,IEA,IEA,IEA,IEA,IEA,IEA,IEA,IEA,IEA,IEA,IEA,IEA,IEA,IEA,IEA,IEA,IEA,IEA,IEA,IBA IEA,IEA,IEA,IEA,IEA,IEA,IDA IEA	ENSBTAG00000066520	FALSE	U6
query_1	TRUE	0.0146301	2246	210	44	0.209524	0.0195904	GO:0065003	GO:BP	protein-containing complex assembly	18832	16381	GO:0022607, GO:0043933	IEA,IEA,IMP,IEA,IEA,IEA,IEA,IEA,IEA,IEA,IEA,IEA,IBA IEA,IEA,IEA,IEA,IBA,IBA IEA,IEA,IEA,IEA,IEA,IEA,IEA,IEA,IEA,IEA,IEA,IEA,IEA,IEA,IEA,IEA,IEA,IEA,IEA,IEA,IBA IEA,IEA,IEA,IEA,IEA,IEA,IDA IEA	ENSBTAG00000059298	FALSE	U6
query_1	TRUE	0.0146301	2246	210	44	0.209524	0.0195904	GO:0065003	GO:BP	protein-containing complex assembly	18832	16381	GO:0022607, GO:0043933	IEA,IEA,IMP,IEA,IEA,IEA,IEA,IEA,IEA,IEA,IEA,IEA,IBA IEA,IEA,IEA,IEA,IBA,IBA IEA,IEA,IEA,IEA,IEA,IEA,IEA,IEA,IEA,IEA,IEA,IEA,IEA,IEA,IEA,IEA,IEA,IEA,IEA,IEA,IBA IEA,IEA,IEA,IEA,IEA,IEA,IDA IEA	ENSBTAG00000020801	FALSE	CYRIB
query_1	TRUE	0.0146301	2246	210	44	0.209524	0.0195904	GO:0065003	GO:BP	protein-containing complex assembly	18832	16381	GO:0022607, GO:0043933	IEA,IEA,IMP,IEA,IEA,IEA,IEA,IEA,IEA,IEA,IEA,IEA,IBA IEA,IEA,IEA,IEA,IBA,IBA IEA,IEA,IEA,IEA,IEA,IEA,IEA,IEA,IEA,IEA,IEA,IEA,IEA,IEA,IEA,IEA,IEA,IEA,IEA,IEA,IBA IEA,IEA,IEA,IEA,IEA,IEA,IDA IEA	ENSBTAG00000045131	FALSE	U6
query_1	TRUE	0.0146301	2246	210	44	0.209524	0.0195904	GO:0065003	GO:BP	protein-containing complex assembly	18832	16381	GO:0022607, GO:0043933	IEA,IEA,IMP,IEA,IEA,IEA,IEA,IEA,IEA,IEA,IEA,IEA,IBA IEA,IEA,IEA,IEA,IBA,IBA IEA,IEA,IEA,IEA,IEA,IEA,IEA,IEA,IEA,IEA,IEA,IEA,IEA,IEA,IEA,IEA,IEA,IEA,IEA,IEA,IBA IEA,IEA,IEA,IEA,IEA,IEA,IDA IEA	ENSBTAG00000020667	FALSE	KCNQ3
query_1	TRUE	0.0146301	2246	210	44	0.209524	0.0195904	GO:0065003	GO:BP	protein-containing complex assembly	18832	16381	GO:0022607, GO:0043933	IEA,IEA,IMP,IEA,IEA,IEA,IEA,IEA,IEA,IEA,IEA,IEA,IBA IEA,IEA,IEA,IEA,IBA,IBA IEA,IEA,IEA,IEA,IEA,IEA,IEA,IEA,IEA,IEA,IEA,IEA,IEA,IEA,IEA,IEA,IEA,IEA,IEA,IEA,IBA IEA,IEA,IEA,IEA,IEA,IEA,IDA IEA	ENSBTAG00000042797	FALSE	U6
query_1	TRUE	0.0146301	2246	210	44	0.209524	0.0195904	GO:0065003	GO:BP	protein-containing complex assembly	18832	16381	GO:0022607, GO:0043933	IEA,IEA,IMP,IEA,IEA,IEA,IEA,IEA,IEA,IEA,IEA,IEA,IBA IEA,IEA,IEA,IEA,IBA,IBA IEA,IEA,IEA,IEA,IEA,IEA,IEA,IEA,IEA,IEA,IEA,IEA,IEA,IEA,IEA,IEA,IEA,IEA,IEA,IEA,IBA IEA,IEA,IEA,IEA,IEA,IEA,IDA IEA	ENSBTAG00000030347	FALSE	TUBG2
query_1	TRUE	0.0146301	2246	210	44	0.209524	0.0195904	GO:0065003	GO:BP	protein-containing complex assembly	18832	16381	GO:0022607, GO:0043933	IEA,IEA,IMP,IEA,IEA,IEA,IEA,IEA,IEA,IEA,IEA,IEA,IBA IEA,IEA,IEA,IEA,IBA,IBA IEA,IEA,IEA,IEA,IEA,IEA,IEA,IEA,IEA,IEA,IEA,IEA,IEA,IEA,IEA,IEA,IEA,IEA,IEA,IEA,IBA IEA,IEA,IEA,IEA,IEA,IEA,IDA IEA	ENSBTAG00000019911	FALSE	COA3
query_1	TRUE	0.0146301	2246	210	44	0.209524	0.0195904	GO:0065003	GO:BP	protein-containing complex assembly	18832	16381	GO:0022607, GO:0043933	IEA,IEA,IMP,IEA,IEA,IEA,IEA,IEA,IEA,IEA,IEA,IEA,IBA IEA,IEA,IEA,IEA,IBA,IBA IEA,IEA,IEA,IEA,IEA,IEA,IEA,IEA,IEA,IEA,IEA,IEA,IEA,IEA,IEA,IEA,IEA,IEA,IEA,IEA,IBA IEA,IEA,IEA,IEA,IEA,IEA,IDA IEA	ENSBTAG00000019914	FALSE	BECN1
query_1	TRUE	0.0146301	2246	210	44	0.209524	0.0195904	GO:0065003	GO:BP	protein-containing complex assembly	18832	16381	GO:0022607, GO:0043933	IEA,IEA,IMP,IEA,IEA,IEA,IEA,IEA,IEA,IEA,IEA,IEA,IBA IEA,IEA,IEA,IEA,IBA,IBA IEA,IEA,IEA,IEA,IEA,IEA,IEA,IEA,IEA,IEA,IEA,IEA,IEA,IEA,IEA,IEA,IEA,IEA,IEA,IEA,IBA IEA,IEA,IEA,IEA,IEA,IEA,IDA IEA	ENSBTAG00000013698	FALSE	ODAD4
query_1	TRUE	0.0146301	2246	210	44	0.209524	0.0195904	GO:0065003	GO:BP	protein-containing complex assembly	18832	16381	GO:0022607, GO:0043933	IEA,IEA,IMP,IEA,IEA,IEA,IEA,IEA,IEA,IEA,IEA,IEA,IBA IEA,IEA,IEA,IEA,IBA,IBA IEA,IEA,IEA,IEA,IEA,IEA,IEA,IEA,IEA,IEA,IEA,IEA,IEA,IEA,IEA,IEA,IEA,IEA,IEA,IEA,IBA IEA,IEA,IEA,IEA,IEA,IEA,IDA IEA	ENSBTAG00000049300	FALSE	AARSD1
query_1	TRUE	0.0146301	2246	210	44	0.209524	0.0195904	GO:0065003	GO:BP	protein-containing complex assembly	18832	16381	GO:0022607, GO:0043933	IEA,IEA,IMP,IEA,IEA,IEA,IEA,IEA,IEA,IEA,IEA,IEA,IBA IEA,IEA,IEA,IEA,IBA,IBA IEA,IEA,IEA,IEA,IEA,IEA,IEA,IEA,IEA,IEA,IEA,IEA,IEA,IEA,IEA,IEA,IEA,IEA,IEA,IEA,IBA IEA,IEA,IEA,IEA,IEA,IEA,IDA IEA	ENSBTAG00000049347	FALSE
query_1	TRUE	0.0146301	2246	210	44	0.209524	0.0195904	GO:0065003	GO:BP	protein-containing complex assembly	18832	16381	GO:0022607, GO:0043933	IEA,IEA,IMP,IEA,IEA,IEA,IEA,IEA,IEA,IEA,IEA,IEA,IBA IEA,IEA,IEA,IEA,IBA,IBA IEA,IEA,IEA,IEA,IEA,IEA,IEA,IEA,IEA,IEA,IEA,IEA,IEA,IEA,IEA,IEA,IEA,IEA,IEA,IEA,IBA IEA,IEA,IEA,IEA,IEA,IEA,IDA IEA	ENSBTAG00000042827	FALSE	U6
query_1	TRUE	0.0146301	2246	210	44	0.209524	0.0195904	GO:0065003	GO:BP	protein-containing complex assembly	18832	16381	GO:0022607, GO:0043933	IEA,IEA,IMP,IEA,IEA,IEA,IEA,IEA,IEA,IEA,IEA,IEA,IBA IEA,IEA,IEA,IEA,IBA,IBA IEA,IEA,IEA,IEA,IEA,IEA,IEA,IEA,IEA,IEA,IEA,IEA,IEA,IEA,IEA,IEA,IEA,IEA,IEA,IEA,IBA IEA,IEA,IEA,IEA,IEA,IEA,IDA IEA	ENSBTAG00000053656	FALSE	U2
query_1	TRUE	0.0146301	2246	210	44	0.209524	0.0195904	GO:0065003	GO:BP	protein-containing complex assembly	18832	16381	GO:0022607, GO:0043933	IEA,IEA,IMP,IEA,IEA,IEA,IEA,IEA,IEA,IEA,IEA,IEA,IBA IEA,IEA,IEA,IEA,IBA,IBA IEA,IEA,IEA,IEA,IEA,IEA,IEA,IEA,IEA,IEA,IEA,IEA,IEA,IEA,IEA,IEA,IEA,IEA,IEA,IEA,IBA IEA,IEA,IEA,IEA,IEA,IEA,IDA IEA	ENSBTAG00000055531	FALSE	U2
query_1	TRUE	0.0146301	2246	210	44	0.209524	0.0195904	GO:0065003	GO:BP	protein-containing complex assembly	18832	16381	GO:0022607, GO:0043933	IEA,IEA,IMP,IEA,IEA,IEA,IEA,IEA,IEA,IEA,IEA,IEA,IBA IEA,IEA,IEA,IEA,IBA,IBA IEA,IEA,IEA,IEA,IEA,IEA,IEA,IEA,IEA,IEA,IEA,IEA,IEA,IEA,IEA,IEA,IEA,IEA,IEA,IEA,IBA IEA,IEA,IEA,IEA,IEA,IEA,IDA IEA	ENSBTAG00000030314	FALSE	U2
query_1	TRUE	0.0146301	2246	210	44	0.209524	0.0195904	GO:0065003	GO:BP	protein-containing complex assembly	18832	16381	GO:0022607, GO:0043933	IEA,IEA,IMP,IEA,IEA,IEA,IEA,IEA,IEA,IEA,IEA,IEA,IBA IEA,IEA,IEA,IEA,IBA,IBA IEA,IEA,IEA,IEA,IEA,IEA,IEA,IEA,IEA,IEA,IEA,IEA,IEA,IEA,IEA,IEA,IEA,IEA,IEA,IEA,IBA IEA,IEA,IEA,IEA,IEA,IEA,IDA IEA	ENSBTAG00000049357	FALSE	U2
query_1	TRUE	0.0146301	2246	210	44	0.209524	0.0195904	GO:0065003	GO:BP	protein-containing complex assembly	18832	16381	GO:0022607, GO:0043933	IEA,IEA,IMP,IEA,IEA,IEA,IEA,IEA,IEA,IEA,IEA,IEA,IBA IEA,IEA,IEA,IEA,IBA,IBA IEA,IEA,IEA,IEA,IEA,IEA,IEA,IEA,IEA,IEA,IEA,IEA,IEA,IEA,IEA,IEA,IEA,IEA,IEA,IEA,IBA IEA,IEA,IEA,IEA,IEA,IEA,IDA IEA	ENSBTAG00000063339	FALSE	U2
query_1	TRUE	0.0146301	2246	210	44	0.209524	0.0195904	GO:0065003	GO:BP	protein-containing complex assembly	18832	16381	GO:0022607, GO:0043933	IEA,IEA,IMP,IEA,IEA,IEA,IEA,IEA,IEA,IEA,IEA,IEA,IBA IEA,IEA,IEA,IEA,IBA,IBA IEA,IEA,IEA,IEA,IEA,IEA,IEA,IEA,IEA,IEA,IEA,IEA,IEA,IEA,IEA,IEA,IEA,IEA,IEA,IEA,IBA IEA,IEA,IEA,IEA,IEA,IEA,IDA IEA	ENSBTAG00000045620	FALSE	U2
query_1	TRUE	0.0146301	2246	210	44	0.209524	0.0195904	GO:0065003	GO:BP	protein-containing complex assembly	18832	16381	GO:0022607, GO:0043933	IEA,IEA,IMP,IEA,IEA,IEA,IEA,IEA,IEA,IEA,IEA,IEA,IBA IEA,IEA,IEA,IEA,IBA,IBA IEA,IEA,IEA,IEA,IEA,IEA,IEA,IEA,IEA,IEA,IEA,IEA,IEA,IEA,IEA,IEA,IEA,IEA,IEA,IEA,IBA IEA,IEA,IEA,IEA,IEA,IEA,IDA IEA	ENSBTAG00000064937	FALSE	U2
query_1	TRUE	0.0146301	2246	210	44	0.209524	0.0195904	GO:0065003	GO:BP	protein-containing complex assembly	18832	16381	GO:0022607, GO:0043933	IEA,IEA,IMP,IEA,IEA,IEA,IEA,IEA,IEA,IEA,IEA,IEA,IBA IEA,IEA,IEA,IEA,IBA,IBA IEA,IEA,IEA,IEA,IEA,IEA,IEA,IEA,IEA,IEA,IEA,IEA,IEA,IEA,IEA,IEA,IEA,IEA,IEA,IEA,IBA IEA,IEA,IEA,IEA,IEA,IEA,IDA IEA	ENSBTAG00000056888	FALSE	U6
query_1	TRUE	0.0146301	2246	210	44	0.209524	0.0195904	GO:0065003	GO:BP	protein-containing complex assembly	18832	16381	GO:0022607, GO:0043933	IEA,IEA,IMP,IEA,IEA,IEA,IEA,IEA,IEA,IEA,IEA,IEA,IBA IEA,IEA,IEA,IEA,IBA,IBA IEA,IEA,IEA,IEA,IEA,IEA,IEA,IEA,IEA,IEA,IEA,IEA,IEA,IEA,IEA,IEA,IEA,IEA,IEA,IEA,IBA IEA,IEA,IEA,IEA,IEA,IEA,IDA IEA	ENSBTAG00000062497	FALSE	U2
query_1	TRUE	0.0146301	2246	210	44	0.209524	0.0195904	GO:0065003	GO:BP	protein-containing complex assembly	18832	16381	GO:0022607, GO:0043933	IEA,IEA,IMP,IEA,IEA,IEA,IEA,IEA,IEA,IEA,IEA,IEA,IBA IEA,IEA,IEA,IEA,IBA,IBA IEA,IEA,IEA,IEA,IEA,IEA,IEA,IEA,IEA,IEA,IEA,IEA,IEA,IEA,IEA,IEA,IEA,IEA,IEA,IEA,IBA IEA,IEA,IEA,IEA,IEA,IEA,IDA IEA	ENSBTAG00000064713	FALSE	U2
query_1	TRUE	0.0146301	2246	210	44	0.209524	0.0195904	GO:0065003	GO:BP	protein-containing complex assembly	18832	16381	GO:0022607, GO:0043933	IEA,IEA,IMP,IEA,IEA,IEA,IEA,IEA,IEA,IEA,IEA,IEA,IBA IEA,IEA,IEA,IEA,IBA,IBA IEA,IEA,IEA,IEA,IEA,IEA,IEA,IEA,IEA,IEA,IEA,IEA,IEA,IEA,IEA,IEA,IEA,IEA,IEA,IEA,IBA IEA,IEA,IEA,IEA,IEA,IEA,IDA IEA	ENSBTAG00000055862	FALSE	U2
query_1	TRUE	0.0146301	2246	210	44	0.209524	0.0195904	GO:0065003	GO:BP	protein-containing complex assembly	18832	16381	GO:0022607, GO:0043933	IEA,IEA,IMP,IEA,IEA,IEA,IEA,IEA,IEA,IEA,IEA,IEA,IBA IEA,IEA,IEA,IEA,IBA,IBA IEA,IEA,IEA,IEA,IEA,IEA,IEA,IEA,IEA,IEA,IEA,IEA,IEA,IEA,IEA,IEA,IEA,IEA,IEA,IEA,IBA IEA,IEA,IEA,IEA,IEA,IEA,IDA IEA	ENSBTAG00000061816	FALSE	U2
query_1	TRUE	0.0146301	2246	210	44	0.209524	0.0195904	GO:0065003	GO:BP	protein-containing complex assembly	18832	16381	GO:0022607, GO:0043933	IEA,IEA,IMP,IEA,IEA,IEA,IEA,IEA,IEA,IEA,IEA,IEA,IBA IEA,IEA,IEA,IEA,IBA,IBA IEA,IEA,IEA,IEA,IEA,IEA,IEA,IEA,IEA,IEA,IEA,IEA,IEA,IEA,IEA,IEA,IEA,IEA,IEA,IEA,IBA IEA,IEA,IEA,IEA,IEA,IEA,IDA IEA	ENSBTAG00000068117	FALSE	U2
query_1	TRUE	0.0146301	2246	210	44	0.209524	0.0195904	GO:0065003	GO:BP	protein-containing complex assembly	18832	16381	GO:0022607, GO:0043933	IEA,IEA,IMP,IEA,IEA,IEA,IEA,IEA,IEA,IEA,IEA,IEA,IBA IEA,IEA,IEA,IEA,IBA,IBA IEA,IEA,IEA,IEA,IEA,IEA,IEA,IEA,IEA,IEA,IEA,IEA,IEA,IEA,IEA,IEA,IEA,IEA,IEA,IEA,IBA IEA,IEA,IEA,IEA,IEA,IEA,IDA IEA	ENSBTAG00000059700	FALSE	U2
query_1	TRUE	0.0146301	2246	210	44	0.209524	0.0195904	GO:0065003	GO:BP	protein-containing complex assembly	18832	16381	GO:0022607, GO:0043933	IEA,IEA,IMP,IEA,IEA,IEA,IEA,IEA,IEA,IEA,IEA,IEA,IBA IEA,IEA,IEA,IEA,IBA,IBA IEA,IEA,IEA,IEA,IEA,IEA,IEA,IEA,IEA,IEA,IEA,IEA,IEA,IEA,IEA,IEA,IEA,IEA,IEA,IEA,IBA IEA,IEA,IEA,IEA,IEA,IEA,IDA IEA	ENSBTAG00000057150	FALSE	U2
query_1	TRUE	0.0146301	2246	210	44	0.209524	0.0195904	GO:0065003	GO:BP	protein-containing complex assembly	18832	16381	GO:0022607, GO:0043933	IEA,IEA,IMP,IEA,IEA,IEA,IEA,IEA,IEA,IEA,IEA,IEA,IBA IEA,IEA,IEA,IEA,IBA,IBA IEA,IEA,IEA,IEA,IEA,IEA,IEA,IEA,IEA,IEA,IEA,IEA,IEA,IEA,IEA,IEA,IEA,IEA,IEA,IEA,IBA IEA,IEA,IEA,IEA,IEA,IEA,IDA IEA	ENSBTAG00000063603	FALSE	U2
query_1	TRUE	0.0146301	2246	210	44	0.209524	0.0195904	GO:0065003	GO:BP	protein-containing complex assembly	18832	16381	GO:0022607, GO:0043933	IEA,IEA,IMP,IEA,IEA,IEA,IEA,IEA,IEA,IEA,IEA,IEA,IBA IEA,IEA,IEA,IEA,IBA,IBA IEA,IEA,IEA,IEA,IEA,IEA,IEA,IEA,IEA,IEA,IEA,IEA,IEA,IEA,IEA,IEA,IEA,IEA,IEA,IEA,IBA IEA,IEA,IEA,IEA,IEA,IEA,IDA IEA	ENSBTAG00000068321	FALSE	U2
query_1	TRUE	0.0146301	2246	210	44	0.209524	0.0195904	GO:0065003	GO:BP	protein-containing complex assembly	18832	16381	GO:0022607, GO:0043933	IEA,IEA,IMP,IEA,IEA,IEA,IEA,IEA,IEA,IEA,IEA,IEA,IBA IEA,IEA,IEA,IEA,IBA,IBA IEA,IEA,IEA,IEA,IEA,IEA,IEA,IEA,IEA,IEA,IEA,IEA,IEA,IEA,IEA,IEA,IEA,IEA,IEA,IEA,IBA IEA,IEA,IEA,IEA,IEA,IEA,IDA IEA	ENSBTAG00000060488	FALSE	U2
query_1	TRUE	0.0146301	2246	210	44	0.209524	0.0195904	GO:0065003	GO:BP	protein-containing complex assembly	18832	16381	GO:0022607, GO:0043933	IEA,IEA,IMP,IEA,IEA,IEA,IEA,IEA,IEA,IEA,IEA,IEA,IBA IEA,IEA,IEA,IEA,IBA,IBA IEA,IEA,IEA,IEA,IEA,IEA,IEA,IEA,IEA,IEA,IEA,IEA,IEA,IEA,IEA,IEA,IEA,IEA,IEA,IEA,IBA IEA,IEA,IEA,IEA,IEA,IEA,IDA IEA	ENSBTAG00000048152	FALSE	TUBG1
query_1	TRUE	0.0146301	2246	210	44	0.209524	0.0195904	GO:0065003	GO:BP	protein-containing complex assembly	18832	16381	GO:0022607, GO:0043933	IEA,IEA,IMP,IEA,IEA,IEA,IEA,IEA,IEA,IEA,IEA,IEA,IBA IEA,IEA,IEA,IEA,IBA,IBA IEA,IEA,IEA,IEA,IEA,IEA,IEA,IEA,IEA,IEA,IEA,IEA,IEA,IEA,IEA,IEA,IEA,IEA,IEA,IEA,IBA IEA,IEA,IEA,IEA,IEA,IEA,IDA IEA	ENSBTAG00000047879	FALSE	KCNA3
query_1	TRUE	0.0146301	2246	210	44	0.209524	0.0195904	GO:0065003	GO:BP	protein-containing complex assembly	18832	16381	GO:0022607, GO:0043933	IEA,IEA,IMP,IEA,IEA,IEA,IEA,IEA,IEA,IEA,IEA,IEA,IBA IEA,IEA,IEA,IEA,IBA,IBA IEA,IEA,IEA,IEA,IEA,IEA,IEA,IEA,IEA,IEA,IEA,IEA,IEA,IEA,IEA,IEA,IEA,IEA,IEA,IEA,IBA IEA,IEA,IEA,IEA,IEA,IEA,IDA IEA	ENSBTAG00000015459	FALSE	KCNA2
query_1	TRUE	0.0146301	2246	210	44	0.209524	0.0195904	GO:0065003	GO:BP	protein-containing complex assembly	18832	16381	GO:0022607, GO:0043933	IEA,IEA,IMP,IEA,IEA,IEA,IEA,IEA,IEA,IEA,IEA,IEA,IBA IEA,IEA,IEA,IEA,IBA,IBA IEA,IEA,IEA,IEA,IEA,IEA,IEA,IEA,IEA,IEA,IEA,IEA,IEA,IEA,IEA,IEA,IEA,IEA,IEA,IEA,IBA IEA,IEA,IEA,IEA,IEA,IEA,IDA IEA	ENSBTAG00000008322	FALSE	KCNA10
query_1	TRUE	0.0146301	2246	210	44	0.209524	0.0195904	GO:0065003	GO:BP	protein-containing complex assembly	18832	16381	GO:0022607, GO:0043933	IEA,IEA,IMP,IEA,IEA,IEA,IEA,IEA,IEA,IEA,IEA,IEA,IBA IEA,IEA,IEA,IEA,IBA,IBA IEA,IEA,IEA,IEA,IEA,IEA,IEA,IEA,IEA,IEA,IEA,IEA,IEA,IEA,IEA,IEA,IEA,IEA,IEA,IEA,IBA IEA,IEA,IEA,IEA,IEA,IEA,IDA IEA	ENSBTAG00000007352	FALSE	KCNC4
query_1	TRUE	0.0146301	2246	210	44	0.209524	0.0195904	GO:0065003	GO:BP	protein-containing complex assembly	18832	16381	GO:0022607, GO:0043933	IEA,IEA,IMP,IEA,IEA,IEA,IEA,IEA,IEA,IEA,IEA,IEA,IBA IEA,IEA,IEA,IEA,IBA,IBA IEA,IEA,IEA,IEA,IEA,IEA,IEA,IEA,IEA,IEA,IEA,IEA,IEA,IEA,IEA,IEA,IEA,IEA,IEA,IEA,IBA IEA,IEA,IEA,IEA,IEA,IEA,IDA IEA	ENSBTAG00000042091	FALSE	U6
query_1	TRUE	0.0146301	2246	210	44	0.209524	0.0195904	GO:0065003	GO:BP	protein-containing complex assembly	18832	16381	GO:0022607, GO:0043933	IEA,IEA,IMP,IEA,IEA,IEA,IEA,IEA,IEA,IEA,IEA,IEA,IBA IEA,IEA,IEA,IEA,IBA,IBA IEA,IEA,IEA,IEA,IEA,IEA,IEA,IEA,IEA,IEA,IEA,IEA,IEA,IEA,IEA,IEA,IEA,IEA,IEA,IEA,IBA IEA,IEA,IEA,IEA,IEA,IEA,IDA IEA	ENSBTAG00000021291	FALSE	STXBP6
query_1	TRUE	0.0146301	2	210	2	0.00952381	1	GO:0042748	GO:BP	circadian sleep/wake cycle, non-REM sleep	18832	10690	GO:0022410, GO:0050802	IEA,IEA	ENSBTAG00000000529	TRUE	BTBD9
query_1	TRUE	0.0146301	2	210	2	0.00952381	1	GO:0042748	GO:BP	circadian sleep/wake cycle, non-REM sleep	18832	10690	GO:0022410, GO:0050802	IEA,IEA	ENSBTAG00000015459	TRUE	KCNA2
query_1	TRUE	0.0175584	950	210	24	0.114286	0.0252632	GO:0060429	GO:BP	epithelium development	18832	15095	GO:0009888	IEP,IEA,IEA,IEA,IMP IGI,IEA,IEA,IEA,IEA,IEA,IBA,IBA,IBA,IBA IEA,IBA,IBA,IBA IEA,IBA IEA,IBA,IBA,IBA,IBA,IBA,IMP	ENSBTAG00000002167	FALSE	NPHS2
query_1	TRUE	0.0175584	950	210	24	0.114286	0.0252632	GO:0060429	GO:BP	epithelium development	18832	15095	GO:0009888	IEP,IEA,IEA,IEA,IMP IGI,IEA,IEA,IEA,IEA,IEA,IBA,IBA,IBA,IBA IEA,IBA,IBA,IBA IEA,IBA IEA,IBA,IBA,IBA,IBA,IBA,IMP	ENSBTAG00000051910	FALSE	FGF10
query_1	TRUE	0.0175584	950	210	24	0.114286	0.0252632	GO:0060429	GO:BP	epithelium development	18832	15095	GO:0009888	IEP,IEA,IEA,IEA,IMP IGI,IEA,IEA,IEA,IEA,IEA,IBA,IBA,IBA,IBA IEA,IBA,IBA,IBA IEA,IBA IEA,IBA,IBA,IBA,IBA,IBA,IMP	ENSBTAG00000006474	FALSE	EPCAM
query_1	TRUE	0.0175584	950	210	24	0.114286	0.0252632	GO:0060429	GO:BP	epithelium development	18832	15095	GO:0009888	IEP,IEA,IEA,IEA,IMP IGI,IEA,IEA,IEA,IEA,IEA,IBA,IBA,IBA,IBA IEA,IBA,IBA,IBA IEA,IBA IEA,IBA,IBA,IBA,IBA,IBA,IMP	ENSBTAG00000022886	FALSE	RYR2
query_1	TRUE	0.0175584	950	210	24	0.114286	0.0252632	GO:0060429	GO:BP	epithelium development	18832	15095	GO:0009888	IEP,IEA,IEA,IEA,IMP IGI,IEA,IEA,IEA,IEA,IEA,IBA,IBA,IBA,IBA IEA,IBA,IBA,IBA IEA,IBA IEA,IBA,IBA,IBA,IBA,IBA,IMP	ENSBTAG00000011518	FALSE	RARB
query_1	TRUE	0.0175584	950	210	24	0.114286	0.0252632	GO:0060429	GO:BP	epithelium development	18832	15095	GO:0009888	IEP,IEA,IEA,IEA,IMP IGI,IEA,IEA,IEA,IEA,IEA,IBA,IBA,IBA,IBA IEA,IBA,IBA,IBA IEA,IBA IEA,IBA,IBA,IBA,IBA,IBA,IMP	ENSBTAG00000019907	FALSE	WNK4
query_1	TRUE	0.0175584	950	210	24	0.114286	0.0252632	GO:0060429	GO:BP	epithelium development	18832	15095	GO:0009888	IEP,IEA,IEA,IEA,IMP IGI,IEA,IEA,IEA,IEA,IEA,IBA,IBA,IBA,IBA IEA,IBA,IBA,IBA IEA,IBA IEA,IBA,IBA,IBA,IBA,IBA,IMP	ENSBTAG00000044019	FALSE	KAT2A
query_1	TRUE	0.0175584	950	210	24	0.114286	0.0252632	GO:0060429	GO:BP	epithelium development	18832	15095	GO:0009888	IEP,IEA,IEA,IEA,IMP IGI,IEA,IEA,IEA,IEA,IEA,IBA,IBA,IBA,IBA IEA,IBA,IBA,IBA IEA,IBA IEA,IBA,IBA,IBA,IBA,IBA,IMP	ENSBTAG00000010125	FALSE	STAT5B
query_1	TRUE	0.0175584	950	210	24	0.114286	0.0252632	GO:0060429	GO:BP	epithelium development	18832	15095	GO:0009888	IEP,IEA,IEA,IEA,IMP IGI,IEA,IEA,IEA,IEA,IEA,IBA,IBA,IBA,IBA IEA,IBA,IBA,IBA IEA,IBA IEA,IBA,IBA,IBA,IBA,IBA,IMP	ENSBTAG00000047956	FALSE	NAGLU
query_1	TRUE	0.0175584	950	210	24	0.114286	0.0252632	GO:0060429	GO:BP	epithelium development	18832	15095	GO:0009888	IEP,IEA,IEA,IEA,IMP IGI,IEA,IEA,IEA,IEA,IEA,IBA,IBA,IBA,IBA IEA,IBA,IBA,IBA IEA,IBA IEA,IBA,IBA,IBA,IBA,IBA,IMP	ENSBTAG00000008333	FALSE	ETV4
query_1	TRUE	0.0175584	950	210	24	0.114286	0.0252632	GO:0060429	GO:BP	epithelium development	18832	15095	GO:0009888	IEP,IEA,IEA,IEA,IMP IGI,IEA,IEA,IEA,IEA,IEA,IBA,IBA,IBA,IBA IEA,IBA,IBA,IBA IEA,IBA IEA,IBA,IBA,IBA,IBA,IBA,IMP	ENSBTAG00000007583	FALSE	KRT14
query_1	TRUE	0.0175584	950	210	24	0.114286	0.0252632	GO:0060429	GO:BP	epithelium development	18832	15095	GO:0009888	IEP,IEA,IEA,IEA,IMP IGI,IEA,IEA,IEA,IEA,IEA,IBA,IBA,IBA,IBA IEA,IBA,IBA,IBA IEA,IBA IEA,IBA,IBA,IBA,IBA,IBA,IMP	ENSBTAG00000050581	FALSE
query_1	TRUE	0.0175584	950	210	24	0.114286	0.0252632	GO:0060429	GO:BP	epithelium development	18832	15095	GO:0009888	IEP,IEA,IEA,IEA,IMP IGI,IEA,IEA,IEA,IEA,IEA,IBA,IBA,IBA,IBA IEA,IBA,IBA,IBA IEA,IBA IEA,IBA,IBA,IBA,IBA,IBA,IMP	ENSBTAG00000047165	FALSE	KRT9
query_1	TRUE	0.0175584	950	210	24	0.114286	0.0252632	GO:0060429	GO:BP	epithelium development	18832	15095	GO:0009888	IEP,IEA,IEA,IEA,IMP IGI,IEA,IEA,IEA,IEA,IEA,IBA,IBA,IBA,IBA IEA,IBA,IBA,IBA IEA,IBA IEA,IBA,IBA,IBA,IBA,IBA,IMP	ENSBTAG00000033766	FALSE	KRT16
query_1	TRUE	0.0175584	950	210	24	0.114286	0.0252632	GO:0060429	GO:BP	epithelium development	18832	15095	GO:0009888	IEP,IEA,IEA,IEA,IMP IGI,IEA,IEA,IEA,IEA,IEA,IBA,IBA,IBA,IBA IEA,IBA,IBA,IBA IEA,IBA IEA,IBA,IBA,IBA,IBA,IBA,IMP	ENSBTAG00000013685	FALSE	KRT31
query_1	TRUE	0.0175584	950	210	24	0.114286	0.0252632	GO:0060429	GO:BP	epithelium development	18832	15095	GO:0009888	IEP,IEA,IEA,IEA,IMP IGI,IEA,IEA,IEA,IEA,IEA,IBA,IBA,IBA,IBA IEA,IBA,IBA,IBA IEA,IBA IEA,IBA,IBA,IBA,IBA,IBA,IMP	ENSBTAG00000000573	FALSE	KRT37
query_1	TRUE	0.0175584	950	210	24	0.114286	0.0252632	GO:0060429	GO:BP	epithelium development	18832	15095	GO:0009888	IEP,IEA,IEA,IEA,IMP IGI,IEA,IEA,IEA,IEA,IEA,IBA,IBA,IBA,IBA IEA,IBA,IBA,IBA IEA,IBA IEA,IBA,IBA,IBA,IBA,IBA,IMP	ENSBTAG00000046124	FALSE	KRT36
query_1	TRUE	0.0175584	950	210	24	0.114286	0.0252632	GO:0060429	GO:BP	epithelium development	18832	15095	GO:0009888	IEP,IEA,IEA,IEA,IMP IGI,IEA,IEA,IEA,IEA,IEA,IBA,IBA,IBA,IBA IEA,IBA,IBA,IBA IEA,IBA IEA,IBA,IBA,IBA,IBA,IBA,IMP	ENSBTAG00000006806	FALSE	KRT17
query_1	TRUE	0.0175584	950	210	24	0.114286	0.0252632	GO:0060429	GO:BP	epithelium development	18832	15095	GO:0009888	IEP,IEA,IEA,IEA,IMP IGI,IEA,IEA,IEA,IEA,IEA,IBA,IBA,IBA,IBA IEA,IBA,IBA,IBA IEA,IBA IEA,IBA,IBA,IBA,IBA,IBA,IMP	ENSBTAG00000047262	FALSE	KRT42
query_1	TRUE	0.0175584	950	210	24	0.114286	0.0252632	GO:0060429	GO:BP	epithelium development	18832	15095	GO:0009888	IEP,IEA,IEA,IEA,IMP IGI,IEA,IEA,IEA,IEA,IEA,IBA,IBA,IBA,IBA IEA,IBA,IBA,IBA IEA,IBA IEA,IBA,IBA,IBA,IBA,IBA,IMP	ENSBTAG00000004905	FALSE	KRT19
query_1	TRUE	0.0175584	950	210	24	0.114286	0.0252632	GO:0060429	GO:BP	epithelium development	18832	15095	GO:0009888	IEP,IEA,IEA,IEA,IMP IGI,IEA,IEA,IEA,IEA,IEA,IBA,IBA,IBA,IBA IEA,IBA,IBA,IBA IEA,IBA IEA,IBA,IBA,IBA,IBA,IBA,IMP	ENSBTAG00000004903	FALSE	KRT15
query_1	TRUE	0.0175584	950	210	24	0.114286	0.0252632	GO:0060429	GO:BP	epithelium development	18832	15095	GO:0009888	IEP,IEA,IEA,IEA,IMP IGI,IEA,IEA,IEA,IEA,IEA,IBA,IBA,IBA,IBA IEA,IBA,IBA,IBA IEA,IBA IEA,IBA,IBA,IBA,IBA,IBA,IMP	ENSBTAG00000037553	FALSE	KRT33A
query_1	TRUE	0.0175584	950	210	24	0.114286	0.0252632	GO:0060429	GO:BP	epithelium development	18832	15095	GO:0009888	IEP,IEA,IEA,IEA,IMP IGI,IEA,IEA,IEA,IEA,IEA,IBA,IBA,IBA,IBA IEA,IBA,IBA,IBA IEA,IBA IEA,IBA,IBA,IBA,IBA,IBA,IMP	ENSBTAG00000016384	FALSE	KRT32
query_1	TRUE	0.0175584	950	210	24	0.114286	0.0252632	GO:0060429	GO:BP	epithelium development	18832	15095	GO:0009888	IEP,IEA,IEA,IEA,IMP IGI,IEA,IEA,IEA,IEA,IEA,IBA,IBA,IBA,IBA IEA,IBA,IBA,IBA IEA,IBA IEA,IBA,IBA,IBA,IBA,IBA,IMP	ENSBTAG00000060532	FALSE	RBM15
query_1	TRUE	0.0224341	11	210	3	0.0142857	0.272727	GO:0070669	GO:BP	response to interleukin-2	18832	16746	GO:0034097	IEA,IEA,IEA	ENSBTAG00000010125	TRUE	STAT5B
query_1	TRUE	0.0224341	11	210	3	0.0142857	0.272727	GO:0070669	GO:BP	response to interleukin-2	18832	16746	GO:0034097	IEA,IEA,IEA	ENSBTAG00000009496	TRUE	STAT5A
query_1	TRUE	0.0224341	11	210	3	0.0142857	0.272727	GO:0070669	GO:BP	response to interleukin-2	18832	16746	GO:0034097	IEA,IEA,IEA	ENSBTAG00000021523	TRUE	STAT3
query_1	TRUE	0.0286435	12	210	3	0.0142857	0.25	GO:0070672	GO:BP	response to interleukin-15	18832	16749	GO:0034097	IEA,IEA,IEA	ENSBTAG00000010125	TRUE	STAT5B
query_1	TRUE	0.0286435	12	210	3	0.0142857	0.25	GO:0070672	GO:BP	response to interleukin-15	18832	16749	GO:0034097	IEA,IEA,IEA	ENSBTAG00000009496	TRUE	STAT5A
query_1	TRUE	0.0286435	12	210	3	0.0142857	0.25	GO:0070672	GO:BP	response to interleukin-15	18832	16749	GO:0034097	IEA,IEA,IEA	ENSBTAG00000021523	TRUE	STAT3
query_1	TRUE	0.0339653	1253	210	28	0.133333	0.0223464	GO:0007010	GO:BP	cytoskeleton organization	18832	2653	GO:0006996	IEA,IDA,IEA,IEA,IBA IEA,IEA,IBA,IBA IEA,IBA IEA,IEA,IEA,IBA,IGI,IBA,IBA,IBA,IBA IEA,IBA,IBA,IBA,IBA IEA,IMP,IBA IEA,IBA,IBA IEA,IBA,IBA,IBA	ENSBTAG00000007173	FALSE	PDGFRA
query_1	TRUE	0.0339653	1253	210	28	0.133333	0.0223464	GO:0007010	GO:BP	cytoskeleton organization	18832	2653	GO:0006996	IEA,IDA,IEA,IEA,IBA IEA,IEA,IBA,IBA IEA,IBA IEA,IEA,IEA,IBA,IGI,IBA,IBA,IBA,IBA IEA,IBA,IBA,IBA,IBA IEA,IMP,IBA IEA,IBA,IBA IEA,IBA,IBA,IBA	ENSBTAG00000002167	FALSE	NPHS2
query_1	TRUE	0.0339653	1253	210	28	0.133333	0.0223464	GO:0007010	GO:BP	cytoskeleton organization	18832	2653	GO:0006996	IEA,IDA,IEA,IEA,IBA IEA,IEA,IBA,IBA IEA,IBA IEA,IEA,IEA,IBA,IGI,IBA,IBA,IBA,IBA IEA,IBA,IBA,IBA,IBA IEA,IMP,IBA IEA,IBA,IBA IEA,IBA,IBA,IBA	ENSBTAG00000008082	FALSE	CEP350
query_1	TRUE	0.0339653	1253	210	28	0.133333	0.0223464	GO:0007010	GO:BP	cytoskeleton organization	18832	2653	GO:0006996	IEA,IDA,IEA,IEA,IBA IEA,IEA,IBA,IBA IEA,IBA IEA,IEA,IEA,IBA,IGI,IBA,IBA,IBA,IBA IEA,IBA,IBA,IBA,IBA IEA,IMP,IBA IEA,IBA,IBA IEA,IBA,IBA,IBA	ENSBTAG00000051910	FALSE	FGF10
query_1	TRUE	0.0339653	1253	210	28	0.133333	0.0223464	GO:0007010	GO:BP	cytoskeleton organization	18832	2653	GO:0006996	IEA,IDA,IEA,IEA,IBA IEA,IEA,IBA,IBA IEA,IBA IEA,IEA,IEA,IBA,IGI,IBA,IBA,IBA,IBA IEA,IBA,IBA,IBA,IBA IEA,IMP,IBA IEA,IBA,IBA IEA,IBA,IBA,IBA	ENSBTAG00000009696	FALSE	ACTN2
query_1	TRUE	0.0339653	1253	210	28	0.133333	0.0223464	GO:0007010	GO:BP	cytoskeleton organization	18832	2653	GO:0006996	IEA,IDA,IEA,IEA,IBA IEA,IEA,IBA,IBA IEA,IBA IEA,IEA,IEA,IBA,IGI,IBA,IBA,IBA,IBA IEA,IBA,IBA,IBA,IBA IEA,IMP,IBA IEA,IBA,IBA IEA,IBA,IBA,IBA	ENSBTAG00000020801	FALSE	CYRIB
query_1	TRUE	0.0339653	1253	210	28	0.133333	0.0223464	GO:0007010	GO:BP	cytoskeleton organization	18832	2653	GO:0006996	IEA,IDA,IEA,IEA,IBA IEA,IEA,IBA,IBA IEA,IBA IEA,IEA,IEA,IBA,IGI,IBA,IBA,IBA,IBA IEA,IBA,IBA,IBA,IBA IEA,IMP,IBA IEA,IBA,IBA IEA,IBA,IBA,IBA	ENSBTAG00000003838	FALSE
query_1	TRUE	0.0339653	1253	210	28	0.133333	0.0223464	GO:0007010	GO:BP	cytoskeleton organization	18832	2653	GO:0006996	IEA,IDA,IEA,IEA,IBA IEA,IEA,IBA,IBA IEA,IBA IEA,IEA,IEA,IBA,IGI,IBA,IBA,IBA,IBA IEA,IBA,IBA,IBA,IBA IEA,IMP,IBA IEA,IBA,IBA IEA,IBA,IBA,IBA	ENSBTAG00000001847	FALSE	CNTLN
query_1	TRUE	0.0339653	1253	210	28	0.133333	0.0223464	GO:0007010	GO:BP	cytoskeleton organization	18832	2653	GO:0006996	IEA,IDA,IEA,IEA,IBA IEA,IEA,IBA,IBA IEA,IBA IEA,IEA,IEA,IBA,IGI,IBA,IBA,IBA,IBA IEA,IBA,IBA,IBA,IBA IEA,IMP,IBA IEA,IBA,IBA IEA,IBA,IBA,IBA	ENSBTAG00000030347	FALSE	TUBG2
query_1	TRUE	0.0339653	1253	210	28	0.133333	0.0223464	GO:0007010	GO:BP	cytoskeleton organization	18832	2653	GO:0006996	IEA,IDA,IEA,IEA,IBA IEA,IEA,IBA,IBA IEA,IBA IEA,IEA,IEA,IBA,IGI,IBA,IBA,IBA,IBA IEA,IBA,IBA,IBA,IBA IEA,IMP,IBA IEA,IBA,IBA IEA,IBA,IBA,IBA	ENSBTAG00000013698	FALSE	ODAD4
query_1	TRUE	0.0339653	1253	210	28	0.133333	0.0223464	GO:0007010	GO:BP	cytoskeleton organization	18832	2653	GO:0006996	IEA,IDA,IEA,IEA,IBA IEA,IEA,IBA,IBA IEA,IBA IEA,IEA,IEA,IBA,IGI,IBA,IBA,IBA,IBA IEA,IBA,IBA,IBA,IBA IEA,IMP,IBA IEA,IBA,IBA IEA,IBA,IBA,IBA	ENSBTAG00000044019	FALSE	KAT2A
query_1	TRUE	0.0339653	1253	210	28	0.133333	0.0223464	GO:0007010	GO:BP	cytoskeleton organization	18832	2653	GO:0006996	IEA,IDA,IEA,IEA,IBA IEA,IEA,IBA,IBA IEA,IBA IEA,IEA,IEA,IBA,IGI,IBA,IBA,IBA,IBA IEA,IBA,IBA,IBA,IBA IEA,IMP,IBA IEA,IBA,IBA IEA,IBA,IBA,IBA	ENSBTAG00000007393	FALSE	RND2
query_1	TRUE	0.0339653	1253	210	28	0.133333	0.0223464	GO:0007010	GO:BP	cytoskeleton organization	18832	2653	GO:0006996	IEA,IDA,IEA,IEA,IBA IEA,IEA,IBA,IBA IEA,IBA IEA,IEA,IEA,IBA,IGI,IBA,IBA,IBA,IBA IEA,IBA,IBA,IBA,IBA IEA,IMP,IBA IEA,IBA,IBA IEA,IBA,IBA,IBA	ENSBTAG00000022520	FALSE	BRCA1
query_1	TRUE	0.0339653	1253	210	28	0.133333	0.0223464	GO:0007010	GO:BP	cytoskeleton organization	18832	2653	GO:0006996	IEA,IDA,IEA,IEA,IBA IEA,IEA,IBA,IBA IEA,IBA IEA,IEA,IEA,IBA,IGI,IBA,IBA,IBA,IBA IEA,IBA,IBA,IBA,IBA IEA,IMP,IBA IEA,IBA,IBA IEA,IBA,IBA,IBA	ENSBTAG00000007583	FALSE	KRT14
query_1	TRUE	0.0339653	1253	210	28	0.133333	0.0223464	GO:0007010	GO:BP	cytoskeleton organization	18832	2653	GO:0006996	IEA,IDA,IEA,IEA,IBA IEA,IEA,IBA,IBA IEA,IBA IEA,IEA,IEA,IBA,IGI,IBA,IBA,IBA,IBA IEA,IBA,IBA,IBA,IBA IEA,IMP,IBA IEA,IBA,IBA IEA,IBA,IBA,IBA	ENSBTAG00000050581	FALSE
query_1	TRUE	0.0339653	1253	210	28	0.133333	0.0223464	GO:0007010	GO:BP	cytoskeleton organization	18832	2653	GO:0006996	IEA,IDA,IEA,IEA,IBA IEA,IEA,IBA,IBA IEA,IBA IEA,IEA,IEA,IBA,IGI,IBA,IBA,IBA,IBA IEA,IBA,IBA,IBA,IBA IEA,IMP,IBA IEA,IBA,IBA IEA,IBA,IBA,IBA	ENSBTAG00000047165	FALSE	KRT9
query_1	TRUE	0.0339653	1253	210	28	0.133333	0.0223464	GO:0007010	GO:BP	cytoskeleton organization	18832	2653	GO:0006996	IEA,IDA,IEA,IEA,IBA IEA,IEA,IBA,IBA IEA,IBA IEA,IEA,IEA,IBA,IGI,IBA,IBA,IBA,IBA IEA,IBA,IBA,IBA,IBA IEA,IMP,IBA IEA,IBA,IBA IEA,IBA,IBA,IBA	ENSBTAG00000033766	FALSE	KRT16
query_1	TRUE	0.0339653	1253	210	28	0.133333	0.0223464	GO:0007010	GO:BP	cytoskeleton organization	18832	2653	GO:0006996	IEA,IDA,IEA,IEA,IBA IEA,IEA,IBA,IBA IEA,IBA IEA,IEA,IEA,IBA,IGI,IBA,IBA,IBA,IBA IEA,IBA,IBA,IBA,IBA IEA,IMP,IBA IEA,IBA,IBA IEA,IBA,IBA,IBA	ENSBTAG00000013685	FALSE	KRT31
query_1	TRUE	0.0339653	1253	210	28	0.133333	0.0223464	GO:0007010	GO:BP	cytoskeleton organization	18832	2653	GO:0006996	IEA,IDA,IEA,IEA,IBA IEA,IEA,IBA,IBA IEA,IBA IEA,IEA,IEA,IBA,IGI,IBA,IBA,IBA,IBA IEA,IBA,IBA,IBA,IBA IEA,IMP,IBA IEA,IBA,IBA IEA,IBA,IBA,IBA	ENSBTAG00000000573	FALSE	KRT37
query_1	TRUE	0.0339653	1253	210	28	0.133333	0.0223464	GO:0007010	GO:BP	cytoskeleton organization	18832	2653	GO:0006996	IEA,IDA,IEA,IEA,IBA IEA,IEA,IBA,IBA IEA,IBA IEA,IEA,IEA,IBA,IGI,IBA,IBA,IBA,IBA IEA,IBA,IBA,IBA,IBA IEA,IMP,IBA IEA,IBA,IBA IEA,IBA,IBA,IBA	ENSBTAG00000046124	FALSE	KRT36
query_1	TRUE	0.0339653	1253	210	28	0.133333	0.0223464	GO:0007010	GO:BP	cytoskeleton organization	18832	2653	GO:0006996	IEA,IDA,IEA,IEA,IBA IEA,IEA,IBA,IBA IEA,IBA IEA,IEA,IEA,IBA,IGI,IBA,IBA,IBA,IBA IEA,IBA,IBA,IBA,IBA IEA,IMP,IBA IEA,IBA,IBA IEA,IBA,IBA,IBA	ENSBTAG00000048152	FALSE	TUBG1
query_1	TRUE	0.0339653	1253	210	28	0.133333	0.0223464	GO:0007010	GO:BP	cytoskeleton organization	18832	2653	GO:0006996	IEA,IDA,IEA,IEA,IBA IEA,IEA,IBA,IBA IEA,IBA IEA,IEA,IEA,IBA,IGI,IBA,IBA,IBA,IBA IEA,IBA,IBA,IBA,IBA IEA,IMP,IBA IEA,IBA,IBA IEA,IBA,IBA,IBA	ENSBTAG00000019097	FALSE	CNTNAP1
query_1	TRUE	0.0339653	1253	210	28	0.133333	0.0223464	GO:0007010	GO:BP	cytoskeleton organization	18832	2653	GO:0006996	IEA,IDA,IEA,IEA,IBA IEA,IEA,IBA,IBA IEA,IBA IEA,IEA,IEA,IBA,IGI,IBA,IBA,IBA,IBA IEA,IBA,IBA,IBA,IBA IEA,IMP,IBA IEA,IBA,IBA IEA,IBA,IBA,IBA	ENSBTAG00000006806	FALSE	KRT17
query_1	TRUE	0.0339653	1253	210	28	0.133333	0.0223464	GO:0007010	GO:BP	cytoskeleton organization	18832	2653	GO:0006996	IEA,IDA,IEA,IEA,IBA IEA,IEA,IBA,IBA IEA,IBA IEA,IEA,IEA,IBA,IGI,IBA,IBA,IBA,IBA IEA,IBA,IBA,IBA,IBA IEA,IMP,IBA IEA,IBA,IBA IEA,IBA,IBA,IBA	ENSBTAG00000047262	FALSE	KRT42
query_1	TRUE	0.0339653	1253	210	28	0.133333	0.0223464	GO:0007010	GO:BP	cytoskeleton organization	18832	2653	GO:0006996	IEA,IDA,IEA,IEA,IBA IEA,IEA,IBA,IBA IEA,IBA IEA,IEA,IEA,IBA,IGI,IBA,IBA,IBA,IBA IEA,IBA,IBA,IBA,IBA IEA,IMP,IBA IEA,IBA,IBA IEA,IBA,IBA,IBA	ENSBTAG00000004905	FALSE	KRT19
query_1	TRUE	0.0339653	1253	210	28	0.133333	0.0223464	GO:0007010	GO:BP	cytoskeleton organization	18832	2653	GO:0006996	IEA,IDA,IEA,IEA,IBA IEA,IEA,IBA,IBA IEA,IBA IEA,IEA,IEA,IBA,IGI,IBA,IBA,IBA,IBA IEA,IBA,IBA,IBA,IBA IEA,IMP,IBA IEA,IBA,IBA IEA,IBA,IBA,IBA	ENSBTAG00000004903	FALSE	KRT15
query_1	TRUE	0.0339653	1253	210	28	0.133333	0.0223464	GO:0007010	GO:BP	cytoskeleton organization	18832	2653	GO:0006996	IEA,IDA,IEA,IEA,IBA IEA,IEA,IBA,IBA IEA,IBA IEA,IEA,IEA,IBA,IGI,IBA,IBA,IBA,IBA IEA,IBA,IBA,IBA,IBA IEA,IMP,IBA IEA,IBA,IBA IEA,IBA,IBA,IBA	ENSBTAG00000037553	FALSE	KRT33A
query_1	TRUE	0.0339653	1253	210	28	0.133333	0.0223464	GO:0007010	GO:BP	cytoskeleton organization	18832	2653	GO:0006996	IEA,IDA,IEA,IEA,IBA IEA,IEA,IBA,IBA IEA,IBA IEA,IEA,IEA,IBA,IGI,IBA,IBA,IBA,IBA IEA,IBA,IBA,IBA,IBA IEA,IMP,IBA IEA,IBA,IBA IEA,IBA,IBA,IBA	ENSBTAG00000016384	FALSE	KRT32
query_1	TRUE	0.0499894	397	210	13	0.0619048	0.0327456	GO:0061919	GO:BP	process utilizing autophagic mechanism	18832	16215	GO:0009987	IEA,IEA,IBA IEA,IEA,IEA,IEA,IEA,ISS IBA IEA,IEA,IBA IEA,IEA,IEA,IEA	ENSBTAG00000014191	FALSE	QSOX1
query_1	TRUE	0.0499894	397	210	13	0.0619048	0.0327456	GO:0061919	GO:BP	process utilizing autophagic mechanism	18832	16215	GO:0009987	IEA,IEA,IBA IEA,IEA,IEA,IEA,IEA,ISS IBA IEA,IEA,IBA IEA,IEA,IEA,IEA	ENSBTAG00000013544	FALSE	LGALS8
query_1	TRUE	0.0499894	397	210	13	0.0619048	0.0327456	GO:0061919	GO:BP	process utilizing autophagic mechanism	18832	16215	GO:0009987	IEA,IEA,IBA IEA,IEA,IEA,IEA,IEA,ISS IBA IEA,IEA,IBA IEA,IEA,IEA,IEA	ENSBTAG00000000830	FALSE	GPR137B
query_1	TRUE	0.0499894	397	210	13	0.0619048	0.0327456	GO:0061919	GO:BP	process utilizing autophagic mechanism	18832	16215	GO:0009987	IEA,IEA,IBA IEA,IEA,IEA,IEA,IEA,ISS IBA IEA,IEA,IBA IEA,IEA,IEA,IEA	ENSBTAG00000000738	FALSE	DAPK1
query_1	TRUE	0.0499894	397	210	13	0.0619048	0.0327456	GO:0061919	GO:BP	process utilizing autophagic mechanism	18832	16215	GO:0009987	IEA,IEA,IBA IEA,IEA,IEA,IEA,IEA,ISS IBA IEA,IEA,IBA IEA,IEA,IEA,IEA	ENSBTAG00000052821	FALSE
query_1	TRUE	0.0499894	397	210	13	0.0619048	0.0327456	GO:0061919	GO:BP	process utilizing autophagic mechanism	18832	16215	GO:0009987	IEA,IEA,IBA IEA,IEA,IEA,IEA,IEA,ISS IBA IEA,IEA,IBA IEA,IEA,IEA,IEA	ENSBTAG00000000841	FALSE	LZTS1
query_1	TRUE	0.0499894	397	210	13	0.0619048	0.0327456	GO:0061919	GO:BP	process utilizing autophagic mechanism	18832	16215	GO:0009987	IEA,IEA,IBA IEA,IEA,IEA,IEA,IEA,ISS IBA IEA,IEA,IBA IEA,IEA,IEA,IEA	ENSBTAG00000032493	FALSE	RETREG3
query_1	TRUE	0.0499894	397	210	13	0.0619048	0.0327456	GO:0061919	GO:BP	process utilizing autophagic mechanism	18832	16215	GO:0009987	IEA,IEA,IBA IEA,IEA,IEA,IEA,IEA,ISS IBA IEA,IEA,IBA IEA,IEA,IEA,IEA	ENSBTAG00000019914	FALSE	BECN1
query_1	TRUE	0.0499894	397	210	13	0.0619048	0.0327456	GO:0061919	GO:BP	process utilizing autophagic mechanism	18832	16215	GO:0009987	IEA,IEA,IBA IEA,IEA,IEA,IEA,IEA,ISS IBA IEA,IEA,IBA IEA,IEA,IEA,IEA	ENSBTAG00000021523	FALSE	STAT3
query_1	TRUE	0.0499894	397	210	13	0.0619048	0.0327456	GO:0061919	GO:BP	process utilizing autophagic mechanism	18832	16215	GO:0009987	IEA,IEA,IBA IEA,IEA,IEA,IEA,IEA,ISS IBA IEA,IEA,IBA IEA,IEA,IEA,IEA	ENSBTAG00000001632	FALSE	NBR1
query_1	TRUE	0.0499894	397	210	13	0.0619048	0.0327456	GO:0061919	GO:BP	process utilizing autophagic mechanism	18832	16215	GO:0009987	IEA,IEA,IBA IEA,IEA,IEA,IEA,IEA,ISS IBA IEA,IEA,IBA IEA,IEA,IEA,IEA	ENSBTAG00000019218	FALSE	ATP6V0A1
query_1	TRUE	0.0499894	397	210	13	0.0619048	0.0327456	GO:0061919	GO:BP	process utilizing autophagic mechanism	18832	16215	GO:0009987	IEA,IEA,IBA IEA,IEA,IEA,IEA,IEA,ISS IBA IEA,IEA,IBA IEA,IEA,IEA,IEA	ENSBTAG00000047956	FALSE	NAGLU
query_1	TRUE	0.0499894	397	210	13	0.0619048	0.0327456	GO:0061919	GO:BP	process utilizing autophagic mechanism	18832	16215	GO:0009987	IEA,IEA,IBA IEA,IEA,IEA,IEA,IEA,ISS IBA IEA,IEA,IBA IEA,IEA,IEA,IEA	ENSBTAG00000009888	FALSE	DRAM2
query_1	TRUE	0.0499894	397	210	13	0.0619048	0.0327456	GO:0006914	GO:BP	autophagy	18832	2592	GO:0044248, GO:0061919	IEA,IEA,IBA IEA,IEA,IEA,IEA,IEA,ISS IBA IEA,IEA,IBA IEA,IEA,IEA,IEA	ENSBTAG00000014191	TRUE	QSOX1
query_1	TRUE	0.0499894	397	210	13	0.0619048	0.0327456	GO:0006914	GO:BP	autophagy	18832	2592	GO:0044248, GO:0061919	IEA,IEA,IBA IEA,IEA,IEA,IEA,IEA,ISS IBA IEA,IEA,IBA IEA,IEA,IEA,IEA	ENSBTAG00000013544	TRUE	LGALS8
query_1	TRUE	0.0499894	397	210	13	0.0619048	0.0327456	GO:0006914	GO:BP	autophagy	18832	2592	GO:0044248, GO:0061919	IEA,IEA,IBA IEA,IEA,IEA,IEA,IEA,ISS IBA IEA,IEA,IBA IEA,IEA,IEA,IEA	ENSBTAG00000000830	TRUE	GPR137B
query_1	TRUE	0.0499894	397	210	13	0.0619048	0.0327456	GO:0006914	GO:BP	autophagy	18832	2592	GO:0044248, GO:0061919	IEA,IEA,IBA IEA,IEA,IEA,IEA,IEA,ISS IBA IEA,IEA,IBA IEA,IEA,IEA,IEA	ENSBTAG00000000738	TRUE	DAPK1
query_1	TRUE	0.0499894	397	210	13	0.0619048	0.0327456	GO:0006914	GO:BP	autophagy	18832	2592	GO:0044248, GO:0061919	IEA,IEA,IBA IEA,IEA,IEA,IEA,IEA,ISS IBA IEA,IEA,IBA IEA,IEA,IEA,IEA	ENSBTAG00000052821	TRUE
query_1	TRUE	0.0499894	397	210	13	0.0619048	0.0327456	GO:0006914	GO:BP	autophagy	18832	2592	GO:0044248, GO:0061919	IEA,IEA,IBA IEA,IEA,IEA,IEA,IEA,ISS IBA IEA,IEA,IBA IEA,IEA,IEA,IEA	ENSBTAG00000000841	TRUE	LZTS1
query_1	TRUE	0.0499894	397	210	13	0.0619048	0.0327456	GO:0006914	GO:BP	autophagy	18832	2592	GO:0044248, GO:0061919	IEA,IEA,IBA IEA,IEA,IEA,IEA,IEA,ISS IBA IEA,IEA,IBA IEA,IEA,IEA,IEA	ENSBTAG00000032493	TRUE	RETREG3
query_1	TRUE	0.0499894	397	210	13	0.0619048	0.0327456	GO:0006914	GO:BP	autophagy	18832	2592	GO:0044248, GO:0061919	IEA,IEA,IBA IEA,IEA,IEA,IEA,IEA,ISS IBA IEA,IEA,IBA IEA,IEA,IEA,IEA	ENSBTAG00000019914	TRUE	BECN1
query_1	TRUE	0.0499894	397	210	13	0.0619048	0.0327456	GO:0006914	GO:BP	autophagy	18832	2592	GO:0044248, GO:0061919	IEA,IEA,IBA IEA,IEA,IEA,IEA,IEA,ISS IBA IEA,IEA,IBA IEA,IEA,IEA,IEA	ENSBTAG00000021523	TRUE	STAT3
query_1	TRUE	0.0499894	397	210	13	0.0619048	0.0327456	GO:0006914	GO:BP	autophagy	18832	2592	GO:0044248, GO:0061919	IEA,IEA,IBA IEA,IEA,IEA,IEA,IEA,ISS IBA IEA,IEA,IBA IEA,IEA,IEA,IEA	ENSBTAG00000001632	TRUE	NBR1
[truncated: 1,346 more rows]

## Sheet: Sheet1
Table S15c. Candidate genes annotated for the top 1% genomic window associated with W450
[truncated: 353 more rows]

## Sheet: Sheet3
Table S15d. Functional Analysis of Candidate genes annotated for the top 1% genomic window associated with W450
[truncated: 2,492 more rows]
