# Supplementary material for: Applying the algorithm for Proven and young in GWAS Reveals high polygenicity for key traits in Nellore cattle
Source: Front Genet. 2025 Apr 30;16:1549284. doi: 10.3389/fgene.2025.1549284 (PMC12075139; doi:10.3389/fgene.2025.1549284)
Supplement: Supplementary file 6 [file Table6.xlsx]

## Sheet: Sheet 1
Table S6a. Candidate genes annotated for the top 1% genomic window associated with MARB
CHR	BP1	BP2	chr	start_pos	end_pos	width	strand	gene_id	gene_name	gene_biotype
6	78618080	79562190	6	79181662	79182972	1311	-	ENSBTAG00000054580		protein_coding
6	79585576	80176126	6	79787721	79930156	142436	-	ENSBTAG00000024826	TECRL	protein_coding
6	78618080	79562190	6	79464976	79465432	457	+	ENSBTAG00000065535		protein_coding
6	79585576	80176126	6	80085695	80085979	285	-	ENSBTAG00000050977		protein_coding
5	12374029	13049667	5	12219967	12673282	453316	+	ENSBTAG00000002888	TMTC2	protein_coding
5	12374029	13049667	5	12701419	12721298	19880	+	ENSBTAG00000050894		protein_coding
5	12374029	13049667	5	12764827	12764956	130	-	ENSBTAG00000045764		snoRNA
5	12374029	13049667	5	12539886	12539986	101	+	ENSBTAG00000044874	U6	snRNA
5	47394459	49379302	5	47819496	47966912	147417	-	ENSBTAG00000044118	HMGA2	protein_coding
5	47394459	49379302	5	47901578	47935157	33580	+	ENSBTAG00000064503		protein_coding
5	47394459	49379302	5	47958126	48203615	245490	+	ENSBTAG00000067128		protein_coding
5	47394459	49379302	5	48193756	48203675	9920	-	ENSBTAG00000069061		protein_coding
5	47394459	49379302	5	48332103	48513453	181351	-	ENSBTAG00000044017	MSRB3	protein_coding
5	47394459	49379302	5	48538543	48614588	76046	-	ENSBTAG00000039435	LEMD3	protein_coding
5	47394459	49379302	5	48687612	48779884	92273	+	ENSBTAG00000014758	WIF1	protein_coding
5	47394459	49379302	5	48759074	48813265	54192	-	ENSBTAG00000057000		protein_coding
5	47394459	49379302	5	48951428	49043019	91592	-	ENSBTAG00000011352	TBC1D30	protein_coding
5	47394459	49379302	5	49035072	49039184	4113	+	ENSBTAG00000064249		protein_coding
5	47394459	49379302	5	49053899	49103597	49699	+	ENSBTAG00000017465	GNS	protein_coding
5	47394459	49379302	5	49101058	49190907	89850	-	ENSBTAG00000064309	RASSF3	protein_coding
5	47394459	49379302	5	49272469	49315768	43300	-	ENSBTAG00000017401	TBK1	protein_coding
5	47394459	49379302	5	49320231	49360821	40591	-	ENSBTAG00000026962	XPOT	protein_coding
5	47394459	49379302	5	49360565	49368714	8150	+	ENSBTAG00000063073		protein_coding
5	47394459	49379302	5	49376891	49453334	76444	+	ENSBTAG00000018861	C5H12orf56	protein_coding
5	47394459	49379302	5	46720577	47475251	754675	+	ENSBTAG00000033726	GRIP1	protein_coding
5	47394459	49379302	5	47481804	47543718	61915	-	ENSBTAG00000020806	HELB	protein_coding
5	47394459	49379302	5	47504748	47505369	622	+	ENSBTAG00000067600		protein_coding
5	47394459	49379302	5	47627722	47638147	10426	-	ENSBTAG00000060911		protein_coding
5	47394459	49379302	5	47564303	47624867	60565	-	ENSBTAG00000007636	IRAK3	protein_coding
5	47394459	49379302	5	47625570	47642394	16825	+	ENSBTAG00000070037		protein_coding
5	47394459	49379302	5	47653058	47663247	10190	+	ENSBTAG00000062407		protein_coding
5	47394459	49379302	5	47645274	47662483	17210	+	ENSBTAG00000026993	TMBIM4	protein_coding
5	47394459	49379302	5	47669190	47673186	3997	+	ENSBTAG00000002004	LLPH	protein_coding
5	47394459	49379302	5	48532554	48532805	252	-	ENSBTAG00000066680		protein_coding
5	47394459	49379302	5	49017944	49018762	819	+	ENSBTAG00000000237		protein_coding
5	47394459	49379302	5	48216040	48244284	28245	+	ENSBTAG00000058159		lncRNA
5	47394459	49379302	5	48220461	48224792	4332	+	ENSBTAG00000063866		lncRNA
5	47394459	49379302	5	48525251	48526944	1694	+	ENSBTAG00000068561		lncRNA
5	47394459	49379302	5	49263167	49265085	1919	+	ENSBTAG00000055866		lncRNA
5	47394459	49379302	5	49315782	49317255	1474	-	ENSBTAG00000055558		lncRNA
5	47394459	49379302	5	49217240	49265186	47947	-	ENSBTAG00000058977		lncRNA
5	47394459	49379302	5	48767188	48767299	112	+	ENSBTAG00000042928	U6	snRNA
5	47394459	49379302	5	47929780	47929899	120	-	ENSBTAG00000030111	bta-mir-763	miRNA
5	47394459	49379302	5	49300788	49300857	70	+	ENSBTAG00000052994	bta-mir-2285f-1	miRNA
5	47394459	49379302	5	48722183	48722257	75	-	ENSBTAG00000068048	bta-mir-2429	miRNA
5	55473558	58186804	5	56599328	56599787	460	+	ENSBTAG00000065825		protein_coding
5	55473558	58186804	5	56604720	56621838	17119	-	ENSBTAG00000051761		protein_coding
5	55473558	58186804	5	56673709	56696413	22705	-	ENSBTAG00000011720	HSD17B6	protein_coding
5	55473558	58186804	5	56711750	56732668	20919	+	ENSBTAG00000044000	PRIM1	protein_coding
5	55473558	58186804	5	56733518	56743638	10121	+	ENSBTAG00000010701	NACA	protein_coding
5	55473558	58186804	5	56760933	56782192	21260	+	ENSBTAG00000017967	PTGES3	protein_coding
5	55473558	58186804	5	56789296	56795014	5719	+	ENSBTAG00000013315	ATP5F1B	protein_coding
5	55473558	58186804	5	56796775	56831748	34974	+	ENSBTAG00000017840	BAZ2A	protein_coding
5	55473558	58186804	5	56836859	56889692	52834	-	ENSBTAG00000017830	RBMS2	protein_coding
5	55473558	58186804	5	56910595	56923311	12717	+	ENSBTAG00000009284	GLS2	protein_coding
5	55473558	58186804	5	56917482	56925355	7874	-	ENSBTAG00000009281	SPRYD4	protein_coding
5	55473558	58186804	5	56934086	56937497	3412	+	ENSBTAG00000010127	MIP	protein_coding
5	55473558	58186804	5	56934100	56935396	1297	-	ENSBTAG00000065195		protein_coding
5	55473558	58186804	5	56939068	56964353	25286	+	ENSBTAG00000020459	TIMELESS	protein_coding
5	55473558	58186804	5	56979339	56988786	9448	+	ENSBTAG00000055984	APON	protein_coding
5	55473558	58186804	5	56979557	56994661	15105	+	ENSBTAG00000004384	APOF	protein_coding
5	55473558	58186804	5	56995021	57009606	14586	+	ENSBTAG00000004380	STAT2	protein_coding
5	55473558	58186804	5	57009388	57011422	2035	-	ENSBTAG00000004378	IL23A	protein_coding
5	55473558	58186804	5	57015019	57029552	14534	+	ENSBTAG00000004376	PAN2	protein_coding
5	55473558	58186804	5	57031793	57034101	2309	+	ENSBTAG00000004374	CNPY2	protein_coding
5	55473558	58186804	5	57060265	57069357	9093	-	ENSBTAG00000004367	COQ10A	protein_coding
5	55473558	58186804	5	57074657	57093517	18861	+	ENSBTAG00000011762	ANKRD52	protein_coding
5	55473558	58186804	5	57090980	57097425	6446	-	ENSBTAG00000002799	SLC39A5	protein_coding
5	55473558	58186804	5	57097340	57103499	6160	-	ENSBTAG00000002798	NABP2	protein_coding
5	55473558	58186804	5	57103613	57130431	26819	+	ENSBTAG00000026754	RNF41	protein_coding
5	55473558	58186804	5	57141033	57161786	20754	+	ENSBTAG00000014697	SMARCC2	protein_coding
5	55473558	58186804	5	57165296	57168025	2730	-	ENSBTAG00000031217	MYL6B	protein_coding
5	55473558	58186804	5	57179946	57194004	14059	-	ENSBTAG00000009543	ESYT1	protein_coding
5	55473558	58186804	5	57196890	57205060	8171	-	ENSBTAG00000009542	ZC3H10	protein_coding
5	55473558	58186804	5	57207341	57214801	7461	-	ENSBTAG00000010451	PA2G4	protein_coding
5	55473558	58186804	5	57215784	57236737	20954	-	ENSBTAG00000010444	ERBB3	protein_coding
5	55473558	58186804	5	57279798	57283020	3223	-	ENSBTAG00000038896	RPS26	protein_coding
5	55473558	58186804	5	57291527	57314403	22877	-	ENSBTAG00000012636	IKZF4	protein_coding
5	55473558	58186804	5	57314957	57319225	4269	-	ENSBTAG00000006160	SUOX	protein_coding
5	55473558	58186804	5	57321765	57337350	15586	-	ENSBTAG00000014129	RAB5B	protein_coding
5	55473558	58186804	5	57339763	57344446	4684	-	ENSBTAG00000004021	CDK2	protein_coding
5	55473558	58186804	5	57342864	57353330	10467	+	ENSBTAG00000004019	PMEL	protein_coding
5	55473558	58186804	5	57353452	57375004	21553	-	ENSBTAG00000004018	DGKA	protein_coding
5	55473558	58186804	5	57378816	57399530	20715	+	ENSBTAG00000031146	PYM1	protein_coding
5	55473558	58186804	5	57426893	57433002	6110	+	ENSBTAG00000009051	MMP19	protein_coding
5	55473558	58186804	5	57432690	57437847	5158	-	ENSBTAG00000009049	TMEM198B	protein_coding
5	55473558	58186804	5	57439666	57449491	9826	+	ENSBTAG00000020664	DNAJC14	protein_coding
5	55473558	58186804	5	57446157	57449119	2963	-	ENSBTAG00000020663	ORMDL2	protein_coding
5	55473558	58186804	5	57506099	57513182	7084	-	ENSBTAG00000007417	GDF11	protein_coding
5	55473558	58186804	5	57528943	57532166	3224	+	ENSBTAG00000011931	CD63	protein_coding
5	55473558	58186804	5	57533663	57536802	3140	-	ENSBTAG00000011927	RDH5	protein_coding
5	55473558	58186804	5	57548782	57572012	23231	+	ENSBTAG00000012897	ITGA7	protein_coding
5	55473558	58186804	5	57571502	57574752	3251	-	ENSBTAG00000012896	TMT1B	protein_coding
5	55473558	58186804	5	57835488	57836243	756	+	ENSBTAG00000057252		pseudogene
5	55473558	58186804	5	55463582	55529674	66093	+	ENSBTAG00000058760		protein_coding
5	55473558	58186804	5	55516050	55539039	22990	-	ENSBTAG00000017543	ATP23	protein_coding
5	55473558	58186804	5	55634078	55654507	20430	+	ENSBTAG00000061283	CTDSP2	protein_coding
5	55473558	58186804	5	55657500	55676222	18723	+	ENSBTAG00000016913	AVIL	protein_coding
5	55473558	58186804	5	55677210	55685569	8360	-	ENSBTAG00000016912	TSFM	protein_coding
5	55473558	58186804	5	55685483	55693660	8178	-	ENSBTAG00000016910	EEF1AKMT3	protein_coding
5	55473558	58186804	5	55692795	55697174	4380	+	ENSBTAG00000016908	METTL1	protein_coding
5	55473558	58186804	5	55698269	55703344	5076	+	ENSBTAG00000016906	CYP27B1	protein_coding
5	55473558	58186804	5	55705885	55710118	4234	-	ENSBTAG00000016904	MARCHF9	protein_coding
5	55473558	58186804	5	55713433	55716400	2968	+	ENSBTAG00000007160	CDK4	protein_coding
5	55473558	58186804	5	55716601	55719489	2889	-	ENSBTAG00000007158	TSPAN31	protein_coding
5	55473558	58186804	5	55721587	55737040	15454	+	ENSBTAG00000007156	AGAP2	protein_coding
5	55473558	58186804	5	55744828	55779059	34232	-	ENSBTAG00000007152	OS9	protein_coding
5	55473558	58186804	5	55856907	55865628	8722	+	ENSBTAG00000004494	B4GALNT1	protein_coding
5	55473558	58186804	5	55863909	55870734	6826	-	ENSBTAG00000023289	SLC26A10	protein_coding
5	55473558	58186804	5	55872522	55879740	7219	-	ENSBTAG00000018003	ARHGEF25	protein_coding
5	55473558	58186804	5	55880156	55885193	5038	-	ENSBTAG00000018002	DTX3	protein_coding
5	55473558	58186804	5	55886481	55898478	11998	-	ENSBTAG00000003942	PIP4K2C	protein_coding
5	55473558	58186804	5	55900690	55902019	1330	-	ENSBTAG00000051574		protein_coding
5	55473558	58186804	5	55903993	55929786	25794	-	ENSBTAG00000021336	KIF5A	protein_coding
5	55473558	58186804	5	55905833	55915193	9361	+	ENSBTAG00000051593		protein_coding
5	55473558	58186804	5	55933308	55947743	14436	+	ENSBTAG00000010624	DCTN2	protein_coding
5	55473558	58186804	5	55946966	55956188	9223	-	ENSBTAG00000010616	MBD6	protein_coding
5	55473558	58186804	5	55955418	55960509	5092	+	ENSBTAG00000031544	DDIT3	protein_coding
5	55473558	58186804	5	55960458	55988248	27791	-	ENSBTAG00000018405	MARS1	protein_coding
5	55473558	58186804	5	55984054	55993413	9360	+	ENSBTAG00000018403	ARHGAP9	protein_coding
5	55473558	58186804	5	55992686	56003064	10379	-	ENSBTAG00000006631	GLI1	protein_coding
5	55473558	58186804	5	56004634	56007200	2567	-	ENSBTAG00000006599	INHBE	protein_coding
5	55473558	58186804	5	56010446	56022009	11564	-	ENSBTAG00000019084	INHBC	protein_coding
5	55473558	58186804	5	56039314	56191524	152211	+	ENSBTAG00000018361	R3HDM2	protein_coding
5	55473558	58186804	5	56193530	56199668	6139	+	ENSBTAG00000018358	STAC3	protein_coding
5	55473558	58186804	5	56205859	56208161	2303	+	ENSBTAG00000031503	NDUFA4L2	protein_coding
5	55473558	58186804	5	56208141	56215544	7404	-	ENSBTAG00000031500	SHMT2	protein_coding
5	55473558	58186804	5	56216078	56225861	9784	-	ENSBTAG00000047650	NXPH4	protein_coding
5	55473558	58186804	5	56229518	56310317	80800	-	ENSBTAG00000010830	LRP1	protein_coding
5	55473558	58186804	5	56326207	56339539	13333	+	ENSBTAG00000006335	STAT6	protein_coding
5	55473558	58186804	5	56340132	56346374	6243	-	ENSBTAG00000006324	NAB2	protein_coding
5	55473558	58186804	5	56354793	56356304	1512	-	ENSBTAG00000031076		protein_coding
5	55473558	58186804	5	56356670	56374458	17789	+	ENSBTAG00000014659	NEMP1	protein_coding
5	55473558	58186804	5	56380144	56406111	25968	+	ENSBTAG00000014655	MYO1A	protein_coding
5	55473558	58186804	5	56409686	56418012	8327	+	ENSBTAG00000021807	TAC3	protein_coding
5	55473558	58186804	5	56430421	56439155	8735	+	ENSBTAG00000038498	ZBTB39	protein_coding
5	55473558	58186804	5	56432151	56443457	11307	-	ENSBTAG00000039157	GPR182	protein_coding
5	55473558	58186804	5	56449377	56450052	676	-	ENSBTAG00000049045		protein_coding
5	55473558	58186804	5	56463654	56468735	5082	+	ENSBTAG00000049081		protein_coding
5	55473558	58186804	5	56490234	56496224	5991	+	ENSBTAG00000050051		protein_coding
5	55473558	58186804	5	56530152	56537384	7233	+	ENSBTAG00000001392	RDH16	protein_coding
5	55473558	58186804	5	56545369	56554855	9487	+	ENSBTAG00000013443	SDR9C7	protein_coding
5	55473558	58186804	5	56566043	56567945	1903	-	ENSBTAG00000062839		protein_coding
5	55473558	58186804	5	58126697	58127632	936	-	ENSBTAG00000057962	OR6C17	protein_coding
5	55473558	58186804	5	57282374	57283197	824	+	ENSBTAG00000068157		protein_coding
5	55473558	58186804	5	57608772	57609680	909	+	ENSBTAG00000006605	OR10P25	protein_coding
5	55473558	58186804	5	57626515	57627453	939	-	ENSBTAG00000031031	OR10P1	protein_coding
5	55473558	58186804	5	57641621	57642664	1044	-	ENSBTAG00000051656	OR6C63	protein_coding
5	55473558	58186804	5	57661971	57662900	930	-	ENSBTAG00000051585	OR6C304	protein_coding
5	55473558	58186804	5	57673709	57674653	945	-	ENSBTAG00000052738	OR6C8	protein_coding
5	55473558	58186804	5	57687112	57687792	681	+	ENSBTAG00000064131		protein_coding
5	55473558	58186804	5	57705969	57706904	936	+	ENSBTAG00000064543	OR6C267	protein_coding
5	55473558	58186804	5	57724117	57725043	927	-	ENSBTAG00000065799	OR6C4	protein_coding
5	55473558	58186804	5	57740889	57741833	945	-	ENSBTAG00000049847	OR6C288	protein_coding
5	55473558	58186804	5	57787703	57788656	954	+	ENSBTAG00000066953	OR6C264	protein_coding
5	55473558	58186804	5	57807632	57808585	954	-	ENSBTAG00000054300	OR6C22	protein_coding
5	55473558	58186804	5	57855480	57856406	927	-	ENSBTAG00000057988	OR6C4C	protein_coding
5	55473558	58186804	5	57878122	57879057	936	-	ENSBTAG00000021122	OR6C38	protein_coding
5	55473558	58186804	5	57908786	57909721	936	-	ENSBTAG00000063784	OR6C2F	protein_coding
5	55473558	58186804	5	58018151	58019086	936	-	ENSBTAG00000064972	OR6C277	protein_coding
5	55473558	58186804	5	58067915	58068868	954	-	ENSBTAG00000047825	OR6C202	protein_coding
5	55473558	58186804	5	58099644	58100579	936	-	ENSBTAG00000060771		protein_coding
5	55473558	58186804	5	58112291	58113238	948	-	ENSBTAG00000049329	OR6C278	protein_coding
5	55473558	58186804	5	55780373	55780606	234	+	ENSBTAG00000050652		protein_coding
5	55473558	58186804	5	55585768	55587122	1355	-	ENSBTAG00000066508		lncRNA
5	55473558	58186804	5	55870815	55871671	857	-	ENSBTAG00000056492		lncRNA
5	55473558	58186804	5	56347552	56349077	1526	-	ENSBTAG00000058602		lncRNA
5	55473558	58186804	5	56346605	56354527	7923	+	ENSBTAG00000059109		lncRNA
5	55473558	58186804	5	56350990	56354527	3538	-	ENSBTAG00000067979		lncRNA
5	55473558	58186804	5	56555591	56559124	3534	-	ENSBTAG00000056353		lncRNA
5	55473558	58186804	5	57271556	57277914	6359	-	ENSBTAG00000055682		lncRNA
5	55473558	58186804	5	57502976	57505938	2963	-	ENSBTAG00000062682		lncRNA
5	55473558	58186804	5	57518025	57527905	9881	+	ENSBTAG00000063270		lncRNA
5	55473558	58186804	5	55629022	55633703	4682	-	ENSBTAG00000057914		lncRNA
5	55473558	58186804	5	56645578	56645657	80	+	ENSBTAG00000042169		snoRNA
5	55473558	58186804	5	56645822	56645893	72	+	ENSBTAG00000043104		snoRNA
5	55473558	58186804	5	56790501	56790575	75	+	ENSBTAG00000043048	SNORD59A	snoRNA
5	55473558	58186804	5	56791576	56791646	71	+	ENSBTAG00000042677	bta-mir-677	snoRNA
5	55473558	58186804	5	57611456	57611578	123	-	ENSBTAG00000044490		snoRNA
5	55473558	58186804	5	58001219	58001322	104	-	ENSBTAG00000066647	U6	snRNA
5	55473558	58186804	5	56321025	56321174	150	+	ENSBTAG00000043214	SNORA62	snoRNA
5	55473558	58186804	5	56324073	56324140	68	-	ENSBTAG00000045218	bta-mir-2431	miRNA
5	55473558	58186804	5	57013765	57013835	71	-	ENSBTAG00000044879	bta-mir-2432	miRNA
5	55473558	58186804	5	55652073	55652156	84	+	ENSBTAG00000029869	bta-mir-26a-2	miRNA
5	55473558	58186804	5	55964466	55964538	73	-	ENSBTAG00000044363	bta-mir-2430	miRNA
5	55473558	58186804	5	57075606	57075682	77	-	ENSBTAG00000044339	bta-mir-2433	miRNA
5	55473558	58186804	5	57031227	57031292	66	+	ENSBTAG00000052591	bta-mir-12054	miRNA
5	55473558	58186804	5	56791577	56791642	66	+	ENSBTAG00000049930	bta-mir-677	miRNA
5	55473558	58186804	5	57042171	57065001	22831	+	ENSBTAG00000004371	CS	protein_coding
5	55473558	58186804	5	57161869	57164999	3131	-	ENSBTAG00000010799	MYL6	protein_coding
5	55473558	58186804	5	57449223	57498922	49700	+	ENSBTAG00000020662	SARNP	protein_coding
5	55473558	58186804	5	57536797	57541904	5108	-	ENSBTAG00000011918	BLOC1S1	protein_coding
7	71104335	71828825	7	71358400	71359349	950	+	ENSBTAG00000050222		protein_coding
7	71104335	71828825	7	71501019	71562030	61012	+	ENSBTAG00000040253	ADRA1B	protein_coding
7	71104335	71828825	7	71598641	71647531	48891	+	ENSBTAG00000010321	TTC1	protein_coding
7	71104335	71828825	7	71654763	71688154	33392	-	ENSBTAG00000010341	PWWP2A	protein_coding
7	71104335	71828825	7	71769124	71876832	107709	-	ENSBTAG00000046343	CCNJL	protein_coding
7	71104335	71828825	7	71800191	71806245	6055	+	ENSBTAG00000010632	FABP6	protein_coding
7	71104335	71828825	7	71662382	71664951	2570	+	ENSBTAG00000053260		protein_coding
7	71104335	71828825	7	71462840	71472789	9950	+	ENSBTAG00000061082		lncRNA
7	71104335	71828825	7	71475232	71492329	17098	-	ENSBTAG00000063644		lncRNA
7	71104335	71828825	7	71567982	71582599	14618	+	ENSBTAG00000063121		lncRNA
7	71104335	71828825	7	71577667	71582537	4871	-	ENSBTAG00000068062		lncRNA
7	71104335	71828825	7	71336564	71349475	12912	-	ENSBTAG00000068088		lncRNA
7	71104335	71828825	7	71688310	71731150	42841	-	ENSBTAG00000069546		lncRNA
7	71104335	71828825	7	71544840	71544946	107	-	ENSBTAG00000067618	U6	snRNA
7	71104335	71828825	7	71676630	71676759	130	+	ENSBTAG00000042518		snoRNA
7	71104335	71828825	7	71753563	71753614	52	+	ENSBTAG00000048890	bta-mir-12012	miRNA
2	125434119	127293219	2	125715772	125781092	65321	+	ENSBTAG00000037456	AHDC1	protein_coding
2	125434119	127293219	2	125814902	125884482	69581	+	ENSBTAG00000018374	WASF2	protein_coding
2	125434119	127293219	2	125892353	125896456	4104	-	ENSBTAG00000002505	GPR3	protein_coding
2	125434119	127293219	2	125905878	125919415	13538	+	ENSBTAG00000019728	CD164L2	protein_coding
2	125434119	127293219	2	125920963	125934053	13091	+	ENSBTAG00000010254	MAP3K6	protein_coding
2	125434119	127293219	2	125932523	125943055	10533	-	ENSBTAG00000010253	SYTL1	protein_coding
2	125434119	127293219	2	125946151	125957206	11056	-	ENSBTAG00000010249	TMEM222	protein_coding
2	125434119	127293219	2	125969803	126036698	66896	-	ENSBTAG00000053588	WDTC1	protein_coding
2	125434119	127293219	2	126090704	126141637	50934	+	ENSBTAG00000008766	SLC9A1	protein_coding
2	125434119	127293219	2	126212812	126220277	7466	+	ENSBTAG00000018413	TENT5B	protein_coding
2	125434119	127293219	2	126218316	126230673	12358	-	ENSBTAG00000054719	TRNP1	protein_coding
2	125434119	127293219	2	126257461	126270407	12947	+	ENSBTAG00000019252	KDF1	protein_coding
2	125434119	127293219	2	126273271	126286709	13439	-	ENSBTAG00000004416	NUDC	protein_coding
2	125434119	127293219	2	126303167	126306115	2949	+	ENSBTAG00000014848	NR0B2	protein_coding
2	125434119	127293219	2	125691951	125707439	15489	+	ENSBTAG00000011784	FGR	protein_coding
2	125434119	127293219	2	126314527	126321490	6964	+	ENSBTAG00000014849	GPATCH3	protein_coding
2	125434119	127293219	2	126321693	126331138	9446	+	ENSBTAG00000055762	GPN2	protein_coding
2	125434119	127293219	2	126340147	126341775	1629	-	ENSBTAG00000009223	SFN	protein_coding
2	125434119	127293219	2	126347375	126374448	27074	-	ENSBTAG00000046672	ZDHHC18	protein_coding
2	125434119	127293219	2	126392608	126402285	9678	-	ENSBTAG00000009796	PIGV	protein_coding
2	125434119	127293219	2	126408497	126477223	68727	-	ENSBTAG00000001024	ARID1A	protein_coding
2	125434119	127293219	2	126574904	126612906	38003	-	ENSBTAG00000014447	RPS6KA1	protein_coding
2	125434119	127293219	2	126660983	126665635	4653	-	ENSBTAG00000056502	HMGN2	protein_coding
2	125434119	127293219	2	126666826	126704421	37596	-	ENSBTAG00000003235	DHDDS	protein_coding
2	125434119	127293219	2	126679880	126680685	806	+	ENSBTAG00000069300		protein_coding
2	125434119	127293219	2	126707948	126721394	13447	-	ENSBTAG00000040497	LIN28A	protein_coding
2	125434119	127293219	2	126764132	126771732	7601	+	ENSBTAG00000009631	ZNF683	protein_coding
2	125434119	127293219	2	126773299	126802979	29681	+	ENSBTAG00000005629	CRYBG2	protein_coding
2	125434119	127293219	2	126804336	126807783	3448	-	ENSBTAG00000005628	CD52	protein_coding
2	125434119	127293219	2	126814773	126836843	22071	+	ENSBTAG00000009581	UBXN11	protein_coding
2	125434119	127293219	2	126837552	126839005	1454	-	ENSBTAG00000009580	SH3BGRL3	protein_coding
2	125434119	127293219	2	126840740	126876680	35941	-	ENSBTAG00000009579	CEP85	protein_coding
2	125434119	127293219	2	126880709	126890987	10279	-	ENSBTAG00000066812		protein_coding
2	125434119	127293219	2	126895788	126911447	15660	-	ENSBTAG00000026638	CATSPER4	protein_coding
2	125434119	127293219	2	126911396	126923332	11937	-	ENSBTAG00000019399	CNKSR1	protein_coding
2	125434119	127293219	2	126928734	126929203	470	+	ENSBTAG00000050680		protein_coding
2	125434119	127293219	2	126935591	126939832	4242	-	ENSBTAG00000013131	FAM110D	protein_coding
2	125434119	127293219	2	126929712	126930613	902	-	ENSBTAG00000009562	ZNF593	protein_coding
2	125434119	127293219	2	126930636	126935639	5004	+	ENSBTAG00000060486	C1orf232	protein_coding
2	125434119	127293219	2	126967361	126975258	7898	-	ENSBTAG00000001513	PDIK1L	protein_coding
2	125434119	127293219	2	127020878	127035928	15051	+	ENSBTAG00000005085	TRIM63	protein_coding
2	125434119	127293219	2	127043575	127051091	7517	+	ENSBTAG00000006355	SLC30A2	protein_coding
2	125434119	127293219	2	127052890	127070254	17365	-	ENSBTAG00000006349	EXTL1	protein_coding
2	125434119	127293219	2	127089887	127125198	35312	+	ENSBTAG00000005105	PAFAH2	protein_coding
2	125434119	127293219	2	125401644	125470852	69209	+	ENSBTAG00000006225	RPA2	protein_coding
2	125434119	127293219	2	125472678	125486289	13612	-	ENSBTAG00000006223	THEMIS2	protein_coding
2	125434119	127293219	2	127178151	127183799	5649	+	ENSBTAG00000013761	STMN1	protein_coding
2	125434119	127293219	2	127207474	127237892	30419	+	ENSBTAG00000021787	PAQR7	protein_coding
2	125434119	127293219	2	127238786	127253787	15002	-	ENSBTAG00000021781	MTFR1L	protein_coding
2	125434119	127293219	2	127256063	127273838	17776	-	ENSBTAG00000021778	SELENON	protein_coding
2	125434119	127293219	2	127277203	127277778	576	-	ENSBTAG00000052666		protein_coding
2	125434119	127293219	2	125527084	125545204	18121	-	ENSBTAG00000003866	PPP1R8	protein_coding
2	125434119	127293219	2	125550304	125585869	35566	-	ENSBTAG00000001192	STX12	protein_coding
2	125434119	127293219	2	127292292	127444288	151997	-	ENSBTAG00000003069	MAN1C1	protein_coding
2	125434119	127293219	2	125604197	125635540	31344	-	ENSBTAG00000019614	FAM76A	protein_coding
2	125434119	127293219	2	125661936	125665796	3861	+	ENSBTAG00000007554	IFI6	protein_coding
2	125434119	127293219	2	125812519	125814191	1673	-	ENSBTAG00000069344		lncRNA
2	125434119	127293219	2	126061460	126066089	4630	+	ENSBTAG00000067230		lncRNA
2	125434119	127293219	2	126145003	126146530	1528	+	ENSBTAG00000051814		lncRNA
2	125434119	127293219	2	126162264	126173128	10865	-	ENSBTAG00000060158		lncRNA
2	125434119	127293219	2	126168509	126170882	2374	-	ENSBTAG00000065009		lncRNA
2	125434119	127293219	2	126390380	126391632	1253	-	ENSBTAG00000057889		lncRNA
2	125434119	127293219	2	126986798	127013427	26630	+	ENSBTAG00000058604		lncRNA
2	125434119	127293219	2	127160864	127162695	1832	-	ENSBTAG00000059253		lncRNA
2	125434119	127293219	2	125783210	125795619	12410	-	ENSBTAG00000064489		lncRNA
2	125434119	127293219	2	125784678	125814495	29818	+	ENSBTAG00000069726		lncRNA
2	125434119	127293219	2	125804468	125809098	4631	-	ENSBTAG00000068442		lncRNA
2	125434119	127293219	2	126201907	126206614	4708	+	ENSBTAG00000055879		lncRNA
2	125434119	127293219	2	126533541	126538162	4622	-	ENSBTAG00000057537		lncRNA
2	125434119	127293219	2	126542515	126566520	24006	-	ENSBTAG00000063066		lncRNA
2	125434119	127293219	2	126650948	126654193	3246	-	ENSBTAG00000063317		lncRNA
2	125434119	127293219	2	125541373	125541538	166	-	ENSBTAG00000044441	SCARNA1	scaRNA
2	125434119	127293219	2	125855668	125855774	107	-	ENSBTAG00000060402	U6	snRNA
2	27761184	28585153	2	27734336	28192684	458349	+	ENSBTAG00000017162	STK39	protein_coding
2	27761184	28585153	2	28188679	28965264	776586	-	ENSBTAG00000055827	B3GALT1	protein_coding
2	27761184	28585153	2	28206018	28247827	41810	+	ENSBTAG00000055441		protein_coding
14	23402733	24474202	14	23428506	23445645	17140	-	ENSBTAG00000018570	SDR16C5	protein_coding
14	23402733	24474202	14	23475942	23502005	26064	-	ENSBTAG00000040321	SDR16C6	protein_coding
14	23402733	24474202	14	23542356	23546761	4406	-	ENSBTAG00000004924	PENK	protein_coding
14	23402733	24474202	14	23867153	23883121	15969	-	ENSBTAG00000015637	BPNT2	protein_coding
14	23402733	24474202	14	24291547	24435416	143870	+	ENSBTAG00000050550	FAM110B	protein_coding
14	23402733	24474202	14	23815494	23815599	106	+	ENSBTAG00000043923	U6	snRNA
14	4426123	5104567	14	4387975	4651873	263899	+	ENSBTAG00000018218	FAM135B	protein_coding
14	4426123	5104567	14	4774641	4789575	14935	+	ENSBTAG00000070092		protein_coding
14	4426123	5104567	14	4743573	4749654	6082	+	ENSBTAG00000069341		lncRNA
27	9400186	10347573	27	9265269	9435290	170022	-	ENSBTAG00000066365		protein_coding
27	9400186	10347573	27	9493366	9615124	121759	-	ENSBTAG00000063882		lncRNA
27	9400186	10347573	27	10293869	10306309	12441	+	ENSBTAG00000057596		lncRNA
27	9400186	10347573	27	9951479	9951584	106	-	ENSBTAG00000043338	U6	snRNA
22	18808954	19706570	22	18627109	19567204	940096	-	ENSBTAG00000013047	GRM7	protein_coding
22	18808954	19706570	22	19490319	19513432	23114	+	ENSBTAG00000060630		protein_coding
22	18808954	19706570	22	18866088	18866194	107	-	ENSBTAG00000042993	U6	snRNA
8	81874543	82796028	8	81630504	81880294	249791	-	ENSBTAG00000017195	FANCC	protein_coding
8	81874543	82796028	8	81697364	81910983	213620	+	ENSBTAG00000065323		protein_coding
8	81874543	82796028	8	81869975	81949707	79733	-	ENSBTAG00000061146		protein_coding
8	81874543	82796028	8	82099900	82168693	68794	-	ENSBTAG00000009903	PTCH1	protein_coding
8	81874543	82796028	8	82558294	82712671	154378	+	ENSBTAG00000020626	ERCC6L2	protein_coding
8	81874543	82796028	8	82481831	82482901	1071	-	ENSBTAG00000055509		protein_coding
8	81874543	82796028	8	82409332	82431045	21714	+	ENSBTAG00000049821		lncRNA
23	48783733	49358228	23	49111356	49368330	256975	-	ENSBTAG00000018072	FARS2	protein_coding
23	48783733	49358228	23	48986030	48994830	8801	+	ENSBTAG00000009873	NRN1	protein_coding
23	48783733	49358228	23	48770276	48913854	143579	+	ENSBTAG00000007268	F13A1	protein_coding
23	48783733	49358228	23	49102434	49103790	1357	+	ENSBTAG00000064479		lncRNA
23	48783733	49358228	23	48994924	48996872	1949	-	ENSBTAG00000060697		lncRNA
23	48783733	49358228	23	49097546	49109375	11830	-	ENSBTAG00000058805		lncRNA
1	145647961	146394034	1	146386205	146404882	18678	-	ENSBTAG00000052513		protein_coding
1	145647961	146394034	1	146319877	146345138	25262	+	ENSBTAG00000005503	PRMT2	protein_coding
1	145647961	146394034	1	146333502	146341325	7824	-	ENSBTAG00000067574		protein_coding
1	145647961	146394034	1	145668730	145687976	19247	+	ENSBTAG00000011802	COL6A1	protein_coding
1	145647961	146394034	1	145807169	145838201	31033	+	ENSBTAG00000019269	COL6A2	protein_coding
1	145647961	146394034	1	145848081	145863601	15521	-	ENSBTAG00000020404	FTCD	protein_coding
1	145647961	146394034	1	145862234	145874924	12691	+	ENSBTAG00000068818		protein_coding
1	145647961	146394034	1	145865673	145881484	15812	-	ENSBTAG00000020409	SPATC1L	protein_coding
1	145647961	146394034	1	145889102	145919545	30444	-	ENSBTAG00000018936	LSS	protein_coding
1	145647961	146394034	1	145931237	145973316	42080	-	ENSBTAG00000003148	MCM3AP	protein_coding
1	145647961	146394034	1	145972641	145977560	4920	+	ENSBTAG00000003161	YBEY	protein_coding
1	145647961	146394034	1	145983266	146002867	19602	-	ENSBTAG00000055591		protein_coding
1	145647961	146394034	1	146001687	146106892	105206	+	ENSBTAG00000030670	PCNT	protein_coding
1	145647961	146394034	1	146102158	146122190	20033	-	ENSBTAG00000062271		protein_coding
1	145647961	146394034	1	146121803	146242262	120460	+	ENSBTAG00000011495	DIP2A	protein_coding
1	145647961	146394034	1	146190661	146192094	1434	-	ENSBTAG00000057566		pseudogene
1	145647961	146394034	1	146272607	146276847	4241	-	ENSBTAG00000004777	S100B	protein_coding
1	145647961	146394034	1	145805675	145806644	970	+	ENSBTAG00000061232		lncRNA
1	145647961	146394034	1	145927798	145928858	1061	-	ENSBTAG00000055376		lncRNA
1	145647961	146394034	1	146319945	146320018	74	-	ENSBTAG00000044930	bta-mir-2289	miRNA
17	44107538	44886429	17	44110104	44124257	14154	+	ENSBTAG00000040072	ZNF140	protein_coding
17	44107538	44886429	17	44146467	44147730	1264	-	ENSBTAG00000038806	ZNF891	pseudogene
17	44107538	44886429	17	44156969	44169646	12678	+	ENSBTAG00000039242	ZNF10	protein_coding
17	44107538	44886429	17	44194889	44230138	35250	+	ENSBTAG00000040336	ZNF268	protein_coding
17	44107538	44886429	17	44257597	44259224	1628	+	ENSBTAG00000006753	MBD3L1	protein_coding
17	44107538	44886429	17	44271152	44272435	1284	-	ENSBTAG00000006758		protein_coding
17	44107538	44886429	17	44283769	44300153	16385	-	ENSBTAG00000026626	ANHX	protein_coding
17	44107538	44886429	17	44386313	44411464	25152	+	ENSBTAG00000013951	CHFR	protein_coding
17	44107538	44886429	17	44423371	44468139	44769	+	ENSBTAG00000009755	GOLGA3	protein_coding
17	44107538	44886429	17	44477129	44500872	23744	+	ENSBTAG00000033339	ANKLE2	protein_coding
17	44107538	44886429	17	44502890	44510533	7644	-	ENSBTAG00000007513	PGAM5	protein_coding
17	44107538	44886429	17	44522817	44583195	60379	+	ENSBTAG00000000590	POLE	protein_coding
17	44107538	44886429	17	44585348	44588926	3579	-	ENSBTAG00000007496	P2RX2	protein_coding
17	44107538	44886429	17	44603260	44613208	9949	+	ENSBTAG00000049454	LRCOL1	protein_coding
17	44107538	44886429	17	44622657	44706552	83896	-	ENSBTAG00000039766	FBRSL1	protein_coding
17	44107538	44886429	17	44107365	44108920	1556	-	ENSBTAG00000066518		lncRNA
17	44107538	44886429	17	44421866	44423327	1462	-	ENSBTAG00000067004		lncRNA
17	44107538	44886429	17	44134266	44156889	22624	-	ENSBTAG00000065372		lncRNA
17	44107538	44886429	17	44524896	44525002	107	-	ENSBTAG00000057454	U6	snRNA
17	44107538	44886429	17	44510299	44523163	12865	-	ENSBTAG00000007510	PXMP2	protein_coding
17	44107538	44886429	17	44854047	44939628	85582	+	ENSBTAG00000005644	GALNT9	protein_coding
9	35156452	35891042	9	35767694	35893281	125588	-	ENSBTAG00000063764		protein_coding
9	35156452	35891042	9	35212499	35219216	6718	-	ENSBTAG00000058453		lncRNA
9	35156452	35891042	9	35200775	35209614	8840	-	ENSBTAG00000059214		lncRNA
12	22998566	23954600	12	22797701	23031263	233563	+	ENSBTAG00000034033	LHFPL6	protein_coding
12	22998566	23954600	12	23209488	23219151	9664	-	ENSBTAG00000010951	NHLRC3	protein_coding
12	22998566	23954600	12	23220091	23250891	30801	+	ENSBTAG00000010949	PROSER1	protein_coding
12	22998566	23954600	12	23258105	23284263	26159	+	ENSBTAG00000018232	STOML3	protein_coding
12	22998566	23954600	12	23296834	23449037	152204	-	ENSBTAG00000017032	FREM2	protein_coding
12	22998566	23954600	12	23656374	23666241	9868	-	ENSBTAG00000062983		protein_coding
12	22998566	23954600	12	23675284	23677689	2406	-	ENSBTAG00000053045		protein_coding
12	22998566	23954600	12	23680676	23695013	14338	-	ENSBTAG00000051486	UFM1	protein_coding
12	22998566	23954600	12	23290679	23292693	2015	-	ENSBTAG00000063001		lncRNA
12	22998566	23954600	12	23903005	23966711	63707	-	ENSBTAG00000065523		lncRNA
12	22998566	23954600	12	23523037	23523143	107	+	ENSBTAG00000066208	U6	snRNA

## Sheet: Sheet1
Table S6b. Functional Analysis of Candidate genes annotated for the top 1% genomic window associated with MARB
query	significant	p_value	term_size	query_size	intersection_size	precision	recall	term_id	source	term_name	effective_domain_size	source_order	parents	evidence_codes	intersection	highlighted	gene_name
query_1	TRUE	0.00689172	80	225	8	0.0355556	0.1	GO:0006720	GO:BP	isoprenoid metabolic process	18832	2453	GO:0044255	IBA,IBA,IEA,IBA,IBA,IDA IBA,IBA IEA,IEA	ENSBTAG00000051761	FALSE
query_1	TRUE	0.00689172	80	225	8	0.0355556	0.1	GO:0006720	GO:BP	isoprenoid metabolic process	18832	2453	GO:0044255	IBA,IBA,IEA,IBA,IBA,IDA IBA,IBA IEA,IEA	ENSBTAG00000011720	FALSE	HSD17B6
query_1	TRUE	0.00689172	80	225	8	0.0355556	0.1	GO:0006720	GO:BP	isoprenoid metabolic process	18832	2453	GO:0044255	IBA,IBA,IEA,IBA,IBA,IDA IBA,IBA IEA,IEA	ENSBTAG00000011927	FALSE	RDH5
query_1	TRUE	0.00689172	80	225	8	0.0355556	0.1	GO:0006720	GO:BP	isoprenoid metabolic process	18832	2453	GO:0044255	IBA,IBA,IEA,IBA,IBA,IDA IBA,IBA IEA,IEA	ENSBTAG00000050051	FALSE
query_1	TRUE	0.00689172	80	225	8	0.0355556	0.1	GO:0006720	GO:BP	isoprenoid metabolic process	18832	2453	GO:0044255	IBA,IBA,IEA,IBA,IBA,IDA IBA,IBA IEA,IEA	ENSBTAG00000001392	FALSE	RDH16
query_1	TRUE	0.00689172	80	225	8	0.0355556	0.1	GO:0006720	GO:BP	isoprenoid metabolic process	18832	2453	GO:0044255	IBA,IBA,IEA,IBA,IBA,IDA IBA,IBA IEA,IEA	ENSBTAG00000003235	FALSE	DHDDS
query_1	TRUE	0.00689172	80	225	8	0.0355556	0.1	GO:0006720	GO:BP	isoprenoid metabolic process	18832	2453	GO:0044255	IBA,IBA,IEA,IBA,IBA,IDA IBA,IBA IEA,IEA	ENSBTAG00000018570	FALSE	SDR16C5
query_1	TRUE	0.00689172	80	225	8	0.0355556	0.1	GO:0006720	GO:BP	isoprenoid metabolic process	18832	2453	GO:0044255	IBA,IBA,IEA,IBA,IBA,IDA IBA,IBA IEA,IEA	ENSBTAG00000018936	FALSE	LSS
query_1	TRUE	0.00689172	55	225	7	0.0311111	0.127273	GO:0006721	GO:BP	terpenoid metabolic process	18832	2454	GO:0006720	IBA,IBA,IEA,IBA,IBA,IBA IEA,IEA	ENSBTAG00000051761	TRUE
query_1	TRUE	0.00689172	55	225	7	0.0311111	0.127273	GO:0006721	GO:BP	terpenoid metabolic process	18832	2454	GO:0006720	IBA,IBA,IEA,IBA,IBA,IBA IEA,IEA	ENSBTAG00000011720	TRUE	HSD17B6
query_1	TRUE	0.00689172	55	225	7	0.0311111	0.127273	GO:0006721	GO:BP	terpenoid metabolic process	18832	2454	GO:0006720	IBA,IBA,IEA,IBA,IBA,IBA IEA,IEA	ENSBTAG00000011927	TRUE	RDH5
query_1	TRUE	0.00689172	55	225	7	0.0311111	0.127273	GO:0006721	GO:BP	terpenoid metabolic process	18832	2454	GO:0006720	IBA,IBA,IEA,IBA,IBA,IBA IEA,IEA	ENSBTAG00000050051	TRUE
query_1	TRUE	0.00689172	55	225	7	0.0311111	0.127273	GO:0006721	GO:BP	terpenoid metabolic process	18832	2454	GO:0006720	IBA,IBA,IEA,IBA,IBA,IBA IEA,IEA	ENSBTAG00000001392	TRUE	RDH16
query_1	TRUE	0.00689172	55	225	7	0.0311111	0.127273	GO:0006721	GO:BP	terpenoid metabolic process	18832	2454	GO:0006720	IBA,IBA,IEA,IBA,IBA,IBA IEA,IEA	ENSBTAG00000018570	TRUE	SDR16C5
query_1	TRUE	0.00689172	55	225	7	0.0311111	0.127273	GO:0006721	GO:BP	terpenoid metabolic process	18832	2454	GO:0006720	IBA,IBA,IEA,IBA,IBA,IBA IEA,IEA	ENSBTAG00000018936	TRUE	LSS
query_1	TRUE	0.013177	47	225	6	0.0266667	0.12766	GO:0001523	GO:BP	retinoid metabolic process	18832	334	GO:0016101	IBA,IBA,IEA,IBA,IBA,IBA IEA	ENSBTAG00000051761	FALSE
query_1	TRUE	0.013177	47	225	6	0.0266667	0.12766	GO:0001523	GO:BP	retinoid metabolic process	18832	334	GO:0016101	IBA,IBA,IEA,IBA,IBA,IBA IEA	ENSBTAG00000011720	FALSE	HSD17B6
query_1	TRUE	0.013177	47	225	6	0.0266667	0.12766	GO:0001523	GO:BP	retinoid metabolic process	18832	334	GO:0016101	IBA,IBA,IEA,IBA,IBA,IBA IEA	ENSBTAG00000011927	FALSE	RDH5
query_1	TRUE	0.013177	47	225	6	0.0266667	0.12766	GO:0001523	GO:BP	retinoid metabolic process	18832	334	GO:0016101	IBA,IBA,IEA,IBA,IBA,IBA IEA	ENSBTAG00000050051	FALSE
query_1	TRUE	0.013177	47	225	6	0.0266667	0.12766	GO:0001523	GO:BP	retinoid metabolic process	18832	334	GO:0016101	IBA,IBA,IEA,IBA,IBA,IBA IEA	ENSBTAG00000001392	FALSE	RDH16
query_1	TRUE	0.013177	47	225	6	0.0266667	0.12766	GO:0001523	GO:BP	retinoid metabolic process	18832	334	GO:0016101	IBA,IBA,IEA,IBA,IBA,IBA IEA	ENSBTAG00000018570	FALSE	SDR16C5
query_1	TRUE	0.013177	28	225	5	0.0222222	0.178571	GO:0042572	GO:BP	retinol metabolic process	18832	10597	GO:0001523, GO:0034308, GO:0042445, GO:0120254	IBA,IBA,IBA,IBA,IBA IEA	ENSBTAG00000051761	FALSE
query_1	TRUE	0.013177	28	225	5	0.0222222	0.178571	GO:0042572	GO:BP	retinol metabolic process	18832	10597	GO:0001523, GO:0034308, GO:0042445, GO:0120254	IBA,IBA,IBA,IBA,IBA IEA	ENSBTAG00000011720	FALSE	HSD17B6
query_1	TRUE	0.013177	28	225	5	0.0222222	0.178571	GO:0042572	GO:BP	retinol metabolic process	18832	10597	GO:0001523, GO:0034308, GO:0042445, GO:0120254	IBA,IBA,IBA,IBA,IBA IEA	ENSBTAG00000050051	FALSE
query_1	TRUE	0.013177	28	225	5	0.0222222	0.178571	GO:0042572	GO:BP	retinol metabolic process	18832	10597	GO:0001523, GO:0034308, GO:0042445, GO:0120254	IBA,IBA,IBA,IBA,IBA IEA	ENSBTAG00000001392	FALSE	RDH16
query_1	TRUE	0.013177	28	225	5	0.0222222	0.178571	GO:0042572	GO:BP	retinol metabolic process	18832	10597	GO:0001523, GO:0034308, GO:0042445, GO:0120254	IBA,IBA,IBA,IBA,IBA IEA	ENSBTAG00000018570	FALSE	SDR16C5
query_1	TRUE	0.0134582	49	225	6	0.0266667	0.122449	GO:0016101	GO:BP	diterpenoid metabolic process	18832	5180	GO:0006721	IBA,IBA,IEA,IBA,IBA,IBA IEA	ENSBTAG00000051761	FALSE
query_1	TRUE	0.0134582	49	225	6	0.0266667	0.122449	GO:0016101	GO:BP	diterpenoid metabolic process	18832	5180	GO:0006721	IBA,IBA,IEA,IBA,IBA,IBA IEA	ENSBTAG00000011720	FALSE	HSD17B6
query_1	TRUE	0.0134582	49	225	6	0.0266667	0.122449	GO:0016101	GO:BP	diterpenoid metabolic process	18832	5180	GO:0006721	IBA,IBA,IEA,IBA,IBA,IBA IEA	ENSBTAG00000011927	FALSE	RDH5
query_1	TRUE	0.0134582	49	225	6	0.0266667	0.122449	GO:0016101	GO:BP	diterpenoid metabolic process	18832	5180	GO:0006721	IBA,IBA,IEA,IBA,IBA,IBA IEA	ENSBTAG00000050051	FALSE
query_1	TRUE	0.0134582	49	225	6	0.0266667	0.122449	GO:0016101	GO:BP	diterpenoid metabolic process	18832	5180	GO:0006721	IBA,IBA,IEA,IBA,IBA,IBA IEA	ENSBTAG00000001392	FALSE	RDH16
query_1	TRUE	0.0134582	49	225	6	0.0266667	0.122449	GO:0016101	GO:BP	diterpenoid metabolic process	18832	5180	GO:0006721	IBA,IBA,IEA,IBA,IBA,IBA IEA	ENSBTAG00000018570	FALSE	SDR16C5
query_1	TRUE	4.51481e-07	18	208	7	0.0336538	0.388889	GO:0004745	GO:MF	NAD-retinol dehydrogenase activity	17732	1028	GO:0016616	IBA,IBA IEA,IEA,IBA,IBA,IDA,IBA IEA	ENSBTAG00000051761	TRUE
query_1	TRUE	4.51481e-07	18	208	7	0.0336538	0.388889	GO:0004745	GO:MF	NAD-retinol dehydrogenase activity	17732	1028	GO:0016616	IBA,IBA IEA,IEA,IBA,IBA,IDA,IBA IEA	ENSBTAG00000011720	TRUE	HSD17B6
query_1	TRUE	4.51481e-07	18	208	7	0.0336538	0.388889	GO:0004745	GO:MF	NAD-retinol dehydrogenase activity	17732	1028	GO:0016616	IBA,IBA IEA,IEA,IBA,IBA,IDA,IBA IEA	ENSBTAG00000011927	TRUE	RDH5
query_1	TRUE	4.51481e-07	18	208	7	0.0336538	0.388889	GO:0004745	GO:MF	NAD-retinol dehydrogenase activity	17732	1028	GO:0016616	IBA,IBA IEA,IEA,IBA,IBA,IDA,IBA IEA	ENSBTAG00000050051	TRUE
query_1	TRUE	4.51481e-07	18	208	7	0.0336538	0.388889	GO:0004745	GO:MF	NAD-retinol dehydrogenase activity	17732	1028	GO:0016616	IBA,IBA IEA,IEA,IBA,IBA,IDA,IBA IEA	ENSBTAG00000001392	TRUE	RDH16
query_1	TRUE	4.51481e-07	18	208	7	0.0336538	0.388889	GO:0004745	GO:MF	NAD-retinol dehydrogenase activity	17732	1028	GO:0016616	IBA,IBA IEA,IEA,IBA,IBA,IDA,IBA IEA	ENSBTAG00000013443	TRUE	SDR9C7
query_1	TRUE	4.51481e-07	18	208	7	0.0336538	0.388889	GO:0004745	GO:MF	NAD-retinol dehydrogenase activity	17732	1028	GO:0016616	IBA,IBA IEA,IEA,IBA,IBA,IDA,IBA IEA	ENSBTAG00000018570	TRUE	SDR16C5
query_1	TRUE	0.00834001	134	208	9	0.0432692	0.0671642	GO:0016616	GO:MF	oxidoreductase activity, acting on the CH-OH group of donors, NAD or NADP as acceptor	17732	2847	GO:0016614	IBA,IBA IEA,IEA,IEA,IBA IEA,IBA IEA,IDA,IBA IEA,IBA IEA	ENSBTAG00000051761	FALSE
query_1	TRUE	0.00834001	134	208	9	0.0432692	0.0671642	GO:0016616	GO:MF	oxidoreductase activity, acting on the CH-OH group of donors, NAD or NADP as acceptor	17732	2847	GO:0016614	IBA,IBA IEA,IEA,IEA,IBA IEA,IBA IEA,IDA,IBA IEA,IBA IEA	ENSBTAG00000011720	FALSE	HSD17B6
query_1	TRUE	0.00834001	134	208	9	0.0432692	0.0671642	GO:0016616	GO:MF	oxidoreductase activity, acting on the CH-OH group of donors, NAD or NADP as acceptor	17732	2847	GO:0016614	IBA,IBA IEA,IEA,IEA,IBA IEA,IBA IEA,IDA,IBA IEA,IBA IEA	ENSBTAG00000011927	FALSE	RDH5
query_1	TRUE	0.00834001	134	208	9	0.0432692	0.0671642	GO:0016616	GO:MF	oxidoreductase activity, acting on the CH-OH group of donors, NAD or NADP as acceptor	17732	2847	GO:0016614	IBA,IBA IEA,IEA,IEA,IBA IEA,IBA IEA,IDA,IBA IEA,IBA IEA	ENSBTAG00000049081	FALSE
query_1	TRUE	0.00834001	134	208	9	0.0432692	0.0671642	GO:0016616	GO:MF	oxidoreductase activity, acting on the CH-OH group of donors, NAD or NADP as acceptor	17732	2847	GO:0016614	IBA,IBA IEA,IEA,IEA,IBA IEA,IBA IEA,IDA,IBA IEA,IBA IEA	ENSBTAG00000050051	FALSE
query_1	TRUE	0.00834001	134	208	9	0.0432692	0.0671642	GO:0016616	GO:MF	oxidoreductase activity, acting on the CH-OH group of donors, NAD or NADP as acceptor	17732	2847	GO:0016614	IBA,IBA IEA,IEA,IEA,IBA IEA,IBA IEA,IDA,IBA IEA,IBA IEA	ENSBTAG00000001392	FALSE	RDH16
query_1	TRUE	0.00834001	134	208	9	0.0432692	0.0671642	GO:0016616	GO:MF	oxidoreductase activity, acting on the CH-OH group of donors, NAD or NADP as acceptor	17732	2847	GO:0016614	IBA,IBA IEA,IEA,IEA,IBA IEA,IBA IEA,IDA,IBA IEA,IBA IEA	ENSBTAG00000013443	FALSE	SDR9C7
query_1	TRUE	0.00834001	134	208	9	0.0432692	0.0671642	GO:0016616	GO:MF	oxidoreductase activity, acting on the CH-OH group of donors, NAD or NADP as acceptor	17732	2847	GO:0016614	IBA,IBA IEA,IEA,IEA,IBA IEA,IBA IEA,IDA,IBA IEA,IBA IEA	ENSBTAG00000018570	FALSE	SDR16C5
query_1	TRUE	0.00834001	134	208	9	0.0432692	0.0671642	GO:0016616	GO:MF	oxidoreductase activity, acting on the CH-OH group of donors, NAD or NADP as acceptor	17732	2847	GO:0016614	IBA,IBA IEA,IEA,IEA,IBA IEA,IBA IEA,IDA,IBA IEA,IBA IEA	ENSBTAG00000040321	FALSE	SDR16C6
query_1	TRUE	0.0087819	142	208	9	0.0432692	0.0633803	GO:0016614	GO:MF	oxidoreductase activity, acting on CH-OH group of donors	17732	2845	GO:0016491	IBA,IBA IEA,IEA,IEA,IBA IEA,IBA IEA,IDA,IBA IEA,IBA IEA	ENSBTAG00000051761	FALSE
query_1	TRUE	0.0087819	142	208	9	0.0432692	0.0633803	GO:0016614	GO:MF	oxidoreductase activity, acting on CH-OH group of donors	17732	2845	GO:0016491	IBA,IBA IEA,IEA,IEA,IBA IEA,IBA IEA,IDA,IBA IEA,IBA IEA	ENSBTAG00000011720	FALSE	HSD17B6
query_1	TRUE	0.0087819	142	208	9	0.0432692	0.0633803	GO:0016614	GO:MF	oxidoreductase activity, acting on CH-OH group of donors	17732	2845	GO:0016491	IBA,IBA IEA,IEA,IEA,IBA IEA,IBA IEA,IDA,IBA IEA,IBA IEA	ENSBTAG00000011927	FALSE	RDH5
query_1	TRUE	0.0087819	142	208	9	0.0432692	0.0633803	GO:0016614	GO:MF	oxidoreductase activity, acting on CH-OH group of donors	17732	2845	GO:0016491	IBA,IBA IEA,IEA,IEA,IBA IEA,IBA IEA,IDA,IBA IEA,IBA IEA	ENSBTAG00000049081	FALSE
query_1	TRUE	0.0087819	142	208	9	0.0432692	0.0633803	GO:0016614	GO:MF	oxidoreductase activity, acting on CH-OH group of donors	17732	2845	GO:0016491	IBA,IBA IEA,IEA,IEA,IBA IEA,IBA IEA,IDA,IBA IEA,IBA IEA	ENSBTAG00000050051	FALSE
query_1	TRUE	0.0087819	142	208	9	0.0432692	0.0633803	GO:0016614	GO:MF	oxidoreductase activity, acting on CH-OH group of donors	17732	2845	GO:0016491	IBA,IBA IEA,IEA,IEA,IBA IEA,IBA IEA,IDA,IBA IEA,IBA IEA	ENSBTAG00000001392	FALSE	RDH16
query_1	TRUE	0.0087819	142	208	9	0.0432692	0.0633803	GO:0016614	GO:MF	oxidoreductase activity, acting on CH-OH group of donors	17732	2845	GO:0016491	IBA,IBA IEA,IEA,IEA,IBA IEA,IBA IEA,IDA,IBA IEA,IBA IEA	ENSBTAG00000013443	FALSE	SDR9C7
query_1	TRUE	0.0087819	142	208	9	0.0432692	0.0633803	GO:0016614	GO:MF	oxidoreductase activity, acting on CH-OH group of donors	17732	2845	GO:0016491	IBA,IBA IEA,IEA,IEA,IBA IEA,IBA IEA,IDA,IBA IEA,IBA IEA	ENSBTAG00000018570	FALSE	SDR16C5
query_1	TRUE	0.0087819	142	208	9	0.0432692	0.0633803	GO:0016614	GO:MF	oxidoreductase activity, acting on CH-OH group of donors	17732	2845	GO:0016491	IBA,IBA IEA,IEA,IEA,IBA IEA,IBA IEA,IDA,IBA IEA,IBA IEA	ENSBTAG00000040321	FALSE	SDR16C6
