# Supplementary material for: Applying the algorithm for Proven and young in GWAS Reveals high polygenicity for key traits in Nellore cattle
Source: Front Genet. 2025 Apr 30;16:1549284. doi: 10.3389/fgene.2025.1549284 (PMC12075139; doi:10.3389/fgene.2025.1549284)
Supplement: Supplementary file 7 [file Table11.xlsx]

## Sheet: Sheet 1
Table S11a. Candidate genes annotated for the top 1% genomic window associated with SC450
CHR	BP1	BP2	chr	start_pos	end_pos	width	strand	gene_id	gene_name	gene_biotype
10	82639946	83444113	10	82752452	82883855	131404	+	ENSBTAG00000066957		protein_coding
10	82639946	83444113	10	82753241	83013776	260536	+	ENSBTAG00000056878		protein_coding
10	82639946	83444113	10	83129243	83129888	646	-	ENSBTAG00000025385		protein_coding
10	82639946	83444113	10	83133145	83177268	44124	-	ENSBTAG00000060734		protein_coding
10	82639946	83444113	10	83135758	83275182	139425	+	ENSBTAG00000015805	SIPA1L1	protein_coding
10	82639946	83444113	10	82525606	82705992	180387	+	ENSBTAG00000012565	PCNX1	protein_coding
10	85072909	85955384	10	85113200	85123418	10219	-	ENSBTAG00000009271	PNMA1	protein_coding
10	85072909	85955384	10	85126442	85146326	19885	-	ENSBTAG00000009272	MIDEAS	protein_coding
10	85072909	85955384	10	85247768	85253838	6071	-	ENSBTAG00000061828		protein_coding
10	85072909	85955384	10	85254442	85275000	20559	+	ENSBTAG00000003747	PTGR2	protein_coding
10	85072909	85955384	10	85277929	85320048	42120	+	ENSBTAG00000020327	ZNF410	protein_coding
10	85072909	85955384	10	85320515	85333670	13156	-	ENSBTAG00000020329	FAM161B	protein_coding
10	85072909	85955384	10	85333809	85348765	14957	+	ENSBTAG00000020331	COQ6	protein_coding
10	85072909	85955384	10	85352023	85367724	15702	-	ENSBTAG00000020334	ENTPD5	protein_coding
10	85072909	85955384	10	85384726	85431717	46992	+	ENSBTAG00000018467	BBOF1	protein_coding
10	85072909	85955384	10	85399255	85447592	48338	-	ENSBTAG00000018469	ALDH6A1	protein_coding
10	85072909	85955384	10	85448033	85479500	31468	+	ENSBTAG00000030557	LIN52	protein_coding
10	85072909	85955384	10	85599406	85619777	20372	+	ENSBTAG00000014632	VSX2	protein_coding
10	85072909	85955384	10	85630970	85647090	16121	-	ENSBTAG00000014633	ABCD4	protein_coding
10	85072909	85955384	10	85672636	85682201	9566	+	ENSBTAG00000005774	VRTN	protein_coding
10	85072909	85955384	10	85710801	85715142	4342	-	ENSBTAG00000052950	SYNDIG1L	protein_coding
10	85072909	85955384	10	85774963	85783571	8609	-	ENSBTAG00000021955	NPC2	protein_coding
10	85072909	85955384	10	85783280	85786093	2814	+	ENSBTAG00000021956	ISCA2	protein_coding
10	85072909	85955384	10	85791017	85898441	107425	-	ENSBTAG00000021957	LTBP2	protein_coding
10	85072909	85955384	10	85910920	85921047	10128	-	ENSBTAG00000062100		protein_coding
10	85072909	85955384	10	85937952	85949434	11483	+	ENSBTAG00000062549		protein_coding
10	85072909	85955384	10	85945782	85988421	42640	-	ENSBTAG00000020379	AREL1	protein_coding
10	85072909	85955384	10	85073343	85074385	1043	-	ENSBTAG00000009783		protein_coding
10	85072909	85955384	10	85897045	85899204	2160	+	ENSBTAG00000059164		protein_coding
10	82639946	83444113	10	82707542	82709857	2316	+	ENSBTAG00000069430		lncRNA
10	82639946	83444113	10	83305788	83310900	5113	-	ENSBTAG00000063995		lncRNA
10	82639946	83444113	10	83405088	83410285	5198	-	ENSBTAG00000057986		lncRNA
10	85072909	85955384	10	85374652	85383218	8567	-	ENSBTAG00000056324		lncRNA
10	85072909	85955384	10	85661926	85671190	9265	+	ENSBTAG00000067858		lncRNA
10	85072909	85955384	10	85147912	85151929	4018	+	ENSBTAG00000060592		lncRNA
10	85072909	85955384	10	85776496	85776681	186	-	ENSBTAG00000043732	U2	snRNA
10	85072909	85955384	10	85267238	85267295	58	+	ENSBTAG00000049659	bta-mir-7859	miRNA
10	85072909	85955384	10	85078226	85113986	35761	+	ENSBTAG00000015930	DNAL1	protein_coding
8	57399938	58531522	8	57532898	57625491	92594	-	ENSBTAG00000000256	TLE1	protein_coding
8	57399938	58531522	8	57833633	57839539	5907	+	ENSBTAG00000005667		protein_coding
8	57399938	58531522	8	58320805	58349488	28684	+	ENSBTAG00000069590		protein_coding
8	57399938	58531522	8	57521371	57530598	9228	-	ENSBTAG00000062302		lncRNA
8	57399938	58531522	8	57703226	57705010	1785	-	ENSBTAG00000057937		lncRNA
8	57399938	58531522	8	57626655	57678829	52175	+	ENSBTAG00000052126		lncRNA
8	57399938	58531522	8	57627018	57638915	11898	-	ENSBTAG00000056303		lncRNA
8	57399938	58531522	8	57646483	57738378	91896	-	ENSBTAG00000059590		lncRNA
8	57399938	58531522	8	57740211	57774450	34240	-	ENSBTAG00000059227		lncRNA
8	57399938	58531522	8	57745108	57747083	1976	+	ENSBTAG00000062512		lncRNA
8	34236056	35005404	8	34814278	35306752	492475	+	ENSBTAG00000068522		protein_coding
8	34236056	35005404	8	34781935	34784990	3056	-	ENSBTAG00000057385		lncRNA
8	103366368	104185685	8	103783362	103792430	9069	+	ENSBTAG00000000203	ATP6V1G1	protein_coding
8	103366368	104185685	8	103800600	103825394	24795	+	ENSBTAG00000000204	TMEM268	protein_coding
8	103366368	104185685	8	103839951	103851998	12048	-	ENSBTAG00000067251		protein_coding
8	103366368	104185685	8	103968196	103989086	20891	-	ENSBTAG00000018069	TNFSF15	protein_coding
8	103366368	104185685	8	104084879	104113971	29093	-	ENSBTAG00000025782	TNFSF8	protein_coding
8	103366368	104185685	8	103556445	103604450	48006	-	ENSBTAG00000017306	AKNA	protein_coding
8	103366368	104185685	8	103620922	103712372	91451	-	ENSBTAG00000010107	WHRN	protein_coding
8	103366368	104185685	8	103383664	103537042	153379	+	ENSBTAG00000019807	COL27A1	protein_coding
8	103366368	104185685	8	103550934	103554403	3470	+	ENSBTAG00000017294	ORM1	protein_coding
8	103366368	104185685	8	103358295	103374357	16063	+	ENSBTAG00000052610		lncRNA
8	103366368	104185685	8	103377516	103379442	1927	-	ENSBTAG00000062531		lncRNA
8	103366368	104185685	8	103826643	103828712	2070	+	ENSBTAG00000062969		lncRNA
8	103366368	104185685	8	103670539	103670662	124	-	ENSBTAG00000056456		snoRNA
8	103366368	104185685	8	103670538	103670671	134	-	ENSBTAG00000062546		snoRNA
8	103366368	104185685	8	103437381	103437493	113	+	ENSBTAG00000029902	MIR455	miRNA
8	94078634	95205174	8	94112873	94153724	40852	-	ENSBTAG00000050829		protein_coding
8	94078634	95205174	8	94232041	94232875	835	+	ENSBTAG00000056729		pseudogene
8	94078634	95205174	8	94324985	94325938	954	-	ENSBTAG00000069772		pseudogene
8	94078634	95205174	8	94527221	94583840	56620	-	ENSBTAG00000059029		protein_coding
8	94078634	95205174	8	94542061	94542922	862	+	ENSBTAG00000068938		pseudogene
8	94078634	95205174	8	94568742	94581973	13232	+	ENSBTAG00000006901	NIPSNAP3A	protein_coding
8	94078634	95205174	8	94602861	94719841	116981	-	ENSBTAG00000020661	ABCA1	protein_coding
8	94078634	95205174	8	95034654	95266177	231524	+	ENSBTAG00000007163	SLC44A1	protein_coding
8	94078634	95205174	8	94103682	94104623	942	+	ENSBTAG00000013445	OR13F1	protein_coding
8	94078634	95205174	8	94165513	94166469	957	-	ENSBTAG00000057009	OR13C2E	protein_coding
8	94078634	95205174	8	94215358	94216314	957	-	ENSBTAG00000061978	OR13C2D	protein_coding
8	94078634	95205174	8	94248419	94249366	948	-	ENSBTAG00000016173	OR13F1B	protein_coding
8	94078634	95205174	8	94262676	94263632	957	-	ENSBTAG00000061383	OR13C2	protein_coding
8	94078634	95205174	8	94282767	94283720	954	+	ENSBTAG00000000145	OR13D2	protein_coding
8	94078634	95205174	8	94311890	94312846	957	-	ENSBTAG00000055844	OR13C2C	protein_coding
8	94078634	95205174	8	94409188	94410123	936	+	ENSBTAG00000049256	OR13D2C	protein_coding
8	94078634	95205174	8	94432723	94433685	963	+	ENSBTAG00000063885	OR13C8	protein_coding
8	94078634	95205174	8	94759710	94791158	31449	-	ENSBTAG00000058499		lncRNA
8	94078634	95205174	8	94798341	94812589	14249	+	ENSBTAG00000062067		lncRNA
8	94078634	95205174	8	94976922	94980158	3237	-	ENSBTAG00000061730		lncRNA
8	94078634	95205174	8	94978044	95022513	44470	+	ENSBTAG00000061128		lncRNA
8	94078634	95205174	8	94965393	94974798	9406	-	ENSBTAG00000061291		lncRNA
6	69283831	70211678	6	69402213	69463110	60898	-	ENSBTAG00000059729		protein_coding
6	69283831	70211678	6	69523594	69596055	72462	-	ENSBTAG00000032660	CHIC2	protein_coding
6	69283831	70211678	6	69629306	69631402	2097	+	ENSBTAG00000045812	GSX2	protein_coding
6	69283831	70211678	6	69723778	69771549	47772	+	ENSBTAG00000007173	PDGFRA	protein_coding
6	69283831	70211678	6	70166692	70254044	87353	+	ENSBTAG00000002699	KIT	protein_coding
6	69283831	70211678	6	69692001	69722083	30083	-	ENSBTAG00000058666		lncRNA
6	69283831	70211678	6	69877227	69877333	107	-	ENSBTAG00000060229	U6	snRNA
6	69283831	70211678	6	69954510	69954616	107	+	ENSBTAG00000057059	U6	snRNA
21	35060169	35613940	21	35027776	35306047	278272	-	ENSBTAG00000021291	STXBP6	protein_coding
21	58457450	59106537	21	58530360	58579232	48873	-	ENSBTAG00000007109	ASB2	protein_coding
21	58457450	59106537	21	58604263	58617282	13020	+	ENSBTAG00000016112	CCDC197	protein_coding
21	58457450	59106537	21	58636677	58659061	22385	+	ENSBTAG00000014981	OTUB2	protein_coding
21	58457450	59106537	21	58661587	58680016	18430	-	ENSBTAG00000003423	DDX24	protein_coding
21	58457450	59106537	21	58716415	58727004	10590	+	ENSBTAG00000004272	ISG12(B)	protein_coding
21	58457450	59106537	21	58734975	58744443	9469	+	ENSBTAG00000003152	IFI27	protein_coding
21	58457450	59106537	21	58735546	58740656	5111	-	ENSBTAG00000063669		protein_coding
21	58457450	59106537	21	58523183	58525575	2393	+	ENSBTAG00000046590	FAM181A	protein_coding
21	58457450	59106537	21	58754141	58756337	2197	-	ENSBTAG00000003155	IFI27L2	protein_coding
21	58457450	59106537	21	58805195	58909278	104084	+	ENSBTAG00000049604	PPP4R4	protein_coding
21	58457450	59106537	21	58912813	58923282	10470	-	ENSBTAG00000009894	SERPINA10	protein_coding
21	58457450	59106537	21	58933894	59038498	104605	-	ENSBTAG00000039808	SERPINA6	protein_coding
21	58457450	59106537	21	58978657	59014347	35691	-	ENSBTAG00000052574		protein_coding
21	58457450	59106537	21	59075347	59087105	11759	-	ENSBTAG00000018843	SERPINA1	protein_coding
21	58457450	59106537	21	58791728	58804913	13186	-	ENSBTAG00000057447		lncRNA
21	58457450	59106537	21	58793350	58794600	1251	-	ENSBTAG00000069367		lncRNA
21	58457450	59106537	21	58797741	58804288	6548	-	ENSBTAG00000069494		lncRNA
21	58457450	59106537	21	58792608	58795994	3387	+	ENSBTAG00000059417		lncRNA
21	58457450	59106537	21	58679952	58694593	14642	+	ENSBTAG00000031834		protein_coding
28	8749119	9703912	28	9063353	9153290	89938	+	ENSBTAG00000044197	EDARADD	protein_coding
28	8749119	9703912	28	9161993	9190873	28881	+	ENSBTAG00000013544	LGALS8	protein_coding
28	8749119	9703912	28	9193305	9244384	51080	-	ENSBTAG00000044100	HEATR1	protein_coding
28	8749119	9703912	28	9324068	9403354	79287	+	ENSBTAG00000009696	ACTN2	protein_coding
28	8749119	9703912	28	9398336	9493231	94896	-	ENSBTAG00000063406		protein_coding
28	8749119	9703912	28	9398701	9501983	103283	+	ENSBTAG00000061018		protein_coding
28	8749119	9703912	28	9420794	9548000	127207	+	ENSBTAG00000012251	MTR	protein_coding
28	8749119	9703912	28	8687276	8784180	96905	-	ENSBTAG00000007244	NID1	protein_coding
28	8749119	9703912	28	9691435	10518660	827226	+	ENSBTAG00000022886	RYR2	protein_coding
28	8749119	9703912	28	8841688	8897642	55955	+	ENSBTAG00000000830	GPR137B	protein_coding
28	8749119	9703912	28	8900531	9000395	99865	-	ENSBTAG00000034633	ERO1B	protein_coding
28	8749119	9703912	28	9278844	9284095	5252	-	ENSBTAG00000063090		lncRNA
28	8749119	9703912	28	9578128	9582831	4704	-	ENSBTAG00000068871		lncRNA
28	8749119	9703912	28	9669044	9680452	11409	+	ENSBTAG00000066498		lncRNA
28	8749119	9703912	28	9362470	9362576	107	-	ENSBTAG00000059298	U6	snRNA
7	55928192	56837004	7	56267485	56905774	638290	-	ENSBTAG00000067764		protein_coding
7	55928192	56837004	7	56348194	56945966	597773	-	ENSBTAG00000056685		protein_coding
7	55928192	56837004	7	56639358	56945966	306609	-	ENSBTAG00000057923		protein_coding
7	55928192	56837004	7	56665674	56945430	279757	-	ENSBTAG00000056956		protein_coding
7	55928192	56837004	7	56191585	56191709	125	-	ENSBTAG00000060647	U6	snRNA
7	55928192	56837004	7	56060329	56060452	124	+	ENSBTAG00000044350		snoRNA
7	40783586	41958721	7	41621253	41622659	1407	-	ENSBTAG00000063969		pseudogene
7	40783586	41958721	7	41647141	41648086	946	+	ENSBTAG00000049073		pseudogene
7	40783586	41958721	7	41195373	41196128	756	+	ENSBTAG00000067766		pseudogene
7	40783586	41958721	7	41227920	41243021	15102	+	ENSBTAG00000007470	TRIM58	protein_coding
7	40783586	41958721	7	41253197	41255123	1927	+	ENSBTAG00000025293	OR2W3	protein_coding
7	40783586	41958721	7	40847849	40899297	51449	+	ENSBTAG00000062728	GCSAML	protein_coding
7	40783586	41958721	7	41681668	41682612	945	+	ENSBTAG00000040033	OR2AJ9	protein_coding
7	40783586	41958721	7	41773074	41774030	957	+	ENSBTAG00000051864	OR2L2B	protein_coding
7	40783586	41958721	7	41791167	41792105	939	+	ENSBTAG00000067939	OR2L2C	protein_coding
7	40783586	41958721	7	41810762	41811700	939	+	ENSBTAG00000061948	OR2L3C	protein_coding
7	40783586	41958721	7	41827752	41828687	936	-	ENSBTAG00000013691	OR2L13	protein_coding
7	40783586	41958721	7	41859337	41860266	930	+	ENSBTAG00000048025	OR2T22	protein_coding
7	40783586	41958721	7	41935430	41936365	936	-	ENSBTAG00000009497	OR2M16	protein_coding
7	40783586	41958721	7	41950264	41951214	951	+	ENSBTAG00000030722	OR2M4	protein_coding
7	40783586	41958721	7	40960150	40961073	924	+	ENSBTAG00000039804	OR9E2	protein_coding
7	40783586	41958721	7	40974802	40975749	948	+	ENSBTAG00000059861	OR5AE4	protein_coding
7	40783586	41958721	7	40999129	41000076	948	+	ENSBTAG00000064622	OR5AE3	protein_coding
7	40783586	41958721	7	41081476	41082402	927	+	ENSBTAG00000031412	OR6F1	protein_coding
7	40783586	41958721	7	41427905	41428834	930	+	ENSBTAG00000007557	OR2AK3	protein_coding
7	40783586	41958721	7	41451091	41452026	936	+	ENSBTAG00000053009	OR2T62	protein_coding
7	40783586	41958721	7	41472526	41473458	933	+	ENSBTAG00000046417	OR2T63	protein_coding
7	40783586	41958721	7	41506904	41507845	942	+	ENSBTAG00000052389	OR2T16	protein_coding
7	40783586	41958721	7	41529114	41530052	939	+	ENSBTAG00000050140	OR2T60	protein_coding
7	40783586	41958721	7	41125617	41126576	960	-	ENSBTAG00000001761	OR6AA1	protein_coding
7	40783586	41958721	7	41169945	41170913	969	+	ENSBTAG00000040109	OR6AN1	protein_coding
7	40783586	41958721	7	41214195	41215166	972	-	ENSBTAG00000017725	OR11L1	protein_coding
7	40783586	41958721	7	41552591	41553529	939	+	ENSBTAG00000064343	OR2L3	protein_coding
7	40783586	41958721	7	41097990	41098928	939	-	ENSBTAG00000045691	OR14P2	protein_coding
7	40783586	41958721	7	41584783	41585721	939	-	ENSBTAG00000051974	OR2L2	protein_coding
7	40783586	41958721	7	41291758	41292729	972	-	ENSBTAG00000039805	OR2AO1	protein_coding
7	40783586	41958721	7	41322387	41323319	933	+	ENSBTAG00000053872	OR2T54	protein_coding
7	40783586	41958721	7	41279734	41280696	963	+	ENSBTAG00000039797	OR2W3D	protein_coding
7	40783586	41958721	7	40786582	40787526	945	+	ENSBTAG00000048813	OR2W53	protein_coding
7	40783586	41958721	7	40813277	40814236	960	-	ENSBTAG00000048315	OR2C3	protein_coding
7	40783586	41958721	7	40826843	40827799	957	-	ENSBTAG00000048069	OR2C3B	protein_coding
7	40783586	41958721	7	40917488	40918417	930	+	ENSBTAG00000039484	OR2G27	protein_coding
7	40783586	41958721	7	40932455	40933408	954	+	ENSBTAG00000039930	OR2G28	protein_coding
7	40783586	41958721	7	40939127	40939579	453	+	ENSBTAG00000030735		protein_coding
7	40783586	41958721	7	40945599	40946543	945	+	ENSBTAG00000027911	OR2G3	protein_coding
5	9302435	10500596	5	10275399	10279253	3855	+	ENSBTAG00000014003	MYF6	protein_coding
5	9302435	10500596	5	10284434	10287669	3236	+	ENSBTAG00000026972	MYF5	protein_coding
5	9302435	10500596	5	10351190	10506559	155370	-	ENSBTAG00000011367	LIN7A	protein_coding
5	9302435	10500596	5	10256069	10259626	3558	+	ENSBTAG00000058919		lncRNA
5	9302435	10500596	5	10346214	10348470	2257	-	ENSBTAG00000063943		lncRNA
5	9302435	10500596	5	10261564	10271682	10119	+	ENSBTAG00000057766		lncRNA
5	9302435	10500596	5	9310401	9477561	167161	-	ENSBTAG00000014609	PPP1R12A	protein_coding
5	9302435	10500596	5	9754084	9928120	174037	+	ENSBTAG00000011336	OTOGL	protein_coding
5	9302435	10500596	5	10019454	10250997	231544	+	ENSBTAG00000026977	PTPRQ	protein_coding
5	9302435	10500596	5	9705031	9747952	42922	+	ENSBTAG00000058252		lncRNA
5	9302435	10500596	5	9943355	9948521	5167	-	ENSBTAG00000064445		lncRNA
5	9302435	10500596	5	9949021	9955827	6807	-	ENSBTAG00000062339		lncRNA
5	9302435	10500596	5	10229151	10229255	105	-	ENSBTAG00000042952	U6	snRNA
15	57675730	58418857	15	57704075	57706352	2278	+	ENSBTAG00000056510	FIBIN	protein_coding
15	57675730	58418857	15	57759137	57839010	79874	+	ENSBTAG00000014847	BBOX1	protein_coding
15	57675730	58418857	15	58009033	58088315	79283	-	ENSBTAG00000021346	CCDC34	protein_coding
15	57675730	58418857	15	58091974	58197586	105613	-	ENSBTAG00000002606	LGR4	protein_coding
15	57675730	58418857	15	58200265	58248220	47956	-	ENSBTAG00000001460	LIN7C	protein_coding
15	57675730	58418857	15	58311342	58317689	6348	-	ENSBTAG00000058958		protein_coding
15	57675730	58418857	15	58382614	58446731	64118	-	ENSBTAG00000008134	BDNF	protein_coding
15	57675730	58418857	15	57874256	57878190	3935	-	ENSBTAG00000066369		lncRNA
15	57675730	58418857	15	57892749	57899005	6257	-	ENSBTAG00000058828		lncRNA
15	57675730	58418857	15	57903175	57932983	29809	+	ENSBTAG00000065663		lncRNA
23	11550429	13086890	23	11728497	12057180	328684	+	ENSBTAG00000000527	ZFAND3	protein_coding
23	11550429	13086890	23	11781013	11911983	130971	+	ENSBTAG00000057938		protein_coding
23	11550429	13086890	23	12062269	12472769	410501	-	ENSBTAG00000000529	BTBD9	protein_coding
23	11550429	13086890	23	12412409	12414149	1741	+	ENSBTAG00000064868		protein_coding
23	11550429	13086890	23	12494154	12519916	25763	-	ENSBTAG00000012703	GLO1	protein_coding
23	11550429	13086890	23	12566464	12889016	322553	+	ENSBTAG00000014063	DNAH8	protein_coding
23	11550429	13086890	23	12910614	12947097	36484	+	ENSBTAG00000018224	GLP1R	protein_coding
23	11550429	13086890	23	12969790	12976488	6699	-	ENSBTAG00000001074	SAYSD1	protein_coding
23	11550429	13086890	23	12976082	13002631	26550	+	ENSBTAG00000068260		protein_coding
23	11550429	13086890	23	13060758	13101202	40445	-	ENSBTAG00000011112	KCNK5	protein_coding
23	11550429	13086890	23	11546127	11610700	64574	-	ENSBTAG00000005888	MDGA1	protein_coding
23	11550429	13086890	23	11646111	11648945	2835	-	ENSBTAG00000058917		lncRNA
23	11550429	13086890	23	11723877	11726600	2724	+	ENSBTAG00000061262		lncRNA
23	11550429	13086890	23	11725191	11728445	3255	-	ENSBTAG00000068978		lncRNA
23	11550429	13086890	23	12058295	12059730	1436	+	ENSBTAG00000058113		lncRNA
23	11550429	13086890	23	12474625	12479269	4645	+	ENSBTAG00000065019		lncRNA
23	11550429	13086890	23	12488046	12489552	1507	-	ENSBTAG00000063734		lncRNA
23	11550429	13086890	23	12949878	12951568	1691	-	ENSBTAG00000067085		lncRNA
23	11550429	13086890	23	12950367	12951618	1252	+	ENSBTAG00000069314		lncRNA
23	11550429	13086890	23	12962003	12963670	1668	-	ENSBTAG00000056191		lncRNA
23	11550429	13086890	23	13055399	13058280	2882	-	ENSBTAG00000057065		lncRNA
23	11550429	13086890	23	13056343	13060496	4154	+	ENSBTAG00000062698		lncRNA
25	22300037	23104738	25	22823013	22836833	13821	-	ENSBTAG00000011162	ZKSCAN2	protein_coding
25	22300037	23104738	25	22825866	22826863	998	+	ENSBTAG00000054328		protein_coding
25	22300037	23104738	25	22384428	22480026	95599	+	ENSBTAG00000017999	TNRC6A	protein_coding
25	22300037	23104738	25	22514215	22571278	57064	+	ENSBTAG00000003467	SLC5A11	protein_coding
25	22300037	23104738	25	22576611	22676744	100134	-	ENSBTAG00000020043	ARHGAP17	protein_coding
25	22300037	23104738	25	22576262	22577095	834	-	ENSBTAG00000058136		protein_coding
25	22300037	23104738	25	22697085	22766549	69465	+	ENSBTAG00000013169	LCMT1	protein_coding
25	22300037	23104738	25	22801602	22811948	10347	+	ENSBTAG00000020184	AQP8	protein_coding
25	22300037	23104738	25	22762650	22762868	219	-	ENSBTAG00000053230		protein_coding
25	22300037	23104738	25	22256625	22363943	107319	+	ENSBTAG00000068081		lncRNA
25	22300037	23104738	25	22318546	22325290	6745	-	ENSBTAG00000065161		lncRNA
25	22300037	23104738	25	22322902	22325632	2731	+	ENSBTAG00000062582		lncRNA
25	22300037	23104738	25	22695600	22696876	1277	-	ENSBTAG00000057125		lncRNA
25	22300037	23104738	25	22820309	22822412	2104	+	ENSBTAG00000057838		lncRNA
25	22300037	23104738	25	22922020	22974158	52139	+	ENSBTAG00000056565		lncRNA
25	22300037	23104738	25	22984909	22988355	3447	-	ENSBTAG00000067515		lncRNA
25	22300037	23104738	25	22837062	22914719	77658	+	ENSBTAG00000065272		lncRNA
9	43539013	44445325	9	43382778	43621548	238771	-	ENSBTAG00000017527	CRYBG1	protein_coding
9	43539013	44445325	9	43654967	43807642	152676	+	ENSBTAG00000005400	ATG5	protein_coding
9	43539013	44445325	9	43843910	43877120	33211	-	ENSBTAG00000000816	PRDM1	protein_coding
9	43539013	44445325	9	44160973	44161541	569	-	ENSBTAG00000018987		protein_coding
9	43539013	44445325	9	43820690	43822008	1319	+	ENSBTAG00000066143		lncRNA
9	43539013	44445325	9	44039965	44051376	11412	-	ENSBTAG00000056398		lncRNA
9	43539013	44445325	9	44048613	44092830	44218	+	ENSBTAG00000057639		lncRNA
27	9383429	10346575	27	9265269	9435290	170022	-	ENSBTAG00000066365		protein_coding
27	9383429	10346575	27	9493366	9615124	121759	-	ENSBTAG00000063882		lncRNA
27	9383429	10346575	27	10293869	10306309	12441	+	ENSBTAG00000057596		lncRNA
27	9383429	10346575	27	9951479	9951584	106	-	ENSBTAG00000043338	U6	snRNA
1	116725563	117854869	1	116653939	117017709	363771	-	ENSBTAG00000021703	MED12L	protein_coding
1	116725563	117854869	1	116694444	116747331	52888	+	ENSBTAG00000015837	P2RY12	protein_coding
1	116725563	117854869	1	116755546	116758851	3306	+	ENSBTAG00000056123	P2RY13	protein_coding
1	116725563	117854869	1	116781560	116798062	16503	+	ENSBTAG00000011192	GPR87	protein_coding
1	116725563	117854869	1	116813704	116880422	66719	+	ENSBTAG00000020990	P2RY14	protein_coding
1	116725563	117854869	1	116891720	116903298	11579	+	ENSBTAG00000009848	GPR171	protein_coding
1	116725563	117854869	1	117161151	117204819	43669	+	ENSBTAG00000011267	CLRN1	protein_coding
1	116725563	117854869	1	117227122	117269195	42074	+	ENSBTAG00000067824	MINDY4B	protein_coding
1	116725563	117854869	1	117361864	117380735	18872	+	ENSBTAG00000023445	SIAH2	protein_coding
1	116725563	117854869	1	117434619	117479150	44532	+	ENSBTAG00000001331	ERICH6	protein_coding
1	116725563	117854869	1	117496292	117509826	13535	-	ENSBTAG00000062880		protein_coding
1	116725563	117854869	1	117503997	117510598	6602	+	ENSBTAG00000062539		protein_coding
1	116725563	117854869	1	117507281	117537488	30208	-	ENSBTAG00000031435	SELENOT	protein_coding
1	116725563	117854869	1	117556217	117597974	41758	-	ENSBTAG00000009106	EIF2A	protein_coding
1	116725563	117854869	1	117598268	117600549	2282	+	ENSBTAG00000009104	SERP1	protein_coding
1	116725563	117854869	1	117672585	117718237	45653	-	ENSBTAG00000018402	TSC22D2	protein_coding
1	116725563	117854869	1	117780873	117782815	1943	+	ENSBTAG00000066671		protein_coding
1	116725563	117854869	1	117054273	117056619	2347	+	ENSBTAG00000066750		lncRNA
1	116725563	117854869	1	117605658	117609008	3351	+	ENSBTAG00000059524		lncRNA
1	116725563	117854869	1	117641539	117645091	3553	+	ENSBTAG00000068051		lncRNA
1	116725563	117854869	1	117666912	117670643	3732	-	ENSBTAG00000057054		lncRNA
1	116725563	117854869	1	117293039	117308280	15242	-	ENSBTAG00000061206		lncRNA
1	116725563	117854869	1	117589204	117589335	132	-	ENSBTAG00000042474		snoRNA

## Sheet: Sheet1
			Table S11b. Functional Analysis of Candidate genes annotated for the top 1% genomic window associated with SC450
query	significant	p_value	term_size	query_size	intersection_size	precision	recall	term_id	source	term_name	effective_domain_size	source_order	parents	evidence_codes	intersection	highlighted	gene_name
query_1	TRUE	1.5573e-24	797	146	46	0.315068	0.0577164	GO:0050906	GO:BP	detection of stimulus involved in sensory perception	18832	13783	GO:0007600, GO:0051606	IEA,IBA,IBA,IBA,IBA,IBA,IBA,IBA,IBA,IBA,IBA,IEA,IBA,IBA,IBA,IBA,IBA,IBA,IBA,IBA,IBA,IEA,IEA,IEA,IEA,IBA,IBA,IBA,IBA,IBA,IBA,IEA,IEA,IBA,IEA,IBA,IBA,IBA,IBA,IBA,IBA,IBA,IBA,IBA,IBA,IEA	ENSBTAG00000010107	TRUE	WHRN
query_1	TRUE	1.5573e-24	797	146	46	0.315068	0.0577164	GO:0050906	GO:BP	detection of stimulus involved in sensory perception	18832	13783	GO:0007600, GO:0051606	IEA,IBA,IBA,IBA,IBA,IBA,IBA,IBA,IBA,IBA,IBA,IEA,IBA,IBA,IBA,IBA,IBA,IBA,IBA,IBA,IBA,IEA,IEA,IEA,IEA,IBA,IBA,IBA,IBA,IBA,IBA,IEA,IEA,IBA,IEA,IBA,IBA,IBA,IBA,IBA,IBA,IBA,IBA,IBA,IBA,IEA	ENSBTAG00000050829	TRUE
query_1	TRUE	1.5573e-24	797	146	46	0.315068	0.0577164	GO:0050906	GO:BP	detection of stimulus involved in sensory perception	18832	13783	GO:0007600, GO:0051606	IEA,IBA,IBA,IBA,IBA,IBA,IBA,IBA,IBA,IBA,IBA,IEA,IBA,IBA,IBA,IBA,IBA,IBA,IBA,IBA,IBA,IEA,IEA,IEA,IEA,IBA,IBA,IBA,IBA,IBA,IBA,IEA,IEA,IBA,IEA,IBA,IBA,IBA,IBA,IBA,IBA,IBA,IBA,IBA,IBA,IEA	ENSBTAG00000013445	TRUE	OR13F1
query_1	TRUE	1.5573e-24	797	146	46	0.315068	0.0577164	GO:0050906	GO:BP	detection of stimulus involved in sensory perception	18832	13783	GO:0007600, GO:0051606	IEA,IBA,IBA,IBA,IBA,IBA,IBA,IBA,IBA,IBA,IBA,IEA,IBA,IBA,IBA,IBA,IBA,IBA,IBA,IBA,IBA,IEA,IEA,IEA,IEA,IBA,IBA,IBA,IBA,IBA,IBA,IEA,IEA,IBA,IEA,IBA,IBA,IBA,IBA,IBA,IBA,IBA,IBA,IBA,IBA,IEA	ENSBTAG00000057009	TRUE	OR13C2E
query_1	TRUE	1.5573e-24	797	146	46	0.315068	0.0577164	GO:0050906	GO:BP	detection of stimulus involved in sensory perception	18832	13783	GO:0007600, GO:0051606	IEA,IBA,IBA,IBA,IBA,IBA,IBA,IBA,IBA,IBA,IBA,IEA,IBA,IBA,IBA,IBA,IBA,IBA,IBA,IBA,IBA,IEA,IEA,IEA,IEA,IBA,IBA,IBA,IBA,IBA,IBA,IEA,IEA,IBA,IEA,IBA,IBA,IBA,IBA,IBA,IBA,IBA,IBA,IBA,IBA,IEA	ENSBTAG00000061978	TRUE	OR13C2D
query_1	TRUE	1.5573e-24	797	146	46	0.315068	0.0577164	GO:0050906	GO:BP	detection of stimulus involved in sensory perception	18832	13783	GO:0007600, GO:0051606	IEA,IBA,IBA,IBA,IBA,IBA,IBA,IBA,IBA,IBA,IBA,IEA,IBA,IBA,IBA,IBA,IBA,IBA,IBA,IBA,IBA,IEA,IEA,IEA,IEA,IBA,IBA,IBA,IBA,IBA,IBA,IEA,IEA,IBA,IEA,IBA,IBA,IBA,IBA,IBA,IBA,IBA,IBA,IBA,IBA,IEA	ENSBTAG00000016173	TRUE	OR13F1B
query_1	TRUE	1.5573e-24	797	146	46	0.315068	0.0577164	GO:0050906	GO:BP	detection of stimulus involved in sensory perception	18832	13783	GO:0007600, GO:0051606	IEA,IBA,IBA,IBA,IBA,IBA,IBA,IBA,IBA,IBA,IBA,IEA,IBA,IBA,IBA,IBA,IBA,IBA,IBA,IBA,IBA,IEA,IEA,IEA,IEA,IBA,IBA,IBA,IBA,IBA,IBA,IEA,IEA,IBA,IEA,IBA,IBA,IBA,IBA,IBA,IBA,IBA,IBA,IBA,IBA,IEA	ENSBTAG00000061383	TRUE	OR13C2
query_1	TRUE	1.5573e-24	797	146	46	0.315068	0.0577164	GO:0050906	GO:BP	detection of stimulus involved in sensory perception	18832	13783	GO:0007600, GO:0051606	IEA,IBA,IBA,IBA,IBA,IBA,IBA,IBA,IBA,IBA,IBA,IEA,IBA,IBA,IBA,IBA,IBA,IBA,IBA,IBA,IBA,IEA,IEA,IEA,IEA,IBA,IBA,IBA,IBA,IBA,IBA,IEA,IEA,IBA,IEA,IBA,IBA,IBA,IBA,IBA,IBA,IBA,IBA,IBA,IBA,IEA	ENSBTAG00000000145	TRUE	OR13D2
query_1	TRUE	1.5573e-24	797	146	46	0.315068	0.0577164	GO:0050906	GO:BP	detection of stimulus involved in sensory perception	18832	13783	GO:0007600, GO:0051606	IEA,IBA,IBA,IBA,IBA,IBA,IBA,IBA,IBA,IBA,IBA,IEA,IBA,IBA,IBA,IBA,IBA,IBA,IBA,IBA,IBA,IEA,IEA,IEA,IEA,IBA,IBA,IBA,IBA,IBA,IBA,IEA,IEA,IBA,IEA,IBA,IBA,IBA,IBA,IBA,IBA,IBA,IBA,IBA,IBA,IEA	ENSBTAG00000055844	TRUE	OR13C2C
query_1	TRUE	1.5573e-24	797	146	46	0.315068	0.0577164	GO:0050906	GO:BP	detection of stimulus involved in sensory perception	18832	13783	GO:0007600, GO:0051606	IEA,IBA,IBA,IBA,IBA,IBA,IBA,IBA,IBA,IBA,IBA,IEA,IBA,IBA,IBA,IBA,IBA,IBA,IBA,IBA,IBA,IEA,IEA,IEA,IEA,IBA,IBA,IBA,IBA,IBA,IBA,IEA,IEA,IBA,IEA,IBA,IBA,IBA,IBA,IBA,IBA,IBA,IBA,IBA,IBA,IEA	ENSBTAG00000049256	TRUE	OR13D2C
query_1	TRUE	1.5573e-24	797	146	46	0.315068	0.0577164	GO:0050906	GO:BP	detection of stimulus involved in sensory perception	18832	13783	GO:0007600, GO:0051606	IEA,IBA,IBA,IBA,IBA,IBA,IBA,IBA,IBA,IBA,IBA,IEA,IBA,IBA,IBA,IBA,IBA,IBA,IBA,IBA,IBA,IEA,IEA,IEA,IEA,IBA,IBA,IBA,IBA,IBA,IBA,IEA,IEA,IBA,IEA,IBA,IBA,IBA,IBA,IBA,IBA,IBA,IBA,IBA,IBA,IEA	ENSBTAG00000063885	TRUE	OR13C8
query_1	TRUE	1.5573e-24	797	146	46	0.315068	0.0577164	GO:0050906	GO:BP	detection of stimulus involved in sensory perception	18832	13783	GO:0007600, GO:0051606	IEA,IBA,IBA,IBA,IBA,IBA,IBA,IBA,IBA,IBA,IBA,IEA,IBA,IBA,IBA,IBA,IBA,IBA,IBA,IBA,IBA,IEA,IEA,IEA,IEA,IBA,IBA,IBA,IBA,IBA,IBA,IEA,IEA,IBA,IEA,IBA,IBA,IBA,IBA,IBA,IBA,IBA,IBA,IBA,IBA,IEA	ENSBTAG00000002699	TRUE	KIT
query_1	TRUE	1.5573e-24	797	146	46	0.315068	0.0577164	GO:0050906	GO:BP	detection of stimulus involved in sensory perception	18832	13783	GO:0007600, GO:0051606	IEA,IBA,IBA,IBA,IBA,IBA,IBA,IBA,IBA,IBA,IBA,IEA,IBA,IBA,IBA,IBA,IBA,IBA,IBA,IBA,IBA,IEA,IEA,IEA,IEA,IBA,IBA,IBA,IBA,IBA,IBA,IEA,IEA,IBA,IEA,IBA,IBA,IBA,IBA,IBA,IBA,IBA,IBA,IBA,IBA,IEA	ENSBTAG00000025293	TRUE	OR2W3
query_1	TRUE	1.5573e-24	797	146	46	0.315068	0.0577164	GO:0050906	GO:BP	detection of stimulus involved in sensory perception	18832	13783	GO:0007600, GO:0051606	IEA,IBA,IBA,IBA,IBA,IBA,IBA,IBA,IBA,IBA,IBA,IEA,IBA,IBA,IBA,IBA,IBA,IBA,IBA,IBA,IBA,IEA,IEA,IEA,IEA,IBA,IBA,IBA,IBA,IBA,IBA,IEA,IEA,IBA,IEA,IBA,IBA,IBA,IBA,IBA,IBA,IBA,IBA,IBA,IBA,IEA	ENSBTAG00000040033	TRUE	OR2AJ9
query_1	TRUE	1.5573e-24	797	146	46	0.315068	0.0577164	GO:0050906	GO:BP	detection of stimulus involved in sensory perception	18832	13783	GO:0007600, GO:0051606	IEA,IBA,IBA,IBA,IBA,IBA,IBA,IBA,IBA,IBA,IBA,IEA,IBA,IBA,IBA,IBA,IBA,IBA,IBA,IBA,IBA,IEA,IEA,IEA,IEA,IBA,IBA,IBA,IBA,IBA,IBA,IEA,IEA,IBA,IEA,IBA,IBA,IBA,IBA,IBA,IBA,IBA,IBA,IBA,IBA,IEA	ENSBTAG00000051864	TRUE	OR2L2B
query_1	TRUE	1.5573e-24	797	146	46	0.315068	0.0577164	GO:0050906	GO:BP	detection of stimulus involved in sensory perception	18832	13783	GO:0007600, GO:0051606	IEA,IBA,IBA,IBA,IBA,IBA,IBA,IBA,IBA,IBA,IBA,IEA,IBA,IBA,IBA,IBA,IBA,IBA,IBA,IBA,IBA,IEA,IEA,IEA,IEA,IBA,IBA,IBA,IBA,IBA,IBA,IEA,IEA,IBA,IEA,IBA,IBA,IBA,IBA,IBA,IBA,IBA,IBA,IBA,IBA,IEA	ENSBTAG00000067939	TRUE	OR2L2C
query_1	TRUE	1.5573e-24	797	146	46	0.315068	0.0577164	GO:0050906	GO:BP	detection of stimulus involved in sensory perception	18832	13783	GO:0007600, GO:0051606	IEA,IBA,IBA,IBA,IBA,IBA,IBA,IBA,IBA,IBA,IBA,IEA,IBA,IBA,IBA,IBA,IBA,IBA,IBA,IBA,IBA,IEA,IEA,IEA,IEA,IBA,IBA,IBA,IBA,IBA,IBA,IEA,IEA,IBA,IEA,IBA,IBA,IBA,IBA,IBA,IBA,IBA,IBA,IBA,IBA,IEA	ENSBTAG00000061948	TRUE	OR2L3C
query_1	TRUE	1.5573e-24	797	146	46	0.315068	0.0577164	GO:0050906	GO:BP	detection of stimulus involved in sensory perception	18832	13783	GO:0007600, GO:0051606	IEA,IBA,IBA,IBA,IBA,IBA,IBA,IBA,IBA,IBA,IBA,IEA,IBA,IBA,IBA,IBA,IBA,IBA,IBA,IBA,IBA,IEA,IEA,IEA,IEA,IBA,IBA,IBA,IBA,IBA,IBA,IEA,IEA,IBA,IEA,IBA,IBA,IBA,IBA,IBA,IBA,IBA,IBA,IBA,IBA,IEA	ENSBTAG00000013691	TRUE	OR2L13
query_1	TRUE	1.5573e-24	797	146	46	0.315068	0.0577164	GO:0050906	GO:BP	detection of stimulus involved in sensory perception	18832	13783	GO:0007600, GO:0051606	IEA,IBA,IBA,IBA,IBA,IBA,IBA,IBA,IBA,IBA,IBA,IEA,IBA,IBA,IBA,IBA,IBA,IBA,IBA,IBA,IBA,IEA,IEA,IEA,IEA,IBA,IBA,IBA,IBA,IBA,IBA,IEA,IEA,IBA,IEA,IBA,IBA,IBA,IBA,IBA,IBA,IBA,IBA,IBA,IBA,IEA	ENSBTAG00000048025	TRUE	OR2T22
query_1	TRUE	1.5573e-24	797	146	46	0.315068	0.0577164	GO:0050906	GO:BP	detection of stimulus involved in sensory perception	18832	13783	GO:0007600, GO:0051606	IEA,IBA,IBA,IBA,IBA,IBA,IBA,IBA,IBA,IBA,IBA,IEA,IBA,IBA,IBA,IBA,IBA,IBA,IBA,IBA,IBA,IEA,IEA,IEA,IEA,IBA,IBA,IBA,IBA,IBA,IBA,IEA,IEA,IBA,IEA,IBA,IBA,IBA,IBA,IBA,IBA,IBA,IBA,IBA,IBA,IEA	ENSBTAG00000009497	TRUE	OR2M16
query_1	TRUE	1.5573e-24	797	146	46	0.315068	0.0577164	GO:0050906	GO:BP	detection of stimulus involved in sensory perception	18832	13783	GO:0007600, GO:0051606	IEA,IBA,IBA,IBA,IBA,IBA,IBA,IBA,IBA,IBA,IBA,IEA,IBA,IBA,IBA,IBA,IBA,IBA,IBA,IBA,IBA,IEA,IEA,IEA,IEA,IBA,IBA,IBA,IBA,IBA,IBA,IEA,IEA,IBA,IEA,IBA,IBA,IBA,IBA,IBA,IBA,IBA,IBA,IBA,IBA,IEA	ENSBTAG00000030722	TRUE	OR2M4
query_1	TRUE	1.5573e-24	797	146	46	0.315068	0.0577164	GO:0050906	GO:BP	detection of stimulus involved in sensory perception	18832	13783	GO:0007600, GO:0051606	IEA,IBA,IBA,IBA,IBA,IBA,IBA,IBA,IBA,IBA,IBA,IEA,IBA,IBA,IBA,IBA,IBA,IBA,IBA,IBA,IBA,IEA,IEA,IEA,IEA,IBA,IBA,IBA,IBA,IBA,IBA,IEA,IEA,IBA,IEA,IBA,IBA,IBA,IBA,IBA,IBA,IBA,IBA,IBA,IBA,IEA	ENSBTAG00000039804	TRUE	OR9E2
query_1	TRUE	1.5573e-24	797	146	46	0.315068	0.0577164	GO:0050906	GO:BP	detection of stimulus involved in sensory perception	18832	13783	GO:0007600, GO:0051606	IEA,IBA,IBA,IBA,IBA,IBA,IBA,IBA,IBA,IBA,IBA,IEA,IBA,IBA,IBA,IBA,IBA,IBA,IBA,IBA,IBA,IEA,IEA,IEA,IEA,IBA,IBA,IBA,IBA,IBA,IBA,IEA,IEA,IBA,IEA,IBA,IBA,IBA,IBA,IBA,IBA,IBA,IBA,IBA,IBA,IEA	ENSBTAG00000059861	TRUE	OR5AE4
query_1	TRUE	1.5573e-24	797	146	46	0.315068	0.0577164	GO:0050906	GO:BP	detection of stimulus involved in sensory perception	18832	13783	GO:0007600, GO:0051606	IEA,IBA,IBA,IBA,IBA,IBA,IBA,IBA,IBA,IBA,IBA,IEA,IBA,IBA,IBA,IBA,IBA,IBA,IBA,IBA,IBA,IEA,IEA,IEA,IEA,IBA,IBA,IBA,IBA,IBA,IBA,IEA,IEA,IBA,IEA,IBA,IBA,IBA,IBA,IBA,IBA,IBA,IBA,IBA,IBA,IEA	ENSBTAG00000064622	TRUE	OR5AE3
query_1	TRUE	1.5573e-24	797	146	46	0.315068	0.0577164	GO:0050906	GO:BP	detection of stimulus involved in sensory perception	18832	13783	GO:0007600, GO:0051606	IEA,IBA,IBA,IBA,IBA,IBA,IBA,IBA,IBA,IBA,IBA,IEA,IBA,IBA,IBA,IBA,IBA,IBA,IBA,IBA,IBA,IEA,IEA,IEA,IEA,IBA,IBA,IBA,IBA,IBA,IBA,IEA,IEA,IBA,IEA,IBA,IBA,IBA,IBA,IBA,IBA,IBA,IBA,IBA,IBA,IEA	ENSBTAG00000031412	TRUE	OR6F1
query_1	TRUE	1.5573e-24	797	146	46	0.315068	0.0577164	GO:0050906	GO:BP	detection of stimulus involved in sensory perception	18832	13783	GO:0007600, GO:0051606	IEA,IBA,IBA,IBA,IBA,IBA,IBA,IBA,IBA,IBA,IBA,IEA,IBA,IBA,IBA,IBA,IBA,IBA,IBA,IBA,IBA,IEA,IEA,IEA,IEA,IBA,IBA,IBA,IBA,IBA,IBA,IEA,IEA,IBA,IEA,IBA,IBA,IBA,IBA,IBA,IBA,IBA,IBA,IBA,IBA,IEA	ENSBTAG00000007557	TRUE	OR2AK3
query_1	TRUE	1.5573e-24	797	146	46	0.315068	0.0577164	GO:0050906	GO:BP	detection of stimulus involved in sensory perception	18832	13783	GO:0007600, GO:0051606	IEA,IBA,IBA,IBA,IBA,IBA,IBA,IBA,IBA,IBA,IBA,IEA,IBA,IBA,IBA,IBA,IBA,IBA,IBA,IBA,IBA,IEA,IEA,IEA,IEA,IBA,IBA,IBA,IBA,IBA,IBA,IEA,IEA,IBA,IEA,IBA,IBA,IBA,IBA,IBA,IBA,IBA,IBA,IBA,IBA,IEA	ENSBTAG00000053009	TRUE	OR2T62
query_1	TRUE	1.5573e-24	797	146	46	0.315068	0.0577164	GO:0050906	GO:BP	detection of stimulus involved in sensory perception	18832	13783	GO:0007600, GO:0051606	IEA,IBA,IBA,IBA,IBA,IBA,IBA,IBA,IBA,IBA,IBA,IEA,IBA,IBA,IBA,IBA,IBA,IBA,IBA,IBA,IBA,IEA,IEA,IEA,IEA,IBA,IBA,IBA,IBA,IBA,IBA,IEA,IEA,IBA,IEA,IBA,IBA,IBA,IBA,IBA,IBA,IBA,IBA,IBA,IBA,IEA	ENSBTAG00000046417	TRUE	OR2T63
query_1	TRUE	1.5573e-24	797	146	46	0.315068	0.0577164	GO:0050906	GO:BP	detection of stimulus involved in sensory perception	18832	13783	GO:0007600, GO:0051606	IEA,IBA,IBA,IBA,IBA,IBA,IBA,IBA,IBA,IBA,IBA,IEA,IBA,IBA,IBA,IBA,IBA,IBA,IBA,IBA,IBA,IEA,IEA,IEA,IEA,IBA,IBA,IBA,IBA,IBA,IBA,IEA,IEA,IBA,IEA,IBA,IBA,IBA,IBA,IBA,IBA,IBA,IBA,IBA,IBA,IEA	ENSBTAG00000052389	TRUE	OR2T16
query_1	TRUE	1.5573e-24	797	146	46	0.315068	0.0577164	GO:0050906	GO:BP	detection of stimulus involved in sensory perception	18832	13783	GO:0007600, GO:0051606	IEA,IBA,IBA,IBA,IBA,IBA,IBA,IBA,IBA,IBA,IBA,IEA,IBA,IBA,IBA,IBA,IBA,IBA,IBA,IBA,IBA,IEA,IEA,IEA,IEA,IBA,IBA,IBA,IBA,IBA,IBA,IEA,IEA,IBA,IEA,IBA,IBA,IBA,IBA,IBA,IBA,IBA,IBA,IBA,IBA,IEA	ENSBTAG00000050140	TRUE	OR2T60
query_1	TRUE	1.5573e-24	797	146	46	0.315068	0.0577164	GO:0050906	GO:BP	detection of stimulus involved in sensory perception	18832	13783	GO:0007600, GO:0051606	IEA,IBA,IBA,IBA,IBA,IBA,IBA,IBA,IBA,IBA,IBA,IEA,IBA,IBA,IBA,IBA,IBA,IBA,IBA,IBA,IBA,IEA,IEA,IEA,IEA,IBA,IBA,IBA,IBA,IBA,IBA,IEA,IEA,IBA,IEA,IBA,IBA,IBA,IBA,IBA,IBA,IBA,IBA,IBA,IBA,IEA	ENSBTAG00000001761	TRUE	OR6AA1
query_1	TRUE	1.5573e-24	797	146	46	0.315068	0.0577164	GO:0050906	GO:BP	detection of stimulus involved in sensory perception	18832	13783	GO:0007600, GO:0051606	IEA,IBA,IBA,IBA,IBA,IBA,IBA,IBA,IBA,IBA,IBA,IEA,IBA,IBA,IBA,IBA,IBA,IBA,IBA,IBA,IBA,IEA,IEA,IEA,IEA,IBA,IBA,IBA,IBA,IBA,IBA,IEA,IEA,IBA,IEA,IBA,IBA,IBA,IBA,IBA,IBA,IBA,IBA,IBA,IBA,IEA	ENSBTAG00000040109	TRUE	OR6AN1
query_1	TRUE	1.5573e-24	797	146	46	0.315068	0.0577164	GO:0050906	GO:BP	detection of stimulus involved in sensory perception	18832	13783	GO:0007600, GO:0051606	IEA,IBA,IBA,IBA,IBA,IBA,IBA,IBA,IBA,IBA,IBA,IEA,IBA,IBA,IBA,IBA,IBA,IBA,IBA,IBA,IBA,IEA,IEA,IEA,IEA,IBA,IBA,IBA,IBA,IBA,IBA,IEA,IEA,IBA,IEA,IBA,IBA,IBA,IBA,IBA,IBA,IBA,IBA,IBA,IBA,IEA	ENSBTAG00000017725	TRUE	OR11L1
query_1	TRUE	1.5573e-24	797	146	46	0.315068	0.0577164	GO:0050906	GO:BP	detection of stimulus involved in sensory perception	18832	13783	GO:0007600, GO:0051606	IEA,IBA,IBA,IBA,IBA,IBA,IBA,IBA,IBA,IBA,IBA,IEA,IBA,IBA,IBA,IBA,IBA,IBA,IBA,IBA,IBA,IEA,IEA,IEA,IEA,IBA,IBA,IBA,IBA,IBA,IBA,IEA,IEA,IBA,IEA,IBA,IBA,IBA,IBA,IBA,IBA,IBA,IBA,IBA,IBA,IEA	ENSBTAG00000064343	TRUE	OR2L3
query_1	TRUE	1.5573e-24	797	146	46	0.315068	0.0577164	GO:0050906	GO:BP	detection of stimulus involved in sensory perception	18832	13783	GO:0007600, GO:0051606	IEA,IBA,IBA,IBA,IBA,IBA,IBA,IBA,IBA,IBA,IBA,IEA,IBA,IBA,IBA,IBA,IBA,IBA,IBA,IBA,IBA,IEA,IEA,IEA,IEA,IBA,IBA,IBA,IBA,IBA,IBA,IEA,IEA,IBA,IEA,IBA,IBA,IBA,IBA,IBA,IBA,IBA,IBA,IBA,IBA,IEA	ENSBTAG00000045691	TRUE	OR14P2
query_1	TRUE	1.5573e-24	797	146	46	0.315068	0.0577164	GO:0050906	GO:BP	detection of stimulus involved in sensory perception	18832	13783	GO:0007600, GO:0051606	IEA,IBA,IBA,IBA,IBA,IBA,IBA,IBA,IBA,IBA,IBA,IEA,IBA,IBA,IBA,IBA,IBA,IBA,IBA,IBA,IBA,IEA,IEA,IEA,IEA,IBA,IBA,IBA,IBA,IBA,IBA,IEA,IEA,IBA,IEA,IBA,IBA,IBA,IBA,IBA,IBA,IBA,IBA,IBA,IBA,IEA	ENSBTAG00000051974	TRUE	OR2L2
query_1	TRUE	1.5573e-24	797	146	46	0.315068	0.0577164	GO:0050906	GO:BP	detection of stimulus involved in sensory perception	18832	13783	GO:0007600, GO:0051606	IEA,IBA,IBA,IBA,IBA,IBA,IBA,IBA,IBA,IBA,IBA,IEA,IBA,IBA,IBA,IBA,IBA,IBA,IBA,IBA,IBA,IEA,IEA,IEA,IEA,IBA,IBA,IBA,IBA,IBA,IBA,IEA,IEA,IBA,IEA,IBA,IBA,IBA,IBA,IBA,IBA,IBA,IBA,IBA,IBA,IEA	ENSBTAG00000039805	TRUE	OR2AO1
query_1	TRUE	1.5573e-24	797	146	46	0.315068	0.0577164	GO:0050906	GO:BP	detection of stimulus involved in sensory perception	18832	13783	GO:0007600, GO:0051606	IEA,IBA,IBA,IBA,IBA,IBA,IBA,IBA,IBA,IBA,IBA,IEA,IBA,IBA,IBA,IBA,IBA,IBA,IBA,IBA,IBA,IEA,IEA,IEA,IEA,IBA,IBA,IBA,IBA,IBA,IBA,IEA,IEA,IBA,IEA,IBA,IBA,IBA,IBA,IBA,IBA,IBA,IBA,IBA,IBA,IEA	ENSBTAG00000053872	TRUE	OR2T54
query_1	TRUE	1.5573e-24	797	146	46	0.315068	0.0577164	GO:0050906	GO:BP	detection of stimulus involved in sensory perception	18832	13783	GO:0007600, GO:0051606	IEA,IBA,IBA,IBA,IBA,IBA,IBA,IBA,IBA,IBA,IBA,IEA,IBA,IBA,IBA,IBA,IBA,IBA,IBA,IBA,IBA,IEA,IEA,IEA,IEA,IBA,IBA,IBA,IBA,IBA,IBA,IEA,IEA,IBA,IEA,IBA,IBA,IBA,IBA,IBA,IBA,IBA,IBA,IBA,IBA,IEA	ENSBTAG00000039797	TRUE	OR2W3D
query_1	TRUE	1.5573e-24	797	146	46	0.315068	0.0577164	GO:0050906	GO:BP	detection of stimulus involved in sensory perception	18832	13783	GO:0007600, GO:0051606	IEA,IBA,IBA,IBA,IBA,IBA,IBA,IBA,IBA,IBA,IBA,IEA,IBA,IBA,IBA,IBA,IBA,IBA,IBA,IBA,IBA,IEA,IEA,IEA,IEA,IBA,IBA,IBA,IBA,IBA,IBA,IEA,IEA,IBA,IEA,IBA,IBA,IBA,IBA,IBA,IBA,IBA,IBA,IBA,IBA,IEA	ENSBTAG00000048813	TRUE	OR2W53
query_1	TRUE	1.5573e-24	797	146	46	0.315068	0.0577164	GO:0050906	GO:BP	detection of stimulus involved in sensory perception	18832	13783	GO:0007600, GO:0051606	IEA,IBA,IBA,IBA,IBA,IBA,IBA,IBA,IBA,IBA,IBA,IEA,IBA,IBA,IBA,IBA,IBA,IBA,IBA,IBA,IBA,IEA,IEA,IEA,IEA,IBA,IBA,IBA,IBA,IBA,IBA,IEA,IEA,IBA,IEA,IBA,IBA,IBA,IBA,IBA,IBA,IBA,IBA,IBA,IBA,IEA	ENSBTAG00000048315	TRUE	OR2C3
query_1	TRUE	1.5573e-24	797	146	46	0.315068	0.0577164	GO:0050906	GO:BP	detection of stimulus involved in sensory perception	18832	13783	GO:0007600, GO:0051606	IEA,IBA,IBA,IBA,IBA,IBA,IBA,IBA,IBA,IBA,IBA,IEA,IBA,IBA,IBA,IBA,IBA,IBA,IBA,IBA,IBA,IEA,IEA,IEA,IEA,IBA,IBA,IBA,IBA,IBA,IBA,IEA,IEA,IBA,IEA,IBA,IBA,IBA,IBA,IBA,IBA,IBA,IBA,IBA,IBA,IEA	ENSBTAG00000048069	TRUE	OR2C3B
query_1	TRUE	1.5573e-24	797	146	46	0.315068	0.0577164	GO:0050906	GO:BP	detection of stimulus involved in sensory perception	18832	13783	GO:0007600, GO:0051606	IEA,IBA,IBA,IBA,IBA,IBA,IBA,IBA,IBA,IBA,IBA,IEA,IBA,IBA,IBA,IBA,IBA,IBA,IBA,IBA,IBA,IEA,IEA,IEA,IEA,IBA,IBA,IBA,IBA,IBA,IBA,IEA,IEA,IBA,IEA,IBA,IBA,IBA,IBA,IBA,IBA,IBA,IBA,IBA,IBA,IEA	ENSBTAG00000039484	TRUE	OR2G27
query_1	TRUE	1.5573e-24	797	146	46	0.315068	0.0577164	GO:0050906	GO:BP	detection of stimulus involved in sensory perception	18832	13783	GO:0007600, GO:0051606	IEA,IBA,IBA,IBA,IBA,IBA,IBA,IBA,IBA,IBA,IBA,IEA,IBA,IBA,IBA,IBA,IBA,IBA,IBA,IBA,IBA,IEA,IEA,IEA,IEA,IBA,IBA,IBA,IBA,IBA,IBA,IEA,IEA,IBA,IEA,IBA,IBA,IBA,IBA,IBA,IBA,IBA,IBA,IBA,IBA,IEA	ENSBTAG00000039930	TRUE	OR2G28
query_1	TRUE	1.5573e-24	797	146	46	0.315068	0.0577164	GO:0050906	GO:BP	detection of stimulus involved in sensory perception	18832	13783	GO:0007600, GO:0051606	IEA,IBA,IBA,IBA,IBA,IBA,IBA,IBA,IBA,IBA,IBA,IEA,IBA,IBA,IBA,IBA,IBA,IBA,IBA,IBA,IBA,IEA,IEA,IEA,IEA,IBA,IBA,IBA,IBA,IBA,IBA,IEA,IEA,IBA,IEA,IBA,IBA,IBA,IBA,IBA,IBA,IBA,IBA,IBA,IBA,IEA	ENSBTAG00000027911	TRUE	OR2G3
query_1	TRUE	1.5573e-24	797	146	46	0.315068	0.0577164	GO:0050906	GO:BP	detection of stimulus involved in sensory perception	18832	13783	GO:0007600, GO:0051606	IEA,IBA,IBA,IBA,IBA,IBA,IBA,IBA,IBA,IBA,IBA,IEA,IBA,IBA,IBA,IBA,IBA,IBA,IBA,IBA,IBA,IEA,IEA,IEA,IEA,IBA,IBA,IBA,IBA,IBA,IBA,IEA,IEA,IBA,IEA,IBA,IBA,IBA,IBA,IBA,IBA,IBA,IBA,IBA,IBA,IEA	ENSBTAG00000026977	TRUE	PTPRQ
query_1	TRUE	3.57108e-24	872	146	47	0.321918	0.0538991	GO:0051606	GO:BP	detection of stimulus	18832	14277	GO:0050896	IEA,IBA,IBA,IBA,IBA,IBA,IBA,IBA,IBA,IBA,IBA,IEA,IEA,IBA,IBA,IBA,IBA,IBA,IBA,IBA,IBA,IBA,IEA,IEA,IEA,IEA,IBA,IBA,IBA,IBA,IBA,IBA,IEA,IEA,IBA,IEA,IBA,IBA,IBA,IBA,IBA,IBA,IBA,IBA,IBA,IBA,IEA	ENSBTAG00000010107	FALSE	WHRN
query_1	TRUE	3.57108e-24	872	146	47	0.321918	0.0538991	GO:0051606	GO:BP	detection of stimulus	18832	14277	GO:0050896	IEA,IBA,IBA,IBA,IBA,IBA,IBA,IBA,IBA,IBA,IBA,IEA,IEA,IBA,IBA,IBA,IBA,IBA,IBA,IBA,IBA,IBA,IEA,IEA,IEA,IEA,IBA,IBA,IBA,IBA,IBA,IBA,IEA,IEA,IBA,IEA,IBA,IBA,IBA,IBA,IBA,IBA,IBA,IBA,IBA,IBA,IEA	ENSBTAG00000050829	FALSE
query_1	TRUE	3.57108e-24	872	146	47	0.321918	0.0538991	GO:0051606	GO:BP	detection of stimulus	18832	14277	GO:0050896	IEA,IBA,IBA,IBA,IBA,IBA,IBA,IBA,IBA,IBA,IBA,IEA,IEA,IBA,IBA,IBA,IBA,IBA,IBA,IBA,IBA,IBA,IEA,IEA,IEA,IEA,IBA,IBA,IBA,IBA,IBA,IBA,IEA,IEA,IBA,IEA,IBA,IBA,IBA,IBA,IBA,IBA,IBA,IBA,IBA,IBA,IEA	ENSBTAG00000013445	FALSE	OR13F1
query_1	TRUE	3.57108e-24	872	146	47	0.321918	0.0538991	GO:0051606	GO:BP	detection of stimulus	18832	14277	GO:0050896	IEA,IBA,IBA,IBA,IBA,IBA,IBA,IBA,IBA,IBA,IBA,IEA,IEA,IBA,IBA,IBA,IBA,IBA,IBA,IBA,IBA,IBA,IEA,IEA,IEA,IEA,IBA,IBA,IBA,IBA,IBA,IBA,IEA,IEA,IBA,IEA,IBA,IBA,IBA,IBA,IBA,IBA,IBA,IBA,IBA,IBA,IEA	ENSBTAG00000057009	FALSE	OR13C2E
query_1	TRUE	3.57108e-24	872	146	47	0.321918	0.0538991	GO:0051606	GO:BP	detection of stimulus	18832	14277	GO:0050896	IEA,IBA,IBA,IBA,IBA,IBA,IBA,IBA,IBA,IBA,IBA,IEA,IEA,IBA,IBA,IBA,IBA,IBA,IBA,IBA,IBA,IBA,IEA,IEA,IEA,IEA,IBA,IBA,IBA,IBA,IBA,IBA,IEA,IEA,IBA,IEA,IBA,IBA,IBA,IBA,IBA,IBA,IBA,IBA,IBA,IBA,IEA	ENSBTAG00000061978	FALSE	OR13C2D
query_1	TRUE	3.57108e-24	872	146	47	0.321918	0.0538991	GO:0051606	GO:BP	detection of stimulus	18832	14277	GO:0050896	IEA,IBA,IBA,IBA,IBA,IBA,IBA,IBA,IBA,IBA,IBA,IEA,IEA,IBA,IBA,IBA,IBA,IBA,IBA,IBA,IBA,IBA,IEA,IEA,IEA,IEA,IBA,IBA,IBA,IBA,IBA,IBA,IEA,IEA,IBA,IEA,IBA,IBA,IBA,IBA,IBA,IBA,IBA,IBA,IBA,IBA,IEA	ENSBTAG00000016173	FALSE	OR13F1B
query_1	TRUE	3.57108e-24	872	146	47	0.321918	0.0538991	GO:0051606	GO:BP	detection of stimulus	18832	14277	GO:0050896	IEA,IBA,IBA,IBA,IBA,IBA,IBA,IBA,IBA,IBA,IBA,IEA,IEA,IBA,IBA,IBA,IBA,IBA,IBA,IBA,IBA,IBA,IEA,IEA,IEA,IEA,IBA,IBA,IBA,IBA,IBA,IBA,IEA,IEA,IBA,IEA,IBA,IBA,IBA,IBA,IBA,IBA,IBA,IBA,IBA,IBA,IEA	ENSBTAG00000061383	FALSE	OR13C2
query_1	TRUE	3.57108e-24	872	146	47	0.321918	0.0538991	GO:0051606	GO:BP	detection of stimulus	18832	14277	GO:0050896	IEA,IBA,IBA,IBA,IBA,IBA,IBA,IBA,IBA,IBA,IBA,IEA,IEA,IBA,IBA,IBA,IBA,IBA,IBA,IBA,IBA,IBA,IEA,IEA,IEA,IEA,IBA,IBA,IBA,IBA,IBA,IBA,IEA,IEA,IBA,IEA,IBA,IBA,IBA,IBA,IBA,IBA,IBA,IBA,IBA,IBA,IEA	ENSBTAG00000000145	FALSE	OR13D2
query_1	TRUE	3.57108e-24	872	146	47	0.321918	0.0538991	GO:0051606	GO:BP	detection of stimulus	18832	14277	GO:0050896	IEA,IBA,IBA,IBA,IBA,IBA,IBA,IBA,IBA,IBA,IBA,IEA,IEA,IBA,IBA,IBA,IBA,IBA,IBA,IBA,IBA,IBA,IEA,IEA,IEA,IEA,IBA,IBA,IBA,IBA,IBA,IBA,IEA,IEA,IBA,IEA,IBA,IBA,IBA,IBA,IBA,IBA,IBA,IBA,IBA,IBA,IEA	ENSBTAG00000055844	FALSE	OR13C2C
query_1	TRUE	3.57108e-24	872	146	47	0.321918	0.0538991	GO:0051606	GO:BP	detection of stimulus	18832	14277	GO:0050896	IEA,IBA,IBA,IBA,IBA,IBA,IBA,IBA,IBA,IBA,IBA,IEA,IEA,IBA,IBA,IBA,IBA,IBA,IBA,IBA,IBA,IBA,IEA,IEA,IEA,IEA,IBA,IBA,IBA,IBA,IBA,IBA,IEA,IEA,IBA,IEA,IBA,IBA,IBA,IBA,IBA,IBA,IBA,IBA,IBA,IBA,IEA	ENSBTAG00000049256	FALSE	OR13D2C
query_1	TRUE	3.57108e-24	872	146	47	0.321918	0.0538991	GO:0051606	GO:BP	detection of stimulus	18832	14277	GO:0050896	IEA,IBA,IBA,IBA,IBA,IBA,IBA,IBA,IBA,IBA,IBA,IEA,IEA,IBA,IBA,IBA,IBA,IBA,IBA,IBA,IBA,IBA,IEA,IEA,IEA,IEA,IBA,IBA,IBA,IBA,IBA,IBA,IEA,IEA,IBA,IEA,IBA,IBA,IBA,IBA,IBA,IBA,IBA,IBA,IBA,IBA,IEA	ENSBTAG00000063885	FALSE	OR13C8
query_1	TRUE	3.57108e-24	872	146	47	0.321918	0.0538991	GO:0051606	GO:BP	detection of stimulus	18832	14277	GO:0050896	IEA,IBA,IBA,IBA,IBA,IBA,IBA,IBA,IBA,IBA,IBA,IEA,IEA,IBA,IBA,IBA,IBA,IBA,IBA,IBA,IBA,IBA,IEA,IEA,IEA,IEA,IBA,IBA,IBA,IBA,IBA,IBA,IEA,IEA,IBA,IEA,IBA,IBA,IBA,IBA,IBA,IBA,IBA,IBA,IBA,IBA,IEA	ENSBTAG00000002699	FALSE	KIT
query_1	TRUE	3.57108e-24	872	146	47	0.321918	0.0538991	GO:0051606	GO:BP	detection of stimulus	18832	14277	GO:0050896	IEA,IBA,IBA,IBA,IBA,IBA,IBA,IBA,IBA,IBA,IBA,IEA,IEA,IBA,IBA,IBA,IBA,IBA,IBA,IBA,IBA,IBA,IEA,IEA,IEA,IEA,IBA,IBA,IBA,IBA,IBA,IBA,IEA,IEA,IBA,IEA,IBA,IBA,IBA,IBA,IBA,IBA,IBA,IBA,IBA,IBA,IEA	ENSBTAG00000022886	FALSE	RYR2
query_1	TRUE	3.57108e-24	872	146	47	0.321918	0.0538991	GO:0051606	GO:BP	detection of stimulus	18832	14277	GO:0050896	IEA,IBA,IBA,IBA,IBA,IBA,IBA,IBA,IBA,IBA,IBA,IEA,IEA,IBA,IBA,IBA,IBA,IBA,IBA,IBA,IBA,IBA,IEA,IEA,IEA,IEA,IBA,IBA,IBA,IBA,IBA,IBA,IEA,IEA,IBA,IEA,IBA,IBA,IBA,IBA,IBA,IBA,IBA,IBA,IBA,IBA,IEA	ENSBTAG00000025293	FALSE	OR2W3
query_1	TRUE	3.57108e-24	872	146	47	0.321918	0.0538991	GO:0051606	GO:BP	detection of stimulus	18832	14277	GO:0050896	IEA,IBA,IBA,IBA,IBA,IBA,IBA,IBA,IBA,IBA,IBA,IEA,IEA,IBA,IBA,IBA,IBA,IBA,IBA,IBA,IBA,IBA,IEA,IEA,IEA,IEA,IBA,IBA,IBA,IBA,IBA,IBA,IEA,IEA,IBA,IEA,IBA,IBA,IBA,IBA,IBA,IBA,IBA,IBA,IBA,IBA,IEA	ENSBTAG00000040033	FALSE	OR2AJ9
query_1	TRUE	3.57108e-24	872	146	47	0.321918	0.0538991	GO:0051606	GO:BP	detection of stimulus	18832	14277	GO:0050896	IEA,IBA,IBA,IBA,IBA,IBA,IBA,IBA,IBA,IBA,IBA,IEA,IEA,IBA,IBA,IBA,IBA,IBA,IBA,IBA,IBA,IBA,IEA,IEA,IEA,IEA,IBA,IBA,IBA,IBA,IBA,IBA,IEA,IEA,IBA,IEA,IBA,IBA,IBA,IBA,IBA,IBA,IBA,IBA,IBA,IBA,IEA	ENSBTAG00000051864	FALSE	OR2L2B
query_1	TRUE	3.57108e-24	872	146	47	0.321918	0.0538991	GO:0051606	GO:BP	detection of stimulus	18832	14277	GO:0050896	IEA,IBA,IBA,IBA,IBA,IBA,IBA,IBA,IBA,IBA,IBA,IEA,IEA,IBA,IBA,IBA,IBA,IBA,IBA,IBA,IBA,IBA,IEA,IEA,IEA,IEA,IBA,IBA,IBA,IBA,IBA,IBA,IEA,IEA,IBA,IEA,IBA,IBA,IBA,IBA,IBA,IBA,IBA,IBA,IBA,IBA,IEA	ENSBTAG00000067939	FALSE	OR2L2C
query_1	TRUE	3.57108e-24	872	146	47	0.321918	0.0538991	GO:0051606	GO:BP	detection of stimulus	18832	14277	GO:0050896	IEA,IBA,IBA,IBA,IBA,IBA,IBA,IBA,IBA,IBA,IBA,IEA,IEA,IBA,IBA,IBA,IBA,IBA,IBA,IBA,IBA,IBA,IEA,IEA,IEA,IEA,IBA,IBA,IBA,IBA,IBA,IBA,IEA,IEA,IBA,IEA,IBA,IBA,IBA,IBA,IBA,IBA,IBA,IBA,IBA,IBA,IEA	ENSBTAG00000061948	FALSE	OR2L3C
query_1	TRUE	3.57108e-24	872	146	47	0.321918	0.0538991	GO:0051606	GO:BP	detection of stimulus	18832	14277	GO:0050896	IEA,IBA,IBA,IBA,IBA,IBA,IBA,IBA,IBA,IBA,IBA,IEA,IEA,IBA,IBA,IBA,IBA,IBA,IBA,IBA,IBA,IBA,IEA,IEA,IEA,IEA,IBA,IBA,IBA,IBA,IBA,IBA,IEA,IEA,IBA,IEA,IBA,IBA,IBA,IBA,IBA,IBA,IBA,IBA,IBA,IBA,IEA	ENSBTAG00000013691	FALSE	OR2L13
query_1	TRUE	3.57108e-24	872	146	47	0.321918	0.0538991	GO:0051606	GO:BP	detection of stimulus	18832	14277	GO:0050896	IEA,IBA,IBA,IBA,IBA,IBA,IBA,IBA,IBA,IBA,IBA,IEA,IEA,IBA,IBA,IBA,IBA,IBA,IBA,IBA,IBA,IBA,IEA,IEA,IEA,IEA,IBA,IBA,IBA,IBA,IBA,IBA,IEA,IEA,IBA,IEA,IBA,IBA,IBA,IBA,IBA,IBA,IBA,IBA,IBA,IBA,IEA	ENSBTAG00000048025	FALSE	OR2T22
query_1	TRUE	3.57108e-24	872	146	47	0.321918	0.0538991	GO:0051606	GO:BP	detection of stimulus	18832	14277	GO:0050896	IEA,IBA,IBA,IBA,IBA,IBA,IBA,IBA,IBA,IBA,IBA,IEA,IEA,IBA,IBA,IBA,IBA,IBA,IBA,IBA,IBA,IBA,IEA,IEA,IEA,IEA,IBA,IBA,IBA,IBA,IBA,IBA,IEA,IEA,IBA,IEA,IBA,IBA,IBA,IBA,IBA,IBA,IBA,IBA,IBA,IBA,IEA	ENSBTAG00000009497	FALSE	OR2M16
query_1	TRUE	3.57108e-24	872	146	47	0.321918	0.0538991	GO:0051606	GO:BP	detection of stimulus	18832	14277	GO:0050896	IEA,IBA,IBA,IBA,IBA,IBA,IBA,IBA,IBA,IBA,IBA,IEA,IEA,IBA,IBA,IBA,IBA,IBA,IBA,IBA,IBA,IBA,IEA,IEA,IEA,IEA,IBA,IBA,IBA,IBA,IBA,IBA,IEA,IEA,IBA,IEA,IBA,IBA,IBA,IBA,IBA,IBA,IBA,IBA,IBA,IBA,IEA	ENSBTAG00000030722	FALSE	OR2M4
query_1	TRUE	3.57108e-24	872	146	47	0.321918	0.0538991	GO:0051606	GO:BP	detection of stimulus	18832	14277	GO:0050896	IEA,IBA,IBA,IBA,IBA,IBA,IBA,IBA,IBA,IBA,IBA,IEA,IEA,IBA,IBA,IBA,IBA,IBA,IBA,IBA,IBA,IBA,IEA,IEA,IEA,IEA,IBA,IBA,IBA,IBA,IBA,IBA,IEA,IEA,IBA,IEA,IBA,IBA,IBA,IBA,IBA,IBA,IBA,IBA,IBA,IBA,IEA	ENSBTAG00000039804	FALSE	OR9E2
query_1	TRUE	3.57108e-24	872	146	47	0.321918	0.0538991	GO:0051606	GO:BP	detection of stimulus	18832	14277	GO:0050896	IEA,IBA,IBA,IBA,IBA,IBA,IBA,IBA,IBA,IBA,IBA,IEA,IEA,IBA,IBA,IBA,IBA,IBA,IBA,IBA,IBA,IBA,IEA,IEA,IEA,IEA,IBA,IBA,IBA,IBA,IBA,IBA,IEA,IEA,IBA,IEA,IBA,IBA,IBA,IBA,IBA,IBA,IBA,IBA,IBA,IBA,IEA	ENSBTAG00000059861	FALSE	OR5AE4
query_1	TRUE	3.57108e-24	872	146	47	0.321918	0.0538991	GO:0051606	GO:BP	detection of stimulus	18832	14277	GO:0050896	IEA,IBA,IBA,IBA,IBA,IBA,IBA,IBA,IBA,IBA,IBA,IEA,IEA,IBA,IBA,IBA,IBA,IBA,IBA,IBA,IBA,IBA,IEA,IEA,IEA,IEA,IBA,IBA,IBA,IBA,IBA,IBA,IEA,IEA,IBA,IEA,IBA,IBA,IBA,IBA,IBA,IBA,IBA,IBA,IBA,IBA,IEA	ENSBTAG00000064622	FALSE	OR5AE3
query_1	TRUE	3.57108e-24	872	146	47	0.321918	0.0538991	GO:0051606	GO:BP	detection of stimulus	18832	14277	GO:0050896	IEA,IBA,IBA,IBA,IBA,IBA,IBA,IBA,IBA,IBA,IBA,IEA,IEA,IBA,IBA,IBA,IBA,IBA,IBA,IBA,IBA,IBA,IEA,IEA,IEA,IEA,IBA,IBA,IBA,IBA,IBA,IBA,IEA,IEA,IBA,IEA,IBA,IBA,IBA,IBA,IBA,IBA,IBA,IBA,IBA,IBA,IEA	ENSBTAG00000031412	FALSE	OR6F1
query_1	TRUE	3.57108e-24	872	146	47	0.321918	0.0538991	GO:0051606	GO:BP	detection of stimulus	18832	14277	GO:0050896	IEA,IBA,IBA,IBA,IBA,IBA,IBA,IBA,IBA,IBA,IBA,IEA,IEA,IBA,IBA,IBA,IBA,IBA,IBA,IBA,IBA,IBA,IEA,IEA,IEA,IEA,IBA,IBA,IBA,IBA,IBA,IBA,IEA,IEA,IBA,IEA,IBA,IBA,IBA,IBA,IBA,IBA,IBA,IBA,IBA,IBA,IEA	ENSBTAG00000007557	FALSE	OR2AK3
query_1	TRUE	3.57108e-24	872	146	47	0.321918	0.0538991	GO:0051606	GO:BP	detection of stimulus	18832	14277	GO:0050896	IEA,IBA,IBA,IBA,IBA,IBA,IBA,IBA,IBA,IBA,IBA,IEA,IEA,IBA,IBA,IBA,IBA,IBA,IBA,IBA,IBA,IBA,IEA,IEA,IEA,IEA,IBA,IBA,IBA,IBA,IBA,IBA,IEA,IEA,IBA,IEA,IBA,IBA,IBA,IBA,IBA,IBA,IBA,IBA,IBA,IBA,IEA	ENSBTAG00000053009	FALSE	OR2T62
query_1	TRUE	3.57108e-24	872	146	47	0.321918	0.0538991	GO:0051606	GO:BP	detection of stimulus	18832	14277	GO:0050896	IEA,IBA,IBA,IBA,IBA,IBA,IBA,IBA,IBA,IBA,IBA,IEA,IEA,IBA,IBA,IBA,IBA,IBA,IBA,IBA,IBA,IBA,IEA,IEA,IEA,IEA,IBA,IBA,IBA,IBA,IBA,IBA,IEA,IEA,IBA,IEA,IBA,IBA,IBA,IBA,IBA,IBA,IBA,IBA,IBA,IBA,IEA	ENSBTAG00000046417	FALSE	OR2T63
query_1	TRUE	3.57108e-24	872	146	47	0.321918	0.0538991	GO:0051606	GO:BP	detection of stimulus	18832	14277	GO:0050896	IEA,IBA,IBA,IBA,IBA,IBA,IBA,IBA,IBA,IBA,IBA,IEA,IEA,IBA,IBA,IBA,IBA,IBA,IBA,IBA,IBA,IBA,IEA,IEA,IEA,IEA,IBA,IBA,IBA,IBA,IBA,IBA,IEA,IEA,IBA,IEA,IBA,IBA,IBA,IBA,IBA,IBA,IBA,IBA,IBA,IBA,IEA	ENSBTAG00000052389	FALSE	OR2T16
query_1	TRUE	3.57108e-24	872	146	47	0.321918	0.0538991	GO:0051606	GO:BP	detection of stimulus	18832	14277	GO:0050896	IEA,IBA,IBA,IBA,IBA,IBA,IBA,IBA,IBA,IBA,IBA,IEA,IEA,IBA,IBA,IBA,IBA,IBA,IBA,IBA,IBA,IBA,IEA,IEA,IEA,IEA,IBA,IBA,IBA,IBA,IBA,IBA,IEA,IEA,IBA,IEA,IBA,IBA,IBA,IBA,IBA,IBA,IBA,IBA,IBA,IBA,IEA	ENSBTAG00000050140	FALSE	OR2T60
query_1	TRUE	3.57108e-24	872	146	47	0.321918	0.0538991	GO:0051606	GO:BP	detection of stimulus	18832	14277	GO:0050896	IEA,IBA,IBA,IBA,IBA,IBA,IBA,IBA,IBA,IBA,IBA,IEA,IEA,IBA,IBA,IBA,IBA,IBA,IBA,IBA,IBA,IBA,IEA,IEA,IEA,IEA,IBA,IBA,IBA,IBA,IBA,IBA,IEA,IEA,IBA,IEA,IBA,IBA,IBA,IBA,IBA,IBA,IBA,IBA,IBA,IBA,IEA	ENSBTAG00000001761	FALSE	OR6AA1
query_1	TRUE	3.57108e-24	872	146	47	0.321918	0.0538991	GO:0051606	GO:BP	detection of stimulus	18832	14277	GO:0050896	IEA,IBA,IBA,IBA,IBA,IBA,IBA,IBA,IBA,IBA,IBA,IEA,IEA,IBA,IBA,IBA,IBA,IBA,IBA,IBA,IBA,IBA,IEA,IEA,IEA,IEA,IBA,IBA,IBA,IBA,IBA,IBA,IEA,IEA,IBA,IEA,IBA,IBA,IBA,IBA,IBA,IBA,IBA,IBA,IBA,IBA,IEA	ENSBTAG00000040109	FALSE	OR6AN1
query_1	TRUE	3.57108e-24	872	146	47	0.321918	0.0538991	GO:0051606	GO:BP	detection of stimulus	18832	14277	GO:0050896	IEA,IBA,IBA,IBA,IBA,IBA,IBA,IBA,IBA,IBA,IBA,IEA,IEA,IBA,IBA,IBA,IBA,IBA,IBA,IBA,IBA,IBA,IEA,IEA,IEA,IEA,IBA,IBA,IBA,IBA,IBA,IBA,IEA,IEA,IBA,IEA,IBA,IBA,IBA,IBA,IBA,IBA,IBA,IBA,IBA,IBA,IEA	ENSBTAG00000017725	FALSE	OR11L1
query_1	TRUE	3.57108e-24	872	146	47	0.321918	0.0538991	GO:0051606	GO:BP	detection of stimulus	18832	14277	GO:0050896	IEA,IBA,IBA,IBA,IBA,IBA,IBA,IBA,IBA,IBA,IBA,IEA,IEA,IBA,IBA,IBA,IBA,IBA,IBA,IBA,IBA,IBA,IEA,IEA,IEA,IEA,IBA,IBA,IBA,IBA,IBA,IBA,IEA,IEA,IBA,IEA,IBA,IBA,IBA,IBA,IBA,IBA,IBA,IBA,IBA,IBA,IEA	ENSBTAG00000064343	FALSE	OR2L3
query_1	TRUE	3.57108e-24	872	146	47	0.321918	0.0538991	GO:0051606	GO:BP	detection of stimulus	18832	14277	GO:0050896	IEA,IBA,IBA,IBA,IBA,IBA,IBA,IBA,IBA,IBA,IBA,IEA,IEA,IBA,IBA,IBA,IBA,IBA,IBA,IBA,IBA,IBA,IEA,IEA,IEA,IEA,IBA,IBA,IBA,IBA,IBA,IBA,IEA,IEA,IBA,IEA,IBA,IBA,IBA,IBA,IBA,IBA,IBA,IBA,IBA,IBA,IEA	ENSBTAG00000045691	FALSE	OR14P2
query_1	TRUE	3.57108e-24	872	146	47	0.321918	0.0538991	GO:0051606	GO:BP	detection of stimulus	18832	14277	GO:0050896	IEA,IBA,IBA,IBA,IBA,IBA,IBA,IBA,IBA,IBA,IBA,IEA,IEA,IBA,IBA,IBA,IBA,IBA,IBA,IBA,IBA,IBA,IEA,IEA,IEA,IEA,IBA,IBA,IBA,IBA,IBA,IBA,IEA,IEA,IBA,IEA,IBA,IBA,IBA,IBA,IBA,IBA,IBA,IBA,IBA,IBA,IEA	ENSBTAG00000051974	FALSE	OR2L2
query_1	TRUE	3.57108e-24	872	146	47	0.321918	0.0538991	GO:0051606	GO:BP	detection of stimulus	18832	14277	GO:0050896	IEA,IBA,IBA,IBA,IBA,IBA,IBA,IBA,IBA,IBA,IBA,IEA,IEA,IBA,IBA,IBA,IBA,IBA,IBA,IBA,IBA,IBA,IEA,IEA,IEA,IEA,IBA,IBA,IBA,IBA,IBA,IBA,IEA,IEA,IBA,IEA,IBA,IBA,IBA,IBA,IBA,IBA,IBA,IBA,IBA,IBA,IEA	ENSBTAG00000039805	FALSE	OR2AO1
query_1	TRUE	3.57108e-24	872	146	47	0.321918	0.0538991	GO:0051606	GO:BP	detection of stimulus	18832	14277	GO:0050896	IEA,IBA,IBA,IBA,IBA,IBA,IBA,IBA,IBA,IBA,IBA,IEA,IEA,IBA,IBA,IBA,IBA,IBA,IBA,IBA,IBA,IBA,IEA,IEA,IEA,IEA,IBA,IBA,IBA,IBA,IBA,IBA,IEA,IEA,IBA,IEA,IBA,IBA,IBA,IBA,IBA,IBA,IBA,IBA,IBA,IBA,IEA	ENSBTAG00000053872	FALSE	OR2T54
query_1	TRUE	3.57108e-24	872	146	47	0.321918	0.0538991	GO:0051606	GO:BP	detection of stimulus	18832	14277	GO:0050896	IEA,IBA,IBA,IBA,IBA,IBA,IBA,IBA,IBA,IBA,IBA,IEA,IEA,IBA,IBA,IBA,IBA,IBA,IBA,IBA,IBA,IBA,IEA,IEA,IEA,IEA,IBA,IBA,IBA,IBA,IBA,IBA,IEA,IEA,IBA,IEA,IBA,IBA,IBA,IBA,IBA,IBA,IBA,IBA,IBA,IBA,IEA	ENSBTAG00000039797	FALSE	OR2W3D
query_1	TRUE	3.57108e-24	872	146	47	0.321918	0.0538991	GO:0051606	GO:BP	detection of stimulus	18832	14277	GO:0050896	IEA,IBA,IBA,IBA,IBA,IBA,IBA,IBA,IBA,IBA,IBA,IEA,IEA,IBA,IBA,IBA,IBA,IBA,IBA,IBA,IBA,IBA,IEA,IEA,IEA,IEA,IBA,IBA,IBA,IBA,IBA,IBA,IEA,IEA,IBA,IEA,IBA,IBA,IBA,IBA,IBA,IBA,IBA,IBA,IBA,IBA,IEA	ENSBTAG00000048813	FALSE	OR2W53
query_1	TRUE	3.57108e-24	872	146	47	0.321918	0.0538991	GO:0051606	GO:BP	detection of stimulus	18832	14277	GO:0050896	IEA,IBA,IBA,IBA,IBA,IBA,IBA,IBA,IBA,IBA,IBA,IEA,IEA,IBA,IBA,IBA,IBA,IBA,IBA,IBA,IBA,IBA,IEA,IEA,IEA,IEA,IBA,IBA,IBA,IBA,IBA,IBA,IEA,IEA,IBA,IEA,IBA,IBA,IBA,IBA,IBA,IBA,IBA,IBA,IBA,IBA,IEA	ENSBTAG00000048315	FALSE	OR2C3
query_1	TRUE	3.57108e-24	872	146	47	0.321918	0.0538991	GO:0051606	GO:BP	detection of stimulus	18832	14277	GO:0050896	IEA,IBA,IBA,IBA,IBA,IBA,IBA,IBA,IBA,IBA,IBA,IEA,IEA,IBA,IBA,IBA,IBA,IBA,IBA,IBA,IBA,IBA,IEA,IEA,IEA,IEA,IBA,IBA,IBA,IBA,IBA,IBA,IEA,IEA,IBA,IEA,IBA,IBA,IBA,IBA,IBA,IBA,IBA,IBA,IBA,IBA,IEA	ENSBTAG00000048069	FALSE	OR2C3B
query_1	TRUE	3.57108e-24	872	146	47	0.321918	0.0538991	GO:0051606	GO:BP	detection of stimulus	18832	14277	GO:0050896	IEA,IBA,IBA,IBA,IBA,IBA,IBA,IBA,IBA,IBA,IBA,IEA,IEA,IBA,IBA,IBA,IBA,IBA,IBA,IBA,IBA,IBA,IEA,IEA,IEA,IEA,IBA,IBA,IBA,IBA,IBA,IBA,IEA,IEA,IBA,IEA,IBA,IBA,IBA,IBA,IBA,IBA,IBA,IBA,IBA,IBA,IEA	ENSBTAG00000039484	FALSE	OR2G27
query_1	TRUE	3.57108e-24	872	146	47	0.321918	0.0538991	GO:0051606	GO:BP	detection of stimulus	18832	14277	GO:0050896	IEA,IBA,IBA,IBA,IBA,IBA,IBA,IBA,IBA,IBA,IBA,IEA,IEA,IBA,IBA,IBA,IBA,IBA,IBA,IBA,IBA,IBA,IEA,IEA,IEA,IEA,IBA,IBA,IBA,IBA,IBA,IBA,IEA,IEA,IBA,IEA,IBA,IBA,IBA,IBA,IBA,IBA,IBA,IBA,IBA,IBA,IEA	ENSBTAG00000039930	FALSE	OR2G28
query_1	TRUE	3.57108e-24	872	146	47	0.321918	0.0538991	GO:0051606	GO:BP	detection of stimulus	18832	14277	GO:0050896	IEA,IBA,IBA,IBA,IBA,IBA,IBA,IBA,IBA,IBA,IBA,IEA,IEA,IBA,IBA,IBA,IBA,IBA,IBA,IBA,IBA,IBA,IEA,IEA,IEA,IEA,IBA,IBA,IBA,IBA,IBA,IBA,IEA,IEA,IBA,IEA,IBA,IBA,IBA,IBA,IBA,IBA,IBA,IBA,IBA,IBA,IEA	ENSBTAG00000027911	FALSE	OR2G3
query_1	TRUE	3.57108e-24	872	146	47	0.321918	0.0538991	GO:0051606	GO:BP	detection of stimulus	18832	14277	GO:0050896	IEA,IBA,IBA,IBA,IBA,IBA,IBA,IBA,IBA,IBA,IBA,IEA,IEA,IBA,IBA,IBA,IBA,IBA,IBA,IBA,IBA,IBA,IEA,IEA,IEA,IEA,IBA,IBA,IBA,IBA,IBA,IBA,IEA,IEA,IBA,IEA,IBA,IBA,IBA,IBA,IBA,IBA,IBA,IBA,IBA,IBA,IEA	ENSBTAG00000026977	FALSE	PTPRQ
query_1	TRUE	3.96214e-24	1080	146	51	0.349315	0.0472222	GO:0007600	GO:BP	sensory perception	18832	3093	GO:0050877	IEA,IBA IEA,IEA,IBA,IBA IEA,IBA IEA,IBA IEA,IBA IEA,IBA IEA,IBA IEA,IBA IEA,IBA IEA,IBA IEA,IEA,IBA IEA,IBA IEA,IBA IEA,IBA IEA,IBA IEA,IBA IEA,IBA IEA,IBA,IBA IEA,IEA,IEA,IEA,IEA,IBA IEA,IBA IEA,IBA IEA,IBA IEA,IBA IEA,IBA IEA,IEA,IEA,IBA IEA,IEA,IBA IEA,IBA IEA,IBA IEA,IBA IEA,IBA IEA,IBA IEA,IBA IEA,IBA IEA,IBA IEA,IBA IEA,IEA,IEA,IEA,IBA IEA	ENSBTAG00000014632	FALSE	VSX2
query_1	TRUE	3.96214e-24	1080	146	51	0.349315	0.0472222	GO:0007600	GO:BP	sensory perception	18832	3093	GO:0050877	IEA,IBA IEA,IEA,IBA,IBA IEA,IBA IEA,IBA IEA,IBA IEA,IBA IEA,IBA IEA,IBA IEA,IBA IEA,IBA IEA,IEA,IBA IEA,IBA IEA,IBA IEA,IBA IEA,IBA IEA,IBA IEA,IBA IEA,IBA,IBA IEA,IEA,IEA,IEA,IEA,IBA IEA,IBA IEA,IBA IEA,IBA IEA,IBA IEA,IBA IEA,IEA,IEA,IBA IEA,IEA,IBA IEA,IBA IEA,IBA IEA,IBA IEA,IBA IEA,IBA IEA,IBA IEA,IBA IEA,IBA IEA,IBA IEA,IEA,IEA,IEA,IBA IEA	ENSBTAG00000010107	FALSE	WHRN
query_1	TRUE	3.96214e-24	1080	146	51	0.349315	0.0472222	GO:0007600	GO:BP	sensory perception	18832	3093	GO:0050877	IEA,IBA IEA,IEA,IBA,IBA IEA,IBA IEA,IBA IEA,IBA IEA,IBA IEA,IBA IEA,IBA IEA,IBA IEA,IBA IEA,IEA,IBA IEA,IBA IEA,IBA IEA,IBA IEA,IBA IEA,IBA IEA,IBA IEA,IBA,IBA IEA,IEA,IEA,IEA,IEA,IBA IEA,IBA IEA,IBA IEA,IBA IEA,IBA IEA,IBA IEA,IEA,IEA,IBA IEA,IEA,IBA IEA,IBA IEA,IBA IEA,IBA IEA,IBA IEA,IBA IEA,IBA IEA,IBA IEA,IBA IEA,IBA IEA,IEA,IEA,IEA,IBA IEA	ENSBTAG00000029902	FALSE	MIR455
query_1	TRUE	3.96214e-24	1080	146	51	0.349315	0.0472222	GO:0007600	GO:BP	sensory perception	18832	3093	GO:0050877	IEA,IBA IEA,IEA,IBA,IBA IEA,IBA IEA,IBA IEA,IBA IEA,IBA IEA,IBA IEA,IBA IEA,IBA IEA,IBA IEA,IEA,IBA IEA,IBA IEA,IBA IEA,IBA IEA,IBA IEA,IBA IEA,IBA IEA,IBA,IBA IEA,IEA,IEA,IEA,IEA,IBA IEA,IBA IEA,IBA IEA,IBA IEA,IBA IEA,IBA IEA,IEA,IEA,IBA IEA,IEA,IBA IEA,IBA IEA,IBA IEA,IBA IEA,IBA IEA,IBA IEA,IBA IEA,IBA IEA,IBA IEA,IBA IEA,IEA,IEA,IEA,IBA IEA	ENSBTAG00000050829	FALSE
query_1	TRUE	3.96214e-24	1080	146	51	0.349315	0.0472222	GO:0007600	GO:BP	sensory perception	18832	3093	GO:0050877	IEA,IBA IEA,IEA,IBA,IBA IEA,IBA IEA,IBA IEA,IBA IEA,IBA IEA,IBA IEA,IBA IEA,IBA IEA,IBA IEA,IEA,IBA IEA,IBA IEA,IBA IEA,IBA IEA,IBA IEA,IBA IEA,IBA IEA,IBA,IBA IEA,IEA,IEA,IEA,IEA,IBA IEA,IBA IEA,IBA IEA,IBA IEA,IBA IEA,IBA IEA,IEA,IEA,IBA IEA,IEA,IBA IEA,IBA IEA,IBA IEA,IBA IEA,IBA IEA,IBA IEA,IBA IEA,IBA IEA,IBA IEA,IBA IEA,IEA,IEA,IEA,IBA IEA	ENSBTAG00000013445	FALSE	OR13F1
query_1	TRUE	3.96214e-24	1080	146	51	0.349315	0.0472222	GO:0007600	GO:BP	sensory perception	18832	3093	GO:0050877	IEA,IBA IEA,IEA,IBA,IBA IEA,IBA IEA,IBA IEA,IBA IEA,IBA IEA,IBA IEA,IBA IEA,IBA IEA,IBA IEA,IEA,IBA IEA,IBA IEA,IBA IEA,IBA IEA,IBA IEA,IBA IEA,IBA IEA,IBA,IBA IEA,IEA,IEA,IEA,IEA,IBA IEA,IBA IEA,IBA IEA,IBA IEA,IBA IEA,IBA IEA,IEA,IEA,IBA IEA,IEA,IBA IEA,IBA IEA,IBA IEA,IBA IEA,IBA IEA,IBA IEA,IBA IEA,IBA IEA,IBA IEA,IBA IEA,IEA,IEA,IEA,IBA IEA	ENSBTAG00000057009	FALSE	OR13C2E
query_1	TRUE	3.96214e-24	1080	146	51	0.349315	0.0472222	GO:0007600	GO:BP	sensory perception	18832	3093	GO:0050877	IEA,IBA IEA,IEA,IBA,IBA IEA,IBA IEA,IBA IEA,IBA IEA,IBA IEA,IBA IEA,IBA IEA,IBA IEA,IBA IEA,IEA,IBA IEA,IBA IEA,IBA IEA,IBA IEA,IBA IEA,IBA IEA,IBA IEA,IBA,IBA IEA,IEA,IEA,IEA,IEA,IBA IEA,IBA IEA,IBA IEA,IBA IEA,IBA IEA,IBA IEA,IEA,IEA,IBA IEA,IEA,IBA IEA,IBA IEA,IBA IEA,IBA IEA,IBA IEA,IBA IEA,IBA IEA,IBA IEA,IBA IEA,IBA IEA,IEA,IEA,IEA,IBA IEA	ENSBTAG00000061978	FALSE	OR13C2D
query_1	TRUE	3.96214e-24	1080	146	51	0.349315	0.0472222	GO:0007600	GO:BP	sensory perception	18832	3093	GO:0050877	IEA,IBA IEA,IEA,IBA,IBA IEA,IBA IEA,IBA IEA,IBA IEA,IBA IEA,IBA IEA,IBA IEA,IBA IEA,IBA IEA,IEA,IBA IEA,IBA IEA,IBA IEA,IBA IEA,IBA IEA,IBA IEA,IBA IEA,IBA,IBA IEA,IEA,IEA,IEA,IEA,IBA IEA,IBA IEA,IBA IEA,IBA IEA,IBA IEA,IBA IEA,IEA,IEA,IBA IEA,IEA,IBA IEA,IBA IEA,IBA IEA,IBA IEA,IBA IEA,IBA IEA,IBA IEA,IBA IEA,IBA IEA,IBA IEA,IEA,IEA,IEA,IBA IEA	ENSBTAG00000016173	FALSE	OR13F1B
query_1	TRUE	3.96214e-24	1080	146	51	0.349315	0.0472222	GO:0007600	GO:BP	sensory perception	18832	3093	GO:0050877	IEA,IBA IEA,IEA,IBA,IBA IEA,IBA IEA,IBA IEA,IBA IEA,IBA IEA,IBA IEA,IBA IEA,IBA IEA,IBA IEA,IEA,IBA IEA,IBA IEA,IBA IEA,IBA IEA,IBA IEA,IBA IEA,IBA IEA,IBA,IBA IEA,IEA,IEA,IEA,IEA,IBA IEA,IBA IEA,IBA IEA,IBA IEA,IBA IEA,IBA IEA,IEA,IEA,IBA IEA,IEA,IBA IEA,IBA IEA,IBA IEA,IBA IEA,IBA IEA,IBA IEA,IBA IEA,IBA IEA,IBA IEA,IBA IEA,IEA,IEA,IEA,IBA IEA	ENSBTAG00000061383	FALSE	OR13C2
query_1	TRUE	3.96214e-24	1080	146	51	0.349315	0.0472222	GO:0007600	GO:BP	sensory perception	18832	3093	GO:0050877	IEA,IBA IEA,IEA,IBA,IBA IEA,IBA IEA,IBA IEA,IBA IEA,IBA IEA,IBA IEA,IBA IEA,IBA IEA,IBA IEA,IEA,IBA IEA,IBA IEA,IBA IEA,IBA IEA,IBA IEA,IBA IEA,IBA IEA,IBA,IBA IEA,IEA,IEA,IEA,IEA,IBA IEA,IBA IEA,IBA IEA,IBA IEA,IBA IEA,IBA IEA,IEA,IEA,IBA IEA,IEA,IBA IEA,IBA IEA,IBA IEA,IBA IEA,IBA IEA,IBA IEA,IBA IEA,IBA IEA,IBA IEA,IBA IEA,IEA,IEA,IEA,IBA IEA	ENSBTAG00000000145	FALSE	OR13D2
query_1	TRUE	3.96214e-24	1080	146	51	0.349315	0.0472222	GO:0007600	GO:BP	sensory perception	18832	3093	GO:0050877	IEA,IBA IEA,IEA,IBA,IBA IEA,IBA IEA,IBA IEA,IBA IEA,IBA IEA,IBA IEA,IBA IEA,IBA IEA,IBA IEA,IEA,IBA IEA,IBA IEA,IBA IEA,IBA IEA,IBA IEA,IBA IEA,IBA IEA,IBA,IBA IEA,IEA,IEA,IEA,IEA,IBA IEA,IBA IEA,IBA IEA,IBA IEA,IBA IEA,IBA IEA,IEA,IEA,IBA IEA,IEA,IBA IEA,IBA IEA,IBA IEA,IBA IEA,IBA IEA,IBA IEA,IBA IEA,IBA IEA,IBA IEA,IBA IEA,IEA,IEA,IEA,IBA IEA	ENSBTAG00000055844	FALSE	OR13C2C
query_1	TRUE	3.96214e-24	1080	146	51	0.349315	0.0472222	GO:0007600	GO:BP	sensory perception	18832	3093	GO:0050877	IEA,IBA IEA,IEA,IBA,IBA IEA,IBA IEA,IBA IEA,IBA IEA,IBA IEA,IBA IEA,IBA IEA,IBA IEA,IBA IEA,IEA,IBA IEA,IBA IEA,IBA IEA,IBA IEA,IBA IEA,IBA IEA,IBA IEA,IBA,IBA IEA,IEA,IEA,IEA,IEA,IBA IEA,IBA IEA,IBA IEA,IBA IEA,IBA IEA,IBA IEA,IEA,IEA,IBA IEA,IEA,IBA IEA,IBA IEA,IBA IEA,IBA IEA,IBA IEA,IBA IEA,IBA IEA,IBA IEA,IBA IEA,IBA IEA,IEA,IEA,IEA,IBA IEA	ENSBTAG00000049256	FALSE	OR13D2C
query_1	TRUE	3.96214e-24	1080	146	51	0.349315	0.0472222	GO:0007600	GO:BP	sensory perception	18832	3093	GO:0050877	IEA,IBA IEA,IEA,IBA,IBA IEA,IBA IEA,IBA IEA,IBA IEA,IBA IEA,IBA IEA,IBA IEA,IBA IEA,IBA IEA,IEA,IBA IEA,IBA IEA,IBA IEA,IBA IEA,IBA IEA,IBA IEA,IBA IEA,IBA,IBA IEA,IEA,IEA,IEA,IEA,IBA IEA,IBA IEA,IBA IEA,IBA IEA,IBA IEA,IBA IEA,IEA,IEA,IBA IEA,IEA,IBA IEA,IBA IEA,IBA IEA,IBA IEA,IBA IEA,IBA IEA,IBA IEA,IBA IEA,IBA IEA,IBA IEA,IEA,IEA,IEA,IBA IEA	ENSBTAG00000063885	FALSE	OR13C8
query_1	TRUE	3.96214e-24	1080	146	51	0.349315	0.0472222	GO:0007600	GO:BP	sensory perception	18832	3093	GO:0050877	IEA,IBA IEA,IEA,IBA,IBA IEA,IBA IEA,IBA IEA,IBA IEA,IBA IEA,IBA IEA,IBA IEA,IBA IEA,IBA IEA,IEA,IBA IEA,IBA IEA,IBA IEA,IBA IEA,IBA IEA,IBA IEA,IBA IEA,IBA,IBA IEA,IEA,IEA,IEA,IEA,IBA IEA,IBA IEA,IBA IEA,IBA IEA,IBA IEA,IBA IEA,IEA,IEA,IBA IEA,IEA,IBA IEA,IBA IEA,IBA IEA,IBA IEA,IBA IEA,IBA IEA,IBA IEA,IBA IEA,IBA IEA,IBA IEA,IEA,IEA,IEA,IBA IEA	ENSBTAG00000002699	FALSE	KIT
query_1	TRUE	3.96214e-24	1080	146	51	0.349315	0.0472222	GO:0007600	GO:BP	sensory perception	18832	3093	GO:0050877	IEA,IBA IEA,IEA,IBA,IBA IEA,IBA IEA,IBA IEA,IBA IEA,IBA IEA,IBA IEA,IBA IEA,IBA IEA,IBA IEA,IEA,IBA IEA,IBA IEA,IBA IEA,IBA IEA,IBA IEA,IBA IEA,IBA IEA,IBA,IBA IEA,IEA,IEA,IEA,IEA,IBA IEA,IBA IEA,IBA IEA,IBA IEA,IBA IEA,IBA IEA,IEA,IEA,IBA IEA,IEA,IBA IEA,IBA IEA,IBA IEA,IBA IEA,IBA IEA,IBA IEA,IBA IEA,IBA IEA,IBA IEA,IBA IEA,IEA,IEA,IEA,IBA IEA	ENSBTAG00000025293	FALSE	OR2W3
query_1	TRUE	3.96214e-24	1080	146	51	0.349315	0.0472222	GO:0007600	GO:BP	sensory perception	18832	3093	GO:0050877	IEA,IBA IEA,IEA,IBA,IBA IEA,IBA IEA,IBA IEA,IBA IEA,IBA IEA,IBA IEA,IBA IEA,IBA IEA,IBA IEA,IEA,IBA IEA,IBA IEA,IBA IEA,IBA IEA,IBA IEA,IBA IEA,IBA IEA,IBA,IBA IEA,IEA,IEA,IEA,IEA,IBA IEA,IBA IEA,IBA IEA,IBA IEA,IBA IEA,IBA IEA,IEA,IEA,IBA IEA,IEA,IBA IEA,IBA IEA,IBA IEA,IBA IEA,IBA IEA,IBA IEA,IBA IEA,IBA IEA,IBA IEA,IBA IEA,IEA,IEA,IEA,IBA IEA	ENSBTAG00000040033	FALSE	OR2AJ9
query_1	TRUE	3.96214e-24	1080	146	51	0.349315	0.0472222	GO:0007600	GO:BP	sensory perception	18832	3093	GO:0050877	IEA,IBA IEA,IEA,IBA,IBA IEA,IBA IEA,IBA IEA,IBA IEA,IBA IEA,IBA IEA,IBA IEA,IBA IEA,IBA IEA,IEA,IBA IEA,IBA IEA,IBA IEA,IBA IEA,IBA IEA,IBA IEA,IBA IEA,IBA,IBA IEA,IEA,IEA,IEA,IEA,IBA IEA,IBA IEA,IBA IEA,IBA IEA,IBA IEA,IBA IEA,IEA,IEA,IBA IEA,IEA,IBA IEA,IBA IEA,IBA IEA,IBA IEA,IBA IEA,IBA IEA,IBA IEA,IBA IEA,IBA IEA,IBA IEA,IEA,IEA,IEA,IBA IEA	ENSBTAG00000051864	FALSE	OR2L2B
query_1	TRUE	3.96214e-24	1080	146	51	0.349315	0.0472222	GO:0007600	GO:BP	sensory perception	18832	3093	GO:0050877	IEA,IBA IEA,IEA,IBA,IBA IEA,IBA IEA,IBA IEA,IBA IEA,IBA IEA,IBA IEA,IBA IEA,IBA IEA,IBA IEA,IEA,IBA IEA,IBA IEA,IBA IEA,IBA IEA,IBA IEA,IBA IEA,IBA IEA,IBA,IBA IEA,IEA,IEA,IEA,IEA,IBA IEA,IBA IEA,IBA IEA,IBA IEA,IBA IEA,IBA IEA,IEA,IEA,IBA IEA,IEA,IBA IEA,IBA IEA,IBA IEA,IBA IEA,IBA IEA,IBA IEA,IBA IEA,IBA IEA,IBA IEA,IBA IEA,IEA,IEA,IEA,IBA IEA	ENSBTAG00000067939	FALSE	OR2L2C
query_1	TRUE	3.96214e-24	1080	146	51	0.349315	0.0472222	GO:0007600	GO:BP	sensory perception	18832	3093	GO:0050877	IEA,IBA IEA,IEA,IBA,IBA IEA,IBA IEA,IBA IEA,IBA IEA,IBA IEA,IBA IEA,IBA IEA,IBA IEA,IBA IEA,IEA,IBA IEA,IBA IEA,IBA IEA,IBA IEA,IBA IEA,IBA IEA,IBA IEA,IBA,IBA IEA,IEA,IEA,IEA,IEA,IBA IEA,IBA IEA,IBA IEA,IBA IEA,IBA IEA,IBA IEA,IEA,IEA,IBA IEA,IEA,IBA IEA,IBA IEA,IBA IEA,IBA IEA,IBA IEA,IBA IEA,IBA IEA,IBA IEA,IBA IEA,IBA IEA,IEA,IEA,IEA,IBA IEA	ENSBTAG00000061948	FALSE	OR2L3C
query_1	TRUE	3.96214e-24	1080	146	51	0.349315	0.0472222	GO:0007600	GO:BP	sensory perception	18832	3093	GO:0050877	IEA,IBA IEA,IEA,IBA,IBA IEA,IBA IEA,IBA IEA,IBA IEA,IBA IEA,IBA IEA,IBA IEA,IBA IEA,IBA IEA,IEA,IBA IEA,IBA IEA,IBA IEA,IBA IEA,IBA IEA,IBA IEA,IBA IEA,IBA,IBA IEA,IEA,IEA,IEA,IEA,IBA IEA,IBA IEA,IBA IEA,IBA IEA,IBA IEA,IBA IEA,IEA,IEA,IBA IEA,IEA,IBA IEA,IBA IEA,IBA IEA,IBA IEA,IBA IEA,IBA IEA,IBA IEA,IBA IEA,IBA IEA,IBA IEA,IEA,IEA,IEA,IBA IEA	ENSBTAG00000013691	FALSE	OR2L13
query_1	TRUE	3.96214e-24	1080	146	51	0.349315	0.0472222	GO:0007600	GO:BP	sensory perception	18832	3093	GO:0050877	IEA,IBA IEA,IEA,IBA,IBA IEA,IBA IEA,IBA IEA,IBA IEA,IBA IEA,IBA IEA,IBA IEA,IBA IEA,IBA IEA,IEA,IBA IEA,IBA IEA,IBA IEA,IBA IEA,IBA IEA,IBA IEA,IBA IEA,IBA,IBA IEA,IEA,IEA,IEA,IEA,IBA IEA,IBA IEA,IBA IEA,IBA IEA,IBA IEA,IBA IEA,IEA,IEA,IBA IEA,IEA,IBA IEA,IBA IEA,IBA IEA,IBA IEA,IBA IEA,IBA IEA,IBA IEA,IBA IEA,IBA IEA,IBA IEA,IEA,IEA,IEA,IBA IEA	ENSBTAG00000048025	FALSE	OR2T22
query_1	TRUE	3.96214e-24	1080	146	51	0.349315	0.0472222	GO:0007600	GO:BP	sensory perception	18832	3093	GO:0050877	IEA,IBA IEA,IEA,IBA,IBA IEA,IBA IEA,IBA IEA,IBA IEA,IBA IEA,IBA IEA,IBA IEA,IBA IEA,IBA IEA,IEA,IBA IEA,IBA IEA,IBA IEA,IBA IEA,IBA IEA,IBA IEA,IBA IEA,IBA,IBA IEA,IEA,IEA,IEA,IEA,IBA IEA,IBA IEA,IBA IEA,IBA IEA,IBA IEA,IBA IEA,IEA,IEA,IBA IEA,IEA,IBA IEA,IBA IEA,IBA IEA,IBA IEA,IBA IEA,IBA IEA,IBA IEA,IBA IEA,IBA IEA,IBA IEA,IEA,IEA,IEA,IBA IEA	ENSBTAG00000009497	FALSE	OR2M16
query_1	TRUE	3.96214e-24	1080	146	51	0.349315	0.0472222	GO:0007600	GO:BP	sensory perception	18832	3093	GO:0050877	IEA,IBA IEA,IEA,IBA,IBA IEA,IBA IEA,IBA IEA,IBA IEA,IBA IEA,IBA IEA,IBA IEA,IBA IEA,IBA IEA,IEA,IBA IEA,IBA IEA,IBA IEA,IBA IEA,IBA IEA,IBA IEA,IBA IEA,IBA,IBA IEA,IEA,IEA,IEA,IEA,IBA IEA,IBA IEA,IBA IEA,IBA IEA,IBA IEA,IBA IEA,IEA,IEA,IBA IEA,IEA,IBA IEA,IBA IEA,IBA IEA,IBA IEA,IBA IEA,IBA IEA,IBA IEA,IBA IEA,IBA IEA,IBA IEA,IEA,IEA,IEA,IBA IEA	ENSBTAG00000030722	FALSE	OR2M4
query_1	TRUE	3.96214e-24	1080	146	51	0.349315	0.0472222	GO:0007600	GO:BP	sensory perception	18832	3093	GO:0050877	IEA,IBA IEA,IEA,IBA,IBA IEA,IBA IEA,IBA IEA,IBA IEA,IBA IEA,IBA IEA,IBA IEA,IBA IEA,IBA IEA,IEA,IBA IEA,IBA IEA,IBA IEA,IBA IEA,IBA IEA,IBA IEA,IBA IEA,IBA,IBA IEA,IEA,IEA,IEA,IEA,IBA IEA,IBA IEA,IBA IEA,IBA IEA,IBA IEA,IBA IEA,IEA,IEA,IBA IEA,IEA,IBA IEA,IBA IEA,IBA IEA,IBA IEA,IBA IEA,IBA IEA,IBA IEA,IBA IEA,IBA IEA,IBA IEA,IEA,IEA,IEA,IBA IEA	ENSBTAG00000039804	FALSE	OR9E2
query_1	TRUE	3.96214e-24	1080	146	51	0.349315	0.0472222	GO:0007600	GO:BP	sensory perception	18832	3093	GO:0050877	IEA,IBA IEA,IEA,IBA,IBA IEA,IBA IEA,IBA IEA,IBA IEA,IBA IEA,IBA IEA,IBA IEA,IBA IEA,IBA IEA,IEA,IBA IEA,IBA IEA,IBA IEA,IBA IEA,IBA IEA,IBA IEA,IBA IEA,IBA,IBA IEA,IEA,IEA,IEA,IEA,IBA IEA,IBA IEA,IBA IEA,IBA IEA,IBA IEA,IBA IEA,IEA,IEA,IBA IEA,IEA,IBA IEA,IBA IEA,IBA IEA,IBA IEA,IBA IEA,IBA IEA,IBA IEA,IBA IEA,IBA IEA,IBA IEA,IEA,IEA,IEA,IBA IEA	ENSBTAG00000059861	FALSE	OR5AE4
query_1	TRUE	3.96214e-24	1080	146	51	0.349315	0.0472222	GO:0007600	GO:BP	sensory perception	18832	3093	GO:0050877	IEA,IBA IEA,IEA,IBA,IBA IEA,IBA IEA,IBA IEA,IBA IEA,IBA IEA,IBA IEA,IBA IEA,IBA IEA,IBA IEA,IEA,IBA IEA,IBA IEA,IBA IEA,IBA IEA,IBA IEA,IBA IEA,IBA IEA,IBA,IBA IEA,IEA,IEA,IEA,IEA,IBA IEA,IBA IEA,IBA IEA,IBA IEA,IBA IEA,IBA IEA,IEA,IEA,IBA IEA,IEA,IBA IEA,IBA IEA,IBA IEA,IBA IEA,IBA IEA,IBA IEA,IBA IEA,IBA IEA,IBA IEA,IBA IEA,IEA,IEA,IEA,IBA IEA	ENSBTAG00000064622	FALSE	OR5AE3
query_1	TRUE	3.96214e-24	1080	146	51	0.349315	0.0472222	GO:0007600	GO:BP	sensory perception	18832	3093	GO:0050877	IEA,IBA IEA,IEA,IBA,IBA IEA,IBA IEA,IBA IEA,IBA IEA,IBA IEA,IBA IEA,IBA IEA,IBA IEA,IBA IEA,IEA,IBA IEA,IBA IEA,IBA IEA,IBA IEA,IBA IEA,IBA IEA,IBA IEA,IBA,IBA IEA,IEA,IEA,IEA,IEA,IBA IEA,IBA IEA,IBA IEA,IBA IEA,IBA IEA,IBA IEA,IEA,IEA,IBA IEA,IEA,IBA IEA,IBA IEA,IBA IEA,IBA IEA,IBA IEA,IBA IEA,IBA IEA,IBA IEA,IBA IEA,IBA IEA,IEA,IEA,IEA,IBA IEA	ENSBTAG00000031412	FALSE	OR6F1
query_1	TRUE	3.96214e-24	1080	146	51	0.349315	0.0472222	GO:0007600	GO:BP	sensory perception	18832	3093	GO:0050877	IEA,IBA IEA,IEA,IBA,IBA IEA,IBA IEA,IBA IEA,IBA IEA,IBA IEA,IBA IEA,IBA IEA,IBA IEA,IBA IEA,IEA,IBA IEA,IBA IEA,IBA IEA,IBA IEA,IBA IEA,IBA IEA,IBA IEA,IBA,IBA IEA,IEA,IEA,IEA,IEA,IBA IEA,IBA IEA,IBA IEA,IBA IEA,IBA IEA,IBA IEA,IEA,IEA,IBA IEA,IEA,IBA IEA,IBA IEA,IBA IEA,IBA IEA,IBA IEA,IBA IEA,IBA IEA,IBA IEA,IBA IEA,IBA IEA,IEA,IEA,IEA,IBA IEA	ENSBTAG00000007557	FALSE	OR2AK3
query_1	TRUE	3.96214e-24	1080	146	51	0.349315	0.0472222	GO:0007600	GO:BP	sensory perception	18832	3093	GO:0050877	IEA,IBA IEA,IEA,IBA,IBA IEA,IBA IEA,IBA IEA,IBA IEA,IBA IEA,IBA IEA,IBA IEA,IBA IEA,IBA IEA,IEA,IBA IEA,IBA IEA,IBA IEA,IBA IEA,IBA IEA,IBA IEA,IBA IEA,IBA,IBA IEA,IEA,IEA,IEA,IEA,IBA IEA,IBA IEA,IBA IEA,IBA IEA,IBA IEA,IBA IEA,IEA,IEA,IBA IEA,IEA,IBA IEA,IBA IEA,IBA IEA,IBA IEA,IBA IEA,IBA IEA,IBA IEA,IBA IEA,IBA IEA,IBA IEA,IEA,IEA,IEA,IBA IEA	ENSBTAG00000053009	FALSE	OR2T62
query_1	TRUE	3.96214e-24	1080	146	51	0.349315	0.0472222	GO:0007600	GO:BP	sensory perception	18832	3093	GO:0050877	IEA,IBA IEA,IEA,IBA,IBA IEA,IBA IEA,IBA IEA,IBA IEA,IBA IEA,IBA IEA,IBA IEA,IBA IEA,IBA IEA,IEA,IBA IEA,IBA IEA,IBA IEA,IBA IEA,IBA IEA,IBA IEA,IBA IEA,IBA,IBA IEA,IEA,IEA,IEA,IEA,IBA IEA,IBA IEA,IBA IEA,IBA IEA,IBA IEA,IBA IEA,IEA,IEA,IBA IEA,IEA,IBA IEA,IBA IEA,IBA IEA,IBA IEA,IBA IEA,IBA IEA,IBA IEA,IBA IEA,IBA IEA,IBA IEA,IEA,IEA,IEA,IBA IEA	ENSBTAG00000046417	FALSE	OR2T63
query_1	TRUE	3.96214e-24	1080	146	51	0.349315	0.0472222	GO:0007600	GO:BP	sensory perception	18832	3093	GO:0050877	IEA,IBA IEA,IEA,IBA,IBA IEA,IBA IEA,IBA IEA,IBA IEA,IBA IEA,IBA IEA,IBA IEA,IBA IEA,IBA IEA,IEA,IBA IEA,IBA IEA,IBA IEA,IBA IEA,IBA IEA,IBA IEA,IBA IEA,IBA,IBA IEA,IEA,IEA,IEA,IEA,IBA IEA,IBA IEA,IBA IEA,IBA IEA,IBA IEA,IBA IEA,IEA,IEA,IBA IEA,IEA,IBA IEA,IBA IEA,IBA IEA,IBA IEA,IBA IEA,IBA IEA,IBA IEA,IBA IEA,IBA IEA,IBA IEA,IEA,IEA,IEA,IBA IEA	ENSBTAG00000052389	FALSE	OR2T16
query_1	TRUE	3.96214e-24	1080	146	51	0.349315	0.0472222	GO:0007600	GO:BP	sensory perception	18832	3093	GO:0050877	IEA,IBA IEA,IEA,IBA,IBA IEA,IBA IEA,IBA IEA,IBA IEA,IBA IEA,IBA IEA,IBA IEA,IBA IEA,IBA IEA,IEA,IBA IEA,IBA IEA,IBA IEA,IBA IEA,IBA IEA,IBA IEA,IBA IEA,IBA,IBA IEA,IEA,IEA,IEA,IEA,IBA IEA,IBA IEA,IBA IEA,IBA IEA,IBA IEA,IBA IEA,IEA,IEA,IBA IEA,IEA,IBA IEA,IBA IEA,IBA IEA,IBA IEA,IBA IEA,IBA IEA,IBA IEA,IBA IEA,IBA IEA,IBA IEA,IEA,IEA,IEA,IBA IEA	ENSBTAG00000050140	FALSE	OR2T60
query_1	TRUE	3.96214e-24	1080	146	51	0.349315	0.0472222	GO:0007600	GO:BP	sensory perception	18832	3093	GO:0050877	IEA,IBA IEA,IEA,IBA,IBA IEA,IBA IEA,IBA IEA,IBA IEA,IBA IEA,IBA IEA,IBA IEA,IBA IEA,IBA IEA,IEA,IBA IEA,IBA IEA,IBA IEA,IBA IEA,IBA IEA,IBA IEA,IBA IEA,IBA,IBA IEA,IEA,IEA,IEA,IEA,IBA IEA,IBA IEA,IBA IEA,IBA IEA,IBA IEA,IBA IEA,IEA,IEA,IBA IEA,IEA,IBA IEA,IBA IEA,IBA IEA,IBA IEA,IBA IEA,IBA IEA,IBA IEA,IBA IEA,IBA IEA,IBA IEA,IEA,IEA,IEA,IBA IEA	ENSBTAG00000001761	FALSE	OR6AA1
query_1	TRUE	3.96214e-24	1080	146	51	0.349315	0.0472222	GO:0007600	GO:BP	sensory perception	18832	3093	GO:0050877	IEA,IBA IEA,IEA,IBA,IBA IEA,IBA IEA,IBA IEA,IBA IEA,IBA IEA,IBA IEA,IBA IEA,IBA IEA,IBA IEA,IEA,IBA IEA,IBA IEA,IBA IEA,IBA IEA,IBA IEA,IBA IEA,IBA IEA,IBA,IBA IEA,IEA,IEA,IEA,IEA,IBA IEA,IBA IEA,IBA IEA,IBA IEA,IBA IEA,IBA IEA,IEA,IEA,IBA IEA,IEA,IBA IEA,IBA IEA,IBA IEA,IBA IEA,IBA IEA,IBA IEA,IBA IEA,IBA IEA,IBA IEA,IBA IEA,IEA,IEA,IEA,IBA IEA	ENSBTAG00000040109	FALSE	OR6AN1
query_1	TRUE	3.96214e-24	1080	146	51	0.349315	0.0472222	GO:0007600	GO:BP	sensory perception	18832	3093	GO:0050877	IEA,IBA IEA,IEA,IBA,IBA IEA,IBA IEA,IBA IEA,IBA IEA,IBA IEA,IBA IEA,IBA IEA,IBA IEA,IBA IEA,IEA,IBA IEA,IBA IEA,IBA IEA,IBA IEA,IBA IEA,IBA IEA,IBA IEA,IBA,IBA IEA,IEA,IEA,IEA,IEA,IBA IEA,IBA IEA,IBA IEA,IBA IEA,IBA IEA,IBA IEA,IEA,IEA,IBA IEA,IEA,IBA IEA,IBA IEA,IBA IEA,IBA IEA,IBA IEA,IBA IEA,IBA IEA,IBA IEA,IBA IEA,IBA IEA,IEA,IEA,IEA,IBA IEA	ENSBTAG00000017725	FALSE	OR11L1
query_1	TRUE	3.96214e-24	1080	146	51	0.349315	0.0472222	GO:0007600	GO:BP	sensory perception	18832	3093	GO:0050877	IEA,IBA IEA,IEA,IBA,IBA IEA,IBA IEA,IBA IEA,IBA IEA,IBA IEA,IBA IEA,IBA IEA,IBA IEA,IBA IEA,IEA,IBA IEA,IBA IEA,IBA IEA,IBA IEA,IBA IEA,IBA IEA,IBA IEA,IBA,IBA IEA,IEA,IEA,IEA,IEA,IBA IEA,IBA IEA,IBA IEA,IBA IEA,IBA IEA,IBA IEA,IEA,IEA,IBA IEA,IEA,IBA IEA,IBA IEA,IBA IEA,IBA IEA,IBA IEA,IBA IEA,IBA IEA,IBA IEA,IBA IEA,IBA IEA,IEA,IEA,IEA,IBA IEA	ENSBTAG00000064343	FALSE	OR2L3
query_1	TRUE	3.96214e-24	1080	146	51	0.349315	0.0472222	GO:0007600	GO:BP	sensory perception	18832	3093	GO:0050877	IEA,IBA IEA,IEA,IBA,IBA IEA,IBA IEA,IBA IEA,IBA IEA,IBA IEA,IBA IEA,IBA IEA,IBA IEA,IBA IEA,IEA,IBA IEA,IBA IEA,IBA IEA,IBA IEA,IBA IEA,IBA IEA,IBA IEA,IBA,IBA IEA,IEA,IEA,IEA,IEA,IBA IEA,IBA IEA,IBA IEA,IBA IEA,IBA IEA,IBA IEA,IEA,IEA,IBA IEA,IEA,IBA IEA,IBA IEA,IBA IEA,IBA IEA,IBA IEA,IBA IEA,IBA IEA,IBA IEA,IBA IEA,IBA IEA,IEA,IEA,IEA,IBA IEA	ENSBTAG00000045691	FALSE	OR14P2
query_1	TRUE	3.96214e-24	1080	146	51	0.349315	0.0472222	GO:0007600	GO:BP	sensory perception	18832	3093	GO:0050877	IEA,IBA IEA,IEA,IBA,IBA IEA,IBA IEA,IBA IEA,IBA IEA,IBA IEA,IBA IEA,IBA IEA,IBA IEA,IBA IEA,IEA,IBA IEA,IBA IEA,IBA IEA,IBA IEA,IBA IEA,IBA IEA,IBA IEA,IBA,IBA IEA,IEA,IEA,IEA,IEA,IBA IEA,IBA IEA,IBA IEA,IBA IEA,IBA IEA,IBA IEA,IEA,IEA,IBA IEA,IEA,IBA IEA,IBA IEA,IBA IEA,IBA IEA,IBA IEA,IBA IEA,IBA IEA,IBA IEA,IBA IEA,IBA IEA,IEA,IEA,IEA,IBA IEA	ENSBTAG00000051974	FALSE	OR2L2
query_1	TRUE	3.96214e-24	1080	146	51	0.349315	0.0472222	GO:0007600	GO:BP	sensory perception	18832	3093	GO:0050877	IEA,IBA IEA,IEA,IBA,IBA IEA,IBA IEA,IBA IEA,IBA IEA,IBA IEA,IBA IEA,IBA IEA,IBA IEA,IBA IEA,IEA,IBA IEA,IBA IEA,IBA IEA,IBA IEA,IBA IEA,IBA IEA,IBA IEA,IBA,IBA IEA,IEA,IEA,IEA,IEA,IBA IEA,IBA IEA,IBA IEA,IBA IEA,IBA IEA,IBA IEA,IEA,IEA,IBA IEA,IEA,IBA IEA,IBA IEA,IBA IEA,IBA IEA,IBA IEA,IBA IEA,IBA IEA,IBA IEA,IBA IEA,IBA IEA,IEA,IEA,IEA,IBA IEA	ENSBTAG00000039805	FALSE	OR2AO1
query_1	TRUE	3.96214e-24	1080	146	51	0.349315	0.0472222	GO:0007600	GO:BP	sensory perception	18832	3093	GO:0050877	IEA,IBA IEA,IEA,IBA,IBA IEA,IBA IEA,IBA IEA,IBA IEA,IBA IEA,IBA IEA,IBA IEA,IBA IEA,IBA IEA,IEA,IBA IEA,IBA IEA,IBA IEA,IBA IEA,IBA IEA,IBA IEA,IBA IEA,IBA,IBA IEA,IEA,IEA,IEA,IEA,IBA IEA,IBA IEA,IBA IEA,IBA IEA,IBA IEA,IBA IEA,IEA,IEA,IBA IEA,IEA,IBA IEA,IBA IEA,IBA IEA,IBA IEA,IBA IEA,IBA IEA,IBA IEA,IBA IEA,IBA IEA,IBA IEA,IEA,IEA,IEA,IBA IEA	ENSBTAG00000053872	FALSE	OR2T54
query_1	TRUE	3.96214e-24	1080	146	51	0.349315	0.0472222	GO:0007600	GO:BP	sensory perception	18832	3093	GO:0050877	IEA,IBA IEA,IEA,IBA,IBA IEA,IBA IEA,IBA IEA,IBA IEA,IBA IEA,IBA IEA,IBA IEA,IBA IEA,IBA IEA,IEA,IBA IEA,IBA IEA,IBA IEA,IBA IEA,IBA IEA,IBA IEA,IBA IEA,IBA,IBA IEA,IEA,IEA,IEA,IEA,IBA IEA,IBA IEA,IBA IEA,IBA IEA,IBA IEA,IBA IEA,IEA,IEA,IBA IEA,IEA,IBA IEA,IBA IEA,IBA IEA,IBA IEA,IBA IEA,IBA IEA,IBA IEA,IBA IEA,IBA IEA,IBA IEA,IEA,IEA,IEA,IBA IEA	ENSBTAG00000039797	FALSE	OR2W3D
query_1	TRUE	3.96214e-24	1080	146	51	0.349315	0.0472222	GO:0007600	GO:BP	sensory perception	18832	3093	GO:0050877	IEA,IBA IEA,IEA,IBA,IBA IEA,IBA IEA,IBA IEA,IBA IEA,IBA IEA,IBA IEA,IBA IEA,IBA IEA,IBA IEA,IEA,IBA IEA,IBA IEA,IBA IEA,IBA IEA,IBA IEA,IBA IEA,IBA IEA,IBA,IBA IEA,IEA,IEA,IEA,IEA,IBA IEA,IBA IEA,IBA IEA,IBA IEA,IBA IEA,IBA IEA,IEA,IEA,IBA IEA,IEA,IBA IEA,IBA IEA,IBA IEA,IBA IEA,IBA IEA,IBA IEA,IBA IEA,IBA IEA,IBA IEA,IBA IEA,IEA,IEA,IEA,IBA IEA	ENSBTAG00000048813	FALSE	OR2W53
query_1	TRUE	3.96214e-24	1080	146	51	0.349315	0.0472222	GO:0007600	GO:BP	sensory perception	18832	3093	GO:0050877	IEA,IBA IEA,IEA,IBA,IBA IEA,IBA IEA,IBA IEA,IBA IEA,IBA IEA,IBA IEA,IBA IEA,IBA IEA,IBA IEA,IEA,IBA IEA,IBA IEA,IBA IEA,IBA IEA,IBA IEA,IBA IEA,IBA IEA,IBA,IBA IEA,IEA,IEA,IEA,IEA,IBA IEA,IBA IEA,IBA IEA,IBA IEA,IBA IEA,IBA IEA,IEA,IEA,IBA IEA,IEA,IBA IEA,IBA IEA,IBA IEA,IBA IEA,IBA IEA,IBA IEA,IBA IEA,IBA IEA,IBA IEA,IBA IEA,IEA,IEA,IEA,IBA IEA	ENSBTAG00000048315	FALSE	OR2C3
query_1	TRUE	3.96214e-24	1080	146	51	0.349315	0.0472222	GO:0007600	GO:BP	sensory perception	18832	3093	GO:0050877	IEA,IBA IEA,IEA,IBA,IBA IEA,IBA IEA,IBA IEA,IBA IEA,IBA IEA,IBA IEA,IBA IEA,IBA IEA,IBA IEA,IEA,IBA IEA,IBA IEA,IBA IEA,IBA IEA,IBA IEA,IBA IEA,IBA IEA,IBA,IBA IEA,IEA,IEA,IEA,IEA,IBA IEA,IBA IEA,IBA IEA,IBA IEA,IBA IEA,IBA IEA,IEA,IEA,IBA IEA,IEA,IBA IEA,IBA IEA,IBA IEA,IBA IEA,IBA IEA,IBA IEA,IBA IEA,IBA IEA,IBA IEA,IBA IEA,IEA,IEA,IEA,IBA IEA	ENSBTAG00000048069	FALSE	OR2C3B
query_1	TRUE	3.96214e-24	1080	146	51	0.349315	0.0472222	GO:0007600	GO:BP	sensory perception	18832	3093	GO:0050877	IEA,IBA IEA,IEA,IBA,IBA IEA,IBA IEA,IBA IEA,IBA IEA,IBA IEA,IBA IEA,IBA IEA,IBA IEA,IBA IEA,IEA,IBA IEA,IBA IEA,IBA IEA,IBA IEA,IBA IEA,IBA IEA,IBA IEA,IBA,IBA IEA,IEA,IEA,IEA,IEA,IBA IEA,IBA IEA,IBA IEA,IBA IEA,IBA IEA,IBA IEA,IEA,IEA,IBA IEA,IEA,IBA IEA,IBA IEA,IBA IEA,IBA IEA,IBA IEA,IBA IEA,IBA IEA,IBA IEA,IBA IEA,IBA IEA,IEA,IEA,IEA,IBA IEA	ENSBTAG00000039484	FALSE	OR2G27
query_1	TRUE	3.96214e-24	1080	146	51	0.349315	0.0472222	GO:0007600	GO:BP	sensory perception	18832	3093	GO:0050877	IEA,IBA IEA,IEA,IBA,IBA IEA,IBA IEA,IBA IEA,IBA IEA,IBA IEA,IBA IEA,IBA IEA,IBA IEA,IBA IEA,IEA,IBA IEA,IBA IEA,IBA IEA,IBA IEA,IBA IEA,IBA IEA,IBA IEA,IBA,IBA IEA,IEA,IEA,IEA,IEA,IBA IEA,IBA IEA,IBA IEA,IBA IEA,IBA IEA,IBA IEA,IEA,IEA,IBA IEA,IEA,IBA IEA,IBA IEA,IBA IEA,IBA IEA,IBA IEA,IBA IEA,IBA IEA,IBA IEA,IBA IEA,IBA IEA,IEA,IEA,IEA,IBA IEA	ENSBTAG00000039930	FALSE	OR2G28
query_1	TRUE	3.96214e-24	1080	146	51	0.349315	0.0472222	GO:0007600	GO:BP	sensory perception	18832	3093	GO:0050877	IEA,IBA IEA,IEA,IBA,IBA IEA,IBA IEA,IBA IEA,IBA IEA,IBA IEA,IBA IEA,IBA IEA,IBA IEA,IBA IEA,IEA,IBA IEA,IBA IEA,IBA IEA,IBA IEA,IBA IEA,IBA IEA,IBA IEA,IBA,IBA IEA,IEA,IEA,IEA,IEA,IBA IEA,IBA IEA,IBA IEA,IBA IEA,IBA IEA,IBA IEA,IEA,IEA,IBA IEA,IEA,IBA IEA,IBA IEA,IBA IEA,IBA IEA,IBA IEA,IBA IEA,IBA IEA,IBA IEA,IBA IEA,IBA IEA,IEA,IEA,IEA,IBA IEA	ENSBTAG00000027911	FALSE	OR2G3
query_1	TRUE	3.96214e-24	1080	146	51	0.349315	0.0472222	GO:0007600	GO:BP	sensory perception	18832	3093	GO:0050877	IEA,IBA IEA,IEA,IBA,IBA IEA,IBA IEA,IBA IEA,IBA IEA,IBA IEA,IBA IEA,IBA IEA,IBA IEA,IBA IEA,IEA,IBA IEA,IBA IEA,IBA IEA,IBA IEA,IBA IEA,IBA IEA,IBA IEA,IBA,IBA IEA,IEA,IEA,IEA,IEA,IBA IEA,IBA IEA,IBA IEA,IBA IEA,IBA IEA,IBA IEA,IEA,IEA,IBA IEA,IEA,IBA IEA,IBA IEA,IBA IEA,IBA IEA,IBA IEA,IBA IEA,IBA IEA,IBA IEA,IBA IEA,IBA IEA,IEA,IEA,IEA,IBA IEA	ENSBTAG00000026977	FALSE	PTPRQ
query_1	TRUE	3.96214e-24	1080	146	51	0.349315	0.0472222	GO:0007600	GO:BP	sensory perception	18832	3093	GO:0050877	IEA,IBA IEA,IEA,IBA,IBA IEA,IBA IEA,IBA IEA,IBA IEA,IBA IEA,IBA IEA,IBA IEA,IBA IEA,IBA IEA,IEA,IBA IEA,IBA IEA,IBA IEA,IBA IEA,IBA IEA,IBA IEA,IBA IEA,IBA,IBA IEA,IEA,IEA,IEA,IEA,IBA IEA,IBA IEA,IBA IEA,IBA IEA,IBA IEA,IBA IEA,IEA,IEA,IBA IEA,IEA,IBA IEA,IBA IEA,IBA IEA,IBA IEA,IBA IEA,IBA IEA,IBA IEA,IBA IEA,IBA IEA,IBA IEA,IEA,IEA,IEA,IBA IEA	ENSBTAG00000000529	FALSE	BTBD9
query_1	TRUE	3.96214e-24	1080	146	51	0.349315	0.0472222	GO:0007600	GO:BP	sensory perception	18832	3093	GO:0050877	IEA,IBA IEA,IEA,IBA,IBA IEA,IBA IEA,IBA IEA,IBA IEA,IBA IEA,IBA IEA,IBA IEA,IBA IEA,IBA IEA,IEA,IBA IEA,IBA IEA,IBA IEA,IBA IEA,IBA IEA,IBA IEA,IBA IEA,IBA,IBA IEA,IEA,IEA,IEA,IEA,IBA IEA,IBA IEA,IBA IEA,IBA IEA,IBA IEA,IBA IEA,IEA,IEA,IBA IEA,IEA,IBA IEA,IBA IEA,IBA IEA,IBA IEA,IBA IEA,IBA IEA,IBA IEA,IBA IEA,IBA IEA,IBA IEA,IEA,IEA,IEA,IBA IEA	ENSBTAG00000009848	FALSE	GPR171
query_1	TRUE	3.96214e-24	1080	146	51	0.349315	0.0472222	GO:0007600	GO:BP	sensory perception	18832	3093	GO:0050877	IEA,IBA IEA,IEA,IBA,IBA IEA,IBA IEA,IBA IEA,IBA IEA,IBA IEA,IBA IEA,IBA IEA,IBA IEA,IBA IEA,IEA,IBA IEA,IBA IEA,IBA IEA,IBA IEA,IBA IEA,IBA IEA,IBA IEA,IBA,IBA IEA,IEA,IEA,IEA,IEA,IBA IEA,IBA IEA,IBA IEA,IBA IEA,IBA IEA,IBA IEA,IEA,IEA,IBA IEA,IEA,IBA IEA,IBA IEA,IBA IEA,IBA IEA,IBA IEA,IBA IEA,IBA IEA,IBA IEA,IBA IEA,IBA IEA,IEA,IEA,IEA,IBA IEA	ENSBTAG00000011267	FALSE	CLRN1
query_1	TRUE	4.44708e-24	710	146	43	0.294521	0.0605634	GO:0050911	GO:BP	detection of chemical stimulus involved in sensory perception of smell	18832	13788	GO:0007608, GO:0050907	IBA,IBA,IBA,IBA,IBA,IBA,IBA,IBA,IBA,IBA,IBA,IBA,IBA,IBA,IBA,IBA,IBA,IBA,IBA,IEA,IEA,IEA,IEA,IBA,IBA,IBA,IBA,IBA,IBA,IEA,IEA,IBA,IEA,IBA,IBA,IBA,IBA,IBA,IBA,IBA,IBA,IBA,IBA	ENSBTAG00000050829	FALSE
query_1	TRUE	4.44708e-24	710	146	43	0.294521	0.0605634	GO:0050911	GO:BP	detection of chemical stimulus involved in sensory perception of smell	18832	13788	GO:0007608, GO:0050907	IBA,IBA,IBA,IBA,IBA,IBA,IBA,IBA,IBA,IBA,IBA,IBA,IBA,IBA,IBA,IBA,IBA,IBA,IBA,IEA,IEA,IEA,IEA,IBA,IBA,IBA,IBA,IBA,IBA,IEA,IEA,IBA,IEA,IBA,IBA,IBA,IBA,IBA,IBA,IBA,IBA,IBA,IBA	ENSBTAG00000013445	FALSE	OR13F1
query_1	TRUE	4.44708e-24	710	146	43	0.294521	0.0605634	GO:0050911	GO:BP	detection of chemical stimulus involved in sensory perception of smell	18832	13788	GO:0007608, GO:0050907	IBA,IBA,IBA,IBA,IBA,IBA,IBA,IBA,IBA,IBA,IBA,IBA,IBA,IBA,IBA,IBA,IBA,IBA,IBA,IEA,IEA,IEA,IEA,IBA,IBA,IBA,IBA,IBA,IBA,IEA,IEA,IBA,IEA,IBA,IBA,IBA,IBA,IBA,IBA,IBA,IBA,IBA,IBA	ENSBTAG00000057009	FALSE	OR13C2E
query_1	TRUE	4.44708e-24	710	146	43	0.294521	0.0605634	GO:0050911	GO:BP	detection of chemical stimulus involved in sensory perception of smell	18832	13788	GO:0007608, GO:0050907	IBA,IBA,IBA,IBA,IBA,IBA,IBA,IBA,IBA,IBA,IBA,IBA,IBA,IBA,IBA,IBA,IBA,IBA,IBA,IEA,IEA,IEA,IEA,IBA,IBA,IBA,IBA,IBA,IBA,IEA,IEA,IBA,IEA,IBA,IBA,IBA,IBA,IBA,IBA,IBA,IBA,IBA,IBA	ENSBTAG00000061978	FALSE	OR13C2D
query_1	TRUE	4.44708e-24	710	146	43	0.294521	0.0605634	GO:0050911	GO:BP	detection of chemical stimulus involved in sensory perception of smell	18832	13788	GO:0007608, GO:0050907	IBA,IBA,IBA,IBA,IBA,IBA,IBA,IBA,IBA,IBA,IBA,IBA,IBA,IBA,IBA,IBA,IBA,IBA,IBA,IEA,IEA,IEA,IEA,IBA,IBA,IBA,IBA,IBA,IBA,IEA,IEA,IBA,IEA,IBA,IBA,IBA,IBA,IBA,IBA,IBA,IBA,IBA,IBA	ENSBTAG00000016173	FALSE	OR13F1B
query_1	TRUE	4.44708e-24	710	146	43	0.294521	0.0605634	GO:0050911	GO:BP	detection of chemical stimulus involved in sensory perception of smell	18832	13788	GO:0007608, GO:0050907	IBA,IBA,IBA,IBA,IBA,IBA,IBA,IBA,IBA,IBA,IBA,IBA,IBA,IBA,IBA,IBA,IBA,IBA,IBA,IEA,IEA,IEA,IEA,IBA,IBA,IBA,IBA,IBA,IBA,IEA,IEA,IBA,IEA,IBA,IBA,IBA,IBA,IBA,IBA,IBA,IBA,IBA,IBA	ENSBTAG00000061383	FALSE	OR13C2
query_1	TRUE	4.44708e-24	710	146	43	0.294521	0.0605634	GO:0050911	GO:BP	detection of chemical stimulus involved in sensory perception of smell	18832	13788	GO:0007608, GO:0050907	IBA,IBA,IBA,IBA,IBA,IBA,IBA,IBA,IBA,IBA,IBA,IBA,IBA,IBA,IBA,IBA,IBA,IBA,IBA,IEA,IEA,IEA,IEA,IBA,IBA,IBA,IBA,IBA,IBA,IEA,IEA,IBA,IEA,IBA,IBA,IBA,IBA,IBA,IBA,IBA,IBA,IBA,IBA	ENSBTAG00000000145	FALSE	OR13D2
query_1	TRUE	4.44708e-24	710	146	43	0.294521	0.0605634	GO:0050911	GO:BP	detection of chemical stimulus involved in sensory perception of smell	18832	13788	GO:0007608, GO:0050907	IBA,IBA,IBA,IBA,IBA,IBA,IBA,IBA,IBA,IBA,IBA,IBA,IBA,IBA,IBA,IBA,IBA,IBA,IBA,IEA,IEA,IEA,IEA,IBA,IBA,IBA,IBA,IBA,IBA,IEA,IEA,IBA,IEA,IBA,IBA,IBA,IBA,IBA,IBA,IBA,IBA,IBA,IBA	ENSBTAG00000055844	FALSE	OR13C2C
query_1	TRUE	4.44708e-24	710	146	43	0.294521	0.0605634	GO:0050911	GO:BP	detection of chemical stimulus involved in sensory perception of smell	18832	13788	GO:0007608, GO:0050907	IBA,IBA,IBA,IBA,IBA,IBA,IBA,IBA,IBA,IBA,IBA,IBA,IBA,IBA,IBA,IBA,IBA,IBA,IBA,IEA,IEA,IEA,IEA,IBA,IBA,IBA,IBA,IBA,IBA,IEA,IEA,IBA,IEA,IBA,IBA,IBA,IBA,IBA,IBA,IBA,IBA,IBA,IBA	ENSBTAG00000049256	FALSE	OR13D2C
query_1	TRUE	4.44708e-24	710	146	43	0.294521	0.0605634	GO:0050911	GO:BP	detection of chemical stimulus involved in sensory perception of smell	18832	13788	GO:0007608, GO:0050907	IBA,IBA,IBA,IBA,IBA,IBA,IBA,IBA,IBA,IBA,IBA,IBA,IBA,IBA,IBA,IBA,IBA,IBA,IBA,IEA,IEA,IEA,IEA,IBA,IBA,IBA,IBA,IBA,IBA,IEA,IEA,IBA,IEA,IBA,IBA,IBA,IBA,IBA,IBA,IBA,IBA,IBA,IBA	ENSBTAG00000063885	FALSE	OR13C8
query_1	TRUE	4.44708e-24	710	146	43	0.294521	0.0605634	GO:0050911	GO:BP	detection of chemical stimulus involved in sensory perception of smell	18832	13788	GO:0007608, GO:0050907	IBA,IBA,IBA,IBA,IBA,IBA,IBA,IBA,IBA,IBA,IBA,IBA,IBA,IBA,IBA,IBA,IBA,IBA,IBA,IEA,IEA,IEA,IEA,IBA,IBA,IBA,IBA,IBA,IBA,IEA,IEA,IBA,IEA,IBA,IBA,IBA,IBA,IBA,IBA,IBA,IBA,IBA,IBA	ENSBTAG00000025293	FALSE	OR2W3
query_1	TRUE	4.44708e-24	710	146	43	0.294521	0.0605634	GO:0050911	GO:BP	detection of chemical stimulus involved in sensory perception of smell	18832	13788	GO:0007608, GO:0050907	IBA,IBA,IBA,IBA,IBA,IBA,IBA,IBA,IBA,IBA,IBA,IBA,IBA,IBA,IBA,IBA,IBA,IBA,IBA,IEA,IEA,IEA,IEA,IBA,IBA,IBA,IBA,IBA,IBA,IEA,IEA,IBA,IEA,IBA,IBA,IBA,IBA,IBA,IBA,IBA,IBA,IBA,IBA	ENSBTAG00000040033	FALSE	OR2AJ9
query_1	TRUE	4.44708e-24	710	146	43	0.294521	0.0605634	GO:0050911	GO:BP	detection of chemical stimulus involved in sensory perception of smell	18832	13788	GO:0007608, GO:0050907	IBA,IBA,IBA,IBA,IBA,IBA,IBA,IBA,IBA,IBA,IBA,IBA,IBA,IBA,IBA,IBA,IBA,IBA,IBA,IEA,IEA,IEA,IEA,IBA,IBA,IBA,IBA,IBA,IBA,IEA,IEA,IBA,IEA,IBA,IBA,IBA,IBA,IBA,IBA,IBA,IBA,IBA,IBA	ENSBTAG00000051864	FALSE	OR2L2B
query_1	TRUE	4.44708e-24	710	146	43	0.294521	0.0605634	GO:0050911	GO:BP	detection of chemical stimulus involved in sensory perception of smell	18832	13788	GO:0007608, GO:0050907	IBA,IBA,IBA,IBA,IBA,IBA,IBA,IBA,IBA,IBA,IBA,IBA,IBA,IBA,IBA,IBA,IBA,IBA,IBA,IEA,IEA,IEA,IEA,IBA,IBA,IBA,IBA,IBA,IBA,IEA,IEA,IBA,IEA,IBA,IBA,IBA,IBA,IBA,IBA,IBA,IBA,IBA,IBA	ENSBTAG00000067939	FALSE	OR2L2C
query_1	TRUE	4.44708e-24	710	146	43	0.294521	0.0605634	GO:0050911	GO:BP	detection of chemical stimulus involved in sensory perception of smell	18832	13788	GO:0007608, GO:0050907	IBA,IBA,IBA,IBA,IBA,IBA,IBA,IBA,IBA,IBA,IBA,IBA,IBA,IBA,IBA,IBA,IBA,IBA,IBA,IEA,IEA,IEA,IEA,IBA,IBA,IBA,IBA,IBA,IBA,IEA,IEA,IBA,IEA,IBA,IBA,IBA,IBA,IBA,IBA,IBA,IBA,IBA,IBA	ENSBTAG00000061948	FALSE	OR2L3C
query_1	TRUE	4.44708e-24	710	146	43	0.294521	0.0605634	GO:0050911	GO:BP	detection of chemical stimulus involved in sensory perception of smell	18832	13788	GO:0007608, GO:0050907	IBA,IBA,IBA,IBA,IBA,IBA,IBA,IBA,IBA,IBA,IBA,IBA,IBA,IBA,IBA,IBA,IBA,IBA,IBA,IEA,IEA,IEA,IEA,IBA,IBA,IBA,IBA,IBA,IBA,IEA,IEA,IBA,IEA,IBA,IBA,IBA,IBA,IBA,IBA,IBA,IBA,IBA,IBA	ENSBTAG00000013691	FALSE	OR2L13
query_1	TRUE	4.44708e-24	710	146	43	0.294521	0.0605634	GO:0050911	GO:BP	detection of chemical stimulus involved in sensory perception of smell	18832	13788	GO:0007608, GO:0050907	IBA,IBA,IBA,IBA,IBA,IBA,IBA,IBA,IBA,IBA,IBA,IBA,IBA,IBA,IBA,IBA,IBA,IBA,IBA,IEA,IEA,IEA,IEA,IBA,IBA,IBA,IBA,IBA,IBA,IEA,IEA,IBA,IEA,IBA,IBA,IBA,IBA,IBA,IBA,IBA,IBA,IBA,IBA	ENSBTAG00000048025	FALSE	OR2T22
query_1	TRUE	4.44708e-24	710	146	43	0.294521	0.0605634	GO:0050911	GO:BP	detection of chemical stimulus involved in sensory perception of smell	18832	13788	GO:0007608, GO:0050907	IBA,IBA,IBA,IBA,IBA,IBA,IBA,IBA,IBA,IBA,IBA,IBA,IBA,IBA,IBA,IBA,IBA,IBA,IBA,IEA,IEA,IEA,IEA,IBA,IBA,IBA,IBA,IBA,IBA,IEA,IEA,IBA,IEA,IBA,IBA,IBA,IBA,IBA,IBA,IBA,IBA,IBA,IBA	ENSBTAG00000009497	FALSE	OR2M16
query_1	TRUE	4.44708e-24	710	146	43	0.294521	0.0605634	GO:0050911	GO:BP	detection of chemical stimulus involved in sensory perception of smell	18832	13788	GO:0007608, GO:0050907	IBA,IBA,IBA,IBA,IBA,IBA,IBA,IBA,IBA,IBA,IBA,IBA,IBA,IBA,IBA,IBA,IBA,IBA,IBA,IEA,IEA,IEA,IEA,IBA,IBA,IBA,IBA,IBA,IBA,IEA,IEA,IBA,IEA,IBA,IBA,IBA,IBA,IBA,IBA,IBA,IBA,IBA,IBA	ENSBTAG00000030722	FALSE	OR2M4
query_1	TRUE	4.44708e-24	710	146	43	0.294521	0.0605634	GO:0050911	GO:BP	detection of chemical stimulus involved in sensory perception of smell	18832	13788	GO:0007608, GO:0050907	IBA,IBA,IBA,IBA,IBA,IBA,IBA,IBA,IBA,IBA,IBA,IBA,IBA,IBA,IBA,IBA,IBA,IBA,IBA,IEA,IEA,IEA,IEA,IBA,IBA,IBA,IBA,IBA,IBA,IEA,IEA,IBA,IEA,IBA,IBA,IBA,IBA,IBA,IBA,IBA,IBA,IBA,IBA	ENSBTAG00000039804	FALSE	OR9E2
query_1	TRUE	4.44708e-24	710	146	43	0.294521	0.0605634	GO:0050911	GO:BP	detection of chemical stimulus involved in sensory perception of smell	18832	13788	GO:0007608, GO:0050907	IBA,IBA,IBA,IBA,IBA,IBA,IBA,IBA,IBA,IBA,IBA,IBA,IBA,IBA,IBA,IBA,IBA,IBA,IBA,IEA,IEA,IEA,IEA,IBA,IBA,IBA,IBA,IBA,IBA,IEA,IEA,IBA,IEA,IBA,IBA,IBA,IBA,IBA,IBA,IBA,IBA,IBA,IBA	ENSBTAG00000059861	FALSE	OR5AE4
query_1	TRUE	4.44708e-24	710	146	43	0.294521	0.0605634	GO:0050911	GO:BP	detection of chemical stimulus involved in sensory perception of smell	18832	13788	GO:0007608, GO:0050907	IBA,IBA,IBA,IBA,IBA,IBA,IBA,IBA,IBA,IBA,IBA,IBA,IBA,IBA,IBA,IBA,IBA,IBA,IBA,IEA,IEA,IEA,IEA,IBA,IBA,IBA,IBA,IBA,IBA,IEA,IEA,IBA,IEA,IBA,IBA,IBA,IBA,IBA,IBA,IBA,IBA,IBA,IBA	ENSBTAG00000064622	FALSE	OR5AE3
query_1	TRUE	4.44708e-24	710	146	43	0.294521	0.0605634	GO:0050911	GO:BP	detection of chemical stimulus involved in sensory perception of smell	18832	13788	GO:0007608, GO:0050907	IBA,IBA,IBA,IBA,IBA,IBA,IBA,IBA,IBA,IBA,IBA,IBA,IBA,IBA,IBA,IBA,IBA,IBA,IBA,IEA,IEA,IEA,IEA,IBA,IBA,IBA,IBA,IBA,IBA,IEA,IEA,IBA,IEA,IBA,IBA,IBA,IBA,IBA,IBA,IBA,IBA,IBA,IBA	ENSBTAG00000031412	FALSE	OR6F1
query_1	TRUE	4.44708e-24	710	146	43	0.294521	0.0605634	GO:0050911	GO:BP	detection of chemical stimulus involved in sensory perception of smell	18832	13788	GO:0007608, GO:0050907	IBA,IBA,IBA,IBA,IBA,IBA,IBA,IBA,IBA,IBA,IBA,IBA,IBA,IBA,IBA,IBA,IBA,IBA,IBA,IEA,IEA,IEA,IEA,IBA,IBA,IBA,IBA,IBA,IBA,IEA,IEA,IBA,IEA,IBA,IBA,IBA,IBA,IBA,IBA,IBA,IBA,IBA,IBA	ENSBTAG00000007557	FALSE	OR2AK3
query_1	TRUE	4.44708e-24	710	146	43	0.294521	0.0605634	GO:0050911	GO:BP	detection of chemical stimulus involved in sensory perception of smell	18832	13788	GO:0007608, GO:0050907	IBA,IBA,IBA,IBA,IBA,IBA,IBA,IBA,IBA,IBA,IBA,IBA,IBA,IBA,IBA,IBA,IBA,IBA,IBA,IEA,IEA,IEA,IEA,IBA,IBA,IBA,IBA,IBA,IBA,IEA,IEA,IBA,IEA,IBA,IBA,IBA,IBA,IBA,IBA,IBA,IBA,IBA,IBA	ENSBTAG00000053009	FALSE	OR2T62
query_1	TRUE	4.44708e-24	710	146	43	0.294521	0.0605634	GO:0050911	GO:BP	detection of chemical stimulus involved in sensory perception of smell	18832	13788	GO:0007608, GO:0050907	IBA,IBA,IBA,IBA,IBA,IBA,IBA,IBA,IBA,IBA,IBA,IBA,IBA,IBA,IBA,IBA,IBA,IBA,IBA,IEA,IEA,IEA,IEA,IBA,IBA,IBA,IBA,IBA,IBA,IEA,IEA,IBA,IEA,IBA,IBA,IBA,IBA,IBA,IBA,IBA,IBA,IBA,IBA	ENSBTAG00000046417	FALSE	OR2T63
query_1	TRUE	4.44708e-24	710	146	43	0.294521	0.0605634	GO:0050911	GO:BP	detection of chemical stimulus involved in sensory perception of smell	18832	13788	GO:0007608, GO:0050907	IBA,IBA,IBA,IBA,IBA,IBA,IBA,IBA,IBA,IBA,IBA,IBA,IBA,IBA,IBA,IBA,IBA,IBA,IBA,IEA,IEA,IEA,IEA,IBA,IBA,IBA,IBA,IBA,IBA,IEA,IEA,IBA,IEA,IBA,IBA,IBA,IBA,IBA,IBA,IBA,IBA,IBA,IBA	ENSBTAG00000052389	FALSE	OR2T16
query_1	TRUE	4.44708e-24	710	146	43	0.294521	0.0605634	GO:0050911	GO:BP	detection of chemical stimulus involved in sensory perception of smell	18832	13788	GO:0007608, GO:0050907	IBA,IBA,IBA,IBA,IBA,IBA,IBA,IBA,IBA,IBA,IBA,IBA,IBA,IBA,IBA,IBA,IBA,IBA,IBA,IEA,IEA,IEA,IEA,IBA,IBA,IBA,IBA,IBA,IBA,IEA,IEA,IBA,IEA,IBA,IBA,IBA,IBA,IBA,IBA,IBA,IBA,IBA,IBA	ENSBTAG00000050140	FALSE	OR2T60
query_1	TRUE	4.44708e-24	710	146	43	0.294521	0.0605634	GO:0050911	GO:BP	detection of chemical stimulus involved in sensory perception of smell	18832	13788	GO:0007608, GO:0050907	IBA,IBA,IBA,IBA,IBA,IBA,IBA,IBA,IBA,IBA,IBA,IBA,IBA,IBA,IBA,IBA,IBA,IBA,IBA,IEA,IEA,IEA,IEA,IBA,IBA,IBA,IBA,IBA,IBA,IEA,IEA,IBA,IEA,IBA,IBA,IBA,IBA,IBA,IBA,IBA,IBA,IBA,IBA	ENSBTAG00000001761	FALSE	OR6AA1
query_1	TRUE	4.44708e-24	710	146	43	0.294521	0.0605634	GO:0050911	GO:BP	detection of chemical stimulus involved in sensory perception of smell	18832	13788	GO:0007608, GO:0050907	IBA,IBA,IBA,IBA,IBA,IBA,IBA,IBA,IBA,IBA,IBA,IBA,IBA,IBA,IBA,IBA,IBA,IBA,IBA,IEA,IEA,IEA,IEA,IBA,IBA,IBA,IBA,IBA,IBA,IEA,IEA,IBA,IEA,IBA,IBA,IBA,IBA,IBA,IBA,IBA,IBA,IBA,IBA	ENSBTAG00000040109	FALSE	OR6AN1
query_1	TRUE	4.44708e-24	710	146	43	0.294521	0.0605634	GO:0050911	GO:BP	detection of chemical stimulus involved in sensory perception of smell	18832	13788	GO:0007608, GO:0050907	IBA,IBA,IBA,IBA,IBA,IBA,IBA,IBA,IBA,IBA,IBA,IBA,IBA,IBA,IBA,IBA,IBA,IBA,IBA,IEA,IEA,IEA,IEA,IBA,IBA,IBA,IBA,IBA,IBA,IEA,IEA,IBA,IEA,IBA,IBA,IBA,IBA,IBA,IBA,IBA,IBA,IBA,IBA	ENSBTAG00000017725	FALSE	OR11L1
query_1	TRUE	4.44708e-24	710	146	43	0.294521	0.0605634	GO:0050911	GO:BP	detection of chemical stimulus involved in sensory perception of smell	18832	13788	GO:0007608, GO:0050907	IBA,IBA,IBA,IBA,IBA,IBA,IBA,IBA,IBA,IBA,IBA,IBA,IBA,IBA,IBA,IBA,IBA,IBA,IBA,IEA,IEA,IEA,IEA,IBA,IBA,IBA,IBA,IBA,IBA,IEA,IEA,IBA,IEA,IBA,IBA,IBA,IBA,IBA,IBA,IBA,IBA,IBA,IBA	ENSBTAG00000064343	FALSE	OR2L3
query_1	TRUE	4.44708e-24	710	146	43	0.294521	0.0605634	GO:0050911	GO:BP	detection of chemical stimulus involved in sensory perception of smell	18832	13788	GO:0007608, GO:0050907	IBA,IBA,IBA,IBA,IBA,IBA,IBA,IBA,IBA,IBA,IBA,IBA,IBA,IBA,IBA,IBA,IBA,IBA,IBA,IEA,IEA,IEA,IEA,IBA,IBA,IBA,IBA,IBA,IBA,IEA,IEA,IBA,IEA,IBA,IBA,IBA,IBA,IBA,IBA,IBA,IBA,IBA,IBA	ENSBTAG00000045691	FALSE	OR14P2
query_1	TRUE	4.44708e-24	710	146	43	0.294521	0.0605634	GO:0050911	GO:BP	detection of chemical stimulus involved in sensory perception of smell	18832	13788	GO:0007608, GO:0050907	IBA,IBA,IBA,IBA,IBA,IBA,IBA,IBA,IBA,IBA,IBA,IBA,IBA,IBA,IBA,IBA,IBA,IBA,IBA,IEA,IEA,IEA,IEA,IBA,IBA,IBA,IBA,IBA,IBA,IEA,IEA,IBA,IEA,IBA,IBA,IBA,IBA,IBA,IBA,IBA,IBA,IBA,IBA	ENSBTAG00000051974	FALSE	OR2L2
query_1	TRUE	4.44708e-24	710	146	43	0.294521	0.0605634	GO:0050911	GO:BP	detection of chemical stimulus involved in sensory perception of smell	18832	13788	GO:0007608, GO:0050907	IBA,IBA,IBA,IBA,IBA,IBA,IBA,IBA,IBA,IBA,IBA,IBA,IBA,IBA,IBA,IBA,IBA,IBA,IBA,IEA,IEA,IEA,IEA,IBA,IBA,IBA,IBA,IBA,IBA,IEA,IEA,IBA,IEA,IBA,IBA,IBA,IBA,IBA,IBA,IBA,IBA,IBA,IBA	ENSBTAG00000039805	FALSE	OR2AO1
query_1	TRUE	4.44708e-24	710	146	43	0.294521	0.0605634	GO:0050911	GO:BP	detection of chemical stimulus involved in sensory perception of smell	18832	13788	GO:0007608, GO:0050907	IBA,IBA,IBA,IBA,IBA,IBA,IBA,IBA,IBA,IBA,IBA,IBA,IBA,IBA,IBA,IBA,IBA,IBA,IBA,IEA,IEA,IEA,IEA,IBA,IBA,IBA,IBA,IBA,IBA,IEA,IEA,IBA,IEA,IBA,IBA,IBA,IBA,IBA,IBA,IBA,IBA,IBA,IBA	ENSBTAG00000053872	FALSE	OR2T54
query_1	TRUE	4.44708e-24	710	146	43	0.294521	0.0605634	GO:0050911	GO:BP	detection of chemical stimulus involved in sensory perception of smell	18832	13788	GO:0007608, GO:0050907	IBA,IBA,IBA,IBA,IBA,IBA,IBA,IBA,IBA,IBA,IBA,IBA,IBA,IBA,IBA,IBA,IBA,IBA,IBA,IEA,IEA,IEA,IEA,IBA,IBA,IBA,IBA,IBA,IBA,IEA,IEA,IBA,IEA,IBA,IBA,IBA,IBA,IBA,IBA,IBA,IBA,IBA,IBA	ENSBTAG00000039797	FALSE	OR2W3D
query_1	TRUE	4.44708e-24	710	146	43	0.294521	0.0605634	GO:0050911	GO:BP	detection of chemical stimulus involved in sensory perception of smell	18832	13788	GO:0007608, GO:0050907	IBA,IBA,IBA,IBA,IBA,IBA,IBA,IBA,IBA,IBA,IBA,IBA,IBA,IBA,IBA,IBA,IBA,IBA,IBA,IEA,IEA,IEA,IEA,IBA,IBA,IBA,IBA,IBA,IBA,IEA,IEA,IBA,IEA,IBA,IBA,IBA,IBA,IBA,IBA,IBA,IBA,IBA,IBA	ENSBTAG00000048813	FALSE	OR2W53
query_1	TRUE	4.44708e-24	710	146	43	0.294521	0.0605634	GO:0050911	GO:BP	detection of chemical stimulus involved in sensory perception of smell	18832	13788	GO:0007608, GO:0050907	IBA,IBA,IBA,IBA,IBA,IBA,IBA,IBA,IBA,IBA,IBA,IBA,IBA,IBA,IBA,IBA,IBA,IBA,IBA,IEA,IEA,IEA,IEA,IBA,IBA,IBA,IBA,IBA,IBA,IEA,IEA,IBA,IEA,IBA,IBA,IBA,IBA,IBA,IBA,IBA,IBA,IBA,IBA	ENSBTAG00000048315	FALSE	OR2C3
query_1	TRUE	4.44708e-24	710	146	43	0.294521	0.0605634	GO:0050911	GO:BP	detection of chemical stimulus involved in sensory perception of smell	18832	13788	GO:0007608, GO:0050907	IBA,IBA,IBA,IBA,IBA,IBA,IBA,IBA,IBA,IBA,IBA,IBA,IBA,IBA,IBA,IBA,IBA,IBA,IBA,IEA,IEA,IEA,IEA,IBA,IBA,IBA,IBA,IBA,IBA,IEA,IEA,IBA,IEA,IBA,IBA,IBA,IBA,IBA,IBA,IBA,IBA,IBA,IBA	ENSBTAG00000048069	FALSE	OR2C3B
query_1	TRUE	4.44708e-24	710	146	43	0.294521	0.0605634	GO:0050911	GO:BP	detection of chemical stimulus involved in sensory perception of smell	18832	13788	GO:0007608, GO:0050907	IBA,IBA,IBA,IBA,IBA,IBA,IBA,IBA,IBA,IBA,IBA,IBA,IBA,IBA,IBA,IBA,IBA,IBA,IBA,IEA,IEA,IEA,IEA,IBA,IBA,IBA,IBA,IBA,IBA,IEA,IEA,IBA,IEA,IBA,IBA,IBA,IBA,IBA,IBA,IBA,IBA,IBA,IBA	ENSBTAG00000039484	FALSE	OR2G27
query_1	TRUE	4.44708e-24	710	146	43	0.294521	0.0605634	GO:0050911	GO:BP	detection of chemical stimulus involved in sensory perception of smell	18832	13788	GO:0007608, GO:0050907	IBA,IBA,IBA,IBA,IBA,IBA,IBA,IBA,IBA,IBA,IBA,IBA,IBA,IBA,IBA,IBA,IBA,IBA,IBA,IEA,IEA,IEA,IEA,IBA,IBA,IBA,IBA,IBA,IBA,IEA,IEA,IBA,IEA,IBA,IBA,IBA,IBA,IBA,IBA,IBA,IBA,IBA,IBA	ENSBTAG00000039930	FALSE	OR2G28
query_1	TRUE	4.44708e-24	710	146	43	0.294521	0.0605634	GO:0050911	GO:BP	detection of chemical stimulus involved in sensory perception of smell	18832	13788	GO:0007608, GO:0050907	IBA,IBA,IBA,IBA,IBA,IBA,IBA,IBA,IBA,IBA,IBA,IBA,IBA,IBA,IBA,IBA,IBA,IBA,IBA,IEA,IEA,IEA,IEA,IBA,IBA,IBA,IBA,IBA,IBA,IEA,IEA,IBA,IEA,IBA,IBA,IBA,IBA,IBA,IBA,IBA,IBA,IBA,IBA	ENSBTAG00000027911	FALSE	OR2G3
query_1	TRUE	7.84827e-24	768	146	44	0.30137	0.0572917	GO:0009593	GO:BP	detection of chemical stimulus	18832	3561	GO:0042221, GO:0051606	IBA,IBA,IBA,IBA,IBA,IBA,IBA,IBA,IBA,IBA,IEA,IBA,IBA,IBA,IBA,IBA,IBA,IBA,IBA,IBA,IEA,IEA,IEA,IEA,IBA,IBA,IBA,IBA,IBA,IBA,IEA,IEA,IBA,IEA,IBA,IBA,IBA,IBA,IBA,IBA,IBA,IBA,IBA,IBA	ENSBTAG00000050829	FALSE
query_1	TRUE	7.84827e-24	768	146	44	0.30137	0.0572917	GO:0009593	GO:BP	detection of chemical stimulus	18832	3561	GO:0042221, GO:0051606	IBA,IBA,IBA,IBA,IBA,IBA,IBA,IBA,IBA,IBA,IEA,IBA,IBA,IBA,IBA,IBA,IBA,IBA,IBA,IBA,IEA,IEA,IEA,IEA,IBA,IBA,IBA,IBA,IBA,IBA,IEA,IEA,IBA,IEA,IBA,IBA,IBA,IBA,IBA,IBA,IBA,IBA,IBA,IBA	ENSBTAG00000013445	FALSE	OR13F1
query_1	TRUE	7.84827e-24	768	146	44	0.30137	0.0572917	GO:0009593	GO:BP	detection of chemical stimulus	18832	3561	GO:0042221, GO:0051606	IBA,IBA,IBA,IBA,IBA,IBA,IBA,IBA,IBA,IBA,IEA,IBA,IBA,IBA,IBA,IBA,IBA,IBA,IBA,IBA,IEA,IEA,IEA,IEA,IBA,IBA,IBA,IBA,IBA,IBA,IEA,IEA,IBA,IEA,IBA,IBA,IBA,IBA,IBA,IBA,IBA,IBA,IBA,IBA	ENSBTAG00000057009	FALSE	OR13C2E
query_1	TRUE	7.84827e-24	768	146	44	0.30137	0.0572917	GO:0009593	GO:BP	detection of chemical stimulus	18832	3561	GO:0042221, GO:0051606	IBA,IBA,IBA,IBA,IBA,IBA,IBA,IBA,IBA,IBA,IEA,IBA,IBA,IBA,IBA,IBA,IBA,IBA,IBA,IBA,IEA,IEA,IEA,IEA,IBA,IBA,IBA,IBA,IBA,IBA,IEA,IEA,IBA,IEA,IBA,IBA,IBA,IBA,IBA,IBA,IBA,IBA,IBA,IBA	ENSBTAG00000061978	FALSE	OR13C2D
query_1	TRUE	7.84827e-24	768	146	44	0.30137	0.0572917	GO:0009593	GO:BP	detection of chemical stimulus	18832	3561	GO:0042221, GO:0051606	IBA,IBA,IBA,IBA,IBA,IBA,IBA,IBA,IBA,IBA,IEA,IBA,IBA,IBA,IBA,IBA,IBA,IBA,IBA,IBA,IEA,IEA,IEA,IEA,IBA,IBA,IBA,IBA,IBA,IBA,IEA,IEA,IBA,IEA,IBA,IBA,IBA,IBA,IBA,IBA,IBA,IBA,IBA,IBA	ENSBTAG00000016173	FALSE	OR13F1B
query_1	TRUE	7.84827e-24	768	146	44	0.30137	0.0572917	GO:0009593	GO:BP	detection of chemical stimulus	18832	3561	GO:0042221, GO:0051606	IBA,IBA,IBA,IBA,IBA,IBA,IBA,IBA,IBA,IBA,IEA,IBA,IBA,IBA,IBA,IBA,IBA,IBA,IBA,IBA,IEA,IEA,IEA,IEA,IBA,IBA,IBA,IBA,IBA,IBA,IEA,IEA,IBA,IEA,IBA,IBA,IBA,IBA,IBA,IBA,IBA,IBA,IBA,IBA	ENSBTAG00000061383	FALSE	OR13C2
query_1	TRUE	7.84827e-24	768	146	44	0.30137	0.0572917	GO:0009593	GO:BP	detection of chemical stimulus	18832	3561	GO:0042221, GO:0051606	IBA,IBA,IBA,IBA,IBA,IBA,IBA,IBA,IBA,IBA,IEA,IBA,IBA,IBA,IBA,IBA,IBA,IBA,IBA,IBA,IEA,IEA,IEA,IEA,IBA,IBA,IBA,IBA,IBA,IBA,IEA,IEA,IBA,IEA,IBA,IBA,IBA,IBA,IBA,IBA,IBA,IBA,IBA,IBA	ENSBTAG00000000145	FALSE	OR13D2
query_1	TRUE	7.84827e-24	768	146	44	0.30137	0.0572917	GO:0009593	GO:BP	detection of chemical stimulus	18832	3561	GO:0042221, GO:0051606	IBA,IBA,IBA,IBA,IBA,IBA,IBA,IBA,IBA,IBA,IEA,IBA,IBA,IBA,IBA,IBA,IBA,IBA,IBA,IBA,IEA,IEA,IEA,IEA,IBA,IBA,IBA,IBA,IBA,IBA,IEA,IEA,IBA,IEA,IBA,IBA,IBA,IBA,IBA,IBA,IBA,IBA,IBA,IBA	ENSBTAG00000055844	FALSE	OR13C2C
query_1	TRUE	7.84827e-24	768	146	44	0.30137	0.0572917	GO:0009593	GO:BP	detection of chemical stimulus	18832	3561	GO:0042221, GO:0051606	IBA,IBA,IBA,IBA,IBA,IBA,IBA,IBA,IBA,IBA,IEA,IBA,IBA,IBA,IBA,IBA,IBA,IBA,IBA,IBA,IEA,IEA,IEA,IEA,IBA,IBA,IBA,IBA,IBA,IBA,IEA,IEA,IBA,IEA,IBA,IBA,IBA,IBA,IBA,IBA,IBA,IBA,IBA,IBA	ENSBTAG00000049256	FALSE	OR13D2C
query_1	TRUE	7.84827e-24	768	146	44	0.30137	0.0572917	GO:0009593	GO:BP	detection of chemical stimulus	18832	3561	GO:0042221, GO:0051606	IBA,IBA,IBA,IBA,IBA,IBA,IBA,IBA,IBA,IBA,IEA,IBA,IBA,IBA,IBA,IBA,IBA,IBA,IBA,IBA,IEA,IEA,IEA,IEA,IBA,IBA,IBA,IBA,IBA,IBA,IEA,IEA,IBA,IEA,IBA,IBA,IBA,IBA,IBA,IBA,IBA,IBA,IBA,IBA	ENSBTAG00000063885	FALSE	OR13C8
query_1	TRUE	7.84827e-24	768	146	44	0.30137	0.0572917	GO:0009593	GO:BP	detection of chemical stimulus	18832	3561	GO:0042221, GO:0051606	IBA,IBA,IBA,IBA,IBA,IBA,IBA,IBA,IBA,IBA,IEA,IBA,IBA,IBA,IBA,IBA,IBA,IBA,IBA,IBA,IEA,IEA,IEA,IEA,IBA,IBA,IBA,IBA,IBA,IBA,IEA,IEA,IBA,IEA,IBA,IBA,IBA,IBA,IBA,IBA,IBA,IBA,IBA,IBA	ENSBTAG00000022886	FALSE	RYR2
query_1	TRUE	7.84827e-24	768	146	44	0.30137	0.0572917	GO:0009593	GO:BP	detection of chemical stimulus	18832	3561	GO:0042221, GO:0051606	IBA,IBA,IBA,IBA,IBA,IBA,IBA,IBA,IBA,IBA,IEA,IBA,IBA,IBA,IBA,IBA,IBA,IBA,IBA,IBA,IEA,IEA,IEA,IEA,IBA,IBA,IBA,IBA,IBA,IBA,IEA,IEA,IBA,IEA,IBA,IBA,IBA,IBA,IBA,IBA,IBA,IBA,IBA,IBA	ENSBTAG00000025293	FALSE	OR2W3
query_1	TRUE	7.84827e-24	768	146	44	0.30137	0.0572917	GO:0009593	GO:BP	detection of chemical stimulus	18832	3561	GO:0042221, GO:0051606	IBA,IBA,IBA,IBA,IBA,IBA,IBA,IBA,IBA,IBA,IEA,IBA,IBA,IBA,IBA,IBA,IBA,IBA,IBA,IBA,IEA,IEA,IEA,IEA,IBA,IBA,IBA,IBA,IBA,IBA,IEA,IEA,IBA,IEA,IBA,IBA,IBA,IBA,IBA,IBA,IBA,IBA,IBA,IBA	ENSBTAG00000040033	FALSE	OR2AJ9
query_1	TRUE	7.84827e-24	768	146	44	0.30137	0.0572917	GO:0009593	GO:BP	detection of chemical stimulus	18832	3561	GO:0042221, GO:0051606	IBA,IBA,IBA,IBA,IBA,IBA,IBA,IBA,IBA,IBA,IEA,IBA,IBA,IBA,IBA,IBA,IBA,IBA,IBA,IBA,IEA,IEA,IEA,IEA,IBA,IBA,IBA,IBA,IBA,IBA,IEA,IEA,IBA,IEA,IBA,IBA,IBA,IBA,IBA,IBA,IBA,IBA,IBA,IBA	ENSBTAG00000051864	FALSE	OR2L2B
query_1	TRUE	7.84827e-24	768	146	44	0.30137	0.0572917	GO:0009593	GO:BP	detection of chemical stimulus	18832	3561	GO:0042221, GO:0051606	IBA,IBA,IBA,IBA,IBA,IBA,IBA,IBA,IBA,IBA,IEA,IBA,IBA,IBA,IBA,IBA,IBA,IBA,IBA,IBA,IEA,IEA,IEA,IEA,IBA,IBA,IBA,IBA,IBA,IBA,IEA,IEA,IBA,IEA,IBA,IBA,IBA,IBA,IBA,IBA,IBA,IBA,IBA,IBA	ENSBTAG00000067939	FALSE	OR2L2C
query_1	TRUE	7.84827e-24	768	146	44	0.30137	0.0572917	GO:0009593	GO:BP	detection of chemical stimulus	18832	3561	GO:0042221, GO:0051606	IBA,IBA,IBA,IBA,IBA,IBA,IBA,IBA,IBA,IBA,IEA,IBA,IBA,IBA,IBA,IBA,IBA,IBA,IBA,IBA,IEA,IEA,IEA,IEA,IBA,IBA,IBA,IBA,IBA,IBA,IEA,IEA,IBA,IEA,IBA,IBA,IBA,IBA,IBA,IBA,IBA,IBA,IBA,IBA	ENSBTAG00000061948	FALSE	OR2L3C
query_1	TRUE	7.84827e-24	768	146	44	0.30137	0.0572917	GO:0009593	GO:BP	detection of chemical stimulus	18832	3561	GO:0042221, GO:0051606	IBA,IBA,IBA,IBA,IBA,IBA,IBA,IBA,IBA,IBA,IEA,IBA,IBA,IBA,IBA,IBA,IBA,IBA,IBA,IBA,IEA,IEA,IEA,IEA,IBA,IBA,IBA,IBA,IBA,IBA,IEA,IEA,IBA,IEA,IBA,IBA,IBA,IBA,IBA,IBA,IBA,IBA,IBA,IBA	ENSBTAG00000013691	FALSE	OR2L13
query_1	TRUE	7.84827e-24	768	146	44	0.30137	0.0572917	GO:0009593	GO:BP	detection of chemical stimulus	18832	3561	GO:0042221, GO:0051606	IBA,IBA,IBA,IBA,IBA,IBA,IBA,IBA,IBA,IBA,IEA,IBA,IBA,IBA,IBA,IBA,IBA,IBA,IBA,IBA,IEA,IEA,IEA,IEA,IBA,IBA,IBA,IBA,IBA,IBA,IEA,IEA,IBA,IEA,IBA,IBA,IBA,IBA,IBA,IBA,IBA,IBA,IBA,IBA	ENSBTAG00000048025	FALSE	OR2T22
query_1	TRUE	7.84827e-24	768	146	44	0.30137	0.0572917	GO:0009593	GO:BP	detection of chemical stimulus	18832	3561	GO:0042221, GO:0051606	IBA,IBA,IBA,IBA,IBA,IBA,IBA,IBA,IBA,IBA,IEA,IBA,IBA,IBA,IBA,IBA,IBA,IBA,IBA,IBA,IEA,IEA,IEA,IEA,IBA,IBA,IBA,IBA,IBA,IBA,IEA,IEA,IBA,IEA,IBA,IBA,IBA,IBA,IBA,IBA,IBA,IBA,IBA,IBA	ENSBTAG00000009497	FALSE	OR2M16
query_1	TRUE	7.84827e-24	768	146	44	0.30137	0.0572917	GO:0009593	GO:BP	detection of chemical stimulus	18832	3561	GO:0042221, GO:0051606	IBA,IBA,IBA,IBA,IBA,IBA,IBA,IBA,IBA,IBA,IEA,IBA,IBA,IBA,IBA,IBA,IBA,IBA,IBA,IBA,IEA,IEA,IEA,IEA,IBA,IBA,IBA,IBA,IBA,IBA,IEA,IEA,IBA,IEA,IBA,IBA,IBA,IBA,IBA,IBA,IBA,IBA,IBA,IBA	ENSBTAG00000030722	FALSE	OR2M4
query_1	TRUE	7.84827e-24	768	146	44	0.30137	0.0572917	GO:0009593	GO:BP	detection of chemical stimulus	18832	3561	GO:0042221, GO:0051606	IBA,IBA,IBA,IBA,IBA,IBA,IBA,IBA,IBA,IBA,IEA,IBA,IBA,IBA,IBA,IBA,IBA,IBA,IBA,IBA,IEA,IEA,IEA,IEA,IBA,IBA,IBA,IBA,IBA,IBA,IEA,IEA,IBA,IEA,IBA,IBA,IBA,IBA,IBA,IBA,IBA,IBA,IBA,IBA	ENSBTAG00000039804	FALSE	OR9E2
query_1	TRUE	7.84827e-24	768	146	44	0.30137	0.0572917	GO:0009593	GO:BP	detection of chemical stimulus	18832	3561	GO:0042221, GO:0051606	IBA,IBA,IBA,IBA,IBA,IBA,IBA,IBA,IBA,IBA,IEA,IBA,IBA,IBA,IBA,IBA,IBA,IBA,IBA,IBA,IEA,IEA,IEA,IEA,IBA,IBA,IBA,IBA,IBA,IBA,IEA,IEA,IBA,IEA,IBA,IBA,IBA,IBA,IBA,IBA,IBA,IBA,IBA,IBA	ENSBTAG00000059861	FALSE	OR5AE4
query_1	TRUE	7.84827e-24	768	146	44	0.30137	0.0572917	GO:0009593	GO:BP	detection of chemical stimulus	18832	3561	GO:0042221, GO:0051606	IBA,IBA,IBA,IBA,IBA,IBA,IBA,IBA,IBA,IBA,IEA,IBA,IBA,IBA,IBA,IBA,IBA,IBA,IBA,IBA,IEA,IEA,IEA,IEA,IBA,IBA,IBA,IBA,IBA,IBA,IEA,IEA,IBA,IEA,IBA,IBA,IBA,IBA,IBA,IBA,IBA,IBA,IBA,IBA	ENSBTAG00000064622	FALSE	OR5AE3
query_1	TRUE	7.84827e-24	768	146	44	0.30137	0.0572917	GO:0009593	GO:BP	detection of chemical stimulus	18832	3561	GO:0042221, GO:0051606	IBA,IBA,IBA,IBA,IBA,IBA,IBA,IBA,IBA,IBA,IEA,IBA,IBA,IBA,IBA,IBA,IBA,IBA,IBA,IBA,IEA,IEA,IEA,IEA,IBA,IBA,IBA,IBA,IBA,IBA,IEA,IEA,IBA,IEA,IBA,IBA,IBA,IBA,IBA,IBA,IBA,IBA,IBA,IBA	ENSBTAG00000031412	FALSE	OR6F1
query_1	TRUE	7.84827e-24	768	146	44	0.30137	0.0572917	GO:0009593	GO:BP	detection of chemical stimulus	18832	3561	GO:0042221, GO:0051606	IBA,IBA,IBA,IBA,IBA,IBA,IBA,IBA,IBA,IBA,IEA,IBA,IBA,IBA,IBA,IBA,IBA,IBA,IBA,IBA,IEA,IEA,IEA,IEA,IBA,IBA,IBA,IBA,IBA,IBA,IEA,IEA,IBA,IEA,IBA,IBA,IBA,IBA,IBA,IBA,IBA,IBA,IBA,IBA	ENSBTAG00000007557	FALSE	OR2AK3
query_1	TRUE	7.84827e-24	768	146	44	0.30137	0.0572917	GO:0009593	GO:BP	detection of chemical stimulus	18832	3561	GO:0042221, GO:0051606	IBA,IBA,IBA,IBA,IBA,IBA,IBA,IBA,IBA,IBA,IEA,IBA,IBA,IBA,IBA,IBA,IBA,IBA,IBA,IBA,IEA,IEA,IEA,IEA,IBA,IBA,IBA,IBA,IBA,IBA,IEA,IEA,IBA,IEA,IBA,IBA,IBA,IBA,IBA,IBA,IBA,IBA,IBA,IBA	ENSBTAG00000053009	FALSE	OR2T62
query_1	TRUE	7.84827e-24	768	146	44	0.30137	0.0572917	GO:0009593	GO:BP	detection of chemical stimulus	18832	3561	GO:0042221, GO:0051606	IBA,IBA,IBA,IBA,IBA,IBA,IBA,IBA,IBA,IBA,IEA,IBA,IBA,IBA,IBA,IBA,IBA,IBA,IBA,IBA,IEA,IEA,IEA,IEA,IBA,IBA,IBA,IBA,IBA,IBA,IEA,IEA,IBA,IEA,IBA,IBA,IBA,IBA,IBA,IBA,IBA,IBA,IBA,IBA	ENSBTAG00000046417	FALSE	OR2T63
query_1	TRUE	7.84827e-24	768	146	44	0.30137	0.0572917	GO:0009593	GO:BP	detection of chemical stimulus	18832	3561	GO:0042221, GO:0051606	IBA,IBA,IBA,IBA,IBA,IBA,IBA,IBA,IBA,IBA,IEA,IBA,IBA,IBA,IBA,IBA,IBA,IBA,IBA,IBA,IEA,IEA,IEA,IEA,IBA,IBA,IBA,IBA,IBA,IBA,IEA,IEA,IBA,IEA,IBA,IBA,IBA,IBA,IBA,IBA,IBA,IBA,IBA,IBA	ENSBTAG00000052389	FALSE	OR2T16
query_1	TRUE	7.84827e-24	768	146	44	0.30137	0.0572917	GO:0009593	GO:BP	detection of chemical stimulus	18832	3561	GO:0042221, GO:0051606	IBA,IBA,IBA,IBA,IBA,IBA,IBA,IBA,IBA,IBA,IEA,IBA,IBA,IBA,IBA,IBA,IBA,IBA,IBA,IBA,IEA,IEA,IEA,IEA,IBA,IBA,IBA,IBA,IBA,IBA,IEA,IEA,IBA,IEA,IBA,IBA,IBA,IBA,IBA,IBA,IBA,IBA,IBA,IBA	ENSBTAG00000050140	FALSE	OR2T60
query_1	TRUE	7.84827e-24	768	146	44	0.30137	0.0572917	GO:0009593	GO:BP	detection of chemical stimulus	18832	3561	GO:0042221, GO:0051606	IBA,IBA,IBA,IBA,IBA,IBA,IBA,IBA,IBA,IBA,IEA,IBA,IBA,IBA,IBA,IBA,IBA,IBA,IBA,IBA,IEA,IEA,IEA,IEA,IBA,IBA,IBA,IBA,IBA,IBA,IEA,IEA,IBA,IEA,IBA,IBA,IBA,IBA,IBA,IBA,IBA,IBA,IBA,IBA	ENSBTAG00000001761	FALSE	OR6AA1
query_1	TRUE	7.84827e-24	768	146	44	0.30137	0.0572917	GO:0009593	GO:BP	detection of chemical stimulus	18832	3561	GO:0042221, GO:0051606	IBA,IBA,IBA,IBA,IBA,IBA,IBA,IBA,IBA,IBA,IEA,IBA,IBA,IBA,IBA,IBA,IBA,IBA,IBA,IBA,IEA,IEA,IEA,IEA,IBA,IBA,IBA,IBA,IBA,IBA,IEA,IEA,IBA,IEA,IBA,IBA,IBA,IBA,IBA,IBA,IBA,IBA,IBA,IBA	ENSBTAG00000040109	FALSE	OR6AN1
query_1	TRUE	7.84827e-24	768	146	44	0.30137	0.0572917	GO:0009593	GO:BP	detection of chemical stimulus	18832	3561	GO:0042221, GO:0051606	IBA,IBA,IBA,IBA,IBA,IBA,IBA,IBA,IBA,IBA,IEA,IBA,IBA,IBA,IBA,IBA,IBA,IBA,IBA,IBA,IEA,IEA,IEA,IEA,IBA,IBA,IBA,IBA,IBA,IBA,IEA,IEA,IBA,IEA,IBA,IBA,IBA,IBA,IBA,IBA,IBA,IBA,IBA,IBA	ENSBTAG00000017725	FALSE	OR11L1
query_1	TRUE	7.84827e-24	768	146	44	0.30137	0.0572917	GO:0009593	GO:BP	detection of chemical stimulus	18832	3561	GO:0042221, GO:0051606	IBA,IBA,IBA,IBA,IBA,IBA,IBA,IBA,IBA,IBA,IEA,IBA,IBA,IBA,IBA,IBA,IBA,IBA,IBA,IBA,IEA,IEA,IEA,IEA,IBA,IBA,IBA,IBA,IBA,IBA,IEA,IEA,IBA,IEA,IBA,IBA,IBA,IBA,IBA,IBA,IBA,IBA,IBA,IBA	ENSBTAG00000064343	FALSE	OR2L3
query_1	TRUE	7.84827e-24	768	146	44	0.30137	0.0572917	GO:0009593	GO:BP	detection of chemical stimulus	18832	3561	GO:0042221, GO:0051606	IBA,IBA,IBA,IBA,IBA,IBA,IBA,IBA,IBA,IBA,IEA,IBA,IBA,IBA,IBA,IBA,IBA,IBA,IBA,IBA,IEA,IEA,IEA,IEA,IBA,IBA,IBA,IBA,IBA,IBA,IEA,IEA,IBA,IEA,IBA,IBA,IBA,IBA,IBA,IBA,IBA,IBA,IBA,IBA	ENSBTAG00000045691	FALSE	OR14P2
query_1	TRUE	7.84827e-24	768	146	44	0.30137	0.0572917	GO:0009593	GO:BP	detection of chemical stimulus	18832	3561	GO:0042221, GO:0051606	IBA,IBA,IBA,IBA,IBA,IBA,IBA,IBA,IBA,IBA,IEA,IBA,IBA,IBA,IBA,IBA,IBA,IBA,IBA,IBA,IEA,IEA,IEA,IEA,IBA,IBA,IBA,IBA,IBA,IBA,IEA,IEA,IBA,IEA,IBA,IBA,IBA,IBA,IBA,IBA,IBA,IBA,IBA,IBA	ENSBTAG00000051974	FALSE	OR2L2
query_1	TRUE	7.84827e-24	768	146	44	0.30137	0.0572917	GO:0009593	GO:BP	detection of chemical stimulus	18832	3561	GO:0042221, GO:0051606	IBA,IBA,IBA,IBA,IBA,IBA,IBA,IBA,IBA,IBA,IEA,IBA,IBA,IBA,IBA,IBA,IBA,IBA,IBA,IBA,IEA,IEA,IEA,IEA,IBA,IBA,IBA,IBA,IBA,IBA,IEA,IEA,IBA,IEA,IBA,IBA,IBA,IBA,IBA,IBA,IBA,IBA,IBA,IBA	ENSBTAG00000039805	FALSE	OR2AO1
query_1	TRUE	7.84827e-24	768	146	44	0.30137	0.0572917	GO:0009593	GO:BP	detection of chemical stimulus	18832	3561	GO:0042221, GO:0051606	IBA,IBA,IBA,IBA,IBA,IBA,IBA,IBA,IBA,IBA,IEA,IBA,IBA,IBA,IBA,IBA,IBA,IBA,IBA,IBA,IEA,IEA,IEA,IEA,IBA,IBA,IBA,IBA,IBA,IBA,IEA,IEA,IBA,IEA,IBA,IBA,IBA,IBA,IBA,IBA,IBA,IBA,IBA,IBA	ENSBTAG00000053872	FALSE	OR2T54
query_1	TRUE	7.84827e-24	768	146	44	0.30137	0.0572917	GO:0009593	GO:BP	detection of chemical stimulus	18832	3561	GO:0042221, GO:0051606	IBA,IBA,IBA,IBA,IBA,IBA,IBA,IBA,IBA,IBA,IEA,IBA,IBA,IBA,IBA,IBA,IBA,IBA,IBA,IBA,IEA,IEA,IEA,IEA,IBA,IBA,IBA,IBA,IBA,IBA,IEA,IEA,IBA,IEA,IBA,IBA,IBA,IBA,IBA,IBA,IBA,IBA,IBA,IBA	ENSBTAG00000039797	FALSE	OR2W3D
query_1	TRUE	7.84827e-24	768	146	44	0.30137	0.0572917	GO:0009593	GO:BP	detection of chemical stimulus	18832	3561	GO:0042221, GO:0051606	IBA,IBA,IBA,IBA,IBA,IBA,IBA,IBA,IBA,IBA,IEA,IBA,IBA,IBA,IBA,IBA,IBA,IBA,IBA,IBA,IEA,IEA,IEA,IEA,IBA,IBA,IBA,IBA,IBA,IBA,IEA,IEA,IBA,IEA,IBA,IBA,IBA,IBA,IBA,IBA,IBA,IBA,IBA,IBA	ENSBTAG00000048813	FALSE	OR2W53
query_1	TRUE	7.84827e-24	768	146	44	0.30137	0.0572917	GO:0009593	GO:BP	detection of chemical stimulus	18832	3561	GO:0042221, GO:0051606	IBA,IBA,IBA,IBA,IBA,IBA,IBA,IBA,IBA,IBA,IEA,IBA,IBA,IBA,IBA,IBA,IBA,IBA,IBA,IBA,IEA,IEA,IEA,IEA,IBA,IBA,IBA,IBA,IBA,IBA,IEA,IEA,IBA,IEA,IBA,IBA,IBA,IBA,IBA,IBA,IBA,IBA,IBA,IBA	ENSBTAG00000048315	FALSE	OR2C3
query_1	TRUE	7.84827e-24	768	146	44	0.30137	0.0572917	GO:0009593	GO:BP	detection of chemical stimulus	18832	3561	GO:0042221, GO:0051606	IBA,IBA,IBA,IBA,IBA,IBA,IBA,IBA,IBA,IBA,IEA,IBA,IBA,IBA,IBA,IBA,IBA,IBA,IBA,IBA,IEA,IEA,IEA,IEA,IBA,IBA,IBA,IBA,IBA,IBA,IEA,IEA,IBA,IEA,IBA,IBA,IBA,IBA,IBA,IBA,IBA,IBA,IBA,IBA	ENSBTAG00000048069	FALSE	OR2C3B
query_1	TRUE	7.84827e-24	768	146	44	0.30137	0.0572917	GO:0009593	GO:BP	detection of chemical stimulus	18832	3561	GO:0042221, GO:0051606	IBA,IBA,IBA,IBA,IBA,IBA,IBA,IBA,IBA,IBA,IEA,IBA,IBA,IBA,IBA,IBA,IBA,IBA,IBA,IBA,IEA,IEA,IEA,IEA,IBA,IBA,IBA,IBA,IBA,IBA,IEA,IEA,IBA,IEA,IBA,IBA,IBA,IBA,IBA,IBA,IBA,IBA,IBA,IBA	ENSBTAG00000039484	FALSE	OR2G27
query_1	TRUE	7.84827e-24	768	146	44	0.30137	0.0572917	GO:0009593	GO:BP	detection of chemical stimulus	18832	3561	GO:0042221, GO:0051606	IBA,IBA,IBA,IBA,IBA,IBA,IBA,IBA,IBA,IBA,IEA,IBA,IBA,IBA,IBA,IBA,IBA,IBA,IBA,IBA,IEA,IEA,IEA,IEA,IBA,IBA,IBA,IBA,IBA,IBA,IEA,IEA,IBA,IEA,IBA,IBA,IBA,IBA,IBA,IBA,IBA,IBA,IBA,IBA	ENSBTAG00000039930	FALSE	OR2G28
query_1	TRUE	7.84827e-24	768	146	44	0.30137	0.0572917	GO:0009593	GO:BP	detection of chemical stimulus	18832	3561	GO:0042221, GO:0051606	IBA,IBA,IBA,IBA,IBA,IBA,IBA,IBA,IBA,IBA,IEA,IBA,IBA,IBA,IBA,IBA,IBA,IBA,IBA,IBA,IEA,IEA,IEA,IEA,IBA,IBA,IBA,IBA,IBA,IBA,IEA,IEA,IBA,IEA,IBA,IBA,IBA,IBA,IBA,IBA,IBA,IBA,IBA,IBA	ENSBTAG00000027911	FALSE	OR2G3
query_1	TRUE	8.13417e-24	728	146	43	0.294521	0.0590659	GO:0007608	GO:BP	sensory perception of smell	18832	3100	GO:0007606	IBA,IBA IEA,IBA IEA,IBA IEA,IBA IEA,IBA IEA,IBA IEA,IBA IEA,IBA IEA,IBA IEA,IBA IEA,IBA IEA,IBA IEA,IBA IEA,IBA IEA,IBA IEA,IBA IEA,IBA,IBA IEA,IEA,IEA,IEA,IEA,IBA IEA,IBA IEA,IBA IEA,IBA IEA,IBA IEA,IBA IEA,IEA,IEA,IBA IEA,IEA,IBA IEA,IBA IEA,IBA IEA,IBA IEA,IBA IEA,IBA IEA,IBA IEA,IBA IEA,IBA IEA,IBA IEA	ENSBTAG00000050829	FALSE
query_1	TRUE	8.13417e-24	728	146	43	0.294521	0.0590659	GO:0007608	GO:BP	sensory perception of smell	18832	3100	GO:0007606	IBA,IBA IEA,IBA IEA,IBA IEA,IBA IEA,IBA IEA,IBA IEA,IBA IEA,IBA IEA,IBA IEA,IBA IEA,IBA IEA,IBA IEA,IBA IEA,IBA IEA,IBA IEA,IBA IEA,IBA,IBA IEA,IEA,IEA,IEA,IEA,IBA IEA,IBA IEA,IBA IEA,IBA IEA,IBA IEA,IBA IEA,IEA,IEA,IBA IEA,IEA,IBA IEA,IBA IEA,IBA IEA,IBA IEA,IBA IEA,IBA IEA,IBA IEA,IBA IEA,IBA IEA,IBA IEA	ENSBTAG00000013445	FALSE	OR13F1
query_1	TRUE	8.13417e-24	728	146	43	0.294521	0.0590659	GO:0007608	GO:BP	sensory perception of smell	18832	3100	GO:0007606	IBA,IBA IEA,IBA IEA,IBA IEA,IBA IEA,IBA IEA,IBA IEA,IBA IEA,IBA IEA,IBA IEA,IBA IEA,IBA IEA,IBA IEA,IBA IEA,IBA IEA,IBA IEA,IBA IEA,IBA,IBA IEA,IEA,IEA,IEA,IEA,IBA IEA,IBA IEA,IBA IEA,IBA IEA,IBA IEA,IBA IEA,IEA,IEA,IBA IEA,IEA,IBA IEA,IBA IEA,IBA IEA,IBA IEA,IBA IEA,IBA IEA,IBA IEA,IBA IEA,IBA IEA,IBA IEA	ENSBTAG00000057009	FALSE	OR13C2E
query_1	TRUE	8.13417e-24	728	146	43	0.294521	0.0590659	GO:0007608	GO:BP	sensory perception of smell	18832	3100	GO:0007606	IBA,IBA IEA,IBA IEA,IBA IEA,IBA IEA,IBA IEA,IBA IEA,IBA IEA,IBA IEA,IBA IEA,IBA IEA,IBA IEA,IBA IEA,IBA IEA,IBA IEA,IBA IEA,IBA IEA,IBA,IBA IEA,IEA,IEA,IEA,IEA,IBA IEA,IBA IEA,IBA IEA,IBA IEA,IBA IEA,IBA IEA,IEA,IEA,IBA IEA,IEA,IBA IEA,IBA IEA,IBA IEA,IBA IEA,IBA IEA,IBA IEA,IBA IEA,IBA IEA,IBA IEA,IBA IEA	ENSBTAG00000061978	FALSE	OR13C2D
query_1	TRUE	8.13417e-24	728	146	43	0.294521	0.0590659	GO:0007608	GO:BP	sensory perception of smell	18832	3100	GO:0007606	IBA,IBA IEA,IBA IEA,IBA IEA,IBA IEA,IBA IEA,IBA IEA,IBA IEA,IBA IEA,IBA IEA,IBA IEA,IBA IEA,IBA IEA,IBA IEA,IBA IEA,IBA IEA,IBA IEA,IBA,IBA IEA,IEA,IEA,IEA,IEA,IBA IEA,IBA IEA,IBA IEA,IBA IEA,IBA IEA,IBA IEA,IEA,IEA,IBA IEA,IEA,IBA IEA,IBA IEA,IBA IEA,IBA IEA,IBA IEA,IBA IEA,IBA IEA,IBA IEA,IBA IEA,IBA IEA	ENSBTAG00000016173	FALSE	OR13F1B
query_1	TRUE	8.13417e-24	728	146	43	0.294521	0.0590659	GO:0007608	GO:BP	sensory perception of smell	18832	3100	GO:0007606	IBA,IBA IEA,IBA IEA,IBA IEA,IBA IEA,IBA IEA,IBA IEA,IBA IEA,IBA IEA,IBA IEA,IBA IEA,IBA IEA,IBA IEA,IBA IEA,IBA IEA,IBA IEA,IBA IEA,IBA,IBA IEA,IEA,IEA,IEA,IEA,IBA IEA,IBA IEA,IBA IEA,IBA IEA,IBA IEA,IBA IEA,IEA,IEA,IBA IEA,IEA,IBA IEA,IBA IEA,IBA IEA,IBA IEA,IBA IEA,IBA IEA,IBA IEA,IBA IEA,IBA IEA,IBA IEA	ENSBTAG00000061383	FALSE	OR13C2
query_1	TRUE	8.13417e-24	728	146	43	0.294521	0.0590659	GO:0007608	GO:BP	sensory perception of smell	18832	3100	GO:0007606	IBA,IBA IEA,IBA IEA,IBA IEA,IBA IEA,IBA IEA,IBA IEA,IBA IEA,IBA IEA,IBA IEA,IBA IEA,IBA IEA,IBA IEA,IBA IEA,IBA IEA,IBA IEA,IBA IEA,IBA,IBA IEA,IEA,IEA,IEA,IEA,IBA IEA,IBA IEA,IBA IEA,IBA IEA,IBA IEA,IBA IEA,IEA,IEA,IBA IEA,IEA,IBA IEA,IBA IEA,IBA IEA,IBA IEA,IBA IEA,IBA IEA,IBA IEA,IBA IEA,IBA IEA,IBA IEA	ENSBTAG00000000145	FALSE	OR13D2
query_1	TRUE	8.13417e-24	728	146	43	0.294521	0.0590659	GO:0007608	GO:BP	sensory perception of smell	18832	3100	GO:0007606	IBA,IBA IEA,IBA IEA,IBA IEA,IBA IEA,IBA IEA,IBA IEA,IBA IEA,IBA IEA,IBA IEA,IBA IEA,IBA IEA,IBA IEA,IBA IEA,IBA IEA,IBA IEA,IBA IEA,IBA,IBA IEA,IEA,IEA,IEA,IEA,IBA IEA,IBA IEA,IBA IEA,IBA IEA,IBA IEA,IBA IEA,IEA,IEA,IBA IEA,IEA,IBA IEA,IBA IEA,IBA IEA,IBA IEA,IBA IEA,IBA IEA,IBA IEA,IBA IEA,IBA IEA,IBA IEA	ENSBTAG00000055844	FALSE	OR13C2C
query_1	TRUE	8.13417e-24	728	146	43	0.294521	0.0590659	GO:0007608	GO:BP	sensory perception of smell	18832	3100	GO:0007606	IBA,IBA IEA,IBA IEA,IBA IEA,IBA IEA,IBA IEA,IBA IEA,IBA IEA,IBA IEA,IBA IEA,IBA IEA,IBA IEA,IBA IEA,IBA IEA,IBA IEA,IBA IEA,IBA IEA,IBA,IBA IEA,IEA,IEA,IEA,IEA,IBA IEA,IBA IEA,IBA IEA,IBA IEA,IBA IEA,IBA IEA,IEA,IEA,IBA IEA,IEA,IBA IEA,IBA IEA,IBA IEA,IBA IEA,IBA IEA,IBA IEA,IBA IEA,IBA IEA,IBA IEA,IBA IEA	ENSBTAG00000049256	FALSE	OR13D2C
query_1	TRUE	8.13417e-24	728	146	43	0.294521	0.0590659	GO:0007608	GO:BP	sensory perception of smell	18832	3100	GO:0007606	IBA,IBA IEA,IBA IEA,IBA IEA,IBA IEA,IBA IEA,IBA IEA,IBA IEA,IBA IEA,IBA IEA,IBA IEA,IBA IEA,IBA IEA,IBA IEA,IBA IEA,IBA IEA,IBA IEA,IBA,IBA IEA,IEA,IEA,IEA,IEA,IBA IEA,IBA IEA,IBA IEA,IBA IEA,IBA IEA,IBA IEA,IEA,IEA,IBA IEA,IEA,IBA IEA,IBA IEA,IBA IEA,IBA IEA,IBA IEA,IBA IEA,IBA IEA,IBA IEA,IBA IEA,IBA IEA	ENSBTAG00000063885	FALSE	OR13C8
query_1	TRUE	8.13417e-24	728	146	43	0.294521	0.0590659	GO:0007608	GO:BP	sensory perception of smell	18832	3100	GO:0007606	IBA,IBA IEA,IBA IEA,IBA IEA,IBA IEA,IBA IEA,IBA IEA,IBA IEA,IBA IEA,IBA IEA,IBA IEA,IBA IEA,IBA IEA,IBA IEA,IBA IEA,IBA IEA,IBA IEA,IBA,IBA IEA,IEA,IEA,IEA,IEA,IBA IEA,IBA IEA,IBA IEA,IBA IEA,IBA IEA,IBA IEA,IEA,IEA,IBA IEA,IEA,IBA IEA,IBA IEA,IBA IEA,IBA IEA,IBA IEA,IBA IEA,IBA IEA,IBA IEA,IBA IEA,IBA IEA	ENSBTAG00000025293	FALSE	OR2W3
query_1	TRUE	8.13417e-24	728	146	43	0.294521	0.0590659	GO:0007608	GO:BP	sensory perception of smell	18832	3100	GO:0007606	IBA,IBA IEA,IBA IEA,IBA IEA,IBA IEA,IBA IEA,IBA IEA,IBA IEA,IBA IEA,IBA IEA,IBA IEA,IBA IEA,IBA IEA,IBA IEA,IBA IEA,IBA IEA,IBA IEA,IBA,IBA IEA,IEA,IEA,IEA,IEA,IBA IEA,IBA IEA,IBA IEA,IBA IEA,IBA IEA,IBA IEA,IEA,IEA,IBA IEA,IEA,IBA IEA,IBA IEA,IBA IEA,IBA IEA,IBA IEA,IBA IEA,IBA IEA,IBA IEA,IBA IEA,IBA IEA	ENSBTAG00000040033	FALSE	OR2AJ9
query_1	TRUE	8.13417e-24	728	146	43	0.294521	0.0590659	GO:0007608	GO:BP	sensory perception of smell	18832	3100	GO:0007606	IBA,IBA IEA,IBA IEA,IBA IEA,IBA IEA,IBA IEA,IBA IEA,IBA IEA,IBA IEA,IBA IEA,IBA IEA,IBA IEA,IBA IEA,IBA IEA,IBA IEA,IBA IEA,IBA IEA,IBA,IBA IEA,IEA,IEA,IEA,IEA,IBA IEA,IBA IEA,IBA IEA,IBA IEA,IBA IEA,IBA IEA,IEA,IEA,IBA IEA,IEA,IBA IEA,IBA IEA,IBA IEA,IBA IEA,IBA IEA,IBA IEA,IBA IEA,IBA IEA,IBA IEA,IBA IEA	ENSBTAG00000051864	FALSE	OR2L2B
query_1	TRUE	8.13417e-24	728	146	43	0.294521	0.0590659	GO:0007608	GO:BP	sensory perception of smell	18832	3100	GO:0007606	IBA,IBA IEA,IBA IEA,IBA IEA,IBA IEA,IBA IEA,IBA IEA,IBA IEA,IBA IEA,IBA IEA,IBA IEA,IBA IEA,IBA IEA,IBA IEA,IBA IEA,IBA IEA,IBA IEA,IBA,IBA IEA,IEA,IEA,IEA,IEA,IBA IEA,IBA IEA,IBA IEA,IBA IEA,IBA IEA,IBA IEA,IEA,IEA,IBA IEA,IEA,IBA IEA,IBA IEA,IBA IEA,IBA IEA,IBA IEA,IBA IEA,IBA IEA,IBA IEA,IBA IEA,IBA IEA	ENSBTAG00000067939	FALSE	OR2L2C
query_1	TRUE	8.13417e-24	728	146	43	0.294521	0.0590659	GO:0007608	GO:BP	sensory perception of smell	18832	3100	GO:0007606	IBA,IBA IEA,IBA IEA,IBA IEA,IBA IEA,IBA IEA,IBA IEA,IBA IEA,IBA IEA,IBA IEA,IBA IEA,IBA IEA,IBA IEA,IBA IEA,IBA IEA,IBA IEA,IBA IEA,IBA,IBA IEA,IEA,IEA,IEA,IEA,IBA IEA,IBA IEA,IBA IEA,IBA IEA,IBA IEA,IBA IEA,IEA,IEA,IBA IEA,IEA,IBA IEA,IBA IEA,IBA IEA,IBA IEA,IBA IEA,IBA IEA,IBA IEA,IBA IEA,IBA IEA,IBA IEA	ENSBTAG00000061948	FALSE	OR2L3C
query_1	TRUE	8.13417e-24	728	146	43	0.294521	0.0590659	GO:0007608	GO:BP	sensory perception of smell	18832	3100	GO:0007606	IBA,IBA IEA,IBA IEA,IBA IEA,IBA IEA,IBA IEA,IBA IEA,IBA IEA,IBA IEA,IBA IEA,IBA IEA,IBA IEA,IBA IEA,IBA IEA,IBA IEA,IBA IEA,IBA IEA,IBA,IBA IEA,IEA,IEA,IEA,IEA,IBA IEA,IBA IEA,IBA IEA,IBA IEA,IBA IEA,IBA IEA,IEA,IEA,IBA IEA,IEA,IBA IEA,IBA IEA,IBA IEA,IBA IEA,IBA IEA,IBA IEA,IBA IEA,IBA IEA,IBA IEA,IBA IEA	ENSBTAG00000013691	FALSE	OR2L13
query_1	TRUE	8.13417e-24	728	146	43	0.294521	0.0590659	GO:0007608	GO:BP	sensory perception of smell	18832	3100	GO:0007606	IBA,IBA IEA,IBA IEA,IBA IEA,IBA IEA,IBA IEA,IBA IEA,IBA IEA,IBA IEA,IBA IEA,IBA IEA,IBA IEA,IBA IEA,IBA IEA,IBA IEA,IBA IEA,IBA IEA,IBA,IBA IEA,IEA,IEA,IEA,IEA,IBA IEA,IBA IEA,IBA IEA,IBA IEA,IBA IEA,IBA IEA,IEA,IEA,IBA IEA,IEA,IBA IEA,IBA IEA,IBA IEA,IBA IEA,IBA IEA,IBA IEA,IBA IEA,IBA IEA,IBA IEA,IBA IEA	ENSBTAG00000048025	FALSE	OR2T22
query_1	TRUE	8.13417e-24	728	146	43	0.294521	0.0590659	GO:0007608	GO:BP	sensory perception of smell	18832	3100	GO:0007606	IBA,IBA IEA,IBA IEA,IBA IEA,IBA IEA,IBA IEA,IBA IEA,IBA IEA,IBA IEA,IBA IEA,IBA IEA,IBA IEA,IBA IEA,IBA IEA,IBA IEA,IBA IEA,IBA IEA,IBA,IBA IEA,IEA,IEA,IEA,IEA,IBA IEA,IBA IEA,IBA IEA,IBA IEA,IBA IEA,IBA IEA,IEA,IEA,IBA IEA,IEA,IBA IEA,IBA IEA,IBA IEA,IBA IEA,IBA IEA,IBA IEA,IBA IEA,IBA IEA,IBA IEA,IBA IEA	ENSBTAG00000009497	FALSE	OR2M16
query_1	TRUE	8.13417e-24	728	146	43	0.294521	0.0590659	GO:0007608	GO:BP	sensory perception of smell	18832	3100	GO:0007606	IBA,IBA IEA,IBA IEA,IBA IEA,IBA IEA,IBA IEA,IBA IEA,IBA IEA,IBA IEA,IBA IEA,IBA IEA,IBA IEA,IBA IEA,IBA IEA,IBA IEA,IBA IEA,IBA IEA,IBA,IBA IEA,IEA,IEA,IEA,IEA,IBA IEA,IBA IEA,IBA IEA,IBA IEA,IBA IEA,IBA IEA,IEA,IEA,IBA IEA,IEA,IBA IEA,IBA IEA,IBA IEA,IBA IEA,IBA IEA,IBA IEA,IBA IEA,IBA IEA,IBA IEA,IBA IEA	ENSBTAG00000030722	FALSE	OR2M4
query_1	TRUE	8.13417e-24	728	146	43	0.294521	0.0590659	GO:0007608	GO:BP	sensory perception of smell	18832	3100	GO:0007606	IBA,IBA IEA,IBA IEA,IBA IEA,IBA IEA,IBA IEA,IBA IEA,IBA IEA,IBA IEA,IBA IEA,IBA IEA,IBA IEA,IBA IEA,IBA IEA,IBA IEA,IBA IEA,IBA IEA,IBA,IBA IEA,IEA,IEA,IEA,IEA,IBA IEA,IBA IEA,IBA IEA,IBA IEA,IBA IEA,IBA IEA,IEA,IEA,IBA IEA,IEA,IBA IEA,IBA IEA,IBA IEA,IBA IEA,IBA IEA,IBA IEA,IBA IEA,IBA IEA,IBA IEA,IBA IEA	ENSBTAG00000039804	FALSE	OR9E2
query_1	TRUE	8.13417e-24	728	146	43	0.294521	0.0590659	GO:0007608	GO:BP	sensory perception of smell	18832	3100	GO:0007606	IBA,IBA IEA,IBA IEA,IBA IEA,IBA IEA,IBA IEA,IBA IEA,IBA IEA,IBA IEA,IBA IEA,IBA IEA,IBA IEA,IBA IEA,IBA IEA,IBA IEA,IBA IEA,IBA IEA,IBA,IBA IEA,IEA,IEA,IEA,IEA,IBA IEA,IBA IEA,IBA IEA,IBA IEA,IBA IEA,IBA IEA,IEA,IEA,IBA IEA,IEA,IBA IEA,IBA IEA,IBA IEA,IBA IEA,IBA IEA,IBA IEA,IBA IEA,IBA IEA,IBA IEA,IBA IEA	ENSBTAG00000059861	FALSE	OR5AE4
query_1	TRUE	8.13417e-24	728	146	43	0.294521	0.0590659	GO:0007608	GO:BP	sensory perception of smell	18832	3100	GO:0007606	IBA,IBA IEA,IBA IEA,IBA IEA,IBA IEA,IBA IEA,IBA IEA,IBA IEA,IBA IEA,IBA IEA,IBA IEA,IBA IEA,IBA IEA,IBA IEA,IBA IEA,IBA IEA,IBA IEA,IBA,IBA IEA,IEA,IEA,IEA,IEA,IBA IEA,IBA IEA,IBA IEA,IBA IEA,IBA IEA,IBA IEA,IEA,IEA,IBA IEA,IEA,IBA IEA,IBA IEA,IBA IEA,IBA IEA,IBA IEA,IBA IEA,IBA IEA,IBA IEA,IBA IEA,IBA IEA	ENSBTAG00000064622	FALSE	OR5AE3
query_1	TRUE	8.13417e-24	728	146	43	0.294521	0.0590659	GO:0007608	GO:BP	sensory perception of smell	18832	3100	GO:0007606	IBA,IBA IEA,IBA IEA,IBA IEA,IBA IEA,IBA IEA,IBA IEA,IBA IEA,IBA IEA,IBA IEA,IBA IEA,IBA IEA,IBA IEA,IBA IEA,IBA IEA,IBA IEA,IBA IEA,IBA,IBA IEA,IEA,IEA,IEA,IEA,IBA IEA,IBA IEA,IBA IEA,IBA IEA,IBA IEA,IBA IEA,IEA,IEA,IBA IEA,IEA,IBA IEA,IBA IEA,IBA IEA,IBA IEA,IBA IEA,IBA IEA,IBA IEA,IBA IEA,IBA IEA,IBA IEA	ENSBTAG00000031412	FALSE	OR6F1
query_1	TRUE	8.13417e-24	728	146	43	0.294521	0.0590659	GO:0007608	GO:BP	sensory perception of smell	18832	3100	GO:0007606	IBA,IBA IEA,IBA IEA,IBA IEA,IBA IEA,IBA IEA,IBA IEA,IBA IEA,IBA IEA,IBA IEA,IBA IEA,IBA IEA,IBA IEA,IBA IEA,IBA IEA,IBA IEA,IBA IEA,IBA,IBA IEA,IEA,IEA,IEA,IEA,IBA IEA,IBA IEA,IBA IEA,IBA IEA,IBA IEA,IBA IEA,IEA,IEA,IBA IEA,IEA,IBA IEA,IBA IEA,IBA IEA,IBA IEA,IBA IEA,IBA IEA,IBA IEA,IBA IEA,IBA IEA,IBA IEA	ENSBTAG00000007557	FALSE	OR2AK3
query_1	TRUE	8.13417e-24	728	146	43	0.294521	0.0590659	GO:0007608	GO:BP	sensory perception of smell	18832	3100	GO:0007606	IBA,IBA IEA,IBA IEA,IBA IEA,IBA IEA,IBA IEA,IBA IEA,IBA IEA,IBA IEA,IBA IEA,IBA IEA,IBA IEA,IBA IEA,IBA IEA,IBA IEA,IBA IEA,IBA IEA,IBA,IBA IEA,IEA,IEA,IEA,IEA,IBA IEA,IBA IEA,IBA IEA,IBA IEA,IBA IEA,IBA IEA,IEA,IEA,IBA IEA,IEA,IBA IEA,IBA IEA,IBA IEA,IBA IEA,IBA IEA,IBA IEA,IBA IEA,IBA IEA,IBA IEA,IBA IEA	ENSBTAG00000053009	FALSE	OR2T62
query_1	TRUE	8.13417e-24	728	146	43	0.294521	0.0590659	GO:0007608	GO:BP	sensory perception of smell	18832	3100	GO:0007606	IBA,IBA IEA,IBA IEA,IBA IEA,IBA IEA,IBA IEA,IBA IEA,IBA IEA,IBA IEA,IBA IEA,IBA IEA,IBA IEA,IBA IEA,IBA IEA,IBA IEA,IBA IEA,IBA IEA,IBA,IBA IEA,IEA,IEA,IEA,IEA,IBA IEA,IBA IEA,IBA IEA,IBA IEA,IBA IEA,IBA IEA,IEA,IEA,IBA IEA,IEA,IBA IEA,IBA IEA,IBA IEA,IBA IEA,IBA IEA,IBA IEA,IBA IEA,IBA IEA,IBA IEA,IBA IEA	ENSBTAG00000046417	FALSE	OR2T63
query_1	TRUE	8.13417e-24	728	146	43	0.294521	0.0590659	GO:0007608	GO:BP	sensory perception of smell	18832	3100	GO:0007606	IBA,IBA IEA,IBA IEA,IBA IEA,IBA IEA,IBA IEA,IBA IEA,IBA IEA,IBA IEA,IBA IEA,IBA IEA,IBA IEA,IBA IEA,IBA IEA,IBA IEA,IBA IEA,IBA IEA,IBA,IBA IEA,IEA,IEA,IEA,IEA,IBA IEA,IBA IEA,IBA IEA,IBA IEA,IBA IEA,IBA IEA,IEA,IEA,IBA IEA,IEA,IBA IEA,IBA IEA,IBA IEA,IBA IEA,IBA IEA,IBA IEA,IBA IEA,IBA IEA,IBA IEA,IBA IEA	ENSBTAG00000052389	FALSE	OR2T16
query_1	TRUE	8.13417e-24	728	146	43	0.294521	0.0590659	GO:0007608	GO:BP	sensory perception of smell	18832	3100	GO:0007606	IBA,IBA IEA,IBA IEA,IBA IEA,IBA IEA,IBA IEA,IBA IEA,IBA IEA,IBA IEA,IBA IEA,IBA IEA,IBA IEA,IBA IEA,IBA IEA,IBA IEA,IBA IEA,IBA IEA,IBA,IBA IEA,IEA,IEA,IEA,IEA,IBA IEA,IBA IEA,IBA IEA,IBA IEA,IBA IEA,IBA IEA,IEA,IEA,IBA IEA,IEA,IBA IEA,IBA IEA,IBA IEA,IBA IEA,IBA IEA,IBA IEA,IBA IEA,IBA IEA,IBA IEA,IBA IEA	ENSBTAG00000050140	FALSE	OR2T60
query_1	TRUE	8.13417e-24	728	146	43	0.294521	0.0590659	GO:0007608	GO:BP	sensory perception of smell	18832	3100	GO:0007606	IBA,IBA IEA,IBA IEA,IBA IEA,IBA IEA,IBA IEA,IBA IEA,IBA IEA,IBA IEA,IBA IEA,IBA IEA,IBA IEA,IBA IEA,IBA IEA,IBA IEA,IBA IEA,IBA IEA,IBA,IBA IEA,IEA,IEA,IEA,IEA,IBA IEA,IBA IEA,IBA IEA,IBA IEA,IBA IEA,IBA IEA,IEA,IEA,IBA IEA,IEA,IBA IEA,IBA IEA,IBA IEA,IBA IEA,IBA IEA,IBA IEA,IBA IEA,IBA IEA,IBA IEA,IBA IEA	ENSBTAG00000001761	FALSE	OR6AA1
query_1	TRUE	8.13417e-24	728	146	43	0.294521	0.0590659	GO:0007608	GO:BP	sensory perception of smell	18832	3100	GO:0007606	IBA,IBA IEA,IBA IEA,IBA IEA,IBA IEA,IBA IEA,IBA IEA,IBA IEA,IBA IEA,IBA IEA,IBA IEA,IBA IEA,IBA IEA,IBA IEA,IBA IEA,IBA IEA,IBA IEA,IBA,IBA IEA,IEA,IEA,IEA,IEA,IBA IEA,IBA IEA,IBA IEA,IBA IEA,IBA IEA,IBA IEA,IEA,IEA,IBA IEA,IEA,IBA IEA,IBA IEA,IBA IEA,IBA IEA,IBA IEA,IBA IEA,IBA IEA,IBA IEA,IBA IEA,IBA IEA	ENSBTAG00000040109	FALSE	OR6AN1
query_1	TRUE	8.13417e-24	728	146	43	0.294521	0.0590659	GO:0007608	GO:BP	sensory perception of smell	18832	3100	GO:0007606	IBA,IBA IEA,IBA IEA,IBA IEA,IBA IEA,IBA IEA,IBA IEA,IBA IEA,IBA IEA,IBA IEA,IBA IEA,IBA IEA,IBA IEA,IBA IEA,IBA IEA,IBA IEA,IBA IEA,IBA,IBA IEA,IEA,IEA,IEA,IEA,IBA IEA,IBA IEA,IBA IEA,IBA IEA,IBA IEA,IBA IEA,IEA,IEA,IBA IEA,IEA,IBA IEA,IBA IEA,IBA IEA,IBA IEA,IBA IEA,IBA IEA,IBA IEA,IBA IEA,IBA IEA,IBA IEA	ENSBTAG00000017725	FALSE	OR11L1
query_1	TRUE	8.13417e-24	728	146	43	0.294521	0.0590659	GO:0007608	GO:BP	sensory perception of smell	18832	3100	GO:0007606	IBA,IBA IEA,IBA IEA,IBA IEA,IBA IEA,IBA IEA,IBA IEA,IBA IEA,IBA IEA,IBA IEA,IBA IEA,IBA IEA,IBA IEA,IBA IEA,IBA IEA,IBA IEA,IBA IEA,IBA,IBA IEA,IEA,IEA,IEA,IEA,IBA IEA,IBA IEA,IBA IEA,IBA IEA,IBA IEA,IBA IEA,IEA,IEA,IBA IEA,IEA,IBA IEA,IBA IEA,IBA IEA,IBA IEA,IBA IEA,IBA IEA,IBA IEA,IBA IEA,IBA IEA,IBA IEA	ENSBTAG00000064343	FALSE	OR2L3
query_1	TRUE	8.13417e-24	728	146	43	0.294521	0.0590659	GO:0007608	GO:BP	sensory perception of smell	18832	3100	GO:0007606	IBA,IBA IEA,IBA IEA,IBA IEA,IBA IEA,IBA IEA,IBA IEA,IBA IEA,IBA IEA,IBA IEA,IBA IEA,IBA IEA,IBA IEA,IBA IEA,IBA IEA,IBA IEA,IBA IEA,IBA,IBA IEA,IEA,IEA,IEA,IEA,IBA IEA,IBA IEA,IBA IEA,IBA IEA,IBA IEA,IBA IEA,IEA,IEA,IBA IEA,IEA,IBA IEA,IBA IEA,IBA IEA,IBA IEA,IBA IEA,IBA IEA,IBA IEA,IBA IEA,IBA IEA,IBA IEA	ENSBTAG00000045691	FALSE	OR14P2
query_1	TRUE	8.13417e-24	728	146	43	0.294521	0.0590659	GO:0007608	GO:BP	sensory perception of smell	18832	3100	GO:0007606	IBA,IBA IEA,IBA IEA,IBA IEA,IBA IEA,IBA IEA,IBA IEA,IBA IEA,IBA IEA,IBA IEA,IBA IEA,IBA IEA,IBA IEA,IBA IEA,IBA IEA,IBA IEA,IBA IEA,IBA,IBA IEA,IEA,IEA,IEA,IEA,IBA IEA,IBA IEA,IBA IEA,IBA IEA,IBA IEA,IBA IEA,IEA,IEA,IBA IEA,IEA,IBA IEA,IBA IEA,IBA IEA,IBA IEA,IBA IEA,IBA IEA,IBA IEA,IBA IEA,IBA IEA,IBA IEA	ENSBTAG00000051974	FALSE	OR2L2
query_1	TRUE	8.13417e-24	728	146	43	0.294521	0.0590659	GO:0007608	GO:BP	sensory perception of smell	18832	3100	GO:0007606	IBA,IBA IEA,IBA IEA,IBA IEA,IBA IEA,IBA IEA,IBA IEA,IBA IEA,IBA IEA,IBA IEA,IBA IEA,IBA IEA,IBA IEA,IBA IEA,IBA IEA,IBA IEA,IBA IEA,IBA,IBA IEA,IEA,IEA,IEA,IEA,IBA IEA,IBA IEA,IBA IEA,IBA IEA,IBA IEA,IBA IEA,IEA,IEA,IBA IEA,IEA,IBA IEA,IBA IEA,IBA IEA,IBA IEA,IBA IEA,IBA IEA,IBA IEA,IBA IEA,IBA IEA,IBA IEA	ENSBTAG00000039805	FALSE	OR2AO1
query_1	TRUE	8.13417e-24	728	146	43	0.294521	0.0590659	GO:0007608	GO:BP	sensory perception of smell	18832	3100	GO:0007606	IBA,IBA IEA,IBA IEA,IBA IEA,IBA IEA,IBA IEA,IBA IEA,IBA IEA,IBA IEA,IBA IEA,IBA IEA,IBA IEA,IBA IEA,IBA IEA,IBA IEA,IBA IEA,IBA IEA,IBA,IBA IEA,IEA,IEA,IEA,IEA,IBA IEA,IBA IEA,IBA IEA,IBA IEA,IBA IEA,IBA IEA,IEA,IEA,IBA IEA,IEA,IBA IEA,IBA IEA,IBA IEA,IBA IEA,IBA IEA,IBA IEA,IBA IEA,IBA IEA,IBA IEA,IBA IEA	ENSBTAG00000053872	FALSE	OR2T54
query_1	TRUE	8.13417e-24	728	146	43	0.294521	0.0590659	GO:0007608	GO:BP	sensory perception of smell	18832	3100	GO:0007606	IBA,IBA IEA,IBA IEA,IBA IEA,IBA IEA,IBA IEA,IBA IEA,IBA IEA,IBA IEA,IBA IEA,IBA IEA,IBA IEA,IBA IEA,IBA IEA,IBA IEA,IBA IEA,IBA IEA,IBA,IBA IEA,IEA,IEA,IEA,IEA,IBA IEA,IBA IEA,IBA IEA,IBA IEA,IBA IEA,IBA IEA,IEA,IEA,IBA IEA,IEA,IBA IEA,IBA IEA,IBA IEA,IBA IEA,IBA IEA,IBA IEA,IBA IEA,IBA IEA,IBA IEA,IBA IEA	ENSBTAG00000039797	FALSE	OR2W3D
query_1	TRUE	8.13417e-24	728	146	43	0.294521	0.0590659	GO:0007608	GO:BP	sensory perception of smell	18832	3100	GO:0007606	IBA,IBA IEA,IBA IEA,IBA IEA,IBA IEA,IBA IEA,IBA IEA,IBA IEA,IBA IEA,IBA IEA,IBA IEA,IBA IEA,IBA IEA,IBA IEA,IBA IEA,IBA IEA,IBA IEA,IBA,IBA IEA,IEA,IEA,IEA,IEA,IBA IEA,IBA IEA,IBA IEA,IBA IEA,IBA IEA,IBA IEA,IEA,IEA,IBA IEA,IEA,IBA IEA,IBA IEA,IBA IEA,IBA IEA,IBA IEA,IBA IEA,IBA IEA,IBA IEA,IBA IEA,IBA IEA	ENSBTAG00000048813	FALSE	OR2W53
query_1	TRUE	8.13417e-24	728	146	43	0.294521	0.0590659	GO:0007608	GO:BP	sensory perception of smell	18832	3100	GO:0007606	IBA,IBA IEA,IBA IEA,IBA IEA,IBA IEA,IBA IEA,IBA IEA,IBA IEA,IBA IEA,IBA IEA,IBA IEA,IBA IEA,IBA IEA,IBA IEA,IBA IEA,IBA IEA,IBA IEA,IBA,IBA IEA,IEA,IEA,IEA,IEA,IBA IEA,IBA IEA,IBA IEA,IBA IEA,IBA IEA,IBA IEA,IEA,IEA,IBA IEA,IEA,IBA IEA,IBA IEA,IBA IEA,IBA IEA,IBA IEA,IBA IEA,IBA IEA,IBA IEA,IBA IEA,IBA IEA	ENSBTAG00000048315	FALSE	OR2C3
query_1	TRUE	8.13417e-24	728	146	43	0.294521	0.0590659	GO:0007608	GO:BP	sensory perception of smell	18832	3100	GO:0007606	IBA,IBA IEA,IBA IEA,IBA IEA,IBA IEA,IBA IEA,IBA IEA,IBA IEA,IBA IEA,IBA IEA,IBA IEA,IBA IEA,IBA IEA,IBA IEA,IBA IEA,IBA IEA,IBA IEA,IBA,IBA IEA,IEA,IEA,IEA,IEA,IBA IEA,IBA IEA,IBA IEA,IBA IEA,IBA IEA,IBA IEA,IEA,IEA,IBA IEA,IEA,IBA IEA,IBA IEA,IBA IEA,IBA IEA,IBA IEA,IBA IEA,IBA IEA,IBA IEA,IBA IEA,IBA IEA	ENSBTAG00000048069	FALSE	OR2C3B
query_1	TRUE	8.13417e-24	728	146	43	0.294521	0.0590659	GO:0007608	GO:BP	sensory perception of smell	18832	3100	GO:0007606	IBA,IBA IEA,IBA IEA,IBA IEA,IBA IEA,IBA IEA,IBA IEA,IBA IEA,IBA IEA,IBA IEA,IBA IEA,IBA IEA,IBA IEA,IBA IEA,IBA IEA,IBA IEA,IBA IEA,IBA,IBA IEA,IEA,IEA,IEA,IEA,IBA IEA,IBA IEA,IBA IEA,IBA IEA,IBA IEA,IBA IEA,IEA,IEA,IBA IEA,IEA,IBA IEA,IBA IEA,IBA IEA,IBA IEA,IBA IEA,IBA IEA,IBA IEA,IBA IEA,IBA IEA,IBA IEA	ENSBTAG00000039484	FALSE	OR2G27
query_1	TRUE	8.13417e-24	728	146	43	0.294521	0.0590659	GO:0007608	GO:BP	sensory perception of smell	18832	3100	GO:0007606	IBA,IBA IEA,IBA IEA,IBA IEA,IBA IEA,IBA IEA,IBA IEA,IBA IEA,IBA IEA,IBA IEA,IBA IEA,IBA IEA,IBA IEA,IBA IEA,IBA IEA,IBA IEA,IBA IEA,IBA,IBA IEA,IEA,IEA,IEA,IEA,IBA IEA,IBA IEA,IBA IEA,IBA IEA,IBA IEA,IBA IEA,IEA,IEA,IBA IEA,IEA,IBA IEA,IBA IEA,IBA IEA,IBA IEA,IBA IEA,IBA IEA,IBA IEA,IBA IEA,IBA IEA,IBA IEA	ENSBTAG00000039930	FALSE	OR2G28
query_1	TRUE	8.13417e-24	728	146	43	0.294521	0.0590659	GO:0007608	GO:BP	sensory perception of smell	18832	3100	GO:0007606	IBA,IBA IEA,IBA IEA,IBA IEA,IBA IEA,IBA IEA,IBA IEA,IBA IEA,IBA IEA,IBA IEA,IBA IEA,IBA IEA,IBA IEA,IBA IEA,IBA IEA,IBA IEA,IBA IEA,IBA,IBA IEA,IEA,IEA,IEA,IEA,IBA IEA,IBA IEA,IBA IEA,IBA IEA,IBA IEA,IBA IEA,IEA,IEA,IBA IEA,IEA,IBA IEA,IBA IEA,IBA IEA,IBA IEA,IBA IEA,IBA IEA,IBA IEA,IBA IEA,IBA IEA,IBA IEA	ENSBTAG00000027911	FALSE	OR2G3
query_1	TRUE	1.8601e-23	746	146	43	0.294521	0.0576408	GO:0050907	GO:BP	detection of chemical stimulus involved in sensory perception	18832	13784	GO:0007606, GO:0009593, GO:0050906	IBA,IBA,IBA,IBA,IBA,IBA,IBA,IBA,IBA,IBA,IBA,IBA,IBA,IBA,IBA,IBA,IBA,IBA,IBA,IEA,IEA,IEA,IEA,IBA,IBA,IBA,IBA,IBA,IBA,IEA,IEA,IBA,IEA,IBA,IBA,IBA,IBA,IBA,IBA,IBA,IBA,IBA,IBA	ENSBTAG00000050829	FALSE
query_1	TRUE	1.8601e-23	746	146	43	0.294521	0.0576408	GO:0050907	GO:BP	detection of chemical stimulus involved in sensory perception	18832	13784	GO:0007606, GO:0009593, GO:0050906	IBA,IBA,IBA,IBA,IBA,IBA,IBA,IBA,IBA,IBA,IBA,IBA,IBA,IBA,IBA,IBA,IBA,IBA,IBA,IEA,IEA,IEA,IEA,IBA,IBA,IBA,IBA,IBA,IBA,IEA,IEA,IBA,IEA,IBA,IBA,IBA,IBA,IBA,IBA,IBA,IBA,IBA,IBA	ENSBTAG00000013445	FALSE	OR13F1
query_1	TRUE	1.8601e-23	746	146	43	0.294521	0.0576408	GO:0050907	GO:BP	detection of chemical stimulus involved in sensory perception	18832	13784	GO:0007606, GO:0009593, GO:0050906	IBA,IBA,IBA,IBA,IBA,IBA,IBA,IBA,IBA,IBA,IBA,IBA,IBA,IBA,IBA,IBA,IBA,IBA,IBA,IEA,IEA,IEA,IEA,IBA,IBA,IBA,IBA,IBA,IBA,IEA,IEA,IBA,IEA,IBA,IBA,IBA,IBA,IBA,IBA,IBA,IBA,IBA,IBA	ENSBTAG00000057009	FALSE	OR13C2E
query_1	TRUE	1.8601e-23	746	146	43	0.294521	0.0576408	GO:0050907	GO:BP	detection of chemical stimulus involved in sensory perception	18832	13784	GO:0007606, GO:0009593, GO:0050906	IBA,IBA,IBA,IBA,IBA,IBA,IBA,IBA,IBA,IBA,IBA,IBA,IBA,IBA,IBA,IBA,IBA,IBA,IBA,IEA,IEA,IEA,IEA,IBA,IBA,IBA,IBA,IBA,IBA,IEA,IEA,IBA,IEA,IBA,IBA,IBA,IBA,IBA,IBA,IBA,IBA,IBA,IBA	ENSBTAG00000061978	FALSE	OR13C2D
query_1	TRUE	1.8601e-23	746	146	43	0.294521	0.0576408	GO:0050907	GO:BP	detection of chemical stimulus involved in sensory perception	18832	13784	GO:0007606, GO:0009593, GO:0050906	IBA,IBA,IBA,IBA,IBA,IBA,IBA,IBA,IBA,IBA,IBA,IBA,IBA,IBA,IBA,IBA,IBA,IBA,IBA,IEA,IEA,IEA,IEA,IBA,IBA,IBA,IBA,IBA,IBA,IEA,IEA,IBA,IEA,IBA,IBA,IBA,IBA,IBA,IBA,IBA,IBA,IBA,IBA	ENSBTAG00000016173	FALSE	OR13F1B
query_1	TRUE	1.8601e-23	746	146	43	0.294521	0.0576408	GO:0050907	GO:BP	detection of chemical stimulus involved in sensory perception	18832	13784	GO:0007606, GO:0009593, GO:0050906	IBA,IBA,IBA,IBA,IBA,IBA,IBA,IBA,IBA,IBA,IBA,IBA,IBA,IBA,IBA,IBA,IBA,IBA,IBA,IEA,IEA,IEA,IEA,IBA,IBA,IBA,IBA,IBA,IBA,IEA,IEA,IBA,IEA,IBA,IBA,IBA,IBA,IBA,IBA,IBA,IBA,IBA,IBA	ENSBTAG00000061383	FALSE	OR13C2
query_1	TRUE	1.8601e-23	746	146	43	0.294521	0.0576408	GO:0050907	GO:BP	detection of chemical stimulus involved in sensory perception	18832	13784	GO:0007606, GO:0009593, GO:0050906	IBA,IBA,IBA,IBA,IBA,IBA,IBA,IBA,IBA,IBA,IBA,IBA,IBA,IBA,IBA,IBA,IBA,IBA,IBA,IEA,IEA,IEA,IEA,IBA,IBA,IBA,IBA,IBA,IBA,IEA,IEA,IBA,IEA,IBA,IBA,IBA,IBA,IBA,IBA,IBA,IBA,IBA,IBA	ENSBTAG00000000145	FALSE	OR13D2
query_1	TRUE	1.8601e-23	746	146	43	0.294521	0.0576408	GO:0050907	GO:BP	detection of chemical stimulus involved in sensory perception	18832	13784	GO:0007606, GO:0009593, GO:0050906	IBA,IBA,IBA,IBA,IBA,IBA,IBA,IBA,IBA,IBA,IBA,IBA,IBA,IBA,IBA,IBA,IBA,IBA,IBA,IEA,IEA,IEA,IEA,IBA,IBA,IBA,IBA,IBA,IBA,IEA,IEA,IBA,IEA,IBA,IBA,IBA,IBA,IBA,IBA,IBA,IBA,IBA,IBA	ENSBTAG00000055844	FALSE	OR13C2C
query_1	TRUE	1.8601e-23	746	146	43	0.294521	0.0576408	GO:0050907	GO:BP	detection of chemical stimulus involved in sensory perception	18832	13784	GO:0007606, GO:0009593, GO:0050906	IBA,IBA,IBA,IBA,IBA,IBA,IBA,IBA,IBA,IBA,IBA,IBA,IBA,IBA,IBA,IBA,IBA,IBA,IBA,IEA,IEA,IEA,IEA,IBA,IBA,IBA,IBA,IBA,IBA,IEA,IEA,IBA,IEA,IBA,IBA,IBA,IBA,IBA,IBA,IBA,IBA,IBA,IBA	ENSBTAG00000049256	FALSE	OR13D2C
query_1	TRUE	1.8601e-23	746	146	43	0.294521	0.0576408	GO:0050907	GO:BP	detection of chemical stimulus involved in sensory perception	18832	13784	GO:0007606, GO:0009593, GO:0050906	IBA,IBA,IBA,IBA,IBA,IBA,IBA,IBA,IBA,IBA,IBA,IBA,IBA,IBA,IBA,IBA,IBA,IBA,IBA,IEA,IEA,IEA,IEA,IBA,IBA,IBA,IBA,IBA,IBA,IEA,IEA,IBA,IEA,IBA,IBA,IBA,IBA,IBA,IBA,IBA,IBA,IBA,IBA	ENSBTAG00000063885	FALSE	OR13C8
query_1	TRUE	1.8601e-23	746	146	43	0.294521	0.0576408	GO:0050907	GO:BP	detection of chemical stimulus involved in sensory perception	18832	13784	GO:0007606, GO:0009593, GO:0050906	IBA,IBA,IBA,IBA,IBA,IBA,IBA,IBA,IBA,IBA,IBA,IBA,IBA,IBA,IBA,IBA,IBA,IBA,IBA,IEA,IEA,IEA,IEA,IBA,IBA,IBA,IBA,IBA,IBA,IEA,IEA,IBA,IEA,IBA,IBA,IBA,IBA,IBA,IBA,IBA,IBA,IBA,IBA	ENSBTAG00000025293	FALSE	OR2W3
query_1	TRUE	1.8601e-23	746	146	43	0.294521	0.0576408	GO:0050907	GO:BP	detection of chemical stimulus involved in sensory perception	18832	13784	GO:0007606, GO:0009593, GO:0050906	IBA,IBA,IBA,IBA,IBA,IBA,IBA,IBA,IBA,IBA,IBA,IBA,IBA,IBA,IBA,IBA,IBA,IBA,IBA,IEA,IEA,IEA,IEA,IBA,IBA,IBA,IBA,IBA,IBA,IEA,IEA,IBA,IEA,IBA,IBA,IBA,IBA,IBA,IBA,IBA,IBA,IBA,IBA	ENSBTAG00000040033	FALSE	OR2AJ9
query_1	TRUE	1.8601e-23	746	146	43	0.294521	0.0576408	GO:0050907	GO:BP	detection of chemical stimulus involved in sensory perception	18832	13784	GO:0007606, GO:0009593, GO:0050906	IBA,IBA,IBA,IBA,IBA,IBA,IBA,IBA,IBA,IBA,IBA,IBA,IBA,IBA,IBA,IBA,IBA,IBA,IBA,IEA,IEA,IEA,IEA,IBA,IBA,IBA,IBA,IBA,IBA,IEA,IEA,IBA,IEA,IBA,IBA,IBA,IBA,IBA,IBA,IBA,IBA,IBA,IBA	ENSBTAG00000051864	FALSE	OR2L2B
query_1	TRUE	1.8601e-23	746	146	43	0.294521	0.0576408	GO:0050907	GO:BP	detection of chemical stimulus involved in sensory perception	18832	13784	GO:0007606, GO:0009593, GO:0050906	IBA,IBA,IBA,IBA,IBA,IBA,IBA,IBA,IBA,IBA,IBA,IBA,IBA,IBA,IBA,IBA,IBA,IBA,IBA,IEA,IEA,IEA,IEA,IBA,IBA,IBA,IBA,IBA,IBA,IEA,IEA,IBA,IEA,IBA,IBA,IBA,IBA,IBA,IBA,IBA,IBA,IBA,IBA	ENSBTAG00000067939	FALSE	OR2L2C
query_1	TRUE	1.8601e-23	746	146	43	0.294521	0.0576408	GO:0050907	GO:BP	detection of chemical stimulus involved in sensory perception	18832	13784	GO:0007606, GO:0009593, GO:0050906	IBA,IBA,IBA,IBA,IBA,IBA,IBA,IBA,IBA,IBA,IBA,IBA,IBA,IBA,IBA,IBA,IBA,IBA,IBA,IEA,IEA,IEA,IEA,IBA,IBA,IBA,IBA,IBA,IBA,IEA,IEA,IBA,IEA,IBA,IBA,IBA,IBA,IBA,IBA,IBA,IBA,IBA,IBA	ENSBTAG00000061948	FALSE	OR2L3C
query_1	TRUE	1.8601e-23	746	146	43	0.294521	0.0576408	GO:0050907	GO:BP	detection of chemical stimulus involved in sensory perception	18832	13784	GO:0007606, GO:0009593, GO:0050906	IBA,IBA,IBA,IBA,IBA,IBA,IBA,IBA,IBA,IBA,IBA,IBA,IBA,IBA,IBA,IBA,IBA,IBA,IBA,IEA,IEA,IEA,IEA,IBA,IBA,IBA,IBA,IBA,IBA,IEA,IEA,IBA,IEA,IBA,IBA,IBA,IBA,IBA,IBA,IBA,IBA,IBA,IBA	ENSBTAG00000013691	FALSE	OR2L13
query_1	TRUE	1.8601e-23	746	146	43	0.294521	0.0576408	GO:0050907	GO:BP	detection of chemical stimulus involved in sensory perception	18832	13784	GO:0007606, GO:0009593, GO:0050906	IBA,IBA,IBA,IBA,IBA,IBA,IBA,IBA,IBA,IBA,IBA,IBA,IBA,IBA,IBA,IBA,IBA,IBA,IBA,IEA,IEA,IEA,IEA,IBA,IBA,IBA,IBA,IBA,IBA,IEA,IEA,IBA,IEA,IBA,IBA,IBA,IBA,IBA,IBA,IBA,IBA,IBA,IBA	ENSBTAG00000048025	FALSE	OR2T22
query_1	TRUE	1.8601e-23	746	146	43	0.294521	0.0576408	GO:0050907	GO:BP	detection of chemical stimulus involved in sensory perception	18832	13784	GO:0007606, GO:0009593, GO:0050906	IBA,IBA,IBA,IBA,IBA,IBA,IBA,IBA,IBA,IBA,IBA,IBA,IBA,IBA,IBA,IBA,IBA,IBA,IBA,IEA,IEA,IEA,IEA,IBA,IBA,IBA,IBA,IBA,IBA,IEA,IEA,IBA,IEA,IBA,IBA,IBA,IBA,IBA,IBA,IBA,IBA,IBA,IBA	ENSBTAG00000009497	FALSE	OR2M16
query_1	TRUE	1.8601e-23	746	146	43	0.294521	0.0576408	GO:0050907	GO:BP	detection of chemical stimulus involved in sensory perception	18832	13784	GO:0007606, GO:0009593, GO:0050906	IBA,IBA,IBA,IBA,IBA,IBA,IBA,IBA,IBA,IBA,IBA,IBA,IBA,IBA,IBA,IBA,IBA,IBA,IBA,IEA,IEA,IEA,IEA,IBA,IBA,IBA,IBA,IBA,IBA,IEA,IEA,IBA,IEA,IBA,IBA,IBA,IBA,IBA,IBA,IBA,IBA,IBA,IBA	ENSBTAG00000030722	FALSE	OR2M4
query_1	TRUE	1.8601e-23	746	146	43	0.294521	0.0576408	GO:0050907	GO:BP	detection of chemical stimulus involved in sensory perception	18832	13784	GO:0007606, GO:0009593, GO:0050906	IBA,IBA,IBA,IBA,IBA,IBA,IBA,IBA,IBA,IBA,IBA,IBA,IBA,IBA,IBA,IBA,IBA,IBA,IBA,IEA,IEA,IEA,IEA,IBA,IBA,IBA,IBA,IBA,IBA,IEA,IEA,IBA,IEA,IBA,IBA,IBA,IBA,IBA,IBA,IBA,IBA,IBA,IBA	ENSBTAG00000039804	FALSE	OR9E2
query_1	TRUE	1.8601e-23	746	146	43	0.294521	0.0576408	GO:0050907	GO:BP	detection of chemical stimulus involved in sensory perception	18832	13784	GO:0007606, GO:0009593, GO:0050906	IBA,IBA,IBA,IBA,IBA,IBA,IBA,IBA,IBA,IBA,IBA,IBA,IBA,IBA,IBA,IBA,IBA,IBA,IBA,IEA,IEA,IEA,IEA,IBA,IBA,IBA,IBA,IBA,IBA,IEA,IEA,IBA,IEA,IBA,IBA,IBA,IBA,IBA,IBA,IBA,IBA,IBA,IBA	ENSBTAG00000059861	FALSE	OR5AE4
query_1	TRUE	1.8601e-23	746	146	43	0.294521	0.0576408	GO:0050907	GO:BP	detection of chemical stimulus involved in sensory perception	18832	13784	GO:0007606, GO:0009593, GO:0050906	IBA,IBA,IBA,IBA,IBA,IBA,IBA,IBA,IBA,IBA,IBA,IBA,IBA,IBA,IBA,IBA,IBA,IBA,IBA,IEA,IEA,IEA,IEA,IBA,IBA,IBA,IBA,IBA,IBA,IEA,IEA,IBA,IEA,IBA,IBA,IBA,IBA,IBA,IBA,IBA,IBA,IBA,IBA	ENSBTAG00000064622	FALSE	OR5AE3
query_1	TRUE	1.8601e-23	746	146	43	0.294521	0.0576408	GO:0050907	GO:BP	detection of chemical stimulus involved in sensory perception	18832	13784	GO:0007606, GO:0009593, GO:0050906	IBA,IBA,IBA,IBA,IBA,IBA,IBA,IBA,IBA,IBA,IBA,IBA,IBA,IBA,IBA,IBA,IBA,IBA,IBA,IEA,IEA,IEA,IEA,IBA,IBA,IBA,IBA,IBA,IBA,IEA,IEA,IBA,IEA,IBA,IBA,IBA,IBA,IBA,IBA,IBA,IBA,IBA,IBA	ENSBTAG00000031412	FALSE	OR6F1
query_1	TRUE	1.8601e-23	746	146	43	0.294521	0.0576408	GO:0050907	GO:BP	detection of chemical stimulus involved in sensory perception	18832	13784	GO:0007606, GO:0009593, GO:0050906	IBA,IBA,IBA,IBA,IBA,IBA,IBA,IBA,IBA,IBA,IBA,IBA,IBA,IBA,IBA,IBA,IBA,IBA,IBA,IEA,IEA,IEA,IEA,IBA,IBA,IBA,IBA,IBA,IBA,IEA,IEA,IBA,IEA,IBA,IBA,IBA,IBA,IBA,IBA,IBA,IBA,IBA,IBA	ENSBTAG00000007557	FALSE	OR2AK3
query_1	TRUE	1.8601e-23	746	146	43	0.294521	0.0576408	GO:0050907	GO:BP	detection of chemical stimulus involved in sensory perception	18832	13784	GO:0007606, GO:0009593, GO:0050906	IBA,IBA,IBA,IBA,IBA,IBA,IBA,IBA,IBA,IBA,IBA,IBA,IBA,IBA,IBA,IBA,IBA,IBA,IBA,IEA,IEA,IEA,IEA,IBA,IBA,IBA,IBA,IBA,IBA,IEA,IEA,IBA,IEA,IBA,IBA,IBA,IBA,IBA,IBA,IBA,IBA,IBA,IBA	ENSBTAG00000053009	FALSE	OR2T62
query_1	TRUE	1.8601e-23	746	146	43	0.294521	0.0576408	GO:0050907	GO:BP	detection of chemical stimulus involved in sensory perception	18832	13784	GO:0007606, GO:0009593, GO:0050906	IBA,IBA,IBA,IBA,IBA,IBA,IBA,IBA,IBA,IBA,IBA,IBA,IBA,IBA,IBA,IBA,IBA,IBA,IBA,IEA,IEA,IEA,IEA,IBA,IBA,IBA,IBA,IBA,IBA,IEA,IEA,IBA,IEA,IBA,IBA,IBA,IBA,IBA,IBA,IBA,IBA,IBA,IBA	ENSBTAG00000046417	FALSE	OR2T63
query_1	TRUE	1.8601e-23	746	146	43	0.294521	0.0576408	GO:0050907	GO:BP	detection of chemical stimulus involved in sensory perception	18832	13784	GO:0007606, GO:0009593, GO:0050906	IBA,IBA,IBA,IBA,IBA,IBA,IBA,IBA,IBA,IBA,IBA,IBA,IBA,IBA,IBA,IBA,IBA,IBA,IBA,IEA,IEA,IEA,IEA,IBA,IBA,IBA,IBA,IBA,IBA,IEA,IEA,IBA,IEA,IBA,IBA,IBA,IBA,IBA,IBA,IBA,IBA,IBA,IBA	ENSBTAG00000052389	FALSE	OR2T16
query_1	TRUE	1.8601e-23	746	146	43	0.294521	0.0576408	GO:0050907	GO:BP	detection of chemical stimulus involved in sensory perception	18832	13784	GO:0007606, GO:0009593, GO:0050906	IBA,IBA,IBA,IBA,IBA,IBA,IBA,IBA,IBA,IBA,IBA,IBA,IBA,IBA,IBA,IBA,IBA,IBA,IBA,IEA,IEA,IEA,IEA,IBA,IBA,IBA,IBA,IBA,IBA,IEA,IEA,IBA,IEA,IBA,IBA,IBA,IBA,IBA,IBA,IBA,IBA,IBA,IBA	ENSBTAG00000050140	FALSE	OR2T60
query_1	TRUE	1.8601e-23	746	146	43	0.294521	0.0576408	GO:0050907	GO:BP	detection of chemical stimulus involved in sensory perception	18832	13784	GO:0007606, GO:0009593, GO:0050906	IBA,IBA,IBA,IBA,IBA,IBA,IBA,IBA,IBA,IBA,IBA,IBA,IBA,IBA,IBA,IBA,IBA,IBA,IBA,IEA,IEA,IEA,IEA,IBA,IBA,IBA,IBA,IBA,IBA,IEA,IEA,IBA,IEA,IBA,IBA,IBA,IBA,IBA,IBA,IBA,IBA,IBA,IBA	ENSBTAG00000001761	FALSE	OR6AA1
query_1	TRUE	1.8601e-23	746	146	43	0.294521	0.0576408	GO:0050907	GO:BP	detection of chemical stimulus involved in sensory perception	18832	13784	GO:0007606, GO:0009593, GO:0050906	IBA,IBA,IBA,IBA,IBA,IBA,IBA,IBA,IBA,IBA,IBA,IBA,IBA,IBA,IBA,IBA,IBA,IBA,IBA,IEA,IEA,IEA,IEA,IBA,IBA,IBA,IBA,IBA,IBA,IEA,IEA,IBA,IEA,IBA,IBA,IBA,IBA,IBA,IBA,IBA,IBA,IBA,IBA	ENSBTAG00000040109	FALSE	OR6AN1
query_1	TRUE	1.8601e-23	746	146	43	0.294521	0.0576408	GO:0050907	GO:BP	detection of chemical stimulus involved in sensory perception	18832	13784	GO:0007606, GO:0009593, GO:0050906	IBA,IBA,IBA,IBA,IBA,IBA,IBA,IBA,IBA,IBA,IBA,IBA,IBA,IBA,IBA,IBA,IBA,IBA,IBA,IEA,IEA,IEA,IEA,IBA,IBA,IBA,IBA,IBA,IBA,IEA,IEA,IBA,IEA,IBA,IBA,IBA,IBA,IBA,IBA,IBA,IBA,IBA,IBA	ENSBTAG00000017725	FALSE	OR11L1
query_1	TRUE	1.8601e-23	746	146	43	0.294521	0.0576408	GO:0050907	GO:BP	detection of chemical stimulus involved in sensory perception	18832	13784	GO:0007606, GO:0009593, GO:0050906	IBA,IBA,IBA,IBA,IBA,IBA,IBA,IBA,IBA,IBA,IBA,IBA,IBA,IBA,IBA,IBA,IBA,IBA,IBA,IEA,IEA,IEA,IEA,IBA,IBA,IBA,IBA,IBA,IBA,IEA,IEA,IBA,IEA,IBA,IBA,IBA,IBA,IBA,IBA,IBA,IBA,IBA,IBA	ENSBTAG00000064343	FALSE	OR2L3
query_1	TRUE	1.8601e-23	746	146	43	0.294521	0.0576408	GO:0050907	GO:BP	detection of chemical stimulus involved in sensory perception	18832	13784	GO:0007606, GO:0009593, GO:0050906	IBA,IBA,IBA,IBA,IBA,IBA,IBA,IBA,IBA,IBA,IBA,IBA,IBA,IBA,IBA,IBA,IBA,IBA,IBA,IEA,IEA,IEA,IEA,IBA,IBA,IBA,IBA,IBA,IBA,IEA,IEA,IBA,IEA,IBA,IBA,IBA,IBA,IBA,IBA,IBA,IBA,IBA,IBA	ENSBTAG00000045691	FALSE	OR14P2
query_1	TRUE	1.8601e-23	746	146	43	0.294521	0.0576408	GO:0050907	GO:BP	detection of chemical stimulus involved in sensory perception	18832	13784	GO:0007606, GO:0009593, GO:0050906	IBA,IBA,IBA,IBA,IBA,IBA,IBA,IBA,IBA,IBA,IBA,IBA,IBA,IBA,IBA,IBA,IBA,IBA,IBA,IEA,IEA,IEA,IEA,IBA,IBA,IBA,IBA,IBA,IBA,IEA,IEA,IBA,IEA,IBA,IBA,IBA,IBA,IBA,IBA,IBA,IBA,IBA,IBA	ENSBTAG00000051974	FALSE	OR2L2
query_1	TRUE	1.8601e-23	746	146	43	0.294521	0.0576408	GO:0050907	GO:BP	detection of chemical stimulus involved in sensory perception	18832	13784	GO:0007606, GO:0009593, GO:0050906	IBA,IBA,IBA,IBA,IBA,IBA,IBA,IBA,IBA,IBA,IBA,IBA,IBA,IBA,IBA,IBA,IBA,IBA,IBA,IEA,IEA,IEA,IEA,IBA,IBA,IBA,IBA,IBA,IBA,IEA,IEA,IBA,IEA,IBA,IBA,IBA,IBA,IBA,IBA,IBA,IBA,IBA,IBA	ENSBTAG00000039805	FALSE	OR2AO1
query_1	TRUE	1.8601e-23	746	146	43	0.294521	0.0576408	GO:0050907	GO:BP	detection of chemical stimulus involved in sensory perception	18832	13784	GO:0007606, GO:0009593, GO:0050906	IBA,IBA,IBA,IBA,IBA,IBA,IBA,IBA,IBA,IBA,IBA,IBA,IBA,IBA,IBA,IBA,IBA,IBA,IBA,IEA,IEA,IEA,IEA,IBA,IBA,IBA,IBA,IBA,IBA,IEA,IEA,IBA,IEA,IBA,IBA,IBA,IBA,IBA,IBA,IBA,IBA,IBA,IBA	ENSBTAG00000053872	FALSE	OR2T54
query_1	TRUE	1.8601e-23	746	146	43	0.294521	0.0576408	GO:0050907	GO:BP	detection of chemical stimulus involved in sensory perception	18832	13784	GO:0007606, GO:0009593, GO:0050906	IBA,IBA,IBA,IBA,IBA,IBA,IBA,IBA,IBA,IBA,IBA,IBA,IBA,IBA,IBA,IBA,IBA,IBA,IBA,IEA,IEA,IEA,IEA,IBA,IBA,IBA,IBA,IBA,IBA,IEA,IEA,IBA,IEA,IBA,IBA,IBA,IBA,IBA,IBA,IBA,IBA,IBA,IBA	ENSBTAG00000039797	FALSE	OR2W3D
query_1	TRUE	1.8601e-23	746	146	43	0.294521	0.0576408	GO:0050907	GO:BP	detection of chemical stimulus involved in sensory perception	18832	13784	GO:0007606, GO:0009593, GO:0050906	IBA,IBA,IBA,IBA,IBA,IBA,IBA,IBA,IBA,IBA,IBA,IBA,IBA,IBA,IBA,IBA,IBA,IBA,IBA,IEA,IEA,IEA,IEA,IBA,IBA,IBA,IBA,IBA,IBA,IEA,IEA,IBA,IEA,IBA,IBA,IBA,IBA,IBA,IBA,IBA,IBA,IBA,IBA	ENSBTAG00000048813	FALSE	OR2W53
query_1	TRUE	1.8601e-23	746	146	43	0.294521	0.0576408	GO:0050907	GO:BP	detection of chemical stimulus involved in sensory perception	18832	13784	GO:0007606, GO:0009593, GO:0050906	IBA,IBA,IBA,IBA,IBA,IBA,IBA,IBA,IBA,IBA,IBA,IBA,IBA,IBA,IBA,IBA,IBA,IBA,IBA,IEA,IEA,IEA,IEA,IBA,IBA,IBA,IBA,IBA,IBA,IEA,IEA,IBA,IEA,IBA,IBA,IBA,IBA,IBA,IBA,IBA,IBA,IBA,IBA	ENSBTAG00000048315	FALSE	OR2C3
query_1	TRUE	1.8601e-23	746	146	43	0.294521	0.0576408	GO:0050907	GO:BP	detection of chemical stimulus involved in sensory perception	18832	13784	GO:0007606, GO:0009593, GO:0050906	IBA,IBA,IBA,IBA,IBA,IBA,IBA,IBA,IBA,IBA,IBA,IBA,IBA,IBA,IBA,IBA,IBA,IBA,IBA,IEA,IEA,IEA,IEA,IBA,IBA,IBA,IBA,IBA,IBA,IEA,IEA,IBA,IEA,IBA,IBA,IBA,IBA,IBA,IBA,IBA,IBA,IBA,IBA	ENSBTAG00000048069	FALSE	OR2C3B
query_1	TRUE	1.8601e-23	746	146	43	0.294521	0.0576408	GO:0050907	GO:BP	detection of chemical stimulus involved in sensory perception	18832	13784	GO:0007606, GO:0009593, GO:0050906	IBA,IBA,IBA,IBA,IBA,IBA,IBA,IBA,IBA,IBA,IBA,IBA,IBA,IBA,IBA,IBA,IBA,IBA,IBA,IEA,IEA,IEA,IEA,IBA,IBA,IBA,IBA,IBA,IBA,IEA,IEA,IBA,IEA,IBA,IBA,IBA,IBA,IBA,IBA,IBA,IBA,IBA,IBA	ENSBTAG00000039484	FALSE	OR2G27
query_1	TRUE	1.8601e-23	746	146	43	0.294521	0.0576408	GO:0050907	GO:BP	detection of chemical stimulus involved in sensory perception	18832	13784	GO:0007606, GO:0009593, GO:0050906	IBA,IBA,IBA,IBA,IBA,IBA,IBA,IBA,IBA,IBA,IBA,IBA,IBA,IBA,IBA,IBA,IBA,IBA,IBA,IEA,IEA,IEA,IEA,IBA,IBA,IBA,IBA,IBA,IBA,IEA,IEA,IBA,IEA,IBA,IBA,IBA,IBA,IBA,IBA,IBA,IBA,IBA,IBA	ENSBTAG00000039930	FALSE	OR2G28
query_1	TRUE	1.8601e-23	746	146	43	0.294521	0.0576408	GO:0050907	GO:BP	detection of chemical stimulus involved in sensory perception	18832	13784	GO:0007606, GO:0009593, GO:0050906	IBA,IBA,IBA,IBA,IBA,IBA,IBA,IBA,IBA,IBA,IBA,IBA,IBA,IBA,IBA,IBA,IBA,IBA,IBA,IEA,IEA,IEA,IEA,IBA,IBA,IBA,IBA,IBA,IBA,IEA,IEA,IBA,IEA,IBA,IBA,IBA,IBA,IBA,IBA,IBA,IBA,IBA,IBA	ENSBTAG00000027911	FALSE	OR2G3
query_1	TRUE	4.77868e-22	812	146	43	0.294521	0.0529557	GO:0007606	GO:BP	sensory perception of chemical stimulus	18832	3099	GO:0007600	IBA,IBA IEA,IBA IEA,IBA IEA,IBA IEA,IBA IEA,IBA IEA,IBA IEA,IBA IEA,IBA IEA,IBA IEA,IBA IEA,IBA IEA,IBA IEA,IBA IEA,IBA IEA,IBA IEA,IBA,IBA IEA,IEA,IEA,IEA,IEA,IBA IEA,IBA IEA,IBA IEA,IBA IEA,IBA IEA,IBA IEA,IEA,IEA,IBA IEA,IEA,IBA IEA,IBA IEA,IBA IEA,IBA IEA,IBA IEA,IBA IEA,IBA IEA,IBA IEA,IBA IEA,IBA IEA	ENSBTAG00000050829	FALSE
query_1	TRUE	4.77868e-22	812	146	43	0.294521	0.0529557	GO:0007606	GO:BP	sensory perception of chemical stimulus	18832	3099	GO:0007600	IBA,IBA IEA,IBA IEA,IBA IEA,IBA IEA,IBA IEA,IBA IEA,IBA IEA,IBA IEA,IBA IEA,IBA IEA,IBA IEA,IBA IEA,IBA IEA,IBA IEA,IBA IEA,IBA IEA,IBA,IBA IEA,IEA,IEA,IEA,IEA,IBA IEA,IBA IEA,IBA IEA,IBA IEA,IBA IEA,IBA IEA,IEA,IEA,IBA IEA,IEA,IBA IEA,IBA IEA,IBA IEA,IBA IEA,IBA IEA,IBA IEA,IBA IEA,IBA IEA,IBA IEA,IBA IEA	ENSBTAG00000013445	FALSE	OR13F1
query_1	TRUE	4.77868e-22	812	146	43	0.294521	0.0529557	GO:0007606	GO:BP	sensory perception of chemical stimulus	18832	3099	GO:0007600	IBA,IBA IEA,IBA IEA,IBA IEA,IBA IEA,IBA IEA,IBA IEA,IBA IEA,IBA IEA,IBA IEA,IBA IEA,IBA IEA,IBA IEA,IBA IEA,IBA IEA,IBA IEA,IBA IEA,IBA,IBA IEA,IEA,IEA,IEA,IEA,IBA IEA,IBA IEA,IBA IEA,IBA IEA,IBA IEA,IBA IEA,IEA,IEA,IBA IEA,IEA,IBA IEA,IBA IEA,IBA IEA,IBA IEA,IBA IEA,IBA IEA,IBA IEA,IBA IEA,IBA IEA,IBA IEA	ENSBTAG00000057009	FALSE	OR13C2E
query_1	TRUE	4.77868e-22	812	146	43	0.294521	0.0529557	GO:0007606	GO:BP	sensory perception of chemical stimulus	18832	3099	GO:0007600	IBA,IBA IEA,IBA IEA,IBA IEA,IBA IEA,IBA IEA,IBA IEA,IBA IEA,IBA IEA,IBA IEA,IBA IEA,IBA IEA,IBA IEA,IBA IEA,IBA IEA,IBA IEA,IBA IEA,IBA,IBA IEA,IEA,IEA,IEA,IEA,IBA IEA,IBA IEA,IBA IEA,IBA IEA,IBA IEA,IBA IEA,IEA,IEA,IBA IEA,IEA,IBA IEA,IBA IEA,IBA IEA,IBA IEA,IBA IEA,IBA IEA,IBA IEA,IBA IEA,IBA IEA,IBA IEA	ENSBTAG00000061978	FALSE	OR13C2D
query_1	TRUE	4.77868e-22	812	146	43	0.294521	0.0529557	GO:0007606	GO:BP	sensory perception of chemical stimulus	18832	3099	GO:0007600	IBA,IBA IEA,IBA IEA,IBA IEA,IBA IEA,IBA IEA,IBA IEA,IBA IEA,IBA IEA,IBA IEA,IBA IEA,IBA IEA,IBA IEA,IBA IEA,IBA IEA,IBA IEA,IBA IEA,IBA,IBA IEA,IEA,IEA,IEA,IEA,IBA IEA,IBA IEA,IBA IEA,IBA IEA,IBA IEA,IBA IEA,IEA,IEA,IBA IEA,IEA,IBA IEA,IBA IEA,IBA IEA,IBA IEA,IBA IEA,IBA IEA,IBA IEA,IBA IEA,IBA IEA,IBA IEA	ENSBTAG00000016173	FALSE	OR13F1B
query_1	TRUE	4.77868e-22	812	146	43	0.294521	0.0529557	GO:0007606	GO:BP	sensory perception of chemical stimulus	18832	3099	GO:0007600	IBA,IBA IEA,IBA IEA,IBA IEA,IBA IEA,IBA IEA,IBA IEA,IBA IEA,IBA IEA,IBA IEA,IBA IEA,IBA IEA,IBA IEA,IBA IEA,IBA IEA,IBA IEA,IBA IEA,IBA,IBA IEA,IEA,IEA,IEA,IEA,IBA IEA,IBA IEA,IBA IEA,IBA IEA,IBA IEA,IBA IEA,IEA,IEA,IBA IEA,IEA,IBA IEA,IBA IEA,IBA IEA,IBA IEA,IBA IEA,IBA IEA,IBA IEA,IBA IEA,IBA IEA,IBA IEA	ENSBTAG00000061383	FALSE	OR13C2
query_1	TRUE	4.77868e-22	812	146	43	0.294521	0.0529557	GO:0007606	GO:BP	sensory perception of chemical stimulus	18832	3099	GO:0007600	IBA,IBA IEA,IBA IEA,IBA IEA,IBA IEA,IBA IEA,IBA IEA,IBA IEA,IBA IEA,IBA IEA,IBA IEA,IBA IEA,IBA IEA,IBA IEA,IBA IEA,IBA IEA,IBA IEA,IBA,IBA IEA,IEA,IEA,IEA,IEA,IBA IEA,IBA IEA,IBA IEA,IBA IEA,IBA IEA,IBA IEA,IEA,IEA,IBA IEA,IEA,IBA IEA,IBA IEA,IBA IEA,IBA IEA,IBA IEA,IBA IEA,IBA IEA,IBA IEA,IBA IEA,IBA IEA	ENSBTAG00000000145	FALSE	OR13D2
query_1	TRUE	4.77868e-22	812	146	43	0.294521	0.0529557	GO:0007606	GO:BP	sensory perception of chemical stimulus	18832	3099	GO:0007600	IBA,IBA IEA,IBA IEA,IBA IEA,IBA IEA,IBA IEA,IBA IEA,IBA IEA,IBA IEA,IBA IEA,IBA IEA,IBA IEA,IBA IEA,IBA IEA,IBA IEA,IBA IEA,IBA IEA,IBA,IBA IEA,IEA,IEA,IEA,IEA,IBA IEA,IBA IEA,IBA IEA,IBA IEA,IBA IEA,IBA IEA,IEA,IEA,IBA IEA,IEA,IBA IEA,IBA IEA,IBA IEA,IBA IEA,IBA IEA,IBA IEA,IBA IEA,IBA IEA,IBA IEA,IBA IEA	ENSBTAG00000055844	FALSE	OR13C2C
query_1	TRUE	4.77868e-22	812	146	43	0.294521	0.0529557	GO:0007606	GO:BP	sensory perception of chemical stimulus	18832	3099	GO:0007600	IBA,IBA IEA,IBA IEA,IBA IEA,IBA IEA,IBA IEA,IBA IEA,IBA IEA,IBA IEA,IBA IEA,IBA IEA,IBA IEA,IBA IEA,IBA IEA,IBA IEA,IBA IEA,IBA IEA,IBA,IBA IEA,IEA,IEA,IEA,IEA,IBA IEA,IBA IEA,IBA IEA,IBA IEA,IBA IEA,IBA IEA,IEA,IEA,IBA IEA,IEA,IBA IEA,IBA IEA,IBA IEA,IBA IEA,IBA IEA,IBA IEA,IBA IEA,IBA IEA,IBA IEA,IBA IEA	ENSBTAG00000049256	FALSE	OR13D2C
query_1	TRUE	4.77868e-22	812	146	43	0.294521	0.0529557	GO:0007606	GO:BP	sensory perception of chemical stimulus	18832	3099	GO:0007600	IBA,IBA IEA,IBA IEA,IBA IEA,IBA IEA,IBA IEA,IBA IEA,IBA IEA,IBA IEA,IBA IEA,IBA IEA,IBA IEA,IBA IEA,IBA IEA,IBA IEA,IBA IEA,IBA IEA,IBA,IBA IEA,IEA,IEA,IEA,IEA,IBA IEA,IBA IEA,IBA IEA,IBA IEA,IBA IEA,IBA IEA,IEA,IEA,IBA IEA,IEA,IBA IEA,IBA IEA,IBA IEA,IBA IEA,IBA IEA,IBA IEA,IBA IEA,IBA IEA,IBA IEA,IBA IEA	ENSBTAG00000063885	FALSE	OR13C8
query_1	TRUE	4.77868e-22	812	146	43	0.294521	0.0529557	GO:0007606	GO:BP	sensory perception of chemical stimulus	18832	3099	GO:0007600	IBA,IBA IEA,IBA IEA,IBA IEA,IBA IEA,IBA IEA,IBA IEA,IBA IEA,IBA IEA,IBA IEA,IBA IEA,IBA IEA,IBA IEA,IBA IEA,IBA IEA,IBA IEA,IBA IEA,IBA,IBA IEA,IEA,IEA,IEA,IEA,IBA IEA,IBA IEA,IBA IEA,IBA IEA,IBA IEA,IBA IEA,IEA,IEA,IBA IEA,IEA,IBA IEA,IBA IEA,IBA IEA,IBA IEA,IBA IEA,IBA IEA,IBA IEA,IBA IEA,IBA IEA,IBA IEA	ENSBTAG00000025293	FALSE	OR2W3
query_1	TRUE	4.77868e-22	812	146	43	0.294521	0.0529557	GO:0007606	GO:BP	sensory perception of chemical stimulus	18832	3099	GO:0007600	IBA,IBA IEA,IBA IEA,IBA IEA,IBA IEA,IBA IEA,IBA IEA,IBA IEA,IBA IEA,IBA IEA,IBA IEA,IBA IEA,IBA IEA,IBA IEA,IBA IEA,IBA IEA,IBA IEA,IBA,IBA IEA,IEA,IEA,IEA,IEA,IBA IEA,IBA IEA,IBA IEA,IBA IEA,IBA IEA,IBA IEA,IEA,IEA,IBA IEA,IEA,IBA IEA,IBA IEA,IBA IEA,IBA IEA,IBA IEA,IBA IEA,IBA IEA,IBA IEA,IBA IEA,IBA IEA	ENSBTAG00000040033	FALSE	OR2AJ9
query_1	TRUE	4.77868e-22	812	146	43	0.294521	0.0529557	GO:0007606	GO:BP	sensory perception of chemical stimulus	18832	3099	GO:0007600	IBA,IBA IEA,IBA IEA,IBA IEA,IBA IEA,IBA IEA,IBA IEA,IBA IEA,IBA IEA,IBA IEA,IBA IEA,IBA IEA,IBA IEA,IBA IEA,IBA IEA,IBA IEA,IBA IEA,IBA,IBA IEA,IEA,IEA,IEA,IEA,IBA IEA,IBA IEA,IBA IEA,IBA IEA,IBA IEA,IBA IEA,IEA,IEA,IBA IEA,IEA,IBA IEA,IBA IEA,IBA IEA,IBA IEA,IBA IEA,IBA IEA,IBA IEA,IBA IEA,IBA IEA,IBA IEA	ENSBTAG00000051864	FALSE	OR2L2B
query_1	TRUE	4.77868e-22	812	146	43	0.294521	0.0529557	GO:0007606	GO:BP	sensory perception of chemical stimulus	18832	3099	GO:0007600	IBA,IBA IEA,IBA IEA,IBA IEA,IBA IEA,IBA IEA,IBA IEA,IBA IEA,IBA IEA,IBA IEA,IBA IEA,IBA IEA,IBA IEA,IBA IEA,IBA IEA,IBA IEA,IBA IEA,IBA,IBA IEA,IEA,IEA,IEA,IEA,IBA IEA,IBA IEA,IBA IEA,IBA IEA,IBA IEA,IBA IEA,IEA,IEA,IBA IEA,IEA,IBA IEA,IBA IEA,IBA IEA,IBA IEA,IBA IEA,IBA IEA,IBA IEA,IBA IEA,IBA IEA,IBA IEA	ENSBTAG00000067939	FALSE	OR2L2C
query_1	TRUE	4.77868e-22	812	146	43	0.294521	0.0529557	GO:0007606	GO:BP	sensory perception of chemical stimulus	18832	3099	GO:0007600	IBA,IBA IEA,IBA IEA,IBA IEA,IBA IEA,IBA IEA,IBA IEA,IBA IEA,IBA IEA,IBA IEA,IBA IEA,IBA IEA,IBA IEA,IBA IEA,IBA IEA,IBA IEA,IBA IEA,IBA,IBA IEA,IEA,IEA,IEA,IEA,IBA IEA,IBA IEA,IBA IEA,IBA IEA,IBA IEA,IBA IEA,IEA,IEA,IBA IEA,IEA,IBA IEA,IBA IEA,IBA IEA,IBA IEA,IBA IEA,IBA IEA,IBA IEA,IBA IEA,IBA IEA,IBA IEA	ENSBTAG00000061948	FALSE	OR2L3C
query_1	TRUE	4.77868e-22	812	146	43	0.294521	0.0529557	GO:0007606	GO:BP	sensory perception of chemical stimulus	18832	3099	GO:0007600	IBA,IBA IEA,IBA IEA,IBA IEA,IBA IEA,IBA IEA,IBA IEA,IBA IEA,IBA IEA,IBA IEA,IBA IEA,IBA IEA,IBA IEA,IBA IEA,IBA IEA,IBA IEA,IBA IEA,IBA,IBA IEA,IEA,IEA,IEA,IEA,IBA IEA,IBA IEA,IBA IEA,IBA IEA,IBA IEA,IBA IEA,IEA,IEA,IBA IEA,IEA,IBA IEA,IBA IEA,IBA IEA,IBA IEA,IBA IEA,IBA IEA,IBA IEA,IBA IEA,IBA IEA,IBA IEA	ENSBTAG00000013691	FALSE	OR2L13
query_1	TRUE	4.77868e-22	812	146	43	0.294521	0.0529557	GO:0007606	GO:BP	sensory perception of chemical stimulus	18832	3099	GO:0007600	IBA,IBA IEA,IBA IEA,IBA IEA,IBA IEA,IBA IEA,IBA IEA,IBA IEA,IBA IEA,IBA IEA,IBA IEA,IBA IEA,IBA IEA,IBA IEA,IBA IEA,IBA IEA,IBA IEA,IBA,IBA IEA,IEA,IEA,IEA,IEA,IBA IEA,IBA IEA,IBA IEA,IBA IEA,IBA IEA,IBA IEA,IEA,IEA,IBA IEA,IEA,IBA IEA,IBA IEA,IBA IEA,IBA IEA,IBA IEA,IBA IEA,IBA IEA,IBA IEA,IBA IEA,IBA IEA	ENSBTAG00000048025	FALSE	OR2T22
query_1	TRUE	4.77868e-22	812	146	43	0.294521	0.0529557	GO:0007606	GO:BP	sensory perception of chemical stimulus	18832	3099	GO:0007600	IBA,IBA IEA,IBA IEA,IBA IEA,IBA IEA,IBA IEA,IBA IEA,IBA IEA,IBA IEA,IBA IEA,IBA IEA,IBA IEA,IBA IEA,IBA IEA,IBA IEA,IBA IEA,IBA IEA,IBA,IBA IEA,IEA,IEA,IEA,IEA,IBA IEA,IBA IEA,IBA IEA,IBA IEA,IBA IEA,IBA IEA,IEA,IEA,IBA IEA,IEA,IBA IEA,IBA IEA,IBA IEA,IBA IEA,IBA IEA,IBA IEA,IBA IEA,IBA IEA,IBA IEA,IBA IEA	ENSBTAG00000009497	FALSE	OR2M16
query_1	TRUE	4.77868e-22	812	146	43	0.294521	0.0529557	GO:0007606	GO:BP	sensory perception of chemical stimulus	18832	3099	GO:0007600	IBA,IBA IEA,IBA IEA,IBA IEA,IBA IEA,IBA IEA,IBA IEA,IBA IEA,IBA IEA,IBA IEA,IBA IEA,IBA IEA,IBA IEA,IBA IEA,IBA IEA,IBA IEA,IBA IEA,IBA,IBA IEA,IEA,IEA,IEA,IEA,IBA IEA,IBA IEA,IBA IEA,IBA IEA,IBA IEA,IBA IEA,IEA,IEA,IBA IEA,IEA,IBA IEA,IBA IEA,IBA IEA,IBA IEA,IBA IEA,IBA IEA,IBA IEA,IBA IEA,IBA IEA,IBA IEA	ENSBTAG00000030722	FALSE	OR2M4
query_1	TRUE	4.77868e-22	812	146	43	0.294521	0.0529557	GO:0007606	GO:BP	sensory perception of chemical stimulus	18832	3099	GO:0007600	IBA,IBA IEA,IBA IEA,IBA IEA,IBA IEA,IBA IEA,IBA IEA,IBA IEA,IBA IEA,IBA IEA,IBA IEA,IBA IEA,IBA IEA,IBA IEA,IBA IEA,IBA IEA,IBA IEA,IBA,IBA IEA,IEA,IEA,IEA,IEA,IBA IEA,IBA IEA,IBA IEA,IBA IEA,IBA IEA,IBA IEA,IEA,IEA,IBA IEA,IEA,IBA IEA,IBA IEA,IBA IEA,IBA IEA,IBA IEA,IBA IEA,IBA IEA,IBA IEA,IBA IEA,IBA IEA	ENSBTAG00000039804	FALSE	OR9E2
query_1	TRUE	4.77868e-22	812	146	43	0.294521	0.0529557	GO:0007606	GO:BP	sensory perception of chemical stimulus	18832	3099	GO:0007600	IBA,IBA IEA,IBA IEA,IBA IEA,IBA IEA,IBA IEA,IBA IEA,IBA IEA,IBA IEA,IBA IEA,IBA IEA,IBA IEA,IBA IEA,IBA IEA,IBA IEA,IBA IEA,IBA IEA,IBA,IBA IEA,IEA,IEA,IEA,IEA,IBA IEA,IBA IEA,IBA IEA,IBA IEA,IBA IEA,IBA IEA,IEA,IEA,IBA IEA,IEA,IBA IEA,IBA IEA,IBA IEA,IBA IEA,IBA IEA,IBA IEA,IBA IEA,IBA IEA,IBA IEA,IBA IEA	ENSBTAG00000059861	FALSE	OR5AE4
query_1	TRUE	4.77868e-22	812	146	43	0.294521	0.0529557	GO:0007606	GO:BP	sensory perception of chemical stimulus	18832	3099	GO:0007600	IBA,IBA IEA,IBA IEA,IBA IEA,IBA IEA,IBA IEA,IBA IEA,IBA IEA,IBA IEA,IBA IEA,IBA IEA,IBA IEA,IBA IEA,IBA IEA,IBA IEA,IBA IEA,IBA IEA,IBA,IBA IEA,IEA,IEA,IEA,IEA,IBA IEA,IBA IEA,IBA IEA,IBA IEA,IBA IEA,IBA IEA,IEA,IEA,IBA IEA,IEA,IBA IEA,IBA IEA,IBA IEA,IBA IEA,IBA IEA,IBA IEA,IBA IEA,IBA IEA,IBA IEA,IBA IEA	ENSBTAG00000064622	FALSE	OR5AE3
query_1	TRUE	4.77868e-22	812	146	43	0.294521	0.0529557	GO:0007606	GO:BP	sensory perception of chemical stimulus	18832	3099	GO:0007600	IBA,IBA IEA,IBA IEA,IBA IEA,IBA IEA,IBA IEA,IBA IEA,IBA IEA,IBA IEA,IBA IEA,IBA IEA,IBA IEA,IBA IEA,IBA IEA,IBA IEA,IBA IEA,IBA IEA,IBA,IBA IEA,IEA,IEA,IEA,IEA,IBA IEA,IBA IEA,IBA IEA,IBA IEA,IBA IEA,IBA IEA,IEA,IEA,IBA IEA,IEA,IBA IEA,IBA IEA,IBA IEA,IBA IEA,IBA IEA,IBA IEA,IBA IEA,IBA IEA,IBA IEA,IBA IEA	ENSBTAG00000031412	FALSE	OR6F1
query_1	TRUE	4.77868e-22	812	146	43	0.294521	0.0529557	GO:0007606	GO:BP	sensory perception of chemical stimulus	18832	3099	GO:0007600	IBA,IBA IEA,IBA IEA,IBA IEA,IBA IEA,IBA IEA,IBA IEA,IBA IEA,IBA IEA,IBA IEA,IBA IEA,IBA IEA,IBA IEA,IBA IEA,IBA IEA,IBA IEA,IBA IEA,IBA,IBA IEA,IEA,IEA,IEA,IEA,IBA IEA,IBA IEA,IBA IEA,IBA IEA,IBA IEA,IBA IEA,IEA,IEA,IBA IEA,IEA,IBA IEA,IBA IEA,IBA IEA,IBA IEA,IBA IEA,IBA IEA,IBA IEA,IBA IEA,IBA IEA,IBA IEA	ENSBTAG00000007557	FALSE	OR2AK3
query_1	TRUE	4.77868e-22	812	146	43	0.294521	0.0529557	GO:0007606	GO:BP	sensory perception of chemical stimulus	18832	3099	GO:0007600	IBA,IBA IEA,IBA IEA,IBA IEA,IBA IEA,IBA IEA,IBA IEA,IBA IEA,IBA IEA,IBA IEA,IBA IEA,IBA IEA,IBA IEA,IBA IEA,IBA IEA,IBA IEA,IBA IEA,IBA,IBA IEA,IEA,IEA,IEA,IEA,IBA IEA,IBA IEA,IBA IEA,IBA IEA,IBA IEA,IBA IEA,IEA,IEA,IBA IEA,IEA,IBA IEA,IBA IEA,IBA IEA,IBA IEA,IBA IEA,IBA IEA,IBA IEA,IBA IEA,IBA IEA,IBA IEA	ENSBTAG00000053009	FALSE	OR2T62
query_1	TRUE	4.77868e-22	812	146	43	0.294521	0.0529557	GO:0007606	GO:BP	sensory perception of chemical stimulus	18832	3099	GO:0007600	IBA,IBA IEA,IBA IEA,IBA IEA,IBA IEA,IBA IEA,IBA IEA,IBA IEA,IBA IEA,IBA IEA,IBA IEA,IBA IEA,IBA IEA,IBA IEA,IBA IEA,IBA IEA,IBA IEA,IBA,IBA IEA,IEA,IEA,IEA,IEA,IBA IEA,IBA IEA,IBA IEA,IBA IEA,IBA IEA,IBA IEA,IEA,IEA,IBA IEA,IEA,IBA IEA,IBA IEA,IBA IEA,IBA IEA,IBA IEA,IBA IEA,IBA IEA,IBA IEA,IBA IEA,IBA IEA	ENSBTAG00000046417	FALSE	OR2T63
query_1	TRUE	4.77868e-22	812	146	43	0.294521	0.0529557	GO:0007606	GO:BP	sensory perception of chemical stimulus	18832	3099	GO:0007600	IBA,IBA IEA,IBA IEA,IBA IEA,IBA IEA,IBA IEA,IBA IEA,IBA IEA,IBA IEA,IBA IEA,IBA IEA,IBA IEA,IBA IEA,IBA IEA,IBA IEA,IBA IEA,IBA IEA,IBA,IBA IEA,IEA,IEA,IEA,IEA,IBA IEA,IBA IEA,IBA IEA,IBA IEA,IBA IEA,IBA IEA,IEA,IEA,IBA IEA,IEA,IBA IEA,IBA IEA,IBA IEA,IBA IEA,IBA IEA,IBA IEA,IBA IEA,IBA IEA,IBA IEA,IBA IEA	ENSBTAG00000052389	FALSE	OR2T16
query_1	TRUE	4.77868e-22	812	146	43	0.294521	0.0529557	GO:0007606	GO:BP	sensory perception of chemical stimulus	18832	3099	GO:0007600	IBA,IBA IEA,IBA IEA,IBA IEA,IBA IEA,IBA IEA,IBA IEA,IBA IEA,IBA IEA,IBA IEA,IBA IEA,IBA IEA,IBA IEA,IBA IEA,IBA IEA,IBA IEA,IBA IEA,IBA,IBA IEA,IEA,IEA,IEA,IEA,IBA IEA,IBA IEA,IBA IEA,IBA IEA,IBA IEA,IBA IEA,IEA,IEA,IBA IEA,IEA,IBA IEA,IBA IEA,IBA IEA,IBA IEA,IBA IEA,IBA IEA,IBA IEA,IBA IEA,IBA IEA,IBA IEA	ENSBTAG00000050140	FALSE	OR2T60
query_1	TRUE	4.77868e-22	812	146	43	0.294521	0.0529557	GO:0007606	GO:BP	sensory perception of chemical stimulus	18832	3099	GO:0007600	IBA,IBA IEA,IBA IEA,IBA IEA,IBA IEA,IBA IEA,IBA IEA,IBA IEA,IBA IEA,IBA IEA,IBA IEA,IBA IEA,IBA IEA,IBA IEA,IBA IEA,IBA IEA,IBA IEA,IBA,IBA IEA,IEA,IEA,IEA,IEA,IBA IEA,IBA IEA,IBA IEA,IBA IEA,IBA IEA,IBA IEA,IEA,IEA,IBA IEA,IEA,IBA IEA,IBA IEA,IBA IEA,IBA IEA,IBA IEA,IBA IEA,IBA IEA,IBA IEA,IBA IEA,IBA IEA	ENSBTAG00000001761	FALSE	OR6AA1
query_1	TRUE	4.77868e-22	812	146	43	0.294521	0.0529557	GO:0007606	GO:BP	sensory perception of chemical stimulus	18832	3099	GO:0007600	IBA,IBA IEA,IBA IEA,IBA IEA,IBA IEA,IBA IEA,IBA IEA,IBA IEA,IBA IEA,IBA IEA,IBA IEA,IBA IEA,IBA IEA,IBA IEA,IBA IEA,IBA IEA,IBA IEA,IBA,IBA IEA,IEA,IEA,IEA,IEA,IBA IEA,IBA IEA,IBA IEA,IBA IEA,IBA IEA,IBA IEA,IEA,IEA,IBA IEA,IEA,IBA IEA,IBA IEA,IBA IEA,IBA IEA,IBA IEA,IBA IEA,IBA IEA,IBA IEA,IBA IEA,IBA IEA	ENSBTAG00000040109	FALSE	OR6AN1
query_1	TRUE	4.77868e-22	812	146	43	0.294521	0.0529557	GO:0007606	GO:BP	sensory perception of chemical stimulus	18832	3099	GO:0007600	IBA,IBA IEA,IBA IEA,IBA IEA,IBA IEA,IBA IEA,IBA IEA,IBA IEA,IBA IEA,IBA IEA,IBA IEA,IBA IEA,IBA IEA,IBA IEA,IBA IEA,IBA IEA,IBA IEA,IBA,IBA IEA,IEA,IEA,IEA,IEA,IBA IEA,IBA IEA,IBA IEA,IBA IEA,IBA IEA,IBA IEA,IEA,IEA,IBA IEA,IEA,IBA IEA,IBA IEA,IBA IEA,IBA IEA,IBA IEA,IBA IEA,IBA IEA,IBA IEA,IBA IEA,IBA IEA	ENSBTAG00000017725	FALSE	OR11L1
query_1	TRUE	4.77868e-22	812	146	43	0.294521	0.0529557	GO:0007606	GO:BP	sensory perception of chemical stimulus	18832	3099	GO:0007600	IBA,IBA IEA,IBA IEA,IBA IEA,IBA IEA,IBA IEA,IBA IEA,IBA IEA,IBA IEA,IBA IEA,IBA IEA,IBA IEA,IBA IEA,IBA IEA,IBA IEA,IBA IEA,IBA IEA,IBA,IBA IEA,IEA,IEA,IEA,IEA,IBA IEA,IBA IEA,IBA IEA,IBA IEA,IBA IEA,IBA IEA,IEA,IEA,IBA IEA,IEA,IBA IEA,IBA IEA,IBA IEA,IBA IEA,IBA IEA,IBA IEA,IBA IEA,IBA IEA,IBA IEA,IBA IEA	ENSBTAG00000064343	FALSE	OR2L3
query_1	TRUE	4.77868e-22	812	146	43	0.294521	0.0529557	GO:0007606	GO:BP	sensory perception of chemical stimulus	18832	3099	GO:0007600	IBA,IBA IEA,IBA IEA,IBA IEA,IBA IEA,IBA IEA,IBA IEA,IBA IEA,IBA IEA,IBA IEA,IBA IEA,IBA IEA,IBA IEA,IBA IEA,IBA IEA,IBA IEA,IBA IEA,IBA,IBA IEA,IEA,IEA,IEA,IEA,IBA IEA,IBA IEA,IBA IEA,IBA IEA,IBA IEA,IBA IEA,IEA,IEA,IBA IEA,IEA,IBA IEA,IBA IEA,IBA IEA,IBA IEA,IBA IEA,IBA IEA,IBA IEA,IBA IEA,IBA IEA,IBA IEA	ENSBTAG00000045691	FALSE	OR14P2
query_1	TRUE	4.77868e-22	812	146	43	0.294521	0.0529557	GO:0007606	GO:BP	sensory perception of chemical stimulus	18832	3099	GO:0007600	IBA,IBA IEA,IBA IEA,IBA IEA,IBA IEA,IBA IEA,IBA IEA,IBA IEA,IBA IEA,IBA IEA,IBA IEA,IBA IEA,IBA IEA,IBA IEA,IBA IEA,IBA IEA,IBA IEA,IBA,IBA IEA,IEA,IEA,IEA,IEA,IBA IEA,IBA IEA,IBA IEA,IBA IEA,IBA IEA,IBA IEA,IEA,IEA,IBA IEA,IEA,IBA IEA,IBA IEA,IBA IEA,IBA IEA,IBA IEA,IBA IEA,IBA IEA,IBA IEA,IBA IEA,IBA IEA	ENSBTAG00000051974	FALSE	OR2L2
query_1	TRUE	4.77868e-22	812	146	43	0.294521	0.0529557	GO:0007606	GO:BP	sensory perception of chemical stimulus	18832	3099	GO:0007600	IBA,IBA IEA,IBA IEA,IBA IEA,IBA IEA,IBA IEA,IBA IEA,IBA IEA,IBA IEA,IBA IEA,IBA IEA,IBA IEA,IBA IEA,IBA IEA,IBA IEA,IBA IEA,IBA IEA,IBA,IBA IEA,IEA,IEA,IEA,IEA,IBA IEA,IBA IEA,IBA IEA,IBA IEA,IBA IEA,IBA IEA,IEA,IEA,IBA IEA,IEA,IBA IEA,IBA IEA,IBA IEA,IBA IEA,IBA IEA,IBA IEA,IBA IEA,IBA IEA,IBA IEA,IBA IEA	ENSBTAG00000039805	FALSE	OR2AO1
query_1	TRUE	4.77868e-22	812	146	43	0.294521	0.0529557	GO:0007606	GO:BP	sensory perception of chemical stimulus	18832	3099	GO:0007600	IBA,IBA IEA,IBA IEA,IBA IEA,IBA IEA,IBA IEA,IBA IEA,IBA IEA,IBA IEA,IBA IEA,IBA IEA,IBA IEA,IBA IEA,IBA IEA,IBA IEA,IBA IEA,IBA IEA,IBA,IBA IEA,IEA,IEA,IEA,IEA,IBA IEA,IBA IEA,IBA IEA,IBA IEA,IBA IEA,IBA IEA,IEA,IEA,IBA IEA,IEA,IBA IEA,IBA IEA,IBA IEA,IBA IEA,IBA IEA,IBA IEA,IBA IEA,IBA IEA,IBA IEA,IBA IEA	ENSBTAG00000053872	FALSE	OR2T54
query_1	TRUE	4.77868e-22	812	146	43	0.294521	0.0529557	GO:0007606	GO:BP	sensory perception of chemical stimulus	18832	3099	GO:0007600	IBA,IBA IEA,IBA IEA,IBA IEA,IBA IEA,IBA IEA,IBA IEA,IBA IEA,IBA IEA,IBA IEA,IBA IEA,IBA IEA,IBA IEA,IBA IEA,IBA IEA,IBA IEA,IBA IEA,IBA,IBA IEA,IEA,IEA,IEA,IEA,IBA IEA,IBA IEA,IBA IEA,IBA IEA,IBA IEA,IBA IEA,IEA,IEA,IBA IEA,IEA,IBA IEA,IBA IEA,IBA IEA,IBA IEA,IBA IEA,IBA IEA,IBA IEA,IBA IEA,IBA IEA,IBA IEA	ENSBTAG00000039797	FALSE	OR2W3D
query_1	TRUE	4.77868e-22	812	146	43	0.294521	0.0529557	GO:0007606	GO:BP	sensory perception of chemical stimulus	18832	3099	GO:0007600	IBA,IBA IEA,IBA IEA,IBA IEA,IBA IEA,IBA IEA,IBA IEA,IBA IEA,IBA IEA,IBA IEA,IBA IEA,IBA IEA,IBA IEA,IBA IEA,IBA IEA,IBA IEA,IBA IEA,IBA,IBA IEA,IEA,IEA,IEA,IEA,IBA IEA,IBA IEA,IBA IEA,IBA IEA,IBA IEA,IBA IEA,IEA,IEA,IBA IEA,IEA,IBA IEA,IBA IEA,IBA IEA,IBA IEA,IBA IEA,IBA IEA,IBA IEA,IBA IEA,IBA IEA,IBA IEA	ENSBTAG00000048813	FALSE	OR2W53
query_1	TRUE	4.77868e-22	812	146	43	0.294521	0.0529557	GO:0007606	GO:BP	sensory perception of chemical stimulus	18832	3099	GO:0007600	IBA,IBA IEA,IBA IEA,IBA IEA,IBA IEA,IBA IEA,IBA IEA,IBA IEA,IBA IEA,IBA IEA,IBA IEA,IBA IEA,IBA IEA,IBA IEA,IBA IEA,IBA IEA,IBA IEA,IBA,IBA IEA,IEA,IEA,IEA,IEA,IBA IEA,IBA IEA,IBA IEA,IBA IEA,IBA IEA,IBA IEA,IEA,IEA,IBA IEA,IEA,IBA IEA,IBA IEA,IBA IEA,IBA IEA,IBA IEA,IBA IEA,IBA IEA,IBA IEA,IBA IEA,IBA IEA	ENSBTAG00000048315	FALSE	OR2C3
query_1	TRUE	4.77868e-22	812	146	43	0.294521	0.0529557	GO:0007606	GO:BP	sensory perception of chemical stimulus	18832	3099	GO:0007600	IBA,IBA IEA,IBA IEA,IBA IEA,IBA IEA,IBA IEA,IBA IEA,IBA IEA,IBA IEA,IBA IEA,IBA IEA,IBA IEA,IBA IEA,IBA IEA,IBA IEA,IBA IEA,IBA IEA,IBA,IBA IEA,IEA,IEA,IEA,IEA,IBA IEA,IBA IEA,IBA IEA,IBA IEA,IBA IEA,IBA IEA,IEA,IEA,IBA IEA,IEA,IBA IEA,IBA IEA,IBA IEA,IBA IEA,IBA IEA,IBA IEA,IBA IEA,IBA IEA,IBA IEA,IBA IEA	ENSBTAG00000048069	FALSE	OR2C3B
query_1	TRUE	4.77868e-22	812	146	43	0.294521	0.0529557	GO:0007606	GO:BP	sensory perception of chemical stimulus	18832	3099	GO:0007600	IBA,IBA IEA,IBA IEA,IBA IEA,IBA IEA,IBA IEA,IBA IEA,IBA IEA,IBA IEA,IBA IEA,IBA IEA,IBA IEA,IBA IEA,IBA IEA,IBA IEA,IBA IEA,IBA IEA,IBA,IBA IEA,IEA,IEA,IEA,IEA,IBA IEA,IBA IEA,IBA IEA,IBA IEA,IBA IEA,IBA IEA,IEA,IEA,IBA IEA,IEA,IBA IEA,IBA IEA,IBA IEA,IBA IEA,IBA IEA,IBA IEA,IBA IEA,IBA IEA,IBA IEA,IBA IEA	ENSBTAG00000039484	FALSE	OR2G27
query_1	TRUE	4.77868e-22	812	146	43	0.294521	0.0529557	GO:0007606	GO:BP	sensory perception of chemical stimulus	18832	3099	GO:0007600	IBA,IBA IEA,IBA IEA,IBA IEA,IBA IEA,IBA IEA,IBA IEA,IBA IEA,IBA IEA,IBA IEA,IBA IEA,IBA IEA,IBA IEA,IBA IEA,IBA IEA,IBA IEA,IBA IEA,IBA,IBA IEA,IEA,IEA,IEA,IEA,IBA IEA,IBA IEA,IBA IEA,IBA IEA,IBA IEA,IBA IEA,IEA,IEA,IBA IEA,IEA,IBA IEA,IBA IEA,IBA IEA,IBA IEA,IBA IEA,IBA IEA,IBA IEA,IBA IEA,IBA IEA,IBA IEA	ENSBTAG00000039930	FALSE	OR2G28
query_1	TRUE	4.77868e-22	812	146	43	0.294521	0.0529557	GO:0007606	GO:BP	sensory perception of chemical stimulus	18832	3099	GO:0007600	IBA,IBA IEA,IBA IEA,IBA IEA,IBA IEA,IBA IEA,IBA IEA,IBA IEA,IBA IEA,IBA IEA,IBA IEA,IBA IEA,IBA IEA,IBA IEA,IBA IEA,IBA IEA,IBA IEA,IBA,IBA IEA,IEA,IEA,IEA,IEA,IBA IEA,IBA IEA,IBA IEA,IBA IEA,IBA IEA,IBA IEA,IEA,IEA,IBA IEA,IEA,IBA IEA,IBA IEA,IBA IEA,IBA IEA,IBA IEA,IBA IEA,IBA IEA,IBA IEA,IBA IEA,IBA IEA	ENSBTAG00000027911	FALSE	OR2G3
query_1	TRUE	1.56996e-20	1446	146	53	0.363014	0.0366528	GO:0050877	GO:BP	nervous system process	18832	13757	GO:0003008	IEA,IBA IEA,IEA,IBA,IBA IEA,IBA IEA,IBA IEA,IBA IEA,IBA IEA,IBA IEA,IBA IEA,IBA IEA,IBA IEA,IEA,IEA,IBA IEA,IBA IEA,IBA IEA,IBA IEA,IBA IEA,IBA IEA,IBA IEA,IBA,IBA IEA,IEA,IEA,IEA,IEA,IBA IEA,IBA IEA,IBA IEA,IBA IEA,IBA IEA,IBA IEA,IEA,IEA,IBA IEA,IEA,IBA IEA,IBA IEA,IBA IEA,IBA IEA,IBA IEA,IBA IEA,IBA IEA,IBA IEA,IBA IEA,IBA IEA,IEA,IBA,IEA,IEA,IBA IEA	ENSBTAG00000014632	FALSE	VSX2
query_1	TRUE	1.56996e-20	1446	146	53	0.363014	0.0366528	GO:0050877	GO:BP	nervous system process	18832	13757	GO:0003008	IEA,IBA IEA,IEA,IBA,IBA IEA,IBA IEA,IBA IEA,IBA IEA,IBA IEA,IBA IEA,IBA IEA,IBA IEA,IBA IEA,IEA,IEA,IBA IEA,IBA IEA,IBA IEA,IBA IEA,IBA IEA,IBA IEA,IBA IEA,IBA,IBA IEA,IEA,IEA,IEA,IEA,IBA IEA,IBA IEA,IBA IEA,IBA IEA,IBA IEA,IBA IEA,IEA,IEA,IBA IEA,IEA,IBA IEA,IBA IEA,IBA IEA,IBA IEA,IBA IEA,IBA IEA,IBA IEA,IBA IEA,IBA IEA,IBA IEA,IEA,IBA,IEA,IEA,IBA IEA	ENSBTAG00000010107	FALSE	WHRN
query_1	TRUE	1.56996e-20	1446	146	53	0.363014	0.0366528	GO:0050877	GO:BP	nervous system process	18832	13757	GO:0003008	IEA,IBA IEA,IEA,IBA,IBA IEA,IBA IEA,IBA IEA,IBA IEA,IBA IEA,IBA IEA,IBA IEA,IBA IEA,IBA IEA,IEA,IEA,IBA IEA,IBA IEA,IBA IEA,IBA IEA,IBA IEA,IBA IEA,IBA IEA,IBA,IBA IEA,IEA,IEA,IEA,IEA,IBA IEA,IBA IEA,IBA IEA,IBA IEA,IBA IEA,IBA IEA,IEA,IEA,IBA IEA,IEA,IBA IEA,IBA IEA,IBA IEA,IBA IEA,IBA IEA,IBA IEA,IBA IEA,IBA IEA,IBA IEA,IBA IEA,IEA,IBA,IEA,IEA,IBA IEA	ENSBTAG00000029902	FALSE	MIR455
query_1	TRUE	1.56996e-20	1446	146	53	0.363014	0.0366528	GO:0050877	GO:BP	nervous system process	18832	13757	GO:0003008	IEA,IBA IEA,IEA,IBA,IBA IEA,IBA IEA,IBA IEA,IBA IEA,IBA IEA,IBA IEA,IBA IEA,IBA IEA,IBA IEA,IEA,IEA,IBA IEA,IBA IEA,IBA IEA,IBA IEA,IBA IEA,IBA IEA,IBA IEA,IBA,IBA IEA,IEA,IEA,IEA,IEA,IBA IEA,IBA IEA,IBA IEA,IBA IEA,IBA IEA,IBA IEA,IEA,IEA,IBA IEA,IEA,IBA IEA,IBA IEA,IBA IEA,IBA IEA,IBA IEA,IBA IEA,IBA IEA,IBA IEA,IBA IEA,IBA IEA,IEA,IBA,IEA,IEA,IBA IEA	ENSBTAG00000050829	FALSE
query_1	TRUE	1.56996e-20	1446	146	53	0.363014	0.0366528	GO:0050877	GO:BP	nervous system process	18832	13757	GO:0003008	IEA,IBA IEA,IEA,IBA,IBA IEA,IBA IEA,IBA IEA,IBA IEA,IBA IEA,IBA IEA,IBA IEA,IBA IEA,IBA IEA,IEA,IEA,IBA IEA,IBA IEA,IBA IEA,IBA IEA,IBA IEA,IBA IEA,IBA IEA,IBA,IBA IEA,IEA,IEA,IEA,IEA,IBA IEA,IBA IEA,IBA IEA,IBA IEA,IBA IEA,IBA IEA,IEA,IEA,IBA IEA,IEA,IBA IEA,IBA IEA,IBA IEA,IBA IEA,IBA IEA,IBA IEA,IBA IEA,IBA IEA,IBA IEA,IBA IEA,IEA,IBA,IEA,IEA,IBA IEA	ENSBTAG00000013445	FALSE	OR13F1
query_1	TRUE	1.56996e-20	1446	146	53	0.363014	0.0366528	GO:0050877	GO:BP	nervous system process	18832	13757	GO:0003008	IEA,IBA IEA,IEA,IBA,IBA IEA,IBA IEA,IBA IEA,IBA IEA,IBA IEA,IBA IEA,IBA IEA,IBA IEA,IBA IEA,IEA,IEA,IBA IEA,IBA IEA,IBA IEA,IBA IEA,IBA IEA,IBA IEA,IBA IEA,IBA,IBA IEA,IEA,IEA,IEA,IEA,IBA IEA,IBA IEA,IBA IEA,IBA IEA,IBA IEA,IBA IEA,IEA,IEA,IBA IEA,IEA,IBA IEA,IBA IEA,IBA IEA,IBA IEA,IBA IEA,IBA IEA,IBA IEA,IBA IEA,IBA IEA,IBA IEA,IEA,IBA,IEA,IEA,IBA IEA	ENSBTAG00000057009	FALSE	OR13C2E
query_1	TRUE	1.56996e-20	1446	146	53	0.363014	0.0366528	GO:0050877	GO:BP	nervous system process	18832	13757	GO:0003008	IEA,IBA IEA,IEA,IBA,IBA IEA,IBA IEA,IBA IEA,IBA IEA,IBA IEA,IBA IEA,IBA IEA,IBA IEA,IBA IEA,IEA,IEA,IBA IEA,IBA IEA,IBA IEA,IBA IEA,IBA IEA,IBA IEA,IBA IEA,IBA,IBA IEA,IEA,IEA,IEA,IEA,IBA IEA,IBA IEA,IBA IEA,IBA IEA,IBA IEA,IBA IEA,IEA,IEA,IBA IEA,IEA,IBA IEA,IBA IEA,IBA IEA,IBA IEA,IBA IEA,IBA IEA,IBA IEA,IBA IEA,IBA IEA,IBA IEA,IEA,IBA,IEA,IEA,IBA IEA	ENSBTAG00000061978	FALSE	OR13C2D
query_1	TRUE	1.56996e-20	1446	146	53	0.363014	0.0366528	GO:0050877	GO:BP	nervous system process	18832	13757	GO:0003008	IEA,IBA IEA,IEA,IBA,IBA IEA,IBA IEA,IBA IEA,IBA IEA,IBA IEA,IBA IEA,IBA IEA,IBA IEA,IBA IEA,IEA,IEA,IBA IEA,IBA IEA,IBA IEA,IBA IEA,IBA IEA,IBA IEA,IBA IEA,IBA,IBA IEA,IEA,IEA,IEA,IEA,IBA IEA,IBA IEA,IBA IEA,IBA IEA,IBA IEA,IBA IEA,IEA,IEA,IBA IEA,IEA,IBA IEA,IBA IEA,IBA IEA,IBA IEA,IBA IEA,IBA IEA,IBA IEA,IBA IEA,IBA IEA,IBA IEA,IEA,IBA,IEA,IEA,IBA IEA	ENSBTAG00000016173	FALSE	OR13F1B
query_1	TRUE	1.56996e-20	1446	146	53	0.363014	0.0366528	GO:0050877	GO:BP	nervous system process	18832	13757	GO:0003008	IEA,IBA IEA,IEA,IBA,IBA IEA,IBA IEA,IBA IEA,IBA IEA,IBA IEA,IBA IEA,IBA IEA,IBA IEA,IBA IEA,IEA,IEA,IBA IEA,IBA IEA,IBA IEA,IBA IEA,IBA IEA,IBA IEA,IBA IEA,IBA,IBA IEA,IEA,IEA,IEA,IEA,IBA IEA,IBA IEA,IBA IEA,IBA IEA,IBA IEA,IBA IEA,IEA,IEA,IBA IEA,IEA,IBA IEA,IBA IEA,IBA IEA,IBA IEA,IBA IEA,IBA IEA,IBA IEA,IBA IEA,IBA IEA,IBA IEA,IEA,IBA,IEA,IEA,IBA IEA	ENSBTAG00000061383	FALSE	OR13C2
query_1	TRUE	1.56996e-20	1446	146	53	0.363014	0.0366528	GO:0050877	GO:BP	nervous system process	18832	13757	GO:0003008	IEA,IBA IEA,IEA,IBA,IBA IEA,IBA IEA,IBA IEA,IBA IEA,IBA IEA,IBA IEA,IBA IEA,IBA IEA,IBA IEA,IEA,IEA,IBA IEA,IBA IEA,IBA IEA,IBA IEA,IBA IEA,IBA IEA,IBA IEA,IBA,IBA IEA,IEA,IEA,IEA,IEA,IBA IEA,IBA IEA,IBA IEA,IBA IEA,IBA IEA,IBA IEA,IEA,IEA,IBA IEA,IEA,IBA IEA,IBA IEA,IBA IEA,IBA IEA,IBA IEA,IBA IEA,IBA IEA,IBA IEA,IBA IEA,IBA IEA,IEA,IBA,IEA,IEA,IBA IEA	ENSBTAG00000000145	FALSE	OR13D2
query_1	TRUE	1.56996e-20	1446	146	53	0.363014	0.0366528	GO:0050877	GO:BP	nervous system process	18832	13757	GO:0003008	IEA,IBA IEA,IEA,IBA,IBA IEA,IBA IEA,IBA IEA,IBA IEA,IBA IEA,IBA IEA,IBA IEA,IBA IEA,IBA IEA,IEA,IEA,IBA IEA,IBA IEA,IBA IEA,IBA IEA,IBA IEA,IBA IEA,IBA IEA,IBA,IBA IEA,IEA,IEA,IEA,IEA,IBA IEA,IBA IEA,IBA IEA,IBA IEA,IBA IEA,IBA IEA,IEA,IEA,IBA IEA,IEA,IBA IEA,IBA IEA,IBA IEA,IBA IEA,IBA IEA,IBA IEA,IBA IEA,IBA IEA,IBA IEA,IBA IEA,IEA,IBA,IEA,IEA,IBA IEA	ENSBTAG00000055844	FALSE	OR13C2C
query_1	TRUE	1.56996e-20	1446	146	53	0.363014	0.0366528	GO:0050877	GO:BP	nervous system process	18832	13757	GO:0003008	IEA,IBA IEA,IEA,IBA,IBA IEA,IBA IEA,IBA IEA,IBA IEA,IBA IEA,IBA IEA,IBA IEA,IBA IEA,IBA IEA,IEA,IEA,IBA IEA,IBA IEA,IBA IEA,IBA IEA,IBA IEA,IBA IEA,IBA IEA,IBA,IBA IEA,IEA,IEA,IEA,IEA,IBA IEA,IBA IEA,IBA IEA,IBA IEA,IBA IEA,IBA IEA,IEA,IEA,IBA IEA,IEA,IBA IEA,IBA IEA,IBA IEA,IBA IEA,IBA IEA,IBA IEA,IBA IEA,IBA IEA,IBA IEA,IBA IEA,IEA,IBA,IEA,IEA,IBA IEA	ENSBTAG00000049256	FALSE	OR13D2C
query_1	TRUE	1.56996e-20	1446	146	53	0.363014	0.0366528	GO:0050877	GO:BP	nervous system process	18832	13757	GO:0003008	IEA,IBA IEA,IEA,IBA,IBA IEA,IBA IEA,IBA IEA,IBA IEA,IBA IEA,IBA IEA,IBA IEA,IBA IEA,IBA IEA,IEA,IEA,IBA IEA,IBA IEA,IBA IEA,IBA IEA,IBA IEA,IBA IEA,IBA IEA,IBA,IBA IEA,IEA,IEA,IEA,IEA,IBA IEA,IBA IEA,IBA IEA,IBA IEA,IBA IEA,IBA IEA,IEA,IEA,IBA IEA,IEA,IBA IEA,IBA IEA,IBA IEA,IBA IEA,IBA IEA,IBA IEA,IBA IEA,IBA IEA,IBA IEA,IBA IEA,IEA,IBA,IEA,IEA,IBA IEA	ENSBTAG00000063885	FALSE	OR13C8
query_1	TRUE	1.56996e-20	1446	146	53	0.363014	0.0366528	GO:0050877	GO:BP	nervous system process	18832	13757	GO:0003008	IEA,IBA IEA,IEA,IBA,IBA IEA,IBA IEA,IBA IEA,IBA IEA,IBA IEA,IBA IEA,IBA IEA,IBA IEA,IBA IEA,IEA,IEA,IBA IEA,IBA IEA,IBA IEA,IBA IEA,IBA IEA,IBA IEA,IBA IEA,IBA,IBA IEA,IEA,IEA,IEA,IEA,IBA IEA,IBA IEA,IBA IEA,IBA IEA,IBA IEA,IBA IEA,IEA,IEA,IBA IEA,IEA,IBA IEA,IBA IEA,IBA IEA,IBA IEA,IBA IEA,IBA IEA,IBA IEA,IBA IEA,IBA IEA,IBA IEA,IEA,IBA,IEA,IEA,IBA IEA	ENSBTAG00000045812	FALSE	GSX2
query_1	TRUE	1.56996e-20	1446	146	53	0.363014	0.0366528	GO:0050877	GO:BP	nervous system process	18832	13757	GO:0003008	IEA,IBA IEA,IEA,IBA,IBA IEA,IBA IEA,IBA IEA,IBA IEA,IBA IEA,IBA IEA,IBA IEA,IBA IEA,IBA IEA,IEA,IEA,IBA IEA,IBA IEA,IBA IEA,IBA IEA,IBA IEA,IBA IEA,IBA IEA,IBA,IBA IEA,IEA,IEA,IEA,IEA,IBA IEA,IBA IEA,IBA IEA,IBA IEA,IBA IEA,IBA IEA,IEA,IEA,IBA IEA,IEA,IBA IEA,IBA IEA,IBA IEA,IBA IEA,IBA IEA,IBA IEA,IBA IEA,IBA IEA,IBA IEA,IBA IEA,IEA,IBA,IEA,IEA,IBA IEA	ENSBTAG00000002699	FALSE	KIT
query_1	TRUE	1.56996e-20	1446	146	53	0.363014	0.0366528	GO:0050877	GO:BP	nervous system process	18832	13757	GO:0003008	IEA,IBA IEA,IEA,IBA,IBA IEA,IBA IEA,IBA IEA,IBA IEA,IBA IEA,IBA IEA,IBA IEA,IBA IEA,IBA IEA,IEA,IEA,IBA IEA,IBA IEA,IBA IEA,IBA IEA,IBA IEA,IBA IEA,IBA IEA,IBA,IBA IEA,IEA,IEA,IEA,IEA,IBA IEA,IBA IEA,IBA IEA,IBA IEA,IBA IEA,IBA IEA,IEA,IEA,IBA IEA,IEA,IBA IEA,IBA IEA,IBA IEA,IBA IEA,IBA IEA,IBA IEA,IBA IEA,IBA IEA,IBA IEA,IBA IEA,IEA,IBA,IEA,IEA,IBA IEA	ENSBTAG00000025293	FALSE	OR2W3
query_1	TRUE	1.56996e-20	1446	146	53	0.363014	0.0366528	GO:0050877	GO:BP	nervous system process	18832	13757	GO:0003008	IEA,IBA IEA,IEA,IBA,IBA IEA,IBA IEA,IBA IEA,IBA IEA,IBA IEA,IBA IEA,IBA IEA,IBA IEA,IBA IEA,IEA,IEA,IBA IEA,IBA IEA,IBA IEA,IBA IEA,IBA IEA,IBA IEA,IBA IEA,IBA,IBA IEA,IEA,IEA,IEA,IEA,IBA IEA,IBA IEA,IBA IEA,IBA IEA,IBA IEA,IBA IEA,IEA,IEA,IBA IEA,IEA,IBA IEA,IBA IEA,IBA IEA,IBA IEA,IBA IEA,IBA IEA,IBA IEA,IBA IEA,IBA IEA,IBA IEA,IEA,IBA,IEA,IEA,IBA IEA	ENSBTAG00000040033	FALSE	OR2AJ9
query_1	TRUE	1.56996e-20	1446	146	53	0.363014	0.0366528	GO:0050877	GO:BP	nervous system process	18832	13757	GO:0003008	IEA,IBA IEA,IEA,IBA,IBA IEA,IBA IEA,IBA IEA,IBA IEA,IBA IEA,IBA IEA,IBA IEA,IBA IEA,IBA IEA,IEA,IEA,IBA IEA,IBA IEA,IBA IEA,IBA IEA,IBA IEA,IBA IEA,IBA IEA,IBA,IBA IEA,IEA,IEA,IEA,IEA,IBA IEA,IBA IEA,IBA IEA,IBA IEA,IBA IEA,IBA IEA,IEA,IEA,IBA IEA,IEA,IBA IEA,IBA IEA,IBA IEA,IBA IEA,IBA IEA,IBA IEA,IBA IEA,IBA IEA,IBA IEA,IBA IEA,IEA,IBA,IEA,IEA,IBA IEA	ENSBTAG00000051864	FALSE	OR2L2B
query_1	TRUE	1.56996e-20	1446	146	53	0.363014	0.0366528	GO:0050877	GO:BP	nervous system process	18832	13757	GO:0003008	IEA,IBA IEA,IEA,IBA,IBA IEA,IBA IEA,IBA IEA,IBA IEA,IBA IEA,IBA IEA,IBA IEA,IBA IEA,IBA IEA,IEA,IEA,IBA IEA,IBA IEA,IBA IEA,IBA IEA,IBA IEA,IBA IEA,IBA IEA,IBA,IBA IEA,IEA,IEA,IEA,IEA,IBA IEA,IBA IEA,IBA IEA,IBA IEA,IBA IEA,IBA IEA,IEA,IEA,IBA IEA,IEA,IBA IEA,IBA IEA,IBA IEA,IBA IEA,IBA IEA,IBA IEA,IBA IEA,IBA IEA,IBA IEA,IBA IEA,IEA,IBA,IEA,IEA,IBA IEA	ENSBTAG00000067939	FALSE	OR2L2C
query_1	TRUE	1.56996e-20	1446	146	53	0.363014	0.0366528	GO:0050877	GO:BP	nervous system process	18832	13757	GO:0003008	IEA,IBA IEA,IEA,IBA,IBA IEA,IBA IEA,IBA IEA,IBA IEA,IBA IEA,IBA IEA,IBA IEA,IBA IEA,IBA IEA,IEA,IEA,IBA IEA,IBA IEA,IBA IEA,IBA IEA,IBA IEA,IBA IEA,IBA IEA,IBA,IBA IEA,IEA,IEA,IEA,IEA,IBA IEA,IBA IEA,IBA IEA,IBA IEA,IBA IEA,IBA IEA,IEA,IEA,IBA IEA,IEA,IBA IEA,IBA IEA,IBA IEA,IBA IEA,IBA IEA,IBA IEA,IBA IEA,IBA IEA,IBA IEA,IBA IEA,IEA,IBA,IEA,IEA,IBA IEA	ENSBTAG00000061948	FALSE	OR2L3C
query_1	TRUE	1.56996e-20	1446	146	53	0.363014	0.0366528	GO:0050877	GO:BP	nervous system process	18832	13757	GO:0003008	IEA,IBA IEA,IEA,IBA,IBA IEA,IBA IEA,IBA IEA,IBA IEA,IBA IEA,IBA IEA,IBA IEA,IBA IEA,IBA IEA,IEA,IEA,IBA IEA,IBA IEA,IBA IEA,IBA IEA,IBA IEA,IBA IEA,IBA IEA,IBA,IBA IEA,IEA,IEA,IEA,IEA,IBA IEA,IBA IEA,IBA IEA,IBA IEA,IBA IEA,IBA IEA,IEA,IEA,IBA IEA,IEA,IBA IEA,IBA IEA,IBA IEA,IBA IEA,IBA IEA,IBA IEA,IBA IEA,IBA IEA,IBA IEA,IBA IEA,IEA,IBA,IEA,IEA,IBA IEA	ENSBTAG00000013691	FALSE	OR2L13
query_1	TRUE	1.56996e-20	1446	146	53	0.363014	0.0366528	GO:0050877	GO:BP	nervous system process	18832	13757	GO:0003008	IEA,IBA IEA,IEA,IBA,IBA IEA,IBA IEA,IBA IEA,IBA IEA,IBA IEA,IBA IEA,IBA IEA,IBA IEA,IBA IEA,IEA,IEA,IBA IEA,IBA IEA,IBA IEA,IBA IEA,IBA IEA,IBA IEA,IBA IEA,IBA,IBA IEA,IEA,IEA,IEA,IEA,IBA IEA,IBA IEA,IBA IEA,IBA IEA,IBA IEA,IBA IEA,IEA,IEA,IBA IEA,IEA,IBA IEA,IBA IEA,IBA IEA,IBA IEA,IBA IEA,IBA IEA,IBA IEA,IBA IEA,IBA IEA,IBA IEA,IEA,IBA,IEA,IEA,IBA IEA	ENSBTAG00000048025	FALSE	OR2T22
query_1	TRUE	1.56996e-20	1446	146	53	0.363014	0.0366528	GO:0050877	GO:BP	nervous system process	18832	13757	GO:0003008	IEA,IBA IEA,IEA,IBA,IBA IEA,IBA IEA,IBA IEA,IBA IEA,IBA IEA,IBA IEA,IBA IEA,IBA IEA,IBA IEA,IEA,IEA,IBA IEA,IBA IEA,IBA IEA,IBA IEA,IBA IEA,IBA IEA,IBA IEA,IBA,IBA IEA,IEA,IEA,IEA,IEA,IBA IEA,IBA IEA,IBA IEA,IBA IEA,IBA IEA,IBA IEA,IEA,IEA,IBA IEA,IEA,IBA IEA,IBA IEA,IBA IEA,IBA IEA,IBA IEA,IBA IEA,IBA IEA,IBA IEA,IBA IEA,IBA IEA,IEA,IBA,IEA,IEA,IBA IEA	ENSBTAG00000009497	FALSE	OR2M16
query_1	TRUE	1.56996e-20	1446	146	53	0.363014	0.0366528	GO:0050877	GO:BP	nervous system process	18832	13757	GO:0003008	IEA,IBA IEA,IEA,IBA,IBA IEA,IBA IEA,IBA IEA,IBA IEA,IBA IEA,IBA IEA,IBA IEA,IBA IEA,IBA IEA,IEA,IEA,IBA IEA,IBA IEA,IBA IEA,IBA IEA,IBA IEA,IBA IEA,IBA IEA,IBA,IBA IEA,IEA,IEA,IEA,IEA,IBA IEA,IBA IEA,IBA IEA,IBA IEA,IBA IEA,IBA IEA,IEA,IEA,IBA IEA,IEA,IBA IEA,IBA IEA,IBA IEA,IBA IEA,IBA IEA,IBA IEA,IBA IEA,IBA IEA,IBA IEA,IBA IEA,IEA,IBA,IEA,IEA,IBA IEA	ENSBTAG00000030722	FALSE	OR2M4
query_1	TRUE	1.56996e-20	1446	146	53	0.363014	0.0366528	GO:0050877	GO:BP	nervous system process	18832	13757	GO:0003008	IEA,IBA IEA,IEA,IBA,IBA IEA,IBA IEA,IBA IEA,IBA IEA,IBA IEA,IBA IEA,IBA IEA,IBA IEA,IBA IEA,IEA,IEA,IBA IEA,IBA IEA,IBA IEA,IBA IEA,IBA IEA,IBA IEA,IBA IEA,IBA,IBA IEA,IEA,IEA,IEA,IEA,IBA IEA,IBA IEA,IBA IEA,IBA IEA,IBA IEA,IBA IEA,IEA,IEA,IBA IEA,IEA,IBA IEA,IBA IEA,IBA IEA,IBA IEA,IBA IEA,IBA IEA,IBA IEA,IBA IEA,IBA IEA,IBA IEA,IEA,IBA,IEA,IEA,IBA IEA	ENSBTAG00000039804	FALSE	OR9E2
query_1	TRUE	1.56996e-20	1446	146	53	0.363014	0.0366528	GO:0050877	GO:BP	nervous system process	18832	13757	GO:0003008	IEA,IBA IEA,IEA,IBA,IBA IEA,IBA IEA,IBA IEA,IBA IEA,IBA IEA,IBA IEA,IBA IEA,IBA IEA,IBA IEA,IEA,IEA,IBA IEA,IBA IEA,IBA IEA,IBA IEA,IBA IEA,IBA IEA,IBA IEA,IBA,IBA IEA,IEA,IEA,IEA,IEA,IBA IEA,IBA IEA,IBA IEA,IBA IEA,IBA IEA,IBA IEA,IEA,IEA,IBA IEA,IEA,IBA IEA,IBA IEA,IBA IEA,IBA IEA,IBA IEA,IBA IEA,IBA IEA,IBA IEA,IBA IEA,IBA IEA,IEA,IBA,IEA,IEA,IBA IEA	ENSBTAG00000059861	FALSE	OR5AE4
query_1	TRUE	1.56996e-20	1446	146	53	0.363014	0.0366528	GO:0050877	GO:BP	nervous system process	18832	13757	GO:0003008	IEA,IBA IEA,IEA,IBA,IBA IEA,IBA IEA,IBA IEA,IBA IEA,IBA IEA,IBA IEA,IBA IEA,IBA IEA,IBA IEA,IEA,IEA,IBA IEA,IBA IEA,IBA IEA,IBA IEA,IBA IEA,IBA IEA,IBA IEA,IBA,IBA IEA,IEA,IEA,IEA,IEA,IBA IEA,IBA IEA,IBA IEA,IBA IEA,IBA IEA,IBA IEA,IEA,IEA,IBA IEA,IEA,IBA IEA,IBA IEA,IBA IEA,IBA IEA,IBA IEA,IBA IEA,IBA IEA,IBA IEA,IBA IEA,IBA IEA,IEA,IBA,IEA,IEA,IBA IEA	ENSBTAG00000064622	FALSE	OR5AE3
query_1	TRUE	1.56996e-20	1446	146	53	0.363014	0.0366528	GO:0050877	GO:BP	nervous system process	18832	13757	GO:0003008	IEA,IBA IEA,IEA,IBA,IBA IEA,IBA IEA,IBA IEA,IBA IEA,IBA IEA,IBA IEA,IBA IEA,IBA IEA,IBA IEA,IEA,IEA,IBA IEA,IBA IEA,IBA IEA,IBA IEA,IBA IEA,IBA IEA,IBA IEA,IBA,IBA IEA,IEA,IEA,IEA,IEA,IBA IEA,IBA IEA,IBA IEA,IBA IEA,IBA IEA,IBA IEA,IEA,IEA,IBA IEA,IEA,IBA IEA,IBA IEA,IBA IEA,IBA IEA,IBA IEA,IBA IEA,IBA IEA,IBA IEA,IBA IEA,IBA IEA,IEA,IBA,IEA,IEA,IBA IEA	ENSBTAG00000031412	FALSE	OR6F1
query_1	TRUE	1.56996e-20	1446	146	53	0.363014	0.0366528	GO:0050877	GO:BP	nervous system process	18832	13757	GO:0003008	IEA,IBA IEA,IEA,IBA,IBA IEA,IBA IEA,IBA IEA,IBA IEA,IBA IEA,IBA IEA,IBA IEA,IBA IEA,IBA IEA,IEA,IEA,IBA IEA,IBA IEA,IBA IEA,IBA IEA,IBA IEA,IBA IEA,IBA IEA,IBA,IBA IEA,IEA,IEA,IEA,IEA,IBA IEA,IBA IEA,IBA IEA,IBA IEA,IBA IEA,IBA IEA,IEA,IEA,IBA IEA,IEA,IBA IEA,IBA IEA,IBA IEA,IBA IEA,IBA IEA,IBA IEA,IBA IEA,IBA IEA,IBA IEA,IBA IEA,IEA,IBA,IEA,IEA,IBA IEA	ENSBTAG00000007557	FALSE	OR2AK3
query_1	TRUE	1.56996e-20	1446	146	53	0.363014	0.0366528	GO:0050877	GO:BP	nervous system process	18832	13757	GO:0003008	IEA,IBA IEA,IEA,IBA,IBA IEA,IBA IEA,IBA IEA,IBA IEA,IBA IEA,IBA IEA,IBA IEA,IBA IEA,IBA IEA,IEA,IEA,IBA IEA,IBA IEA,IBA IEA,IBA IEA,IBA IEA,IBA IEA,IBA IEA,IBA,IBA IEA,IEA,IEA,IEA,IEA,IBA IEA,IBA IEA,IBA IEA,IBA IEA,IBA IEA,IBA IEA,IEA,IEA,IBA IEA,IEA,IBA IEA,IBA IEA,IBA IEA,IBA IEA,IBA IEA,IBA IEA,IBA IEA,IBA IEA,IBA IEA,IBA IEA,IEA,IBA,IEA,IEA,IBA IEA	ENSBTAG00000053009	FALSE	OR2T62
query_1	TRUE	1.56996e-20	1446	146	53	0.363014	0.0366528	GO:0050877	GO:BP	nervous system process	18832	13757	GO:0003008	IEA,IBA IEA,IEA,IBA,IBA IEA,IBA IEA,IBA IEA,IBA IEA,IBA IEA,IBA IEA,IBA IEA,IBA IEA,IBA IEA,IEA,IEA,IBA IEA,IBA IEA,IBA IEA,IBA IEA,IBA IEA,IBA IEA,IBA IEA,IBA,IBA IEA,IEA,IEA,IEA,IEA,IBA IEA,IBA IEA,IBA IEA,IBA IEA,IBA IEA,IBA IEA,IEA,IEA,IBA IEA,IEA,IBA IEA,IBA IEA,IBA IEA,IBA IEA,IBA IEA,IBA IEA,IBA IEA,IBA IEA,IBA IEA,IBA IEA,IEA,IBA,IEA,IEA,IBA IEA	ENSBTAG00000046417	FALSE	OR2T63
query_1	TRUE	1.56996e-20	1446	146	53	0.363014	0.0366528	GO:0050877	GO:BP	nervous system process	18832	13757	GO:0003008	IEA,IBA IEA,IEA,IBA,IBA IEA,IBA IEA,IBA IEA,IBA IEA,IBA IEA,IBA IEA,IBA IEA,IBA IEA,IBA IEA,IEA,IEA,IBA IEA,IBA IEA,IBA IEA,IBA IEA,IBA IEA,IBA IEA,IBA IEA,IBA,IBA IEA,IEA,IEA,IEA,IEA,IBA IEA,IBA IEA,IBA IEA,IBA IEA,IBA IEA,IBA IEA,IEA,IEA,IBA IEA,IEA,IBA IEA,IBA IEA,IBA IEA,IBA IEA,IBA IEA,IBA IEA,IBA IEA,IBA IEA,IBA IEA,IBA IEA,IEA,IBA,IEA,IEA,IBA IEA	ENSBTAG00000052389	FALSE	OR2T16
query_1	TRUE	1.56996e-20	1446	146	53	0.363014	0.0366528	GO:0050877	GO:BP	nervous system process	18832	13757	GO:0003008	IEA,IBA IEA,IEA,IBA,IBA IEA,IBA IEA,IBA IEA,IBA IEA,IBA IEA,IBA IEA,IBA IEA,IBA IEA,IBA IEA,IEA,IEA,IBA IEA,IBA IEA,IBA IEA,IBA IEA,IBA IEA,IBA IEA,IBA IEA,IBA,IBA IEA,IEA,IEA,IEA,IEA,IBA IEA,IBA IEA,IBA IEA,IBA IEA,IBA IEA,IBA IEA,IEA,IEA,IBA IEA,IEA,IBA IEA,IBA IEA,IBA IEA,IBA IEA,IBA IEA,IBA IEA,IBA IEA,IBA IEA,IBA IEA,IBA IEA,IEA,IBA,IEA,IEA,IBA IEA	ENSBTAG00000050140	FALSE	OR2T60
query_1	TRUE	1.56996e-20	1446	146	53	0.363014	0.0366528	GO:0050877	GO:BP	nervous system process	18832	13757	GO:0003008	IEA,IBA IEA,IEA,IBA,IBA IEA,IBA IEA,IBA IEA,IBA IEA,IBA IEA,IBA IEA,IBA IEA,IBA IEA,IBA IEA,IEA,IEA,IBA IEA,IBA IEA,IBA IEA,IBA IEA,IBA IEA,IBA IEA,IBA IEA,IBA,IBA IEA,IEA,IEA,IEA,IEA,IBA IEA,IBA IEA,IBA IEA,IBA IEA,IBA IEA,IBA IEA,IEA,IEA,IBA IEA,IEA,IBA IEA,IBA IEA,IBA IEA,IBA IEA,IBA IEA,IBA IEA,IBA IEA,IBA IEA,IBA IEA,IBA IEA,IEA,IBA,IEA,IEA,IBA IEA	ENSBTAG00000001761	FALSE	OR6AA1
query_1	TRUE	1.56996e-20	1446	146	53	0.363014	0.0366528	GO:0050877	GO:BP	nervous system process	18832	13757	GO:0003008	IEA,IBA IEA,IEA,IBA,IBA IEA,IBA IEA,IBA IEA,IBA IEA,IBA IEA,IBA IEA,IBA IEA,IBA IEA,IBA IEA,IEA,IEA,IBA IEA,IBA IEA,IBA IEA,IBA IEA,IBA IEA,IBA IEA,IBA IEA,IBA,IBA IEA,IEA,IEA,IEA,IEA,IBA IEA,IBA IEA,IBA IEA,IBA IEA,IBA IEA,IBA IEA,IEA,IEA,IBA IEA,IEA,IBA IEA,IBA IEA,IBA IEA,IBA IEA,IBA IEA,IBA IEA,IBA IEA,IBA IEA,IBA IEA,IBA IEA,IEA,IBA,IEA,IEA,IBA IEA	ENSBTAG00000040109	FALSE	OR6AN1
query_1	TRUE	1.56996e-20	1446	146	53	0.363014	0.0366528	GO:0050877	GO:BP	nervous system process	18832	13757	GO:0003008	IEA,IBA IEA,IEA,IBA,IBA IEA,IBA IEA,IBA IEA,IBA IEA,IBA IEA,IBA IEA,IBA IEA,IBA IEA,IBA IEA,IEA,IEA,IBA IEA,IBA IEA,IBA IEA,IBA IEA,IBA IEA,IBA IEA,IBA IEA,IBA,IBA IEA,IEA,IEA,IEA,IEA,IBA IEA,IBA IEA,IBA IEA,IBA IEA,IBA IEA,IBA IEA,IEA,IEA,IBA IEA,IEA,IBA IEA,IBA IEA,IBA IEA,IBA IEA,IBA IEA,IBA IEA,IBA IEA,IBA IEA,IBA IEA,IBA IEA,IEA,IBA,IEA,IEA,IBA IEA	ENSBTAG00000017725	FALSE	OR11L1
query_1	TRUE	1.56996e-20	1446	146	53	0.363014	0.0366528	GO:0050877	GO:BP	nervous system process	18832	13757	GO:0003008	IEA,IBA IEA,IEA,IBA,IBA IEA,IBA IEA,IBA IEA,IBA IEA,IBA IEA,IBA IEA,IBA IEA,IBA IEA,IBA IEA,IEA,IEA,IBA IEA,IBA IEA,IBA IEA,IBA IEA,IBA IEA,IBA IEA,IBA IEA,IBA,IBA IEA,IEA,IEA,IEA,IEA,IBA IEA,IBA IEA,IBA IEA,IBA IEA,IBA IEA,IBA IEA,IEA,IEA,IBA IEA,IEA,IBA IEA,IBA IEA,IBA IEA,IBA IEA,IBA IEA,IBA IEA,IBA IEA,IBA IEA,IBA IEA,IBA IEA,IEA,IBA,IEA,IEA,IBA IEA	ENSBTAG00000064343	FALSE	OR2L3
query_1	TRUE	1.56996e-20	1446	146	53	0.363014	0.0366528	GO:0050877	GO:BP	nervous system process	18832	13757	GO:0003008	IEA,IBA IEA,IEA,IBA,IBA IEA,IBA IEA,IBA IEA,IBA IEA,IBA IEA,IBA IEA,IBA IEA,IBA IEA,IBA IEA,IEA,IEA,IBA IEA,IBA IEA,IBA IEA,IBA IEA,IBA IEA,IBA IEA,IBA IEA,IBA,IBA IEA,IEA,IEA,IEA,IEA,IBA IEA,IBA IEA,IBA IEA,IBA IEA,IBA IEA,IBA IEA,IEA,IEA,IBA IEA,IEA,IBA IEA,IBA IEA,IBA IEA,IBA IEA,IBA IEA,IBA IEA,IBA IEA,IBA IEA,IBA IEA,IBA IEA,IEA,IBA,IEA,IEA,IBA IEA	ENSBTAG00000045691	FALSE	OR14P2
query_1	TRUE	1.56996e-20	1446	146	53	0.363014	0.0366528	GO:0050877	GO:BP	nervous system process	18832	13757	GO:0003008	IEA,IBA IEA,IEA,IBA,IBA IEA,IBA IEA,IBA IEA,IBA IEA,IBA IEA,IBA IEA,IBA IEA,IBA IEA,IBA IEA,IEA,IEA,IBA IEA,IBA IEA,IBA IEA,IBA IEA,IBA IEA,IBA IEA,IBA IEA,IBA,IBA IEA,IEA,IEA,IEA,IEA,IBA IEA,IBA IEA,IBA IEA,IBA IEA,IBA IEA,IBA IEA,IEA,IEA,IBA IEA,IEA,IBA IEA,IBA IEA,IBA IEA,IBA IEA,IBA IEA,IBA IEA,IBA IEA,IBA IEA,IBA IEA,IBA IEA,IEA,IBA,IEA,IEA,IBA IEA	ENSBTAG00000051974	FALSE	OR2L2
query_1	TRUE	1.56996e-20	1446	146	53	0.363014	0.0366528	GO:0050877	GO:BP	nervous system process	18832	13757	GO:0003008	IEA,IBA IEA,IEA,IBA,IBA IEA,IBA IEA,IBA IEA,IBA IEA,IBA IEA,IBA IEA,IBA IEA,IBA IEA,IBA IEA,IEA,IEA,IBA IEA,IBA IEA,IBA IEA,IBA IEA,IBA IEA,IBA IEA,IBA IEA,IBA,IBA IEA,IEA,IEA,IEA,IEA,IBA IEA,IBA IEA,IBA IEA,IBA IEA,IBA IEA,IBA IEA,IEA,IEA,IBA IEA,IEA,IBA IEA,IBA IEA,IBA IEA,IBA IEA,IBA IEA,IBA IEA,IBA IEA,IBA IEA,IBA IEA,IBA IEA,IEA,IBA,IEA,IEA,IBA IEA	ENSBTAG00000039805	FALSE	OR2AO1
query_1	TRUE	1.56996e-20	1446	146	53	0.363014	0.0366528	GO:0050877	GO:BP	nervous system process	18832	13757	GO:0003008	IEA,IBA IEA,IEA,IBA,IBA IEA,IBA IEA,IBA IEA,IBA IEA,IBA IEA,IBA IEA,IBA IEA,IBA IEA,IBA IEA,IEA,IEA,IBA IEA,IBA IEA,IBA IEA,IBA IEA,IBA IEA,IBA IEA,IBA IEA,IBA,IBA IEA,IEA,IEA,IEA,IEA,IBA IEA,IBA IEA,IBA IEA,IBA IEA,IBA IEA,IBA IEA,IEA,IEA,IBA IEA,IEA,IBA IEA,IBA IEA,IBA IEA,IBA IEA,IBA IEA,IBA IEA,IBA IEA,IBA IEA,IBA IEA,IBA IEA,IEA,IBA,IEA,IEA,IBA IEA	ENSBTAG00000053872	FALSE	OR2T54
query_1	TRUE	1.56996e-20	1446	146	53	0.363014	0.0366528	GO:0050877	GO:BP	nervous system process	18832	13757	GO:0003008	IEA,IBA IEA,IEA,IBA,IBA IEA,IBA IEA,IBA IEA,IBA IEA,IBA IEA,IBA IEA,IBA IEA,IBA IEA,IBA IEA,IEA,IEA,IBA IEA,IBA IEA,IBA IEA,IBA IEA,IBA IEA,IBA IEA,IBA IEA,IBA,IBA IEA,IEA,IEA,IEA,IEA,IBA IEA,IBA IEA,IBA IEA,IBA IEA,IBA IEA,IBA IEA,IEA,IEA,IBA IEA,IEA,IBA IEA,IBA IEA,IBA IEA,IBA IEA,IBA IEA,IBA IEA,IBA IEA,IBA IEA,IBA IEA,IBA IEA,IEA,IBA,IEA,IEA,IBA IEA	ENSBTAG00000039797	FALSE	OR2W3D
query_1	TRUE	1.56996e-20	1446	146	53	0.363014	0.0366528	GO:0050877	GO:BP	nervous system process	18832	13757	GO:0003008	IEA,IBA IEA,IEA,IBA,IBA IEA,IBA IEA,IBA IEA,IBA IEA,IBA IEA,IBA IEA,IBA IEA,IBA IEA,IBA IEA,IEA,IEA,IBA IEA,IBA IEA,IBA IEA,IBA IEA,IBA IEA,IBA IEA,IBA IEA,IBA,IBA IEA,IEA,IEA,IEA,IEA,IBA IEA,IBA IEA,IBA IEA,IBA IEA,IBA IEA,IBA IEA,IEA,IEA,IBA IEA,IEA,IBA IEA,IBA IEA,IBA IEA,IBA IEA,IBA IEA,IBA IEA,IBA IEA,IBA IEA,IBA IEA,IBA IEA,IEA,IBA,IEA,IEA,IBA IEA	ENSBTAG00000048813	FALSE	OR2W53
query_1	TRUE	1.56996e-20	1446	146	53	0.363014	0.0366528	GO:0050877	GO:BP	nervous system process	18832	13757	GO:0003008	IEA,IBA IEA,IEA,IBA,IBA IEA,IBA IEA,IBA IEA,IBA IEA,IBA IEA,IBA IEA,IBA IEA,IBA IEA,IBA IEA,IEA,IEA,IBA IEA,IBA IEA,IBA IEA,IBA IEA,IBA IEA,IBA IEA,IBA IEA,IBA,IBA IEA,IEA,IEA,IEA,IEA,IBA IEA,IBA IEA,IBA IEA,IBA IEA,IBA IEA,IBA IEA,IEA,IEA,IBA IEA,IEA,IBA IEA,IBA IEA,IBA IEA,IBA IEA,IBA IEA,IBA IEA,IBA IEA,IBA IEA,IBA IEA,IBA IEA,IEA,IBA,IEA,IEA,IBA IEA	ENSBTAG00000048315	FALSE	OR2C3
query_1	TRUE	1.56996e-20	1446	146	53	0.363014	0.0366528	GO:0050877	GO:BP	nervous system process	18832	13757	GO:0003008	IEA,IBA IEA,IEA,IBA,IBA IEA,IBA IEA,IBA IEA,IBA IEA,IBA IEA,IBA IEA,IBA IEA,IBA IEA,IBA IEA,IEA,IEA,IBA IEA,IBA IEA,IBA IEA,IBA IEA,IBA IEA,IBA IEA,IBA IEA,IBA,IBA IEA,IEA,IEA,IEA,IEA,IBA IEA,IBA IEA,IBA IEA,IBA IEA,IBA IEA,IBA IEA,IEA,IEA,IBA IEA,IEA,IBA IEA,IBA IEA,IBA IEA,IBA IEA,IBA IEA,IBA IEA,IBA IEA,IBA IEA,IBA IEA,IBA IEA,IEA,IBA,IEA,IEA,IBA IEA	ENSBTAG00000048069	FALSE	OR2C3B
query_1	TRUE	1.56996e-20	1446	146	53	0.363014	0.0366528	GO:0050877	GO:BP	nervous system process	18832	13757	GO:0003008	IEA,IBA IEA,IEA,IBA,IBA IEA,IBA IEA,IBA IEA,IBA IEA,IBA IEA,IBA IEA,IBA IEA,IBA IEA,IBA IEA,IEA,IEA,IBA IEA,IBA IEA,IBA IEA,IBA IEA,IBA IEA,IBA IEA,IBA IEA,IBA,IBA IEA,IEA,IEA,IEA,IEA,IBA IEA,IBA IEA,IBA IEA,IBA IEA,IBA IEA,IBA IEA,IEA,IEA,IBA IEA,IEA,IBA IEA,IBA IEA,IBA IEA,IBA IEA,IBA IEA,IBA IEA,IBA IEA,IBA IEA,IBA IEA,IBA IEA,IEA,IBA,IEA,IEA,IBA IEA	ENSBTAG00000039484	FALSE	OR2G27
query_1	TRUE	1.56996e-20	1446	146	53	0.363014	0.0366528	GO:0050877	GO:BP	nervous system process	18832	13757	GO:0003008	IEA,IBA IEA,IEA,IBA,IBA IEA,IBA IEA,IBA IEA,IBA IEA,IBA IEA,IBA IEA,IBA IEA,IBA IEA,IBA IEA,IEA,IEA,IBA IEA,IBA IEA,IBA IEA,IBA IEA,IBA IEA,IBA IEA,IBA IEA,IBA,IBA IEA,IEA,IEA,IEA,IEA,IBA IEA,IBA IEA,IBA IEA,IBA IEA,IBA IEA,IBA IEA,IEA,IEA,IBA IEA,IEA,IBA IEA,IBA IEA,IBA IEA,IBA IEA,IBA IEA,IBA IEA,IBA IEA,IBA IEA,IBA IEA,IBA IEA,IEA,IBA,IEA,IEA,IBA IEA	ENSBTAG00000039930	FALSE	OR2G28
query_1	TRUE	1.56996e-20	1446	146	53	0.363014	0.0366528	GO:0050877	GO:BP	nervous system process	18832	13757	GO:0003008	IEA,IBA IEA,IEA,IBA,IBA IEA,IBA IEA,IBA IEA,IBA IEA,IBA IEA,IBA IEA,IBA IEA,IBA IEA,IBA IEA,IEA,IEA,IBA IEA,IBA IEA,IBA IEA,IBA IEA,IBA IEA,IBA IEA,IBA IEA,IBA,IBA IEA,IEA,IEA,IEA,IEA,IBA IEA,IBA IEA,IBA IEA,IBA IEA,IBA IEA,IBA IEA,IEA,IEA,IBA IEA,IEA,IBA IEA,IBA IEA,IBA IEA,IBA IEA,IBA IEA,IBA IEA,IBA IEA,IBA IEA,IBA IEA,IBA IEA,IEA,IBA,IEA,IEA,IBA IEA	ENSBTAG00000027911	FALSE	OR2G3
query_1	TRUE	1.56996e-20	1446	146	53	0.363014	0.0366528	GO:0050877	GO:BP	nervous system process	18832	13757	GO:0003008	IEA,IBA IEA,IEA,IBA,IBA IEA,IBA IEA,IBA IEA,IBA IEA,IBA IEA,IBA IEA,IBA IEA,IBA IEA,IBA IEA,IEA,IEA,IBA IEA,IBA IEA,IBA IEA,IBA IEA,IBA IEA,IBA IEA,IBA IEA,IBA,IBA IEA,IEA,IEA,IEA,IEA,IBA IEA,IBA IEA,IBA IEA,IBA IEA,IBA IEA,IBA IEA,IEA,IEA,IBA IEA,IEA,IBA IEA,IBA IEA,IBA IEA,IBA IEA,IBA IEA,IBA IEA,IBA IEA,IBA IEA,IBA IEA,IBA IEA,IEA,IBA,IEA,IEA,IBA IEA	ENSBTAG00000026977	FALSE	PTPRQ
query_1	TRUE	1.56996e-20	1446	146	53	0.363014	0.0366528	GO:0050877	GO:BP	nervous system process	18832	13757	GO:0003008	IEA,IBA IEA,IEA,IBA,IBA IEA,IBA IEA,IBA IEA,IBA IEA,IBA IEA,IBA IEA,IBA IEA,IBA IEA,IBA IEA,IEA,IEA,IBA IEA,IBA IEA,IBA IEA,IBA IEA,IBA IEA,IBA IEA,IBA IEA,IBA,IBA IEA,IEA,IEA,IEA,IEA,IBA IEA,IBA IEA,IBA IEA,IBA IEA,IBA IEA,IBA IEA,IEA,IEA,IBA IEA,IEA,IBA IEA,IBA IEA,IBA IEA,IBA IEA,IBA IEA,IBA IEA,IBA IEA,IBA IEA,IBA IEA,IBA IEA,IEA,IBA,IEA,IEA,IBA IEA	ENSBTAG00000008134	FALSE	BDNF
query_1	TRUE	1.56996e-20	1446	146	53	0.363014	0.0366528	GO:0050877	GO:BP	nervous system process	18832	13757	GO:0003008	IEA,IBA IEA,IEA,IBA,IBA IEA,IBA IEA,IBA IEA,IBA IEA,IBA IEA,IBA IEA,IBA IEA,IBA IEA,IBA IEA,IEA,IEA,IBA IEA,IBA IEA,IBA IEA,IBA IEA,IBA IEA,IBA IEA,IBA IEA,IBA,IBA IEA,IEA,IEA,IEA,IEA,IBA IEA,IBA IEA,IBA IEA,IBA IEA,IBA IEA,IBA IEA,IEA,IEA,IBA IEA,IEA,IBA IEA,IBA IEA,IBA IEA,IBA IEA,IBA IEA,IBA IEA,IBA IEA,IBA IEA,IBA IEA,IBA IEA,IEA,IBA,IEA,IEA,IBA IEA	ENSBTAG00000000529	FALSE	BTBD9
query_1	TRUE	1.56996e-20	1446	146	53	0.363014	0.0366528	GO:0050877	GO:BP	nervous system process	18832	13757	GO:0003008	IEA,IBA IEA,IEA,IBA,IBA IEA,IBA IEA,IBA IEA,IBA IEA,IBA IEA,IBA IEA,IBA IEA,IBA IEA,IBA IEA,IEA,IEA,IBA IEA,IBA IEA,IBA IEA,IBA IEA,IBA IEA,IBA IEA,IBA IEA,IBA,IBA IEA,IEA,IEA,IEA,IEA,IBA IEA,IBA IEA,IBA IEA,IBA IEA,IBA IEA,IBA IEA,IEA,IEA,IBA IEA,IEA,IBA IEA,IBA IEA,IBA IEA,IBA IEA,IBA IEA,IBA IEA,IBA IEA,IBA IEA,IBA IEA,IBA IEA,IEA,IBA,IEA,IEA,IBA IEA	ENSBTAG00000009848	FALSE	GPR171
query_1	TRUE	1.56996e-20	1446	146	53	0.363014	0.0366528	GO:0050877	GO:BP	nervous system process	18832	13757	GO:0003008	IEA,IBA IEA,IEA,IBA,IBA IEA,IBA IEA,IBA IEA,IBA IEA,IBA IEA,IBA IEA,IBA IEA,IBA IEA,IBA IEA,IEA,IEA,IBA IEA,IBA IEA,IBA IEA,IBA IEA,IBA IEA,IBA IEA,IBA IEA,IBA,IBA IEA,IEA,IEA,IEA,IEA,IBA IEA,IBA IEA,IBA IEA,IBA IEA,IBA IEA,IBA IEA,IEA,IEA,IBA IEA,IEA,IBA IEA,IBA IEA,IBA IEA,IBA IEA,IBA IEA,IBA IEA,IBA IEA,IBA IEA,IBA IEA,IBA IEA,IEA,IBA,IEA,IEA,IBA IEA	ENSBTAG00000011267	FALSE	CLRN1
query_1	TRUE	1.73949e-17	1623	146	52	0.356164	0.0320394	GO:0007186	GO:BP	G protein-coupled receptor signaling pathway	18832	2775	GO:0007165	IEA,IMP,IEA,IEA,IEA,IEA,IEA,IEA,IEA,IEA,IEA,IEA,IEA,IEA,IEA,IEA,IEA,IEA,IEA,IEA,IEA,IEA,IEA,IEA,IEA,IEA,IEA,IEA,IEA,IEA,IEA,IEA,IEA,IEA,IEA,IEA,IEA,IEA,IEA,IEA,IEA,IEA,IEA,IEA,IEA,IEA,IEA,IDA IMP IBA IEA,IEA,IBA IEA,IEA,IEA	ENSBTAG00000050829	FALSE
query_1	TRUE	1.73949e-17	1623	146	52	0.356164	0.0320394	GO:0007186	GO:BP	G protein-coupled receptor signaling pathway	18832	2775	GO:0007165	IEA,IMP,IEA,IEA,IEA,IEA,IEA,IEA,IEA,IEA,IEA,IEA,IEA,IEA,IEA,IEA,IEA,IEA,IEA,IEA,IEA,IEA,IEA,IEA,IEA,IEA,IEA,IEA,IEA,IEA,IEA,IEA,IEA,IEA,IEA,IEA,IEA,IEA,IEA,IEA,IEA,IEA,IEA,IEA,IEA,IEA,IEA,IDA IMP IBA IEA,IEA,IBA IEA,IEA,IEA	ENSBTAG00000020661	FALSE	ABCA1
query_1	TRUE	1.73949e-17	1623	146	52	0.356164	0.0320394	GO:0007186	GO:BP	G protein-coupled receptor signaling pathway	18832	2775	GO:0007165	IEA,IMP,IEA,IEA,IEA,IEA,IEA,IEA,IEA,IEA,IEA,IEA,IEA,IEA,IEA,IEA,IEA,IEA,IEA,IEA,IEA,IEA,IEA,IEA,IEA,IEA,IEA,IEA,IEA,IEA,IEA,IEA,IEA,IEA,IEA,IEA,IEA,IEA,IEA,IEA,IEA,IEA,IEA,IEA,IEA,IEA,IEA,IDA IMP IBA IEA,IEA,IBA IEA,IEA,IEA	ENSBTAG00000013445	FALSE	OR13F1
query_1	TRUE	1.73949e-17	1623	146	52	0.356164	0.0320394	GO:0007186	GO:BP	G protein-coupled receptor signaling pathway	18832	2775	GO:0007165	IEA,IMP,IEA,IEA,IEA,IEA,IEA,IEA,IEA,IEA,IEA,IEA,IEA,IEA,IEA,IEA,IEA,IEA,IEA,IEA,IEA,IEA,IEA,IEA,IEA,IEA,IEA,IEA,IEA,IEA,IEA,IEA,IEA,IEA,IEA,IEA,IEA,IEA,IEA,IEA,IEA,IEA,IEA,IEA,IEA,IEA,IEA,IDA IMP IBA IEA,IEA,IBA IEA,IEA,IEA	ENSBTAG00000057009	FALSE	OR13C2E
query_1	TRUE	1.73949e-17	1623	146	52	0.356164	0.0320394	GO:0007186	GO:BP	G protein-coupled receptor signaling pathway	18832	2775	GO:0007165	IEA,IMP,IEA,IEA,IEA,IEA,IEA,IEA,IEA,IEA,IEA,IEA,IEA,IEA,IEA,IEA,IEA,IEA,IEA,IEA,IEA,IEA,IEA,IEA,IEA,IEA,IEA,IEA,IEA,IEA,IEA,IEA,IEA,IEA,IEA,IEA,IEA,IEA,IEA,IEA,IEA,IEA,IEA,IEA,IEA,IEA,IEA,IDA IMP IBA IEA,IEA,IBA IEA,IEA,IEA	ENSBTAG00000061978	FALSE	OR13C2D
query_1	TRUE	1.73949e-17	1623	146	52	0.356164	0.0320394	GO:0007186	GO:BP	G protein-coupled receptor signaling pathway	18832	2775	GO:0007165	IEA,IMP,IEA,IEA,IEA,IEA,IEA,IEA,IEA,IEA,IEA,IEA,IEA,IEA,IEA,IEA,IEA,IEA,IEA,IEA,IEA,IEA,IEA,IEA,IEA,IEA,IEA,IEA,IEA,IEA,IEA,IEA,IEA,IEA,IEA,IEA,IEA,IEA,IEA,IEA,IEA,IEA,IEA,IEA,IEA,IEA,IEA,IDA IMP IBA IEA,IEA,IBA IEA,IEA,IEA	ENSBTAG00000016173	FALSE	OR13F1B
query_1	TRUE	1.73949e-17	1623	146	52	0.356164	0.0320394	GO:0007186	GO:BP	G protein-coupled receptor signaling pathway	18832	2775	GO:0007165	IEA,IMP,IEA,IEA,IEA,IEA,IEA,IEA,IEA,IEA,IEA,IEA,IEA,IEA,IEA,IEA,IEA,IEA,IEA,IEA,IEA,IEA,IEA,IEA,IEA,IEA,IEA,IEA,IEA,IEA,IEA,IEA,IEA,IEA,IEA,IEA,IEA,IEA,IEA,IEA,IEA,IEA,IEA,IEA,IEA,IEA,IEA,IDA IMP IBA IEA,IEA,IBA IEA,IEA,IEA	ENSBTAG00000061383	FALSE	OR13C2
query_1	TRUE	1.73949e-17	1623	146	52	0.356164	0.0320394	GO:0007186	GO:BP	G protein-coupled receptor signaling pathway	18832	2775	GO:0007165	IEA,IMP,IEA,IEA,IEA,IEA,IEA,IEA,IEA,IEA,IEA,IEA,IEA,IEA,IEA,IEA,IEA,IEA,IEA,IEA,IEA,IEA,IEA,IEA,IEA,IEA,IEA,IEA,IEA,IEA,IEA,IEA,IEA,IEA,IEA,IEA,IEA,IEA,IEA,IEA,IEA,IEA,IEA,IEA,IEA,IEA,IEA,IDA IMP IBA IEA,IEA,IBA IEA,IEA,IEA	ENSBTAG00000000145	FALSE	OR13D2
query_1	TRUE	1.73949e-17	1623	146	52	0.356164	0.0320394	GO:0007186	GO:BP	G protein-coupled receptor signaling pathway	18832	2775	GO:0007165	IEA,IMP,IEA,IEA,IEA,IEA,IEA,IEA,IEA,IEA,IEA,IEA,IEA,IEA,IEA,IEA,IEA,IEA,IEA,IEA,IEA,IEA,IEA,IEA,IEA,IEA,IEA,IEA,IEA,IEA,IEA,IEA,IEA,IEA,IEA,IEA,IEA,IEA,IEA,IEA,IEA,IEA,IEA,IEA,IEA,IEA,IEA,IDA IMP IBA IEA,IEA,IBA IEA,IEA,IEA	ENSBTAG00000055844	FALSE	OR13C2C
query_1	TRUE	1.73949e-17	1623	146	52	0.356164	0.0320394	GO:0007186	GO:BP	G protein-coupled receptor signaling pathway	18832	2775	GO:0007165	IEA,IMP,IEA,IEA,IEA,IEA,IEA,IEA,IEA,IEA,IEA,IEA,IEA,IEA,IEA,IEA,IEA,IEA,IEA,IEA,IEA,IEA,IEA,IEA,IEA,IEA,IEA,IEA,IEA,IEA,IEA,IEA,IEA,IEA,IEA,IEA,IEA,IEA,IEA,IEA,IEA,IEA,IEA,IEA,IEA,IEA,IEA,IDA IMP IBA IEA,IEA,IBA IEA,IEA,IEA	ENSBTAG00000049256	FALSE	OR13D2C
query_1	TRUE	1.73949e-17	1623	146	52	0.356164	0.0320394	GO:0007186	GO:BP	G protein-coupled receptor signaling pathway	18832	2775	GO:0007165	IEA,IMP,IEA,IEA,IEA,IEA,IEA,IEA,IEA,IEA,IEA,IEA,IEA,IEA,IEA,IEA,IEA,IEA,IEA,IEA,IEA,IEA,IEA,IEA,IEA,IEA,IEA,IEA,IEA,IEA,IEA,IEA,IEA,IEA,IEA,IEA,IEA,IEA,IEA,IEA,IEA,IEA,IEA,IEA,IEA,IEA,IEA,IDA IMP IBA IEA,IEA,IBA IEA,IEA,IEA	ENSBTAG00000063885	FALSE	OR13C8
query_1	TRUE	1.73949e-17	1623	146	52	0.356164	0.0320394	GO:0007186	GO:BP	G protein-coupled receptor signaling pathway	18832	2775	GO:0007165	IEA,IMP,IEA,IEA,IEA,IEA,IEA,IEA,IEA,IEA,IEA,IEA,IEA,IEA,IEA,IEA,IEA,IEA,IEA,IEA,IEA,IEA,IEA,IEA,IEA,IEA,IEA,IEA,IEA,IEA,IEA,IEA,IEA,IEA,IEA,IEA,IEA,IEA,IEA,IEA,IEA,IEA,IEA,IEA,IEA,IEA,IEA,IDA IMP IBA IEA,IEA,IBA IEA,IEA,IEA	ENSBTAG00000009696	FALSE	ACTN2
query_1	TRUE	1.73949e-17	1623	146	52	0.356164	0.0320394	GO:0007186	GO:BP	G protein-coupled receptor signaling pathway	18832	2775	GO:0007165	IEA,IMP,IEA,IEA,IEA,IEA,IEA,IEA,IEA,IEA,IEA,IEA,IEA,IEA,IEA,IEA,IEA,IEA,IEA,IEA,IEA,IEA,IEA,IEA,IEA,IEA,IEA,IEA,IEA,IEA,IEA,IEA,IEA,IEA,IEA,IEA,IEA,IEA,IEA,IEA,IEA,IEA,IEA,IEA,IEA,IEA,IEA,IDA IMP IBA IEA,IEA,IBA IEA,IEA,IEA	ENSBTAG00000025293	FALSE	OR2W3
query_1	TRUE	1.73949e-17	1623	146	52	0.356164	0.0320394	GO:0007186	GO:BP	G protein-coupled receptor signaling pathway	18832	2775	GO:0007165	IEA,IMP,IEA,IEA,IEA,IEA,IEA,IEA,IEA,IEA,IEA,IEA,IEA,IEA,IEA,IEA,IEA,IEA,IEA,IEA,IEA,IEA,IEA,IEA,IEA,IEA,IEA,IEA,IEA,IEA,IEA,IEA,IEA,IEA,IEA,IEA,IEA,IEA,IEA,IEA,IEA,IEA,IEA,IEA,IEA,IEA,IEA,IDA IMP IBA IEA,IEA,IBA IEA,IEA,IEA	ENSBTAG00000040033	FALSE	OR2AJ9
query_1	TRUE	1.73949e-17	1623	146	52	0.356164	0.0320394	GO:0007186	GO:BP	G protein-coupled receptor signaling pathway	18832	2775	GO:0007165	IEA,IMP,IEA,IEA,IEA,IEA,IEA,IEA,IEA,IEA,IEA,IEA,IEA,IEA,IEA,IEA,IEA,IEA,IEA,IEA,IEA,IEA,IEA,IEA,IEA,IEA,IEA,IEA,IEA,IEA,IEA,IEA,IEA,IEA,IEA,IEA,IEA,IEA,IEA,IEA,IEA,IEA,IEA,IEA,IEA,IEA,IEA,IDA IMP IBA IEA,IEA,IBA IEA,IEA,IEA	ENSBTAG00000051864	FALSE	OR2L2B
query_1	TRUE	1.73949e-17	1623	146	52	0.356164	0.0320394	GO:0007186	GO:BP	G protein-coupled receptor signaling pathway	18832	2775	GO:0007165	IEA,IMP,IEA,IEA,IEA,IEA,IEA,IEA,IEA,IEA,IEA,IEA,IEA,IEA,IEA,IEA,IEA,IEA,IEA,IEA,IEA,IEA,IEA,IEA,IEA,IEA,IEA,IEA,IEA,IEA,IEA,IEA,IEA,IEA,IEA,IEA,IEA,IEA,IEA,IEA,IEA,IEA,IEA,IEA,IEA,IEA,IEA,IDA IMP IBA IEA,IEA,IBA IEA,IEA,IEA	ENSBTAG00000067939	FALSE	OR2L2C
query_1	TRUE	1.73949e-17	1623	146	52	0.356164	0.0320394	GO:0007186	GO:BP	G protein-coupled receptor signaling pathway	18832	2775	GO:0007165	IEA,IMP,IEA,IEA,IEA,IEA,IEA,IEA,IEA,IEA,IEA,IEA,IEA,IEA,IEA,IEA,IEA,IEA,IEA,IEA,IEA,IEA,IEA,IEA,IEA,IEA,IEA,IEA,IEA,IEA,IEA,IEA,IEA,IEA,IEA,IEA,IEA,IEA,IEA,IEA,IEA,IEA,IEA,IEA,IEA,IEA,IEA,IDA IMP IBA IEA,IEA,IBA IEA,IEA,IEA	ENSBTAG00000061948	FALSE	OR2L3C
query_1	TRUE	1.73949e-17	1623	146	52	0.356164	0.0320394	GO:0007186	GO:BP	G protein-coupled receptor signaling pathway	18832	2775	GO:0007165	IEA,IMP,IEA,IEA,IEA,IEA,IEA,IEA,IEA,IEA,IEA,IEA,IEA,IEA,IEA,IEA,IEA,IEA,IEA,IEA,IEA,IEA,IEA,IEA,IEA,IEA,IEA,IEA,IEA,IEA,IEA,IEA,IEA,IEA,IEA,IEA,IEA,IEA,IEA,IEA,IEA,IEA,IEA,IEA,IEA,IEA,IEA,IDA IMP IBA IEA,IEA,IBA IEA,IEA,IEA	ENSBTAG00000013691	FALSE	OR2L13
query_1	TRUE	1.73949e-17	1623	146	52	0.356164	0.0320394	GO:0007186	GO:BP	G protein-coupled receptor signaling pathway	18832	2775	GO:0007165	IEA,IMP,IEA,IEA,IEA,IEA,IEA,IEA,IEA,IEA,IEA,IEA,IEA,IEA,IEA,IEA,IEA,IEA,IEA,IEA,IEA,IEA,IEA,IEA,IEA,IEA,IEA,IEA,IEA,IEA,IEA,IEA,IEA,IEA,IEA,IEA,IEA,IEA,IEA,IEA,IEA,IEA,IEA,IEA,IEA,IEA,IEA,IDA IMP IBA IEA,IEA,IBA IEA,IEA,IEA	ENSBTAG00000048025	FALSE	OR2T22
query_1	TRUE	1.73949e-17	1623	146	52	0.356164	0.0320394	GO:0007186	GO:BP	G protein-coupled receptor signaling pathway	18832	2775	GO:0007165	IEA,IMP,IEA,IEA,IEA,IEA,IEA,IEA,IEA,IEA,IEA,IEA,IEA,IEA,IEA,IEA,IEA,IEA,IEA,IEA,IEA,IEA,IEA,IEA,IEA,IEA,IEA,IEA,IEA,IEA,IEA,IEA,IEA,IEA,IEA,IEA,IEA,IEA,IEA,IEA,IEA,IEA,IEA,IEA,IEA,IEA,IEA,IDA IMP IBA IEA,IEA,IBA IEA,IEA,IEA	ENSBTAG00000009497	FALSE	OR2M16
query_1	TRUE	1.73949e-17	1623	146	52	0.356164	0.0320394	GO:0007186	GO:BP	G protein-coupled receptor signaling pathway	18832	2775	GO:0007165	IEA,IMP,IEA,IEA,IEA,IEA,IEA,IEA,IEA,IEA,IEA,IEA,IEA,IEA,IEA,IEA,IEA,IEA,IEA,IEA,IEA,IEA,IEA,IEA,IEA,IEA,IEA,IEA,IEA,IEA,IEA,IEA,IEA,IEA,IEA,IEA,IEA,IEA,IEA,IEA,IEA,IEA,IEA,IEA,IEA,IEA,IEA,IDA IMP IBA IEA,IEA,IBA IEA,IEA,IEA	ENSBTAG00000030722	FALSE	OR2M4
query_1	TRUE	1.73949e-17	1623	146	52	0.356164	0.0320394	GO:0007186	GO:BP	G protein-coupled receptor signaling pathway	18832	2775	GO:0007165	IEA,IMP,IEA,IEA,IEA,IEA,IEA,IEA,IEA,IEA,IEA,IEA,IEA,IEA,IEA,IEA,IEA,IEA,IEA,IEA,IEA,IEA,IEA,IEA,IEA,IEA,IEA,IEA,IEA,IEA,IEA,IEA,IEA,IEA,IEA,IEA,IEA,IEA,IEA,IEA,IEA,IEA,IEA,IEA,IEA,IEA,IEA,IDA IMP IBA IEA,IEA,IBA IEA,IEA,IEA	ENSBTAG00000039804	FALSE	OR9E2
query_1	TRUE	1.73949e-17	1623	146	52	0.356164	0.0320394	GO:0007186	GO:BP	G protein-coupled receptor signaling pathway	18832	2775	GO:0007165	IEA,IMP,IEA,IEA,IEA,IEA,IEA,IEA,IEA,IEA,IEA,IEA,IEA,IEA,IEA,IEA,IEA,IEA,IEA,IEA,IEA,IEA,IEA,IEA,IEA,IEA,IEA,IEA,IEA,IEA,IEA,IEA,IEA,IEA,IEA,IEA,IEA,IEA,IEA,IEA,IEA,IEA,IEA,IEA,IEA,IEA,IEA,IDA IMP IBA IEA,IEA,IBA IEA,IEA,IEA	ENSBTAG00000059861	FALSE	OR5AE4
query_1	TRUE	1.73949e-17	1623	146	52	0.356164	0.0320394	GO:0007186	GO:BP	G protein-coupled receptor signaling pathway	18832	2775	GO:0007165	IEA,IMP,IEA,IEA,IEA,IEA,IEA,IEA,IEA,IEA,IEA,IEA,IEA,IEA,IEA,IEA,IEA,IEA,IEA,IEA,IEA,IEA,IEA,IEA,IEA,IEA,IEA,IEA,IEA,IEA,IEA,IEA,IEA,IEA,IEA,IEA,IEA,IEA,IEA,IEA,IEA,IEA,IEA,IEA,IEA,IEA,IEA,IDA IMP IBA IEA,IEA,IBA IEA,IEA,IEA	ENSBTAG00000064622	FALSE	OR5AE3
query_1	TRUE	1.73949e-17	1623	146	52	0.356164	0.0320394	GO:0007186	GO:BP	G protein-coupled receptor signaling pathway	18832	2775	GO:0007165	IEA,IMP,IEA,IEA,IEA,IEA,IEA,IEA,IEA,IEA,IEA,IEA,IEA,IEA,IEA,IEA,IEA,IEA,IEA,IEA,IEA,IEA,IEA,IEA,IEA,IEA,IEA,IEA,IEA,IEA,IEA,IEA,IEA,IEA,IEA,IEA,IEA,IEA,IEA,IEA,IEA,IEA,IEA,IEA,IEA,IEA,IEA,IDA IMP IBA IEA,IEA,IBA IEA,IEA,IEA	ENSBTAG00000031412	FALSE	OR6F1
query_1	TRUE	1.73949e-17	1623	146	52	0.356164	0.0320394	GO:0007186	GO:BP	G protein-coupled receptor signaling pathway	18832	2775	GO:0007165	IEA,IMP,IEA,IEA,IEA,IEA,IEA,IEA,IEA,IEA,IEA,IEA,IEA,IEA,IEA,IEA,IEA,IEA,IEA,IEA,IEA,IEA,IEA,IEA,IEA,IEA,IEA,IEA,IEA,IEA,IEA,IEA,IEA,IEA,IEA,IEA,IEA,IEA,IEA,IEA,IEA,IEA,IEA,IEA,IEA,IEA,IEA,IDA IMP IBA IEA,IEA,IBA IEA,IEA,IEA	ENSBTAG00000007557	FALSE	OR2AK3
query_1	TRUE	1.73949e-17	1623	146	52	0.356164	0.0320394	GO:0007186	GO:BP	G protein-coupled receptor signaling pathway	18832	2775	GO:0007165	IEA,IMP,IEA,IEA,IEA,IEA,IEA,IEA,IEA,IEA,IEA,IEA,IEA,IEA,IEA,IEA,IEA,IEA,IEA,IEA,IEA,IEA,IEA,IEA,IEA,IEA,IEA,IEA,IEA,IEA,IEA,IEA,IEA,IEA,IEA,IEA,IEA,IEA,IEA,IEA,IEA,IEA,IEA,IEA,IEA,IEA,IEA,IDA IMP IBA IEA,IEA,IBA IEA,IEA,IEA	ENSBTAG00000053009	FALSE	OR2T62
query_1	TRUE	1.73949e-17	1623	146	52	0.356164	0.0320394	GO:0007186	GO:BP	G protein-coupled receptor signaling pathway	18832	2775	GO:0007165	IEA,IMP,IEA,IEA,IEA,IEA,IEA,IEA,IEA,IEA,IEA,IEA,IEA,IEA,IEA,IEA,IEA,IEA,IEA,IEA,IEA,IEA,IEA,IEA,IEA,IEA,IEA,IEA,IEA,IEA,IEA,IEA,IEA,IEA,IEA,IEA,IEA,IEA,IEA,IEA,IEA,IEA,IEA,IEA,IEA,IEA,IEA,IDA IMP IBA IEA,IEA,IBA IEA,IEA,IEA	ENSBTAG00000046417	FALSE	OR2T63
query_1	TRUE	1.73949e-17	1623	146	52	0.356164	0.0320394	GO:0007186	GO:BP	G protein-coupled receptor signaling pathway	18832	2775	GO:0007165	IEA,IMP,IEA,IEA,IEA,IEA,IEA,IEA,IEA,IEA,IEA,IEA,IEA,IEA,IEA,IEA,IEA,IEA,IEA,IEA,IEA,IEA,IEA,IEA,IEA,IEA,IEA,IEA,IEA,IEA,IEA,IEA,IEA,IEA,IEA,IEA,IEA,IEA,IEA,IEA,IEA,IEA,IEA,IEA,IEA,IEA,IEA,IDA IMP IBA IEA,IEA,IBA IEA,IEA,IEA	ENSBTAG00000052389	FALSE	OR2T16
query_1	TRUE	1.73949e-17	1623	146	52	0.356164	0.0320394	GO:0007186	GO:BP	G protein-coupled receptor signaling pathway	18832	2775	GO:0007165	IEA,IMP,IEA,IEA,IEA,IEA,IEA,IEA,IEA,IEA,IEA,IEA,IEA,IEA,IEA,IEA,IEA,IEA,IEA,IEA,IEA,IEA,IEA,IEA,IEA,IEA,IEA,IEA,IEA,IEA,IEA,IEA,IEA,IEA,IEA,IEA,IEA,IEA,IEA,IEA,IEA,IEA,IEA,IEA,IEA,IEA,IEA,IDA IMP IBA IEA,IEA,IBA IEA,IEA,IEA	ENSBTAG00000050140	FALSE	OR2T60
query_1	TRUE	1.73949e-17	1623	146	52	0.356164	0.0320394	GO:0007186	GO:BP	G protein-coupled receptor signaling pathway	18832	2775	GO:0007165	IEA,IMP,IEA,IEA,IEA,IEA,IEA,IEA,IEA,IEA,IEA,IEA,IEA,IEA,IEA,IEA,IEA,IEA,IEA,IEA,IEA,IEA,IEA,IEA,IEA,IEA,IEA,IEA,IEA,IEA,IEA,IEA,IEA,IEA,IEA,IEA,IEA,IEA,IEA,IEA,IEA,IEA,IEA,IEA,IEA,IEA,IEA,IDA IMP IBA IEA,IEA,IBA IEA,IEA,IEA	ENSBTAG00000001761	FALSE	OR6AA1
query_1	TRUE	1.73949e-17	1623	146	52	0.356164	0.0320394	GO:0007186	GO:BP	G protein-coupled receptor signaling pathway	18832	2775	GO:0007165	IEA,IMP,IEA,IEA,IEA,IEA,IEA,IEA,IEA,IEA,IEA,IEA,IEA,IEA,IEA,IEA,IEA,IEA,IEA,IEA,IEA,IEA,IEA,IEA,IEA,IEA,IEA,IEA,IEA,IEA,IEA,IEA,IEA,IEA,IEA,IEA,IEA,IEA,IEA,IEA,IEA,IEA,IEA,IEA,IEA,IEA,IEA,IDA IMP IBA IEA,IEA,IBA IEA,IEA,IEA	ENSBTAG00000040109	FALSE	OR6AN1
query_1	TRUE	1.73949e-17	1623	146	52	0.356164	0.0320394	GO:0007186	GO:BP	G protein-coupled receptor signaling pathway	18832	2775	GO:0007165	IEA,IMP,IEA,IEA,IEA,IEA,IEA,IEA,IEA,IEA,IEA,IEA,IEA,IEA,IEA,IEA,IEA,IEA,IEA,IEA,IEA,IEA,IEA,IEA,IEA,IEA,IEA,IEA,IEA,IEA,IEA,IEA,IEA,IEA,IEA,IEA,IEA,IEA,IEA,IEA,IEA,IEA,IEA,IEA,IEA,IEA,IEA,IDA IMP IBA IEA,IEA,IBA IEA,IEA,IEA	ENSBTAG00000017725	FALSE	OR11L1
query_1	TRUE	1.73949e-17	1623	146	52	0.356164	0.0320394	GO:0007186	GO:BP	G protein-coupled receptor signaling pathway	18832	2775	GO:0007165	IEA,IMP,IEA,IEA,IEA,IEA,IEA,IEA,IEA,IEA,IEA,IEA,IEA,IEA,IEA,IEA,IEA,IEA,IEA,IEA,IEA,IEA,IEA,IEA,IEA,IEA,IEA,IEA,IEA,IEA,IEA,IEA,IEA,IEA,IEA,IEA,IEA,IEA,IEA,IEA,IEA,IEA,IEA,IEA,IEA,IEA,IEA,IDA IMP IBA IEA,IEA,IBA IEA,IEA,IEA	ENSBTAG00000064343	FALSE	OR2L3
query_1	TRUE	1.73949e-17	1623	146	52	0.356164	0.0320394	GO:0007186	GO:BP	G protein-coupled receptor signaling pathway	18832	2775	GO:0007165	IEA,IMP,IEA,IEA,IEA,IEA,IEA,IEA,IEA,IEA,IEA,IEA,IEA,IEA,IEA,IEA,IEA,IEA,IEA,IEA,IEA,IEA,IEA,IEA,IEA,IEA,IEA,IEA,IEA,IEA,IEA,IEA,IEA,IEA,IEA,IEA,IEA,IEA,IEA,IEA,IEA,IEA,IEA,IEA,IEA,IEA,IEA,IDA IMP IBA IEA,IEA,IBA IEA,IEA,IEA	ENSBTAG00000045691	FALSE	OR14P2
query_1	TRUE	1.73949e-17	1623	146	52	0.356164	0.0320394	GO:0007186	GO:BP	G protein-coupled receptor signaling pathway	18832	2775	GO:0007165	IEA,IMP,IEA,IEA,IEA,IEA,IEA,IEA,IEA,IEA,IEA,IEA,IEA,IEA,IEA,IEA,IEA,IEA,IEA,IEA,IEA,IEA,IEA,IEA,IEA,IEA,IEA,IEA,IEA,IEA,IEA,IEA,IEA,IEA,IEA,IEA,IEA,IEA,IEA,IEA,IEA,IEA,IEA,IEA,IEA,IEA,IEA,IDA IMP IBA IEA,IEA,IBA IEA,IEA,IEA	ENSBTAG00000051974	FALSE	OR2L2
query_1	TRUE	1.73949e-17	1623	146	52	0.356164	0.0320394	GO:0007186	GO:BP	G protein-coupled receptor signaling pathway	18832	2775	GO:0007165	IEA,IMP,IEA,IEA,IEA,IEA,IEA,IEA,IEA,IEA,IEA,IEA,IEA,IEA,IEA,IEA,IEA,IEA,IEA,IEA,IEA,IEA,IEA,IEA,IEA,IEA,IEA,IEA,IEA,IEA,IEA,IEA,IEA,IEA,IEA,IEA,IEA,IEA,IEA,IEA,IEA,IEA,IEA,IEA,IEA,IEA,IEA,IDA IMP IBA IEA,IEA,IBA IEA,IEA,IEA	ENSBTAG00000039805	FALSE	OR2AO1
query_1	TRUE	1.73949e-17	1623	146	52	0.356164	0.0320394	GO:0007186	GO:BP	G protein-coupled receptor signaling pathway	18832	2775	GO:0007165	IEA,IMP,IEA,IEA,IEA,IEA,IEA,IEA,IEA,IEA,IEA,IEA,IEA,IEA,IEA,IEA,IEA,IEA,IEA,IEA,IEA,IEA,IEA,IEA,IEA,IEA,IEA,IEA,IEA,IEA,IEA,IEA,IEA,IEA,IEA,IEA,IEA,IEA,IEA,IEA,IEA,IEA,IEA,IEA,IEA,IEA,IEA,IDA IMP IBA IEA,IEA,IBA IEA,IEA,IEA	ENSBTAG00000053872	FALSE	OR2T54
query_1	TRUE	1.73949e-17	1623	146	52	0.356164	0.0320394	GO:0007186	GO:BP	G protein-coupled receptor signaling pathway	18832	2775	GO:0007165	IEA,IMP,IEA,IEA,IEA,IEA,IEA,IEA,IEA,IEA,IEA,IEA,IEA,IEA,IEA,IEA,IEA,IEA,IEA,IEA,IEA,IEA,IEA,IEA,IEA,IEA,IEA,IEA,IEA,IEA,IEA,IEA,IEA,IEA,IEA,IEA,IEA,IEA,IEA,IEA,IEA,IEA,IEA,IEA,IEA,IEA,IEA,IDA IMP IBA IEA,IEA,IBA IEA,IEA,IEA	ENSBTAG00000039797	FALSE	OR2W3D
query_1	TRUE	1.73949e-17	1623	146	52	0.356164	0.0320394	GO:0007186	GO:BP	G protein-coupled receptor signaling pathway	18832	2775	GO:0007165	IEA,IMP,IEA,IEA,IEA,IEA,IEA,IEA,IEA,IEA,IEA,IEA,IEA,IEA,IEA,IEA,IEA,IEA,IEA,IEA,IEA,IEA,IEA,IEA,IEA,IEA,IEA,IEA,IEA,IEA,IEA,IEA,IEA,IEA,IEA,IEA,IEA,IEA,IEA,IEA,IEA,IEA,IEA,IEA,IEA,IEA,IEA,IDA IMP IBA IEA,IEA,IBA IEA,IEA,IEA	ENSBTAG00000048813	FALSE	OR2W53
query_1	TRUE	1.73949e-17	1623	146	52	0.356164	0.0320394	GO:0007186	GO:BP	G protein-coupled receptor signaling pathway	18832	2775	GO:0007165	IEA,IMP,IEA,IEA,IEA,IEA,IEA,IEA,IEA,IEA,IEA,IEA,IEA,IEA,IEA,IEA,IEA,IEA,IEA,IEA,IEA,IEA,IEA,IEA,IEA,IEA,IEA,IEA,IEA,IEA,IEA,IEA,IEA,IEA,IEA,IEA,IEA,IEA,IEA,IEA,IEA,IEA,IEA,IEA,IEA,IEA,IEA,IDA IMP IBA IEA,IEA,IBA IEA,IEA,IEA	ENSBTAG00000048315	FALSE	OR2C3
query_1	TRUE	1.73949e-17	1623	146	52	0.356164	0.0320394	GO:0007186	GO:BP	G protein-coupled receptor signaling pathway	18832	2775	GO:0007165	IEA,IMP,IEA,IEA,IEA,IEA,IEA,IEA,IEA,IEA,IEA,IEA,IEA,IEA,IEA,IEA,IEA,IEA,IEA,IEA,IEA,IEA,IEA,IEA,IEA,IEA,IEA,IEA,IEA,IEA,IEA,IEA,IEA,IEA,IEA,IEA,IEA,IEA,IEA,IEA,IEA,IEA,IEA,IEA,IEA,IEA,IEA,IDA IMP IBA IEA,IEA,IBA IEA,IEA,IEA	ENSBTAG00000048069	FALSE	OR2C3B
query_1	TRUE	1.73949e-17	1623	146	52	0.356164	0.0320394	GO:0007186	GO:BP	G protein-coupled receptor signaling pathway	18832	2775	GO:0007165	IEA,IMP,IEA,IEA,IEA,IEA,IEA,IEA,IEA,IEA,IEA,IEA,IEA,IEA,IEA,IEA,IEA,IEA,IEA,IEA,IEA,IEA,IEA,IEA,IEA,IEA,IEA,IEA,IEA,IEA,IEA,IEA,IEA,IEA,IEA,IEA,IEA,IEA,IEA,IEA,IEA,IEA,IEA,IEA,IEA,IEA,IEA,IDA IMP IBA IEA,IEA,IBA IEA,IEA,IEA	ENSBTAG00000039484	FALSE	OR2G27
query_1	TRUE	1.73949e-17	1623	146	52	0.356164	0.0320394	GO:0007186	GO:BP	G protein-coupled receptor signaling pathway	18832	2775	GO:0007165	IEA,IMP,IEA,IEA,IEA,IEA,IEA,IEA,IEA,IEA,IEA,IEA,IEA,IEA,IEA,IEA,IEA,IEA,IEA,IEA,IEA,IEA,IEA,IEA,IEA,IEA,IEA,IEA,IEA,IEA,IEA,IEA,IEA,IEA,IEA,IEA,IEA,IEA,IEA,IEA,IEA,IEA,IEA,IEA,IEA,IEA,IEA,IDA IMP IBA IEA,IEA,IBA IEA,IEA,IEA	ENSBTAG00000039930	FALSE	OR2G28
query_1	TRUE	1.73949e-17	1623	146	52	0.356164	0.0320394	GO:0007186	GO:BP	G protein-coupled receptor signaling pathway	18832	2775	GO:0007165	IEA,IMP,IEA,IEA,IEA,IEA,IEA,IEA,IEA,IEA,IEA,IEA,IEA,IEA,IEA,IEA,IEA,IEA,IEA,IEA,IEA,IEA,IEA,IEA,IEA,IEA,IEA,IEA,IEA,IEA,IEA,IEA,IEA,IEA,IEA,IEA,IEA,IEA,IEA,IEA,IEA,IEA,IEA,IEA,IEA,IEA,IEA,IDA IMP IBA IEA,IEA,IBA IEA,IEA,IEA	ENSBTAG00000027911	FALSE	OR2G3
query_1	TRUE	1.73949e-17	1623	146	52	0.356164	0.0320394	GO:0007186	GO:BP	G protein-coupled receptor signaling pathway	18832	2775	GO:0007165	IEA,IMP,IEA,IEA,IEA,IEA,IEA,IEA,IEA,IEA,IEA,IEA,IEA,IEA,IEA,IEA,IEA,IEA,IEA,IEA,IEA,IEA,IEA,IEA,IEA,IEA,IEA,IEA,IEA,IEA,IEA,IEA,IEA,IEA,IEA,IEA,IEA,IEA,IEA,IEA,IEA,IEA,IEA,IEA,IEA,IEA,IEA,IDA IMP IBA IEA,IEA,IBA IEA,IEA,IEA	ENSBTAG00000002606	FALSE	LGR4
query_1	TRUE	1.73949e-17	1623	146	52	0.356164	0.0320394	GO:0007186	GO:BP	G protein-coupled receptor signaling pathway	18832	2775	GO:0007165	IEA,IMP,IEA,IEA,IEA,IEA,IEA,IEA,IEA,IEA,IEA,IEA,IEA,IEA,IEA,IEA,IEA,IEA,IEA,IEA,IEA,IEA,IEA,IEA,IEA,IEA,IEA,IEA,IEA,IEA,IEA,IEA,IEA,IEA,IEA,IEA,IEA,IEA,IEA,IEA,IEA,IEA,IEA,IEA,IEA,IEA,IEA,IDA IMP IBA IEA,IEA,IBA IEA,IEA,IEA	ENSBTAG00000018224	FALSE	GLP1R
query_1	TRUE	1.73949e-17	1623	146	52	0.356164	0.0320394	GO:0007186	GO:BP	G protein-coupled receptor signaling pathway	18832	2775	GO:0007165	IEA,IMP,IEA,IEA,IEA,IEA,IEA,IEA,IEA,IEA,IEA,IEA,IEA,IEA,IEA,IEA,IEA,IEA,IEA,IEA,IEA,IEA,IEA,IEA,IEA,IEA,IEA,IEA,IEA,IEA,IEA,IEA,IEA,IEA,IEA,IEA,IEA,IEA,IEA,IEA,IEA,IEA,IEA,IEA,IEA,IEA,IEA,IDA IMP IBA IEA,IEA,IBA IEA,IEA,IEA	ENSBTAG00000015837	FALSE	P2RY12
query_1	TRUE	1.73949e-17	1623	146	52	0.356164	0.0320394	GO:0007186	GO:BP	G protein-coupled receptor signaling pathway	18832	2775	GO:0007165	IEA,IMP,IEA,IEA,IEA,IEA,IEA,IEA,IEA,IEA,IEA,IEA,IEA,IEA,IEA,IEA,IEA,IEA,IEA,IEA,IEA,IEA,IEA,IEA,IEA,IEA,IEA,IEA,IEA,IEA,IEA,IEA,IEA,IEA,IEA,IEA,IEA,IEA,IEA,IEA,IEA,IEA,IEA,IEA,IEA,IEA,IEA,IDA IMP IBA IEA,IEA,IBA IEA,IEA,IEA	ENSBTAG00000056123	FALSE	P2RY13
query_1	TRUE	1.73949e-17	1623	146	52	0.356164	0.0320394	GO:0007186	GO:BP	G protein-coupled receptor signaling pathway	18832	2775	GO:0007165	IEA,IMP,IEA,IEA,IEA,IEA,IEA,IEA,IEA,IEA,IEA,IEA,IEA,IEA,IEA,IEA,IEA,IEA,IEA,IEA,IEA,IEA,IEA,IEA,IEA,IEA,IEA,IEA,IEA,IEA,IEA,IEA,IEA,IEA,IEA,IEA,IEA,IEA,IEA,IEA,IEA,IEA,IEA,IEA,IEA,IEA,IEA,IDA IMP IBA IEA,IEA,IBA IEA,IEA,IEA	ENSBTAG00000011192	FALSE	GPR87
query_1	TRUE	1.73949e-17	1623	146	52	0.356164	0.0320394	GO:0007186	GO:BP	G protein-coupled receptor signaling pathway	18832	2775	GO:0007165	IEA,IMP,IEA,IEA,IEA,IEA,IEA,IEA,IEA,IEA,IEA,IEA,IEA,IEA,IEA,IEA,IEA,IEA,IEA,IEA,IEA,IEA,IEA,IEA,IEA,IEA,IEA,IEA,IEA,IEA,IEA,IEA,IEA,IEA,IEA,IEA,IEA,IEA,IEA,IEA,IEA,IEA,IEA,IEA,IEA,IEA,IEA,IDA IMP IBA IEA,IEA,IBA IEA,IEA,IEA	ENSBTAG00000020990	FALSE	P2RY14
query_1	TRUE	1.73949e-17	1623	146	52	0.356164	0.0320394	GO:0007186	GO:BP	G protein-coupled receptor signaling pathway	18832	2775	GO:0007165	IEA,IMP,IEA,IEA,IEA,IEA,IEA,IEA,IEA,IEA,IEA,IEA,IEA,IEA,IEA,IEA,IEA,IEA,IEA,IEA,IEA,IEA,IEA,IEA,IEA,IEA,IEA,IEA,IEA,IEA,IEA,IEA,IEA,IEA,IEA,IEA,IEA,IEA,IEA,IEA,IEA,IEA,IEA,IEA,IEA,IEA,IEA,IDA IMP IBA IEA,IEA,IBA IEA,IEA,IEA	ENSBTAG00000009848	FALSE	GPR171
query_1	TRUE	1.83203e-16	1927	146	55	0.376712	0.0285418	GO:0003008	GO:BP	system process	18832	1466	GO:0032501	IEA,IBA IEA,IEA,IBA,IBA IEA,IBA IEA,IBA IEA,IBA IEA,IBA IEA,IBA IEA,IBA IEA,IBA IEA,IBA IEA,IEA,IEA,IBA IEA,IBA IEA,IBA IEA,IBA IEA,IBA IEA,IBA IEA,IBA IEA,IBA IEA,IBA,IBA IEA,IEA,IEA,IEA,IEA,IBA IEA,IBA IEA,IBA IEA,IBA IEA,IBA IEA,IBA IEA,IEA,IEA,IBA IEA,IEA,IBA IEA,IBA IEA,IBA IEA,IBA IEA,IBA IEA,IBA IEA,IBA IEA,IBA IEA,IBA IEA,IBA IEA,IEA,IBA,IEA,IMP,IEA,IBA IEA	ENSBTAG00000014632	FALSE	VSX2
query_1	TRUE	1.83203e-16	1927	146	55	0.376712	0.0285418	GO:0003008	GO:BP	system process	18832	1466	GO:0032501	IEA,IBA IEA,IEA,IBA,IBA IEA,IBA IEA,IBA IEA,IBA IEA,IBA IEA,IBA IEA,IBA IEA,IBA IEA,IBA IEA,IEA,IEA,IBA IEA,IBA IEA,IBA IEA,IBA IEA,IBA IEA,IBA IEA,IBA IEA,IBA IEA,IBA,IBA IEA,IEA,IEA,IEA,IEA,IBA IEA,IBA IEA,IBA IEA,IBA IEA,IBA IEA,IBA IEA,IEA,IEA,IBA IEA,IEA,IBA IEA,IBA IEA,IBA IEA,IBA IEA,IBA IEA,IBA IEA,IBA IEA,IBA IEA,IBA IEA,IBA IEA,IEA,IBA,IEA,IMP,IEA,IBA IEA	ENSBTAG00000010107	FALSE	WHRN
query_1	TRUE	1.83203e-16	1927	146	55	0.376712	0.0285418	GO:0003008	GO:BP	system process	18832	1466	GO:0032501	IEA,IBA IEA,IEA,IBA,IBA IEA,IBA IEA,IBA IEA,IBA IEA,IBA IEA,IBA IEA,IBA IEA,IBA IEA,IBA IEA,IEA,IEA,IBA IEA,IBA IEA,IBA IEA,IBA IEA,IBA IEA,IBA IEA,IBA IEA,IBA IEA,IBA,IBA IEA,IEA,IEA,IEA,IEA,IBA IEA,IBA IEA,IBA IEA,IBA IEA,IBA IEA,IBA IEA,IEA,IEA,IBA IEA,IEA,IBA IEA,IBA IEA,IBA IEA,IBA IEA,IBA IEA,IBA IEA,IBA IEA,IBA IEA,IBA IEA,IBA IEA,IEA,IBA,IEA,IMP,IEA,IBA IEA	ENSBTAG00000029902	FALSE	MIR455
query_1	TRUE	1.83203e-16	1927	146	55	0.376712	0.0285418	GO:0003008	GO:BP	system process	18832	1466	GO:0032501	IEA,IBA IEA,IEA,IBA,IBA IEA,IBA IEA,IBA IEA,IBA IEA,IBA IEA,IBA IEA,IBA IEA,IBA IEA,IBA IEA,IEA,IEA,IBA IEA,IBA IEA,IBA IEA,IBA IEA,IBA IEA,IBA IEA,IBA IEA,IBA IEA,IBA,IBA IEA,IEA,IEA,IEA,IEA,IBA IEA,IBA IEA,IBA IEA,IBA IEA,IBA IEA,IBA IEA,IEA,IEA,IBA IEA,IEA,IBA IEA,IBA IEA,IBA IEA,IBA IEA,IBA IEA,IBA IEA,IBA IEA,IBA IEA,IBA IEA,IBA IEA,IEA,IBA,IEA,IMP,IEA,IBA IEA	ENSBTAG00000050829	FALSE
query_1	TRUE	1.83203e-16	1927	146	55	0.376712	0.0285418	GO:0003008	GO:BP	system process	18832	1466	GO:0032501	IEA,IBA IEA,IEA,IBA,IBA IEA,IBA IEA,IBA IEA,IBA IEA,IBA IEA,IBA IEA,IBA IEA,IBA IEA,IBA IEA,IEA,IEA,IBA IEA,IBA IEA,IBA IEA,IBA IEA,IBA IEA,IBA IEA,IBA IEA,IBA IEA,IBA,IBA IEA,IEA,IEA,IEA,IEA,IBA IEA,IBA IEA,IBA IEA,IBA IEA,IBA IEA,IBA IEA,IEA,IEA,IBA IEA,IEA,IBA IEA,IBA IEA,IBA IEA,IBA IEA,IBA IEA,IBA IEA,IBA IEA,IBA IEA,IBA IEA,IBA IEA,IEA,IBA,IEA,IMP,IEA,IBA IEA	ENSBTAG00000013445	FALSE	OR13F1
query_1	TRUE	1.83203e-16	1927	146	55	0.376712	0.0285418	GO:0003008	GO:BP	system process	18832	1466	GO:0032501	IEA,IBA IEA,IEA,IBA,IBA IEA,IBA IEA,IBA IEA,IBA IEA,IBA IEA,IBA IEA,IBA IEA,IBA IEA,IBA IEA,IEA,IEA,IBA IEA,IBA IEA,IBA IEA,IBA IEA,IBA IEA,IBA IEA,IBA IEA,IBA IEA,IBA,IBA IEA,IEA,IEA,IEA,IEA,IBA IEA,IBA IEA,IBA IEA,IBA IEA,IBA IEA,IBA IEA,IEA,IEA,IBA IEA,IEA,IBA IEA,IBA IEA,IBA IEA,IBA IEA,IBA IEA,IBA IEA,IBA IEA,IBA IEA,IBA IEA,IBA IEA,IEA,IBA,IEA,IMP,IEA,IBA IEA	ENSBTAG00000057009	FALSE	OR13C2E
query_1	TRUE	1.83203e-16	1927	146	55	0.376712	0.0285418	GO:0003008	GO:BP	system process	18832	1466	GO:0032501	IEA,IBA IEA,IEA,IBA,IBA IEA,IBA IEA,IBA IEA,IBA IEA,IBA IEA,IBA IEA,IBA IEA,IBA IEA,IBA IEA,IEA,IEA,IBA IEA,IBA IEA,IBA IEA,IBA IEA,IBA IEA,IBA IEA,IBA IEA,IBA IEA,IBA,IBA IEA,IEA,IEA,IEA,IEA,IBA IEA,IBA IEA,IBA IEA,IBA IEA,IBA IEA,IBA IEA,IEA,IEA,IBA IEA,IEA,IBA IEA,IBA IEA,IBA IEA,IBA IEA,IBA IEA,IBA IEA,IBA IEA,IBA IEA,IBA IEA,IBA IEA,IEA,IBA,IEA,IMP,IEA,IBA IEA	ENSBTAG00000061978	FALSE	OR13C2D
query_1	TRUE	1.83203e-16	1927	146	55	0.376712	0.0285418	GO:0003008	GO:BP	system process	18832	1466	GO:0032501	IEA,IBA IEA,IEA,IBA,IBA IEA,IBA IEA,IBA IEA,IBA IEA,IBA IEA,IBA IEA,IBA IEA,IBA IEA,IBA IEA,IEA,IEA,IBA IEA,IBA IEA,IBA IEA,IBA IEA,IBA IEA,IBA IEA,IBA IEA,IBA IEA,IBA,IBA IEA,IEA,IEA,IEA,IEA,IBA IEA,IBA IEA,IBA IEA,IBA IEA,IBA IEA,IBA IEA,IEA,IEA,IBA IEA,IEA,IBA IEA,IBA IEA,IBA IEA,IBA IEA,IBA IEA,IBA IEA,IBA IEA,IBA IEA,IBA IEA,IBA IEA,IEA,IBA,IEA,IMP,IEA,IBA IEA	ENSBTAG00000016173	FALSE	OR13F1B
query_1	TRUE	1.83203e-16	1927	146	55	0.376712	0.0285418	GO:0003008	GO:BP	system process	18832	1466	GO:0032501	IEA,IBA IEA,IEA,IBA,IBA IEA,IBA IEA,IBA IEA,IBA IEA,IBA IEA,IBA IEA,IBA IEA,IBA IEA,IBA IEA,IEA,IEA,IBA IEA,IBA IEA,IBA IEA,IBA IEA,IBA IEA,IBA IEA,IBA IEA,IBA IEA,IBA,IBA IEA,IEA,IEA,IEA,IEA,IBA IEA,IBA IEA,IBA IEA,IBA IEA,IBA IEA,IBA IEA,IEA,IEA,IBA IEA,IEA,IBA IEA,IBA IEA,IBA IEA,IBA IEA,IBA IEA,IBA IEA,IBA IEA,IBA IEA,IBA IEA,IBA IEA,IEA,IBA,IEA,IMP,IEA,IBA IEA	ENSBTAG00000061383	FALSE	OR13C2
query_1	TRUE	1.83203e-16	1927	146	55	0.376712	0.0285418	GO:0003008	GO:BP	system process	18832	1466	GO:0032501	IEA,IBA IEA,IEA,IBA,IBA IEA,IBA IEA,IBA IEA,IBA IEA,IBA IEA,IBA IEA,IBA IEA,IBA IEA,IBA IEA,IEA,IEA,IBA IEA,IBA IEA,IBA IEA,IBA IEA,IBA IEA,IBA IEA,IBA IEA,IBA IEA,IBA,IBA IEA,IEA,IEA,IEA,IEA,IBA IEA,IBA IEA,IBA IEA,IBA IEA,IBA IEA,IBA IEA,IEA,IEA,IBA IEA,IEA,IBA IEA,IBA IEA,IBA IEA,IBA IEA,IBA IEA,IBA IEA,IBA IEA,IBA IEA,IBA IEA,IBA IEA,IEA,IBA,IEA,IMP,IEA,IBA IEA	ENSBTAG00000000145	FALSE	OR13D2
query_1	TRUE	1.83203e-16	1927	146	55	0.376712	0.0285418	GO:0003008	GO:BP	system process	18832	1466	GO:0032501	IEA,IBA IEA,IEA,IBA,IBA IEA,IBA IEA,IBA IEA,IBA IEA,IBA IEA,IBA IEA,IBA IEA,IBA IEA,IBA IEA,IEA,IEA,IBA IEA,IBA IEA,IBA IEA,IBA IEA,IBA IEA,IBA IEA,IBA IEA,IBA IEA,IBA,IBA IEA,IEA,IEA,IEA,IEA,IBA IEA,IBA IEA,IBA IEA,IBA IEA,IBA IEA,IBA IEA,IEA,IEA,IBA IEA,IEA,IBA IEA,IBA IEA,IBA IEA,IBA IEA,IBA IEA,IBA IEA,IBA IEA,IBA IEA,IBA IEA,IBA IEA,IEA,IBA,IEA,IMP,IEA,IBA IEA	ENSBTAG00000055844	FALSE	OR13C2C
query_1	TRUE	1.83203e-16	1927	146	55	0.376712	0.0285418	GO:0003008	GO:BP	system process	18832	1466	GO:0032501	IEA,IBA IEA,IEA,IBA,IBA IEA,IBA IEA,IBA IEA,IBA IEA,IBA IEA,IBA IEA,IBA IEA,IBA IEA,IBA IEA,IEA,IEA,IBA IEA,IBA IEA,IBA IEA,IBA IEA,IBA IEA,IBA IEA,IBA IEA,IBA IEA,IBA,IBA IEA,IEA,IEA,IEA,IEA,IBA IEA,IBA IEA,IBA IEA,IBA IEA,IBA IEA,IBA IEA,IEA,IEA,IBA IEA,IEA,IBA IEA,IBA IEA,IBA IEA,IBA IEA,IBA IEA,IBA IEA,IBA IEA,IBA IEA,IBA IEA,IBA IEA,IEA,IBA,IEA,IMP,IEA,IBA IEA	ENSBTAG00000049256	FALSE	OR13D2C
query_1	TRUE	1.83203e-16	1927	146	55	0.376712	0.0285418	GO:0003008	GO:BP	system process	18832	1466	GO:0032501	IEA,IBA IEA,IEA,IBA,IBA IEA,IBA IEA,IBA IEA,IBA IEA,IBA IEA,IBA IEA,IBA IEA,IBA IEA,IBA IEA,IEA,IEA,IBA IEA,IBA IEA,IBA IEA,IBA IEA,IBA IEA,IBA IEA,IBA IEA,IBA IEA,IBA,IBA IEA,IEA,IEA,IEA,IEA,IBA IEA,IBA IEA,IBA IEA,IBA IEA,IBA IEA,IBA IEA,IEA,IEA,IBA IEA,IEA,IBA IEA,IBA IEA,IBA IEA,IBA IEA,IBA IEA,IBA IEA,IBA IEA,IBA IEA,IBA IEA,IBA IEA,IEA,IBA,IEA,IMP,IEA,IBA IEA	ENSBTAG00000063885	FALSE	OR13C8
query_1	TRUE	1.83203e-16	1927	146	55	0.376712	0.0285418	GO:0003008	GO:BP	system process	18832	1466	GO:0032501	IEA,IBA IEA,IEA,IBA,IBA IEA,IBA IEA,IBA IEA,IBA IEA,IBA IEA,IBA IEA,IBA IEA,IBA IEA,IBA IEA,IEA,IEA,IBA IEA,IBA IEA,IBA IEA,IBA IEA,IBA IEA,IBA IEA,IBA IEA,IBA IEA,IBA,IBA IEA,IEA,IEA,IEA,IEA,IBA IEA,IBA IEA,IBA IEA,IBA IEA,IBA IEA,IBA IEA,IEA,IEA,IBA IEA,IEA,IBA IEA,IBA IEA,IBA IEA,IBA IEA,IBA IEA,IBA IEA,IBA IEA,IBA IEA,IBA IEA,IBA IEA,IEA,IBA,IEA,IMP,IEA,IBA IEA	ENSBTAG00000045812	FALSE	GSX2
query_1	TRUE	1.83203e-16	1927	146	55	0.376712	0.0285418	GO:0003008	GO:BP	system process	18832	1466	GO:0032501	IEA,IBA IEA,IEA,IBA,IBA IEA,IBA IEA,IBA IEA,IBA IEA,IBA IEA,IBA IEA,IBA IEA,IBA IEA,IBA IEA,IEA,IEA,IBA IEA,IBA IEA,IBA IEA,IBA IEA,IBA IEA,IBA IEA,IBA IEA,IBA IEA,IBA,IBA IEA,IEA,IEA,IEA,IEA,IBA IEA,IBA IEA,IBA IEA,IBA IEA,IBA IEA,IBA IEA,IEA,IEA,IBA IEA,IEA,IBA IEA,IBA IEA,IBA IEA,IBA IEA,IBA IEA,IBA IEA,IBA IEA,IBA IEA,IBA IEA,IBA IEA,IEA,IBA,IEA,IMP,IEA,IBA IEA	ENSBTAG00000002699	FALSE	KIT
query_1	TRUE	1.83203e-16	1927	146	55	0.376712	0.0285418	GO:0003008	GO:BP	system process	18832	1466	GO:0032501	IEA,IBA IEA,IEA,IBA,IBA IEA,IBA IEA,IBA IEA,IBA IEA,IBA IEA,IBA IEA,IBA IEA,IBA IEA,IBA IEA,IEA,IEA,IBA IEA,IBA IEA,IBA IEA,IBA IEA,IBA IEA,IBA IEA,IBA IEA,IBA IEA,IBA,IBA IEA,IEA,IEA,IEA,IEA,IBA IEA,IBA IEA,IBA IEA,IBA IEA,IBA IEA,IBA IEA,IEA,IEA,IBA IEA,IEA,IBA IEA,IBA IEA,IBA IEA,IBA IEA,IBA IEA,IBA IEA,IBA IEA,IBA IEA,IBA IEA,IBA IEA,IEA,IBA,IEA,IMP,IEA,IBA IEA	ENSBTAG00000022886	FALSE	RYR2
query_1	TRUE	1.83203e-16	1927	146	55	0.376712	0.0285418	GO:0003008	GO:BP	system process	18832	1466	GO:0032501	IEA,IBA IEA,IEA,IBA,IBA IEA,IBA IEA,IBA IEA,IBA IEA,IBA IEA,IBA IEA,IBA IEA,IBA IEA,IBA IEA,IEA,IEA,IBA IEA,IBA IEA,IBA IEA,IBA IEA,IBA IEA,IBA IEA,IBA IEA,IBA IEA,IBA,IBA IEA,IEA,IEA,IEA,IEA,IBA IEA,IBA IEA,IBA IEA,IBA IEA,IBA IEA,IBA IEA,IEA,IEA,IBA IEA,IEA,IBA IEA,IBA IEA,IBA IEA,IBA IEA,IBA IEA,IBA IEA,IBA IEA,IBA IEA,IBA IEA,IBA IEA,IEA,IBA,IEA,IMP,IEA,IBA IEA	ENSBTAG00000025293	FALSE	OR2W3
query_1	TRUE	1.83203e-16	1927	146	55	0.376712	0.0285418	GO:0003008	GO:BP	system process	18832	1466	GO:0032501	IEA,IBA IEA,IEA,IBA,IBA IEA,IBA IEA,IBA IEA,IBA IEA,IBA IEA,IBA IEA,IBA IEA,IBA IEA,IBA IEA,IEA,IEA,IBA IEA,IBA IEA,IBA IEA,IBA IEA,IBA IEA,IBA IEA,IBA IEA,IBA IEA,IBA,IBA IEA,IEA,IEA,IEA,IEA,IBA IEA,IBA IEA,IBA IEA,IBA IEA,IBA IEA,IBA IEA,IEA,IEA,IBA IEA,IEA,IBA IEA,IBA IEA,IBA IEA,IBA IEA,IBA IEA,IBA IEA,IBA IEA,IBA IEA,IBA IEA,IBA IEA,IEA,IBA,IEA,IMP,IEA,IBA IEA	ENSBTAG00000040033	FALSE	OR2AJ9
query_1	TRUE	1.83203e-16	1927	146	55	0.376712	0.0285418	GO:0003008	GO:BP	system process	18832	1466	GO:0032501	IEA,IBA IEA,IEA,IBA,IBA IEA,IBA IEA,IBA IEA,IBA IEA,IBA IEA,IBA IEA,IBA IEA,IBA IEA,IBA IEA,IEA,IEA,IBA IEA,IBA IEA,IBA IEA,IBA IEA,IBA IEA,IBA IEA,IBA IEA,IBA IEA,IBA,IBA IEA,IEA,IEA,IEA,IEA,IBA IEA,IBA IEA,IBA IEA,IBA IEA,IBA IEA,IBA IEA,IEA,IEA,IBA IEA,IEA,IBA IEA,IBA IEA,IBA IEA,IBA IEA,IBA IEA,IBA IEA,IBA IEA,IBA IEA,IBA IEA,IBA IEA,IEA,IBA,IEA,IMP,IEA,IBA IEA	ENSBTAG00000051864	FALSE	OR2L2B
query_1	TRUE	1.83203e-16	1927	146	55	0.376712	0.0285418	GO:0003008	GO:BP	system process	18832	1466	GO:0032501	IEA,IBA IEA,IEA,IBA,IBA IEA,IBA IEA,IBA IEA,IBA IEA,IBA IEA,IBA IEA,IBA IEA,IBA IEA,IBA IEA,IEA,IEA,IBA IEA,IBA IEA,IBA IEA,IBA IEA,IBA IEA,IBA IEA,IBA IEA,IBA IEA,IBA,IBA IEA,IEA,IEA,IEA,IEA,IBA IEA,IBA IEA,IBA IEA,IBA IEA,IBA IEA,IBA IEA,IEA,IEA,IBA IEA,IEA,IBA IEA,IBA IEA,IBA IEA,IBA IEA,IBA IEA,IBA IEA,IBA IEA,IBA IEA,IBA IEA,IBA IEA,IEA,IBA,IEA,IMP,IEA,IBA IEA	ENSBTAG00000067939	FALSE	OR2L2C
query_1	TRUE	1.83203e-16	1927	146	55	0.376712	0.0285418	GO:0003008	GO:BP	system process	18832	1466	GO:0032501	IEA,IBA IEA,IEA,IBA,IBA IEA,IBA IEA,IBA IEA,IBA IEA,IBA IEA,IBA IEA,IBA IEA,IBA IEA,IBA IEA,IEA,IEA,IBA IEA,IBA IEA,IBA IEA,IBA IEA,IBA IEA,IBA IEA,IBA IEA,IBA IEA,IBA,IBA IEA,IEA,IEA,IEA,IEA,IBA IEA,IBA IEA,IBA IEA,IBA IEA,IBA IEA,IBA IEA,IEA,IEA,IBA IEA,IEA,IBA IEA,IBA IEA,IBA IEA,IBA IEA,IBA IEA,IBA IEA,IBA IEA,IBA IEA,IBA IEA,IBA IEA,IEA,IBA,IEA,IMP,IEA,IBA IEA	ENSBTAG00000061948	FALSE	OR2L3C
query_1	TRUE	1.83203e-16	1927	146	55	0.376712	0.0285418	GO:0003008	GO:BP	system process	18832	1466	GO:0032501	IEA,IBA IEA,IEA,IBA,IBA IEA,IBA IEA,IBA IEA,IBA IEA,IBA IEA,IBA IEA,IBA IEA,IBA IEA,IBA IEA,IEA,IEA,IBA IEA,IBA IEA,IBA IEA,IBA IEA,IBA IEA,IBA IEA,IBA IEA,IBA IEA,IBA,IBA IEA,IEA,IEA,IEA,IEA,IBA IEA,IBA IEA,IBA IEA,IBA IEA,IBA IEA,IBA IEA,IEA,IEA,IBA IEA,IEA,IBA IEA,IBA IEA,IBA IEA,IBA IEA,IBA IEA,IBA IEA,IBA IEA,IBA IEA,IBA IEA,IBA IEA,IEA,IBA,IEA,IMP,IEA,IBA IEA	ENSBTAG00000013691	FALSE	OR2L13
query_1	TRUE	1.83203e-16	1927	146	55	0.376712	0.0285418	GO:0003008	GO:BP	system process	18832	1466	GO:0032501	IEA,IBA IEA,IEA,IBA,IBA IEA,IBA IEA,IBA IEA,IBA IEA,IBA IEA,IBA IEA,IBA IEA,IBA IEA,IBA IEA,IEA,IEA,IBA IEA,IBA IEA,IBA IEA,IBA IEA,IBA IEA,IBA IEA,IBA IEA,IBA IEA,IBA,IBA IEA,IEA,IEA,IEA,IEA,IBA IEA,IBA IEA,IBA IEA,IBA IEA,IBA IEA,IBA IEA,IEA,IEA,IBA IEA,IEA,IBA IEA,IBA IEA,IBA IEA,IBA IEA,IBA IEA,IBA IEA,IBA IEA,IBA IEA,IBA IEA,IBA IEA,IEA,IBA,IEA,IMP,IEA,IBA IEA	ENSBTAG00000048025	FALSE	OR2T22
query_1	TRUE	1.83203e-16	1927	146	55	0.376712	0.0285418	GO:0003008	GO:BP	system process	18832	1466	GO:0032501	IEA,IBA IEA,IEA,IBA,IBA IEA,IBA IEA,IBA IEA,IBA IEA,IBA IEA,IBA IEA,IBA IEA,IBA IEA,IBA IEA,IEA,IEA,IBA IEA,IBA IEA,IBA IEA,IBA IEA,IBA IEA,IBA IEA,IBA IEA,IBA IEA,IBA,IBA IEA,IEA,IEA,IEA,IEA,IBA IEA,IBA IEA,IBA IEA,IBA IEA,IBA IEA,IBA IEA,IEA,IEA,IBA IEA,IEA,IBA IEA,IBA IEA,IBA IEA,IBA IEA,IBA IEA,IBA IEA,IBA IEA,IBA IEA,IBA IEA,IBA IEA,IEA,IBA,IEA,IMP,IEA,IBA IEA	ENSBTAG00000009497	FALSE	OR2M16
query_1	TRUE	1.83203e-16	1927	146	55	0.376712	0.0285418	GO:0003008	GO:BP	system process	18832	1466	GO:0032501	IEA,IBA IEA,IEA,IBA,IBA IEA,IBA IEA,IBA IEA,IBA IEA,IBA IEA,IBA IEA,IBA IEA,IBA IEA,IBA IEA,IEA,IEA,IBA IEA,IBA IEA,IBA IEA,IBA IEA,IBA IEA,IBA IEA,IBA IEA,IBA IEA,IBA,IBA IEA,IEA,IEA,IEA,IEA,IBA IEA,IBA IEA,IBA IEA,IBA IEA,IBA IEA,IBA IEA,IEA,IEA,IBA IEA,IEA,IBA IEA,IBA IEA,IBA IEA,IBA IEA,IBA IEA,IBA IEA,IBA IEA,IBA IEA,IBA IEA,IBA IEA,IEA,IBA,IEA,IMP,IEA,IBA IEA	ENSBTAG00000030722	FALSE	OR2M4
query_1	TRUE	1.83203e-16	1927	146	55	0.376712	0.0285418	GO:0003008	GO:BP	system process	18832	1466	GO:0032501	IEA,IBA IEA,IEA,IBA,IBA IEA,IBA IEA,IBA IEA,IBA IEA,IBA IEA,IBA IEA,IBA IEA,IBA IEA,IBA IEA,IEA,IEA,IBA IEA,IBA IEA,IBA IEA,IBA IEA,IBA IEA,IBA IEA,IBA IEA,IBA IEA,IBA,IBA IEA,IEA,IEA,IEA,IEA,IBA IEA,IBA IEA,IBA IEA,IBA IEA,IBA IEA,IBA IEA,IEA,IEA,IBA IEA,IEA,IBA IEA,IBA IEA,IBA IEA,IBA IEA,IBA IEA,IBA IEA,IBA IEA,IBA IEA,IBA IEA,IBA IEA,IEA,IBA,IEA,IMP,IEA,IBA IEA	ENSBTAG00000039804	FALSE	OR9E2
query_1	TRUE	1.83203e-16	1927	146	55	0.376712	0.0285418	GO:0003008	GO:BP	system process	18832	1466	GO:0032501	IEA,IBA IEA,IEA,IBA,IBA IEA,IBA IEA,IBA IEA,IBA IEA,IBA IEA,IBA IEA,IBA IEA,IBA IEA,IBA IEA,IEA,IEA,IBA IEA,IBA IEA,IBA IEA,IBA IEA,IBA IEA,IBA IEA,IBA IEA,IBA IEA,IBA,IBA IEA,IEA,IEA,IEA,IEA,IBA IEA,IBA IEA,IBA IEA,IBA IEA,IBA IEA,IBA IEA,IEA,IEA,IBA IEA,IEA,IBA IEA,IBA IEA,IBA IEA,IBA IEA,IBA IEA,IBA IEA,IBA IEA,IBA IEA,IBA IEA,IBA IEA,IEA,IBA,IEA,IMP,IEA,IBA IEA	ENSBTAG00000059861	FALSE	OR5AE4
query_1	TRUE	1.83203e-16	1927	146	55	0.376712	0.0285418	GO:0003008	GO:BP	system process	18832	1466	GO:0032501	IEA,IBA IEA,IEA,IBA,IBA IEA,IBA IEA,IBA IEA,IBA IEA,IBA IEA,IBA IEA,IBA IEA,IBA IEA,IBA IEA,IEA,IEA,IBA IEA,IBA IEA,IBA IEA,IBA IEA,IBA IEA,IBA IEA,IBA IEA,IBA IEA,IBA,IBA IEA,IEA,IEA,IEA,IEA,IBA IEA,IBA IEA,IBA IEA,IBA IEA,IBA IEA,IBA IEA,IEA,IEA,IBA IEA,IEA,IBA IEA,IBA IEA,IBA IEA,IBA IEA,IBA IEA,IBA IEA,IBA IEA,IBA IEA,IBA IEA,IBA IEA,IEA,IBA,IEA,IMP,IEA,IBA IEA	ENSBTAG00000064622	FALSE	OR5AE3
query_1	TRUE	1.83203e-16	1927	146	55	0.376712	0.0285418	GO:0003008	GO:BP	system process	18832	1466	GO:0032501	IEA,IBA IEA,IEA,IBA,IBA IEA,IBA IEA,IBA IEA,IBA IEA,IBA IEA,IBA IEA,IBA IEA,IBA IEA,IBA IEA,IEA,IEA,IBA IEA,IBA IEA,IBA IEA,IBA IEA,IBA IEA,IBA IEA,IBA IEA,IBA IEA,IBA,IBA IEA,IEA,IEA,IEA,IEA,IBA IEA,IBA IEA,IBA IEA,IBA IEA,IBA IEA,IBA IEA,IEA,IEA,IBA IEA,IEA,IBA IEA,IBA IEA,IBA IEA,IBA IEA,IBA IEA,IBA IEA,IBA IEA,IBA IEA,IBA IEA,IBA IEA,IEA,IBA,IEA,IMP,IEA,IBA IEA	ENSBTAG00000031412	FALSE	OR6F1
query_1	TRUE	1.83203e-16	1927	146	55	0.376712	0.0285418	GO:0003008	GO:BP	system process	18832	1466	GO:0032501	IEA,IBA IEA,IEA,IBA,IBA IEA,IBA IEA,IBA IEA,IBA IEA,IBA IEA,IBA IEA,IBA IEA,IBA IEA,IBA IEA,IEA,IEA,IBA IEA,IBA IEA,IBA IEA,IBA IEA,IBA IEA,IBA IEA,IBA IEA,IBA IEA,IBA,IBA IEA,IEA,IEA,IEA,IEA,IBA IEA,IBA IEA,IBA IEA,IBA IEA,IBA IEA,IBA IEA,IEA,IEA,IBA IEA,IEA,IBA IEA,IBA IEA,IBA IEA,IBA IEA,IBA IEA,IBA IEA,IBA IEA,IBA IEA,IBA IEA,IBA IEA,IEA,IBA,IEA,IMP,IEA,IBA IEA	ENSBTAG00000007557	FALSE	OR2AK3
query_1	TRUE	1.83203e-16	1927	146	55	0.376712	0.0285418	GO:0003008	GO:BP	system process	18832	1466	GO:0032501	IEA,IBA IEA,IEA,IBA,IBA IEA,IBA IEA,IBA IEA,IBA IEA,IBA IEA,IBA IEA,IBA IEA,IBA IEA,IBA IEA,IEA,IEA,IBA IEA,IBA IEA,IBA IEA,IBA IEA,IBA IEA,IBA IEA,IBA IEA,IBA IEA,IBA,IBA IEA,IEA,IEA,IEA,IEA,IBA IEA,IBA IEA,IBA IEA,IBA IEA,IBA IEA,IBA IEA,IEA,IEA,IBA IEA,IEA,IBA IEA,IBA IEA,IBA IEA,IBA IEA,IBA IEA,IBA IEA,IBA IEA,IBA IEA,IBA IEA,IBA IEA,IEA,IBA,IEA,IMP,IEA,IBA IEA	ENSBTAG00000053009	FALSE	OR2T62
query_1	TRUE	1.83203e-16	1927	146	55	0.376712	0.0285418	GO:0003008	GO:BP	system process	18832	1466	GO:0032501	IEA,IBA IEA,IEA,IBA,IBA IEA,IBA IEA,IBA IEA,IBA IEA,IBA IEA,IBA IEA,IBA IEA,IBA IEA,IBA IEA,IEA,IEA,IBA IEA,IBA IEA,IBA IEA,IBA IEA,IBA IEA,IBA IEA,IBA IEA,IBA IEA,IBA,IBA IEA,IEA,IEA,IEA,IEA,IBA IEA,IBA IEA,IBA IEA,IBA IEA,IBA IEA,IBA IEA,IEA,IEA,IBA IEA,IEA,IBA IEA,IBA IEA,IBA IEA,IBA IEA,IBA IEA,IBA IEA,IBA IEA,IBA IEA,IBA IEA,IBA IEA,IEA,IBA,IEA,IMP,IEA,IBA IEA	ENSBTAG00000046417	FALSE	OR2T63
query_1	TRUE	1.83203e-16	1927	146	55	0.376712	0.0285418	GO:0003008	GO:BP	system process	18832	1466	GO:0032501	IEA,IBA IEA,IEA,IBA,IBA IEA,IBA IEA,IBA IEA,IBA IEA,IBA IEA,IBA IEA,IBA IEA,IBA IEA,IBA IEA,IEA,IEA,IBA IEA,IBA IEA,IBA IEA,IBA IEA,IBA IEA,IBA IEA,IBA IEA,IBA IEA,IBA,IBA IEA,IEA,IEA,IEA,IEA,IBA IEA,IBA IEA,IBA IEA,IBA IEA,IBA IEA,IBA IEA,IEA,IEA,IBA IEA,IEA,IBA IEA,IBA IEA,IBA IEA,IBA IEA,IBA IEA,IBA IEA,IBA IEA,IBA IEA,IBA IEA,IBA IEA,IEA,IBA,IEA,IMP,IEA,IBA IEA	ENSBTAG00000052389	FALSE	OR2T16
query_1	TRUE	1.83203e-16	1927	146	55	0.376712	0.0285418	GO:0003008	GO:BP	system process	18832	1466	GO:0032501	IEA,IBA IEA,IEA,IBA,IBA IEA,IBA IEA,IBA IEA,IBA IEA,IBA IEA,IBA IEA,IBA IEA,IBA IEA,IBA IEA,IEA,IEA,IBA IEA,IBA IEA,IBA IEA,IBA IEA,IBA IEA,IBA IEA,IBA IEA,IBA IEA,IBA,IBA IEA,IEA,IEA,IEA,IEA,IBA IEA,IBA IEA,IBA IEA,IBA IEA,IBA IEA,IBA IEA,IEA,IEA,IBA IEA,IEA,IBA IEA,IBA IEA,IBA IEA,IBA IEA,IBA IEA,IBA IEA,IBA IEA,IBA IEA,IBA IEA,IBA IEA,IEA,IBA,IEA,IMP,IEA,IBA IEA	ENSBTAG00000050140	FALSE	OR2T60
query_1	TRUE	1.83203e-16	1927	146	55	0.376712	0.0285418	GO:0003008	GO:BP	system process	18832	1466	GO:0032501	IEA,IBA IEA,IEA,IBA,IBA IEA,IBA IEA,IBA IEA,IBA IEA,IBA IEA,IBA IEA,IBA IEA,IBA IEA,IBA IEA,IEA,IEA,IBA IEA,IBA IEA,IBA IEA,IBA IEA,IBA IEA,IBA IEA,IBA IEA,IBA IEA,IBA,IBA IEA,IEA,IEA,IEA,IEA,IBA IEA,IBA IEA,IBA IEA,IBA IEA,IBA IEA,IBA IEA,IEA,IEA,IBA IEA,IEA,IBA IEA,IBA IEA,IBA IEA,IBA IEA,IBA IEA,IBA IEA,IBA IEA,IBA IEA,IBA IEA,IBA IEA,IEA,IBA,IEA,IMP,IEA,IBA IEA	ENSBTAG00000001761	FALSE	OR6AA1
query_1	TRUE	1.83203e-16	1927	146	55	0.376712	0.0285418	GO:0003008	GO:BP	system process	18832	1466	GO:0032501	IEA,IBA IEA,IEA,IBA,IBA IEA,IBA IEA,IBA IEA,IBA IEA,IBA IEA,IBA IEA,IBA IEA,IBA IEA,IBA IEA,IEA,IEA,IBA IEA,IBA IEA,IBA IEA,IBA IEA,IBA IEA,IBA IEA,IBA IEA,IBA IEA,IBA,IBA IEA,IEA,IEA,IEA,IEA,IBA IEA,IBA IEA,IBA IEA,IBA IEA,IBA IEA,IBA IEA,IEA,IEA,IBA IEA,IEA,IBA IEA,IBA IEA,IBA IEA,IBA IEA,IBA IEA,IBA IEA,IBA IEA,IBA IEA,IBA IEA,IBA IEA,IEA,IBA,IEA,IMP,IEA,IBA IEA	ENSBTAG00000040109	FALSE	OR6AN1
query_1	TRUE	1.83203e-16	1927	146	55	0.376712	0.0285418	GO:0003008	GO:BP	system process	18832	1466	GO:0032501	IEA,IBA IEA,IEA,IBA,IBA IEA,IBA IEA,IBA IEA,IBA IEA,IBA IEA,IBA IEA,IBA IEA,IBA IEA,IBA IEA,IEA,IEA,IBA IEA,IBA IEA,IBA IEA,IBA IEA,IBA IEA,IBA IEA,IBA IEA,IBA IEA,IBA,IBA IEA,IEA,IEA,IEA,IEA,IBA IEA,IBA IEA,IBA IEA,IBA IEA,IBA IEA,IBA IEA,IEA,IEA,IBA IEA,IEA,IBA IEA,IBA IEA,IBA IEA,IBA IEA,IBA IEA,IBA IEA,IBA IEA,IBA IEA,IBA IEA,IBA IEA,IEA,IBA,IEA,IMP,IEA,IBA IEA	ENSBTAG00000017725	FALSE	OR11L1
query_1	TRUE	1.83203e-16	1927	146	55	0.376712	0.0285418	GO:0003008	GO:BP	system process	18832	1466	GO:0032501	IEA,IBA IEA,IEA,IBA,IBA IEA,IBA IEA,IBA IEA,IBA IEA,IBA IEA,IBA IEA,IBA IEA,IBA IEA,IBA IEA,IEA,IEA,IBA IEA,IBA IEA,IBA IEA,IBA IEA,IBA IEA,IBA IEA,IBA IEA,IBA IEA,IBA,IBA IEA,IEA,IEA,IEA,IEA,IBA IEA,IBA IEA,IBA IEA,IBA IEA,IBA IEA,IBA IEA,IEA,IEA,IBA IEA,IEA,IBA IEA,IBA IEA,IBA IEA,IBA IEA,IBA IEA,IBA IEA,IBA IEA,IBA IEA,IBA IEA,IBA IEA,IEA,IBA,IEA,IMP,IEA,IBA IEA	ENSBTAG00000064343	FALSE	OR2L3
query_1	TRUE	1.83203e-16	1927	146	55	0.376712	0.0285418	GO:0003008	GO:BP	system process	18832	1466	GO:0032501	IEA,IBA IEA,IEA,IBA,IBA IEA,IBA IEA,IBA IEA,IBA IEA,IBA IEA,IBA IEA,IBA IEA,IBA IEA,IBA IEA,IEA,IEA,IBA IEA,IBA IEA,IBA IEA,IBA IEA,IBA IEA,IBA IEA,IBA IEA,IBA IEA,IBA,IBA IEA,IEA,IEA,IEA,IEA,IBA IEA,IBA IEA,IBA IEA,IBA IEA,IBA IEA,IBA IEA,IEA,IEA,IBA IEA,IEA,IBA IEA,IBA IEA,IBA IEA,IBA IEA,IBA IEA,IBA IEA,IBA IEA,IBA IEA,IBA IEA,IBA IEA,IEA,IBA,IEA,IMP,IEA,IBA IEA	ENSBTAG00000045691	FALSE	OR14P2
query_1	TRUE	1.83203e-16	1927	146	55	0.376712	0.0285418	GO:0003008	GO:BP	system process	18832	1466	GO:0032501	IEA,IBA IEA,IEA,IBA,IBA IEA,IBA IEA,IBA IEA,IBA IEA,IBA IEA,IBA IEA,IBA IEA,IBA IEA,IBA IEA,IEA,IEA,IBA IEA,IBA IEA,IBA IEA,IBA IEA,IBA IEA,IBA IEA,IBA IEA,IBA IEA,IBA,IBA IEA,IEA,IEA,IEA,IEA,IBA IEA,IBA IEA,IBA IEA,IBA IEA,IBA IEA,IBA IEA,IEA,IEA,IBA IEA,IEA,IBA IEA,IBA IEA,IBA IEA,IBA IEA,IBA IEA,IBA IEA,IBA IEA,IBA IEA,IBA IEA,IBA IEA,IEA,IBA,IEA,IMP,IEA,IBA IEA	ENSBTAG00000051974	FALSE	OR2L2
query_1	TRUE	1.83203e-16	1927	146	55	0.376712	0.0285418	GO:0003008	GO:BP	system process	18832	1466	GO:0032501	IEA,IBA IEA,IEA,IBA,IBA IEA,IBA IEA,IBA IEA,IBA IEA,IBA IEA,IBA IEA,IBA IEA,IBA IEA,IBA IEA,IEA,IEA,IBA IEA,IBA IEA,IBA IEA,IBA IEA,IBA IEA,IBA IEA,IBA IEA,IBA IEA,IBA,IBA IEA,IEA,IEA,IEA,IEA,IBA IEA,IBA IEA,IBA IEA,IBA IEA,IBA IEA,IBA IEA,IEA,IEA,IBA IEA,IEA,IBA IEA,IBA IEA,IBA IEA,IBA IEA,IBA IEA,IBA IEA,IBA IEA,IBA IEA,IBA IEA,IBA IEA,IEA,IBA,IEA,IMP,IEA,IBA IEA	ENSBTAG00000039805	FALSE	OR2AO1
query_1	TRUE	1.83203e-16	1927	146	55	0.376712	0.0285418	GO:0003008	GO:BP	system process	18832	1466	GO:0032501	IEA,IBA IEA,IEA,IBA,IBA IEA,IBA IEA,IBA IEA,IBA IEA,IBA IEA,IBA IEA,IBA IEA,IBA IEA,IBA IEA,IEA,IEA,IBA IEA,IBA IEA,IBA IEA,IBA IEA,IBA IEA,IBA IEA,IBA IEA,IBA IEA,IBA,IBA IEA,IEA,IEA,IEA,IEA,IBA IEA,IBA IEA,IBA IEA,IBA IEA,IBA IEA,IBA IEA,IEA,IEA,IBA IEA,IEA,IBA IEA,IBA IEA,IBA IEA,IBA IEA,IBA IEA,IBA IEA,IBA IEA,IBA IEA,IBA IEA,IBA IEA,IEA,IBA,IEA,IMP,IEA,IBA IEA	ENSBTAG00000053872	FALSE	OR2T54
query_1	TRUE	1.83203e-16	1927	146	55	0.376712	0.0285418	GO:0003008	GO:BP	system process	18832	1466	GO:0032501	IEA,IBA IEA,IEA,IBA,IBA IEA,IBA IEA,IBA IEA,IBA IEA,IBA IEA,IBA IEA,IBA IEA,IBA IEA,IBA IEA,IEA,IEA,IBA IEA,IBA IEA,IBA IEA,IBA IEA,IBA IEA,IBA IEA,IBA IEA,IBA IEA,IBA,IBA IEA,IEA,IEA,IEA,IEA,IBA IEA,IBA IEA,IBA IEA,IBA IEA,IBA IEA,IBA IEA,IEA,IEA,IBA IEA,IEA,IBA IEA,IBA IEA,IBA IEA,IBA IEA,IBA IEA,IBA IEA,IBA IEA,IBA IEA,IBA IEA,IBA IEA,IEA,IBA,IEA,IMP,IEA,IBA IEA	ENSBTAG00000039797	FALSE	OR2W3D
query_1	TRUE	1.83203e-16	1927	146	55	0.376712	0.0285418	GO:0003008	GO:BP	system process	18832	1466	GO:0032501	IEA,IBA IEA,IEA,IBA,IBA IEA,IBA IEA,IBA IEA,IBA IEA,IBA IEA,IBA IEA,IBA IEA,IBA IEA,IBA IEA,IEA,IEA,IBA IEA,IBA IEA,IBA IEA,IBA IEA,IBA IEA,IBA IEA,IBA IEA,IBA IEA,IBA,IBA IEA,IEA,IEA,IEA,IEA,IBA IEA,IBA IEA,IBA IEA,IBA IEA,IBA IEA,IBA IEA,IEA,IEA,IBA IEA,IEA,IBA IEA,IBA IEA,IBA IEA,IBA IEA,IBA IEA,IBA IEA,IBA IEA,IBA IEA,IBA IEA,IBA IEA,IEA,IBA,IEA,IMP,IEA,IBA IEA	ENSBTAG00000048813	FALSE	OR2W53
query_1	TRUE	1.83203e-16	1927	146	55	0.376712	0.0285418	GO:0003008	GO:BP	system process	18832	1466	GO:0032501	IEA,IBA IEA,IEA,IBA,IBA IEA,IBA IEA,IBA IEA,IBA IEA,IBA IEA,IBA IEA,IBA IEA,IBA IEA,IBA IEA,IEA,IEA,IBA IEA,IBA IEA,IBA IEA,IBA IEA,IBA IEA,IBA IEA,IBA IEA,IBA IEA,IBA,IBA IEA,IEA,IEA,IEA,IEA,IBA IEA,IBA IEA,IBA IEA,IBA IEA,IBA IEA,IBA IEA,IEA,IEA,IBA IEA,IEA,IBA IEA,IBA IEA,IBA IEA,IBA IEA,IBA IEA,IBA IEA,IBA IEA,IBA IEA,IBA IEA,IBA IEA,IEA,IBA,IEA,IMP,IEA,IBA IEA	ENSBTAG00000048315	FALSE	OR2C3
query_1	TRUE	1.83203e-16	1927	146	55	0.376712	0.0285418	GO:0003008	GO:BP	system process	18832	1466	GO:0032501	IEA,IBA IEA,IEA,IBA,IBA IEA,IBA IEA,IBA IEA,IBA IEA,IBA IEA,IBA IEA,IBA IEA,IBA IEA,IBA IEA,IEA,IEA,IBA IEA,IBA IEA,IBA IEA,IBA IEA,IBA IEA,IBA IEA,IBA IEA,IBA IEA,IBA,IBA IEA,IEA,IEA,IEA,IEA,IBA IEA,IBA IEA,IBA IEA,IBA IEA,IBA IEA,IBA IEA,IEA,IEA,IBA IEA,IEA,IBA IEA,IBA IEA,IBA IEA,IBA IEA,IBA IEA,IBA IEA,IBA IEA,IBA IEA,IBA IEA,IBA IEA,IEA,IBA,IEA,IMP,IEA,IBA IEA	ENSBTAG00000048069	FALSE	OR2C3B
query_1	TRUE	1.83203e-16	1927	146	55	0.376712	0.0285418	GO:0003008	GO:BP	system process	18832	1466	GO:0032501	IEA,IBA IEA,IEA,IBA,IBA IEA,IBA IEA,IBA IEA,IBA IEA,IBA IEA,IBA IEA,IBA IEA,IBA IEA,IBA IEA,IEA,IEA,IBA IEA,IBA IEA,IBA IEA,IBA IEA,IBA IEA,IBA IEA,IBA IEA,IBA IEA,IBA,IBA IEA,IEA,IEA,IEA,IEA,IBA IEA,IBA IEA,IBA IEA,IBA IEA,IBA IEA,IBA IEA,IEA,IEA,IBA IEA,IEA,IBA IEA,IBA IEA,IBA IEA,IBA IEA,IBA IEA,IBA IEA,IBA IEA,IBA IEA,IBA IEA,IBA IEA,IEA,IBA,IEA,IMP,IEA,IBA IEA	ENSBTAG00000039484	FALSE	OR2G27
query_1	TRUE	1.83203e-16	1927	146	55	0.376712	0.0285418	GO:0003008	GO:BP	system process	18832	1466	GO:0032501	IEA,IBA IEA,IEA,IBA,IBA IEA,IBA IEA,IBA IEA,IBA IEA,IBA IEA,IBA IEA,IBA IEA,IBA IEA,IBA IEA,IEA,IEA,IBA IEA,IBA IEA,IBA IEA,IBA IEA,IBA IEA,IBA IEA,IBA IEA,IBA IEA,IBA,IBA IEA,IEA,IEA,IEA,IEA,IBA IEA,IBA IEA,IBA IEA,IBA IEA,IBA IEA,IBA IEA,IEA,IEA,IBA IEA,IEA,IBA IEA,IBA IEA,IBA IEA,IBA IEA,IBA IEA,IBA IEA,IBA IEA,IBA IEA,IBA IEA,IBA IEA,IEA,IBA,IEA,IMP,IEA,IBA IEA	ENSBTAG00000039930	FALSE	OR2G28
query_1	TRUE	1.83203e-16	1927	146	55	0.376712	0.0285418	GO:0003008	GO:BP	system process	18832	1466	GO:0032501	IEA,IBA IEA,IEA,IBA,IBA IEA,IBA IEA,IBA IEA,IBA IEA,IBA IEA,IBA IEA,IBA IEA,IBA IEA,IBA IEA,IEA,IEA,IBA IEA,IBA IEA,IBA IEA,IBA IEA,IBA IEA,IBA IEA,IBA IEA,IBA IEA,IBA,IBA IEA,IEA,IEA,IEA,IEA,IBA IEA,IBA IEA,IBA IEA,IBA IEA,IBA IEA,IBA IEA,IEA,IEA,IBA IEA,IEA,IBA IEA,IBA IEA,IBA IEA,IBA IEA,IBA IEA,IBA IEA,IBA IEA,IBA IEA,IBA IEA,IBA IEA,IEA,IBA,IEA,IMP,IEA,IBA IEA	ENSBTAG00000027911	FALSE	OR2G3
query_1	TRUE	1.83203e-16	1927	146	55	0.376712	0.0285418	GO:0003008	GO:BP	system process	18832	1466	GO:0032501	IEA,IBA IEA,IEA,IBA,IBA IEA,IBA IEA,IBA IEA,IBA IEA,IBA IEA,IBA IEA,IBA IEA,IBA IEA,IBA IEA,IEA,IEA,IBA IEA,IBA IEA,IBA IEA,IBA IEA,IBA IEA,IBA IEA,IBA IEA,IBA IEA,IBA,IBA IEA,IEA,IEA,IEA,IEA,IBA IEA,IBA IEA,IBA IEA,IBA IEA,IBA IEA,IBA IEA,IEA,IEA,IBA IEA,IEA,IBA IEA,IBA IEA,IBA IEA,IBA IEA,IBA IEA,IBA IEA,IBA IEA,IBA IEA,IBA IEA,IBA IEA,IEA,IBA,IEA,IMP,IEA,IBA IEA	ENSBTAG00000026977	FALSE	PTPRQ
query_1	TRUE	1.83203e-16	1927	146	55	0.376712	0.0285418	GO:0003008	GO:BP	system process	18832	1466	GO:0032501	IEA,IBA IEA,IEA,IBA,IBA IEA,IBA IEA,IBA IEA,IBA IEA,IBA IEA,IBA IEA,IBA IEA,IBA IEA,IBA IEA,IEA,IEA,IBA IEA,IBA IEA,IBA IEA,IBA IEA,IBA IEA,IBA IEA,IBA IEA,IBA IEA,IBA,IBA IEA,IEA,IEA,IEA,IEA,IBA IEA,IBA IEA,IBA IEA,IBA IEA,IBA IEA,IBA IEA,IEA,IEA,IBA IEA,IEA,IBA IEA,IBA IEA,IBA IEA,IBA IEA,IBA IEA,IBA IEA,IBA IEA,IBA IEA,IBA IEA,IBA IEA,IEA,IBA,IEA,IMP,IEA,IBA IEA	ENSBTAG00000008134	FALSE	BDNF
query_1	TRUE	1.83203e-16	1927	146	55	0.376712	0.0285418	GO:0003008	GO:BP	system process	18832	1466	GO:0032501	IEA,IBA IEA,IEA,IBA,IBA IEA,IBA IEA,IBA IEA,IBA IEA,IBA IEA,IBA IEA,IBA IEA,IBA IEA,IBA IEA,IEA,IEA,IBA IEA,IBA IEA,IBA IEA,IBA IEA,IBA IEA,IBA IEA,IBA IEA,IBA IEA,IBA,IBA IEA,IEA,IEA,IEA,IEA,IBA IEA,IBA IEA,IBA IEA,IBA IEA,IBA IEA,IBA IEA,IEA,IEA,IBA IEA,IEA,IBA IEA,IBA IEA,IBA IEA,IBA IEA,IBA IEA,IBA IEA,IBA IEA,IBA IEA,IBA IEA,IBA IEA,IEA,IBA,IEA,IMP,IEA,IBA IEA	ENSBTAG00000000529	FALSE	BTBD9
query_1	TRUE	1.83203e-16	1927	146	55	0.376712	0.0285418	GO:0003008	GO:BP	system process	18832	1466	GO:0032501	IEA,IBA IEA,IEA,IBA,IBA IEA,IBA IEA,IBA IEA,IBA IEA,IBA IEA,IBA IEA,IBA IEA,IBA IEA,IBA IEA,IEA,IEA,IBA IEA,IBA IEA,IBA IEA,IBA IEA,IBA IEA,IBA IEA,IBA IEA,IBA IEA,IBA,IBA IEA,IEA,IEA,IEA,IEA,IBA IEA,IBA IEA,IBA IEA,IBA IEA,IBA IEA,IBA IEA,IEA,IEA,IBA IEA,IEA,IBA IEA,IBA IEA,IBA IEA,IBA IEA,IBA IEA,IBA IEA,IBA IEA,IBA IEA,IBA IEA,IBA IEA,IEA,IBA,IEA,IMP,IEA,IBA IEA	ENSBTAG00000005400	FALSE	ATG5
query_1	TRUE	1.83203e-16	1927	146	55	0.376712	0.0285418	GO:0003008	GO:BP	system process	18832	1466	GO:0032501	IEA,IBA IEA,IEA,IBA,IBA IEA,IBA IEA,IBA IEA,IBA IEA,IBA IEA,IBA IEA,IBA IEA,IBA IEA,IBA IEA,IEA,IEA,IBA IEA,IBA IEA,IBA IEA,IBA IEA,IBA IEA,IBA IEA,IBA IEA,IBA IEA,IBA,IBA IEA,IEA,IEA,IEA,IEA,IBA IEA,IBA IEA,IBA IEA,IBA IEA,IBA IEA,IBA IEA,IEA,IEA,IBA IEA,IEA,IBA IEA,IBA IEA,IBA IEA,IBA IEA,IBA IEA,IBA IEA,IBA IEA,IBA IEA,IBA IEA,IBA IEA,IEA,IBA,IEA,IMP,IEA,IBA IEA	ENSBTAG00000009848	FALSE	GPR171
query_1	TRUE	1.83203e-16	1927	146	55	0.376712	0.0285418	GO:0003008	GO:BP	system process	18832	1466	GO:0032501	IEA,IBA IEA,IEA,IBA,IBA IEA,IBA IEA,IBA IEA,IBA IEA,IBA IEA,IBA IEA,IBA IEA,IBA IEA,IBA IEA,IEA,IEA,IBA IEA,IBA IEA,IBA IEA,IBA IEA,IBA IEA,IBA IEA,IBA IEA,IBA IEA,IBA,IBA IEA,IEA,IEA,IEA,IEA,IBA IEA,IBA IEA,IBA IEA,IBA IEA,IBA IEA,IBA IEA,IEA,IEA,IBA IEA,IEA,IBA IEA,IBA IEA,IBA IEA,IBA IEA,IBA IEA,IBA IEA,IBA IEA,IBA IEA,IBA IEA,IBA IEA,IEA,IBA,IEA,IMP,IEA,IBA IEA	ENSBTAG00000011267	FALSE	CLRN1
query_1	TRUE	1.04235e-09	3222	146	60	0.410959	0.018622	GO:0042221	GO:BP	response to chemical	18832	10394	GO:0050896	IEP,IEA,IEA,IBA,IDA,IBA,IBA,IBA,IBA,IBA,IBA,IBA,IBA,IBA,IEA,IBA IEA,IEA,IEA,IBA,IBA,IBA,IBA,IBA,IBA,IBA,IBA,IBA,IEA,IEA,IEA,IEA,IBA,IBA,IBA,IBA,IBA,IBA,IEA,IEA,IBA,IEA,IBA,IBA,IBA,IBA,IBA,IBA,IBA,IBA,IBA,IBA,IDA IEA,IEA,IEA,IEA,IMP,IDA IMP,IEA,ISS IEA,IMP	ENSBTAG00000014633	FALSE	ABCD4
query_1	TRUE	1.04235e-09	3222	146	60	0.410959	0.018622	GO:0042221	GO:BP	response to chemical	18832	10394	GO:0050896	IEP,IEA,IEA,IBA,IDA,IBA,IBA,IBA,IBA,IBA,IBA,IBA,IBA,IBA,IEA,IBA IEA,IEA,IEA,IBA,IBA,IBA,IBA,IBA,IBA,IBA,IBA,IBA,IEA,IEA,IEA,IEA,IBA,IBA,IBA,IBA,IBA,IBA,IEA,IEA,IBA,IEA,IBA,IBA,IBA,IBA,IBA,IBA,IBA,IBA,IBA,IBA,IDA IEA,IEA,IEA,IEA,IMP,IDA IMP,IEA,ISS IEA,IMP	ENSBTAG00000000203	FALSE	ATP6V1G1
query_1	TRUE	1.04235e-09	3222	146	60	0.410959	0.018622	GO:0042221	GO:BP	response to chemical	18832	10394	GO:0050896	IEP,IEA,IEA,IBA,IDA,IBA,IBA,IBA,IBA,IBA,IBA,IBA,IBA,IBA,IEA,IBA IEA,IEA,IEA,IBA,IBA,IBA,IBA,IBA,IBA,IBA,IBA,IBA,IEA,IEA,IEA,IEA,IBA,IBA,IBA,IBA,IBA,IBA,IEA,IEA,IBA,IEA,IBA,IBA,IBA,IBA,IBA,IBA,IBA,IBA,IBA,IBA,IDA IEA,IEA,IEA,IEA,IMP,IDA IMP,IEA,ISS IEA,IMP	ENSBTAG00000029902	FALSE	MIR455
query_1	TRUE	1.04235e-09	3222	146	60	0.410959	0.018622	GO:0042221	GO:BP	response to chemical	18832	10394	GO:0050896	IEP,IEA,IEA,IBA,IDA,IBA,IBA,IBA,IBA,IBA,IBA,IBA,IBA,IBA,IEA,IBA IEA,IEA,IEA,IBA,IBA,IBA,IBA,IBA,IBA,IBA,IBA,IBA,IEA,IEA,IEA,IEA,IBA,IBA,IBA,IBA,IBA,IBA,IEA,IEA,IBA,IEA,IBA,IBA,IBA,IBA,IBA,IBA,IBA,IBA,IBA,IBA,IDA IEA,IEA,IEA,IEA,IMP,IDA IMP,IEA,ISS IEA,IMP	ENSBTAG00000050829	FALSE
query_1	TRUE	1.04235e-09	3222	146	60	0.410959	0.018622	GO:0042221	GO:BP	response to chemical	18832	10394	GO:0050896	IEP,IEA,IEA,IBA,IDA,IBA,IBA,IBA,IBA,IBA,IBA,IBA,IBA,IBA,IEA,IBA IEA,IEA,IEA,IBA,IBA,IBA,IBA,IBA,IBA,IBA,IBA,IBA,IEA,IEA,IEA,IEA,IBA,IBA,IBA,IBA,IBA,IBA,IEA,IEA,IBA,IEA,IBA,IBA,IBA,IBA,IBA,IBA,IBA,IBA,IBA,IBA,IDA IEA,IEA,IEA,IEA,IMP,IDA IMP,IEA,ISS IEA,IMP	ENSBTAG00000020661	FALSE	ABCA1
query_1	TRUE	1.04235e-09	3222	146	60	0.410959	0.018622	GO:0042221	GO:BP	response to chemical	18832	10394	GO:0050896	IEP,IEA,IEA,IBA,IDA,IBA,IBA,IBA,IBA,IBA,IBA,IBA,IBA,IBA,IEA,IBA IEA,IEA,IEA,IBA,IBA,IBA,IBA,IBA,IBA,IBA,IBA,IBA,IEA,IEA,IEA,IEA,IBA,IBA,IBA,IBA,IBA,IBA,IEA,IEA,IBA,IEA,IBA,IBA,IBA,IBA,IBA,IBA,IBA,IBA,IBA,IBA,IDA IEA,IEA,IEA,IEA,IMP,IDA IMP,IEA,ISS IEA,IMP	ENSBTAG00000013445	FALSE	OR13F1
query_1	TRUE	1.04235e-09	3222	146	60	0.410959	0.018622	GO:0042221	GO:BP	response to chemical	18832	10394	GO:0050896	IEP,IEA,IEA,IBA,IDA,IBA,IBA,IBA,IBA,IBA,IBA,IBA,IBA,IBA,IEA,IBA IEA,IEA,IEA,IBA,IBA,IBA,IBA,IBA,IBA,IBA,IBA,IBA,IEA,IEA,IEA,IEA,IBA,IBA,IBA,IBA,IBA,IBA,IEA,IEA,IBA,IEA,IBA,IBA,IBA,IBA,IBA,IBA,IBA,IBA,IBA,IBA,IDA IEA,IEA,IEA,IEA,IMP,IDA IMP,IEA,ISS IEA,IMP	ENSBTAG00000057009	FALSE	OR13C2E
query_1	TRUE	1.04235e-09	3222	146	60	0.410959	0.018622	GO:0042221	GO:BP	response to chemical	18832	10394	GO:0050896	IEP,IEA,IEA,IBA,IDA,IBA,IBA,IBA,IBA,IBA,IBA,IBA,IBA,IBA,IEA,IBA IEA,IEA,IEA,IBA,IBA,IBA,IBA,IBA,IBA,IBA,IBA,IBA,IEA,IEA,IEA,IEA,IBA,IBA,IBA,IBA,IBA,IBA,IEA,IEA,IBA,IEA,IBA,IBA,IBA,IBA,IBA,IBA,IBA,IBA,IBA,IBA,IDA IEA,IEA,IEA,IEA,IMP,IDA IMP,IEA,ISS IEA,IMP	ENSBTAG00000061978	FALSE	OR13C2D
query_1	TRUE	1.04235e-09	3222	146	60	0.410959	0.018622	GO:0042221	GO:BP	response to chemical	18832	10394	GO:0050896	IEP,IEA,IEA,IBA,IDA,IBA,IBA,IBA,IBA,IBA,IBA,IBA,IBA,IBA,IEA,IBA IEA,IEA,IEA,IBA,IBA,IBA,IBA,IBA,IBA,IBA,IBA,IBA,IEA,IEA,IEA,IEA,IBA,IBA,IBA,IBA,IBA,IBA,IEA,IEA,IBA,IEA,IBA,IBA,IBA,IBA,IBA,IBA,IBA,IBA,IBA,IBA,IDA IEA,IEA,IEA,IEA,IMP,IDA IMP,IEA,ISS IEA,IMP	ENSBTAG00000016173	FALSE	OR13F1B
query_1	TRUE	1.04235e-09	3222	146	60	0.410959	0.018622	GO:0042221	GO:BP	response to chemical	18832	10394	GO:0050896	IEP,IEA,IEA,IBA,IDA,IBA,IBA,IBA,IBA,IBA,IBA,IBA,IBA,IBA,IEA,IBA IEA,IEA,IEA,IBA,IBA,IBA,IBA,IBA,IBA,IBA,IBA,IBA,IEA,IEA,IEA,IEA,IBA,IBA,IBA,IBA,IBA,IBA,IEA,IEA,IBA,IEA,IBA,IBA,IBA,IBA,IBA,IBA,IBA,IBA,IBA,IBA,IDA IEA,IEA,IEA,IEA,IMP,IDA IMP,IEA,ISS IEA,IMP	ENSBTAG00000061383	FALSE	OR13C2
query_1	TRUE	1.04235e-09	3222	146	60	0.410959	0.018622	GO:0042221	GO:BP	response to chemical	18832	10394	GO:0050896	IEP,IEA,IEA,IBA,IDA,IBA,IBA,IBA,IBA,IBA,IBA,IBA,IBA,IBA,IEA,IBA IEA,IEA,IEA,IBA,IBA,IBA,IBA,IBA,IBA,IBA,IBA,IBA,IEA,IEA,IEA,IEA,IBA,IBA,IBA,IBA,IBA,IBA,IEA,IEA,IBA,IEA,IBA,IBA,IBA,IBA,IBA,IBA,IBA,IBA,IBA,IBA,IDA IEA,IEA,IEA,IEA,IMP,IDA IMP,IEA,ISS IEA,IMP	ENSBTAG00000000145	FALSE	OR13D2
query_1	TRUE	1.04235e-09	3222	146	60	0.410959	0.018622	GO:0042221	GO:BP	response to chemical	18832	10394	GO:0050896	IEP,IEA,IEA,IBA,IDA,IBA,IBA,IBA,IBA,IBA,IBA,IBA,IBA,IBA,IEA,IBA IEA,IEA,IEA,IBA,IBA,IBA,IBA,IBA,IBA,IBA,IBA,IBA,IEA,IEA,IEA,IEA,IBA,IBA,IBA,IBA,IBA,IBA,IEA,IEA,IBA,IEA,IBA,IBA,IBA,IBA,IBA,IBA,IBA,IBA,IBA,IBA,IDA IEA,IEA,IEA,IEA,IMP,IDA IMP,IEA,ISS IEA,IMP	ENSBTAG00000055844	FALSE	OR13C2C
query_1	TRUE	1.04235e-09	3222	146	60	0.410959	0.018622	GO:0042221	GO:BP	response to chemical	18832	10394	GO:0050896	IEP,IEA,IEA,IBA,IDA,IBA,IBA,IBA,IBA,IBA,IBA,IBA,IBA,IBA,IEA,IBA IEA,IEA,IEA,IBA,IBA,IBA,IBA,IBA,IBA,IBA,IBA,IBA,IEA,IEA,IEA,IEA,IBA,IBA,IBA,IBA,IBA,IBA,IEA,IEA,IBA,IEA,IBA,IBA,IBA,IBA,IBA,IBA,IBA,IBA,IBA,IBA,IDA IEA,IEA,IEA,IEA,IMP,IDA IMP,IEA,ISS IEA,IMP	ENSBTAG00000049256	FALSE	OR13D2C
query_1	TRUE	1.04235e-09	3222	146	60	0.410959	0.018622	GO:0042221	GO:BP	response to chemical	18832	10394	GO:0050896	IEP,IEA,IEA,IBA,IDA,IBA,IBA,IBA,IBA,IBA,IBA,IBA,IBA,IBA,IEA,IBA IEA,IEA,IEA,IBA,IBA,IBA,IBA,IBA,IBA,IBA,IBA,IBA,IEA,IEA,IEA,IEA,IBA,IBA,IBA,IBA,IBA,IBA,IEA,IEA,IBA,IEA,IBA,IBA,IBA,IBA,IBA,IBA,IBA,IBA,IBA,IBA,IDA IEA,IEA,IEA,IEA,IMP,IDA IMP,IEA,ISS IEA,IMP	ENSBTAG00000063885	FALSE	OR13C8
query_1	TRUE	1.04235e-09	3222	146	60	0.410959	0.018622	GO:0042221	GO:BP	response to chemical	18832	10394	GO:0050896	IEP,IEA,IEA,IBA,IDA,IBA,IBA,IBA,IBA,IBA,IBA,IBA,IBA,IBA,IEA,IBA IEA,IEA,IEA,IBA,IBA,IBA,IBA,IBA,IBA,IBA,IBA,IBA,IEA,IEA,IEA,IEA,IBA,IBA,IBA,IBA,IBA,IBA,IEA,IEA,IBA,IEA,IBA,IBA,IBA,IBA,IBA,IBA,IBA,IBA,IBA,IBA,IDA IEA,IEA,IEA,IEA,IMP,IDA IMP,IEA,ISS IEA,IMP	ENSBTAG00000007173	FALSE	PDGFRA
query_1	TRUE	1.04235e-09	3222	146	60	0.410959	0.018622	GO:0042221	GO:BP	response to chemical	18832	10394	GO:0050896	IEP,IEA,IEA,IBA,IDA,IBA,IBA,IBA,IBA,IBA,IBA,IBA,IBA,IBA,IEA,IBA IEA,IEA,IEA,IBA,IBA,IBA,IBA,IBA,IBA,IBA,IBA,IBA,IEA,IEA,IEA,IEA,IBA,IBA,IBA,IBA,IBA,IBA,IEA,IEA,IBA,IEA,IBA,IBA,IBA,IBA,IBA,IBA,IBA,IBA,IBA,IBA,IDA IEA,IEA,IEA,IEA,IMP,IDA IMP,IEA,ISS IEA,IMP	ENSBTAG00000002699	FALSE	KIT
query_1	TRUE	1.04235e-09	3222	146	60	0.410959	0.018622	GO:0042221	GO:BP	response to chemical	18832	10394	GO:0050896	IEP,IEA,IEA,IBA,IDA,IBA,IBA,IBA,IBA,IBA,IBA,IBA,IBA,IBA,IEA,IBA IEA,IEA,IEA,IBA,IBA,IBA,IBA,IBA,IBA,IBA,IBA,IBA,IEA,IEA,IEA,IEA,IBA,IBA,IBA,IBA,IBA,IBA,IEA,IEA,IBA,IEA,IBA,IBA,IBA,IBA,IBA,IBA,IBA,IBA,IBA,IBA,IDA IEA,IEA,IEA,IEA,IMP,IDA IMP,IEA,ISS IEA,IMP	ENSBTAG00000009696	FALSE	ACTN2
query_1	TRUE	1.04235e-09	3222	146	60	0.410959	0.018622	GO:0042221	GO:BP	response to chemical	18832	10394	GO:0050896	IEP,IEA,IEA,IBA,IDA,IBA,IBA,IBA,IBA,IBA,IBA,IBA,IBA,IBA,IEA,IBA IEA,IEA,IEA,IBA,IBA,IBA,IBA,IBA,IBA,IBA,IBA,IBA,IEA,IEA,IEA,IEA,IBA,IBA,IBA,IBA,IBA,IBA,IEA,IEA,IBA,IEA,IBA,IBA,IBA,IBA,IBA,IBA,IBA,IBA,IBA,IBA,IDA IEA,IEA,IEA,IEA,IMP,IDA IMP,IEA,ISS IEA,IMP	ENSBTAG00000022886	FALSE	RYR2
query_1	TRUE	1.04235e-09	3222	146	60	0.410959	0.018622	GO:0042221	GO:BP	response to chemical	18832	10394	GO:0050896	IEP,IEA,IEA,IBA,IDA,IBA,IBA,IBA,IBA,IBA,IBA,IBA,IBA,IBA,IEA,IBA IEA,IEA,IEA,IBA,IBA,IBA,IBA,IBA,IBA,IBA,IBA,IBA,IEA,IEA,IEA,IEA,IBA,IBA,IBA,IBA,IBA,IBA,IEA,IEA,IBA,IEA,IBA,IBA,IBA,IBA,IBA,IBA,IBA,IBA,IBA,IBA,IDA IEA,IEA,IEA,IEA,IMP,IDA IMP,IEA,ISS IEA,IMP	ENSBTAG00000025293	FALSE	OR2W3
query_1	TRUE	1.04235e-09	3222	146	60	0.410959	0.018622	GO:0042221	GO:BP	response to chemical	18832	10394	GO:0050896	IEP,IEA,IEA,IBA,IDA,IBA,IBA,IBA,IBA,IBA,IBA,IBA,IBA,IBA,IEA,IBA IEA,IEA,IEA,IBA,IBA,IBA,IBA,IBA,IBA,IBA,IBA,IBA,IEA,IEA,IEA,IEA,IBA,IBA,IBA,IBA,IBA,IBA,IEA,IEA,IBA,IEA,IBA,IBA,IBA,IBA,IBA,IBA,IBA,IBA,IBA,IBA,IDA IEA,IEA,IEA,IEA,IMP,IDA IMP,IEA,ISS IEA,IMP	ENSBTAG00000040033	FALSE	OR2AJ9
query_1	TRUE	1.04235e-09	3222	146	60	0.410959	0.018622	GO:0042221	GO:BP	response to chemical	18832	10394	GO:0050896	IEP,IEA,IEA,IBA,IDA,IBA,IBA,IBA,IBA,IBA,IBA,IBA,IBA,IBA,IEA,IBA IEA,IEA,IEA,IBA,IBA,IBA,IBA,IBA,IBA,IBA,IBA,IBA,IEA,IEA,IEA,IEA,IBA,IBA,IBA,IBA,IBA,IBA,IEA,IEA,IBA,IEA,IBA,IBA,IBA,IBA,IBA,IBA,IBA,IBA,IBA,IBA,IDA IEA,IEA,IEA,IEA,IMP,IDA IMP,IEA,ISS IEA,IMP	ENSBTAG00000051864	FALSE	OR2L2B
query_1	TRUE	1.04235e-09	3222	146	60	0.410959	0.018622	GO:0042221	GO:BP	response to chemical	18832	10394	GO:0050896	IEP,IEA,IEA,IBA,IDA,IBA,IBA,IBA,IBA,IBA,IBA,IBA,IBA,IBA,IEA,IBA IEA,IEA,IEA,IBA,IBA,IBA,IBA,IBA,IBA,IBA,IBA,IBA,IEA,IEA,IEA,IEA,IBA,IBA,IBA,IBA,IBA,IBA,IEA,IEA,IBA,IEA,IBA,IBA,IBA,IBA,IBA,IBA,IBA,IBA,IBA,IBA,IDA IEA,IEA,IEA,IEA,IMP,IDA IMP,IEA,ISS IEA,IMP	ENSBTAG00000067939	FALSE	OR2L2C
query_1	TRUE	1.04235e-09	3222	146	60	0.410959	0.018622	GO:0042221	GO:BP	response to chemical	18832	10394	GO:0050896	IEP,IEA,IEA,IBA,IDA,IBA,IBA,IBA,IBA,IBA,IBA,IBA,IBA,IBA,IEA,IBA IEA,IEA,IEA,IBA,IBA,IBA,IBA,IBA,IBA,IBA,IBA,IBA,IEA,IEA,IEA,IEA,IBA,IBA,IBA,IBA,IBA,IBA,IEA,IEA,IBA,IEA,IBA,IBA,IBA,IBA,IBA,IBA,IBA,IBA,IBA,IBA,IDA IEA,IEA,IEA,IEA,IMP,IDA IMP,IEA,ISS IEA,IMP	ENSBTAG00000061948	FALSE	OR2L3C
query_1	TRUE	1.04235e-09	3222	146	60	0.410959	0.018622	GO:0042221	GO:BP	response to chemical	18832	10394	GO:0050896	IEP,IEA,IEA,IBA,IDA,IBA,IBA,IBA,IBA,IBA,IBA,IBA,IBA,IBA,IEA,IBA IEA,IEA,IEA,IBA,IBA,IBA,IBA,IBA,IBA,IBA,IBA,IBA,IEA,IEA,IEA,IEA,IBA,IBA,IBA,IBA,IBA,IBA,IEA,IEA,IBA,IEA,IBA,IBA,IBA,IBA,IBA,IBA,IBA,IBA,IBA,IBA,IDA IEA,IEA,IEA,IEA,IMP,IDA IMP,IEA,ISS IEA,IMP	ENSBTAG00000013691	FALSE	OR2L13
query_1	TRUE	1.04235e-09	3222	146	60	0.410959	0.018622	GO:0042221	GO:BP	response to chemical	18832	10394	GO:0050896	IEP,IEA,IEA,IBA,IDA,IBA,IBA,IBA,IBA,IBA,IBA,IBA,IBA,IBA,IEA,IBA IEA,IEA,IEA,IBA,IBA,IBA,IBA,IBA,IBA,IBA,IBA,IBA,IEA,IEA,IEA,IEA,IBA,IBA,IBA,IBA,IBA,IBA,IEA,IEA,IBA,IEA,IBA,IBA,IBA,IBA,IBA,IBA,IBA,IBA,IBA,IBA,IDA IEA,IEA,IEA,IEA,IMP,IDA IMP,IEA,ISS IEA,IMP	ENSBTAG00000048025	FALSE	OR2T22
query_1	TRUE	1.04235e-09	3222	146	60	0.410959	0.018622	GO:0042221	GO:BP	response to chemical	18832	10394	GO:0050896	IEP,IEA,IEA,IBA,IDA,IBA,IBA,IBA,IBA,IBA,IBA,IBA,IBA,IBA,IEA,IBA IEA,IEA,IEA,IBA,IBA,IBA,IBA,IBA,IBA,IBA,IBA,IBA,IEA,IEA,IEA,IEA,IBA,IBA,IBA,IBA,IBA,IBA,IEA,IEA,IBA,IEA,IBA,IBA,IBA,IBA,IBA,IBA,IBA,IBA,IBA,IBA,IDA IEA,IEA,IEA,IEA,IMP,IDA IMP,IEA,ISS IEA,IMP	ENSBTAG00000009497	FALSE	OR2M16
query_1	TRUE	1.04235e-09	3222	146	60	0.410959	0.018622	GO:0042221	GO:BP	response to chemical	18832	10394	GO:0050896	IEP,IEA,IEA,IBA,IDA,IBA,IBA,IBA,IBA,IBA,IBA,IBA,IBA,IBA,IEA,IBA IEA,IEA,IEA,IBA,IBA,IBA,IBA,IBA,IBA,IBA,IBA,IBA,IEA,IEA,IEA,IEA,IBA,IBA,IBA,IBA,IBA,IBA,IEA,IEA,IBA,IEA,IBA,IBA,IBA,IBA,IBA,IBA,IBA,IBA,IBA,IBA,IDA IEA,IEA,IEA,IEA,IMP,IDA IMP,IEA,ISS IEA,IMP	ENSBTAG00000030722	FALSE	OR2M4
query_1	TRUE	1.04235e-09	3222	146	60	0.410959	0.018622	GO:0042221	GO:BP	response to chemical	18832	10394	GO:0050896	IEP,IEA,IEA,IBA,IDA,IBA,IBA,IBA,IBA,IBA,IBA,IBA,IBA,IBA,IEA,IBA IEA,IEA,IEA,IBA,IBA,IBA,IBA,IBA,IBA,IBA,IBA,IBA,IEA,IEA,IEA,IEA,IBA,IBA,IBA,IBA,IBA,IBA,IEA,IEA,IBA,IEA,IBA,IBA,IBA,IBA,IBA,IBA,IBA,IBA,IBA,IBA,IDA IEA,IEA,IEA,IEA,IMP,IDA IMP,IEA,ISS IEA,IMP	ENSBTAG00000039804	FALSE	OR9E2
query_1	TRUE	1.04235e-09	3222	146	60	0.410959	0.018622	GO:0042221	GO:BP	response to chemical	18832	10394	GO:0050896	IEP,IEA,IEA,IBA,IDA,IBA,IBA,IBA,IBA,IBA,IBA,IBA,IBA,IBA,IEA,IBA IEA,IEA,IEA,IBA,IBA,IBA,IBA,IBA,IBA,IBA,IBA,IBA,IEA,IEA,IEA,IEA,IBA,IBA,IBA,IBA,IBA,IBA,IEA,IEA,IBA,IEA,IBA,IBA,IBA,IBA,IBA,IBA,IBA,IBA,IBA,IBA,IDA IEA,IEA,IEA,IEA,IMP,IDA IMP,IEA,ISS IEA,IMP	ENSBTAG00000059861	FALSE	OR5AE4
query_1	TRUE	1.04235e-09	3222	146	60	0.410959	0.018622	GO:0042221	GO:BP	response to chemical	18832	10394	GO:0050896	IEP,IEA,IEA,IBA,IDA,IBA,IBA,IBA,IBA,IBA,IBA,IBA,IBA,IBA,IEA,IBA IEA,IEA,IEA,IBA,IBA,IBA,IBA,IBA,IBA,IBA,IBA,IBA,IEA,IEA,IEA,IEA,IBA,IBA,IBA,IBA,IBA,IBA,IEA,IEA,IBA,IEA,IBA,IBA,IBA,IBA,IBA,IBA,IBA,IBA,IBA,IBA,IDA IEA,IEA,IEA,IEA,IMP,IDA IMP,IEA,ISS IEA,IMP	ENSBTAG00000064622	FALSE	OR5AE3
query_1	TRUE	1.04235e-09	3222	146	60	0.410959	0.018622	GO:0042221	GO:BP	response to chemical	18832	10394	GO:0050896	IEP,IEA,IEA,IBA,IDA,IBA,IBA,IBA,IBA,IBA,IBA,IBA,IBA,IBA,IEA,IBA IEA,IEA,IEA,IBA,IBA,IBA,IBA,IBA,IBA,IBA,IBA,IBA,IEA,IEA,IEA,IEA,IBA,IBA,IBA,IBA,IBA,IBA,IEA,IEA,IBA,IEA,IBA,IBA,IBA,IBA,IBA,IBA,IBA,IBA,IBA,IBA,IDA IEA,IEA,IEA,IEA,IMP,IDA IMP,IEA,ISS IEA,IMP	ENSBTAG00000031412	FALSE	OR6F1
query_1	TRUE	1.04235e-09	3222	146	60	0.410959	0.018622	GO:0042221	GO:BP	response to chemical	18832	10394	GO:0050896	IEP,IEA,IEA,IBA,IDA,IBA,IBA,IBA,IBA,IBA,IBA,IBA,IBA,IBA,IEA,IBA IEA,IEA,IEA,IBA,IBA,IBA,IBA,IBA,IBA,IBA,IBA,IBA,IEA,IEA,IEA,IEA,IBA,IBA,IBA,IBA,IBA,IBA,IEA,IEA,IBA,IEA,IBA,IBA,IBA,IBA,IBA,IBA,IBA,IBA,IBA,IBA,IDA IEA,IEA,IEA,IEA,IMP,IDA IMP,IEA,ISS IEA,IMP	ENSBTAG00000007557	FALSE	OR2AK3
query_1	TRUE	1.04235e-09	3222	146	60	0.410959	0.018622	GO:0042221	GO:BP	response to chemical	18832	10394	GO:0050896	IEP,IEA,IEA,IBA,IDA,IBA,IBA,IBA,IBA,IBA,IBA,IBA,IBA,IBA,IEA,IBA IEA,IEA,IEA,IBA,IBA,IBA,IBA,IBA,IBA,IBA,IBA,IBA,IEA,IEA,IEA,IEA,IBA,IBA,IBA,IBA,IBA,IBA,IEA,IEA,IBA,IEA,IBA,IBA,IBA,IBA,IBA,IBA,IBA,IBA,IBA,IBA,IDA IEA,IEA,IEA,IEA,IMP,IDA IMP,IEA,ISS IEA,IMP	ENSBTAG00000053009	FALSE	OR2T62
query_1	TRUE	1.04235e-09	3222	146	60	0.410959	0.018622	GO:0042221	GO:BP	response to chemical	18832	10394	GO:0050896	IEP,IEA,IEA,IBA,IDA,IBA,IBA,IBA,IBA,IBA,IBA,IBA,IBA,IBA,IEA,IBA IEA,IEA,IEA,IBA,IBA,IBA,IBA,IBA,IBA,IBA,IBA,IBA,IEA,IEA,IEA,IEA,IBA,IBA,IBA,IBA,IBA,IBA,IEA,IEA,IBA,IEA,IBA,IBA,IBA,IBA,IBA,IBA,IBA,IBA,IBA,IBA,IDA IEA,IEA,IEA,IEA,IMP,IDA IMP,IEA,ISS IEA,IMP	ENSBTAG00000046417	FALSE	OR2T63
query_1	TRUE	1.04235e-09	3222	146	60	0.410959	0.018622	GO:0042221	GO:BP	response to chemical	18832	10394	GO:0050896	IEP,IEA,IEA,IBA,IDA,IBA,IBA,IBA,IBA,IBA,IBA,IBA,IBA,IBA,IEA,IBA IEA,IEA,IEA,IBA,IBA,IBA,IBA,IBA,IBA,IBA,IBA,IBA,IEA,IEA,IEA,IEA,IBA,IBA,IBA,IBA,IBA,IBA,IEA,IEA,IBA,IEA,IBA,IBA,IBA,IBA,IBA,IBA,IBA,IBA,IBA,IBA,IDA IEA,IEA,IEA,IEA,IMP,IDA IMP,IEA,ISS IEA,IMP	ENSBTAG00000052389	FALSE	OR2T16
query_1	TRUE	1.04235e-09	3222	146	60	0.410959	0.018622	GO:0042221	GO:BP	response to chemical	18832	10394	GO:0050896	IEP,IEA,IEA,IBA,IDA,IBA,IBA,IBA,IBA,IBA,IBA,IBA,IBA,IBA,IEA,IBA IEA,IEA,IEA,IBA,IBA,IBA,IBA,IBA,IBA,IBA,IBA,IBA,IEA,IEA,IEA,IEA,IBA,IBA,IBA,IBA,IBA,IBA,IEA,IEA,IBA,IEA,IBA,IBA,IBA,IBA,IBA,IBA,IBA,IBA,IBA,IBA,IDA IEA,IEA,IEA,IEA,IMP,IDA IMP,IEA,ISS IEA,IMP	ENSBTAG00000050140	FALSE	OR2T60
query_1	TRUE	1.04235e-09	3222	146	60	0.410959	0.018622	GO:0042221	GO:BP	response to chemical	18832	10394	GO:0050896	IEP,IEA,IEA,IBA,IDA,IBA,IBA,IBA,IBA,IBA,IBA,IBA,IBA,IBA,IEA,IBA IEA,IEA,IEA,IBA,IBA,IBA,IBA,IBA,IBA,IBA,IBA,IBA,IEA,IEA,IEA,IEA,IBA,IBA,IBA,IBA,IBA,IBA,IEA,IEA,IBA,IEA,IBA,IBA,IBA,IBA,IBA,IBA,IBA,IBA,IBA,IBA,IDA IEA,IEA,IEA,IEA,IMP,IDA IMP,IEA,ISS IEA,IMP	ENSBTAG00000001761	FALSE	OR6AA1
query_1	TRUE	1.04235e-09	3222	146	60	0.410959	0.018622	GO:0042221	GO:BP	response to chemical	18832	10394	GO:0050896	IEP,IEA,IEA,IBA,IDA,IBA,IBA,IBA,IBA,IBA,IBA,IBA,IBA,IBA,IEA,IBA IEA,IEA,IEA,IBA,IBA,IBA,IBA,IBA,IBA,IBA,IBA,IBA,IEA,IEA,IEA,IEA,IBA,IBA,IBA,IBA,IBA,IBA,IEA,IEA,IBA,IEA,IBA,IBA,IBA,IBA,IBA,IBA,IBA,IBA,IBA,IBA,IDA IEA,IEA,IEA,IEA,IMP,IDA IMP,IEA,ISS IEA,IMP	ENSBTAG00000040109	FALSE	OR6AN1
query_1	TRUE	1.04235e-09	3222	146	60	0.410959	0.018622	GO:0042221	GO:BP	response to chemical	18832	10394	GO:0050896	IEP,IEA,IEA,IBA,IDA,IBA,IBA,IBA,IBA,IBA,IBA,IBA,IBA,IBA,IEA,IBA IEA,IEA,IEA,IBA,IBA,IBA,IBA,IBA,IBA,IBA,IBA,IBA,IEA,IEA,IEA,IEA,IBA,IBA,IBA,IBA,IBA,IBA,IEA,IEA,IBA,IEA,IBA,IBA,IBA,IBA,IBA,IBA,IBA,IBA,IBA,IBA,IDA IEA,IEA,IEA,IEA,IMP,IDA IMP,IEA,ISS IEA,IMP	ENSBTAG00000017725	FALSE	OR11L1
query_1	TRUE	1.04235e-09	3222	146	60	0.410959	0.018622	GO:0042221	GO:BP	response to chemical	18832	10394	GO:0050896	IEP,IEA,IEA,IBA,IDA,IBA,IBA,IBA,IBA,IBA,IBA,IBA,IBA,IBA,IEA,IBA IEA,IEA,IEA,IBA,IBA,IBA,IBA,IBA,IBA,IBA,IBA,IBA,IEA,IEA,IEA,IEA,IBA,IBA,IBA,IBA,IBA,IBA,IEA,IEA,IBA,IEA,IBA,IBA,IBA,IBA,IBA,IBA,IBA,IBA,IBA,IBA,IDA IEA,IEA,IEA,IEA,IMP,IDA IMP,IEA,ISS IEA,IMP	ENSBTAG00000064343	FALSE	OR2L3
query_1	TRUE	1.04235e-09	3222	146	60	0.410959	0.018622	GO:0042221	GO:BP	response to chemical	18832	10394	GO:0050896	IEP,IEA,IEA,IBA,IDA,IBA,IBA,IBA,IBA,IBA,IBA,IBA,IBA,IBA,IEA,IBA IEA,IEA,IEA,IBA,IBA,IBA,IBA,IBA,IBA,IBA,IBA,IBA,IEA,IEA,IEA,IEA,IBA,IBA,IBA,IBA,IBA,IBA,IEA,IEA,IBA,IEA,IBA,IBA,IBA,IBA,IBA,IBA,IBA,IBA,IBA,IBA,IDA IEA,IEA,IEA,IEA,IMP,IDA IMP,IEA,ISS IEA,IMP	ENSBTAG00000045691	FALSE	OR14P2
query_1	TRUE	1.04235e-09	3222	146	60	0.410959	0.018622	GO:0042221	GO:BP	response to chemical	18832	10394	GO:0050896	IEP,IEA,IEA,IBA,IDA,IBA,IBA,IBA,IBA,IBA,IBA,IBA,IBA,IBA,IEA,IBA IEA,IEA,IEA,IBA,IBA,IBA,IBA,IBA,IBA,IBA,IBA,IBA,IEA,IEA,IEA,IEA,IBA,IBA,IBA,IBA,IBA,IBA,IEA,IEA,IBA,IEA,IBA,IBA,IBA,IBA,IBA,IBA,IBA,IBA,IBA,IBA,IDA IEA,IEA,IEA,IEA,IMP,IDA IMP,IEA,ISS IEA,IMP	ENSBTAG00000051974	FALSE	OR2L2
query_1	TRUE	1.04235e-09	3222	146	60	0.410959	0.018622	GO:0042221	GO:BP	response to chemical	18832	10394	GO:0050896	IEP,IEA,IEA,IBA,IDA,IBA,IBA,IBA,IBA,IBA,IBA,IBA,IBA,IBA,IEA,IBA IEA,IEA,IEA,IBA,IBA,IBA,IBA,IBA,IBA,IBA,IBA,IBA,IEA,IEA,IEA,IEA,IBA,IBA,IBA,IBA,IBA,IBA,IEA,IEA,IBA,IEA,IBA,IBA,IBA,IBA,IBA,IBA,IBA,IBA,IBA,IBA,IDA IEA,IEA,IEA,IEA,IMP,IDA IMP,IEA,ISS IEA,IMP	ENSBTAG00000039805	FALSE	OR2AO1
query_1	TRUE	1.04235e-09	3222	146	60	0.410959	0.018622	GO:0042221	GO:BP	response to chemical	18832	10394	GO:0050896	IEP,IEA,IEA,IBA,IDA,IBA,IBA,IBA,IBA,IBA,IBA,IBA,IBA,IBA,IEA,IBA IEA,IEA,IEA,IBA,IBA,IBA,IBA,IBA,IBA,IBA,IBA,IBA,IEA,IEA,IEA,IEA,IBA,IBA,IBA,IBA,IBA,IBA,IEA,IEA,IBA,IEA,IBA,IBA,IBA,IBA,IBA,IBA,IBA,IBA,IBA,IBA,IDA IEA,IEA,IEA,IEA,IMP,IDA IMP,IEA,ISS IEA,IMP	ENSBTAG00000053872	FALSE	OR2T54
query_1	TRUE	1.04235e-09	3222	146	60	0.410959	0.018622	GO:0042221	GO:BP	response to chemical	18832	10394	GO:0050896	IEP,IEA,IEA,IBA,IDA,IBA,IBA,IBA,IBA,IBA,IBA,IBA,IBA,IBA,IEA,IBA IEA,IEA,IEA,IBA,IBA,IBA,IBA,IBA,IBA,IBA,IBA,IBA,IEA,IEA,IEA,IEA,IBA,IBA,IBA,IBA,IBA,IBA,IEA,IEA,IBA,IEA,IBA,IBA,IBA,IBA,IBA,IBA,IBA,IBA,IBA,IBA,IDA IEA,IEA,IEA,IEA,IMP,IDA IMP,IEA,ISS IEA,IMP	ENSBTAG00000039797	FALSE	OR2W3D
query_1	TRUE	1.04235e-09	3222	146	60	0.410959	0.018622	GO:0042221	GO:BP	response to chemical	18832	10394	GO:0050896	IEP,IEA,IEA,IBA,IDA,IBA,IBA,IBA,IBA,IBA,IBA,IBA,IBA,IBA,IEA,IBA IEA,IEA,IEA,IBA,IBA,IBA,IBA,IBA,IBA,IBA,IBA,IBA,IEA,IEA,IEA,IEA,IBA,IBA,IBA,IBA,IBA,IBA,IEA,IEA,IBA,IEA,IBA,IBA,IBA,IBA,IBA,IBA,IBA,IBA,IBA,IBA,IDA IEA,IEA,IEA,IEA,IMP,IDA IMP,IEA,ISS IEA,IMP	ENSBTAG00000048813	FALSE	OR2W53
query_1	TRUE	1.04235e-09	3222	146	60	0.410959	0.018622	GO:0042221	GO:BP	response to chemical	18832	10394	GO:0050896	IEP,IEA,IEA,IBA,IDA,IBA,IBA,IBA,IBA,IBA,IBA,IBA,IBA,IBA,IEA,IBA IEA,IEA,IEA,IBA,IBA,IBA,IBA,IBA,IBA,IBA,IBA,IBA,IEA,IEA,IEA,IEA,IBA,IBA,IBA,IBA,IBA,IBA,IEA,IEA,IBA,IEA,IBA,IBA,IBA,IBA,IBA,IBA,IBA,IBA,IBA,IBA,IDA IEA,IEA,IEA,IEA,IMP,IDA IMP,IEA,ISS IEA,IMP	ENSBTAG00000048315	FALSE	OR2C3
query_1	TRUE	1.04235e-09	3222	146	60	0.410959	0.018622	GO:0042221	GO:BP	response to chemical	18832	10394	GO:0050896	IEP,IEA,IEA,IBA,IDA,IBA,IBA,IBA,IBA,IBA,IBA,IBA,IBA,IBA,IEA,IBA IEA,IEA,IEA,IBA,IBA,IBA,IBA,IBA,IBA,IBA,IBA,IBA,IEA,IEA,IEA,IEA,IBA,IBA,IBA,IBA,IBA,IBA,IEA,IEA,IBA,IEA,IBA,IBA,IBA,IBA,IBA,IBA,IBA,IBA,IBA,IBA,IDA IEA,IEA,IEA,IEA,IMP,IDA IMP,IEA,ISS IEA,IMP	ENSBTAG00000048069	FALSE	OR2C3B
query_1	TRUE	1.04235e-09	3222	146	60	0.410959	0.018622	GO:0042221	GO:BP	response to chemical	18832	10394	GO:0050896	IEP,IEA,IEA,IBA,IDA,IBA,IBA,IBA,IBA,IBA,IBA,IBA,IBA,IBA,IEA,IBA IEA,IEA,IEA,IBA,IBA,IBA,IBA,IBA,IBA,IBA,IBA,IBA,IEA,IEA,IEA,IEA,IBA,IBA,IBA,IBA,IBA,IBA,IEA,IEA,IBA,IEA,IBA,IBA,IBA,IBA,IBA,IBA,IBA,IBA,IBA,IBA,IDA IEA,IEA,IEA,IEA,IMP,IDA IMP,IEA,ISS IEA,IMP	ENSBTAG00000039484	FALSE	OR2G27
query_1	TRUE	1.04235e-09	3222	146	60	0.410959	0.018622	GO:0042221	GO:BP	response to chemical	18832	10394	GO:0050896	IEP,IEA,IEA,IBA,IDA,IBA,IBA,IBA,IBA,IBA,IBA,IBA,IBA,IBA,IEA,IBA IEA,IEA,IEA,IBA,IBA,IBA,IBA,IBA,IBA,IBA,IBA,IBA,IEA,IEA,IEA,IEA,IBA,IBA,IBA,IBA,IBA,IBA,IEA,IEA,IBA,IEA,IBA,IBA,IBA,IBA,IBA,IBA,IBA,IBA,IBA,IBA,IDA IEA,IEA,IEA,IEA,IMP,IDA IMP,IEA,ISS IEA,IMP	ENSBTAG00000039930	FALSE	OR2G28
query_1	TRUE	1.04235e-09	3222	146	60	0.410959	0.018622	GO:0042221	GO:BP	response to chemical	18832	10394	GO:0050896	IEP,IEA,IEA,IBA,IDA,IBA,IBA,IBA,IBA,IBA,IBA,IBA,IBA,IBA,IEA,IBA IEA,IEA,IEA,IBA,IBA,IBA,IBA,IBA,IBA,IBA,IBA,IBA,IEA,IEA,IEA,IEA,IBA,IBA,IBA,IBA,IBA,IBA,IEA,IEA,IBA,IEA,IBA,IBA,IBA,IBA,IBA,IBA,IBA,IBA,IBA,IBA,IDA IEA,IEA,IEA,IEA,IMP,IDA IMP,IEA,ISS IEA,IMP	ENSBTAG00000027911	FALSE	OR2G3
query_1	TRUE	1.04235e-09	3222	146	60	0.410959	0.018622	GO:0042221	GO:BP	response to chemical	18832	10394	GO:0050896	IEP,IEA,IEA,IBA,IDA,IBA,IBA,IBA,IBA,IBA,IBA,IBA,IBA,IBA,IEA,IBA IEA,IEA,IEA,IBA,IBA,IBA,IBA,IBA,IBA,IBA,IBA,IBA,IEA,IEA,IEA,IEA,IBA,IBA,IBA,IBA,IBA,IBA,IEA,IEA,IBA,IEA,IBA,IBA,IBA,IBA,IBA,IBA,IBA,IBA,IBA,IBA,IDA IEA,IEA,IEA,IEA,IMP,IDA IMP,IEA,ISS IEA,IMP	ENSBTAG00000014609	FALSE	PPP1R12A
query_1	TRUE	1.04235e-09	3222	146	60	0.410959	0.018622	GO:0042221	GO:BP	response to chemical	18832	10394	GO:0050896	IEP,IEA,IEA,IBA,IDA,IBA,IBA,IBA,IBA,IBA,IBA,IBA,IBA,IBA,IEA,IBA IEA,IEA,IEA,IBA,IBA,IBA,IBA,IBA,IBA,IBA,IBA,IBA,IEA,IEA,IEA,IEA,IBA,IBA,IBA,IBA,IBA,IBA,IEA,IEA,IBA,IEA,IBA,IBA,IBA,IBA,IBA,IBA,IBA,IBA,IBA,IBA,IDA IEA,IEA,IEA,IEA,IMP,IDA IMP,IEA,ISS IEA,IMP	ENSBTAG00000056510	FALSE	FIBIN
query_1	TRUE	1.04235e-09	3222	146	60	0.410959	0.018622	GO:0042221	GO:BP	response to chemical	18832	10394	GO:0050896	IEP,IEA,IEA,IBA,IDA,IBA,IBA,IBA,IBA,IBA,IBA,IBA,IBA,IBA,IEA,IBA IEA,IEA,IEA,IBA,IBA,IBA,IBA,IBA,IBA,IBA,IBA,IBA,IEA,IEA,IEA,IEA,IBA,IBA,IBA,IBA,IBA,IBA,IEA,IEA,IBA,IEA,IBA,IBA,IBA,IBA,IBA,IBA,IBA,IBA,IBA,IBA,IDA IEA,IEA,IEA,IEA,IMP,IDA IMP,IEA,ISS IEA,IMP	ENSBTAG00000018224	FALSE	GLP1R
query_1	TRUE	1.04235e-09	3222	146	60	0.410959	0.018622	GO:0042221	GO:BP	response to chemical	18832	10394	GO:0050896	IEP,IEA,IEA,IBA,IDA,IBA,IBA,IBA,IBA,IBA,IBA,IBA,IBA,IBA,IEA,IBA IEA,IEA,IEA,IBA,IBA,IBA,IBA,IBA,IBA,IBA,IBA,IBA,IEA,IEA,IEA,IEA,IBA,IBA,IBA,IBA,IBA,IBA,IEA,IEA,IBA,IEA,IBA,IBA,IBA,IBA,IBA,IBA,IBA,IBA,IBA,IBA,IDA IEA,IEA,IEA,IEA,IMP,IDA IMP,IEA,ISS IEA,IMP	ENSBTAG00000020184	FALSE	AQP8
query_1	TRUE	1.04235e-09	3222	146	60	0.410959	0.018622	GO:0042221	GO:BP	response to chemical	18832	10394	GO:0050896	IEP,IEA,IEA,IBA,IDA,IBA,IBA,IBA,IBA,IBA,IBA,IBA,IBA,IBA,IEA,IBA IEA,IEA,IEA,IBA,IBA,IBA,IBA,IBA,IBA,IBA,IBA,IBA,IEA,IEA,IEA,IEA,IBA,IBA,IBA,IBA,IBA,IBA,IEA,IEA,IBA,IEA,IBA,IBA,IBA,IBA,IBA,IBA,IBA,IBA,IBA,IBA,IDA IEA,IEA,IEA,IEA,IMP,IDA IMP,IEA,ISS IEA,IMP	ENSBTAG00000005400	FALSE	ATG5
query_1	TRUE	1.04235e-09	3222	146	60	0.410959	0.018622	GO:0042221	GO:BP	response to chemical	18832	10394	GO:0050896	IEP,IEA,IEA,IBA,IDA,IBA,IBA,IBA,IBA,IBA,IBA,IBA,IBA,IBA,IEA,IBA IEA,IEA,IEA,IBA,IBA,IBA,IBA,IBA,IBA,IBA,IBA,IBA,IEA,IEA,IEA,IEA,IBA,IBA,IBA,IBA,IBA,IBA,IEA,IEA,IBA,IEA,IBA,IBA,IBA,IBA,IBA,IBA,IBA,IBA,IBA,IBA,IDA IEA,IEA,IEA,IEA,IMP,IDA IMP,IEA,ISS IEA,IMP	ENSBTAG00000015837	FALSE	P2RY12
query_1	TRUE	1.04235e-09	3222	146	60	0.410959	0.018622	GO:0042221	GO:BP	response to chemical	18832	10394	GO:0050896	IEP,IEA,IEA,IBA,IDA,IBA,IBA,IBA,IBA,IBA,IBA,IBA,IBA,IBA,IEA,IBA IEA,IEA,IEA,IBA,IBA,IBA,IBA,IBA,IBA,IBA,IBA,IBA,IEA,IEA,IEA,IEA,IBA,IBA,IBA,IBA,IBA,IBA,IEA,IEA,IBA,IEA,IBA,IBA,IBA,IBA,IBA,IBA,IBA,IBA,IBA,IBA,IDA IEA,IEA,IEA,IEA,IMP,IDA IMP,IEA,ISS IEA,IMP	ENSBTAG00000056123	FALSE	P2RY13
query_1	TRUE	1.04235e-09	3222	146	60	0.410959	0.018622	GO:0042221	GO:BP	response to chemical	18832	10394	GO:0050896	IEP,IEA,IEA,IBA,IDA,IBA,IBA,IBA,IBA,IBA,IBA,IBA,IBA,IBA,IEA,IBA IEA,IEA,IEA,IBA,IBA,IBA,IBA,IBA,IBA,IBA,IBA,IBA,IEA,IEA,IEA,IEA,IBA,IBA,IBA,IBA,IBA,IBA,IEA,IEA,IBA,IEA,IBA,IBA,IBA,IBA,IBA,IBA,IBA,IBA,IBA,IBA,IDA IEA,IEA,IEA,IEA,IMP,IDA IMP,IEA,ISS IEA,IMP	ENSBTAG00000031435	FALSE	SELENOT
query_1	TRUE	1.04235e-09	3222	146	60	0.410959	0.018622	GO:0042221	GO:BP	response to chemical	18832	10394	GO:0050896	IEP,IEA,IEA,IBA,IDA,IBA,IBA,IBA,IBA,IBA,IBA,IBA,IBA,IBA,IEA,IBA IEA,IEA,IEA,IBA,IBA,IBA,IBA,IBA,IBA,IBA,IBA,IBA,IEA,IEA,IEA,IEA,IBA,IBA,IBA,IBA,IBA,IBA,IEA,IEA,IBA,IEA,IBA,IBA,IBA,IBA,IBA,IBA,IBA,IBA,IBA,IBA,IDA IEA,IEA,IEA,IEA,IMP,IDA IMP,IEA,ISS IEA,IMP	ENSBTAG00000009104	FALSE	SERP1
query_1	TRUE	8.40168e-08	5814	146	81	0.554795	0.0139319	GO:0007154	GO:BP	cell communication	18832	2749	GO:0009987	IEA,IBA IEA,IEA,IMP,IEA,IEA,IEA,IEA,IEA,IEA,IEA,IEA,IEA,IEA,IBA IEA,IBA IEA,IEA,IBA,IBA,IBA,IEA,IEA,IBA,IEA,IBA IEA,IBA,IEA,IEA,IEA,IEA,IEA,IEA,IEA,IEA,IEA,IEA,IEA,IEA,IEA,IEA,IEA,IEA,IEA,IEA,IEA,IEA,IEA,IEA,IEA,IEA,IEA,IEA,IEA,IEA,IEA,IEA,IEA,IEA,IEA,IEA,IBA IEA,IEA,IEA,ISS IEA,IGI IBA IEA,IBA,IBA IEA,IEA,IEA,IBA IEA,IEA,IMP IBA,IDA IMP IBA IEA,IEA,IBA IEA,IEA,IEA,IEA,ISS IEA,IDA,IMP	ENSBTAG00000015805	FALSE	SIPA1L1
query_1	TRUE	8.40168e-08	5814	146	81	0.554795	0.0139319	GO:0007154	GO:BP	cell communication	18832	2749	GO:0009987	IEA,IBA IEA,IEA,IMP,IEA,IEA,IEA,IEA,IEA,IEA,IEA,IEA,IEA,IEA,IBA IEA,IBA IEA,IEA,IBA,IBA,IBA,IEA,IEA,IBA,IEA,IBA IEA,IBA,IEA,IEA,IEA,IEA,IEA,IEA,IEA,IEA,IEA,IEA,IEA,IEA,IEA,IEA,IEA,IEA,IEA,IEA,IEA,IEA,IEA,IEA,IEA,IEA,IEA,IEA,IEA,IEA,IEA,IEA,IEA,IEA,IEA,IEA,IBA IEA,IEA,IEA,ISS IEA,IGI IBA IEA,IBA,IBA IEA,IEA,IEA,IBA IEA,IEA,IMP IBA,IDA IMP IBA IEA,IEA,IBA IEA,IEA,IEA,IEA,ISS IEA,IDA,IMP	ENSBTAG00000000256	FALSE	TLE1
query_1	TRUE	8.40168e-08	5814	146	81	0.554795	0.0139319	GO:0007154	GO:BP	cell communication	18832	2749	GO:0009987	IEA,IBA IEA,IEA,IMP,IEA,IEA,IEA,IEA,IEA,IEA,IEA,IEA,IEA,IEA,IBA IEA,IBA IEA,IEA,IBA,IBA,IBA,IEA,IEA,IBA,IEA,IBA IEA,IBA,IEA,IEA,IEA,IEA,IEA,IEA,IEA,IEA,IEA,IEA,IEA,IEA,IEA,IEA,IEA,IEA,IEA,IEA,IEA,IEA,IEA,IEA,IEA,IEA,IEA,IEA,IEA,IEA,IEA,IEA,IEA,IEA,IEA,IEA,IBA IEA,IEA,IEA,ISS IEA,IGI IBA IEA,IBA,IBA IEA,IEA,IEA,IBA IEA,IEA,IMP IBA,IDA IMP IBA IEA,IEA,IBA IEA,IEA,IEA,IEA,ISS IEA,IDA,IMP	ENSBTAG00000050829	FALSE
query_1	TRUE	8.40168e-08	5814	146	81	0.554795	0.0139319	GO:0007154	GO:BP	cell communication	18832	2749	GO:0009987	IEA,IBA IEA,IEA,IMP,IEA,IEA,IEA,IEA,IEA,IEA,IEA,IEA,IEA,IEA,IBA IEA,IBA IEA,IEA,IBA,IBA,IBA,IEA,IEA,IBA,IEA,IBA IEA,IBA,IEA,IEA,IEA,IEA,IEA,IEA,IEA,IEA,IEA,IEA,IEA,IEA,IEA,IEA,IEA,IEA,IEA,IEA,IEA,IEA,IEA,IEA,IEA,IEA,IEA,IEA,IEA,IEA,IEA,IEA,IEA,IEA,IEA,IEA,IBA IEA,IEA,IEA,ISS IEA,IGI IBA IEA,IBA,IBA IEA,IEA,IEA,IBA IEA,IEA,IMP IBA,IDA IMP IBA IEA,IEA,IBA IEA,IEA,IEA,IEA,ISS IEA,IDA,IMP	ENSBTAG00000020661	FALSE	ABCA1
query_1	TRUE	8.40168e-08	5814	146	81	0.554795	0.0139319	GO:0007154	GO:BP	cell communication	18832	2749	GO:0009987	IEA,IBA IEA,IEA,IMP,IEA,IEA,IEA,IEA,IEA,IEA,IEA,IEA,IEA,IEA,IBA IEA,IBA IEA,IEA,IBA,IBA,IBA,IEA,IEA,IBA,IEA,IBA IEA,IBA,IEA,IEA,IEA,IEA,IEA,IEA,IEA,IEA,IEA,IEA,IEA,IEA,IEA,IEA,IEA,IEA,IEA,IEA,IEA,IEA,IEA,IEA,IEA,IEA,IEA,IEA,IEA,IEA,IEA,IEA,IEA,IEA,IEA,IEA,IBA IEA,IEA,IEA,ISS IEA,IGI IBA IEA,IBA,IBA IEA,IEA,IEA,IBA IEA,IEA,IMP IBA,IDA IMP IBA IEA,IEA,IBA IEA,IEA,IEA,IEA,ISS IEA,IDA,IMP	ENSBTAG00000013445	FALSE	OR13F1
query_1	TRUE	8.40168e-08	5814	146	81	0.554795	0.0139319	GO:0007154	GO:BP	cell communication	18832	2749	GO:0009987	IEA,IBA IEA,IEA,IMP,IEA,IEA,IEA,IEA,IEA,IEA,IEA,IEA,IEA,IEA,IBA IEA,IBA IEA,IEA,IBA,IBA,IBA,IEA,IEA,IBA,IEA,IBA IEA,IBA,IEA,IEA,IEA,IEA,IEA,IEA,IEA,IEA,IEA,IEA,IEA,IEA,IEA,IEA,IEA,IEA,IEA,IEA,IEA,IEA,IEA,IEA,IEA,IEA,IEA,IEA,IEA,IEA,IEA,IEA,IEA,IEA,IEA,IEA,IBA IEA,IEA,IEA,ISS IEA,IGI IBA IEA,IBA,IBA IEA,IEA,IEA,IBA IEA,IEA,IMP IBA,IDA IMP IBA IEA,IEA,IBA IEA,IEA,IEA,IEA,ISS IEA,IDA,IMP	ENSBTAG00000057009	FALSE	OR13C2E
query_1	TRUE	8.40168e-08	5814	146	81	0.554795	0.0139319	GO:0007154	GO:BP	cell communication	18832	2749	GO:0009987	IEA,IBA IEA,IEA,IMP,IEA,IEA,IEA,IEA,IEA,IEA,IEA,IEA,IEA,IEA,IBA IEA,IBA IEA,IEA,IBA,IBA,IBA,IEA,IEA,IBA,IEA,IBA IEA,IBA,IEA,IEA,IEA,IEA,IEA,IEA,IEA,IEA,IEA,IEA,IEA,IEA,IEA,IEA,IEA,IEA,IEA,IEA,IEA,IEA,IEA,IEA,IEA,IEA,IEA,IEA,IEA,IEA,IEA,IEA,IEA,IEA,IEA,IEA,IBA IEA,IEA,IEA,ISS IEA,IGI IBA IEA,IBA,IBA IEA,IEA,IEA,IBA IEA,IEA,IMP IBA,IDA IMP IBA IEA,IEA,IBA IEA,IEA,IEA,IEA,ISS IEA,IDA,IMP	ENSBTAG00000061978	FALSE	OR13C2D
query_1	TRUE	8.40168e-08	5814	146	81	0.554795	0.0139319	GO:0007154	GO:BP	cell communication	18832	2749	GO:0009987	IEA,IBA IEA,IEA,IMP,IEA,IEA,IEA,IEA,IEA,IEA,IEA,IEA,IEA,IEA,IBA IEA,IBA IEA,IEA,IBA,IBA,IBA,IEA,IEA,IBA,IEA,IBA IEA,IBA,IEA,IEA,IEA,IEA,IEA,IEA,IEA,IEA,IEA,IEA,IEA,IEA,IEA,IEA,IEA,IEA,IEA,IEA,IEA,IEA,IEA,IEA,IEA,IEA,IEA,IEA,IEA,IEA,IEA,IEA,IEA,IEA,IEA,IEA,IBA IEA,IEA,IEA,ISS IEA,IGI IBA IEA,IBA,IBA IEA,IEA,IEA,IBA IEA,IEA,IMP IBA,IDA IMP IBA IEA,IEA,IBA IEA,IEA,IEA,IEA,ISS IEA,IDA,IMP	ENSBTAG00000016173	FALSE	OR13F1B
query_1	TRUE	8.40168e-08	5814	146	81	0.554795	0.0139319	GO:0007154	GO:BP	cell communication	18832	2749	GO:0009987	IEA,IBA IEA,IEA,IMP,IEA,IEA,IEA,IEA,IEA,IEA,IEA,IEA,IEA,IEA,IBA IEA,IBA IEA,IEA,IBA,IBA,IBA,IEA,IEA,IBA,IEA,IBA IEA,IBA,IEA,IEA,IEA,IEA,IEA,IEA,IEA,IEA,IEA,IEA,IEA,IEA,IEA,IEA,IEA,IEA,IEA,IEA,IEA,IEA,IEA,IEA,IEA,IEA,IEA,IEA,IEA,IEA,IEA,IEA,IEA,IEA,IEA,IEA,IBA IEA,IEA,IEA,ISS IEA,IGI IBA IEA,IBA,IBA IEA,IEA,IEA,IBA IEA,IEA,IMP IBA,IDA IMP IBA IEA,IEA,IBA IEA,IEA,IEA,IEA,ISS IEA,IDA,IMP	ENSBTAG00000061383	FALSE	OR13C2
query_1	TRUE	8.40168e-08	5814	146	81	0.554795	0.0139319	GO:0007154	GO:BP	cell communication	18832	2749	GO:0009987	IEA,IBA IEA,IEA,IMP,IEA,IEA,IEA,IEA,IEA,IEA,IEA,IEA,IEA,IEA,IBA IEA,IBA IEA,IEA,IBA,IBA,IBA,IEA,IEA,IBA,IEA,IBA IEA,IBA,IEA,IEA,IEA,IEA,IEA,IEA,IEA,IEA,IEA,IEA,IEA,IEA,IEA,IEA,IEA,IEA,IEA,IEA,IEA,IEA,IEA,IEA,IEA,IEA,IEA,IEA,IEA,IEA,IEA,IEA,IEA,IEA,IEA,IEA,IBA IEA,IEA,IEA,ISS IEA,IGI IBA IEA,IBA,IBA IEA,IEA,IEA,IBA IEA,IEA,IMP IBA,IDA IMP IBA IEA,IEA,IBA IEA,IEA,IEA,IEA,ISS IEA,IDA,IMP	ENSBTAG00000000145	FALSE	OR13D2
query_1	TRUE	8.40168e-08	5814	146	81	0.554795	0.0139319	GO:0007154	GO:BP	cell communication	18832	2749	GO:0009987	IEA,IBA IEA,IEA,IMP,IEA,IEA,IEA,IEA,IEA,IEA,IEA,IEA,IEA,IEA,IBA IEA,IBA IEA,IEA,IBA,IBA,IBA,IEA,IEA,IBA,IEA,IBA IEA,IBA,IEA,IEA,IEA,IEA,IEA,IEA,IEA,IEA,IEA,IEA,IEA,IEA,IEA,IEA,IEA,IEA,IEA,IEA,IEA,IEA,IEA,IEA,IEA,IEA,IEA,IEA,IEA,IEA,IEA,IEA,IEA,IEA,IEA,IEA,IBA IEA,IEA,IEA,ISS IEA,IGI IBA IEA,IBA,IBA IEA,IEA,IEA,IBA IEA,IEA,IMP IBA,IDA IMP IBA IEA,IEA,IBA IEA,IEA,IEA,IEA,ISS IEA,IDA,IMP	ENSBTAG00000055844	FALSE	OR13C2C
query_1	TRUE	8.40168e-08	5814	146	81	0.554795	0.0139319	GO:0007154	GO:BP	cell communication	18832	2749	GO:0009987	IEA,IBA IEA,IEA,IMP,IEA,IEA,IEA,IEA,IEA,IEA,IEA,IEA,IEA,IEA,IBA IEA,IBA IEA,IEA,IBA,IBA,IBA,IEA,IEA,IBA,IEA,IBA IEA,IBA,IEA,IEA,IEA,IEA,IEA,IEA,IEA,IEA,IEA,IEA,IEA,IEA,IEA,IEA,IEA,IEA,IEA,IEA,IEA,IEA,IEA,IEA,IEA,IEA,IEA,IEA,IEA,IEA,IEA,IEA,IEA,IEA,IEA,IEA,IBA IEA,IEA,IEA,ISS IEA,IGI IBA IEA,IBA,IBA IEA,IEA,IEA,IBA IEA,IEA,IMP IBA,IDA IMP IBA IEA,IEA,IBA IEA,IEA,IEA,IEA,ISS IEA,IDA,IMP	ENSBTAG00000049256	FALSE	OR13D2C
query_1	TRUE	8.40168e-08	5814	146	81	0.554795	0.0139319	GO:0007154	GO:BP	cell communication	18832	2749	GO:0009987	IEA,IBA IEA,IEA,IMP,IEA,IEA,IEA,IEA,IEA,IEA,IEA,IEA,IEA,IEA,IBA IEA,IBA IEA,IEA,IBA,IBA,IBA,IEA,IEA,IBA,IEA,IBA IEA,IBA,IEA,IEA,IEA,IEA,IEA,IEA,IEA,IEA,IEA,IEA,IEA,IEA,IEA,IEA,IEA,IEA,IEA,IEA,IEA,IEA,IEA,IEA,IEA,IEA,IEA,IEA,IEA,IEA,IEA,IEA,IEA,IEA,IEA,IEA,IBA IEA,IEA,IEA,ISS IEA,IGI IBA IEA,IBA,IBA IEA,IEA,IEA,IBA IEA,IEA,IMP IBA,IDA IMP IBA IEA,IEA,IBA IEA,IEA,IEA,IEA,ISS IEA,IDA,IMP	ENSBTAG00000063885	FALSE	OR13C8
query_1	TRUE	8.40168e-08	5814	146	81	0.554795	0.0139319	GO:0007154	GO:BP	cell communication	18832	2749	GO:0009987	IEA,IBA IEA,IEA,IMP,IEA,IEA,IEA,IEA,IEA,IEA,IEA,IEA,IEA,IEA,IBA IEA,IBA IEA,IEA,IBA,IBA,IBA,IEA,IEA,IBA,IEA,IBA IEA,IBA,IEA,IEA,IEA,IEA,IEA,IEA,IEA,IEA,IEA,IEA,IEA,IEA,IEA,IEA,IEA,IEA,IEA,IEA,IEA,IEA,IEA,IEA,IEA,IEA,IEA,IEA,IEA,IEA,IEA,IEA,IEA,IEA,IEA,IEA,IBA IEA,IEA,IEA,ISS IEA,IGI IBA IEA,IBA,IBA IEA,IEA,IEA,IBA IEA,IEA,IMP IBA,IDA IMP IBA IEA,IEA,IBA IEA,IEA,IEA,IEA,ISS IEA,IDA,IMP	ENSBTAG00000045812	FALSE	GSX2
query_1	TRUE	8.40168e-08	5814	146	81	0.554795	0.0139319	GO:0007154	GO:BP	cell communication	18832	2749	GO:0009987	IEA,IBA IEA,IEA,IMP,IEA,IEA,IEA,IEA,IEA,IEA,IEA,IEA,IEA,IEA,IBA IEA,IBA IEA,IEA,IBA,IBA,IBA,IEA,IEA,IBA,IEA,IBA IEA,IBA,IEA,IEA,IEA,IEA,IEA,IEA,IEA,IEA,IEA,IEA,IEA,IEA,IEA,IEA,IEA,IEA,IEA,IEA,IEA,IEA,IEA,IEA,IEA,IEA,IEA,IEA,IEA,IEA,IEA,IEA,IEA,IEA,IEA,IEA,IBA IEA,IEA,IEA,ISS IEA,IGI IBA IEA,IBA,IBA IEA,IEA,IEA,IBA IEA,IEA,IMP IBA,IDA IMP IBA IEA,IEA,IBA IEA,IEA,IEA,IEA,ISS IEA,IDA,IMP	ENSBTAG00000007173	FALSE	PDGFRA
query_1	TRUE	8.40168e-08	5814	146	81	0.554795	0.0139319	GO:0007154	GO:BP	cell communication	18832	2749	GO:0009987	IEA,IBA IEA,IEA,IMP,IEA,IEA,IEA,IEA,IEA,IEA,IEA,IEA,IEA,IEA,IBA IEA,IBA IEA,IEA,IBA,IBA,IBA,IEA,IEA,IBA,IEA,IBA IEA,IBA,IEA,IEA,IEA,IEA,IEA,IEA,IEA,IEA,IEA,IEA,IEA,IEA,IEA,IEA,IEA,IEA,IEA,IEA,IEA,IEA,IEA,IEA,IEA,IEA,IEA,IEA,IEA,IEA,IEA,IEA,IEA,IEA,IEA,IEA,IBA IEA,IEA,IEA,ISS IEA,IGI IBA IEA,IBA,IBA IEA,IEA,IEA,IBA IEA,IEA,IMP IBA,IDA IMP IBA IEA,IEA,IBA IEA,IEA,IEA,IEA,ISS IEA,IDA,IMP	ENSBTAG00000002699	FALSE	KIT
query_1	TRUE	8.40168e-08	5814	146	81	0.554795	0.0139319	GO:0007154	GO:BP	cell communication	18832	2749	GO:0009987	IEA,IBA IEA,IEA,IMP,IEA,IEA,IEA,IEA,IEA,IEA,IEA,IEA,IEA,IEA,IBA IEA,IBA IEA,IEA,IBA,IBA,IBA,IEA,IEA,IBA,IEA,IBA IEA,IBA,IEA,IEA,IEA,IEA,IEA,IEA,IEA,IEA,IEA,IEA,IEA,IEA,IEA,IEA,IEA,IEA,IEA,IEA,IEA,IEA,IEA,IEA,IEA,IEA,IEA,IEA,IEA,IEA,IEA,IEA,IEA,IEA,IEA,IEA,IBA IEA,IEA,IEA,ISS IEA,IGI IBA IEA,IBA,IBA IEA,IEA,IEA,IBA IEA,IEA,IMP IBA,IDA IMP IBA IEA,IEA,IBA IEA,IEA,IEA,IEA,ISS IEA,IDA,IMP	ENSBTAG00000007109	FALSE	ASB2
query_1	TRUE	8.40168e-08	5814	146	81	0.554795	0.0139319	GO:0007154	GO:BP	cell communication	18832	2749	GO:0009987	IEA,IBA IEA,IEA,IMP,IEA,IEA,IEA,IEA,IEA,IEA,IEA,IEA,IEA,IEA,IBA IEA,IBA IEA,IEA,IBA,IBA,IBA,IEA,IEA,IBA,IEA,IBA IEA,IBA,IEA,IEA,IEA,IEA,IEA,IEA,IEA,IEA,IEA,IEA,IEA,IEA,IEA,IEA,IEA,IEA,IEA,IEA,IEA,IEA,IEA,IEA,IEA,IEA,IEA,IEA,IEA,IEA,IEA,IEA,IEA,IEA,IEA,IEA,IBA IEA,IEA,IEA,ISS IEA,IGI IBA IEA,IBA,IBA IEA,IEA,IEA,IBA IEA,IEA,IMP IBA,IDA IMP IBA IEA,IEA,IBA IEA,IEA,IEA,IEA,ISS IEA,IDA,IMP	ENSBTAG00000004272	FALSE	ISG12(B)
query_1	TRUE	8.40168e-08	5814	146	81	0.554795	0.0139319	GO:0007154	GO:BP	cell communication	18832	2749	GO:0009987	IEA,IBA IEA,IEA,IMP,IEA,IEA,IEA,IEA,IEA,IEA,IEA,IEA,IEA,IEA,IBA IEA,IBA IEA,IEA,IBA,IBA,IBA,IEA,IEA,IBA,IEA,IBA IEA,IBA,IEA,IEA,IEA,IEA,IEA,IEA,IEA,IEA,IEA,IEA,IEA,IEA,IEA,IEA,IEA,IEA,IEA,IEA,IEA,IEA,IEA,IEA,IEA,IEA,IEA,IEA,IEA,IEA,IEA,IEA,IEA,IEA,IEA,IEA,IBA IEA,IEA,IEA,ISS IEA,IGI IBA IEA,IBA,IBA IEA,IEA,IEA,IBA IEA,IEA,IMP IBA,IDA IMP IBA IEA,IEA,IBA IEA,IEA,IEA,IEA,ISS IEA,IDA,IMP	ENSBTAG00000003152	FALSE	IFI27
query_1	TRUE	8.40168e-08	5814	146	81	0.554795	0.0139319	GO:0007154	GO:BP	cell communication	18832	2749	GO:0009987	IEA,IBA IEA,IEA,IMP,IEA,IEA,IEA,IEA,IEA,IEA,IEA,IEA,IEA,IEA,IBA IEA,IBA IEA,IEA,IBA,IBA,IBA,IEA,IEA,IBA,IEA,IBA IEA,IBA,IEA,IEA,IEA,IEA,IEA,IEA,IEA,IEA,IEA,IEA,IEA,IEA,IEA,IEA,IEA,IEA,IEA,IEA,IEA,IEA,IEA,IEA,IEA,IEA,IEA,IEA,IEA,IEA,IEA,IEA,IEA,IEA,IEA,IEA,IBA IEA,IEA,IEA,ISS IEA,IGI IBA IEA,IBA,IBA IEA,IEA,IEA,IBA IEA,IEA,IMP IBA,IDA IMP IBA IEA,IEA,IBA IEA,IEA,IEA,IEA,ISS IEA,IDA,IMP	ENSBTAG00000031834	FALSE
query_1	TRUE	8.40168e-08	5814	146	81	0.554795	0.0139319	GO:0007154	GO:BP	cell communication	18832	2749	GO:0009987	IEA,IBA IEA,IEA,IMP,IEA,IEA,IEA,IEA,IEA,IEA,IEA,IEA,IEA,IEA,IBA IEA,IBA IEA,IEA,IBA,IBA,IBA,IEA,IEA,IBA,IEA,IBA IEA,IBA,IEA,IEA,IEA,IEA,IEA,IEA,IEA,IEA,IEA,IEA,IEA,IEA,IEA,IEA,IEA,IEA,IEA,IEA,IEA,IEA,IEA,IEA,IEA,IEA,IEA,IEA,IEA,IEA,IEA,IEA,IEA,IEA,IEA,IEA,IBA IEA,IEA,IEA,ISS IEA,IGI IBA IEA,IBA,IBA IEA,IEA,IEA,IBA IEA,IEA,IMP IBA,IDA IMP IBA IEA,IEA,IBA IEA,IEA,IEA,IEA,ISS IEA,IDA,IMP	ENSBTAG00000044197	FALSE	EDARADD
query_1	TRUE	8.40168e-08	5814	146	81	0.554795	0.0139319	GO:0007154	GO:BP	cell communication	18832	2749	GO:0009987	IEA,IBA IEA,IEA,IMP,IEA,IEA,IEA,IEA,IEA,IEA,IEA,IEA,IEA,IEA,IBA IEA,IBA IEA,IEA,IBA,IBA,IBA,IEA,IEA,IBA,IEA,IBA IEA,IBA,IEA,IEA,IEA,IEA,IEA,IEA,IEA,IEA,IEA,IEA,IEA,IEA,IEA,IEA,IEA,IEA,IEA,IEA,IEA,IEA,IEA,IEA,IEA,IEA,IEA,IEA,IEA,IEA,IEA,IEA,IEA,IEA,IEA,IEA,IBA IEA,IEA,IEA,ISS IEA,IGI IBA IEA,IBA,IBA IEA,IEA,IEA,IBA IEA,IEA,IMP IBA,IDA IMP IBA IEA,IEA,IBA IEA,IEA,IEA,IEA,ISS IEA,IDA,IMP	ENSBTAG00000009696	FALSE	ACTN2
query_1	TRUE	8.40168e-08	5814	146	81	0.554795	0.0139319	GO:0007154	GO:BP	cell communication	18832	2749	GO:0009987	IEA,IBA IEA,IEA,IMP,IEA,IEA,IEA,IEA,IEA,IEA,IEA,IEA,IEA,IEA,IBA IEA,IBA IEA,IEA,IBA,IBA,IBA,IEA,IEA,IBA,IEA,IBA IEA,IBA,IEA,IEA,IEA,IEA,IEA,IEA,IEA,IEA,IEA,IEA,IEA,IEA,IEA,IEA,IEA,IEA,IEA,IEA,IEA,IEA,IEA,IEA,IEA,IEA,IEA,IEA,IEA,IEA,IEA,IEA,IEA,IEA,IEA,IEA,IBA IEA,IEA,IEA,ISS IEA,IGI IBA IEA,IBA,IBA IEA,IEA,IEA,IBA IEA,IEA,IMP IBA,IDA IMP IBA IEA,IEA,IBA IEA,IEA,IEA,IEA,ISS IEA,IDA,IMP	ENSBTAG00000007244	FALSE	NID1
query_1	TRUE	8.40168e-08	5814	146	81	0.554795	0.0139319	GO:0007154	GO:BP	cell communication	18832	2749	GO:0009987	IEA,IBA IEA,IEA,IMP,IEA,IEA,IEA,IEA,IEA,IEA,IEA,IEA,IEA,IEA,IBA IEA,IBA IEA,IEA,IBA,IBA,IBA,IEA,IEA,IBA,IEA,IBA IEA,IBA,IEA,IEA,IEA,IEA,IEA,IEA,IEA,IEA,IEA,IEA,IEA,IEA,IEA,IEA,IEA,IEA,IEA,IEA,IEA,IEA,IEA,IEA,IEA,IEA,IEA,IEA,IEA,IEA,IEA,IEA,IEA,IEA,IEA,IEA,IBA IEA,IEA,IEA,ISS IEA,IGI IBA IEA,IBA,IBA IEA,IEA,IEA,IBA IEA,IEA,IMP IBA,IDA IMP IBA IEA,IEA,IBA IEA,IEA,IEA,IEA,ISS IEA,IDA,IMP	ENSBTAG00000022886	FALSE	RYR2
query_1	TRUE	8.40168e-08	5814	146	81	0.554795	0.0139319	GO:0007154	GO:BP	cell communication	18832	2749	GO:0009987	IEA,IBA IEA,IEA,IMP,IEA,IEA,IEA,IEA,IEA,IEA,IEA,IEA,IEA,IEA,IBA IEA,IBA IEA,IEA,IBA,IBA,IBA,IEA,IEA,IBA,IEA,IBA IEA,IBA,IEA,IEA,IEA,IEA,IEA,IEA,IEA,IEA,IEA,IEA,IEA,IEA,IEA,IEA,IEA,IEA,IEA,IEA,IEA,IEA,IEA,IEA,IEA,IEA,IEA,IEA,IEA,IEA,IEA,IEA,IEA,IEA,IEA,IEA,IBA IEA,IEA,IEA,ISS IEA,IGI IBA IEA,IBA,IBA IEA,IEA,IEA,IBA IEA,IEA,IMP IBA,IDA IMP IBA IEA,IEA,IBA IEA,IEA,IEA,IEA,ISS IEA,IDA,IMP	ENSBTAG00000000830	FALSE	GPR137B
query_1	TRUE	8.40168e-08	5814	146	81	0.554795	0.0139319	GO:0007154	GO:BP	cell communication	18832	2749	GO:0009987	IEA,IBA IEA,IEA,IMP,IEA,IEA,IEA,IEA,IEA,IEA,IEA,IEA,IEA,IEA,IBA IEA,IBA IEA,IEA,IBA,IBA,IBA,IEA,IEA,IBA,IEA,IBA IEA,IBA,IEA,IEA,IEA,IEA,IEA,IEA,IEA,IEA,IEA,IEA,IEA,IEA,IEA,IEA,IEA,IEA,IEA,IEA,IEA,IEA,IEA,IEA,IEA,IEA,IEA,IEA,IEA,IEA,IEA,IEA,IEA,IEA,IEA,IEA,IBA IEA,IEA,IEA,ISS IEA,IGI IBA IEA,IBA,IBA IEA,IEA,IEA,IBA IEA,IEA,IMP IBA,IDA IMP IBA IEA,IEA,IBA IEA,IEA,IEA,IEA,ISS IEA,IDA,IMP	ENSBTAG00000007470	FALSE	TRIM58
query_1	TRUE	8.40168e-08	5814	146	81	0.554795	0.0139319	GO:0007154	GO:BP	cell communication	18832	2749	GO:0009987	IEA,IBA IEA,IEA,IMP,IEA,IEA,IEA,IEA,IEA,IEA,IEA,IEA,IEA,IEA,IBA IEA,IBA IEA,IEA,IBA,IBA,IBA,IEA,IEA,IBA,IEA,IBA IEA,IBA,IEA,IEA,IEA,IEA,IEA,IEA,IEA,IEA,IEA,IEA,IEA,IEA,IEA,IEA,IEA,IEA,IEA,IEA,IEA,IEA,IEA,IEA,IEA,IEA,IEA,IEA,IEA,IEA,IEA,IEA,IEA,IEA,IEA,IEA,IBA IEA,IEA,IEA,ISS IEA,IGI IBA IEA,IBA,IBA IEA,IEA,IEA,IBA IEA,IEA,IMP IBA,IDA IMP IBA IEA,IEA,IBA IEA,IEA,IEA,IEA,ISS IEA,IDA,IMP	ENSBTAG00000025293	FALSE	OR2W3
query_1	TRUE	8.40168e-08	5814	146	81	0.554795	0.0139319	GO:0007154	GO:BP	cell communication	18832	2749	GO:0009987	IEA,IBA IEA,IEA,IMP,IEA,IEA,IEA,IEA,IEA,IEA,IEA,IEA,IEA,IEA,IBA IEA,IBA IEA,IEA,IBA,IBA,IBA,IEA,IEA,IBA,IEA,IBA IEA,IBA,IEA,IEA,IEA,IEA,IEA,IEA,IEA,IEA,IEA,IEA,IEA,IEA,IEA,IEA,IEA,IEA,IEA,IEA,IEA,IEA,IEA,IEA,IEA,IEA,IEA,IEA,IEA,IEA,IEA,IEA,IEA,IEA,IEA,IEA,IBA IEA,IEA,IEA,ISS IEA,IGI IBA IEA,IBA,IBA IEA,IEA,IEA,IBA IEA,IEA,IMP IBA,IDA IMP IBA IEA,IEA,IBA IEA,IEA,IEA,IEA,ISS IEA,IDA,IMP	ENSBTAG00000062728	FALSE	GCSAML
query_1	TRUE	8.40168e-08	5814	146	81	0.554795	0.0139319	GO:0007154	GO:BP	cell communication	18832	2749	GO:0009987	IEA,IBA IEA,IEA,IMP,IEA,IEA,IEA,IEA,IEA,IEA,IEA,IEA,IEA,IEA,IBA IEA,IBA IEA,IEA,IBA,IBA,IBA,IEA,IEA,IBA,IEA,IBA IEA,IBA,IEA,IEA,IEA,IEA,IEA,IEA,IEA,IEA,IEA,IEA,IEA,IEA,IEA,IEA,IEA,IEA,IEA,IEA,IEA,IEA,IEA,IEA,IEA,IEA,IEA,IEA,IEA,IEA,IEA,IEA,IEA,IEA,IEA,IEA,IBA IEA,IEA,IEA,ISS IEA,IGI IBA IEA,IBA,IBA IEA,IEA,IEA,IBA IEA,IEA,IMP IBA,IDA IMP IBA IEA,IEA,IBA IEA,IEA,IEA,IEA,ISS IEA,IDA,IMP	ENSBTAG00000040033	FALSE	OR2AJ9
query_1	TRUE	8.40168e-08	5814	146	81	0.554795	0.0139319	GO:0007154	GO:BP	cell communication	18832	2749	GO:0009987	IEA,IBA IEA,IEA,IMP,IEA,IEA,IEA,IEA,IEA,IEA,IEA,IEA,IEA,IEA,IBA IEA,IBA IEA,IEA,IBA,IBA,IBA,IEA,IEA,IBA,IEA,IBA IEA,IBA,IEA,IEA,IEA,IEA,IEA,IEA,IEA,IEA,IEA,IEA,IEA,IEA,IEA,IEA,IEA,IEA,IEA,IEA,IEA,IEA,IEA,IEA,IEA,IEA,IEA,IEA,IEA,IEA,IEA,IEA,IEA,IEA,IEA,IEA,IBA IEA,IEA,IEA,ISS IEA,IGI IBA IEA,IBA,IBA IEA,IEA,IEA,IBA IEA,IEA,IMP IBA,IDA IMP IBA IEA,IEA,IBA IEA,IEA,IEA,IEA,ISS IEA,IDA,IMP	ENSBTAG00000051864	FALSE	OR2L2B
query_1	TRUE	8.40168e-08	5814	146	81	0.554795	0.0139319	GO:0007154	GO:BP	cell communication	18832	2749	GO:0009987	IEA,IBA IEA,IEA,IMP,IEA,IEA,IEA,IEA,IEA,IEA,IEA,IEA,IEA,IEA,IBA IEA,IBA IEA,IEA,IBA,IBA,IBA,IEA,IEA,IBA,IEA,IBA IEA,IBA,IEA,IEA,IEA,IEA,IEA,IEA,IEA,IEA,IEA,IEA,IEA,IEA,IEA,IEA,IEA,IEA,IEA,IEA,IEA,IEA,IEA,IEA,IEA,IEA,IEA,IEA,IEA,IEA,IEA,IEA,IEA,IEA,IEA,IEA,IBA IEA,IEA,IEA,ISS IEA,IGI IBA IEA,IBA,IBA IEA,IEA,IEA,IBA IEA,IEA,IMP IBA,IDA IMP IBA IEA,IEA,IBA IEA,IEA,IEA,IEA,ISS IEA,IDA,IMP	ENSBTAG00000067939	FALSE	OR2L2C
query_1	TRUE	8.40168e-08	5814	146	81	0.554795	0.0139319	GO:0007154	GO:BP	cell communication	18832	2749	GO:0009987	IEA,IBA IEA,IEA,IMP,IEA,IEA,IEA,IEA,IEA,IEA,IEA,IEA,IEA,IEA,IBA IEA,IBA IEA,IEA,IBA,IBA,IBA,IEA,IEA,IBA,IEA,IBA IEA,IBA,IEA,IEA,IEA,IEA,IEA,IEA,IEA,IEA,IEA,IEA,IEA,IEA,IEA,IEA,IEA,IEA,IEA,IEA,IEA,IEA,IEA,IEA,IEA,IEA,IEA,IEA,IEA,IEA,IEA,IEA,IEA,IEA,IEA,IEA,IBA IEA,IEA,IEA,ISS IEA,IGI IBA IEA,IBA,IBA IEA,IEA,IEA,IBA IEA,IEA,IMP IBA,IDA IMP IBA IEA,IEA,IBA IEA,IEA,IEA,IEA,ISS IEA,IDA,IMP	ENSBTAG00000061948	FALSE	OR2L3C
query_1	TRUE	8.40168e-08	5814	146	81	0.554795	0.0139319	GO:0007154	GO:BP	cell communication	18832	2749	GO:0009987	IEA,IBA IEA,IEA,IMP,IEA,IEA,IEA,IEA,IEA,IEA,IEA,IEA,IEA,IEA,IBA IEA,IBA IEA,IEA,IBA,IBA,IBA,IEA,IEA,IBA,IEA,IBA IEA,IBA,IEA,IEA,IEA,IEA,IEA,IEA,IEA,IEA,IEA,IEA,IEA,IEA,IEA,IEA,IEA,IEA,IEA,IEA,IEA,IEA,IEA,IEA,IEA,IEA,IEA,IEA,IEA,IEA,IEA,IEA,IEA,IEA,IEA,IEA,IBA IEA,IEA,IEA,ISS IEA,IGI IBA IEA,IBA,IBA IEA,IEA,IEA,IBA IEA,IEA,IMP IBA,IDA IMP IBA IEA,IEA,IBA IEA,IEA,IEA,IEA,ISS IEA,IDA,IMP	ENSBTAG00000013691	FALSE	OR2L13
query_1	TRUE	8.40168e-08	5814	146	81	0.554795	0.0139319	GO:0007154	GO:BP	cell communication	18832	2749	GO:0009987	IEA,IBA IEA,IEA,IMP,IEA,IEA,IEA,IEA,IEA,IEA,IEA,IEA,IEA,IEA,IBA IEA,IBA IEA,IEA,IBA,IBA,IBA,IEA,IEA,IBA,IEA,IBA IEA,IBA,IEA,IEA,IEA,IEA,IEA,IEA,IEA,IEA,IEA,IEA,IEA,IEA,IEA,IEA,IEA,IEA,IEA,IEA,IEA,IEA,IEA,IEA,IEA,IEA,IEA,IEA,IEA,IEA,IEA,IEA,IEA,IEA,IEA,IEA,IBA IEA,IEA,IEA,ISS IEA,IGI IBA IEA,IBA,IBA IEA,IEA,IEA,IBA IEA,IEA,IMP IBA,IDA IMP IBA IEA,IEA,IBA IEA,IEA,IEA,IEA,ISS IEA,IDA,IMP	ENSBTAG00000048025	FALSE	OR2T22
query_1	TRUE	8.40168e-08	5814	146	81	0.554795	0.0139319	GO:0007154	GO:BP	cell communication	18832	2749	GO:0009987	IEA,IBA IEA,IEA,IMP,IEA,IEA,IEA,IEA,IEA,IEA,IEA,IEA,IEA,IEA,IBA IEA,IBA IEA,IEA,IBA,IBA,IBA,IEA,IEA,IBA,IEA,IBA IEA,IBA,IEA,IEA,IEA,IEA,IEA,IEA,IEA,IEA,IEA,IEA,IEA,IEA,IEA,IEA,IEA,IEA,IEA,IEA,IEA,IEA,IEA,IEA,IEA,IEA,IEA,IEA,IEA,IEA,IEA,IEA,IEA,IEA,IEA,IEA,IBA IEA,IEA,IEA,ISS IEA,IGI IBA IEA,IBA,IBA IEA,IEA,IEA,IBA IEA,IEA,IMP IBA,IDA IMP IBA IEA,IEA,IBA IEA,IEA,IEA,IEA,ISS IEA,IDA,IMP	ENSBTAG00000009497	FALSE	OR2M16
query_1	TRUE	8.40168e-08	5814	146	81	0.554795	0.0139319	GO:0007154	GO:BP	cell communication	18832	2749	GO:0009987	IEA,IBA IEA,IEA,IMP,IEA,IEA,IEA,IEA,IEA,IEA,IEA,IEA,IEA,IEA,IBA IEA,IBA IEA,IEA,IBA,IBA,IBA,IEA,IEA,IBA,IEA,IBA IEA,IBA,IEA,IEA,IEA,IEA,IEA,IEA,IEA,IEA,IEA,IEA,IEA,IEA,IEA,IEA,IEA,IEA,IEA,IEA,IEA,IEA,IEA,IEA,IEA,IEA,IEA,IEA,IEA,IEA,IEA,IEA,IEA,IEA,IEA,IEA,IBA IEA,IEA,IEA,ISS IEA,IGI IBA IEA,IBA,IBA IEA,IEA,IEA,IBA IEA,IEA,IMP IBA,IDA IMP IBA IEA,IEA,IBA IEA,IEA,IEA,IEA,ISS IEA,IDA,IMP	ENSBTAG00000030722	FALSE	OR2M4
query_1	TRUE	8.40168e-08	5814	146	81	0.554795	0.0139319	GO:0007154	GO:BP	cell communication	18832	2749	GO:0009987	IEA,IBA IEA,IEA,IMP,IEA,IEA,IEA,IEA,IEA,IEA,IEA,IEA,IEA,IEA,IBA IEA,IBA IEA,IEA,IBA,IBA,IBA,IEA,IEA,IBA,IEA,IBA IEA,IBA,IEA,IEA,IEA,IEA,IEA,IEA,IEA,IEA,IEA,IEA,IEA,IEA,IEA,IEA,IEA,IEA,IEA,IEA,IEA,IEA,IEA,IEA,IEA,IEA,IEA,IEA,IEA,IEA,IEA,IEA,IEA,IEA,IEA,IEA,IBA IEA,IEA,IEA,ISS IEA,IGI IBA IEA,IBA,IBA IEA,IEA,IEA,IBA IEA,IEA,IMP IBA,IDA IMP IBA IEA,IEA,IBA IEA,IEA,IEA,IEA,ISS IEA,IDA,IMP	ENSBTAG00000039804	FALSE	OR9E2
query_1	TRUE	8.40168e-08	5814	146	81	0.554795	0.0139319	GO:0007154	GO:BP	cell communication	18832	2749	GO:0009987	IEA,IBA IEA,IEA,IMP,IEA,IEA,IEA,IEA,IEA,IEA,IEA,IEA,IEA,IEA,IBA IEA,IBA IEA,IEA,IBA,IBA,IBA,IEA,IEA,IBA,IEA,IBA IEA,IBA,IEA,IEA,IEA,IEA,IEA,IEA,IEA,IEA,IEA,IEA,IEA,IEA,IEA,IEA,IEA,IEA,IEA,IEA,IEA,IEA,IEA,IEA,IEA,IEA,IEA,IEA,IEA,IEA,IEA,IEA,IEA,IEA,IEA,IEA,IBA IEA,IEA,IEA,ISS IEA,IGI IBA IEA,IBA,IBA IEA,IEA,IEA,IBA IEA,IEA,IMP IBA,IDA IMP IBA IEA,IEA,IBA IEA,IEA,IEA,IEA,ISS IEA,IDA,IMP	ENSBTAG00000059861	FALSE	OR5AE4
query_1	TRUE	8.40168e-08	5814	146	81	0.554795	0.0139319	GO:0007154	GO:BP	cell communication	18832	2749	GO:0009987	IEA,IBA IEA,IEA,IMP,IEA,IEA,IEA,IEA,IEA,IEA,IEA,IEA,IEA,IEA,IBA IEA,IBA IEA,IEA,IBA,IBA,IBA,IEA,IEA,IBA,IEA,IBA IEA,IBA,IEA,IEA,IEA,IEA,IEA,IEA,IEA,IEA,IEA,IEA,IEA,IEA,IEA,IEA,IEA,IEA,IEA,IEA,IEA,IEA,IEA,IEA,IEA,IEA,IEA,IEA,IEA,IEA,IEA,IEA,IEA,IEA,IEA,IEA,IBA IEA,IEA,IEA,ISS IEA,IGI IBA IEA,IBA,IBA IEA,IEA,IEA,IBA IEA,IEA,IMP IBA,IDA IMP IBA IEA,IEA,IBA IEA,IEA,IEA,IEA,ISS IEA,IDA,IMP	ENSBTAG00000064622	FALSE	OR5AE3
query_1	TRUE	8.40168e-08	5814	146	81	0.554795	0.0139319	GO:0007154	GO:BP	cell communication	18832	2749	GO:0009987	IEA,IBA IEA,IEA,IMP,IEA,IEA,IEA,IEA,IEA,IEA,IEA,IEA,IEA,IEA,IBA IEA,IBA IEA,IEA,IBA,IBA,IBA,IEA,IEA,IBA,IEA,IBA IEA,IBA,IEA,IEA,IEA,IEA,IEA,IEA,IEA,IEA,IEA,IEA,IEA,IEA,IEA,IEA,IEA,IEA,IEA,IEA,IEA,IEA,IEA,IEA,IEA,IEA,IEA,IEA,IEA,IEA,IEA,IEA,IEA,IEA,IEA,IEA,IBA IEA,IEA,IEA,ISS IEA,IGI IBA IEA,IBA,IBA IEA,IEA,IEA,IBA IEA,IEA,IMP IBA,IDA IMP IBA IEA,IEA,IBA IEA,IEA,IEA,IEA,ISS IEA,IDA,IMP	ENSBTAG00000031412	FALSE	OR6F1
query_1	TRUE	8.40168e-08	5814	146	81	0.554795	0.0139319	GO:0007154	GO:BP	cell communication	18832	2749	GO:0009987	IEA,IBA IEA,IEA,IMP,IEA,IEA,IEA,IEA,IEA,IEA,IEA,IEA,IEA,IEA,IBA IEA,IBA IEA,IEA,IBA,IBA,IBA,IEA,IEA,IBA,IEA,IBA IEA,IBA,IEA,IEA,IEA,IEA,IEA,IEA,IEA,IEA,IEA,IEA,IEA,IEA,IEA,IEA,IEA,IEA,IEA,IEA,IEA,IEA,IEA,IEA,IEA,IEA,IEA,IEA,IEA,IEA,IEA,IEA,IEA,IEA,IEA,IEA,IBA IEA,IEA,IEA,ISS IEA,IGI IBA IEA,IBA,IBA IEA,IEA,IEA,IBA IEA,IEA,IMP IBA,IDA IMP IBA IEA,IEA,IBA IEA,IEA,IEA,IEA,ISS IEA,IDA,IMP	ENSBTAG00000007557	FALSE	OR2AK3
query_1	TRUE	8.40168e-08	5814	146	81	0.554795	0.0139319	GO:0007154	GO:BP	cell communication	18832	2749	GO:0009987	IEA,IBA IEA,IEA,IMP,IEA,IEA,IEA,IEA,IEA,IEA,IEA,IEA,IEA,IEA,IBA IEA,IBA IEA,IEA,IBA,IBA,IBA,IEA,IEA,IBA,IEA,IBA IEA,IBA,IEA,IEA,IEA,IEA,IEA,IEA,IEA,IEA,IEA,IEA,IEA,IEA,IEA,IEA,IEA,IEA,IEA,IEA,IEA,IEA,IEA,IEA,IEA,IEA,IEA,IEA,IEA,IEA,IEA,IEA,IEA,IEA,IEA,IEA,IBA IEA,IEA,IEA,ISS IEA,IGI IBA IEA,IBA,IBA IEA,IEA,IEA,IBA IEA,IEA,IMP IBA,IDA IMP IBA IEA,IEA,IBA IEA,IEA,IEA,IEA,ISS IEA,IDA,IMP	ENSBTAG00000053009	FALSE	OR2T62
query_1	TRUE	8.40168e-08	5814	146	81	0.554795	0.0139319	GO:0007154	GO:BP	cell communication	18832	2749	GO:0009987	IEA,IBA IEA,IEA,IMP,IEA,IEA,IEA,IEA,IEA,IEA,IEA,IEA,IEA,IEA,IBA IEA,IBA IEA,IEA,IBA,IBA,IBA,IEA,IEA,IBA,IEA,IBA IEA,IBA,IEA,IEA,IEA,IEA,IEA,IEA,IEA,IEA,IEA,IEA,IEA,IEA,IEA,IEA,IEA,IEA,IEA,IEA,IEA,IEA,IEA,IEA,IEA,IEA,IEA,IEA,IEA,IEA,IEA,IEA,IEA,IEA,IEA,IEA,IBA IEA,IEA,IEA,ISS IEA,IGI IBA IEA,IBA,IBA IEA,IEA,IEA,IBA IEA,IEA,IMP IBA,IDA IMP IBA IEA,IEA,IBA IEA,IEA,IEA,IEA,ISS IEA,IDA,IMP	ENSBTAG00000046417	FALSE	OR2T63
query_1	TRUE	8.40168e-08	5814	146	81	0.554795	0.0139319	GO:0007154	GO:BP	cell communication	18832	2749	GO:0009987	IEA,IBA IEA,IEA,IMP,IEA,IEA,IEA,IEA,IEA,IEA,IEA,IEA,IEA,IEA,IBA IEA,IBA IEA,IEA,IBA,IBA,IBA,IEA,IEA,IBA,IEA,IBA IEA,IBA,IEA,IEA,IEA,IEA,IEA,IEA,IEA,IEA,IEA,IEA,IEA,IEA,IEA,IEA,IEA,IEA,IEA,IEA,IEA,IEA,IEA,IEA,IEA,IEA,IEA,IEA,IEA,IEA,IEA,IEA,IEA,IEA,IEA,IEA,IBA IEA,IEA,IEA,ISS IEA,IGI IBA IEA,IBA,IBA IEA,IEA,IEA,IBA IEA,IEA,IMP IBA,IDA IMP IBA IEA,IEA,IBA IEA,IEA,IEA,IEA,ISS IEA,IDA,IMP	ENSBTAG00000052389	FALSE	OR2T16
query_1	TRUE	8.40168e-08	5814	146	81	0.554795	0.0139319	GO:0007154	GO:BP	cell communication	18832	2749	GO:0009987	IEA,IBA IEA,IEA,IMP,IEA,IEA,IEA,IEA,IEA,IEA,IEA,IEA,IEA,IEA,IBA IEA,IBA IEA,IEA,IBA,IBA,IBA,IEA,IEA,IBA,IEA,IBA IEA,IBA,IEA,IEA,IEA,IEA,IEA,IEA,IEA,IEA,IEA,IEA,IEA,IEA,IEA,IEA,IEA,IEA,IEA,IEA,IEA,IEA,IEA,IEA,IEA,IEA,IEA,IEA,IEA,IEA,IEA,IEA,IEA,IEA,IEA,IEA,IBA IEA,IEA,IEA,ISS IEA,IGI IBA IEA,IBA,IBA IEA,IEA,IEA,IBA IEA,IEA,IMP IBA,IDA IMP IBA IEA,IEA,IBA IEA,IEA,IEA,IEA,ISS IEA,IDA,IMP	ENSBTAG00000050140	FALSE	OR2T60
query_1	TRUE	8.40168e-08	5814	146	81	0.554795	0.0139319	GO:0007154	GO:BP	cell communication	18832	2749	GO:0009987	IEA,IBA IEA,IEA,IMP,IEA,IEA,IEA,IEA,IEA,IEA,IEA,IEA,IEA,IEA,IBA IEA,IBA IEA,IEA,IBA,IBA,IBA,IEA,IEA,IBA,IEA,IBA IEA,IBA,IEA,IEA,IEA,IEA,IEA,IEA,IEA,IEA,IEA,IEA,IEA,IEA,IEA,IEA,IEA,IEA,IEA,IEA,IEA,IEA,IEA,IEA,IEA,IEA,IEA,IEA,IEA,IEA,IEA,IEA,IEA,IEA,IEA,IEA,IBA IEA,IEA,IEA,ISS IEA,IGI IBA IEA,IBA,IBA IEA,IEA,IEA,IBA IEA,IEA,IMP IBA,IDA IMP IBA IEA,IEA,IBA IEA,IEA,IEA,IEA,ISS IEA,IDA,IMP	ENSBTAG00000001761	FALSE	OR6AA1
query_1	TRUE	8.40168e-08	5814	146	81	0.554795	0.0139319	GO:0007154	GO:BP	cell communication	18832	2749	GO:0009987	IEA,IBA IEA,IEA,IMP,IEA,IEA,IEA,IEA,IEA,IEA,IEA,IEA,IEA,IEA,IBA IEA,IBA IEA,IEA,IBA,IBA,IBA,IEA,IEA,IBA,IEA,IBA IEA,IBA,IEA,IEA,IEA,IEA,IEA,IEA,IEA,IEA,IEA,IEA,IEA,IEA,IEA,IEA,IEA,IEA,IEA,IEA,IEA,IEA,IEA,IEA,IEA,IEA,IEA,IEA,IEA,IEA,IEA,IEA,IEA,IEA,IEA,IEA,IBA IEA,IEA,IEA,ISS IEA,IGI IBA IEA,IBA,IBA IEA,IEA,IEA,IBA IEA,IEA,IMP IBA,IDA IMP IBA IEA,IEA,IBA IEA,IEA,IEA,IEA,ISS IEA,IDA,IMP	ENSBTAG00000040109	FALSE	OR6AN1
query_1	TRUE	8.40168e-08	5814	146	81	0.554795	0.0139319	GO:0007154	GO:BP	cell communication	18832	2749	GO:0009987	IEA,IBA IEA,IEA,IMP,IEA,IEA,IEA,IEA,IEA,IEA,IEA,IEA,IEA,IEA,IBA IEA,IBA IEA,IEA,IBA,IBA,IBA,IEA,IEA,IBA,IEA,IBA IEA,IBA,IEA,IEA,IEA,IEA,IEA,IEA,IEA,IEA,IEA,IEA,IEA,IEA,IEA,IEA,IEA,IEA,IEA,IEA,IEA,IEA,IEA,IEA,IEA,IEA,IEA,IEA,IEA,IEA,IEA,IEA,IEA,IEA,IEA,IEA,IBA IEA,IEA,IEA,ISS IEA,IGI IBA IEA,IBA,IBA IEA,IEA,IEA,IBA IEA,IEA,IMP IBA,IDA IMP IBA IEA,IEA,IBA IEA,IEA,IEA,IEA,ISS IEA,IDA,IMP	ENSBTAG00000017725	FALSE	OR11L1
query_1	TRUE	8.40168e-08	5814	146	81	0.554795	0.0139319	GO:0007154	GO:BP	cell communication	18832	2749	GO:0009987	IEA,IBA IEA,IEA,IMP,IEA,IEA,IEA,IEA,IEA,IEA,IEA,IEA,IEA,IEA,IBA IEA,IBA IEA,IEA,IBA,IBA,IBA,IEA,IEA,IBA,IEA,IBA IEA,IBA,IEA,IEA,IEA,IEA,IEA,IEA,IEA,IEA,IEA,IEA,IEA,IEA,IEA,IEA,IEA,IEA,IEA,IEA,IEA,IEA,IEA,IEA,IEA,IEA,IEA,IEA,IEA,IEA,IEA,IEA,IEA,IEA,IEA,IEA,IBA IEA,IEA,IEA,ISS IEA,IGI IBA IEA,IBA,IBA IEA,IEA,IEA,IBA IEA,IEA,IMP IBA,IDA IMP IBA IEA,IEA,IBA IEA,IEA,IEA,IEA,ISS IEA,IDA,IMP	ENSBTAG00000064343	FALSE	OR2L3
query_1	TRUE	8.40168e-08	5814	146	81	0.554795	0.0139319	GO:0007154	GO:BP	cell communication	18832	2749	GO:0009987	IEA,IBA IEA,IEA,IMP,IEA,IEA,IEA,IEA,IEA,IEA,IEA,IEA,IEA,IEA,IBA IEA,IBA IEA,IEA,IBA,IBA,IBA,IEA,IEA,IBA,IEA,IBA IEA,IBA,IEA,IEA,IEA,IEA,IEA,IEA,IEA,IEA,IEA,IEA,IEA,IEA,IEA,IEA,IEA,IEA,IEA,IEA,IEA,IEA,IEA,IEA,IEA,IEA,IEA,IEA,IEA,IEA,IEA,IEA,IEA,IEA,IEA,IEA,IBA IEA,IEA,IEA,ISS IEA,IGI IBA IEA,IBA,IBA IEA,IEA,IEA,IBA IEA,IEA,IMP IBA,IDA IMP IBA IEA,IEA,IBA IEA,IEA,IEA,IEA,ISS IEA,IDA,IMP	ENSBTAG00000045691	FALSE	OR14P2
query_1	TRUE	8.40168e-08	5814	146	81	0.554795	0.0139319	GO:0007154	GO:BP	cell communication	18832	2749	GO:0009987	IEA,IBA IEA,IEA,IMP,IEA,IEA,IEA,IEA,IEA,IEA,IEA,IEA,IEA,IEA,IBA IEA,IBA IEA,IEA,IBA,IBA,IBA,IEA,IEA,IBA,IEA,IBA IEA,IBA,IEA,IEA,IEA,IEA,IEA,IEA,IEA,IEA,IEA,IEA,IEA,IEA,IEA,IEA,IEA,IEA,IEA,IEA,IEA,IEA,IEA,IEA,IEA,IEA,IEA,IEA,IEA,IEA,IEA,IEA,IEA,IEA,IEA,IEA,IBA IEA,IEA,IEA,ISS IEA,IGI IBA IEA,IBA,IBA IEA,IEA,IEA,IBA IEA,IEA,IMP IBA,IDA IMP IBA IEA,IEA,IBA IEA,IEA,IEA,IEA,ISS IEA,IDA,IMP	ENSBTAG00000051974	FALSE	OR2L2
query_1	TRUE	8.40168e-08	5814	146	81	0.554795	0.0139319	GO:0007154	GO:BP	cell communication	18832	2749	GO:0009987	IEA,IBA IEA,IEA,IMP,IEA,IEA,IEA,IEA,IEA,IEA,IEA,IEA,IEA,IEA,IBA IEA,IBA IEA,IEA,IBA,IBA,IBA,IEA,IEA,IBA,IEA,IBA IEA,IBA,IEA,IEA,IEA,IEA,IEA,IEA,IEA,IEA,IEA,IEA,IEA,IEA,IEA,IEA,IEA,IEA,IEA,IEA,IEA,IEA,IEA,IEA,IEA,IEA,IEA,IEA,IEA,IEA,IEA,IEA,IEA,IEA,IEA,IEA,IBA IEA,IEA,IEA,ISS IEA,IGI IBA IEA,IBA,IBA IEA,IEA,IEA,IBA IEA,IEA,IMP IBA,IDA IMP IBA IEA,IEA,IBA IEA,IEA,IEA,IEA,ISS IEA,IDA,IMP	ENSBTAG00000039805	FALSE	OR2AO1
query_1	TRUE	8.40168e-08	5814	146	81	0.554795	0.0139319	GO:0007154	GO:BP	cell communication	18832	2749	GO:0009987	IEA,IBA IEA,IEA,IMP,IEA,IEA,IEA,IEA,IEA,IEA,IEA,IEA,IEA,IEA,IBA IEA,IBA IEA,IEA,IBA,IBA,IBA,IEA,IEA,IBA,IEA,IBA IEA,IBA,IEA,IEA,IEA,IEA,IEA,IEA,IEA,IEA,IEA,IEA,IEA,IEA,IEA,IEA,IEA,IEA,IEA,IEA,IEA,IEA,IEA,IEA,IEA,IEA,IEA,IEA,IEA,IEA,IEA,IEA,IEA,IEA,IEA,IEA,IBA IEA,IEA,IEA,ISS IEA,IGI IBA IEA,IBA,IBA IEA,IEA,IEA,IBA IEA,IEA,IMP IBA,IDA IMP IBA IEA,IEA,IBA IEA,IEA,IEA,IEA,ISS IEA,IDA,IMP	ENSBTAG00000053872	FALSE	OR2T54
query_1	TRUE	8.40168e-08	5814	146	81	0.554795	0.0139319	GO:0007154	GO:BP	cell communication	18832	2749	GO:0009987	IEA,IBA IEA,IEA,IMP,IEA,IEA,IEA,IEA,IEA,IEA,IEA,IEA,IEA,IEA,IBA IEA,IBA IEA,IEA,IBA,IBA,IBA,IEA,IEA,IBA,IEA,IBA IEA,IBA,IEA,IEA,IEA,IEA,IEA,IEA,IEA,IEA,IEA,IEA,IEA,IEA,IEA,IEA,IEA,IEA,IEA,IEA,IEA,IEA,IEA,IEA,IEA,IEA,IEA,IEA,IEA,IEA,IEA,IEA,IEA,IEA,IEA,IEA,IBA IEA,IEA,IEA,ISS IEA,IGI IBA IEA,IBA,IBA IEA,IEA,IEA,IBA IEA,IEA,IMP IBA,IDA IMP IBA IEA,IEA,IBA IEA,IEA,IEA,IEA,ISS IEA,IDA,IMP	ENSBTAG00000039797	FALSE	OR2W3D
query_1	TRUE	8.40168e-08	5814	146	81	0.554795	0.0139319	GO:0007154	GO:BP	cell communication	18832	2749	GO:0009987	IEA,IBA IEA,IEA,IMP,IEA,IEA,IEA,IEA,IEA,IEA,IEA,IEA,IEA,IEA,IBA IEA,IBA IEA,IEA,IBA,IBA,IBA,IEA,IEA,IBA,IEA,IBA IEA,IBA,IEA,IEA,IEA,IEA,IEA,IEA,IEA,IEA,IEA,IEA,IEA,IEA,IEA,IEA,IEA,IEA,IEA,IEA,IEA,IEA,IEA,IEA,IEA,IEA,IEA,IEA,IEA,IEA,IEA,IEA,IEA,IEA,IEA,IEA,IBA IEA,IEA,IEA,ISS IEA,IGI IBA IEA,IBA,IBA IEA,IEA,IEA,IBA IEA,IEA,IMP IBA,IDA IMP IBA IEA,IEA,IBA IEA,IEA,IEA,IEA,ISS IEA,IDA,IMP	ENSBTAG00000048813	FALSE	OR2W53
query_1	TRUE	8.40168e-08	5814	146	81	0.554795	0.0139319	GO:0007154	GO:BP	cell communication	18832	2749	GO:0009987	IEA,IBA IEA,IEA,IMP,IEA,IEA,IEA,IEA,IEA,IEA,IEA,IEA,IEA,IEA,IBA IEA,IBA IEA,IEA,IBA,IBA,IBA,IEA,IEA,IBA,IEA,IBA IEA,IBA,IEA,IEA,IEA,IEA,IEA,IEA,IEA,IEA,IEA,IEA,IEA,IEA,IEA,IEA,IEA,IEA,IEA,IEA,IEA,IEA,IEA,IEA,IEA,IEA,IEA,IEA,IEA,IEA,IEA,IEA,IEA,IEA,IEA,IEA,IBA IEA,IEA,IEA,ISS IEA,IGI IBA IEA,IBA,IBA IEA,IEA,IEA,IBA IEA,IEA,IMP IBA,IDA IMP IBA IEA,IEA,IBA IEA,IEA,IEA,IEA,ISS IEA,IDA,IMP	ENSBTAG00000048315	FALSE	OR2C3
query_1	TRUE	8.40168e-08	5814	146	81	0.554795	0.0139319	GO:0007154	GO:BP	cell communication	18832	2749	GO:0009987	IEA,IBA IEA,IEA,IMP,IEA,IEA,IEA,IEA,IEA,IEA,IEA,IEA,IEA,IEA,IBA IEA,IBA IEA,IEA,IBA,IBA,IBA,IEA,IEA,IBA,IEA,IBA IEA,IBA,IEA,IEA,IEA,IEA,IEA,IEA,IEA,IEA,IEA,IEA,IEA,IEA,IEA,IEA,IEA,IEA,IEA,IEA,IEA,IEA,IEA,IEA,IEA,IEA,IEA,IEA,IEA,IEA,IEA,IEA,IEA,IEA,IEA,IEA,IBA IEA,IEA,IEA,ISS IEA,IGI IBA IEA,IBA,IBA IEA,IEA,IEA,IBA IEA,IEA,IMP IBA,IDA IMP IBA IEA,IEA,IBA IEA,IEA,IEA,IEA,ISS IEA,IDA,IMP	ENSBTAG00000048069	FALSE	OR2C3B
query_1	TRUE	8.40168e-08	5814	146	81	0.554795	0.0139319	GO:0007154	GO:BP	cell communication	18832	2749	GO:0009987	IEA,IBA IEA,IEA,IMP,IEA,IEA,IEA,IEA,IEA,IEA,IEA,IEA,IEA,IEA,IBA IEA,IBA IEA,IEA,IBA,IBA,IBA,IEA,IEA,IBA,IEA,IBA IEA,IBA,IEA,IEA,IEA,IEA,IEA,IEA,IEA,IEA,IEA,IEA,IEA,IEA,IEA,IEA,IEA,IEA,IEA,IEA,IEA,IEA,IEA,IEA,IEA,IEA,IEA,IEA,IEA,IEA,IEA,IEA,IEA,IEA,IEA,IEA,IBA IEA,IEA,IEA,ISS IEA,IGI IBA IEA,IBA,IBA IEA,IEA,IEA,IBA IEA,IEA,IMP IBA,IDA IMP IBA IEA,IEA,IBA IEA,IEA,IEA,IEA,ISS IEA,IDA,IMP	ENSBTAG00000039484	FALSE	OR2G27
query_1	TRUE	8.40168e-08	5814	146	81	0.554795	0.0139319	GO:0007154	GO:BP	cell communication	18832	2749	GO:0009987	IEA,IBA IEA,IEA,IMP,IEA,IEA,IEA,IEA,IEA,IEA,IEA,IEA,IEA,IEA,IBA IEA,IBA IEA,IEA,IBA,IBA,IBA,IEA,IEA,IBA,IEA,IBA IEA,IBA,IEA,IEA,IEA,IEA,IEA,IEA,IEA,IEA,IEA,IEA,IEA,IEA,IEA,IEA,IEA,IEA,IEA,IEA,IEA,IEA,IEA,IEA,IEA,IEA,IEA,IEA,IEA,IEA,IEA,IEA,IEA,IEA,IEA,IEA,IBA IEA,IEA,IEA,ISS IEA,IGI IBA IEA,IBA,IBA IEA,IEA,IEA,IBA IEA,IEA,IMP IBA,IDA IMP IBA IEA,IEA,IBA IEA,IEA,IEA,IEA,ISS IEA,IDA,IMP	ENSBTAG00000039930	FALSE	OR2G28
query_1	TRUE	8.40168e-08	5814	146	81	0.554795	0.0139319	GO:0007154	GO:BP	cell communication	18832	2749	GO:0009987	IEA,IBA IEA,IEA,IMP,IEA,IEA,IEA,IEA,IEA,IEA,IEA,IEA,IEA,IEA,IBA IEA,IBA IEA,IEA,IBA,IBA,IBA,IEA,IEA,IBA,IEA,IBA IEA,IBA,IEA,IEA,IEA,IEA,IEA,IEA,IEA,IEA,IEA,IEA,IEA,IEA,IEA,IEA,IEA,IEA,IEA,IEA,IEA,IEA,IEA,IEA,IEA,IEA,IEA,IEA,IEA,IEA,IEA,IEA,IEA,IEA,IEA,IEA,IBA IEA,IEA,IEA,ISS IEA,IGI IBA IEA,IBA,IBA IEA,IEA,IEA,IBA IEA,IEA,IMP IBA,IDA IMP IBA IEA,IEA,IBA IEA,IEA,IEA,IEA,ISS IEA,IDA,IMP	ENSBTAG00000027911	FALSE	OR2G3
query_1	TRUE	8.40168e-08	5814	146	81	0.554795	0.0139319	GO:0007154	GO:BP	cell communication	18832	2749	GO:0009987	IEA,IBA IEA,IEA,IMP,IEA,IEA,IEA,IEA,IEA,IEA,IEA,IEA,IEA,IEA,IBA IEA,IBA IEA,IEA,IBA,IBA,IBA,IEA,IEA,IBA,IEA,IBA IEA,IBA,IEA,IEA,IEA,IEA,IEA,IEA,IEA,IEA,IEA,IEA,IEA,IEA,IEA,IEA,IEA,IEA,IEA,IEA,IEA,IEA,IEA,IEA,IEA,IEA,IEA,IEA,IEA,IEA,IEA,IEA,IEA,IEA,IEA,IEA,IBA IEA,IEA,IEA,ISS IEA,IGI IBA IEA,IBA,IBA IEA,IEA,IEA,IBA IEA,IEA,IMP IBA,IDA IMP IBA IEA,IEA,IBA IEA,IEA,IEA,IEA,ISS IEA,IDA,IMP	ENSBTAG00000011367	FALSE	LIN7A
query_1	TRUE	8.40168e-08	5814	146	81	0.554795	0.0139319	GO:0007154	GO:BP	cell communication	18832	2749	GO:0009987	IEA,IBA IEA,IEA,IMP,IEA,IEA,IEA,IEA,IEA,IEA,IEA,IEA,IEA,IEA,IBA IEA,IBA IEA,IEA,IBA,IBA,IBA,IEA,IEA,IBA,IEA,IBA IEA,IBA,IEA,IEA,IEA,IEA,IEA,IEA,IEA,IEA,IEA,IEA,IEA,IEA,IEA,IEA,IEA,IEA,IEA,IEA,IEA,IEA,IEA,IEA,IEA,IEA,IEA,IEA,IEA,IEA,IEA,IEA,IEA,IEA,IEA,IEA,IBA IEA,IEA,IEA,ISS IEA,IGI IBA IEA,IBA,IBA IEA,IEA,IEA,IBA IEA,IEA,IMP IBA,IDA IMP IBA IEA,IEA,IBA IEA,IEA,IEA,IEA,ISS IEA,IDA,IMP	ENSBTAG00000014609	FALSE	PPP1R12A
query_1	TRUE	8.40168e-08	5814	146	81	0.554795	0.0139319	GO:0007154	GO:BP	cell communication	18832	2749	GO:0009987	IEA,IBA IEA,IEA,IMP,IEA,IEA,IEA,IEA,IEA,IEA,IEA,IEA,IEA,IEA,IBA IEA,IBA IEA,IEA,IBA,IBA,IBA,IEA,IEA,IBA,IEA,IBA IEA,IBA,IEA,IEA,IEA,IEA,IEA,IEA,IEA,IEA,IEA,IEA,IEA,IEA,IEA,IEA,IEA,IEA,IEA,IEA,IEA,IEA,IEA,IEA,IEA,IEA,IEA,IEA,IEA,IEA,IEA,IEA,IEA,IEA,IEA,IEA,IBA IEA,IEA,IEA,ISS IEA,IGI IBA IEA,IBA,IBA IEA,IEA,IEA,IBA IEA,IEA,IMP IBA,IDA IMP IBA IEA,IEA,IBA IEA,IEA,IEA,IEA,ISS IEA,IDA,IMP	ENSBTAG00000056510	FALSE	FIBIN
query_1	TRUE	8.40168e-08	5814	146	81	0.554795	0.0139319	GO:0007154	GO:BP	cell communication	18832	2749	GO:0009987	IEA,IBA IEA,IEA,IMP,IEA,IEA,IEA,IEA,IEA,IEA,IEA,IEA,IEA,IEA,IBA IEA,IBA IEA,IEA,IBA,IBA,IBA,IEA,IEA,IBA,IEA,IBA IEA,IBA,IEA,IEA,IEA,IEA,IEA,IEA,IEA,IEA,IEA,IEA,IEA,IEA,IEA,IEA,IEA,IEA,IEA,IEA,IEA,IEA,IEA,IEA,IEA,IEA,IEA,IEA,IEA,IEA,IEA,IEA,IEA,IEA,IEA,IEA,IBA IEA,IEA,IEA,ISS IEA,IGI IBA IEA,IBA,IBA IEA,IEA,IEA,IBA IEA,IEA,IMP IBA,IDA IMP IBA IEA,IEA,IBA IEA,IEA,IEA,IEA,ISS IEA,IDA,IMP	ENSBTAG00000002606	FALSE	LGR4
query_1	TRUE	8.40168e-08	5814	146	81	0.554795	0.0139319	GO:0007154	GO:BP	cell communication	18832	2749	GO:0009987	IEA,IBA IEA,IEA,IMP,IEA,IEA,IEA,IEA,IEA,IEA,IEA,IEA,IEA,IEA,IBA IEA,IBA IEA,IEA,IBA,IBA,IBA,IEA,IEA,IBA,IEA,IBA IEA,IBA,IEA,IEA,IEA,IEA,IEA,IEA,IEA,IEA,IEA,IEA,IEA,IEA,IEA,IEA,IEA,IEA,IEA,IEA,IEA,IEA,IEA,IEA,IEA,IEA,IEA,IEA,IEA,IEA,IEA,IEA,IEA,IEA,IEA,IEA,IBA IEA,IEA,IEA,ISS IEA,IGI IBA IEA,IBA,IBA IEA,IEA,IEA,IBA IEA,IEA,IMP IBA,IDA IMP IBA IEA,IEA,IBA IEA,IEA,IEA,IEA,ISS IEA,IDA,IMP	ENSBTAG00000001460	FALSE	LIN7C
query_1	TRUE	8.40168e-08	5814	146	81	0.554795	0.0139319	GO:0007154	GO:BP	cell communication	18832	2749	GO:0009987	IEA,IBA IEA,IEA,IMP,IEA,IEA,IEA,IEA,IEA,IEA,IEA,IEA,IEA,IEA,IBA IEA,IBA IEA,IEA,IBA,IBA,IBA,IEA,IEA,IBA,IEA,IBA IEA,IBA,IEA,IEA,IEA,IEA,IEA,IEA,IEA,IEA,IEA,IEA,IEA,IEA,IEA,IEA,IEA,IEA,IEA,IEA,IEA,IEA,IEA,IEA,IEA,IEA,IEA,IEA,IEA,IEA,IEA,IEA,IEA,IEA,IEA,IEA,IBA IEA,IEA,IEA,ISS IEA,IGI IBA IEA,IBA,IBA IEA,IEA,IEA,IBA IEA,IEA,IMP IBA,IDA IMP IBA IEA,IEA,IBA IEA,IEA,IEA,IEA,ISS IEA,IDA,IMP	ENSBTAG00000008134	FALSE	BDNF
query_1	TRUE	8.40168e-08	5814	146	81	0.554795	0.0139319	GO:0007154	GO:BP	cell communication	18832	2749	GO:0009987	IEA,IBA IEA,IEA,IMP,IEA,IEA,IEA,IEA,IEA,IEA,IEA,IEA,IEA,IEA,IBA IEA,IBA IEA,IEA,IBA,IBA,IBA,IEA,IEA,IBA,IEA,IBA IEA,IBA,IEA,IEA,IEA,IEA,IEA,IEA,IEA,IEA,IEA,IEA,IEA,IEA,IEA,IEA,IEA,IEA,IEA,IEA,IEA,IEA,IEA,IEA,IEA,IEA,IEA,IEA,IEA,IEA,IEA,IEA,IEA,IEA,IEA,IEA,IBA IEA,IEA,IEA,ISS IEA,IGI IBA IEA,IBA,IBA IEA,IEA,IEA,IBA IEA,IEA,IMP IBA,IDA IMP IBA IEA,IEA,IBA IEA,IEA,IEA,IEA,ISS IEA,IDA,IMP	ENSBTAG00000000529	FALSE	BTBD9
query_1	TRUE	8.40168e-08	5814	146	81	0.554795	0.0139319	GO:0007154	GO:BP	cell communication	18832	2749	GO:0009987	IEA,IBA IEA,IEA,IMP,IEA,IEA,IEA,IEA,IEA,IEA,IEA,IEA,IEA,IEA,IBA IEA,IBA IEA,IEA,IBA,IBA,IBA,IEA,IEA,IBA,IEA,IBA IEA,IBA,IEA,IEA,IEA,IEA,IEA,IEA,IEA,IEA,IEA,IEA,IEA,IEA,IEA,IEA,IEA,IEA,IEA,IEA,IEA,IEA,IEA,IEA,IEA,IEA,IEA,IEA,IEA,IEA,IEA,IEA,IEA,IEA,IEA,IEA,IBA IEA,IEA,IEA,ISS IEA,IGI IBA IEA,IBA,IBA IEA,IEA,IEA,IBA IEA,IEA,IMP IBA,IDA IMP IBA IEA,IEA,IBA IEA,IEA,IEA,IEA,ISS IEA,IDA,IMP	ENSBTAG00000018224	FALSE	GLP1R
query_1	TRUE	8.40168e-08	5814	146	81	0.554795	0.0139319	GO:0007154	GO:BP	cell communication	18832	2749	GO:0009987	IEA,IBA IEA,IEA,IMP,IEA,IEA,IEA,IEA,IEA,IEA,IEA,IEA,IEA,IEA,IBA IEA,IBA IEA,IEA,IBA,IBA,IBA,IEA,IEA,IBA,IEA,IBA IEA,IBA,IEA,IEA,IEA,IEA,IEA,IEA,IEA,IEA,IEA,IEA,IEA,IEA,IEA,IEA,IEA,IEA,IEA,IEA,IEA,IEA,IEA,IEA,IEA,IEA,IEA,IEA,IEA,IEA,IEA,IEA,IEA,IEA,IEA,IEA,IBA IEA,IEA,IEA,ISS IEA,IGI IBA IEA,IBA,IBA IEA,IEA,IEA,IBA IEA,IEA,IMP IBA,IDA IMP IBA IEA,IEA,IBA IEA,IEA,IEA,IEA,ISS IEA,IDA,IMP	ENSBTAG00000017999	FALSE	TNRC6A
query_1	TRUE	8.40168e-08	5814	146	81	0.554795	0.0139319	GO:0007154	GO:BP	cell communication	18832	2749	GO:0009987	IEA,IBA IEA,IEA,IMP,IEA,IEA,IEA,IEA,IEA,IEA,IEA,IEA,IEA,IEA,IBA IEA,IBA IEA,IEA,IBA,IBA,IBA,IEA,IEA,IBA,IEA,IBA IEA,IBA,IEA,IEA,IEA,IEA,IEA,IEA,IEA,IEA,IEA,IEA,IEA,IEA,IEA,IEA,IEA,IEA,IEA,IEA,IEA,IEA,IEA,IEA,IEA,IEA,IEA,IEA,IEA,IEA,IEA,IEA,IEA,IEA,IEA,IEA,IBA IEA,IEA,IEA,ISS IEA,IGI IBA IEA,IBA,IBA IEA,IEA,IEA,IBA IEA,IEA,IMP IBA,IDA IMP IBA IEA,IEA,IBA IEA,IEA,IEA,IEA,ISS IEA,IDA,IMP	ENSBTAG00000020043	FALSE	ARHGAP17
query_1	TRUE	8.40168e-08	5814	146	81	0.554795	0.0139319	GO:0007154	GO:BP	cell communication	18832	2749	GO:0009987	IEA,IBA IEA,IEA,IMP,IEA,IEA,IEA,IEA,IEA,IEA,IEA,IEA,IEA,IEA,IBA IEA,IBA IEA,IEA,IBA,IBA,IBA,IEA,IEA,IBA,IEA,IBA IEA,IBA,IEA,IEA,IEA,IEA,IEA,IEA,IEA,IEA,IEA,IEA,IEA,IEA,IEA,IEA,IEA,IEA,IEA,IEA,IEA,IEA,IEA,IEA,IEA,IEA,IEA,IEA,IEA,IEA,IEA,IEA,IEA,IEA,IEA,IEA,IBA IEA,IEA,IEA,ISS IEA,IGI IBA IEA,IBA,IBA IEA,IEA,IEA,IBA IEA,IEA,IMP IBA,IDA IMP IBA IEA,IEA,IBA IEA,IEA,IEA,IEA,ISS IEA,IDA,IMP	ENSBTAG00000013169	FALSE	LCMT1
query_1	TRUE	8.40168e-08	5814	146	81	0.554795	0.0139319	GO:0007154	GO:BP	cell communication	18832	2749	GO:0009987	IEA,IBA IEA,IEA,IMP,IEA,IEA,IEA,IEA,IEA,IEA,IEA,IEA,IEA,IEA,IBA IEA,IBA IEA,IEA,IBA,IBA,IBA,IEA,IEA,IBA,IEA,IBA IEA,IBA,IEA,IEA,IEA,IEA,IEA,IEA,IEA,IEA,IEA,IEA,IEA,IEA,IEA,IEA,IEA,IEA,IEA,IEA,IEA,IEA,IEA,IEA,IEA,IEA,IEA,IEA,IEA,IEA,IEA,IEA,IEA,IEA,IEA,IEA,IBA IEA,IEA,IEA,ISS IEA,IGI IBA IEA,IBA,IBA IEA,IEA,IEA,IBA IEA,IEA,IMP IBA,IDA IMP IBA IEA,IEA,IBA IEA,IEA,IEA,IEA,ISS IEA,IDA,IMP	ENSBTAG00000005400	FALSE	ATG5
query_1	TRUE	8.40168e-08	5814	146	81	0.554795	0.0139319	GO:0007154	GO:BP	cell communication	18832	2749	GO:0009987	IEA,IBA IEA,IEA,IMP,IEA,IEA,IEA,IEA,IEA,IEA,IEA,IEA,IEA,IEA,IBA IEA,IBA IEA,IEA,IBA,IBA,IBA,IEA,IEA,IBA,IEA,IBA IEA,IBA,IEA,IEA,IEA,IEA,IEA,IEA,IEA,IEA,IEA,IEA,IEA,IEA,IEA,IEA,IEA,IEA,IEA,IEA,IEA,IEA,IEA,IEA,IEA,IEA,IEA,IEA,IEA,IEA,IEA,IEA,IEA,IEA,IEA,IEA,IBA IEA,IEA,IEA,ISS IEA,IGI IBA IEA,IBA,IBA IEA,IEA,IEA,IBA IEA,IEA,IMP IBA,IDA IMP IBA IEA,IEA,IBA IEA,IEA,IEA,IEA,ISS IEA,IDA,IMP	ENSBTAG00000015837	FALSE	P2RY12
query_1	TRUE	8.40168e-08	5814	146	81	0.554795	0.0139319	GO:0007154	GO:BP	cell communication	18832	2749	GO:0009987	IEA,IBA IEA,IEA,IMP,IEA,IEA,IEA,IEA,IEA,IEA,IEA,IEA,IEA,IEA,IBA IEA,IBA IEA,IEA,IBA,IBA,IBA,IEA,IEA,IBA,IEA,IBA IEA,IBA,IEA,IEA,IEA,IEA,IEA,IEA,IEA,IEA,IEA,IEA,IEA,IEA,IEA,IEA,IEA,IEA,IEA,IEA,IEA,IEA,IEA,IEA,IEA,IEA,IEA,IEA,IEA,IEA,IEA,IEA,IEA,IEA,IEA,IEA,IBA IEA,IEA,IEA,ISS IEA,IGI IBA IEA,IBA,IBA IEA,IEA,IEA,IBA IEA,IEA,IMP IBA,IDA IMP IBA IEA,IEA,IBA IEA,IEA,IEA,IEA,ISS IEA,IDA,IMP	ENSBTAG00000056123	FALSE	P2RY13
query_1	TRUE	8.40168e-08	5814	146	81	0.554795	0.0139319	GO:0007154	GO:BP	cell communication	18832	2749	GO:0009987	IEA,IBA IEA,IEA,IMP,IEA,IEA,IEA,IEA,IEA,IEA,IEA,IEA,IEA,IEA,IBA IEA,IBA IEA,IEA,IBA,IBA,IBA,IEA,IEA,IBA,IEA,IBA IEA,IBA,IEA,IEA,IEA,IEA,IEA,IEA,IEA,IEA,IEA,IEA,IEA,IEA,IEA,IEA,IEA,IEA,IEA,IEA,IEA,IEA,IEA,IEA,IEA,IEA,IEA,IEA,IEA,IEA,IEA,IEA,IEA,IEA,IEA,IEA,IBA IEA,IEA,IEA,ISS IEA,IGI IBA IEA,IBA,IBA IEA,IEA,IEA,IBA IEA,IEA,IMP IBA,IDA IMP IBA IEA,IEA,IBA IEA,IEA,IEA,IEA,ISS IEA,IDA,IMP	ENSBTAG00000011192	FALSE	GPR87
query_1	TRUE	8.40168e-08	5814	146	81	0.554795	0.0139319	GO:0007154	GO:BP	cell communication	18832	2749	GO:0009987	IEA,IBA IEA,IEA,IMP,IEA,IEA,IEA,IEA,IEA,IEA,IEA,IEA,IEA,IEA,IBA IEA,IBA IEA,IEA,IBA,IBA,IBA,IEA,IEA,IBA,IEA,IBA IEA,IBA,IEA,IEA,IEA,IEA,IEA,IEA,IEA,IEA,IEA,IEA,IEA,IEA,IEA,IEA,IEA,IEA,IEA,IEA,IEA,IEA,IEA,IEA,IEA,IEA,IEA,IEA,IEA,IEA,IEA,IEA,IEA,IEA,IEA,IEA,IBA IEA,IEA,IEA,ISS IEA,IGI IBA IEA,IBA,IBA IEA,IEA,IEA,IBA IEA,IEA,IMP IBA,IDA IMP IBA IEA,IEA,IBA IEA,IEA,IEA,IEA,ISS IEA,IDA,IMP	ENSBTAG00000020990	FALSE	P2RY14
query_1	TRUE	8.40168e-08	5814	146	81	0.554795	0.0139319	GO:0007154	GO:BP	cell communication	18832	2749	GO:0009987	IEA,IBA IEA,IEA,IMP,IEA,IEA,IEA,IEA,IEA,IEA,IEA,IEA,IEA,IEA,IBA IEA,IBA IEA,IEA,IBA,IBA,IBA,IEA,IEA,IBA,IEA,IBA IEA,IBA,IEA,IEA,IEA,IEA,IEA,IEA,IEA,IEA,IEA,IEA,IEA,IEA,IEA,IEA,IEA,IEA,IEA,IEA,IEA,IEA,IEA,IEA,IEA,IEA,IEA,IEA,IEA,IEA,IEA,IEA,IEA,IEA,IEA,IEA,IBA IEA,IEA,IEA,ISS IEA,IGI IBA IEA,IBA,IBA IEA,IEA,IEA,IBA IEA,IEA,IMP IBA,IDA IMP IBA IEA,IEA,IBA IEA,IEA,IEA,IEA,ISS IEA,IDA,IMP	ENSBTAG00000009848	FALSE	GPR171
query_1	TRUE	8.40168e-08	5814	146	81	0.554795	0.0139319	GO:0007154	GO:BP	cell communication	18832	2749	GO:0009987	IEA,IBA IEA,IEA,IMP,IEA,IEA,IEA,IEA,IEA,IEA,IEA,IEA,IEA,IEA,IBA IEA,IBA IEA,IEA,IBA,IBA,IBA,IEA,IEA,IBA,IEA,IBA IEA,IBA,IEA,IEA,IEA,IEA,IEA,IEA,IEA,IEA,IEA,IEA,IEA,IEA,IEA,IEA,IEA,IEA,IEA,IEA,IEA,IEA,IEA,IEA,IEA,IEA,IEA,IEA,IEA,IEA,IEA,IEA,IEA,IEA,IEA,IEA,IBA IEA,IEA,IEA,ISS IEA,IGI IBA IEA,IBA,IBA IEA,IEA,IEA,IBA IEA,IEA,IMP IBA,IDA IMP IBA IEA,IEA,IBA IEA,IEA,IEA,IEA,ISS IEA,IDA,IMP	ENSBTAG00000023445	FALSE	SIAH2
query_1	TRUE	8.40168e-08	5814	146	81	0.554795	0.0139319	GO:0007154	GO:BP	cell communication	18832	2749	GO:0009987	IEA,IBA IEA,IEA,IMP,IEA,IEA,IEA,IEA,IEA,IEA,IEA,IEA,IEA,IEA,IBA IEA,IBA IEA,IEA,IBA,IBA,IBA,IEA,IEA,IBA,IEA,IBA IEA,IBA,IEA,IEA,IEA,IEA,IEA,IEA,IEA,IEA,IEA,IEA,IEA,IEA,IEA,IEA,IEA,IEA,IEA,IEA,IEA,IEA,IEA,IEA,IEA,IEA,IEA,IEA,IEA,IEA,IEA,IEA,IEA,IEA,IEA,IEA,IBA IEA,IEA,IEA,ISS IEA,IGI IBA IEA,IBA,IBA IEA,IEA,IEA,IBA IEA,IEA,IMP IBA,IDA IMP IBA IEA,IEA,IBA IEA,IEA,IEA,IEA,ISS IEA,IDA,IMP	ENSBTAG00000031435	FALSE	SELENOT
query_1	TRUE	8.40168e-08	5814	146	81	0.554795	0.0139319	GO:0007154	GO:BP	cell communication	18832	2749	GO:0009987	IEA,IBA IEA,IEA,IMP,IEA,IEA,IEA,IEA,IEA,IEA,IEA,IEA,IEA,IEA,IBA IEA,IBA IEA,IEA,IBA,IBA,IBA,IEA,IEA,IBA,IEA,IBA IEA,IBA,IEA,IEA,IEA,IEA,IEA,IEA,IEA,IEA,IEA,IEA,IEA,IEA,IEA,IEA,IEA,IEA,IEA,IEA,IEA,IEA,IEA,IEA,IEA,IEA,IEA,IEA,IEA,IEA,IEA,IEA,IEA,IEA,IEA,IEA,IBA IEA,IEA,IEA,ISS IEA,IGI IBA IEA,IBA,IBA IEA,IEA,IEA,IBA IEA,IEA,IMP IBA,IDA IMP IBA IEA,IEA,IBA IEA,IEA,IEA,IEA,ISS IEA,IDA,IMP	ENSBTAG00000009106	FALSE	EIF2A
query_1	TRUE	8.40168e-08	5814	146	81	0.554795	0.0139319	GO:0007154	GO:BP	cell communication	18832	2749	GO:0009987	IEA,IBA IEA,IEA,IMP,IEA,IEA,IEA,IEA,IEA,IEA,IEA,IEA,IEA,IEA,IBA IEA,IBA IEA,IEA,IBA,IBA,IBA,IEA,IEA,IBA,IEA,IBA IEA,IBA,IEA,IEA,IEA,IEA,IEA,IEA,IEA,IEA,IEA,IEA,IEA,IEA,IEA,IEA,IEA,IEA,IEA,IEA,IEA,IEA,IEA,IEA,IEA,IEA,IEA,IEA,IEA,IEA,IEA,IEA,IEA,IEA,IEA,IEA,IBA IEA,IEA,IEA,ISS IEA,IGI IBA IEA,IBA,IBA IEA,IEA,IEA,IBA IEA,IEA,IMP IBA,IDA IMP IBA IEA,IEA,IBA IEA,IEA,IEA,IEA,ISS IEA,IDA,IMP	ENSBTAG00000009104	FALSE	SERP1
query_1	TRUE	1.04752e-07	5732	146	80	0.547945	0.0139567	GO:0023052	GO:BP	signaling	18832	6877	GO:0050789	IEA,IBA IEA,IEA,IMP,IEA,IEA,IEA,IEA,IEA,IEA,IEA,IEA,IEA,IEA,IBA IEA,IBA IEA,IEA,IBA,IBA,IEA,IBA,IEA,IEA,IBA,IEA,IBA IEA,IBA,IEA,IEA,IEA,IEA,IEA,IEA,IEA,IEA,IEA,IEA,IEA,IEA,IEA,IEA,IEA,IEA,IEA,IEA,IEA,IEA,IEA,IEA,IEA,IEA,IEA,IEA,IEA,IEA,IEA,IEA,IEA,IEA,IEA,IEA,IBA IEA,IEA,IEA,ISS IEA,IGI IBA IEA,IBA,IBA IEA,IEA,IBA IEA,IEA,IDA IMP IBA IEA,IEA,IBA IEA,IEA,IEA,IEA,ISS IEA,IDA,IMP	ENSBTAG00000015805	FALSE	SIPA1L1
query_1	TRUE	1.04752e-07	5732	146	80	0.547945	0.0139567	GO:0023052	GO:BP	signaling	18832	6877	GO:0050789	IEA,IBA IEA,IEA,IMP,IEA,IEA,IEA,IEA,IEA,IEA,IEA,IEA,IEA,IEA,IBA IEA,IBA IEA,IEA,IBA,IBA,IEA,IBA,IEA,IEA,IBA,IEA,IBA IEA,IBA,IEA,IEA,IEA,IEA,IEA,IEA,IEA,IEA,IEA,IEA,IEA,IEA,IEA,IEA,IEA,IEA,IEA,IEA,IEA,IEA,IEA,IEA,IEA,IEA,IEA,IEA,IEA,IEA,IEA,IEA,IEA,IEA,IEA,IEA,IBA IEA,IEA,IEA,ISS IEA,IGI IBA IEA,IBA,IBA IEA,IEA,IBA IEA,IEA,IDA IMP IBA IEA,IEA,IBA IEA,IEA,IEA,IEA,ISS IEA,IDA,IMP	ENSBTAG00000000256	FALSE	TLE1
query_1	TRUE	1.04752e-07	5732	146	80	0.547945	0.0139567	GO:0023052	GO:BP	signaling	18832	6877	GO:0050789	IEA,IBA IEA,IEA,IMP,IEA,IEA,IEA,IEA,IEA,IEA,IEA,IEA,IEA,IEA,IBA IEA,IBA IEA,IEA,IBA,IBA,IEA,IBA,IEA,IEA,IBA,IEA,IBA IEA,IBA,IEA,IEA,IEA,IEA,IEA,IEA,IEA,IEA,IEA,IEA,IEA,IEA,IEA,IEA,IEA,IEA,IEA,IEA,IEA,IEA,IEA,IEA,IEA,IEA,IEA,IEA,IEA,IEA,IEA,IEA,IEA,IEA,IEA,IEA,IBA IEA,IEA,IEA,ISS IEA,IGI IBA IEA,IBA,IBA IEA,IEA,IBA IEA,IEA,IDA IMP IBA IEA,IEA,IBA IEA,IEA,IEA,IEA,ISS IEA,IDA,IMP	ENSBTAG00000050829	FALSE
query_1	TRUE	1.04752e-07	5732	146	80	0.547945	0.0139567	GO:0023052	GO:BP	signaling	18832	6877	GO:0050789	IEA,IBA IEA,IEA,IMP,IEA,IEA,IEA,IEA,IEA,IEA,IEA,IEA,IEA,IEA,IBA IEA,IBA IEA,IEA,IBA,IBA,IEA,IBA,IEA,IEA,IBA,IEA,IBA IEA,IBA,IEA,IEA,IEA,IEA,IEA,IEA,IEA,IEA,IEA,IEA,IEA,IEA,IEA,IEA,IEA,IEA,IEA,IEA,IEA,IEA,IEA,IEA,IEA,IEA,IEA,IEA,IEA,IEA,IEA,IEA,IEA,IEA,IEA,IEA,IBA IEA,IEA,IEA,ISS IEA,IGI IBA IEA,IBA,IBA IEA,IEA,IBA IEA,IEA,IDA IMP IBA IEA,IEA,IBA IEA,IEA,IEA,IEA,ISS IEA,IDA,IMP	ENSBTAG00000020661	FALSE	ABCA1
query_1	TRUE	1.04752e-07	5732	146	80	0.547945	0.0139567	GO:0023052	GO:BP	signaling	18832	6877	GO:0050789	IEA,IBA IEA,IEA,IMP,IEA,IEA,IEA,IEA,IEA,IEA,IEA,IEA,IEA,IEA,IBA IEA,IBA IEA,IEA,IBA,IBA,IEA,IBA,IEA,IEA,IBA,IEA,IBA IEA,IBA,IEA,IEA,IEA,IEA,IEA,IEA,IEA,IEA,IEA,IEA,IEA,IEA,IEA,IEA,IEA,IEA,IEA,IEA,IEA,IEA,IEA,IEA,IEA,IEA,IEA,IEA,IEA,IEA,IEA,IEA,IEA,IEA,IEA,IEA,IBA IEA,IEA,IEA,ISS IEA,IGI IBA IEA,IBA,IBA IEA,IEA,IBA IEA,IEA,IDA IMP IBA IEA,IEA,IBA IEA,IEA,IEA,IEA,ISS IEA,IDA,IMP	ENSBTAG00000013445	FALSE	OR13F1
query_1	TRUE	1.04752e-07	5732	146	80	0.547945	0.0139567	GO:0023052	GO:BP	signaling	18832	6877	GO:0050789	IEA,IBA IEA,IEA,IMP,IEA,IEA,IEA,IEA,IEA,IEA,IEA,IEA,IEA,IEA,IBA IEA,IBA IEA,IEA,IBA,IBA,IEA,IBA,IEA,IEA,IBA,IEA,IBA IEA,IBA,IEA,IEA,IEA,IEA,IEA,IEA,IEA,IEA,IEA,IEA,IEA,IEA,IEA,IEA,IEA,IEA,IEA,IEA,IEA,IEA,IEA,IEA,IEA,IEA,IEA,IEA,IEA,IEA,IEA,IEA,IEA,IEA,IEA,IEA,IBA IEA,IEA,IEA,ISS IEA,IGI IBA IEA,IBA,IBA IEA,IEA,IBA IEA,IEA,IDA IMP IBA IEA,IEA,IBA IEA,IEA,IEA,IEA,ISS IEA,IDA,IMP	ENSBTAG00000057009	FALSE	OR13C2E
query_1	TRUE	1.04752e-07	5732	146	80	0.547945	0.0139567	GO:0023052	GO:BP	signaling	18832	6877	GO:0050789	IEA,IBA IEA,IEA,IMP,IEA,IEA,IEA,IEA,IEA,IEA,IEA,IEA,IEA,IEA,IBA IEA,IBA IEA,IEA,IBA,IBA,IEA,IBA,IEA,IEA,IBA,IEA,IBA IEA,IBA,IEA,IEA,IEA,IEA,IEA,IEA,IEA,IEA,IEA,IEA,IEA,IEA,IEA,IEA,IEA,IEA,IEA,IEA,IEA,IEA,IEA,IEA,IEA,IEA,IEA,IEA,IEA,IEA,IEA,IEA,IEA,IEA,IEA,IEA,IBA IEA,IEA,IEA,ISS IEA,IGI IBA IEA,IBA,IBA IEA,IEA,IBA IEA,IEA,IDA IMP IBA IEA,IEA,IBA IEA,IEA,IEA,IEA,ISS IEA,IDA,IMP	ENSBTAG00000061978	FALSE	OR13C2D
query_1	TRUE	1.04752e-07	5732	146	80	0.547945	0.0139567	GO:0023052	GO:BP	signaling	18832	6877	GO:0050789	IEA,IBA IEA,IEA,IMP,IEA,IEA,IEA,IEA,IEA,IEA,IEA,IEA,IEA,IEA,IBA IEA,IBA IEA,IEA,IBA,IBA,IEA,IBA,IEA,IEA,IBA,IEA,IBA IEA,IBA,IEA,IEA,IEA,IEA,IEA,IEA,IEA,IEA,IEA,IEA,IEA,IEA,IEA,IEA,IEA,IEA,IEA,IEA,IEA,IEA,IEA,IEA,IEA,IEA,IEA,IEA,IEA,IEA,IEA,IEA,IEA,IEA,IEA,IEA,IBA IEA,IEA,IEA,ISS IEA,IGI IBA IEA,IBA,IBA IEA,IEA,IBA IEA,IEA,IDA IMP IBA IEA,IEA,IBA IEA,IEA,IEA,IEA,ISS IEA,IDA,IMP	ENSBTAG00000016173	FALSE	OR13F1B
query_1	TRUE	1.04752e-07	5732	146	80	0.547945	0.0139567	GO:0023052	GO:BP	signaling	18832	6877	GO:0050789	IEA,IBA IEA,IEA,IMP,IEA,IEA,IEA,IEA,IEA,IEA,IEA,IEA,IEA,IEA,IBA IEA,IBA IEA,IEA,IBA,IBA,IEA,IBA,IEA,IEA,IBA,IEA,IBA IEA,IBA,IEA,IEA,IEA,IEA,IEA,IEA,IEA,IEA,IEA,IEA,IEA,IEA,IEA,IEA,IEA,IEA,IEA,IEA,IEA,IEA,IEA,IEA,IEA,IEA,IEA,IEA,IEA,IEA,IEA,IEA,IEA,IEA,IEA,IEA,IBA IEA,IEA,IEA,ISS IEA,IGI IBA IEA,IBA,IBA IEA,IEA,IBA IEA,IEA,IDA IMP IBA IEA,IEA,IBA IEA,IEA,IEA,IEA,ISS IEA,IDA,IMP	ENSBTAG00000061383	FALSE	OR13C2
query_1	TRUE	1.04752e-07	5732	146	80	0.547945	0.0139567	GO:0023052	GO:BP	signaling	18832	6877	GO:0050789	IEA,IBA IEA,IEA,IMP,IEA,IEA,IEA,IEA,IEA,IEA,IEA,IEA,IEA,IEA,IBA IEA,IBA IEA,IEA,IBA,IBA,IEA,IBA,IEA,IEA,IBA,IEA,IBA IEA,IBA,IEA,IEA,IEA,IEA,IEA,IEA,IEA,IEA,IEA,IEA,IEA,IEA,IEA,IEA,IEA,IEA,IEA,IEA,IEA,IEA,IEA,IEA,IEA,IEA,IEA,IEA,IEA,IEA,IEA,IEA,IEA,IEA,IEA,IEA,IBA IEA,IEA,IEA,ISS IEA,IGI IBA IEA,IBA,IBA IEA,IEA,IBA IEA,IEA,IDA IMP IBA IEA,IEA,IBA IEA,IEA,IEA,IEA,ISS IEA,IDA,IMP	ENSBTAG00000000145	FALSE	OR13D2
query_1	TRUE	1.04752e-07	5732	146	80	0.547945	0.0139567	GO:0023052	GO:BP	signaling	18832	6877	GO:0050789	IEA,IBA IEA,IEA,IMP,IEA,IEA,IEA,IEA,IEA,IEA,IEA,IEA,IEA,IEA,IBA IEA,IBA IEA,IEA,IBA,IBA,IEA,IBA,IEA,IEA,IBA,IEA,IBA IEA,IBA,IEA,IEA,IEA,IEA,IEA,IEA,IEA,IEA,IEA,IEA,IEA,IEA,IEA,IEA,IEA,IEA,IEA,IEA,IEA,IEA,IEA,IEA,IEA,IEA,IEA,IEA,IEA,IEA,IEA,IEA,IEA,IEA,IEA,IEA,IBA IEA,IEA,IEA,ISS IEA,IGI IBA IEA,IBA,IBA IEA,IEA,IBA IEA,IEA,IDA IMP IBA IEA,IEA,IBA IEA,IEA,IEA,IEA,ISS IEA,IDA,IMP	ENSBTAG00000055844	FALSE	OR13C2C
query_1	TRUE	1.04752e-07	5732	146	80	0.547945	0.0139567	GO:0023052	GO:BP	signaling	18832	6877	GO:0050789	IEA,IBA IEA,IEA,IMP,IEA,IEA,IEA,IEA,IEA,IEA,IEA,IEA,IEA,IEA,IBA IEA,IBA IEA,IEA,IBA,IBA,IEA,IBA,IEA,IEA,IBA,IEA,IBA IEA,IBA,IEA,IEA,IEA,IEA,IEA,IEA,IEA,IEA,IEA,IEA,IEA,IEA,IEA,IEA,IEA,IEA,IEA,IEA,IEA,IEA,IEA,IEA,IEA,IEA,IEA,IEA,IEA,IEA,IEA,IEA,IEA,IEA,IEA,IEA,IBA IEA,IEA,IEA,ISS IEA,IGI IBA IEA,IBA,IBA IEA,IEA,IBA IEA,IEA,IDA IMP IBA IEA,IEA,IBA IEA,IEA,IEA,IEA,ISS IEA,IDA,IMP	ENSBTAG00000049256	FALSE	OR13D2C
query_1	TRUE	1.04752e-07	5732	146	80	0.547945	0.0139567	GO:0023052	GO:BP	signaling	18832	6877	GO:0050789	IEA,IBA IEA,IEA,IMP,IEA,IEA,IEA,IEA,IEA,IEA,IEA,IEA,IEA,IEA,IBA IEA,IBA IEA,IEA,IBA,IBA,IEA,IBA,IEA,IEA,IBA,IEA,IBA IEA,IBA,IEA,IEA,IEA,IEA,IEA,IEA,IEA,IEA,IEA,IEA,IEA,IEA,IEA,IEA,IEA,IEA,IEA,IEA,IEA,IEA,IEA,IEA,IEA,IEA,IEA,IEA,IEA,IEA,IEA,IEA,IEA,IEA,IEA,IEA,IBA IEA,IEA,IEA,ISS IEA,IGI IBA IEA,IBA,IBA IEA,IEA,IBA IEA,IEA,IDA IMP IBA IEA,IEA,IBA IEA,IEA,IEA,IEA,ISS IEA,IDA,IMP	ENSBTAG00000063885	FALSE	OR13C8
query_1	TRUE	1.04752e-07	5732	146	80	0.547945	0.0139567	GO:0023052	GO:BP	signaling	18832	6877	GO:0050789	IEA,IBA IEA,IEA,IMP,IEA,IEA,IEA,IEA,IEA,IEA,IEA,IEA,IEA,IEA,IBA IEA,IBA IEA,IEA,IBA,IBA,IEA,IBA,IEA,IEA,IBA,IEA,IBA IEA,IBA,IEA,IEA,IEA,IEA,IEA,IEA,IEA,IEA,IEA,IEA,IEA,IEA,IEA,IEA,IEA,IEA,IEA,IEA,IEA,IEA,IEA,IEA,IEA,IEA,IEA,IEA,IEA,IEA,IEA,IEA,IEA,IEA,IEA,IEA,IBA IEA,IEA,IEA,ISS IEA,IGI IBA IEA,IBA,IBA IEA,IEA,IBA IEA,IEA,IDA IMP IBA IEA,IEA,IBA IEA,IEA,IEA,IEA,ISS IEA,IDA,IMP	ENSBTAG00000045812	FALSE	GSX2
query_1	TRUE	1.04752e-07	5732	146	80	0.547945	0.0139567	GO:0023052	GO:BP	signaling	18832	6877	GO:0050789	IEA,IBA IEA,IEA,IMP,IEA,IEA,IEA,IEA,IEA,IEA,IEA,IEA,IEA,IEA,IBA IEA,IBA IEA,IEA,IBA,IBA,IEA,IBA,IEA,IEA,IBA,IEA,IBA IEA,IBA,IEA,IEA,IEA,IEA,IEA,IEA,IEA,IEA,IEA,IEA,IEA,IEA,IEA,IEA,IEA,IEA,IEA,IEA,IEA,IEA,IEA,IEA,IEA,IEA,IEA,IEA,IEA,IEA,IEA,IEA,IEA,IEA,IEA,IEA,IBA IEA,IEA,IEA,ISS IEA,IGI IBA IEA,IBA,IBA IEA,IEA,IBA IEA,IEA,IDA IMP IBA IEA,IEA,IBA IEA,IEA,IEA,IEA,ISS IEA,IDA,IMP	ENSBTAG00000007173	FALSE	PDGFRA
query_1	TRUE	1.04752e-07	5732	146	80	0.547945	0.0139567	GO:0023052	GO:BP	signaling	18832	6877	GO:0050789	IEA,IBA IEA,IEA,IMP,IEA,IEA,IEA,IEA,IEA,IEA,IEA,IEA,IEA,IEA,IBA IEA,IBA IEA,IEA,IBA,IBA,IEA,IBA,IEA,IEA,IBA,IEA,IBA IEA,IBA,IEA,IEA,IEA,IEA,IEA,IEA,IEA,IEA,IEA,IEA,IEA,IEA,IEA,IEA,IEA,IEA,IEA,IEA,IEA,IEA,IEA,IEA,IEA,IEA,IEA,IEA,IEA,IEA,IEA,IEA,IEA,IEA,IEA,IEA,IBA IEA,IEA,IEA,ISS IEA,IGI IBA IEA,IBA,IBA IEA,IEA,IBA IEA,IEA,IDA IMP IBA IEA,IEA,IBA IEA,IEA,IEA,IEA,ISS IEA,IDA,IMP	ENSBTAG00000002699	FALSE	KIT
query_1	TRUE	1.04752e-07	5732	146	80	0.547945	0.0139567	GO:0023052	GO:BP	signaling	18832	6877	GO:0050789	IEA,IBA IEA,IEA,IMP,IEA,IEA,IEA,IEA,IEA,IEA,IEA,IEA,IEA,IEA,IBA IEA,IBA IEA,IEA,IBA,IBA,IEA,IBA,IEA,IEA,IBA,IEA,IBA IEA,IBA,IEA,IEA,IEA,IEA,IEA,IEA,IEA,IEA,IEA,IEA,IEA,IEA,IEA,IEA,IEA,IEA,IEA,IEA,IEA,IEA,IEA,IEA,IEA,IEA,IEA,IEA,IEA,IEA,IEA,IEA,IEA,IEA,IEA,IEA,IBA IEA,IEA,IEA,ISS IEA,IGI IBA IEA,IBA,IBA IEA,IEA,IBA IEA,IEA,IDA IMP IBA IEA,IEA,IBA IEA,IEA,IEA,IEA,ISS IEA,IDA,IMP	ENSBTAG00000007109	FALSE	ASB2
query_1	TRUE	1.04752e-07	5732	146	80	0.547945	0.0139567	GO:0023052	GO:BP	signaling	18832	6877	GO:0050789	IEA,IBA IEA,IEA,IMP,IEA,IEA,IEA,IEA,IEA,IEA,IEA,IEA,IEA,IEA,IBA IEA,IBA IEA,IEA,IBA,IBA,IEA,IBA,IEA,IEA,IBA,IEA,IBA IEA,IBA,IEA,IEA,IEA,IEA,IEA,IEA,IEA,IEA,IEA,IEA,IEA,IEA,IEA,IEA,IEA,IEA,IEA,IEA,IEA,IEA,IEA,IEA,IEA,IEA,IEA,IEA,IEA,IEA,IEA,IEA,IEA,IEA,IEA,IEA,IBA IEA,IEA,IEA,ISS IEA,IGI IBA IEA,IBA,IBA IEA,IEA,IBA IEA,IEA,IDA IMP IBA IEA,IEA,IBA IEA,IEA,IEA,IEA,ISS IEA,IDA,IMP	ENSBTAG00000004272	FALSE	ISG12(B)
query_1	TRUE	1.04752e-07	5732	146	80	0.547945	0.0139567	GO:0023052	GO:BP	signaling	18832	6877	GO:0050789	IEA,IBA IEA,IEA,IMP,IEA,IEA,IEA,IEA,IEA,IEA,IEA,IEA,IEA,IEA,IBA IEA,IBA IEA,IEA,IBA,IBA,IEA,IBA,IEA,IEA,IBA,IEA,IBA IEA,IBA,IEA,IEA,IEA,IEA,IEA,IEA,IEA,IEA,IEA,IEA,IEA,IEA,IEA,IEA,IEA,IEA,IEA,IEA,IEA,IEA,IEA,IEA,IEA,IEA,IEA,IEA,IEA,IEA,IEA,IEA,IEA,IEA,IEA,IEA,IBA IEA,IEA,IEA,ISS IEA,IGI IBA IEA,IBA,IBA IEA,IEA,IBA IEA,IEA,IDA IMP IBA IEA,IEA,IBA IEA,IEA,IEA,IEA,ISS IEA,IDA,IMP	ENSBTAG00000003152	FALSE	IFI27
query_1	TRUE	1.04752e-07	5732	146	80	0.547945	0.0139567	GO:0023052	GO:BP	signaling	18832	6877	GO:0050789	IEA,IBA IEA,IEA,IMP,IEA,IEA,IEA,IEA,IEA,IEA,IEA,IEA,IEA,IEA,IBA IEA,IBA IEA,IEA,IBA,IBA,IEA,IBA,IEA,IEA,IBA,IEA,IBA IEA,IBA,IEA,IEA,IEA,IEA,IEA,IEA,IEA,IEA,IEA,IEA,IEA,IEA,IEA,IEA,IEA,IEA,IEA,IEA,IEA,IEA,IEA,IEA,IEA,IEA,IEA,IEA,IEA,IEA,IEA,IEA,IEA,IEA,IEA,IEA,IBA IEA,IEA,IEA,ISS IEA,IGI IBA IEA,IBA,IBA IEA,IEA,IBA IEA,IEA,IDA IMP IBA IEA,IEA,IBA IEA,IEA,IEA,IEA,ISS IEA,IDA,IMP	ENSBTAG00000052574	FALSE
query_1	TRUE	1.04752e-07	5732	146	80	0.547945	0.0139567	GO:0023052	GO:BP	signaling	18832	6877	GO:0050789	IEA,IBA IEA,IEA,IMP,IEA,IEA,IEA,IEA,IEA,IEA,IEA,IEA,IEA,IEA,IBA IEA,IBA IEA,IEA,IBA,IBA,IEA,IBA,IEA,IEA,IBA,IEA,IBA IEA,IBA,IEA,IEA,IEA,IEA,IEA,IEA,IEA,IEA,IEA,IEA,IEA,IEA,IEA,IEA,IEA,IEA,IEA,IEA,IEA,IEA,IEA,IEA,IEA,IEA,IEA,IEA,IEA,IEA,IEA,IEA,IEA,IEA,IEA,IEA,IBA IEA,IEA,IEA,ISS IEA,IGI IBA IEA,IBA,IBA IEA,IEA,IBA IEA,IEA,IDA IMP IBA IEA,IEA,IBA IEA,IEA,IEA,IEA,ISS IEA,IDA,IMP	ENSBTAG00000031834	FALSE
query_1	TRUE	1.04752e-07	5732	146	80	0.547945	0.0139567	GO:0023052	GO:BP	signaling	18832	6877	GO:0050789	IEA,IBA IEA,IEA,IMP,IEA,IEA,IEA,IEA,IEA,IEA,IEA,IEA,IEA,IEA,IBA IEA,IBA IEA,IEA,IBA,IBA,IEA,IBA,IEA,IEA,IBA,IEA,IBA IEA,IBA,IEA,IEA,IEA,IEA,IEA,IEA,IEA,IEA,IEA,IEA,IEA,IEA,IEA,IEA,IEA,IEA,IEA,IEA,IEA,IEA,IEA,IEA,IEA,IEA,IEA,IEA,IEA,IEA,IEA,IEA,IEA,IEA,IEA,IEA,IBA IEA,IEA,IEA,ISS IEA,IGI IBA IEA,IBA,IBA IEA,IEA,IBA IEA,IEA,IDA IMP IBA IEA,IEA,IBA IEA,IEA,IEA,IEA,ISS IEA,IDA,IMP	ENSBTAG00000044197	FALSE	EDARADD
query_1	TRUE	1.04752e-07	5732	146	80	0.547945	0.0139567	GO:0023052	GO:BP	signaling	18832	6877	GO:0050789	IEA,IBA IEA,IEA,IMP,IEA,IEA,IEA,IEA,IEA,IEA,IEA,IEA,IEA,IEA,IBA IEA,IBA IEA,IEA,IBA,IBA,IEA,IBA,IEA,IEA,IBA,IEA,IBA IEA,IBA,IEA,IEA,IEA,IEA,IEA,IEA,IEA,IEA,IEA,IEA,IEA,IEA,IEA,IEA,IEA,IEA,IEA,IEA,IEA,IEA,IEA,IEA,IEA,IEA,IEA,IEA,IEA,IEA,IEA,IEA,IEA,IEA,IEA,IEA,IBA IEA,IEA,IEA,ISS IEA,IGI IBA IEA,IBA,IBA IEA,IEA,IBA IEA,IEA,IDA IMP IBA IEA,IEA,IBA IEA,IEA,IEA,IEA,ISS IEA,IDA,IMP	ENSBTAG00000009696	FALSE	ACTN2
query_1	TRUE	1.04752e-07	5732	146	80	0.547945	0.0139567	GO:0023052	GO:BP	signaling	18832	6877	GO:0050789	IEA,IBA IEA,IEA,IMP,IEA,IEA,IEA,IEA,IEA,IEA,IEA,IEA,IEA,IEA,IBA IEA,IBA IEA,IEA,IBA,IBA,IEA,IBA,IEA,IEA,IBA,IEA,IBA IEA,IBA,IEA,IEA,IEA,IEA,IEA,IEA,IEA,IEA,IEA,IEA,IEA,IEA,IEA,IEA,IEA,IEA,IEA,IEA,IEA,IEA,IEA,IEA,IEA,IEA,IEA,IEA,IEA,IEA,IEA,IEA,IEA,IEA,IEA,IEA,IBA IEA,IEA,IEA,ISS IEA,IGI IBA IEA,IBA,IBA IEA,IEA,IBA IEA,IEA,IDA IMP IBA IEA,IEA,IBA IEA,IEA,IEA,IEA,ISS IEA,IDA,IMP	ENSBTAG00000007244	FALSE	NID1
query_1	TRUE	1.04752e-07	5732	146	80	0.547945	0.0139567	GO:0023052	GO:BP	signaling	18832	6877	GO:0050789	IEA,IBA IEA,IEA,IMP,IEA,IEA,IEA,IEA,IEA,IEA,IEA,IEA,IEA,IEA,IBA IEA,IBA IEA,IEA,IBA,IBA,IEA,IBA,IEA,IEA,IBA,IEA,IBA IEA,IBA,IEA,IEA,IEA,IEA,IEA,IEA,IEA,IEA,IEA,IEA,IEA,IEA,IEA,IEA,IEA,IEA,IEA,IEA,IEA,IEA,IEA,IEA,IEA,IEA,IEA,IEA,IEA,IEA,IEA,IEA,IEA,IEA,IEA,IEA,IBA IEA,IEA,IEA,ISS IEA,IGI IBA IEA,IBA,IBA IEA,IEA,IBA IEA,IEA,IDA IMP IBA IEA,IEA,IBA IEA,IEA,IEA,IEA,ISS IEA,IDA,IMP	ENSBTAG00000022886	FALSE	RYR2
query_1	TRUE	1.04752e-07	5732	146	80	0.547945	0.0139567	GO:0023052	GO:BP	signaling	18832	6877	GO:0050789	IEA,IBA IEA,IEA,IMP,IEA,IEA,IEA,IEA,IEA,IEA,IEA,IEA,IEA,IEA,IBA IEA,IBA IEA,IEA,IBA,IBA,IEA,IBA,IEA,IEA,IBA,IEA,IBA IEA,IBA,IEA,IEA,IEA,IEA,IEA,IEA,IEA,IEA,IEA,IEA,IEA,IEA,IEA,IEA,IEA,IEA,IEA,IEA,IEA,IEA,IEA,IEA,IEA,IEA,IEA,IEA,IEA,IEA,IEA,IEA,IEA,IEA,IEA,IEA,IBA IEA,IEA,IEA,ISS IEA,IGI IBA IEA,IBA,IBA IEA,IEA,IBA IEA,IEA,IDA IMP IBA IEA,IEA,IBA IEA,IEA,IEA,IEA,ISS IEA,IDA,IMP	ENSBTAG00000000830	FALSE	GPR137B
query_1	TRUE	1.04752e-07	5732	146	80	0.547945	0.0139567	GO:0023052	GO:BP	signaling	18832	6877	GO:0050789	IEA,IBA IEA,IEA,IMP,IEA,IEA,IEA,IEA,IEA,IEA,IEA,IEA,IEA,IEA,IBA IEA,IBA IEA,IEA,IBA,IBA,IEA,IBA,IEA,IEA,IBA,IEA,IBA IEA,IBA,IEA,IEA,IEA,IEA,IEA,IEA,IEA,IEA,IEA,IEA,IEA,IEA,IEA,IEA,IEA,IEA,IEA,IEA,IEA,IEA,IEA,IEA,IEA,IEA,IEA,IEA,IEA,IEA,IEA,IEA,IEA,IEA,IEA,IEA,IBA IEA,IEA,IEA,ISS IEA,IGI IBA IEA,IBA,IBA IEA,IEA,IBA IEA,IEA,IDA IMP IBA IEA,IEA,IBA IEA,IEA,IEA,IEA,ISS IEA,IDA,IMP	ENSBTAG00000007470	FALSE	TRIM58
query_1	TRUE	1.04752e-07	5732	146	80	0.547945	0.0139567	GO:0023052	GO:BP	signaling	18832	6877	GO:0050789	IEA,IBA IEA,IEA,IMP,IEA,IEA,IEA,IEA,IEA,IEA,IEA,IEA,IEA,IEA,IBA IEA,IBA IEA,IEA,IBA,IBA,IEA,IBA,IEA,IEA,IBA,IEA,IBA IEA,IBA,IEA,IEA,IEA,IEA,IEA,IEA,IEA,IEA,IEA,IEA,IEA,IEA,IEA,IEA,IEA,IEA,IEA,IEA,IEA,IEA,IEA,IEA,IEA,IEA,IEA,IEA,IEA,IEA,IEA,IEA,IEA,IEA,IEA,IEA,IBA IEA,IEA,IEA,ISS IEA,IGI IBA IEA,IBA,IBA IEA,IEA,IBA IEA,IEA,IDA IMP IBA IEA,IEA,IBA IEA,IEA,IEA,IEA,ISS IEA,IDA,IMP	ENSBTAG00000025293	FALSE	OR2W3
query_1	TRUE	1.04752e-07	5732	146	80	0.547945	0.0139567	GO:0023052	GO:BP	signaling	18832	6877	GO:0050789	IEA,IBA IEA,IEA,IMP,IEA,IEA,IEA,IEA,IEA,IEA,IEA,IEA,IEA,IEA,IBA IEA,IBA IEA,IEA,IBA,IBA,IEA,IBA,IEA,IEA,IBA,IEA,IBA IEA,IBA,IEA,IEA,IEA,IEA,IEA,IEA,IEA,IEA,IEA,IEA,IEA,IEA,IEA,IEA,IEA,IEA,IEA,IEA,IEA,IEA,IEA,IEA,IEA,IEA,IEA,IEA,IEA,IEA,IEA,IEA,IEA,IEA,IEA,IEA,IBA IEA,IEA,IEA,ISS IEA,IGI IBA IEA,IBA,IBA IEA,IEA,IBA IEA,IEA,IDA IMP IBA IEA,IEA,IBA IEA,IEA,IEA,IEA,ISS IEA,IDA,IMP	ENSBTAG00000062728	FALSE	GCSAML
query_1	TRUE	1.04752e-07	5732	146	80	0.547945	0.0139567	GO:0023052	GO:BP	signaling	18832	6877	GO:0050789	IEA,IBA IEA,IEA,IMP,IEA,IEA,IEA,IEA,IEA,IEA,IEA,IEA,IEA,IEA,IBA IEA,IBA IEA,IEA,IBA,IBA,IEA,IBA,IEA,IEA,IBA,IEA,IBA IEA,IBA,IEA,IEA,IEA,IEA,IEA,IEA,IEA,IEA,IEA,IEA,IEA,IEA,IEA,IEA,IEA,IEA,IEA,IEA,IEA,IEA,IEA,IEA,IEA,IEA,IEA,IEA,IEA,IEA,IEA,IEA,IEA,IEA,IEA,IEA,IBA IEA,IEA,IEA,ISS IEA,IGI IBA IEA,IBA,IBA IEA,IEA,IBA IEA,IEA,IDA IMP IBA IEA,IEA,IBA IEA,IEA,IEA,IEA,ISS IEA,IDA,IMP	ENSBTAG00000040033	FALSE	OR2AJ9
query_1	TRUE	1.04752e-07	5732	146	80	0.547945	0.0139567	GO:0023052	GO:BP	signaling	18832	6877	GO:0050789	IEA,IBA IEA,IEA,IMP,IEA,IEA,IEA,IEA,IEA,IEA,IEA,IEA,IEA,IEA,IBA IEA,IBA IEA,IEA,IBA,IBA,IEA,IBA,IEA,IEA,IBA,IEA,IBA IEA,IBA,IEA,IEA,IEA,IEA,IEA,IEA,IEA,IEA,IEA,IEA,IEA,IEA,IEA,IEA,IEA,IEA,IEA,IEA,IEA,IEA,IEA,IEA,IEA,IEA,IEA,IEA,IEA,IEA,IEA,IEA,IEA,IEA,IEA,IEA,IBA IEA,IEA,IEA,ISS IEA,IGI IBA IEA,IBA,IBA IEA,IEA,IBA IEA,IEA,IDA IMP IBA IEA,IEA,IBA IEA,IEA,IEA,IEA,ISS IEA,IDA,IMP	ENSBTAG00000051864	FALSE	OR2L2B
query_1	TRUE	1.04752e-07	5732	146	80	0.547945	0.0139567	GO:0023052	GO:BP	signaling	18832	6877	GO:0050789	IEA,IBA IEA,IEA,IMP,IEA,IEA,IEA,IEA,IEA,IEA,IEA,IEA,IEA,IEA,IBA IEA,IBA IEA,IEA,IBA,IBA,IEA,IBA,IEA,IEA,IBA,IEA,IBA IEA,IBA,IEA,IEA,IEA,IEA,IEA,IEA,IEA,IEA,IEA,IEA,IEA,IEA,IEA,IEA,IEA,IEA,IEA,IEA,IEA,IEA,IEA,IEA,IEA,IEA,IEA,IEA,IEA,IEA,IEA,IEA,IEA,IEA,IEA,IEA,IBA IEA,IEA,IEA,ISS IEA,IGI IBA IEA,IBA,IBA IEA,IEA,IBA IEA,IEA,IDA IMP IBA IEA,IEA,IBA IEA,IEA,IEA,IEA,ISS IEA,IDA,IMP	ENSBTAG00000067939	FALSE	OR2L2C
query_1	TRUE	1.04752e-07	5732	146	80	0.547945	0.0139567	GO:0023052	GO:BP	signaling	18832	6877	GO:0050789	IEA,IBA IEA,IEA,IMP,IEA,IEA,IEA,IEA,IEA,IEA,IEA,IEA,IEA,IEA,IBA IEA,IBA IEA,IEA,IBA,IBA,IEA,IBA,IEA,IEA,IBA,IEA,IBA IEA,IBA,IEA,IEA,IEA,IEA,IEA,IEA,IEA,IEA,IEA,IEA,IEA,IEA,IEA,IEA,IEA,IEA,IEA,IEA,IEA,IEA,IEA,IEA,IEA,IEA,IEA,IEA,IEA,IEA,IEA,IEA,IEA,IEA,IEA,IEA,IBA IEA,IEA,IEA,ISS IEA,IGI IBA IEA,IBA,IBA IEA,IEA,IBA IEA,IEA,IDA IMP IBA IEA,IEA,IBA IEA,IEA,IEA,IEA,ISS IEA,IDA,IMP	ENSBTAG00000061948	FALSE	OR2L3C
query_1	TRUE	1.04752e-07	5732	146	80	0.547945	0.0139567	GO:0023052	GO:BP	signaling	18832	6877	GO:0050789	IEA,IBA IEA,IEA,IMP,IEA,IEA,IEA,IEA,IEA,IEA,IEA,IEA,IEA,IEA,IBA IEA,IBA IEA,IEA,IBA,IBA,IEA,IBA,IEA,IEA,IBA,IEA,IBA IEA,IBA,IEA,IEA,IEA,IEA,IEA,IEA,IEA,IEA,IEA,IEA,IEA,IEA,IEA,IEA,IEA,IEA,IEA,IEA,IEA,IEA,IEA,IEA,IEA,IEA,IEA,IEA,IEA,IEA,IEA,IEA,IEA,IEA,IEA,IEA,IBA IEA,IEA,IEA,ISS IEA,IGI IBA IEA,IBA,IBA IEA,IEA,IBA IEA,IEA,IDA IMP IBA IEA,IEA,IBA IEA,IEA,IEA,IEA,ISS IEA,IDA,IMP	ENSBTAG00000013691	FALSE	OR2L13
query_1	TRUE	1.04752e-07	5732	146	80	0.547945	0.0139567	GO:0023052	GO:BP	signaling	18832	6877	GO:0050789	IEA,IBA IEA,IEA,IMP,IEA,IEA,IEA,IEA,IEA,IEA,IEA,IEA,IEA,IEA,IBA IEA,IBA IEA,IEA,IBA,IBA,IEA,IBA,IEA,IEA,IBA,IEA,IBA IEA,IBA,IEA,IEA,IEA,IEA,IEA,IEA,IEA,IEA,IEA,IEA,IEA,IEA,IEA,IEA,IEA,IEA,IEA,IEA,IEA,IEA,IEA,IEA,IEA,IEA,IEA,IEA,IEA,IEA,IEA,IEA,IEA,IEA,IEA,IEA,IBA IEA,IEA,IEA,ISS IEA,IGI IBA IEA,IBA,IBA IEA,IEA,IBA IEA,IEA,IDA IMP IBA IEA,IEA,IBA IEA,IEA,IEA,IEA,ISS IEA,IDA,IMP	ENSBTAG00000048025	FALSE	OR2T22
query_1	TRUE	1.04752e-07	5732	146	80	0.547945	0.0139567	GO:0023052	GO:BP	signaling	18832	6877	GO:0050789	IEA,IBA IEA,IEA,IMP,IEA,IEA,IEA,IEA,IEA,IEA,IEA,IEA,IEA,IEA,IBA IEA,IBA IEA,IEA,IBA,IBA,IEA,IBA,IEA,IEA,IBA,IEA,IBA IEA,IBA,IEA,IEA,IEA,IEA,IEA,IEA,IEA,IEA,IEA,IEA,IEA,IEA,IEA,IEA,IEA,IEA,IEA,IEA,IEA,IEA,IEA,IEA,IEA,IEA,IEA,IEA,IEA,IEA,IEA,IEA,IEA,IEA,IEA,IEA,IBA IEA,IEA,IEA,ISS IEA,IGI IBA IEA,IBA,IBA IEA,IEA,IBA IEA,IEA,IDA IMP IBA IEA,IEA,IBA IEA,IEA,IEA,IEA,ISS IEA,IDA,IMP	ENSBTAG00000009497	FALSE	OR2M16
query_1	TRUE	1.04752e-07	5732	146	80	0.547945	0.0139567	GO:0023052	GO:BP	signaling	18832	6877	GO:0050789	IEA,IBA IEA,IEA,IMP,IEA,IEA,IEA,IEA,IEA,IEA,IEA,IEA,IEA,IEA,IBA IEA,IBA IEA,IEA,IBA,IBA,IEA,IBA,IEA,IEA,IBA,IEA,IBA IEA,IBA,IEA,IEA,IEA,IEA,IEA,IEA,IEA,IEA,IEA,IEA,IEA,IEA,IEA,IEA,IEA,IEA,IEA,IEA,IEA,IEA,IEA,IEA,IEA,IEA,IEA,IEA,IEA,IEA,IEA,IEA,IEA,IEA,IEA,IEA,IBA IEA,IEA,IEA,ISS IEA,IGI IBA IEA,IBA,IBA IEA,IEA,IBA IEA,IEA,IDA IMP IBA IEA,IEA,IBA IEA,IEA,IEA,IEA,ISS IEA,IDA,IMP	ENSBTAG00000030722	FALSE	OR2M4
query_1	TRUE	1.04752e-07	5732	146	80	0.547945	0.0139567	GO:0023052	GO:BP	signaling	18832	6877	GO:0050789	IEA,IBA IEA,IEA,IMP,IEA,IEA,IEA,IEA,IEA,IEA,IEA,IEA,IEA,IEA,IBA IEA,IBA IEA,IEA,IBA,IBA,IEA,IBA,IEA,IEA,IBA,IEA,IBA IEA,IBA,IEA,IEA,IEA,IEA,IEA,IEA,IEA,IEA,IEA,IEA,IEA,IEA,IEA,IEA,IEA,IEA,IEA,IEA,IEA,IEA,IEA,IEA,IEA,IEA,IEA,IEA,IEA,IEA,IEA,IEA,IEA,IEA,IEA,IEA,IBA IEA,IEA,IEA,ISS IEA,IGI IBA IEA,IBA,IBA IEA,IEA,IBA IEA,IEA,IDA IMP IBA IEA,IEA,IBA IEA,IEA,IEA,IEA,ISS IEA,IDA,IMP	ENSBTAG00000039804	FALSE	OR9E2
query_1	TRUE	1.04752e-07	5732	146	80	0.547945	0.0139567	GO:0023052	GO:BP	signaling	18832	6877	GO:0050789	IEA,IBA IEA,IEA,IMP,IEA,IEA,IEA,IEA,IEA,IEA,IEA,IEA,IEA,IEA,IBA IEA,IBA IEA,IEA,IBA,IBA,IEA,IBA,IEA,IEA,IBA,IEA,IBA IEA,IBA,IEA,IEA,IEA,IEA,IEA,IEA,IEA,IEA,IEA,IEA,IEA,IEA,IEA,IEA,IEA,IEA,IEA,IEA,IEA,IEA,IEA,IEA,IEA,IEA,IEA,IEA,IEA,IEA,IEA,IEA,IEA,IEA,IEA,IEA,IBA IEA,IEA,IEA,ISS IEA,IGI IBA IEA,IBA,IBA IEA,IEA,IBA IEA,IEA,IDA IMP IBA IEA,IEA,IBA IEA,IEA,IEA,IEA,ISS IEA,IDA,IMP	ENSBTAG00000059861	FALSE	OR5AE4
query_1	TRUE	1.04752e-07	5732	146	80	0.547945	0.0139567	GO:0023052	GO:BP	signaling	18832	6877	GO:0050789	IEA,IBA IEA,IEA,IMP,IEA,IEA,IEA,IEA,IEA,IEA,IEA,IEA,IEA,IEA,IBA IEA,IBA IEA,IEA,IBA,IBA,IEA,IBA,IEA,IEA,IBA,IEA,IBA IEA,IBA,IEA,IEA,IEA,IEA,IEA,IEA,IEA,IEA,IEA,IEA,IEA,IEA,IEA,IEA,IEA,IEA,IEA,IEA,IEA,IEA,IEA,IEA,IEA,IEA,IEA,IEA,IEA,IEA,IEA,IEA,IEA,IEA,IEA,IEA,IBA IEA,IEA,IEA,ISS IEA,IGI IBA IEA,IBA,IBA IEA,IEA,IBA IEA,IEA,IDA IMP IBA IEA,IEA,IBA IEA,IEA,IEA,IEA,ISS IEA,IDA,IMP	ENSBTAG00000064622	FALSE	OR5AE3
query_1	TRUE	1.04752e-07	5732	146	80	0.547945	0.0139567	GO:0023052	GO:BP	signaling	18832	6877	GO:0050789	IEA,IBA IEA,IEA,IMP,IEA,IEA,IEA,IEA,IEA,IEA,IEA,IEA,IEA,IEA,IBA IEA,IBA IEA,IEA,IBA,IBA,IEA,IBA,IEA,IEA,IBA,IEA,IBA IEA,IBA,IEA,IEA,IEA,IEA,IEA,IEA,IEA,IEA,IEA,IEA,IEA,IEA,IEA,IEA,IEA,IEA,IEA,IEA,IEA,IEA,IEA,IEA,IEA,IEA,IEA,IEA,IEA,IEA,IEA,IEA,IEA,IEA,IEA,IEA,IBA IEA,IEA,IEA,ISS IEA,IGI IBA IEA,IBA,IBA IEA,IEA,IBA IEA,IEA,IDA IMP IBA IEA,IEA,IBA IEA,IEA,IEA,IEA,ISS IEA,IDA,IMP	ENSBTAG00000031412	FALSE	OR6F1
query_1	TRUE	1.04752e-07	5732	146	80	0.547945	0.0139567	GO:0023052	GO:BP	signaling	18832	6877	GO:0050789	IEA,IBA IEA,IEA,IMP,IEA,IEA,IEA,IEA,IEA,IEA,IEA,IEA,IEA,IEA,IBA IEA,IBA IEA,IEA,IBA,IBA,IEA,IBA,IEA,IEA,IBA,IEA,IBA IEA,IBA,IEA,IEA,IEA,IEA,IEA,IEA,IEA,IEA,IEA,IEA,IEA,IEA,IEA,IEA,IEA,IEA,IEA,IEA,IEA,IEA,IEA,IEA,IEA,IEA,IEA,IEA,IEA,IEA,IEA,IEA,IEA,IEA,IEA,IEA,IBA IEA,IEA,IEA,ISS IEA,IGI IBA IEA,IBA,IBA IEA,IEA,IBA IEA,IEA,IDA IMP IBA IEA,IEA,IBA IEA,IEA,IEA,IEA,ISS IEA,IDA,IMP	ENSBTAG00000007557	FALSE	OR2AK3
query_1	TRUE	1.04752e-07	5732	146	80	0.547945	0.0139567	GO:0023052	GO:BP	signaling	18832	6877	GO:0050789	IEA,IBA IEA,IEA,IMP,IEA,IEA,IEA,IEA,IEA,IEA,IEA,IEA,IEA,IEA,IBA IEA,IBA IEA,IEA,IBA,IBA,IEA,IBA,IEA,IEA,IBA,IEA,IBA IEA,IBA,IEA,IEA,IEA,IEA,IEA,IEA,IEA,IEA,IEA,IEA,IEA,IEA,IEA,IEA,IEA,IEA,IEA,IEA,IEA,IEA,IEA,IEA,IEA,IEA,IEA,IEA,IEA,IEA,IEA,IEA,IEA,IEA,IEA,IEA,IBA IEA,IEA,IEA,ISS IEA,IGI IBA IEA,IBA,IBA IEA,IEA,IBA IEA,IEA,IDA IMP IBA IEA,IEA,IBA IEA,IEA,IEA,IEA,ISS IEA,IDA,IMP	ENSBTAG00000053009	FALSE	OR2T62
query_1	TRUE	1.04752e-07	5732	146	80	0.547945	0.0139567	GO:0023052	GO:BP	signaling	18832	6877	GO:0050789	IEA,IBA IEA,IEA,IMP,IEA,IEA,IEA,IEA,IEA,IEA,IEA,IEA,IEA,IEA,IBA IEA,IBA IEA,IEA,IBA,IBA,IEA,IBA,IEA,IEA,IBA,IEA,IBA IEA,IBA,IEA,IEA,IEA,IEA,IEA,IEA,IEA,IEA,IEA,IEA,IEA,IEA,IEA,IEA,IEA,IEA,IEA,IEA,IEA,IEA,IEA,IEA,IEA,IEA,IEA,IEA,IEA,IEA,IEA,IEA,IEA,IEA,IEA,IEA,IBA IEA,IEA,IEA,ISS IEA,IGI IBA IEA,IBA,IBA IEA,IEA,IBA IEA,IEA,IDA IMP IBA IEA,IEA,IBA IEA,IEA,IEA,IEA,ISS IEA,IDA,IMP	ENSBTAG00000046417	FALSE	OR2T63
query_1	TRUE	1.04752e-07	5732	146	80	0.547945	0.0139567	GO:0023052	GO:BP	signaling	18832	6877	GO:0050789	IEA,IBA IEA,IEA,IMP,IEA,IEA,IEA,IEA,IEA,IEA,IEA,IEA,IEA,IEA,IBA IEA,IBA IEA,IEA,IBA,IBA,IEA,IBA,IEA,IEA,IBA,IEA,IBA IEA,IBA,IEA,IEA,IEA,IEA,IEA,IEA,IEA,IEA,IEA,IEA,IEA,IEA,IEA,IEA,IEA,IEA,IEA,IEA,IEA,IEA,IEA,IEA,IEA,IEA,IEA,IEA,IEA,IEA,IEA,IEA,IEA,IEA,IEA,IEA,IBA IEA,IEA,IEA,ISS IEA,IGI IBA IEA,IBA,IBA IEA,IEA,IBA IEA,IEA,IDA IMP IBA IEA,IEA,IBA IEA,IEA,IEA,IEA,ISS IEA,IDA,IMP	ENSBTAG00000052389	FALSE	OR2T16
query_1	TRUE	1.04752e-07	5732	146	80	0.547945	0.0139567	GO:0023052	GO:BP	signaling	18832	6877	GO:0050789	IEA,IBA IEA,IEA,IMP,IEA,IEA,IEA,IEA,IEA,IEA,IEA,IEA,IEA,IEA,IBA IEA,IBA IEA,IEA,IBA,IBA,IEA,IBA,IEA,IEA,IBA,IEA,IBA IEA,IBA,IEA,IEA,IEA,IEA,IEA,IEA,IEA,IEA,IEA,IEA,IEA,IEA,IEA,IEA,IEA,IEA,IEA,IEA,IEA,IEA,IEA,IEA,IEA,IEA,IEA,IEA,IEA,IEA,IEA,IEA,IEA,IEA,IEA,IEA,IBA IEA,IEA,IEA,ISS IEA,IGI IBA IEA,IBA,IBA IEA,IEA,IBA IEA,IEA,IDA IMP IBA IEA,IEA,IBA IEA,IEA,IEA,IEA,ISS IEA,IDA,IMP	ENSBTAG00000050140	FALSE	OR2T60
query_1	TRUE	1.04752e-07	5732	146	80	0.547945	0.0139567	GO:0023052	GO:BP	signaling	18832	6877	GO:0050789	IEA,IBA IEA,IEA,IMP,IEA,IEA,IEA,IEA,IEA,IEA,IEA,IEA,IEA,IEA,IBA IEA,IBA IEA,IEA,IBA,IBA,IEA,IBA,IEA,IEA,IBA,IEA,IBA IEA,IBA,IEA,IEA,IEA,IEA,IEA,IEA,IEA,IEA,IEA,IEA,IEA,IEA,IEA,IEA,IEA,IEA,IEA,IEA,IEA,IEA,IEA,IEA,IEA,IEA,IEA,IEA,IEA,IEA,IEA,IEA,IEA,IEA,IEA,IEA,IBA IEA,IEA,IEA,ISS IEA,IGI IBA IEA,IBA,IBA IEA,IEA,IBA IEA,IEA,IDA IMP IBA IEA,IEA,IBA IEA,IEA,IEA,IEA,ISS IEA,IDA,IMP	ENSBTAG00000001761	FALSE	OR6AA1
query_1	TRUE	1.04752e-07	5732	146	80	0.547945	0.0139567	GO:0023052	GO:BP	signaling	18832	6877	GO:0050789	IEA,IBA IEA,IEA,IMP,IEA,IEA,IEA,IEA,IEA,IEA,IEA,IEA,IEA,IEA,IBA IEA,IBA IEA,IEA,IBA,IBA,IEA,IBA,IEA,IEA,IBA,IEA,IBA IEA,IBA,IEA,IEA,IEA,IEA,IEA,IEA,IEA,IEA,IEA,IEA,IEA,IEA,IEA,IEA,IEA,IEA,IEA,IEA,IEA,IEA,IEA,IEA,IEA,IEA,IEA,IEA,IEA,IEA,IEA,IEA,IEA,IEA,IEA,IEA,IBA IEA,IEA,IEA,ISS IEA,IGI IBA IEA,IBA,IBA IEA,IEA,IBA IEA,IEA,IDA IMP IBA IEA,IEA,IBA IEA,IEA,IEA,IEA,ISS IEA,IDA,IMP	ENSBTAG00000040109	FALSE	OR6AN1
query_1	TRUE	1.04752e-07	5732	146	80	0.547945	0.0139567	GO:0023052	GO:BP	signaling	18832	6877	GO:0050789	IEA,IBA IEA,IEA,IMP,IEA,IEA,IEA,IEA,IEA,IEA,IEA,IEA,IEA,IEA,IBA IEA,IBA IEA,IEA,IBA,IBA,IEA,IBA,IEA,IEA,IBA,IEA,IBA IEA,IBA,IEA,IEA,IEA,IEA,IEA,IEA,IEA,IEA,IEA,IEA,IEA,IEA,IEA,IEA,IEA,IEA,IEA,IEA,IEA,IEA,IEA,IEA,IEA,IEA,IEA,IEA,IEA,IEA,IEA,IEA,IEA,IEA,IEA,IEA,IBA IEA,IEA,IEA,ISS IEA,IGI IBA IEA,IBA,IBA IEA,IEA,IBA IEA,IEA,IDA IMP IBA IEA,IEA,IBA IEA,IEA,IEA,IEA,ISS IEA,IDA,IMP	ENSBTAG00000017725	FALSE	OR11L1
query_1	TRUE	1.04752e-07	5732	146	80	0.547945	0.0139567	GO:0023052	GO:BP	signaling	18832	6877	GO:0050789	IEA,IBA IEA,IEA,IMP,IEA,IEA,IEA,IEA,IEA,IEA,IEA,IEA,IEA,IEA,IBA IEA,IBA IEA,IEA,IBA,IBA,IEA,IBA,IEA,IEA,IBA,IEA,IBA IEA,IBA,IEA,IEA,IEA,IEA,IEA,IEA,IEA,IEA,IEA,IEA,IEA,IEA,IEA,IEA,IEA,IEA,IEA,IEA,IEA,IEA,IEA,IEA,IEA,IEA,IEA,IEA,IEA,IEA,IEA,IEA,IEA,IEA,IEA,IEA,IBA IEA,IEA,IEA,ISS IEA,IGI IBA IEA,IBA,IBA IEA,IEA,IBA IEA,IEA,IDA IMP IBA IEA,IEA,IBA IEA,IEA,IEA,IEA,ISS IEA,IDA,IMP	ENSBTAG00000064343	FALSE	OR2L3
query_1	TRUE	1.04752e-07	5732	146	80	0.547945	0.0139567	GO:0023052	GO:BP	signaling	18832	6877	GO:0050789	IEA,IBA IEA,IEA,IMP,IEA,IEA,IEA,IEA,IEA,IEA,IEA,IEA,IEA,IEA,IBA IEA,IBA IEA,IEA,IBA,IBA,IEA,IBA,IEA,IEA,IBA,IEA,IBA IEA,IBA,IEA,IEA,IEA,IEA,IEA,IEA,IEA,IEA,IEA,IEA,IEA,IEA,IEA,IEA,IEA,IEA,IEA,IEA,IEA,IEA,IEA,IEA,IEA,IEA,IEA,IEA,IEA,IEA,IEA,IEA,IEA,IEA,IEA,IEA,IBA IEA,IEA,IEA,ISS IEA,IGI IBA IEA,IBA,IBA IEA,IEA,IBA IEA,IEA,IDA IMP IBA IEA,IEA,IBA IEA,IEA,IEA,IEA,ISS IEA,IDA,IMP	ENSBTAG00000045691	FALSE	OR14P2
query_1	TRUE	1.04752e-07	5732	146	80	0.547945	0.0139567	GO:0023052	GO:BP	signaling	18832	6877	GO:0050789	IEA,IBA IEA,IEA,IMP,IEA,IEA,IEA,IEA,IEA,IEA,IEA,IEA,IEA,IEA,IBA IEA,IBA IEA,IEA,IBA,IBA,IEA,IBA,IEA,IEA,IBA,IEA,IBA IEA,IBA,IEA,IEA,IEA,IEA,IEA,IEA,IEA,IEA,IEA,IEA,IEA,IEA,IEA,IEA,IEA,IEA,IEA,IEA,IEA,IEA,IEA,IEA,IEA,IEA,IEA,IEA,IEA,IEA,IEA,IEA,IEA,IEA,IEA,IEA,IBA IEA,IEA,IEA,ISS IEA,IGI IBA IEA,IBA,IBA IEA,IEA,IBA IEA,IEA,IDA IMP IBA IEA,IEA,IBA IEA,IEA,IEA,IEA,ISS IEA,IDA,IMP	ENSBTAG00000051974	FALSE	OR2L2
query_1	TRUE	1.04752e-07	5732	146	80	0.547945	0.0139567	GO:0023052	GO:BP	signaling	18832	6877	GO:0050789	IEA,IBA IEA,IEA,IMP,IEA,IEA,IEA,IEA,IEA,IEA,IEA,IEA,IEA,IEA,IBA IEA,IBA IEA,IEA,IBA,IBA,IEA,IBA,IEA,IEA,IBA,IEA,IBA IEA,IBA,IEA,IEA,IEA,IEA,IEA,IEA,IEA,IEA,IEA,IEA,IEA,IEA,IEA,IEA,IEA,IEA,IEA,IEA,IEA,IEA,IEA,IEA,IEA,IEA,IEA,IEA,IEA,IEA,IEA,IEA,IEA,IEA,IEA,IEA,IBA IEA,IEA,IEA,ISS IEA,IGI IBA IEA,IBA,IBA IEA,IEA,IBA IEA,IEA,IDA IMP IBA IEA,IEA,IBA IEA,IEA,IEA,IEA,ISS IEA,IDA,IMP	ENSBTAG00000039805	FALSE	OR2AO1
query_1	TRUE	1.04752e-07	5732	146	80	0.547945	0.0139567	GO:0023052	GO:BP	signaling	18832	6877	GO:0050789	IEA,IBA IEA,IEA,IMP,IEA,IEA,IEA,IEA,IEA,IEA,IEA,IEA,IEA,IEA,IBA IEA,IBA IEA,IEA,IBA,IBA,IEA,IBA,IEA,IEA,IBA,IEA,IBA IEA,IBA,IEA,IEA,IEA,IEA,IEA,IEA,IEA,IEA,IEA,IEA,IEA,IEA,IEA,IEA,IEA,IEA,IEA,IEA,IEA,IEA,IEA,IEA,IEA,IEA,IEA,IEA,IEA,IEA,IEA,IEA,IEA,IEA,IEA,IEA,IBA IEA,IEA,IEA,ISS IEA,IGI IBA IEA,IBA,IBA IEA,IEA,IBA IEA,IEA,IDA IMP IBA IEA,IEA,IBA IEA,IEA,IEA,IEA,ISS IEA,IDA,IMP	ENSBTAG00000053872	FALSE	OR2T54
query_1	TRUE	1.04752e-07	5732	146	80	0.547945	0.0139567	GO:0023052	GO:BP	signaling	18832	6877	GO:0050789	IEA,IBA IEA,IEA,IMP,IEA,IEA,IEA,IEA,IEA,IEA,IEA,IEA,IEA,IEA,IBA IEA,IBA IEA,IEA,IBA,IBA,IEA,IBA,IEA,IEA,IBA,IEA,IBA IEA,IBA,IEA,IEA,IEA,IEA,IEA,IEA,IEA,IEA,IEA,IEA,IEA,IEA,IEA,IEA,IEA,IEA,IEA,IEA,IEA,IEA,IEA,IEA,IEA,IEA,IEA,IEA,IEA,IEA,IEA,IEA,IEA,IEA,IEA,IEA,IBA IEA,IEA,IEA,ISS IEA,IGI IBA IEA,IBA,IBA IEA,IEA,IBA IEA,IEA,IDA IMP IBA IEA,IEA,IBA IEA,IEA,IEA,IEA,ISS IEA,IDA,IMP	ENSBTAG00000039797	FALSE	OR2W3D
query_1	TRUE	1.04752e-07	5732	146	80	0.547945	0.0139567	GO:0023052	GO:BP	signaling	18832	6877	GO:0050789	IEA,IBA IEA,IEA,IMP,IEA,IEA,IEA,IEA,IEA,IEA,IEA,IEA,IEA,IEA,IBA IEA,IBA IEA,IEA,IBA,IBA,IEA,IBA,IEA,IEA,IBA,IEA,IBA IEA,IBA,IEA,IEA,IEA,IEA,IEA,IEA,IEA,IEA,IEA,IEA,IEA,IEA,IEA,IEA,IEA,IEA,IEA,IEA,IEA,IEA,IEA,IEA,IEA,IEA,IEA,IEA,IEA,IEA,IEA,IEA,IEA,IEA,IEA,IEA,IBA IEA,IEA,IEA,ISS IEA,IGI IBA IEA,IBA,IBA IEA,IEA,IBA IEA,IEA,IDA IMP IBA IEA,IEA,IBA IEA,IEA,IEA,IEA,ISS IEA,IDA,IMP	ENSBTAG00000048813	FALSE	OR2W53
query_1	TRUE	1.04752e-07	5732	146	80	0.547945	0.0139567	GO:0023052	GO:BP	signaling	18832	6877	GO:0050789	IEA,IBA IEA,IEA,IMP,IEA,IEA,IEA,IEA,IEA,IEA,IEA,IEA,IEA,IEA,IBA IEA,IBA IEA,IEA,IBA,IBA,IEA,IBA,IEA,IEA,IBA,IEA,IBA IEA,IBA,IEA,IEA,IEA,IEA,IEA,IEA,IEA,IEA,IEA,IEA,IEA,IEA,IEA,IEA,IEA,IEA,IEA,IEA,IEA,IEA,IEA,IEA,IEA,IEA,IEA,IEA,IEA,IEA,IEA,IEA,IEA,IEA,IEA,IEA,IBA IEA,IEA,IEA,ISS IEA,IGI IBA IEA,IBA,IBA IEA,IEA,IBA IEA,IEA,IDA IMP IBA IEA,IEA,IBA IEA,IEA,IEA,IEA,ISS IEA,IDA,IMP	ENSBTAG00000048315	FALSE	OR2C3
query_1	TRUE	1.04752e-07	5732	146	80	0.547945	0.0139567	GO:0023052	GO:BP	signaling	18832	6877	GO:0050789	IEA,IBA IEA,IEA,IMP,IEA,IEA,IEA,IEA,IEA,IEA,IEA,IEA,IEA,IEA,IBA IEA,IBA IEA,IEA,IBA,IBA,IEA,IBA,IEA,IEA,IBA,IEA,IBA IEA,IBA,IEA,IEA,IEA,IEA,IEA,IEA,IEA,IEA,IEA,IEA,IEA,IEA,IEA,IEA,IEA,IEA,IEA,IEA,IEA,IEA,IEA,IEA,IEA,IEA,IEA,IEA,IEA,IEA,IEA,IEA,IEA,IEA,IEA,IEA,IBA IEA,IEA,IEA,ISS IEA,IGI IBA IEA,IBA,IBA IEA,IEA,IBA IEA,IEA,IDA IMP IBA IEA,IEA,IBA IEA,IEA,IEA,IEA,ISS IEA,IDA,IMP	ENSBTAG00000048069	FALSE	OR2C3B
query_1	TRUE	1.04752e-07	5732	146	80	0.547945	0.0139567	GO:0023052	GO:BP	signaling	18832	6877	GO:0050789	IEA,IBA IEA,IEA,IMP,IEA,IEA,IEA,IEA,IEA,IEA,IEA,IEA,IEA,IEA,IBA IEA,IBA IEA,IEA,IBA,IBA,IEA,IBA,IEA,IEA,IBA,IEA,IBA IEA,IBA,IEA,IEA,IEA,IEA,IEA,IEA,IEA,IEA,IEA,IEA,IEA,IEA,IEA,IEA,IEA,IEA,IEA,IEA,IEA,IEA,IEA,IEA,IEA,IEA,IEA,IEA,IEA,IEA,IEA,IEA,IEA,IEA,IEA,IEA,IBA IEA,IEA,IEA,ISS IEA,IGI IBA IEA,IBA,IBA IEA,IEA,IBA IEA,IEA,IDA IMP IBA IEA,IEA,IBA IEA,IEA,IEA,IEA,ISS IEA,IDA,IMP	ENSBTAG00000039484	FALSE	OR2G27
query_1	TRUE	1.04752e-07	5732	146	80	0.547945	0.0139567	GO:0023052	GO:BP	signaling	18832	6877	GO:0050789	IEA,IBA IEA,IEA,IMP,IEA,IEA,IEA,IEA,IEA,IEA,IEA,IEA,IEA,IEA,IBA IEA,IBA IEA,IEA,IBA,IBA,IEA,IBA,IEA,IEA,IBA,IEA,IBA IEA,IBA,IEA,IEA,IEA,IEA,IEA,IEA,IEA,IEA,IEA,IEA,IEA,IEA,IEA,IEA,IEA,IEA,IEA,IEA,IEA,IEA,IEA,IEA,IEA,IEA,IEA,IEA,IEA,IEA,IEA,IEA,IEA,IEA,IEA,IEA,IBA IEA,IEA,IEA,ISS IEA,IGI IBA IEA,IBA,IBA IEA,IEA,IBA IEA,IEA,IDA IMP IBA IEA,IEA,IBA IEA,IEA,IEA,IEA,ISS IEA,IDA,IMP	ENSBTAG00000039930	FALSE	OR2G28
query_1	TRUE	1.04752e-07	5732	146	80	0.547945	0.0139567	GO:0023052	GO:BP	signaling	18832	6877	GO:0050789	IEA,IBA IEA,IEA,IMP,IEA,IEA,IEA,IEA,IEA,IEA,IEA,IEA,IEA,IEA,IBA IEA,IBA IEA,IEA,IBA,IBA,IEA,IBA,IEA,IEA,IBA,IEA,IBA IEA,IBA,IEA,IEA,IEA,IEA,IEA,IEA,IEA,IEA,IEA,IEA,IEA,IEA,IEA,IEA,IEA,IEA,IEA,IEA,IEA,IEA,IEA,IEA,IEA,IEA,IEA,IEA,IEA,IEA,IEA,IEA,IEA,IEA,IEA,IEA,IBA IEA,IEA,IEA,ISS IEA,IGI IBA IEA,IBA,IBA IEA,IEA,IBA IEA,IEA,IDA IMP IBA IEA,IEA,IBA IEA,IEA,IEA,IEA,ISS IEA,IDA,IMP	ENSBTAG00000027911	FALSE	OR2G3
query_1	TRUE	1.04752e-07	5732	146	80	0.547945	0.0139567	GO:0023052	GO:BP	signaling	18832	6877	GO:0050789	IEA,IBA IEA,IEA,IMP,IEA,IEA,IEA,IEA,IEA,IEA,IEA,IEA,IEA,IEA,IBA IEA,IBA IEA,IEA,IBA,IBA,IEA,IBA,IEA,IEA,IBA,IEA,IBA IEA,IBA,IEA,IEA,IEA,IEA,IEA,IEA,IEA,IEA,IEA,IEA,IEA,IEA,IEA,IEA,IEA,IEA,IEA,IEA,IEA,IEA,IEA,IEA,IEA,IEA,IEA,IEA,IEA,IEA,IEA,IEA,IEA,IEA,IEA,IEA,IBA IEA,IEA,IEA,ISS IEA,IGI IBA IEA,IBA,IBA IEA,IEA,IBA IEA,IEA,IDA IMP IBA IEA,IEA,IBA IEA,IEA,IEA,IEA,ISS IEA,IDA,IMP	ENSBTAG00000011367	FALSE	LIN7A
query_1	TRUE	1.04752e-07	5732	146	80	0.547945	0.0139567	GO:0023052	GO:BP	signaling	18832	6877	GO:0050789	IEA,IBA IEA,IEA,IMP,IEA,IEA,IEA,IEA,IEA,IEA,IEA,IEA,IEA,IEA,IBA IEA,IBA IEA,IEA,IBA,IBA,IEA,IBA,IEA,IEA,IBA,IEA,IBA IEA,IBA,IEA,IEA,IEA,IEA,IEA,IEA,IEA,IEA,IEA,IEA,IEA,IEA,IEA,IEA,IEA,IEA,IEA,IEA,IEA,IEA,IEA,IEA,IEA,IEA,IEA,IEA,IEA,IEA,IEA,IEA,IEA,IEA,IEA,IEA,IBA IEA,IEA,IEA,ISS IEA,IGI IBA IEA,IBA,IBA IEA,IEA,IBA IEA,IEA,IDA IMP IBA IEA,IEA,IBA IEA,IEA,IEA,IEA,ISS IEA,IDA,IMP	ENSBTAG00000014609	FALSE	PPP1R12A
query_1	TRUE	1.04752e-07	5732	146	80	0.547945	0.0139567	GO:0023052	GO:BP	signaling	18832	6877	GO:0050789	IEA,IBA IEA,IEA,IMP,IEA,IEA,IEA,IEA,IEA,IEA,IEA,IEA,IEA,IEA,IBA IEA,IBA IEA,IEA,IBA,IBA,IEA,IBA,IEA,IEA,IBA,IEA,IBA IEA,IBA,IEA,IEA,IEA,IEA,IEA,IEA,IEA,IEA,IEA,IEA,IEA,IEA,IEA,IEA,IEA,IEA,IEA,IEA,IEA,IEA,IEA,IEA,IEA,IEA,IEA,IEA,IEA,IEA,IEA,IEA,IEA,IEA,IEA,IEA,IBA IEA,IEA,IEA,ISS IEA,IGI IBA IEA,IBA,IBA IEA,IEA,IBA IEA,IEA,IDA IMP IBA IEA,IEA,IBA IEA,IEA,IEA,IEA,ISS IEA,IDA,IMP	ENSBTAG00000056510	FALSE	FIBIN
query_1	TRUE	1.04752e-07	5732	146	80	0.547945	0.0139567	GO:0023052	GO:BP	signaling	18832	6877	GO:0050789	IEA,IBA IEA,IEA,IMP,IEA,IEA,IEA,IEA,IEA,IEA,IEA,IEA,IEA,IEA,IBA IEA,IBA IEA,IEA,IBA,IBA,IEA,IBA,IEA,IEA,IBA,IEA,IBA IEA,IBA,IEA,IEA,IEA,IEA,IEA,IEA,IEA,IEA,IEA,IEA,IEA,IEA,IEA,IEA,IEA,IEA,IEA,IEA,IEA,IEA,IEA,IEA,IEA,IEA,IEA,IEA,IEA,IEA,IEA,IEA,IEA,IEA,IEA,IEA,IBA IEA,IEA,IEA,ISS IEA,IGI IBA IEA,IBA,IBA IEA,IEA,IBA IEA,IEA,IDA IMP IBA IEA,IEA,IBA IEA,IEA,IEA,IEA,ISS IEA,IDA,IMP	ENSBTAG00000002606	FALSE	LGR4
query_1	TRUE	1.04752e-07	5732	146	80	0.547945	0.0139567	GO:0023052	GO:BP	signaling	18832	6877	GO:0050789	IEA,IBA IEA,IEA,IMP,IEA,IEA,IEA,IEA,IEA,IEA,IEA,IEA,IEA,IEA,IBA IEA,IBA IEA,IEA,IBA,IBA,IEA,IBA,IEA,IEA,IBA,IEA,IBA IEA,IBA,IEA,IEA,IEA,IEA,IEA,IEA,IEA,IEA,IEA,IEA,IEA,IEA,IEA,IEA,IEA,IEA,IEA,IEA,IEA,IEA,IEA,IEA,IEA,IEA,IEA,IEA,IEA,IEA,IEA,IEA,IEA,IEA,IEA,IEA,IBA IEA,IEA,IEA,ISS IEA,IGI IBA IEA,IBA,IBA IEA,IEA,IBA IEA,IEA,IDA IMP IBA IEA,IEA,IBA IEA,IEA,IEA,IEA,ISS IEA,IDA,IMP	ENSBTAG00000001460	FALSE	LIN7C
query_1	TRUE	1.04752e-07	5732	146	80	0.547945	0.0139567	GO:0023052	GO:BP	signaling	18832	6877	GO:0050789	IEA,IBA IEA,IEA,IMP,IEA,IEA,IEA,IEA,IEA,IEA,IEA,IEA,IEA,IEA,IBA IEA,IBA IEA,IEA,IBA,IBA,IEA,IBA,IEA,IEA,IBA,IEA,IBA IEA,IBA,IEA,IEA,IEA,IEA,IEA,IEA,IEA,IEA,IEA,IEA,IEA,IEA,IEA,IEA,IEA,IEA,IEA,IEA,IEA,IEA,IEA,IEA,IEA,IEA,IEA,IEA,IEA,IEA,IEA,IEA,IEA,IEA,IEA,IEA,IBA IEA,IEA,IEA,ISS IEA,IGI IBA IEA,IBA,IBA IEA,IEA,IBA IEA,IEA,IDA IMP IBA IEA,IEA,IBA IEA,IEA,IEA,IEA,ISS IEA,IDA,IMP	ENSBTAG00000008134	FALSE	BDNF
query_1	TRUE	1.04752e-07	5732	146	80	0.547945	0.0139567	GO:0023052	GO:BP	signaling	18832	6877	GO:0050789	IEA,IBA IEA,IEA,IMP,IEA,IEA,IEA,IEA,IEA,IEA,IEA,IEA,IEA,IEA,IBA IEA,IBA IEA,IEA,IBA,IBA,IEA,IBA,IEA,IEA,IBA,IEA,IBA IEA,IBA,IEA,IEA,IEA,IEA,IEA,IEA,IEA,IEA,IEA,IEA,IEA,IEA,IEA,IEA,IEA,IEA,IEA,IEA,IEA,IEA,IEA,IEA,IEA,IEA,IEA,IEA,IEA,IEA,IEA,IEA,IEA,IEA,IEA,IEA,IBA IEA,IEA,IEA,ISS IEA,IGI IBA IEA,IBA,IBA IEA,IEA,IBA IEA,IEA,IDA IMP IBA IEA,IEA,IBA IEA,IEA,IEA,IEA,ISS IEA,IDA,IMP	ENSBTAG00000000529	FALSE	BTBD9
query_1	TRUE	1.04752e-07	5732	146	80	0.547945	0.0139567	GO:0023052	GO:BP	signaling	18832	6877	GO:0050789	IEA,IBA IEA,IEA,IMP,IEA,IEA,IEA,IEA,IEA,IEA,IEA,IEA,IEA,IEA,IBA IEA,IBA IEA,IEA,IBA,IBA,IEA,IBA,IEA,IEA,IBA,IEA,IBA IEA,IBA,IEA,IEA,IEA,IEA,IEA,IEA,IEA,IEA,IEA,IEA,IEA,IEA,IEA,IEA,IEA,IEA,IEA,IEA,IEA,IEA,IEA,IEA,IEA,IEA,IEA,IEA,IEA,IEA,IEA,IEA,IEA,IEA,IEA,IEA,IBA IEA,IEA,IEA,ISS IEA,IGI IBA IEA,IBA,IBA IEA,IEA,IBA IEA,IEA,IDA IMP IBA IEA,IEA,IBA IEA,IEA,IEA,IEA,ISS IEA,IDA,IMP	ENSBTAG00000018224	FALSE	GLP1R
query_1	TRUE	1.04752e-07	5732	146	80	0.547945	0.0139567	GO:0023052	GO:BP	signaling	18832	6877	GO:0050789	IEA,IBA IEA,IEA,IMP,IEA,IEA,IEA,IEA,IEA,IEA,IEA,IEA,IEA,IEA,IBA IEA,IBA IEA,IEA,IBA,IBA,IEA,IBA,IEA,IEA,IBA,IEA,IBA IEA,IBA,IEA,IEA,IEA,IEA,IEA,IEA,IEA,IEA,IEA,IEA,IEA,IEA,IEA,IEA,IEA,IEA,IEA,IEA,IEA,IEA,IEA,IEA,IEA,IEA,IEA,IEA,IEA,IEA,IEA,IEA,IEA,IEA,IEA,IEA,IBA IEA,IEA,IEA,ISS IEA,IGI IBA IEA,IBA,IBA IEA,IEA,IBA IEA,IEA,IDA IMP IBA IEA,IEA,IBA IEA,IEA,IEA,IEA,ISS IEA,IDA,IMP	ENSBTAG00000020043	FALSE	ARHGAP17
query_1	TRUE	1.04752e-07	5732	146	80	0.547945	0.0139567	GO:0023052	GO:BP	signaling	18832	6877	GO:0050789	IEA,IBA IEA,IEA,IMP,IEA,IEA,IEA,IEA,IEA,IEA,IEA,IEA,IEA,IEA,IBA IEA,IBA IEA,IEA,IBA,IBA,IEA,IBA,IEA,IEA,IBA,IEA,IBA IEA,IBA,IEA,IEA,IEA,IEA,IEA,IEA,IEA,IEA,IEA,IEA,IEA,IEA,IEA,IEA,IEA,IEA,IEA,IEA,IEA,IEA,IEA,IEA,IEA,IEA,IEA,IEA,IEA,IEA,IEA,IEA,IEA,IEA,IEA,IEA,IBA IEA,IEA,IEA,ISS IEA,IGI IBA IEA,IBA,IBA IEA,IEA,IBA IEA,IEA,IDA IMP IBA IEA,IEA,IBA IEA,IEA,IEA,IEA,ISS IEA,IDA,IMP	ENSBTAG00000013169	FALSE	LCMT1
query_1	TRUE	1.04752e-07	5732	146	80	0.547945	0.0139567	GO:0023052	GO:BP	signaling	18832	6877	GO:0050789	IEA,IBA IEA,IEA,IMP,IEA,IEA,IEA,IEA,IEA,IEA,IEA,IEA,IEA,IEA,IBA IEA,IBA IEA,IEA,IBA,IBA,IEA,IBA,IEA,IEA,IBA,IEA,IBA IEA,IBA,IEA,IEA,IEA,IEA,IEA,IEA,IEA,IEA,IEA,IEA,IEA,IEA,IEA,IEA,IEA,IEA,IEA,IEA,IEA,IEA,IEA,IEA,IEA,IEA,IEA,IEA,IEA,IEA,IEA,IEA,IEA,IEA,IEA,IEA,IBA IEA,IEA,IEA,ISS IEA,IGI IBA IEA,IBA,IBA IEA,IEA,IBA IEA,IEA,IDA IMP IBA IEA,IEA,IBA IEA,IEA,IEA,IEA,ISS IEA,IDA,IMP	ENSBTAG00000015837	FALSE	P2RY12
query_1	TRUE	1.04752e-07	5732	146	80	0.547945	0.0139567	GO:0023052	GO:BP	signaling	18832	6877	GO:0050789	IEA,IBA IEA,IEA,IMP,IEA,IEA,IEA,IEA,IEA,IEA,IEA,IEA,IEA,IEA,IBA IEA,IBA IEA,IEA,IBA,IBA,IEA,IBA,IEA,IEA,IBA,IEA,IBA IEA,IBA,IEA,IEA,IEA,IEA,IEA,IEA,IEA,IEA,IEA,IEA,IEA,IEA,IEA,IEA,IEA,IEA,IEA,IEA,IEA,IEA,IEA,IEA,IEA,IEA,IEA,IEA,IEA,IEA,IEA,IEA,IEA,IEA,IEA,IEA,IBA IEA,IEA,IEA,ISS IEA,IGI IBA IEA,IBA,IBA IEA,IEA,IBA IEA,IEA,IDA IMP IBA IEA,IEA,IBA IEA,IEA,IEA,IEA,ISS IEA,IDA,IMP	ENSBTAG00000056123	FALSE	P2RY13
query_1	TRUE	1.04752e-07	5732	146	80	0.547945	0.0139567	GO:0023052	GO:BP	signaling	18832	6877	GO:0050789	IEA,IBA IEA,IEA,IMP,IEA,IEA,IEA,IEA,IEA,IEA,IEA,IEA,IEA,IEA,IBA IEA,IBA IEA,IEA,IBA,IBA,IEA,IBA,IEA,IEA,IBA,IEA,IBA IEA,IBA,IEA,IEA,IEA,IEA,IEA,IEA,IEA,IEA,IEA,IEA,IEA,IEA,IEA,IEA,IEA,IEA,IEA,IEA,IEA,IEA,IEA,IEA,IEA,IEA,IEA,IEA,IEA,IEA,IEA,IEA,IEA,IEA,IEA,IEA,IBA IEA,IEA,IEA,ISS IEA,IGI IBA IEA,IBA,IBA IEA,IEA,IBA IEA,IEA,IDA IMP IBA IEA,IEA,IBA IEA,IEA,IEA,IEA,ISS IEA,IDA,IMP	ENSBTAG00000011192	FALSE	GPR87
query_1	TRUE	1.04752e-07	5732	146	80	0.547945	0.0139567	GO:0023052	GO:BP	signaling	18832	6877	GO:0050789	IEA,IBA IEA,IEA,IMP,IEA,IEA,IEA,IEA,IEA,IEA,IEA,IEA,IEA,IEA,IBA IEA,IBA IEA,IEA,IBA,IBA,IEA,IBA,IEA,IEA,IBA,IEA,IBA IEA,IBA,IEA,IEA,IEA,IEA,IEA,IEA,IEA,IEA,IEA,IEA,IEA,IEA,IEA,IEA,IEA,IEA,IEA,IEA,IEA,IEA,IEA,IEA,IEA,IEA,IEA,IEA,IEA,IEA,IEA,IEA,IEA,IEA,IEA,IEA,IBA IEA,IEA,IEA,ISS IEA,IGI IBA IEA,IBA,IBA IEA,IEA,IBA IEA,IEA,IDA IMP IBA IEA,IEA,IBA IEA,IEA,IEA,IEA,ISS IEA,IDA,IMP	ENSBTAG00000020990	FALSE	P2RY14
query_1	TRUE	1.04752e-07	5732	146	80	0.547945	0.0139567	GO:0023052	GO:BP	signaling	18832	6877	GO:0050789	IEA,IBA IEA,IEA,IMP,IEA,IEA,IEA,IEA,IEA,IEA,IEA,IEA,IEA,IEA,IBA IEA,IBA IEA,IEA,IBA,IBA,IEA,IBA,IEA,IEA,IBA,IEA,IBA IEA,IBA,IEA,IEA,IEA,IEA,IEA,IEA,IEA,IEA,IEA,IEA,IEA,IEA,IEA,IEA,IEA,IEA,IEA,IEA,IEA,IEA,IEA,IEA,IEA,IEA,IEA,IEA,IEA,IEA,IEA,IEA,IEA,IEA,IEA,IEA,IBA IEA,IEA,IEA,ISS IEA,IGI IBA IEA,IBA,IBA IEA,IEA,IBA IEA,IEA,IDA IMP IBA IEA,IEA,IBA IEA,IEA,IEA,IEA,ISS IEA,IDA,IMP	ENSBTAG00000009848	FALSE	GPR171
query_1	TRUE	1.04752e-07	5732	146	80	0.547945	0.0139567	GO:0023052	GO:BP	signaling	18832	6877	GO:0050789	IEA,IBA IEA,IEA,IMP,IEA,IEA,IEA,IEA,IEA,IEA,IEA,IEA,IEA,IEA,IBA IEA,IBA IEA,IEA,IBA,IBA,IEA,IBA,IEA,IEA,IBA,IEA,IBA IEA,IBA,IEA,IEA,IEA,IEA,IEA,IEA,IEA,IEA,IEA,IEA,IEA,IEA,IEA,IEA,IEA,IEA,IEA,IEA,IEA,IEA,IEA,IEA,IEA,IEA,IEA,IEA,IEA,IEA,IEA,IEA,IEA,IEA,IEA,IEA,IBA IEA,IEA,IEA,ISS IEA,IGI IBA IEA,IBA,IBA IEA,IEA,IBA IEA,IEA,IDA IMP IBA IEA,IEA,IBA IEA,IEA,IEA,IEA,ISS IEA,IDA,IMP	ENSBTAG00000023445	FALSE	SIAH2
query_1	TRUE	1.04752e-07	5732	146	80	0.547945	0.0139567	GO:0023052	GO:BP	signaling	18832	6877	GO:0050789	IEA,IBA IEA,IEA,IMP,IEA,IEA,IEA,IEA,IEA,IEA,IEA,IEA,IEA,IEA,IBA IEA,IBA IEA,IEA,IBA,IBA,IEA,IBA,IEA,IEA,IBA,IEA,IBA IEA,IBA,IEA,IEA,IEA,IEA,IEA,IEA,IEA,IEA,IEA,IEA,IEA,IEA,IEA,IEA,IEA,IEA,IEA,IEA,IEA,IEA,IEA,IEA,IEA,IEA,IEA,IEA,IEA,IEA,IEA,IEA,IEA,IEA,IEA,IEA,IBA IEA,IEA,IEA,ISS IEA,IGI IBA IEA,IBA,IBA IEA,IEA,IBA IEA,IEA,IDA IMP IBA IEA,IEA,IBA IEA,IEA,IEA,IEA,ISS IEA,IDA,IMP	ENSBTAG00000031435	FALSE	SELENOT
query_1	TRUE	1.04752e-07	5732	146	80	0.547945	0.0139567	GO:0023052	GO:BP	signaling	18832	6877	GO:0050789	IEA,IBA IEA,IEA,IMP,IEA,IEA,IEA,IEA,IEA,IEA,IEA,IEA,IEA,IEA,IBA IEA,IBA IEA,IEA,IBA,IBA,IEA,IBA,IEA,IEA,IBA,IEA,IBA IEA,IBA,IEA,IEA,IEA,IEA,IEA,IEA,IEA,IEA,IEA,IEA,IEA,IEA,IEA,IEA,IEA,IEA,IEA,IEA,IEA,IEA,IEA,IEA,IEA,IEA,IEA,IEA,IEA,IEA,IEA,IEA,IEA,IEA,IEA,IEA,IBA IEA,IEA,IEA,ISS IEA,IGI IBA IEA,IBA,IBA IEA,IEA,IBA IEA,IEA,IDA IMP IBA IEA,IEA,IBA IEA,IEA,IEA,IEA,ISS IEA,IDA,IMP	ENSBTAG00000009106	FALSE	EIF2A
query_1	TRUE	1.04752e-07	5732	146	80	0.547945	0.0139567	GO:0023052	GO:BP	signaling	18832	6877	GO:0050789	IEA,IBA IEA,IEA,IMP,IEA,IEA,IEA,IEA,IEA,IEA,IEA,IEA,IEA,IEA,IBA IEA,IBA IEA,IEA,IBA,IBA,IEA,IBA,IEA,IEA,IBA,IEA,IBA IEA,IBA,IEA,IEA,IEA,IEA,IEA,IEA,IEA,IEA,IEA,IEA,IEA,IEA,IEA,IEA,IEA,IEA,IEA,IEA,IEA,IEA,IEA,IEA,IEA,IEA,IEA,IEA,IEA,IEA,IEA,IEA,IEA,IEA,IEA,IEA,IBA IEA,IEA,IEA,ISS IEA,IGI IBA IEA,IBA,IBA IEA,IEA,IBA IEA,IEA,IDA IMP IBA IEA,IEA,IBA IEA,IEA,IEA,IEA,ISS IEA,IDA,IMP	ENSBTAG00000009104	FALSE	SERP1
query_1	TRUE	1.9828e-07	7619	146	95	0.650685	0.0124688	GO:0050896	GO:BP	response to stimulus	18832	13774	GO:0008150	IEA,IEA,IEP,IEA,IEA,IBA IEA,IEA,IEA,IEA,IEA,IEA,IEA,IEA,IBA IEA,IDA IMP,IBA IEA,IBA IEA,IBA IEA,IBA IEA,IBA IEA,IBA IEA,IBA IEA,IBA IEA,IBA IEA,IEA,IBA IEA,IBA IEA,IEA,IBA,IBA,IBA,IEA,IBA,IEA,IEA,IEA,IBA,IEA,IBA IEA,IBA,IBA IEA,IEA,IBA IEA,IBA IEA,IBA IEA,IBA IEA,IBA IEA,IBA IEA,IBA IEA,IBA IEA,IEA,IEA,IEA,IEA,IBA IEA,IBA IEA,IBA IEA,IBA IEA,IBA IEA,IBA IEA,IEA,IEA,IBA IEA,IEA,IBA IEA,IBA IEA,IBA…	ENSBTAG00000015805	FALSE	SIPA1L1
query_1	TRUE	1.9828e-07	7619	146	95	0.650685	0.0124688	GO:0050896	GO:BP	response to stimulus	18832	13774	GO:0008150	IEA,IEA,IEP,IEA,IEA,IBA IEA,IEA,IEA,IEA,IEA,IEA,IEA,IEA,IBA IEA,IDA IMP,IBA IEA,IBA IEA,IBA IEA,IBA IEA,IBA IEA,IBA IEA,IBA IEA,IBA IEA,IBA IEA,IEA,IBA IEA,IBA IEA,IEA,IBA,IBA,IBA,IEA,IBA,IEA,IEA,IEA,IBA,IEA,IBA IEA,IBA,IBA IEA,IEA,IBA IEA,IBA IEA,IBA IEA,IBA IEA,IBA IEA,IBA IEA,IBA IEA,IBA IEA,IEA,IEA,IEA,IEA,IBA IEA,IBA IEA,IBA IEA,IBA IEA,IBA IEA,IBA IEA,IEA,IEA,IBA IEA,IEA,IBA IEA,IBA IEA,IBA…	ENSBTAG00000014632	FALSE	VSX2
query_1	TRUE	1.9828e-07	7619	146	95	0.650685	0.0124688	GO:0050896	GO:BP	response to stimulus	18832	13774	GO:0008150	IEA,IEA,IEP,IEA,IEA,IBA IEA,IEA,IEA,IEA,IEA,IEA,IEA,IEA,IBA IEA,IDA IMP,IBA IEA,IBA IEA,IBA IEA,IBA IEA,IBA IEA,IBA IEA,IBA IEA,IBA IEA,IBA IEA,IEA,IBA IEA,IBA IEA,IEA,IBA,IBA,IBA,IEA,IBA,IEA,IEA,IEA,IBA,IEA,IBA IEA,IBA,IBA IEA,IEA,IBA IEA,IBA IEA,IBA IEA,IBA IEA,IBA IEA,IBA IEA,IBA IEA,IBA IEA,IEA,IEA,IEA,IEA,IBA IEA,IBA IEA,IBA IEA,IBA IEA,IBA IEA,IBA IEA,IEA,IEA,IBA IEA,IEA,IBA IEA,IBA IEA,IBA…	ENSBTAG00000014633	FALSE	ABCD4
query_1	TRUE	1.9828e-07	7619	146	95	0.650685	0.0124688	GO:0050896	GO:BP	response to stimulus	18832	13774	GO:0008150	IEA,IEA,IEP,IEA,IEA,IBA IEA,IEA,IEA,IEA,IEA,IEA,IEA,IEA,IBA IEA,IDA IMP,IBA IEA,IBA IEA,IBA IEA,IBA IEA,IBA IEA,IBA IEA,IBA IEA,IBA IEA,IBA IEA,IEA,IBA IEA,IBA IEA,IEA,IBA,IBA,IBA,IEA,IBA,IEA,IEA,IEA,IBA,IEA,IBA IEA,IBA,IBA IEA,IEA,IBA IEA,IBA IEA,IBA IEA,IBA IEA,IBA IEA,IBA IEA,IBA IEA,IBA IEA,IEA,IEA,IEA,IEA,IBA IEA,IBA IEA,IBA IEA,IBA IEA,IBA IEA,IBA IEA,IEA,IEA,IBA IEA,IEA,IBA IEA,IBA IEA,IBA…	ENSBTAG00000021955	FALSE	NPC2
query_1	TRUE	1.9828e-07	7619	146	95	0.650685	0.0124688	GO:0050896	GO:BP	response to stimulus	18832	13774	GO:0008150	IEA,IEA,IEP,IEA,IEA,IBA IEA,IEA,IEA,IEA,IEA,IEA,IEA,IEA,IBA IEA,IDA IMP,IBA IEA,IBA IEA,IBA IEA,IBA IEA,IBA IEA,IBA IEA,IBA IEA,IBA IEA,IBA IEA,IEA,IBA IEA,IBA IEA,IEA,IBA,IBA,IBA,IEA,IBA,IEA,IEA,IEA,IBA,IEA,IBA IEA,IBA,IBA IEA,IEA,IBA IEA,IBA IEA,IBA IEA,IBA IEA,IBA IEA,IBA IEA,IBA IEA,IBA IEA,IEA,IEA,IEA,IEA,IBA IEA,IBA IEA,IBA IEA,IBA IEA,IBA IEA,IBA IEA,IEA,IEA,IBA IEA,IEA,IBA IEA,IBA IEA,IBA…	ENSBTAG00000020379	FALSE	AREL1
query_1	TRUE	1.9828e-07	7619	146	95	0.650685	0.0124688	GO:0050896	GO:BP	response to stimulus	18832	13774	GO:0008150	IEA,IEA,IEP,IEA,IEA,IBA IEA,IEA,IEA,IEA,IEA,IEA,IEA,IEA,IBA IEA,IDA IMP,IBA IEA,IBA IEA,IBA IEA,IBA IEA,IBA IEA,IBA IEA,IBA IEA,IBA IEA,IBA IEA,IEA,IBA IEA,IBA IEA,IEA,IBA,IBA,IBA,IEA,IBA,IEA,IEA,IEA,IBA,IEA,IBA IEA,IBA,IBA IEA,IEA,IBA IEA,IBA IEA,IBA IEA,IBA IEA,IBA IEA,IBA IEA,IBA IEA,IBA IEA,IEA,IEA,IEA,IEA,IBA IEA,IBA IEA,IBA IEA,IBA IEA,IBA IEA,IBA IEA,IEA,IEA,IBA IEA,IEA,IBA IEA,IBA IEA,IBA…	ENSBTAG00000000256	FALSE	TLE1
query_1	TRUE	1.9828e-07	7619	146	95	0.650685	0.0124688	GO:0050896	GO:BP	response to stimulus	18832	13774	GO:0008150	IEA,IEA,IEP,IEA,IEA,IBA IEA,IEA,IEA,IEA,IEA,IEA,IEA,IEA,IBA IEA,IDA IMP,IBA IEA,IBA IEA,IBA IEA,IBA IEA,IBA IEA,IBA IEA,IBA IEA,IBA IEA,IBA IEA,IEA,IBA IEA,IBA IEA,IEA,IBA,IBA,IBA,IEA,IBA,IEA,IEA,IEA,IBA,IEA,IBA IEA,IBA,IBA IEA,IEA,IBA IEA,IBA IEA,IBA IEA,IBA IEA,IBA IEA,IBA IEA,IBA IEA,IBA IEA,IEA,IEA,IEA,IEA,IBA IEA,IBA IEA,IBA IEA,IBA IEA,IBA IEA,IBA IEA,IEA,IEA,IBA IEA,IEA,IBA IEA,IBA IEA,IBA…	ENSBTAG00000000203	FALSE	ATP6V1G1
query_1	TRUE	1.9828e-07	7619	146	95	0.650685	0.0124688	GO:0050896	GO:BP	response to stimulus	18832	13774	GO:0008150	IEA,IEA,IEP,IEA,IEA,IBA IEA,IEA,IEA,IEA,IEA,IEA,IEA,IEA,IBA IEA,IDA IMP,IBA IEA,IBA IEA,IBA IEA,IBA IEA,IBA IEA,IBA IEA,IBA IEA,IBA IEA,IBA IEA,IEA,IBA IEA,IBA IEA,IEA,IBA,IBA,IBA,IEA,IBA,IEA,IEA,IEA,IBA,IEA,IBA IEA,IBA,IBA IEA,IEA,IBA IEA,IBA IEA,IBA IEA,IBA IEA,IBA IEA,IBA IEA,IBA IEA,IBA IEA,IEA,IEA,IEA,IEA,IBA IEA,IBA IEA,IBA IEA,IBA IEA,IBA IEA,IBA IEA,IEA,IEA,IBA IEA,IEA,IBA IEA,IBA IEA,IBA…	ENSBTAG00000018069	FALSE	TNFSF15
query_1	TRUE	1.9828e-07	7619	146	95	0.650685	0.0124688	GO:0050896	GO:BP	response to stimulus	18832	13774	GO:0008150	IEA,IEA,IEP,IEA,IEA,IBA IEA,IEA,IEA,IEA,IEA,IEA,IEA,IEA,IBA IEA,IDA IMP,IBA IEA,IBA IEA,IBA IEA,IBA IEA,IBA IEA,IBA IEA,IBA IEA,IBA IEA,IBA IEA,IEA,IBA IEA,IBA IEA,IEA,IBA,IBA,IBA,IEA,IBA,IEA,IEA,IEA,IBA,IEA,IBA IEA,IBA,IBA IEA,IEA,IBA IEA,IBA IEA,IBA IEA,IBA IEA,IBA IEA,IBA IEA,IBA IEA,IBA IEA,IEA,IEA,IEA,IEA,IBA IEA,IBA IEA,IBA IEA,IBA IEA,IBA IEA,IBA IEA,IEA,IEA,IBA IEA,IEA,IBA IEA,IBA IEA,IBA…	ENSBTAG00000025782	FALSE	TNFSF8
query_1	TRUE	1.9828e-07	7619	146	95	0.650685	0.0124688	GO:0050896	GO:BP	response to stimulus	18832	13774	GO:0008150	IEA,IEA,IEP,IEA,IEA,IBA IEA,IEA,IEA,IEA,IEA,IEA,IEA,IEA,IBA IEA,IDA IMP,IBA IEA,IBA IEA,IBA IEA,IBA IEA,IBA IEA,IBA IEA,IBA IEA,IBA IEA,IBA IEA,IEA,IBA IEA,IBA IEA,IEA,IBA,IBA,IBA,IEA,IBA,IEA,IEA,IEA,IBA,IEA,IBA IEA,IBA,IBA IEA,IEA,IBA IEA,IBA IEA,IBA IEA,IBA IEA,IBA IEA,IBA IEA,IBA IEA,IBA IEA,IEA,IEA,IEA,IEA,IBA IEA,IBA IEA,IBA IEA,IBA IEA,IBA IEA,IBA IEA,IEA,IEA,IBA IEA,IEA,IBA IEA,IBA IEA,IBA…	ENSBTAG00000017306	FALSE	AKNA
query_1	TRUE	1.9828e-07	7619	146	95	0.650685	0.0124688	GO:0050896	GO:BP	response to stimulus	18832	13774	GO:0008150	IEA,IEA,IEP,IEA,IEA,IBA IEA,IEA,IEA,IEA,IEA,IEA,IEA,IEA,IBA IEA,IDA IMP,IBA IEA,IBA IEA,IBA IEA,IBA IEA,IBA IEA,IBA IEA,IBA IEA,IBA IEA,IBA IEA,IEA,IBA IEA,IBA IEA,IEA,IBA,IBA,IBA,IEA,IBA,IEA,IEA,IEA,IBA,IEA,IBA IEA,IBA,IBA IEA,IEA,IBA IEA,IBA IEA,IBA IEA,IBA IEA,IBA IEA,IBA IEA,IBA IEA,IBA IEA,IEA,IEA,IEA,IEA,IBA IEA,IBA IEA,IBA IEA,IBA IEA,IBA IEA,IBA IEA,IEA,IEA,IBA IEA,IEA,IBA IEA,IBA IEA,IBA…	ENSBTAG00000010107	FALSE	WHRN
query_1	TRUE	1.9828e-07	7619	146	95	0.650685	0.0124688	GO:0050896	GO:BP	response to stimulus	18832	13774	GO:0008150	IEA,IEA,IEP,IEA,IEA,IBA IEA,IEA,IEA,IEA,IEA,IEA,IEA,IEA,IBA IEA,IDA IMP,IBA IEA,IBA IEA,IBA IEA,IBA IEA,IBA IEA,IBA IEA,IBA IEA,IBA IEA,IBA IEA,IEA,IBA IEA,IBA IEA,IEA,IBA,IBA,IBA,IEA,IBA,IEA,IEA,IEA,IBA,IEA,IBA IEA,IBA,IBA IEA,IEA,IBA IEA,IBA IEA,IBA IEA,IBA IEA,IBA IEA,IBA IEA,IBA IEA,IBA IEA,IEA,IEA,IEA,IEA,IBA IEA,IBA IEA,IBA IEA,IBA IEA,IBA IEA,IBA IEA,IEA,IEA,IBA IEA,IEA,IBA IEA,IBA IEA,IBA…	ENSBTAG00000017294	FALSE	ORM1
query_1	TRUE	1.9828e-07	7619	146	95	0.650685	0.0124688	GO:0050896	GO:BP	response to stimulus	18832	13774	GO:0008150	IEA,IEA,IEP,IEA,IEA,IBA IEA,IEA,IEA,IEA,IEA,IEA,IEA,IEA,IBA IEA,IDA IMP,IBA IEA,IBA IEA,IBA IEA,IBA IEA,IBA IEA,IBA IEA,IBA IEA,IBA IEA,IBA IEA,IEA,IBA IEA,IBA IEA,IEA,IBA,IBA,IBA,IEA,IBA,IEA,IEA,IEA,IBA,IEA,IBA IEA,IBA,IBA IEA,IEA,IBA IEA,IBA IEA,IBA IEA,IBA IEA,IBA IEA,IBA IEA,IBA IEA,IBA IEA,IEA,IEA,IEA,IEA,IBA IEA,IBA IEA,IBA IEA,IBA IEA,IBA IEA,IBA IEA,IEA,IEA,IBA IEA,IEA,IBA IEA,IBA IEA,IBA…	ENSBTAG00000029902	FALSE	MIR455
query_1	TRUE	1.9828e-07	7619	146	95	0.650685	0.0124688	GO:0050896	GO:BP	response to stimulus	18832	13774	GO:0008150	IEA,IEA,IEP,IEA,IEA,IBA IEA,IEA,IEA,IEA,IEA,IEA,IEA,IEA,IBA IEA,IDA IMP,IBA IEA,IBA IEA,IBA IEA,IBA IEA,IBA IEA,IBA IEA,IBA IEA,IBA IEA,IBA IEA,IEA,IBA IEA,IBA IEA,IEA,IBA,IBA,IBA,IEA,IBA,IEA,IEA,IEA,IBA,IEA,IBA IEA,IBA,IBA IEA,IEA,IBA IEA,IBA IEA,IBA IEA,IBA IEA,IBA IEA,IBA IEA,IBA IEA,IBA IEA,IEA,IEA,IEA,IEA,IBA IEA,IBA IEA,IBA IEA,IBA IEA,IBA IEA,IBA IEA,IEA,IEA,IBA IEA,IEA,IBA IEA,IBA IEA,IBA…	ENSBTAG00000050829	FALSE
query_1	TRUE	1.9828e-07	7619	146	95	0.650685	0.0124688	GO:0050896	GO:BP	response to stimulus	18832	13774	GO:0008150	IEA,IEA,IEP,IEA,IEA,IBA IEA,IEA,IEA,IEA,IEA,IEA,IEA,IEA,IBA IEA,IDA IMP,IBA IEA,IBA IEA,IBA IEA,IBA IEA,IBA IEA,IBA IEA,IBA IEA,IBA IEA,IBA IEA,IEA,IBA IEA,IBA IEA,IEA,IBA,IBA,IBA,IEA,IBA,IEA,IEA,IEA,IBA,IEA,IBA IEA,IBA,IBA IEA,IEA,IBA IEA,IBA IEA,IBA IEA,IBA IEA,IBA IEA,IBA IEA,IBA IEA,IBA IEA,IEA,IEA,IEA,IEA,IBA IEA,IBA IEA,IBA IEA,IBA IEA,IBA IEA,IBA IEA,IEA,IEA,IBA IEA,IEA,IBA IEA,IBA IEA,IBA…	ENSBTAG00000020661	FALSE	ABCA1
query_1	TRUE	1.9828e-07	7619	146	95	0.650685	0.0124688	GO:0050896	GO:BP	response to stimulus	18832	13774	GO:0008150	IEA,IEA,IEP,IEA,IEA,IBA IEA,IEA,IEA,IEA,IEA,IEA,IEA,IEA,IBA IEA,IDA IMP,IBA IEA,IBA IEA,IBA IEA,IBA IEA,IBA IEA,IBA IEA,IBA IEA,IBA IEA,IBA IEA,IEA,IBA IEA,IBA IEA,IEA,IBA,IBA,IBA,IEA,IBA,IEA,IEA,IEA,IBA,IEA,IBA IEA,IBA,IBA IEA,IEA,IBA IEA,IBA IEA,IBA IEA,IBA IEA,IBA IEA,IBA IEA,IBA IEA,IBA IEA,IEA,IEA,IEA,IEA,IBA IEA,IBA IEA,IBA IEA,IBA IEA,IBA IEA,IBA IEA,IEA,IEA,IBA IEA,IEA,IBA IEA,IBA IEA,IBA…	ENSBTAG00000013445	FALSE	OR13F1
query_1	TRUE	1.9828e-07	7619	146	95	0.650685	0.0124688	GO:0050896	GO:BP	response to stimulus	18832	13774	GO:0008150	IEA,IEA,IEP,IEA,IEA,IBA IEA,IEA,IEA,IEA,IEA,IEA,IEA,IEA,IBA IEA,IDA IMP,IBA IEA,IBA IEA,IBA IEA,IBA IEA,IBA IEA,IBA IEA,IBA IEA,IBA IEA,IBA IEA,IEA,IBA IEA,IBA IEA,IEA,IBA,IBA,IBA,IEA,IBA,IEA,IEA,IEA,IBA,IEA,IBA IEA,IBA,IBA IEA,IEA,IBA IEA,IBA IEA,IBA IEA,IBA IEA,IBA IEA,IBA IEA,IBA IEA,IBA IEA,IEA,IEA,IEA,IEA,IBA IEA,IBA IEA,IBA IEA,IBA IEA,IBA IEA,IBA IEA,IEA,IEA,IBA IEA,IEA,IBA IEA,IBA IEA,IBA…	ENSBTAG00000057009	FALSE	OR13C2E
query_1	TRUE	1.9828e-07	7619	146	95	0.650685	0.0124688	GO:0050896	GO:BP	response to stimulus	18832	13774	GO:0008150	IEA,IEA,IEP,IEA,IEA,IBA IEA,IEA,IEA,IEA,IEA,IEA,IEA,IEA,IBA IEA,IDA IMP,IBA IEA,IBA IEA,IBA IEA,IBA IEA,IBA IEA,IBA IEA,IBA IEA,IBA IEA,IBA IEA,IEA,IBA IEA,IBA IEA,IEA,IBA,IBA,IBA,IEA,IBA,IEA,IEA,IEA,IBA,IEA,IBA IEA,IBA,IBA IEA,IEA,IBA IEA,IBA IEA,IBA IEA,IBA IEA,IBA IEA,IBA IEA,IBA IEA,IBA IEA,IEA,IEA,IEA,IEA,IBA IEA,IBA IEA,IBA IEA,IBA IEA,IBA IEA,IBA IEA,IEA,IEA,IBA IEA,IEA,IBA IEA,IBA IEA,IBA…	ENSBTAG00000061978	FALSE	OR13C2D
query_1	TRUE	1.9828e-07	7619	146	95	0.650685	0.0124688	GO:0050896	GO:BP	response to stimulus	18832	13774	GO:0008150	IEA,IEA,IEP,IEA,IEA,IBA IEA,IEA,IEA,IEA,IEA,IEA,IEA,IEA,IBA IEA,IDA IMP,IBA IEA,IBA IEA,IBA IEA,IBA IEA,IBA IEA,IBA IEA,IBA IEA,IBA IEA,IBA IEA,IEA,IBA IEA,IBA IEA,IEA,IBA,IBA,IBA,IEA,IBA,IEA,IEA,IEA,IBA,IEA,IBA IEA,IBA,IBA IEA,IEA,IBA IEA,IBA IEA,IBA IEA,IBA IEA,IBA IEA,IBA IEA,IBA IEA,IBA IEA,IEA,IEA,IEA,IEA,IBA IEA,IBA IEA,IBA IEA,IBA IEA,IBA IEA,IBA IEA,IEA,IEA,IBA IEA,IEA,IBA IEA,IBA IEA,IBA…	ENSBTAG00000016173	FALSE	OR13F1B
query_1	TRUE	1.9828e-07	7619	146	95	0.650685	0.0124688	GO:0050896	GO:BP	response to stimulus	18832	13774	GO:0008150	IEA,IEA,IEP,IEA,IEA,IBA IEA,IEA,IEA,IEA,IEA,IEA,IEA,IEA,IBA IEA,IDA IMP,IBA IEA,IBA IEA,IBA IEA,IBA IEA,IBA IEA,IBA IEA,IBA IEA,IBA IEA,IBA IEA,IEA,IBA IEA,IBA IEA,IEA,IBA,IBA,IBA,IEA,IBA,IEA,IEA,IEA,IBA,IEA,IBA IEA,IBA,IBA IEA,IEA,IBA IEA,IBA IEA,IBA IEA,IBA IEA,IBA IEA,IBA IEA,IBA IEA,IBA IEA,IEA,IEA,IEA,IEA,IBA IEA,IBA IEA,IBA IEA,IBA IEA,IBA IEA,IBA IEA,IEA,IEA,IBA IEA,IEA,IBA IEA,IBA IEA,IBA…	ENSBTAG00000061383	FALSE	OR13C2
query_1	TRUE	1.9828e-07	7619	146	95	0.650685	0.0124688	GO:0050896	GO:BP	response to stimulus	18832	13774	GO:0008150	IEA,IEA,IEP,IEA,IEA,IBA IEA,IEA,IEA,IEA,IEA,IEA,IEA,IEA,IBA IEA,IDA IMP,IBA IEA,IBA IEA,IBA IEA,IBA IEA,IBA IEA,IBA IEA,IBA IEA,IBA IEA,IBA IEA,IEA,IBA IEA,IBA IEA,IEA,IBA,IBA,IBA,IEA,IBA,IEA,IEA,IEA,IBA,IEA,IBA IEA,IBA,IBA IEA,IEA,IBA IEA,IBA IEA,IBA IEA,IBA IEA,IBA IEA,IBA IEA,IBA IEA,IBA IEA,IEA,IEA,IEA,IEA,IBA IEA,IBA IEA,IBA IEA,IBA IEA,IBA IEA,IBA IEA,IEA,IEA,IBA IEA,IEA,IBA IEA,IBA IEA,IBA…	ENSBTAG00000000145	FALSE	OR13D2
query_1	TRUE	1.9828e-07	7619	146	95	0.650685	0.0124688	GO:0050896	GO:BP	response to stimulus	18832	13774	GO:0008150	IEA,IEA,IEP,IEA,IEA,IBA IEA,IEA,IEA,IEA,IEA,IEA,IEA,IEA,IBA IEA,IDA IMP,IBA IEA,IBA IEA,IBA IEA,IBA IEA,IBA IEA,IBA IEA,IBA IEA,IBA IEA,IBA IEA,IEA,IBA IEA,IBA IEA,IEA,IBA,IBA,IBA,IEA,IBA,IEA,IEA,IEA,IBA,IEA,IBA IEA,IBA,IBA IEA,IEA,IBA IEA,IBA IEA,IBA IEA,IBA IEA,IBA IEA,IBA IEA,IBA IEA,IBA IEA,IEA,IEA,IEA,IEA,IBA IEA,IBA IEA,IBA IEA,IBA IEA,IBA IEA,IBA IEA,IEA,IEA,IBA IEA,IEA,IBA IEA,IBA IEA,IBA…	ENSBTAG00000055844	FALSE	OR13C2C
query_1	TRUE	1.9828e-07	7619	146	95	0.650685	0.0124688	GO:0050896	GO:BP	response to stimulus	18832	13774	GO:0008150	IEA,IEA,IEP,IEA,IEA,IBA IEA,IEA,IEA,IEA,IEA,IEA,IEA,IEA,IBA IEA,IDA IMP,IBA IEA,IBA IEA,IBA IEA,IBA IEA,IBA IEA,IBA IEA,IBA IEA,IBA IEA,IBA IEA,IEA,IBA IEA,IBA IEA,IEA,IBA,IBA,IBA,IEA,IBA,IEA,IEA,IEA,IBA,IEA,IBA IEA,IBA,IBA IEA,IEA,IBA IEA,IBA IEA,IBA IEA,IBA IEA,IBA IEA,IBA IEA,IBA IEA,IBA IEA,IEA,IEA,IEA,IEA,IBA IEA,IBA IEA,IBA IEA,IBA IEA,IBA IEA,IBA IEA,IEA,IEA,IBA IEA,IEA,IBA IEA,IBA IEA,IBA…	ENSBTAG00000049256	FALSE	OR13D2C
query_1	TRUE	1.9828e-07	7619	146	95	0.650685	0.0124688	GO:0050896	GO:BP	response to stimulus	18832	13774	GO:0008150	IEA,IEA,IEP,IEA,IEA,IBA IEA,IEA,IEA,IEA,IEA,IEA,IEA,IEA,IBA IEA,IDA IMP,IBA IEA,IBA IEA,IBA IEA,IBA IEA,IBA IEA,IBA IEA,IBA IEA,IBA IEA,IBA IEA,IEA,IBA IEA,IBA IEA,IEA,IBA,IBA,IBA,IEA,IBA,IEA,IEA,IEA,IBA,IEA,IBA IEA,IBA,IBA IEA,IEA,IBA IEA,IBA IEA,IBA IEA,IBA IEA,IBA IEA,IBA IEA,IBA IEA,IBA IEA,IEA,IEA,IEA,IEA,IBA IEA,IBA IEA,IBA IEA,IBA IEA,IBA IEA,IBA IEA,IEA,IEA,IBA IEA,IEA,IBA IEA,IBA IEA,IBA…	ENSBTAG00000063885	FALSE	OR13C8
query_1	TRUE	1.9828e-07	7619	146	95	0.650685	0.0124688	GO:0050896	GO:BP	response to stimulus	18832	13774	GO:0008150	IEA,IEA,IEP,IEA,IEA,IBA IEA,IEA,IEA,IEA,IEA,IEA,IEA,IEA,IBA IEA,IDA IMP,IBA IEA,IBA IEA,IBA IEA,IBA IEA,IBA IEA,IBA IEA,IBA IEA,IBA IEA,IBA IEA,IEA,IBA IEA,IBA IEA,IEA,IBA,IBA,IBA,IEA,IBA,IEA,IEA,IEA,IBA,IEA,IBA IEA,IBA,IBA IEA,IEA,IBA IEA,IBA IEA,IBA IEA,IBA IEA,IBA IEA,IBA IEA,IBA IEA,IBA IEA,IEA,IEA,IEA,IEA,IBA IEA,IBA IEA,IBA IEA,IBA IEA,IBA IEA,IBA IEA,IEA,IEA,IBA IEA,IEA,IBA IEA,IBA IEA,IBA…	ENSBTAG00000045812	FALSE	GSX2
query_1	TRUE	1.9828e-07	7619	146	95	0.650685	0.0124688	GO:0050896	GO:BP	response to stimulus	18832	13774	GO:0008150	IEA,IEA,IEP,IEA,IEA,IBA IEA,IEA,IEA,IEA,IEA,IEA,IEA,IEA,IBA IEA,IDA IMP,IBA IEA,IBA IEA,IBA IEA,IBA IEA,IBA IEA,IBA IEA,IBA IEA,IBA IEA,IBA IEA,IEA,IBA IEA,IBA IEA,IEA,IBA,IBA,IBA,IEA,IBA,IEA,IEA,IEA,IBA,IEA,IBA IEA,IBA,IBA IEA,IEA,IBA IEA,IBA IEA,IBA IEA,IBA IEA,IBA IEA,IBA IEA,IBA IEA,IBA IEA,IEA,IEA,IEA,IEA,IBA IEA,IBA IEA,IBA IEA,IBA IEA,IBA IEA,IBA IEA,IEA,IEA,IBA IEA,IEA,IBA IEA,IBA IEA,IBA…	ENSBTAG00000007173	FALSE	PDGFRA
query_1	TRUE	1.9828e-07	7619	146	95	0.650685	0.0124688	GO:0050896	GO:BP	response to stimulus	18832	13774	GO:0008150	IEA,IEA,IEP,IEA,IEA,IBA IEA,IEA,IEA,IEA,IEA,IEA,IEA,IEA,IBA IEA,IDA IMP,IBA IEA,IBA IEA,IBA IEA,IBA IEA,IBA IEA,IBA IEA,IBA IEA,IBA IEA,IBA IEA,IEA,IBA IEA,IBA IEA,IEA,IBA,IBA,IBA,IEA,IBA,IEA,IEA,IEA,IBA,IEA,IBA IEA,IBA,IBA IEA,IEA,IBA IEA,IBA IEA,IBA IEA,IBA IEA,IBA IEA,IBA IEA,IBA IEA,IBA IEA,IEA,IEA,IEA,IEA,IBA IEA,IBA IEA,IBA IEA,IBA IEA,IBA IEA,IBA IEA,IEA,IEA,IBA IEA,IEA,IBA IEA,IBA IEA,IBA…	ENSBTAG00000002699	FALSE	KIT
query_1	TRUE	1.9828e-07	7619	146	95	0.650685	0.0124688	GO:0050896	GO:BP	response to stimulus	18832	13774	GO:0008150	IEA,IEA,IEP,IEA,IEA,IBA IEA,IEA,IEA,IEA,IEA,IEA,IEA,IEA,IBA IEA,IDA IMP,IBA IEA,IBA IEA,IBA IEA,IBA IEA,IBA IEA,IBA IEA,IBA IEA,IBA IEA,IBA IEA,IEA,IBA IEA,IBA IEA,IEA,IBA,IBA,IBA,IEA,IBA,IEA,IEA,IEA,IBA,IEA,IBA IEA,IBA,IBA IEA,IEA,IBA IEA,IBA IEA,IBA IEA,IBA IEA,IBA IEA,IBA IEA,IBA IEA,IBA IEA,IEA,IEA,IEA,IEA,IBA IEA,IBA IEA,IBA IEA,IBA IEA,IBA IEA,IBA IEA,IEA,IEA,IBA IEA,IEA,IBA IEA,IBA IEA,IBA…	ENSBTAG00000007109	FALSE	ASB2
query_1	TRUE	1.9828e-07	7619	146	95	0.650685	0.0124688	GO:0050896	GO:BP	response to stimulus	18832	13774	GO:0008150	IEA,IEA,IEP,IEA,IEA,IBA IEA,IEA,IEA,IEA,IEA,IEA,IEA,IEA,IBA IEA,IDA IMP,IBA IEA,IBA IEA,IBA IEA,IBA IEA,IBA IEA,IBA IEA,IBA IEA,IBA IEA,IBA IEA,IEA,IBA IEA,IBA IEA,IEA,IBA,IBA,IBA,IEA,IBA,IEA,IEA,IEA,IBA,IEA,IBA IEA,IBA,IBA IEA,IEA,IBA IEA,IBA IEA,IBA IEA,IBA IEA,IBA IEA,IBA IEA,IBA IEA,IBA IEA,IEA,IEA,IEA,IEA,IBA IEA,IBA IEA,IBA IEA,IBA IEA,IBA IEA,IBA IEA,IEA,IEA,IBA IEA,IEA,IBA IEA,IBA IEA,IBA…	ENSBTAG00000014981	FALSE	OTUB2
query_1	TRUE	1.9828e-07	7619	146	95	0.650685	0.0124688	GO:0050896	GO:BP	response to stimulus	18832	13774	GO:0008150	IEA,IEA,IEP,IEA,IEA,IBA IEA,IEA,IEA,IEA,IEA,IEA,IEA,IEA,IBA IEA,IDA IMP,IBA IEA,IBA IEA,IBA IEA,IBA IEA,IBA IEA,IBA IEA,IBA IEA,IBA IEA,IBA IEA,IEA,IBA IEA,IBA IEA,IEA,IBA,IBA,IBA,IEA,IBA,IEA,IEA,IEA,IBA,IEA,IBA IEA,IBA,IBA IEA,IEA,IBA IEA,IBA IEA,IBA IEA,IBA IEA,IBA IEA,IBA IEA,IBA IEA,IBA IEA,IEA,IEA,IEA,IEA,IBA IEA,IBA IEA,IBA IEA,IBA IEA,IBA IEA,IBA IEA,IEA,IEA,IBA IEA,IEA,IBA IEA,IBA IEA,IBA…	ENSBTAG00000004272	FALSE	ISG12(B)
query_1	TRUE	1.9828e-07	7619	146	95	0.650685	0.0124688	GO:0050896	GO:BP	response to stimulus	18832	13774	GO:0008150	IEA,IEA,IEP,IEA,IEA,IBA IEA,IEA,IEA,IEA,IEA,IEA,IEA,IEA,IBA IEA,IDA IMP,IBA IEA,IBA IEA,IBA IEA,IBA IEA,IBA IEA,IBA IEA,IBA IEA,IBA IEA,IBA IEA,IEA,IBA IEA,IBA IEA,IEA,IBA,IBA,IBA,IEA,IBA,IEA,IEA,IEA,IBA,IEA,IBA IEA,IBA,IBA IEA,IEA,IBA IEA,IBA IEA,IBA IEA,IBA IEA,IBA IEA,IBA IEA,IBA IEA,IBA IEA,IEA,IEA,IEA,IEA,IBA IEA,IBA IEA,IBA IEA,IBA IEA,IBA IEA,IBA IEA,IEA,IEA,IBA IEA,IEA,IBA IEA,IBA IEA,IBA…	ENSBTAG00000003152	FALSE	IFI27
query_1	TRUE	1.9828e-07	7619	146	95	0.650685	0.0124688	GO:0050896	GO:BP	response to stimulus	18832	13774	GO:0008150	IEA,IEA,IEP,IEA,IEA,IBA IEA,IEA,IEA,IEA,IEA,IEA,IEA,IEA,IBA IEA,IDA IMP,IBA IEA,IBA IEA,IBA IEA,IBA IEA,IBA IEA,IBA IEA,IBA IEA,IBA IEA,IBA IEA,IEA,IBA IEA,IBA IEA,IEA,IBA,IBA,IBA,IEA,IBA,IEA,IEA,IEA,IBA,IEA,IBA IEA,IBA,IBA IEA,IEA,IBA IEA,IBA IEA,IBA IEA,IBA IEA,IBA IEA,IBA IEA,IBA IEA,IBA IEA,IEA,IEA,IEA,IEA,IBA IEA,IBA IEA,IBA IEA,IBA IEA,IBA IEA,IBA IEA,IEA,IEA,IBA IEA,IEA,IBA IEA,IBA IEA,IBA…	ENSBTAG00000009894	FALSE	SERPINA10
query_1	TRUE	1.9828e-07	7619	146	95	0.650685	0.0124688	GO:0050896	GO:BP	response to stimulus	18832	13774	GO:0008150	IEA,IEA,IEP,IEA,IEA,IBA IEA,IEA,IEA,IEA,IEA,IEA,IEA,IEA,IBA IEA,IDA IMP,IBA IEA,IBA IEA,IBA IEA,IBA IEA,IBA IEA,IBA IEA,IBA IEA,IBA IEA,IBA IEA,IEA,IBA IEA,IBA IEA,IEA,IBA,IBA,IBA,IEA,IBA,IEA,IEA,IEA,IBA,IEA,IBA IEA,IBA,IBA IEA,IEA,IBA IEA,IBA IEA,IBA IEA,IBA IEA,IBA IEA,IBA IEA,IBA IEA,IBA IEA,IEA,IEA,IEA,IEA,IBA IEA,IBA IEA,IBA IEA,IBA IEA,IBA IEA,IBA IEA,IEA,IEA,IBA IEA,IEA,IBA IEA,IBA IEA,IBA…	ENSBTAG00000031834	FALSE
query_1	TRUE	1.9828e-07	7619	146	95	0.650685	0.0124688	GO:0050896	GO:BP	response to stimulus	18832	13774	GO:0008150	IEA,IEA,IEP,IEA,IEA,IBA IEA,IEA,IEA,IEA,IEA,IEA,IEA,IEA,IBA IEA,IDA IMP,IBA IEA,IBA IEA,IBA IEA,IBA IEA,IBA IEA,IBA IEA,IBA IEA,IBA IEA,IBA IEA,IEA,IBA IEA,IBA IEA,IEA,IBA,IBA,IBA,IEA,IBA,IEA,IEA,IEA,IBA,IEA,IBA IEA,IBA,IBA IEA,IEA,IBA IEA,IBA IEA,IBA IEA,IBA IEA,IBA IEA,IBA IEA,IBA IEA,IBA IEA,IEA,IEA,IEA,IEA,IBA IEA,IBA IEA,IBA IEA,IBA IEA,IBA IEA,IBA IEA,IEA,IEA,IBA IEA,IEA,IBA IEA,IBA IEA,IBA…	ENSBTAG00000044197	FALSE	EDARADD
query_1	TRUE	1.9828e-07	7619	146	95	0.650685	0.0124688	GO:0050896	GO:BP	response to stimulus	18832	13774	GO:0008150	IEA,IEA,IEP,IEA,IEA,IBA IEA,IEA,IEA,IEA,IEA,IEA,IEA,IEA,IBA IEA,IDA IMP,IBA IEA,IBA IEA,IBA IEA,IBA IEA,IBA IEA,IBA IEA,IBA IEA,IBA IEA,IBA IEA,IEA,IBA IEA,IBA IEA,IEA,IBA,IBA,IBA,IEA,IBA,IEA,IEA,IEA,IBA,IEA,IBA IEA,IBA,IBA IEA,IEA,IBA IEA,IBA IEA,IBA IEA,IBA IEA,IBA IEA,IBA IEA,IBA IEA,IBA IEA,IEA,IEA,IEA,IEA,IBA IEA,IBA IEA,IBA IEA,IBA IEA,IBA IEA,IBA IEA,IEA,IEA,IBA IEA,IEA,IBA IEA,IBA IEA,IBA…	ENSBTAG00000013544	FALSE	LGALS8
query_1	TRUE	1.9828e-07	7619	146	95	0.650685	0.0124688	GO:0050896	GO:BP	response to stimulus	18832	13774	GO:0008150	IEA,IEA,IEP,IEA,IEA,IBA IEA,IEA,IEA,IEA,IEA,IEA,IEA,IEA,IBA IEA,IDA IMP,IBA IEA,IBA IEA,IBA IEA,IBA IEA,IBA IEA,IBA IEA,IBA IEA,IBA IEA,IBA IEA,IEA,IBA IEA,IBA IEA,IEA,IBA,IBA,IBA,IEA,IBA,IEA,IEA,IEA,IBA,IEA,IBA IEA,IBA,IBA IEA,IEA,IBA IEA,IBA IEA,IBA IEA,IBA IEA,IBA IEA,IBA IEA,IBA IEA,IBA IEA,IEA,IEA,IEA,IEA,IBA IEA,IBA IEA,IBA IEA,IBA IEA,IBA IEA,IBA IEA,IEA,IEA,IBA IEA,IEA,IBA IEA,IBA IEA,IBA…	ENSBTAG00000009696	FALSE	ACTN2
query_1	TRUE	1.9828e-07	7619	146	95	0.650685	0.0124688	GO:0050896	GO:BP	response to stimulus	18832	13774	GO:0008150	IEA,IEA,IEP,IEA,IEA,IBA IEA,IEA,IEA,IEA,IEA,IEA,IEA,IEA,IBA IEA,IDA IMP,IBA IEA,IBA IEA,IBA IEA,IBA IEA,IBA IEA,IBA IEA,IBA IEA,IBA IEA,IBA IEA,IEA,IBA IEA,IBA IEA,IEA,IBA,IBA,IBA,IEA,IBA,IEA,IEA,IEA,IBA,IEA,IBA IEA,IBA,IBA IEA,IEA,IBA IEA,IBA IEA,IBA IEA,IBA IEA,IBA IEA,IBA IEA,IBA IEA,IBA IEA,IEA,IEA,IEA,IEA,IBA IEA,IBA IEA,IBA IEA,IBA IEA,IBA IEA,IBA IEA,IEA,IEA,IBA IEA,IEA,IBA IEA,IBA IEA,IBA…	ENSBTAG00000007244	FALSE	NID1
query_1	TRUE	1.9828e-07	7619	146	95	0.650685	0.0124688	GO:0050896	GO:BP	response to stimulus	18832	13774	GO:0008150	IEA,IEA,IEP,IEA,IEA,IBA IEA,IEA,IEA,IEA,IEA,IEA,IEA,IEA,IBA IEA,IDA IMP,IBA IEA,IBA IEA,IBA IEA,IBA IEA,IBA IEA,IBA IEA,IBA IEA,IBA IEA,IBA IEA,IEA,IBA IEA,IBA IEA,IEA,IBA,IBA,IBA,IEA,IBA,IEA,IEA,IEA,IBA,IEA,IBA IEA,IBA,IBA IEA,IEA,IBA IEA,IBA IEA,IBA IEA,IBA IEA,IBA IEA,IBA IEA,IBA IEA,IBA IEA,IEA,IEA,IEA,IEA,IBA IEA,IBA IEA,IBA IEA,IBA IEA,IBA IEA,IBA IEA,IEA,IEA,IBA IEA,IEA,IBA IEA,IBA IEA,IBA…	ENSBTAG00000022886	FALSE	RYR2
query_1	TRUE	1.9828e-07	7619	146	95	0.650685	0.0124688	GO:0050896	GO:BP	response to stimulus	18832	13774	GO:0008150	IEA,IEA,IEP,IEA,IEA,IBA IEA,IEA,IEA,IEA,IEA,IEA,IEA,IEA,IBA IEA,IDA IMP,IBA IEA,IBA IEA,IBA IEA,IBA IEA,IBA IEA,IBA IEA,IBA IEA,IBA IEA,IBA IEA,IEA,IBA IEA,IBA IEA,IEA,IBA,IBA,IBA,IEA,IBA,IEA,IEA,IEA,IBA,IEA,IBA IEA,IBA,IBA IEA,IEA,IBA IEA,IBA IEA,IBA IEA,IBA IEA,IBA IEA,IBA IEA,IBA IEA,IBA IEA,IEA,IEA,IEA,IEA,IBA IEA,IBA IEA,IBA IEA,IBA IEA,IBA IEA,IBA IEA,IEA,IEA,IBA IEA,IEA,IBA IEA,IBA IEA,IBA…	ENSBTAG00000000830	FALSE	GPR137B
query_1	TRUE	1.9828e-07	7619	146	95	0.650685	0.0124688	GO:0050896	GO:BP	response to stimulus	18832	13774	GO:0008150	IEA,IEA,IEP,IEA,IEA,IBA IEA,IEA,IEA,IEA,IEA,IEA,IEA,IEA,IBA IEA,IDA IMP,IBA IEA,IBA IEA,IBA IEA,IBA IEA,IBA IEA,IBA IEA,IBA IEA,IBA IEA,IBA IEA,IEA,IBA IEA,IBA IEA,IEA,IBA,IBA,IBA,IEA,IBA,IEA,IEA,IEA,IBA,IEA,IBA IEA,IBA,IBA IEA,IEA,IBA IEA,IBA IEA,IBA IEA,IBA IEA,IBA IEA,IBA IEA,IBA IEA,IBA IEA,IEA,IEA,IEA,IEA,IBA IEA,IBA IEA,IBA IEA,IBA IEA,IBA IEA,IBA IEA,IEA,IEA,IBA IEA,IEA,IBA IEA,IBA IEA,IBA…	ENSBTAG00000007470	FALSE	TRIM58
query_1	TRUE	1.9828e-07	7619	146	95	0.650685	0.0124688	GO:0050896	GO:BP	response to stimulus	18832	13774	GO:0008150	IEA,IEA,IEP,IEA,IEA,IBA IEA,IEA,IEA,IEA,IEA,IEA,IEA,IEA,IBA IEA,IDA IMP,IBA IEA,IBA IEA,IBA IEA,IBA IEA,IBA IEA,IBA IEA,IBA IEA,IBA IEA,IBA IEA,IEA,IBA IEA,IBA IEA,IEA,IBA,IBA,IBA,IEA,IBA,IEA,IEA,IEA,IBA,IEA,IBA IEA,IBA,IBA IEA,IEA,IBA IEA,IBA IEA,IBA IEA,IBA IEA,IBA IEA,IBA IEA,IBA IEA,IBA IEA,IEA,IEA,IEA,IEA,IBA IEA,IBA IEA,IBA IEA,IBA IEA,IBA IEA,IBA IEA,IEA,IEA,IBA IEA,IEA,IBA IEA,IBA IEA,IBA…	ENSBTAG00000025293	FALSE	OR2W3
query_1	TRUE	1.9828e-07	7619	146	95	0.650685	0.0124688	GO:0050896	GO:BP	response to stimulus	18832	13774	GO:0008150	IEA,IEA,IEP,IEA,IEA,IBA IEA,IEA,IEA,IEA,IEA,IEA,IEA,IEA,IBA IEA,IDA IMP,IBA IEA,IBA IEA,IBA IEA,IBA IEA,IBA IEA,IBA IEA,IBA IEA,IBA IEA,IBA IEA,IEA,IBA IEA,IBA IEA,IEA,IBA,IBA,IBA,IEA,IBA,IEA,IEA,IEA,IBA,IEA,IBA IEA,IBA,IBA IEA,IEA,IBA IEA,IBA IEA,IBA IEA,IBA IEA,IBA IEA,IBA IEA,IBA IEA,IBA IEA,IEA,IEA,IEA,IEA,IBA IEA,IBA IEA,IBA IEA,IBA IEA,IBA IEA,IBA IEA,IEA,IEA,IBA IEA,IEA,IBA IEA,IBA IEA,IBA…	ENSBTAG00000062728	FALSE	GCSAML
query_1	TRUE	1.9828e-07	7619	146	95	0.650685	0.0124688	GO:0050896	GO:BP	response to stimulus	18832	13774	GO:0008150	IEA,IEA,IEP,IEA,IEA,IBA IEA,IEA,IEA,IEA,IEA,IEA,IEA,IEA,IBA IEA,IDA IMP,IBA IEA,IBA IEA,IBA IEA,IBA IEA,IBA IEA,IBA IEA,IBA IEA,IBA IEA,IBA IEA,IEA,IBA IEA,IBA IEA,IEA,IBA,IBA,IBA,IEA,IBA,IEA,IEA,IEA,IBA,IEA,IBA IEA,IBA,IBA IEA,IEA,IBA IEA,IBA IEA,IBA IEA,IBA IEA,IBA IEA,IBA IEA,IBA IEA,IBA IEA,IEA,IEA,IEA,IEA,IBA IEA,IBA IEA,IBA IEA,IBA IEA,IBA IEA,IBA IEA,IEA,IEA,IBA IEA,IEA,IBA IEA,IBA IEA,IBA…	ENSBTAG00000040033	FALSE	OR2AJ9
query_1	TRUE	1.9828e-07	7619	146	95	0.650685	0.0124688	GO:0050896	GO:BP	response to stimulus	18832	13774	GO:0008150	IEA,IEA,IEP,IEA,IEA,IBA IEA,IEA,IEA,IEA,IEA,IEA,IEA,IEA,IBA IEA,IDA IMP,IBA IEA,IBA IEA,IBA IEA,IBA IEA,IBA IEA,IBA IEA,IBA IEA,IBA IEA,IBA IEA,IEA,IBA IEA,IBA IEA,IEA,IBA,IBA,IBA,IEA,IBA,IEA,IEA,IEA,IBA,IEA,IBA IEA,IBA,IBA IEA,IEA,IBA IEA,IBA IEA,IBA IEA,IBA IEA,IBA IEA,IBA IEA,IBA IEA,IBA IEA,IEA,IEA,IEA,IEA,IBA IEA,IBA IEA,IBA IEA,IBA IEA,IBA IEA,IBA IEA,IEA,IEA,IBA IEA,IEA,IBA IEA,IBA IEA,IBA…	ENSBTAG00000051864	FALSE	OR2L2B
query_1	TRUE	1.9828e-07	7619	146	95	0.650685	0.0124688	GO:0050896	GO:BP	response to stimulus	18832	13774	GO:0008150	IEA,IEA,IEP,IEA,IEA,IBA IEA,IEA,IEA,IEA,IEA,IEA,IEA,IEA,IBA IEA,IDA IMP,IBA IEA,IBA IEA,IBA IEA,IBA IEA,IBA IEA,IBA IEA,IBA IEA,IBA IEA,IBA IEA,IEA,IBA IEA,IBA IEA,IEA,IBA,IBA,IBA,IEA,IBA,IEA,IEA,IEA,IBA,IEA,IBA IEA,IBA,IBA IEA,IEA,IBA IEA,IBA IEA,IBA IEA,IBA IEA,IBA IEA,IBA IEA,IBA IEA,IBA IEA,IEA,IEA,IEA,IEA,IBA IEA,IBA IEA,IBA IEA,IBA IEA,IBA IEA,IBA IEA,IEA,IEA,IBA IEA,IEA,IBA IEA,IBA IEA,IBA…	ENSBTAG00000067939	FALSE	OR2L2C
query_1	TRUE	1.9828e-07	7619	146	95	0.650685	0.0124688	GO:0050896	GO:BP	response to stimulus	18832	13774	GO:0008150	IEA,IEA,IEP,IEA,IEA,IBA IEA,IEA,IEA,IEA,IEA,IEA,IEA,IEA,IBA IEA,IDA IMP,IBA IEA,IBA IEA,IBA IEA,IBA IEA,IBA IEA,IBA IEA,IBA IEA,IBA IEA,IBA IEA,IEA,IBA IEA,IBA IEA,IEA,IBA,IBA,IBA,IEA,IBA,IEA,IEA,IEA,IBA,IEA,IBA IEA,IBA,IBA IEA,IEA,IBA IEA,IBA IEA,IBA IEA,IBA IEA,IBA IEA,IBA IEA,IBA IEA,IBA IEA,IEA,IEA,IEA,IEA,IBA IEA,IBA IEA,IBA IEA,IBA IEA,IBA IEA,IBA IEA,IEA,IEA,IBA IEA,IEA,IBA IEA,IBA IEA,IBA…	ENSBTAG00000061948	FALSE	OR2L3C
query_1	TRUE	1.9828e-07	7619	146	95	0.650685	0.0124688	GO:0050896	GO:BP	response to stimulus	18832	13774	GO:0008150	IEA,IEA,IEP,IEA,IEA,IBA IEA,IEA,IEA,IEA,IEA,IEA,IEA,IEA,IBA IEA,IDA IMP,IBA IEA,IBA IEA,IBA IEA,IBA IEA,IBA IEA,IBA IEA,IBA IEA,IBA IEA,IBA IEA,IEA,IBA IEA,IBA IEA,IEA,IBA,IBA,IBA,IEA,IBA,IEA,IEA,IEA,IBA,IEA,IBA IEA,IBA,IBA IEA,IEA,IBA IEA,IBA IEA,IBA IEA,IBA IEA,IBA IEA,IBA IEA,IBA IEA,IBA IEA,IEA,IEA,IEA,IEA,IBA IEA,IBA IEA,IBA IEA,IBA IEA,IBA IEA,IBA IEA,IEA,IEA,IBA IEA,IEA,IBA IEA,IBA IEA,IBA…	ENSBTAG00000013691	FALSE	OR2L13
query_1	TRUE	1.9828e-07	7619	146	95	0.650685	0.0124688	GO:0050896	GO:BP	response to stimulus	18832	13774	GO:0008150	IEA,IEA,IEP,IEA,IEA,IBA IEA,IEA,IEA,IEA,IEA,IEA,IEA,IEA,IBA IEA,IDA IMP,IBA IEA,IBA IEA,IBA IEA,IBA IEA,IBA IEA,IBA IEA,IBA IEA,IBA IEA,IBA IEA,IEA,IBA IEA,IBA IEA,IEA,IBA,IBA,IBA,IEA,IBA,IEA,IEA,IEA,IBA,IEA,IBA IEA,IBA,IBA IEA,IEA,IBA IEA,IBA IEA,IBA IEA,IBA IEA,IBA IEA,IBA IEA,IBA IEA,IBA IEA,IEA,IEA,IEA,IEA,IBA IEA,IBA IEA,IBA IEA,IBA IEA,IBA IEA,IBA IEA,IEA,IEA,IBA IEA,IEA,IBA IEA,IBA IEA,IBA…	ENSBTAG00000048025	FALSE	OR2T22
query_1	TRUE	1.9828e-07	7619	146	95	0.650685	0.0124688	GO:0050896	GO:BP	response to stimulus	18832	13774	GO:0008150	IEA,IEA,IEP,IEA,IEA,IBA IEA,IEA,IEA,IEA,IEA,IEA,IEA,IEA,IBA IEA,IDA IMP,IBA IEA,IBA IEA,IBA IEA,IBA IEA,IBA IEA,IBA IEA,IBA IEA,IBA IEA,IBA IEA,IEA,IBA IEA,IBA IEA,IEA,IBA,IBA,IBA,IEA,IBA,IEA,IEA,IEA,IBA,IEA,IBA IEA,IBA,IBA IEA,IEA,IBA IEA,IBA IEA,IBA IEA,IBA IEA,IBA IEA,IBA IEA,IBA IEA,IBA IEA,IEA,IEA,IEA,IEA,IBA IEA,IBA IEA,IBA IEA,IBA IEA,IBA IEA,IBA IEA,IEA,IEA,IBA IEA,IEA,IBA IEA,IBA IEA,IBA…	ENSBTAG00000009497	FALSE	OR2M16
query_1	TRUE	1.9828e-07	7619	146	95	0.650685	0.0124688	GO:0050896	GO:BP	response to stimulus	18832	13774	GO:0008150	IEA,IEA,IEP,IEA,IEA,IBA IEA,IEA,IEA,IEA,IEA,IEA,IEA,IEA,IBA IEA,IDA IMP,IBA IEA,IBA IEA,IBA IEA,IBA IEA,IBA IEA,IBA IEA,IBA IEA,IBA IEA,IBA IEA,IEA,IBA IEA,IBA IEA,IEA,IBA,IBA,IBA,IEA,IBA,IEA,IEA,IEA,IBA,IEA,IBA IEA,IBA,IBA IEA,IEA,IBA IEA,IBA IEA,IBA IEA,IBA IEA,IBA IEA,IBA IEA,IBA IEA,IBA IEA,IEA,IEA,IEA,IEA,IBA IEA,IBA IEA,IBA IEA,IBA IEA,IBA IEA,IBA IEA,IEA,IEA,IBA IEA,IEA,IBA IEA,IBA IEA,IBA…	ENSBTAG00000030722	FALSE	OR2M4
query_1	TRUE	1.9828e-07	7619	146	95	0.650685	0.0124688	GO:0050896	GO:BP	response to stimulus	18832	13774	GO:0008150	IEA,IEA,IEP,IEA,IEA,IBA IEA,IEA,IEA,IEA,IEA,IEA,IEA,IEA,IBA IEA,IDA IMP,IBA IEA,IBA IEA,IBA IEA,IBA IEA,IBA IEA,IBA IEA,IBA IEA,IBA IEA,IBA IEA,IEA,IBA IEA,IBA IEA,IEA,IBA,IBA,IBA,IEA,IBA,IEA,IEA,IEA,IBA,IEA,IBA IEA,IBA,IBA IEA,IEA,IBA IEA,IBA IEA,IBA IEA,IBA IEA,IBA IEA,IBA IEA,IBA IEA,IBA IEA,IEA,IEA,IEA,IEA,IBA IEA,IBA IEA,IBA IEA,IBA IEA,IBA IEA,IBA IEA,IEA,IEA,IBA IEA,IEA,IBA IEA,IBA IEA,IBA…	ENSBTAG00000039804	FALSE	OR9E2
query_1	TRUE	1.9828e-07	7619	146	95	0.650685	0.0124688	GO:0050896	GO:BP	response to stimulus	18832	13774	GO:0008150	IEA,IEA,IEP,IEA,IEA,IBA IEA,IEA,IEA,IEA,IEA,IEA,IEA,IEA,IBA IEA,IDA IMP,IBA IEA,IBA IEA,IBA IEA,IBA IEA,IBA IEA,IBA IEA,IBA IEA,IBA IEA,IBA IEA,IEA,IBA IEA,IBA IEA,IEA,IBA,IBA,IBA,IEA,IBA,IEA,IEA,IEA,IBA,IEA,IBA IEA,IBA,IBA IEA,IEA,IBA IEA,IBA IEA,IBA IEA,IBA IEA,IBA IEA,IBA IEA,IBA IEA,IBA IEA,IEA,IEA,IEA,IEA,IBA IEA,IBA IEA,IBA IEA,IBA IEA,IBA IEA,IBA IEA,IEA,IEA,IBA IEA,IEA,IBA IEA,IBA IEA,IBA…	ENSBTAG00000059861	FALSE	OR5AE4
query_1	TRUE	1.9828e-07	7619	146	95	0.650685	0.0124688	GO:0050896	GO:BP	response to stimulus	18832	13774	GO:0008150	IEA,IEA,IEP,IEA,IEA,IBA IEA,IEA,IEA,IEA,IEA,IEA,IEA,IEA,IBA IEA,IDA IMP,IBA IEA,IBA IEA,IBA IEA,IBA IEA,IBA IEA,IBA IEA,IBA IEA,IBA IEA,IBA IEA,IEA,IBA IEA,IBA IEA,IEA,IBA,IBA,IBA,IEA,IBA,IEA,IEA,IEA,IBA,IEA,IBA IEA,IBA,IBA IEA,IEA,IBA IEA,IBA IEA,IBA IEA,IBA IEA,IBA IEA,IBA IEA,IBA IEA,IBA IEA,IEA,IEA,IEA,IEA,IBA IEA,IBA IEA,IBA IEA,IBA IEA,IBA IEA,IBA IEA,IEA,IEA,IBA IEA,IEA,IBA IEA,IBA IEA,IBA…	ENSBTAG00000064622	FALSE	OR5AE3
query_1	TRUE	1.9828e-07	7619	146	95	0.650685	0.0124688	GO:0050896	GO:BP	response to stimulus	18832	13774	GO:0008150	IEA,IEA,IEP,IEA,IEA,IBA IEA,IEA,IEA,IEA,IEA,IEA,IEA,IEA,IBA IEA,IDA IMP,IBA IEA,IBA IEA,IBA IEA,IBA IEA,IBA IEA,IBA IEA,IBA IEA,IBA IEA,IBA IEA,IEA,IBA IEA,IBA IEA,IEA,IBA,IBA,IBA,IEA,IBA,IEA,IEA,IEA,IBA,IEA,IBA IEA,IBA,IBA IEA,IEA,IBA IEA,IBA IEA,IBA IEA,IBA IEA,IBA IEA,IBA IEA,IBA IEA,IBA IEA,IEA,IEA,IEA,IEA,IBA IEA,IBA IEA,IBA IEA,IBA IEA,IBA IEA,IBA IEA,IEA,IEA,IBA IEA,IEA,IBA IEA,IBA IEA,IBA…	ENSBTAG00000031412	FALSE	OR6F1
query_1	TRUE	1.9828e-07	7619	146	95	0.650685	0.0124688	GO:0050896	GO:BP	response to stimulus	18832	13774	GO:0008150	IEA,IEA,IEP,IEA,IEA,IBA IEA,IEA,IEA,IEA,IEA,IEA,IEA,IEA,IBA IEA,IDA IMP,IBA IEA,IBA IEA,IBA IEA,IBA IEA,IBA IEA,IBA IEA,IBA IEA,IBA IEA,IBA IEA,IEA,IBA IEA,IBA IEA,IEA,IBA,IBA,IBA,IEA,IBA,IEA,IEA,IEA,IBA,IEA,IBA IEA,IBA,IBA IEA,IEA,IBA IEA,IBA IEA,IBA IEA,IBA IEA,IBA IEA,IBA IEA,IBA IEA,IBA IEA,IEA,IEA,IEA,IEA,IBA IEA,IBA IEA,IBA IEA,IBA IEA,IBA IEA,IBA IEA,IEA,IEA,IBA IEA,IEA,IBA IEA,IBA IEA,IBA…	ENSBTAG00000007557	FALSE	OR2AK3
query_1	TRUE	1.9828e-07	7619	146	95	0.650685	0.0124688	GO:0050896	GO:BP	response to stimulus	18832	13774	GO:0008150	IEA,IEA,IEP,IEA,IEA,IBA IEA,IEA,IEA,IEA,IEA,IEA,IEA,IEA,IBA IEA,IDA IMP,IBA IEA,IBA IEA,IBA IEA,IBA IEA,IBA IEA,IBA IEA,IBA IEA,IBA IEA,IBA IEA,IEA,IBA IEA,IBA IEA,IEA,IBA,IBA,IBA,IEA,IBA,IEA,IEA,IEA,IBA,IEA,IBA IEA,IBA,IBA IEA,IEA,IBA IEA,IBA IEA,IBA IEA,IBA IEA,IBA IEA,IBA IEA,IBA IEA,IBA IEA,IEA,IEA,IEA,IEA,IBA IEA,IBA IEA,IBA IEA,IBA IEA,IBA IEA,IBA IEA,IEA,IEA,IBA IEA,IEA,IBA IEA,IBA IEA,IBA…	ENSBTAG00000053009	FALSE	OR2T62
query_1	TRUE	1.9828e-07	7619	146	95	0.650685	0.0124688	GO:0050896	GO:BP	response to stimulus	18832	13774	GO:0008150	IEA,IEA,IEP,IEA,IEA,IBA IEA,IEA,IEA,IEA,IEA,IEA,IEA,IEA,IBA IEA,IDA IMP,IBA IEA,IBA IEA,IBA IEA,IBA IEA,IBA IEA,IBA IEA,IBA IEA,IBA IEA,IBA IEA,IEA,IBA IEA,IBA IEA,IEA,IBA,IBA,IBA,IEA,IBA,IEA,IEA,IEA,IBA,IEA,IBA IEA,IBA,IBA IEA,IEA,IBA IEA,IBA IEA,IBA IEA,IBA IEA,IBA IEA,IBA IEA,IBA IEA,IBA IEA,IEA,IEA,IEA,IEA,IBA IEA,IBA IEA,IBA IEA,IBA IEA,IBA IEA,IBA IEA,IEA,IEA,IBA IEA,IEA,IBA IEA,IBA IEA,IBA…	ENSBTAG00000046417	FALSE	OR2T63
query_1	TRUE	1.9828e-07	7619	146	95	0.650685	0.0124688	GO:0050896	GO:BP	response to stimulus	18832	13774	GO:0008150	IEA,IEA,IEP,IEA,IEA,IBA IEA,IEA,IEA,IEA,IEA,IEA,IEA,IEA,IBA IEA,IDA IMP,IBA IEA,IBA IEA,IBA IEA,IBA IEA,IBA IEA,IBA IEA,IBA IEA,IBA IEA,IBA IEA,IEA,IBA IEA,IBA IEA,IEA,IBA,IBA,IBA,IEA,IBA,IEA,IEA,IEA,IBA,IEA,IBA IEA,IBA,IBA IEA,IEA,IBA IEA,IBA IEA,IBA IEA,IBA IEA,IBA IEA,IBA IEA,IBA IEA,IBA IEA,IEA,IEA,IEA,IEA,IBA IEA,IBA IEA,IBA IEA,IBA IEA,IBA IEA,IBA IEA,IEA,IEA,IBA IEA,IEA,IBA IEA,IBA IEA,IBA…	ENSBTAG00000052389	FALSE	OR2T16
query_1	TRUE	1.9828e-07	7619	146	95	0.650685	0.0124688	GO:0050896	GO:BP	response to stimulus	18832	13774	GO:0008150	IEA,IEA,IEP,IEA,IEA,IBA IEA,IEA,IEA,IEA,IEA,IEA,IEA,IEA,IBA IEA,IDA IMP,IBA IEA,IBA IEA,IBA IEA,IBA IEA,IBA IEA,IBA IEA,IBA IEA,IBA IEA,IBA IEA,IEA,IBA IEA,IBA IEA,IEA,IBA,IBA,IBA,IEA,IBA,IEA,IEA,IEA,IBA,IEA,IBA IEA,IBA,IBA IEA,IEA,IBA IEA,IBA IEA,IBA IEA,IBA IEA,IBA IEA,IBA IEA,IBA IEA,IBA IEA,IEA,IEA,IEA,IEA,IBA IEA,IBA IEA,IBA IEA,IBA IEA,IBA IEA,IBA IEA,IEA,IEA,IBA IEA,IEA,IBA IEA,IBA IEA,IBA…	ENSBTAG00000050140	FALSE	OR2T60
query_1	TRUE	1.9828e-07	7619	146	95	0.650685	0.0124688	GO:0050896	GO:BP	response to stimulus	18832	13774	GO:0008150	IEA,IEA,IEP,IEA,IEA,IBA IEA,IEA,IEA,IEA,IEA,IEA,IEA,IEA,IBA IEA,IDA IMP,IBA IEA,IBA IEA,IBA IEA,IBA IEA,IBA IEA,IBA IEA,IBA IEA,IBA IEA,IBA IEA,IEA,IBA IEA,IBA IEA,IEA,IBA,IBA,IBA,IEA,IBA,IEA,IEA,IEA,IBA,IEA,IBA IEA,IBA,IBA IEA,IEA,IBA IEA,IBA IEA,IBA IEA,IBA IEA,IBA IEA,IBA IEA,IBA IEA,IBA IEA,IEA,IEA,IEA,IEA,IBA IEA,IBA IEA,IBA IEA,IBA IEA,IBA IEA,IBA IEA,IEA,IEA,IBA IEA,IEA,IBA IEA,IBA IEA,IBA…	ENSBTAG00000001761	FALSE	OR6AA1
query_1	TRUE	1.9828e-07	7619	146	95	0.650685	0.0124688	GO:0050896	GO:BP	response to stimulus	18832	13774	GO:0008150	IEA,IEA,IEP,IEA,IEA,IBA IEA,IEA,IEA,IEA,IEA,IEA,IEA,IEA,IBA IEA,IDA IMP,IBA IEA,IBA IEA,IBA IEA,IBA IEA,IBA IEA,IBA IEA,IBA IEA,IBA IEA,IBA IEA,IEA,IBA IEA,IBA IEA,IEA,IBA,IBA,IBA,IEA,IBA,IEA,IEA,IEA,IBA,IEA,IBA IEA,IBA,IBA IEA,IEA,IBA IEA,IBA IEA,IBA IEA,IBA IEA,IBA IEA,IBA IEA,IBA IEA,IBA IEA,IEA,IEA,IEA,IEA,IBA IEA,IBA IEA,IBA IEA,IBA IEA,IBA IEA,IBA IEA,IEA,IEA,IBA IEA,IEA,IBA IEA,IBA IEA,IBA…	ENSBTAG00000040109	FALSE	OR6AN1
query_1	TRUE	1.9828e-07	7619	146	95	0.650685	0.0124688	GO:0050896	GO:BP	response to stimulus	18832	13774	GO:0008150	IEA,IEA,IEP,IEA,IEA,IBA IEA,IEA,IEA,IEA,IEA,IEA,IEA,IEA,IBA IEA,IDA IMP,IBA IEA,IBA IEA,IBA IEA,IBA IEA,IBA IEA,IBA IEA,IBA IEA,IBA IEA,IBA IEA,IEA,IBA IEA,IBA IEA,IEA,IBA,IBA,IBA,IEA,IBA,IEA,IEA,IEA,IBA,IEA,IBA IEA,IBA,IBA IEA,IEA,IBA IEA,IBA IEA,IBA IEA,IBA IEA,IBA IEA,IBA IEA,IBA IEA,IBA IEA,IEA,IEA,IEA,IEA,IBA IEA,IBA IEA,IBA IEA,IBA IEA,IBA IEA,IBA IEA,IEA,IEA,IBA IEA,IEA,IBA IEA,IBA IEA,IBA…	ENSBTAG00000017725	FALSE	OR11L1
query_1	TRUE	1.9828e-07	7619	146	95	0.650685	0.0124688	GO:0050896	GO:BP	response to stimulus	18832	13774	GO:0008150	IEA,IEA,IEP,IEA,IEA,IBA IEA,IEA,IEA,IEA,IEA,IEA,IEA,IEA,IBA IEA,IDA IMP,IBA IEA,IBA IEA,IBA IEA,IBA IEA,IBA IEA,IBA IEA,IBA IEA,IBA IEA,IBA IEA,IEA,IBA IEA,IBA IEA,IEA,IBA,IBA,IBA,IEA,IBA,IEA,IEA,IEA,IBA,IEA,IBA IEA,IBA,IBA IEA,IEA,IBA IEA,IBA IEA,IBA IEA,IBA IEA,IBA IEA,IBA IEA,IBA IEA,IBA IEA,IEA,IEA,IEA,IEA,IBA IEA,IBA IEA,IBA IEA,IBA IEA,IBA IEA,IBA IEA,IEA,IEA,IBA IEA,IEA,IBA IEA,IBA IEA,IBA…	ENSBTAG00000064343	FALSE	OR2L3
query_1	TRUE	1.9828e-07	7619	146	95	0.650685	0.0124688	GO:0050896	GO:BP	response to stimulus	18832	13774	GO:0008150	IEA,IEA,IEP,IEA,IEA,IBA IEA,IEA,IEA,IEA,IEA,IEA,IEA,IEA,IBA IEA,IDA IMP,IBA IEA,IBA IEA,IBA IEA,IBA IEA,IBA IEA,IBA IEA,IBA IEA,IBA IEA,IBA IEA,IEA,IBA IEA,IBA IEA,IEA,IBA,IBA,IBA,IEA,IBA,IEA,IEA,IEA,IBA,IEA,IBA IEA,IBA,IBA IEA,IEA,IBA IEA,IBA IEA,IBA IEA,IBA IEA,IBA IEA,IBA IEA,IBA IEA,IBA IEA,IEA,IEA,IEA,IEA,IBA IEA,IBA IEA,IBA IEA,IBA IEA,IBA IEA,IBA IEA,IEA,IEA,IBA IEA,IEA,IBA IEA,IBA IEA,IBA…	ENSBTAG00000045691	FALSE	OR14P2
query_1	TRUE	1.9828e-07	7619	146	95	0.650685	0.0124688	GO:0050896	GO:BP	response to stimulus	18832	13774	GO:0008150	IEA,IEA,IEP,IEA,IEA,IBA IEA,IEA,IEA,IEA,IEA,IEA,IEA,IEA,IBA IEA,IDA IMP,IBA IEA,IBA IEA,IBA IEA,IBA IEA,IBA IEA,IBA IEA,IBA IEA,IBA IEA,IBA IEA,IEA,IBA IEA,IBA IEA,IEA,IBA,IBA,IBA,IEA,IBA,IEA,IEA,IEA,IBA,IEA,IBA IEA,IBA,IBA IEA,IEA,IBA IEA,IBA IEA,IBA IEA,IBA IEA,IBA IEA,IBA IEA,IBA IEA,IBA IEA,IEA,IEA,IEA,IEA,IBA IEA,IBA IEA,IBA IEA,IBA IEA,IBA IEA,IBA IEA,IEA,IEA,IBA IEA,IEA,IBA IEA,IBA IEA,IBA…	ENSBTAG00000051974	FALSE	OR2L2
query_1	TRUE	1.9828e-07	7619	146	95	0.650685	0.0124688	GO:0050896	GO:BP	response to stimulus	18832	13774	GO:0008150	IEA,IEA,IEP,IEA,IEA,IBA IEA,IEA,IEA,IEA,IEA,IEA,IEA,IEA,IBA IEA,IDA IMP,IBA IEA,IBA IEA,IBA IEA,IBA IEA,IBA IEA,IBA IEA,IBA IEA,IBA IEA,IBA IEA,IEA,IBA IEA,IBA IEA,IEA,IBA,IBA,IBA,IEA,IBA,IEA,IEA,IEA,IBA,IEA,IBA IEA,IBA,IBA IEA,IEA,IBA IEA,IBA IEA,IBA IEA,IBA IEA,IBA IEA,IBA IEA,IBA IEA,IBA IEA,IEA,IEA,IEA,IEA,IBA IEA,IBA IEA,IBA IEA,IBA IEA,IBA IEA,IBA IEA,IEA,IEA,IBA IEA,IEA,IBA IEA,IBA IEA,IBA…	ENSBTAG00000039805	FALSE	OR2AO1
query_1	TRUE	1.9828e-07	7619	146	95	0.650685	0.0124688	GO:0050896	GO:BP	response to stimulus	18832	13774	GO:0008150	IEA,IEA,IEP,IEA,IEA,IBA IEA,IEA,IEA,IEA,IEA,IEA,IEA,IEA,IBA IEA,IDA IMP,IBA IEA,IBA IEA,IBA IEA,IBA IEA,IBA IEA,IBA IEA,IBA IEA,IBA IEA,IBA IEA,IEA,IBA IEA,IBA IEA,IEA,IBA,IBA,IBA,IEA,IBA,IEA,IEA,IEA,IBA,IEA,IBA IEA,IBA,IBA IEA,IEA,IBA IEA,IBA IEA,IBA IEA,IBA IEA,IBA IEA,IBA IEA,IBA IEA,IBA IEA,IEA,IEA,IEA,IEA,IBA IEA,IBA IEA,IBA IEA,IBA IEA,IBA IEA,IBA IEA,IEA,IEA,IBA IEA,IEA,IBA IEA,IBA IEA,IBA…	ENSBTAG00000053872	FALSE	OR2T54
query_1	TRUE	1.9828e-07	7619	146	95	0.650685	0.0124688	GO:0050896	GO:BP	response to stimulus	18832	13774	GO:0008150	IEA,IEA,IEP,IEA,IEA,IBA IEA,IEA,IEA,IEA,IEA,IEA,IEA,IEA,IBA IEA,IDA IMP,IBA IEA,IBA IEA,IBA IEA,IBA IEA,IBA IEA,IBA IEA,IBA IEA,IBA IEA,IBA IEA,IEA,IBA IEA,IBA IEA,IEA,IBA,IBA,IBA,IEA,IBA,IEA,IEA,IEA,IBA,IEA,IBA IEA,IBA,IBA IEA,IEA,IBA IEA,IBA IEA,IBA IEA,IBA IEA,IBA IEA,IBA IEA,IBA IEA,IBA IEA,IEA,IEA,IEA,IEA,IBA IEA,IBA IEA,IBA IEA,IBA IEA,IBA IEA,IBA IEA,IEA,IEA,IBA IEA,IEA,IBA IEA,IBA IEA,IBA…	ENSBTAG00000039797	FALSE	OR2W3D
query_1	TRUE	1.9828e-07	7619	146	95	0.650685	0.0124688	GO:0050896	GO:BP	response to stimulus	18832	13774	GO:0008150	IEA,IEA,IEP,IEA,IEA,IBA IEA,IEA,IEA,IEA,IEA,IEA,IEA,IEA,IBA IEA,IDA IMP,IBA IEA,IBA IEA,IBA IEA,IBA IEA,IBA IEA,IBA IEA,IBA IEA,IBA IEA,IBA IEA,IEA,IBA IEA,IBA IEA,IEA,IBA,IBA,IBA,IEA,IBA,IEA,IEA,IEA,IBA,IEA,IBA IEA,IBA,IBA IEA,IEA,IBA IEA,IBA IEA,IBA IEA,IBA IEA,IBA IEA,IBA IEA,IBA IEA,IBA IEA,IEA,IEA,IEA,IEA,IBA IEA,IBA IEA,IBA IEA,IBA IEA,IBA IEA,IBA IEA,IEA,IEA,IBA IEA,IEA,IBA IEA,IBA IEA,IBA…	ENSBTAG00000048813	FALSE	OR2W53
query_1	TRUE	1.9828e-07	7619	146	95	0.650685	0.0124688	GO:0050896	GO:BP	response to stimulus	18832	13774	GO:0008150	IEA,IEA,IEP,IEA,IEA,IBA IEA,IEA,IEA,IEA,IEA,IEA,IEA,IEA,IBA IEA,IDA IMP,IBA IEA,IBA IEA,IBA IEA,IBA IEA,IBA IEA,IBA IEA,IBA IEA,IBA IEA,IBA IEA,IEA,IBA IEA,IBA IEA,IEA,IBA,IBA,IBA,IEA,IBA,IEA,IEA,IEA,IBA,IEA,IBA IEA,IBA,IBA IEA,IEA,IBA IEA,IBA IEA,IBA IEA,IBA IEA,IBA IEA,IBA IEA,IBA IEA,IBA IEA,IEA,IEA,IEA,IEA,IBA IEA,IBA IEA,IBA IEA,IBA IEA,IBA IEA,IBA IEA,IEA,IEA,IBA IEA,IEA,IBA IEA,IBA IEA,IBA…	ENSBTAG00000048315	FALSE	OR2C3
query_1	TRUE	1.9828e-07	7619	146	95	0.650685	0.0124688	GO:0050896	GO:BP	response to stimulus	18832	13774	GO:0008150	IEA,IEA,IEP,IEA,IEA,IBA IEA,IEA,IEA,IEA,IEA,IEA,IEA,IEA,IBA IEA,IDA IMP,IBA IEA,IBA IEA,IBA IEA,IBA IEA,IBA IEA,IBA IEA,IBA IEA,IBA IEA,IBA IEA,IEA,IBA IEA,IBA IEA,IEA,IBA,IBA,IBA,IEA,IBA,IEA,IEA,IEA,IBA,IEA,IBA IEA,IBA,IBA IEA,IEA,IBA IEA,IBA IEA,IBA IEA,IBA IEA,IBA IEA,IBA IEA,IBA IEA,IBA IEA,IEA,IEA,IEA,IEA,IBA IEA,IBA IEA,IBA IEA,IBA IEA,IBA IEA,IBA IEA,IEA,IEA,IBA IEA,IEA,IBA IEA,IBA IEA,IBA…	ENSBTAG00000048069	FALSE	OR2C3B
query_1	TRUE	1.9828e-07	7619	146	95	0.650685	0.0124688	GO:0050896	GO:BP	response to stimulus	18832	13774	GO:0008150	IEA,IEA,IEP,IEA,IEA,IBA IEA,IEA,IEA,IEA,IEA,IEA,IEA,IEA,IBA IEA,IDA IMP,IBA IEA,IBA IEA,IBA IEA,IBA IEA,IBA IEA,IBA IEA,IBA IEA,IBA IEA,IBA IEA,IEA,IBA IEA,IBA IEA,IEA,IBA,IBA,IBA,IEA,IBA,IEA,IEA,IEA,IBA,IEA,IBA IEA,IBA,IBA IEA,IEA,IBA IEA,IBA IEA,IBA IEA,IBA IEA,IBA IEA,IBA IEA,IBA IEA,IBA IEA,IEA,IEA,IEA,IEA,IBA IEA,IBA IEA,IBA IEA,IBA IEA,IBA IEA,IBA IEA,IEA,IEA,IBA IEA,IEA,IBA IEA,IBA IEA,IBA…	ENSBTAG00000039484	FALSE	OR2G27
query_1	TRUE	1.9828e-07	7619	146	95	0.650685	0.0124688	GO:0050896	GO:BP	response to stimulus	18832	13774	GO:0008150	IEA,IEA,IEP,IEA,IEA,IBA IEA,IEA,IEA,IEA,IEA,IEA,IEA,IEA,IBA IEA,IDA IMP,IBA IEA,IBA IEA,IBA IEA,IBA IEA,IBA IEA,IBA IEA,IBA IEA,IBA IEA,IBA IEA,IEA,IBA IEA,IBA IEA,IEA,IBA,IBA,IBA,IEA,IBA,IEA,IEA,IEA,IBA,IEA,IBA IEA,IBA,IBA IEA,IEA,IBA IEA,IBA IEA,IBA IEA,IBA IEA,IBA IEA,IBA IEA,IBA IEA,IBA IEA,IEA,IEA,IEA,IEA,IBA IEA,IBA IEA,IBA IEA,IBA IEA,IBA IEA,IBA IEA,IEA,IEA,IBA IEA,IEA,IBA IEA,IBA IEA,IBA…	ENSBTAG00000039930	FALSE	OR2G28
query_1	TRUE	1.9828e-07	7619	146	95	0.650685	0.0124688	GO:0050896	GO:BP	response to stimulus	18832	13774	GO:0008150	IEA,IEA,IEP,IEA,IEA,IBA IEA,IEA,IEA,IEA,IEA,IEA,IEA,IEA,IBA IEA,IDA IMP,IBA IEA,IBA IEA,IBA IEA,IBA IEA,IBA IEA,IBA IEA,IBA IEA,IBA IEA,IBA IEA,IEA,IBA IEA,IBA IEA,IEA,IBA,IBA,IBA,IEA,IBA,IEA,IEA,IEA,IBA,IEA,IBA IEA,IBA,IBA IEA,IEA,IBA IEA,IBA IEA,IBA IEA,IBA IEA,IBA IEA,IBA IEA,IBA IEA,IBA IEA,IEA,IEA,IEA,IEA,IBA IEA,IBA IEA,IBA IEA,IBA IEA,IBA IEA,IBA IEA,IEA,IEA,IBA IEA,IEA,IBA IEA,IBA IEA,IBA…	ENSBTAG00000027911	FALSE	OR2G3
query_1	TRUE	1.9828e-07	7619	146	95	0.650685	0.0124688	GO:0050896	GO:BP	response to stimulus	18832	13774	GO:0008150	IEA,IEA,IEP,IEA,IEA,IBA IEA,IEA,IEA,IEA,IEA,IEA,IEA,IEA,IBA IEA,IDA IMP,IBA IEA,IBA IEA,IBA IEA,IBA IEA,IBA IEA,IBA IEA,IBA IEA,IBA IEA,IBA IEA,IEA,IBA IEA,IBA IEA,IEA,IBA,IBA,IBA,IEA,IBA,IEA,IEA,IEA,IBA,IEA,IBA IEA,IBA,IBA IEA,IEA,IBA IEA,IBA IEA,IBA IEA,IBA IEA,IBA IEA,IBA IEA,IBA IEA,IBA IEA,IEA,IEA,IEA,IEA,IBA IEA,IBA IEA,IBA IEA,IBA IEA,IBA IEA,IBA IEA,IEA,IEA,IBA IEA,IEA,IBA IEA,IBA IEA,IBA…	ENSBTAG00000014609	FALSE	PPP1R12A
query_1	TRUE	1.9828e-07	7619	146	95	0.650685	0.0124688	GO:0050896	GO:BP	response to stimulus	18832	13774	GO:0008150	IEA,IEA,IEP,IEA,IEA,IBA IEA,IEA,IEA,IEA,IEA,IEA,IEA,IEA,IBA IEA,IDA IMP,IBA IEA,IBA IEA,IBA IEA,IBA IEA,IBA IEA,IBA IEA,IBA IEA,IBA IEA,IBA IEA,IEA,IBA IEA,IBA IEA,IEA,IBA,IBA,IBA,IEA,IBA,IEA,IEA,IEA,IBA,IEA,IBA IEA,IBA,IBA IEA,IEA,IBA IEA,IBA IEA,IBA IEA,IBA IEA,IBA IEA,IBA IEA,IBA IEA,IBA IEA,IEA,IEA,IEA,IEA,IBA IEA,IBA IEA,IBA IEA,IBA IEA,IBA IEA,IBA IEA,IEA,IEA,IBA IEA,IEA,IBA IEA,IBA IEA,IBA…	ENSBTAG00000026977	FALSE	PTPRQ
[truncated: 1,116 more rows]
