# Supplementary material for: Applying the algorithm for Proven and young in GWAS Reveals high polygenicity for key traits in Nellore cattle
Source: Front Genet. 2025 Apr 30;16:1549284. doi: 10.3389/fgene.2025.1549284 (PMC12075139; doi:10.3389/fgene.2025.1549284)
Supplement: Supplementary file 8 [file Table4.xlsx]

## Sheet: Sheet 1
Table S4a. Candidate genes annotated for the top 1% genomic window associated with EPD120
CHR	BP1	BP2	chr	start_pos	end_pos	width	strand	gene_id	gene_name	gene_biotype
14	27356198	28167750	14	28047727	28070375	22649	-	ENSBTAG00000007534	GGH	protein_coding
14	27356198	28167750	14	28074682	28140993	66312	-	ENSBTAG00000022471	TTPA	protein_coding
14	27356198	28167750	14	28141155	28174571	33417	+	ENSBTAG00000018557	YTHDF3	protein_coding
14	26403506	27038720	14	26854867	27012590	157724	+	ENSBTAG00000043978	CLVS1	protein_coding
14	26403506	27038720	14	27016060	27203439	187380	-	ENSBTAG00000026283	ASPH	protein_coding
14	26403506	27038720	14	26297978	26488619	190642	+	ENSBTAG00000021841	CHD7	protein_coding
14	27356198	28167750	14	28000417	28011141	10725	+	ENSBTAG00000056577		protein_coding
14	27356198	28167750	14	27464088	27997704	533617	+	ENSBTAG00000054400	NKAIN3	protein_coding
14	26403506	27038720	14	26525517	26529053	3537	-	ENSBTAG00000057757		lncRNA
14	27356198	28167750	14	28070511	28071684	1174	+	ENSBTAG00000064444		lncRNA
14	26403506	27038720	14	26531800	26537086	5287	-	ENSBTAG00000060036		lncRNA
14	27356198	28167750	14	28027608	28027733	126	+	ENSBTAG00000045031	SNORA70	snoRNA
14	26403506	27038720	14	26751681	26751787	107	-	ENSBTAG00000057548	U6	snRNA
6	8015259	8845830	6	8232696	8278113	45418	+	ENSBTAG00000064164	TRAM1L1	protein_coding
6	8015259	8845830	6	8222125	8263494	41370	+	ENSBTAG00000055487		protein_coding
6	8015259	8845830	6	8715468	8864259	148792	-	ENSBTAG00000065211		protein_coding
6	8015259	8845830	6	8729714	8781291	51578	-	ENSBTAG00000067776		protein_coding
6	8015259	8845830	6	8806515	8861764	55250	-	ENSBTAG00000057229		protein_coding
6	69778772	70726478	6	70567551	70612407	44857	-	ENSBTAG00000000782	KDR	protein_coding
6	69778772	70726478	6	70166692	70254044	87353	+	ENSBTAG00000002699	KIT	protein_coding
6	69778772	70726478	6	70565018	70566426	1409	-	ENSBTAG00000067038		lncRNA
6	69778772	70726478	6	70649610	70654174	4565	-	ENSBTAG00000065274		lncRNA
6	69778772	70726478	6	69877227	69877333	107	-	ENSBTAG00000060229	U6	snRNA
6	69778772	70726478	6	70521225	70521316	92	-	ENSBTAG00000045439	U6	snRNA
6	69778772	70726478	6	69954510	69954616	107	+	ENSBTAG00000057059	U6	snRNA
6	69778772	70726478	6	70557421	70557527	107	-	ENSBTAG00000055575	U6	snRNA
13	28615840	29315862	13	28351256	29032328	681073	-	ENSBTAG00000008279	FRMD4A	protein_coding
13	28615840	29315862	13	29216135	29433959	217825	-	ENSBTAG00000010023	FAM107B	protein_coding
13	28615840	29315862	13	29101225	29201048	99824	-	ENSBTAG00000069764		lncRNA
13	28615840	29315862	13	29202768	29205332	2565	+	ENSBTAG00000061824		lncRNA
13	28615840	29315862	13	29202371	29207357	4987	-	ENSBTAG00000063483		lncRNA
11	69551444	70200016	11	69617501	69655066	37566	-	ENSBTAG00000069495	LBH	protein_coding
11	69551444	70200016	11	69713717	69727353	13637	-	ENSBTAG00000023744	YPEL5	protein_coding
11	69551444	70200016	11	69907230	69924555	17326	+	ENSBTAG00000066453		protein_coding
11	69551444	70200016	11	69931100	70661894	730795	+	ENSBTAG00000007379	ALK	protein_coding
11	69551444	70200016	11	69705270	69707007	1738	-	ENSBTAG00000069564		lncRNA
11	69551444	70200016	11	69754982	69771727	16746	+	ENSBTAG00000057455		lncRNA
11	69551444	70200016	11	69534659	69613213	78555	-	ENSBTAG00000066392		lncRNA
11	69551444	70200016	11	69537569	69561923	24355	+	ENSBTAG00000063733		lncRNA
11	48548918	50040146	11	49557431	49564772	7342	-	ENSBTAG00000064436	SH2D6	protein_coding
11	48548918	50040146	11	49578850	49605835	26986	+	ENSBTAG00000005432	CAPG	protein_coding
11	48548918	50040146	11	49083730	49126218	42489	-	ENSBTAG00000024000	ATOH8	protein_coding
11	48548918	50040146	11	49608573	49642020	33448	-	ENSBTAG00000021935	ELMOD3	protein_coding
11	48548918	50040146	11	49642200	49656929	14730	+	ENSBTAG00000021934	RETSAT	protein_coding
11	48548918	50040146	11	49661169	49665036	3868	-	ENSBTAG00000038116		protein_coding
11	48548918	50040146	11	49666914	49669002	2089	-	ENSBTAG00000063256		protein_coding
11	48548918	50040146	11	49674110	49876956	202847	-	ENSBTAG00000010111	TCF7L1	protein_coding
11	48548918	50040146	11	49225723	49228192	2470	-	ENSBTAG00000047449		protein_coding
11	48548918	50040146	11	49200380	49202049	1670	-	ENSBTAG00000056041		protein_coding
11	48548918	50040146	11	49941280	50018731	77452	-	ENSBTAG00000020630	KCMF1	protein_coding
11	48548918	50040146	11	48518756	48654804	136049	+	ENSBTAG00000004824	REEP1	protein_coding
11	48548918	50040146	11	48659108	48665790	6683	-	ENSBTAG00000004823	MRPL35	protein_coding
11	48548918	50040146	11	48673645	48716314	42670	+	ENSBTAG00000003307	IMMT	protein_coding
11	48548918	50040146	11	48727831	48758984	31154	-	ENSBTAG00000006482	PTCD3	protein_coding
11	48548918	50040146	11	48758993	48843648	84656	+	ENSBTAG00000006481	POLR1A	protein_coding
11	48548918	50040146	11	48977990	49037675	59686	+	ENSBTAG00000011601	ST3GAL5	protein_coding
11	48548918	50040146	11	49329796	49340734	10939	+	ENSBTAG00000021230	SFTPB	protein_coding
11	48548918	50040146	11	49357795	49394328	36534	-	ENSBTAG00000010691	USP39	protein_coding
11	48548918	50040146	11	49394035	49403916	9882	+	ENSBTAG00000018291	C11H2orf68	protein_coding
11	48548918	50040146	11	49405530	49413440	7911	-	ENSBTAG00000018286	RNF181	protein_coding
11	48548918	50040146	11	49406589	49411187	4599	+	ENSBTAG00000018289	TMEM150A	protein_coding
11	48548918	50040146	11	49427905	49431079	3175	-	ENSBTAG00000023997	VAMP8	protein_coding
11	48548918	50040146	11	49430543	49438229	7687	+	ENSBTAG00000063344		protein_coding
11	48548918	50040146	11	49449754	49463257	13504	+	ENSBTAG00000038477	GGCX	protein_coding
11	48548918	50040146	11	49464999	49472230	7232	-	ENSBTAG00000020873	MAT2A	protein_coding
11	48548918	50040146	11	49921850	49922779	930	-	ENSBTAG00000060713		protein_coding
11	48548918	50040146	11	48976935	48992705	15771	-	ENSBTAG00000061299		protein_coding
11	48548918	50040146	11	48871491	48943758	72268	-	ENSBTAG00000062368		lncRNA
11	48548918	50040146	11	48946841	48947994	1154	-	ENSBTAG00000065633		lncRNA
11	48548918	50040146	11	49134465	49140928	6464	-	ENSBTAG00000059411		lncRNA
11	48548918	50040146	11	49444899	49449643	4745	+	ENSBTAG00000066746		lncRNA
11	48548918	50040146	11	49472694	49474792	2099	-	ENSBTAG00000064193		lncRNA
11	48548918	50040146	11	49657092	49661096	4005	+	ENSBTAG00000068030		lncRNA
11	48548918	50040146	11	50019332	50020547	1216	-	ENSBTAG00000069858		lncRNA
11	48548918	50040146	11	50024170	50037706	13537	+	ENSBTAG00000059827		lncRNA
11	48548918	50040146	11	48871491	48910776	39286	+	ENSBTAG00000061640		lncRNA
11	48548918	50040146	11	48924386	48953436	29051	+	ENSBTAG00000059901		lncRNA
11	48548918	50040146	11	48766580	48766706	127	-	ENSBTAG00000045256		snoRNA
11	48548918	50040146	11	48729800	48729935	136	-	ENSBTAG00000042600	SNORD94	snoRNA
11	48548918	50040146	11	48551900	48552038	139	-	ENSBTAG00000044483		snoRNA
11	48548918	50040146	11	50028001	50028107	107	+	ENSBTAG00000063620	U6	snRNA
11	48548918	50040146	11	48813762	48813820	59	+	ENSBTAG00000049562	bta-mir-2285at-1	miRNA
11	48548918	50040146	11	49190629	49193240	2612	-	ENSBTAG00000047816		protein_coding
11	48548918	50040146	11	49258348	49260833	2486	-	ENSBTAG00000053497		protein_coding
11	48548918	50040146	11	49302385	49306958	4574	-	ENSBTAG00000031828		protein_coding
11	48548918	50040146	11	49416827	49425368	8542	-	ENSBTAG00000018285	VAMP5	protein_coding
28	37957840	38948561	28	36896238	38133187	1236950	+	ENSBTAG00000009587	NRG3	protein_coding
28	37957840	38948561	28	38541808	38544750	2943	+	ENSBTAG00000052588		protein_coding
28	37957840	38948561	28	38844993	38845983	991	-	ENSBTAG00000063479		protein_coding
28	37957840	38948561	28	38544166	38544269	104	+	ENSBTAG00000043416	U6	snRNA
28	37957840	38948561	28	38818224	38818326	103	-	ENSBTAG00000042646	U6	snRNA
2	62334550	63428637	2	62319905	62352391	32487	-	ENSBTAG00000014158	CCNT2	protein_coding
2	62334550	63428637	2	62363597	62424558	60962	-	ENSBTAG00000008039	ACMSD	protein_coding
2	62334550	63428637	2	62513254	62781757	268504	+	ENSBTAG00000018753	TMEM163	protein_coding
2	62334550	63428637	2	62787866	63181060	393195	-	ENSBTAG00000018744	MGAT5	protein_coding
2	62334550	63428637	2	62783195	62784929	1735	-	ENSBTAG00000064196		lncRNA
2	62334550	63428637	2	63223912	63239134	15223	-	ENSBTAG00000069382		lncRNA
2	62334550	63428637	2	63345056	63345162	107	+	ENSBTAG00000057869	U6	snRNA
25	3538408	4345274	25	3512857	3566241	53385	-	ENSBTAG00000009201	CORO7	protein_coding
25	3538408	4345274	25	3526049	3540694	14646	+	ENSBTAG00000046339	VASN	protein_coding
25	3538408	4345274	25	3574541	3605778	31238	+	ENSBTAG00000010013	DNAJA3	protein_coding
25	3538408	4345274	25	3608229	3615865	7637	-	ENSBTAG00000010015	NMRAL1	protein_coding
25	3538408	4345274	25	3626012	3654155	28144	+	ENSBTAG00000018937	HMOX2	protein_coding
25	3538408	4345274	25	3654953	3679061	24109	-	ENSBTAG00000018938	CDIP1	protein_coding
25	3538408	4345274	25	3678394	3738367	59974	+	ENSBTAG00000047316	C16orf96	protein_coding
25	3538408	4345274	25	3678563	3717473	38911	+	ENSBTAG00000039523		protein_coding
25	3538408	4345274	25	3744238	3749423	5186	-	ENSBTAG00000026394	UBALD1	protein_coding
25	3538408	4345274	25	3755152	3793240	38089	+	ENSBTAG00000018999	MGRN1	protein_coding
25	3538408	4345274	25	3802680	3804334	1655	+	ENSBTAG00000006590	NUDT16L1	protein_coding
25	3538408	4345274	25	3805102	3820248	15147	-	ENSBTAG00000006593	ANKS3	protein_coding
25	3538408	4345274	25	3821072	3831556	10485	+	ENSBTAG00000006595	DNAAF8	protein_coding
25	3538408	4345274	25	3824032	3851838	27807	-	ENSBTAG00000037566	ZNF500	protein_coding
25	3538408	4345274	25	3840821	3862657	21837	+	ENSBTAG00000057540		protein_coding
25	3538408	4345274	25	3856459	3868939	12481	-	ENSBTAG00000016330	SEPTIN12	protein_coding
25	3538408	4345274	25	3862005	3863264	1260	-	ENSBTAG00000048607		pseudogene
25	3538408	4345274	25	3876344	3882573	6230	-	ENSBTAG00000016331	ROGDI	protein_coding
25	3538408	4345274	25	3882640	3914764	32125	-	ENSBTAG00000001731	GLYR1	protein_coding
25	3538408	4345274	25	3915310	3946837	31528	+	ENSBTAG00000001736	UBN1	protein_coding
25	3538408	4345274	25	3947863	3996586	48724	-	ENSBTAG00000002178	PPL	protein_coding
25	3538408	4345274	25	4013885	4053073	39189	+	ENSBTAG00000007890	SEC14L5	protein_coding
25	3538408	4345274	25	4059684	4068402	8719	-	ENSBTAG00000007896	NAGPA	protein_coding
25	3538408	4345274	25	4069801	4084800	15000	-	ENSBTAG00000002188	C25H16orf89	protein_coding
25	3538408	4345274	25	4088117	4103061	14945	+	ENSBTAG00000002189	ALG1	protein_coding
25	3538408	4345274	25	4101448	4112676	11229	-	ENSBTAG00000008222	EEF2KMT	protein_coding
25	3538408	4345274	25	4114756	4150787	36032	-	ENSBTAG00000026383		protein_coding
25	3538408	4345274	25	4206497	4740232	533736	+	ENSBTAG00000062055		protein_coding
25	3538408	4345274	25	3586153	3586524	372	-	ENSBTAG00000053639		protein_coding
25	3538408	4345274	25	3566727	3574385	7659	-	ENSBTAG00000069657		lncRNA
25	3538408	4345274	25	3749688	3754718	5031	+	ENSBTAG00000068674		lncRNA
25	3538408	4345274	25	3875259	3876168	910	+	ENSBTAG00000064535		lncRNA
25	3538408	4345274	25	4010586	4013181	2596	-	ENSBTAG00000063531		lncRNA
25	3538408	4345274	25	4155902	4177908	22007	-	ENSBTAG00000064460		lncRNA
25	3538408	4345274	25	4178351	4184825	6475	-	ENSBTAG00000055731		lncRNA
25	3538408	4345274	25	4193308	4197829	4522	-	ENSBTAG00000061443		lncRNA
25	3538408	4345274	25	3753608	3753741	134	+	ENSBTAG00000042669		snoRNA
9	43483890	44256176	9	43382778	43621548	238771	-	ENSBTAG00000017527	CRYBG1	protein_coding
9	43483890	44256176	9	43434061	43515892	81832	+	ENSBTAG00000057605		protein_coding
9	43483890	44256176	9	43654967	43807642	152676	+	ENSBTAG00000005400	ATG5	protein_coding
9	43483890	44256176	9	43843910	43877120	33211	-	ENSBTAG00000000816	PRDM1	protein_coding
9	43483890	44256176	9	44160973	44161541	569	-	ENSBTAG00000018987		protein_coding
9	43483890	44256176	9	43820690	43822008	1319	+	ENSBTAG00000066143		lncRNA
9	43483890	44256176	9	44039965	44051376	11412	-	ENSBTAG00000056398		lncRNA
9	43483890	44256176	9	44048613	44092830	44218	+	ENSBTAG00000057639		lncRNA
3	925689	1727273	3	915375	997233	81859	-	ENSBTAG00000002823	MPZL1	protein_coding
3	925689	1727273	3	1011191	1082997	71807	-	ENSBTAG00000014151	RCSD1	protein_coding
3	925689	1727273	3	1148863	1160249	11387	+	ENSBTAG00000008931	CREG1	protein_coding
3	925689	1727273	3	1259432	1266843	7412	+	ENSBTAG00000012700	CD247	protein_coding
3	925689	1727273	3	1280068	1481480	201413	-	ENSBTAG00000024534	POU2F1	protein_coding
3	925689	1727273	3	1606163	1673362	67200	-	ENSBTAG00000008652	STYXL2	protein_coding
3	925689	1727273	3	1633992	1634267	276	+	ENSBTAG00000049336		protein_coding
3	925689	1727273	3	1675936	1728604	52669	+	ENSBTAG00000009148	GPA33	protein_coding
3	925689	1727273	3	1004696	1007287	2592	+	ENSBTAG00000059026		lncRNA
3	925689	1727273	3	1271959	1275057	3099	-	ENSBTAG00000065501		lncRNA
3	50316445	51352377	3	50331720	50352264	20545	-	ENSBTAG00000001393	MTF2	protein_coding
3	50316445	51352377	3	50499751	50629761	130011	+	ENSBTAG00000002028	DIPK1A	protein_coding
3	50316445	51352377	3	50629956	50638883	8928	-	ENSBTAG00000002026	RPL5	protein_coding
3	50316445	51352377	3	50677537	50918760	241224	+	ENSBTAG00000011363	EVI5	protein_coding
3	50316445	51352377	3	50945364	50956131	10768	+	ENSBTAG00000016723	GFI1	protein_coding
3	50316445	51352377	3	50988945	51031251	42307	+	ENSBTAG00000057862		protein_coding
3	50316445	51352377	3	51008763	51122203	113441	-	ENSBTAG00000018739	RPAP2	protein_coding
3	50316445	51352377	3	51123185	51167321	44137	+	ENSBTAG00000018737	GLMN	protein_coding
3	50316445	51352377	3	51167249	51190724	23476	-	ENSBTAG00000027936	C3H1orf146	protein_coding
3	50316445	51352377	3	51315700	51316938	1239	-	ENSBTAG00000069771		protein_coding
3	50316445	51352377	3	51331168	51332764	1597	-	ENSBTAG00000040248		protein_coding
3	50316445	51352377	3	51335354	51372381	37028	-	ENSBTAG00000005805	EPHX4	protein_coding
3	50316445	51352377	3	50893469	50895007	1539	-	ENSBTAG00000055274		protein_coding
3	50316445	51352377	3	50321199	50326005	4807	-	ENSBTAG00000059080		lncRNA
3	50316445	51352377	3	50633298	50633393	96	-	ENSBTAG00000042357	SNORD21	snoRNA
3	50316445	51352377	3	50630367	50630499	133	-	ENSBTAG00000042434	SNORA66	snoRNA
3	50316445	51352377	3	50902307	50902425	119	-	ENSBTAG00000029540	5S_rRNA	rRNA
3	50316445	51352377	3	50353369	50402620	49252	-	ENSBTAG00000068130		protein_coding
3	50316445	51352377	3	51222912	51242518	19607	-	ENSBTAG00000006167	BTBD8	protein_coding
7	55928192	56837004	7	56267485	56905774	638290	-	ENSBTAG00000067764		protein_coding
7	55928192	56837004	7	56348194	56945966	597773	-	ENSBTAG00000056685		protein_coding
7	55928192	56837004	7	56639358	56945966	306609	-	ENSBTAG00000057923		protein_coding
7	55928192	56837004	7	56665674	56945430	279757	-	ENSBTAG00000056956		protein_coding
7	55928192	56837004	7	56191585	56191709	125	-	ENSBTAG00000060647	U6	snRNA
7	55928192	56837004	7	56060329	56060452	124	+	ENSBTAG00000044350		snoRNA
7	104804124	105826744	7	105053391	105144132	90742	-	ENSBTAG00000060623		protein_coding
7	35336701	36102653	7	36074130	36367768	293639	-	ENSBTAG00000063747		protein_coding
7	35336701	36102653	7	35396695	35410029	13335	-	ENSBTAG00000060096		lncRNA
7	35336701	36102653	7	35859335	36017548	158214	+	ENSBTAG00000065782		lncRNA
7	35336701	36102653	7	35412048	35418349	6302	+	ENSBTAG00000059988		lncRNA
22	33115385	35314908	22	33859296	34134865	275570	+	ENSBTAG00000009541	SUCLG2	protein_coding
22	33115385	35314908	22	32965288	33471946	506659	-	ENSBTAG00000019041	TAFA1	protein_coding
22	33115385	35314908	22	33295458	33591587	296130	+	ENSBTAG00000066588		protein_coding
22	33115385	35314908	22	34305427	34305773	347	-	ENSBTAG00000049063		pseudogene
22	33115385	35314908	22	34461519	34474228	12710	-	ENSBTAG00000011081	KBTBD8	protein_coding
22	33115385	35314908	22	34953601	35067972	114372	+	ENSBTAG00000010360	LRIG1	protein_coding
22	33115385	35314908	22	35068139	35215058	146920	-	ENSBTAG00000037972	SLC25A26	protein_coding
22	33115385	35314908	22	34137893	34139281	1389	+	ENSBTAG00000065763		lncRNA
22	33115385	35314908	22	34230274	34267304	37031	+	ENSBTAG00000065980		lncRNA
22	33115385	35314908	22	35217152	35222626	5475	-	ENSBTAG00000065607		lncRNA
22	33115385	35314908	22	34577370	34577495	126	-	ENSBTAG00000042763	SNORD22	snoRNA
22	33115385	35314908	22	34637832	34637938	107	-	ENSBTAG00000045749	U6	snRNA
26	39704328	40706891	26	40509729	40663208	153480	+	ENSBTAG00000032106	PLPP4	protein_coding
26	39704328	40706891	26	39698133	39717667	19535	-	ENSBTAG00000004080	TIAL1	protein_coding
26	39704328	40706891	26	39702183	39737263	35081	+	ENSBTAG00000063944		protein_coding
26	39704328	40706891	26	39775458	39798895	23438	+	ENSBTAG00000013641	BAG3	protein_coding
26	39704328	40706891	26	39852024	39946157	94134	+	ENSBTAG00000021801	INPP5F	protein_coding
26	39704328	40706891	26	39947568	39986119	38552	-	ENSBTAG00000009877	MCMBP	protein_coding
26	39704328	40706891	26	40001675	40035826	34152	+	ENSBTAG00000007441	SEC23IP	protein_coding
26	39704328	40706891	26	40000213	40000435	223	-	ENSBTAG00000067272		protein_coding
26	39704328	40706891	26	40036548	40042674	6127	-	ENSBTAG00000064668		lncRNA
26	39704328	40706891	26	40066708	40108102	41395	+	ENSBTAG00000067247		lncRNA
26	39704328	40706891	26	40098067	40099773	1707	-	ENSBTAG00000066947		lncRNA
26	39704328	40706891	26	39845380	39851911	6532	-	ENSBTAG00000059259		lncRNA
26	39704328	40706891	26	39906497	39906635	139	+	ENSBTAG00000065152	U2	snRNA
26	39704328	40706891	26	40668048	40680039	11992	-	ENSBTAG00000058349		lncRNA
17	22884099	24133086	17	24091032	24094664	3633	+	ENSBTAG00000046902	PABPC4L	protein_coding
17	22884099	24133086	17	23205290	23206511	1222	+	ENSBTAG00000033967		protein_coding
17	22884099	24133086	17	23663566	23663672	107	-	ENSBTAG00000060765	U6	snRNA
29	4736334	6190309	29	5050499	5072434	21936	+	ENSBTAG00000013615	CHORDC1	protein_coding
29	4736334	6190309	29	5097620	5149224	51605	-	ENSBTAG00000000284	NAALAD2	protein_coding
29	4736334	6190309	29	5190831	5211255	20425	+	ENSBTAG00000016293	TRIM77	protein_coding
29	4736334	6190309	29	5229707	5230935	1229	+	ENSBTAG00000052850		protein_coding
29	4736334	6190309	29	5247313	5258666	11354	-	ENSBTAG00000065038	TRIM64	protein_coding
29	4736334	6190309	29	5307454	5320215	12762	+	ENSBTAG00000056669		protein_coding
29	4736334	6190309	29	5340175	5341380	1206	-	ENSBTAG00000069218		pseudogene
29	4736334	6190309	29	5368066	5373372	5307	+	ENSBTAG00000033656		protein_coding
29	4736334	6190309	29	5417957	5419506	1550	-	ENSBTAG00000034921		protein_coding
29	4736334	6190309	29	5538088	5539487	1400	+	ENSBTAG00000046740		protein_coding
29	4736334	6190309	29	5553808	5567033	13226	-	ENSBTAG00000057242		protein_coding
29	4736334	6190309	29	5614048	5623542	9495	-	ENSBTAG00000063277		protein_coding
29	4736334	6190309	29	5654909	5667685	12777	-	ENSBTAG00000054977		protein_coding
29	4736334	6190309	29	5683134	5691033	7900	+	ENSBTAG00000009197		protein_coding
29	4736334	6190309	29	5714056	5722971	8916	+	ENSBTAG00000067206		protein_coding
29	4736334	6190309	29	5747233	5748446	1214	+	ENSBTAG00000051538		pseudogene
29	4736334	6190309	29	5764036	5777828	13793	+	ENSBTAG00000068537		protein_coding
29	4736334	6190309	29	5828126	5834006	5881	+	ENSBTAG00000038169		protein_coding
29	4736334	6190309	29	5865962	5875027	9066	-	ENSBTAG00000039825		protein_coding
29	4736334	6190309	29	5885268	5957937	72670	-	ENSBTAG00000007397	FOLH1B	protein_coding
29	4736334	6190309	29	6120515	6303004	182490	+	ENSBTAG00000018540	NOX4	protein_coding
29	4736334	6190309	29	5585080	5585730	651	-	ENSBTAG00000051846		protein_coding
29	4736334	6190309	29	5084900	5086211	1312	-	ENSBTAG00000063929		lncRNA
29	4736334	6190309	29	5177637	5189198	11562	-	ENSBTAG00000061749		lncRNA
29	4736334	6190309	29	5308698	5308806	109	+	ENSBTAG00000063348	U6	snRNA
29	4736334	6190309	29	5565467	5565575	109	-	ENSBTAG00000058396	U6	snRNA
29	4736334	6190309	29	5765565	5765673	109	+	ENSBTAG00000067199	U6	snRNA

## Sheet: Sheet1
Table S4b. Functional Analysis of Candidate genes annotated for the top 1% genomic window associated with EPD120
query	significant	p_value	term_size	query_size	intersection_size	precision	recall	term_id	source	term_name	effective_domain_size	source_order	parents	evidence_codes	intersection	highlighted	gene_name
query_1	TRUE	0.000623434	10	123	4	0.0325203	0.4	GO:0001188	GO:BP	RNA polymerase I preinitiation complex assembly	18832	312	GO:0006361, GO:0070897	IEA,IEA,IEA,IEA	ENSBTAG00000052850	TRUE
query_1	TRUE	0.000623434	10	123	4	0.0325203	0.4	GO:0001188	GO:BP	RNA polymerase I preinitiation complex assembly	18832	312	GO:0006361, GO:0070897	IEA,IEA,IEA,IEA	ENSBTAG00000034921	TRUE
query_1	TRUE	0.000623434	10	123	4	0.0325203	0.4	GO:0001188	GO:BP	RNA polymerase I preinitiation complex assembly	18832	312	GO:0006361, GO:0070897	IEA,IEA,IEA,IEA	ENSBTAG00000046740	TRUE
query_1	TRUE	0.000623434	10	123	4	0.0325203	0.4	GO:0001188	GO:BP	RNA polymerase I preinitiation complex assembly	18832	312	GO:0006361, GO:0070897	IEA,IEA,IEA,IEA	ENSBTAG00000051846	TRUE
query_1	TRUE	0.000727358	12	123	4	0.0325203	0.333333	GO:0006361	GO:BP	transcription initiation at RNA polymerase I promoter	18832	2160	GO:0006352, GO:0006360	IEA,IEA,IEA,IEA	ENSBTAG00000052850	FALSE
query_1	TRUE	0.000727358	12	123	4	0.0325203	0.333333	GO:0006361	GO:BP	transcription initiation at RNA polymerase I promoter	18832	2160	GO:0006352, GO:0006360	IEA,IEA,IEA,IEA	ENSBTAG00000034921	FALSE
query_1	TRUE	0.000727358	12	123	4	0.0325203	0.333333	GO:0006361	GO:BP	transcription initiation at RNA polymerase I promoter	18832	2160	GO:0006352, GO:0006360	IEA,IEA,IEA,IEA	ENSBTAG00000046740	FALSE
query_1	TRUE	0.000727358	12	123	4	0.0325203	0.333333	GO:0006361	GO:BP	transcription initiation at RNA polymerase I promoter	18832	2160	GO:0006352, GO:0006360	IEA,IEA,IEA,IEA	ENSBTAG00000051846	FALSE
query_1	TRUE	0.0213506	29	123	4	0.0325203	0.137931	GO:0045943	GO:BP	positive regulation of transcription by RNA polymerase I	18832	12134	GO:0006356, GO:0006360, GO:0045893	IBA,IBA,IBA,IBA	ENSBTAG00000052850	FALSE
query_1	TRUE	0.0213506	29	123	4	0.0325203	0.137931	GO:0045943	GO:BP	positive regulation of transcription by RNA polymerase I	18832	12134	GO:0006356, GO:0006360, GO:0045893	IBA,IBA,IBA,IBA	ENSBTAG00000034921	FALSE
query_1	TRUE	0.0213506	29	123	4	0.0325203	0.137931	GO:0045943	GO:BP	positive regulation of transcription by RNA polymerase I	18832	12134	GO:0006356, GO:0006360, GO:0045893	IBA,IBA,IBA,IBA	ENSBTAG00000046740	FALSE
query_1	TRUE	0.0213506	29	123	4	0.0325203	0.137931	GO:0045943	GO:BP	positive regulation of transcription by RNA polymerase I	18832	12134	GO:0006356, GO:0006360, GO:0045893	IBA,IBA,IBA,IBA	ENSBTAG00000051846	FALSE
query_1	TRUE	0.0232375	62	123	5	0.0406504	0.0806452	GO:0006360	GO:BP	transcription by RNA polymerase I	18832	2159	GO:0006351	IEA,IBA IEA,IBA IEA,IBA IEA,IBA IEA	ENSBTAG00000006481	FALSE	POLR1A
query_1	TRUE	0.0232375	62	123	5	0.0406504	0.0806452	GO:0006360	GO:BP	transcription by RNA polymerase I	18832	2159	GO:0006351	IEA,IBA IEA,IBA IEA,IBA IEA,IBA IEA	ENSBTAG00000052850	FALSE
query_1	TRUE	0.0232375	62	123	5	0.0406504	0.0806452	GO:0006360	GO:BP	transcription by RNA polymerase I	18832	2159	GO:0006351	IEA,IBA IEA,IBA IEA,IBA IEA,IBA IEA	ENSBTAG00000034921	FALSE
query_1	TRUE	0.0232375	62	123	5	0.0406504	0.0806452	GO:0006360	GO:BP	transcription by RNA polymerase I	18832	2159	GO:0006351	IEA,IBA IEA,IBA IEA,IBA IEA,IBA IEA	ENSBTAG00000046740	FALSE
query_1	TRUE	0.0232375	62	123	5	0.0406504	0.0806452	GO:0006360	GO:BP	transcription by RNA polymerase I	18832	2159	GO:0006351	IEA,IBA IEA,IBA IEA,IBA IEA,IBA IEA	ENSBTAG00000051846	FALSE
query_1	TRUE	0.0466323	40	123	4	0.0325203	0.1	GO:0006356	GO:BP	regulation of transcription by RNA polymerase I	18832	2156	GO:0006355, GO:0006360	IBA,IBA,IBA,IBA	ENSBTAG00000052850	FALSE
query_1	TRUE	0.0466323	40	123	4	0.0325203	0.1	GO:0006356	GO:BP	regulation of transcription by RNA polymerase I	18832	2156	GO:0006355, GO:0006360	IBA,IBA,IBA,IBA	ENSBTAG00000034921	FALSE
query_1	TRUE	0.0466323	40	123	4	0.0325203	0.1	GO:0006356	GO:BP	regulation of transcription by RNA polymerase I	18832	2156	GO:0006355, GO:0006360	IBA,IBA,IBA,IBA	ENSBTAG00000046740	FALSE
query_1	TRUE	0.0466323	40	123	4	0.0325203	0.1	GO:0006356	GO:BP	regulation of transcription by RNA polymerase I	18832	2156	GO:0006355, GO:0006360	IBA,IBA,IBA,IBA	ENSBTAG00000051846	FALSE
query_1	TRUE	0.00660174	10	133	3	0.0225564	0.3	GO:0044194	GO:CC	cytolytic granule	19649	2011	GO:0005764	IBA,IBA,IBA	ENSBTAG00000047449	TRUE
query_1	TRUE	0.00660174	10	133	3	0.0225564	0.3	GO:0044194	GO:CC	cytolytic granule	19649	2011	GO:0005764	IBA,IBA,IBA	ENSBTAG00000047816	TRUE
query_1	TRUE	0.00660174	10	133	3	0.0225564	0.3	GO:0044194	GO:CC	cytolytic granule	19649	2011	GO:0005764	IBA,IBA,IBA	ENSBTAG00000031828	TRUE
query_1	TRUE	0.00660174	14489	133	117	0.879699	0.00807509	GO:0005622	GO:CC	intracellular anatomical structure	19649	237	GO:0110165	IBA,IBA IEA,IBA IEA,IDA IBA IEA,IBA IEA,IEA,IEA,IDA,IEA,IEA,IEA,IEA,IEA,IEA,IDA IBA IEA,IDA IBA,IEA,IBA IEA,IBA,IBA IEA,IBA,IDA,IBA,IDA IEA,IBA IEA,IDA IEA,IBA IEA,IEA,IEA,IEA,IBA,IEA,IDA,IBA,IEA,IEA,IEA,IEA,IBA,IBA,IDA,IBA,IEA,IEA,IBA IEA,ISS IBA IEA,IEA,IBA IEA,IEA,IDA,IEA,IDA IBA,IBA IEA,ISS IBA IEA,IDA IBA IEA,IBA IEA,IDA,IBA IEA,IEA,IBA IEA,IBA IEA,IEA,IEA,IBA IEA,IBA,IEA,IBA IEA,IBA,IEA,IEA…	ENSBTAG00000022471	TRUE	TTPA
query_1	TRUE	0.00660174	14489	133	117	0.879699	0.00807509	GO:0005622	GO:CC	intracellular anatomical structure	19649	237	GO:0110165	IBA,IBA IEA,IBA IEA,IDA IBA IEA,IBA IEA,IEA,IEA,IDA,IEA,IEA,IEA,IEA,IEA,IEA,IDA IBA IEA,IDA IBA,IEA,IBA IEA,IBA,IBA IEA,IBA,IDA,IBA,IDA IEA,IBA IEA,IDA IEA,IBA IEA,IEA,IEA,IEA,IBA,IEA,IDA,IBA,IEA,IEA,IEA,IEA,IBA,IBA,IDA,IBA,IEA,IEA,IBA IEA,ISS IBA IEA,IEA,IBA IEA,IEA,IDA,IEA,IDA IBA,IBA IEA,ISS IBA IEA,IDA IBA IEA,IBA IEA,IDA,IBA IEA,IEA,IBA IEA,IBA IEA,IEA,IEA,IBA IEA,IBA,IEA,IBA IEA,IBA,IEA,IEA…	ENSBTAG00000018557	TRUE	YTHDF3
query_1	TRUE	0.00660174	14489	133	117	0.879699	0.00807509	GO:0005622	GO:CC	intracellular anatomical structure	19649	237	GO:0110165	IBA,IBA IEA,IBA IEA,IDA IBA IEA,IBA IEA,IEA,IEA,IDA,IEA,IEA,IEA,IEA,IEA,IEA,IDA IBA IEA,IDA IBA,IEA,IBA IEA,IBA,IBA IEA,IBA,IDA,IBA,IDA IEA,IBA IEA,IDA IEA,IBA IEA,IEA,IEA,IEA,IBA,IEA,IDA,IBA,IEA,IEA,IEA,IEA,IBA,IBA,IDA,IBA,IEA,IEA,IBA IEA,ISS IBA IEA,IEA,IBA IEA,IEA,IDA,IEA,IDA IBA,IBA IEA,ISS IBA IEA,IDA IBA IEA,IBA IEA,IDA,IBA IEA,IEA,IBA IEA,IBA IEA,IEA,IEA,IBA IEA,IBA,IEA,IBA IEA,IBA,IEA,IEA…	ENSBTAG00000043978	TRUE	CLVS1
query_1	TRUE	0.00660174	14489	133	117	0.879699	0.00807509	GO:0005622	GO:CC	intracellular anatomical structure	19649	237	GO:0110165	IBA,IBA IEA,IBA IEA,IDA IBA IEA,IBA IEA,IEA,IEA,IDA,IEA,IEA,IEA,IEA,IEA,IEA,IDA IBA IEA,IDA IBA,IEA,IBA IEA,IBA,IBA IEA,IBA,IDA,IBA,IDA IEA,IBA IEA,IDA IEA,IBA IEA,IEA,IEA,IEA,IBA,IEA,IDA,IBA,IEA,IEA,IEA,IEA,IBA,IBA,IDA,IBA,IEA,IEA,IBA IEA,ISS IBA IEA,IEA,IBA IEA,IEA,IDA,IEA,IDA IBA,IBA IEA,ISS IBA IEA,IDA IBA IEA,IBA IEA,IDA,IBA IEA,IEA,IBA IEA,IBA IEA,IEA,IEA,IBA IEA,IBA,IEA,IBA IEA,IBA,IEA,IEA…	ENSBTAG00000026283	TRUE	ASPH
query_1	TRUE	0.00660174	14489	133	117	0.879699	0.00807509	GO:0005622	GO:CC	intracellular anatomical structure	19649	237	GO:0110165	IBA,IBA IEA,IBA IEA,IDA IBA IEA,IBA IEA,IEA,IEA,IDA,IEA,IEA,IEA,IEA,IEA,IEA,IDA IBA IEA,IDA IBA,IEA,IBA IEA,IBA,IBA IEA,IBA,IDA,IBA,IDA IEA,IBA IEA,IDA IEA,IBA IEA,IEA,IEA,IEA,IBA,IEA,IDA,IBA,IEA,IEA,IEA,IEA,IBA,IBA,IDA,IBA,IEA,IEA,IBA IEA,ISS IBA IEA,IEA,IBA IEA,IEA,IDA,IEA,IDA IBA,IBA IEA,ISS IBA IEA,IDA IBA IEA,IBA IEA,IDA,IBA IEA,IEA,IBA IEA,IBA IEA,IEA,IEA,IBA IEA,IBA,IEA,IBA IEA,IBA,IEA,IEA…	ENSBTAG00000021841	TRUE	CHD7
query_1	TRUE	0.00660174	14489	133	117	0.879699	0.00807509	GO:0005622	GO:CC	intracellular anatomical structure	19649	237	GO:0110165	IBA,IBA IEA,IBA IEA,IDA IBA IEA,IBA IEA,IEA,IEA,IDA,IEA,IEA,IEA,IEA,IEA,IEA,IDA IBA IEA,IDA IBA,IEA,IBA IEA,IBA,IBA IEA,IBA,IDA,IBA,IDA IEA,IBA IEA,IDA IEA,IBA IEA,IEA,IEA,IEA,IBA,IEA,IDA,IBA,IEA,IEA,IEA,IEA,IBA,IBA,IDA,IBA,IEA,IEA,IBA IEA,ISS IBA IEA,IEA,IBA IEA,IEA,IDA,IEA,IDA IBA,IBA IEA,ISS IBA IEA,IDA IBA IEA,IBA IEA,IDA,IBA IEA,IEA,IBA IEA,IBA IEA,IEA,IEA,IBA IEA,IBA,IEA,IBA IEA,IBA,IEA,IEA…	ENSBTAG00000045031	TRUE	SNORA70
query_1	TRUE	0.00660174	14489	133	117	0.879699	0.00807509	GO:0005622	GO:CC	intracellular anatomical structure	19649	237	GO:0110165	IBA,IBA IEA,IBA IEA,IDA IBA IEA,IBA IEA,IEA,IEA,IDA,IEA,IEA,IEA,IEA,IEA,IEA,IDA IBA IEA,IDA IBA,IEA,IBA IEA,IBA,IBA IEA,IBA,IDA,IBA,IDA IEA,IBA IEA,IDA IEA,IBA IEA,IEA,IEA,IEA,IBA,IEA,IDA,IBA,IEA,IEA,IEA,IEA,IBA,IBA,IDA,IBA,IEA,IEA,IBA IEA,ISS IBA IEA,IEA,IBA IEA,IEA,IDA,IEA,IDA IBA,IBA IEA,ISS IBA IEA,IDA IBA IEA,IBA IEA,IDA,IBA IEA,IEA,IBA IEA,IBA IEA,IEA,IEA,IBA IEA,IBA,IEA,IBA IEA,IBA,IEA,IEA…	ENSBTAG00000057548	TRUE	U6
query_1	TRUE	0.00660174	14489	133	117	0.879699	0.00807509	GO:0005622	GO:CC	intracellular anatomical structure	19649	237	GO:0110165	IBA,IBA IEA,IBA IEA,IDA IBA IEA,IBA IEA,IEA,IEA,IDA,IEA,IEA,IEA,IEA,IEA,IEA,IDA IBA IEA,IDA IBA,IEA,IBA IEA,IBA,IBA IEA,IBA,IDA,IBA,IDA IEA,IBA IEA,IDA IEA,IBA IEA,IEA,IEA,IEA,IBA,IEA,IDA,IBA,IEA,IEA,IEA,IEA,IBA,IBA,IDA,IBA,IEA,IEA,IBA IEA,ISS IBA IEA,IEA,IBA IEA,IEA,IDA,IEA,IDA IBA,IBA IEA,ISS IBA IEA,IDA IBA IEA,IBA IEA,IDA,IBA IEA,IEA,IBA IEA,IBA IEA,IEA,IEA,IBA IEA,IBA,IEA,IBA IEA,IBA,IEA,IEA…	ENSBTAG00000000782	TRUE	KDR
query_1	TRUE	0.00660174	14489	133	117	0.879699	0.00807509	GO:0005622	GO:CC	intracellular anatomical structure	19649	237	GO:0110165	IBA,IBA IEA,IBA IEA,IDA IBA IEA,IBA IEA,IEA,IEA,IDA,IEA,IEA,IEA,IEA,IEA,IEA,IDA IBA IEA,IDA IBA,IEA,IBA IEA,IBA,IBA IEA,IBA,IDA,IBA,IDA IEA,IBA IEA,IDA IEA,IBA IEA,IEA,IEA,IEA,IBA,IEA,IDA,IBA,IEA,IEA,IEA,IEA,IBA,IBA,IDA,IBA,IEA,IEA,IBA IEA,ISS IBA IEA,IEA,IBA IEA,IEA,IDA,IEA,IDA IBA,IBA IEA,ISS IBA IEA,IDA IBA IEA,IBA IEA,IDA,IBA IEA,IEA,IBA IEA,IBA IEA,IEA,IEA,IBA IEA,IBA,IEA,IBA IEA,IBA,IEA,IEA…	ENSBTAG00000002699	TRUE	KIT
query_1	TRUE	0.00660174	14489	133	117	0.879699	0.00807509	GO:0005622	GO:CC	intracellular anatomical structure	19649	237	GO:0110165	IBA,IBA IEA,IBA IEA,IDA IBA IEA,IBA IEA,IEA,IEA,IDA,IEA,IEA,IEA,IEA,IEA,IEA,IDA IBA IEA,IDA IBA,IEA,IBA IEA,IBA,IBA IEA,IBA,IDA,IBA,IDA IEA,IBA IEA,IDA IEA,IBA IEA,IEA,IEA,IEA,IBA,IEA,IDA,IBA,IEA,IEA,IEA,IEA,IBA,IBA,IDA,IBA,IEA,IEA,IBA IEA,ISS IBA IEA,IEA,IBA IEA,IEA,IDA,IEA,IDA IBA,IBA IEA,ISS IBA IEA,IDA IBA IEA,IBA IEA,IDA,IBA IEA,IEA,IBA IEA,IBA IEA,IEA,IEA,IBA IEA,IBA,IEA,IBA IEA,IBA,IEA,IEA…	ENSBTAG00000060229	TRUE	U6
query_1	TRUE	0.00660174	14489	133	117	0.879699	0.00807509	GO:0005622	GO:CC	intracellular anatomical structure	19649	237	GO:0110165	IBA,IBA IEA,IBA IEA,IDA IBA IEA,IBA IEA,IEA,IEA,IDA,IEA,IEA,IEA,IEA,IEA,IEA,IDA IBA IEA,IDA IBA,IEA,IBA IEA,IBA,IBA IEA,IBA,IDA,IBA,IDA IEA,IBA IEA,IDA IEA,IBA IEA,IEA,IEA,IEA,IBA,IEA,IDA,IBA,IEA,IEA,IEA,IEA,IBA,IBA,IDA,IBA,IEA,IEA,IBA IEA,ISS IBA IEA,IEA,IBA IEA,IEA,IDA,IEA,IDA IBA,IBA IEA,ISS IBA IEA,IDA IBA IEA,IBA IEA,IDA,IBA IEA,IEA,IBA IEA,IBA IEA,IEA,IEA,IBA IEA,IBA,IEA,IBA IEA,IBA,IEA,IEA…	ENSBTAG00000045439	TRUE	U6
query_1	TRUE	0.00660174	14489	133	117	0.879699	0.00807509	GO:0005622	GO:CC	intracellular anatomical structure	19649	237	GO:0110165	IBA,IBA IEA,IBA IEA,IDA IBA IEA,IBA IEA,IEA,IEA,IDA,IEA,IEA,IEA,IEA,IEA,IEA,IDA IBA IEA,IDA IBA,IEA,IBA IEA,IBA,IBA IEA,IBA,IDA,IBA,IDA IEA,IBA IEA,IDA IEA,IBA IEA,IEA,IEA,IEA,IBA,IEA,IDA,IBA,IEA,IEA,IEA,IEA,IBA,IBA,IDA,IBA,IEA,IEA,IBA IEA,ISS IBA IEA,IEA,IBA IEA,IEA,IDA,IEA,IDA IBA,IBA IEA,ISS IBA IEA,IDA IBA IEA,IBA IEA,IDA,IBA IEA,IEA,IBA IEA,IBA IEA,IEA,IEA,IBA IEA,IBA,IEA,IBA IEA,IBA,IEA,IEA…	ENSBTAG00000057059	TRUE	U6
query_1	TRUE	0.00660174	14489	133	117	0.879699	0.00807509	GO:0005622	GO:CC	intracellular anatomical structure	19649	237	GO:0110165	IBA,IBA IEA,IBA IEA,IDA IBA IEA,IBA IEA,IEA,IEA,IDA,IEA,IEA,IEA,IEA,IEA,IEA,IDA IBA IEA,IDA IBA,IEA,IBA IEA,IBA,IBA IEA,IBA,IDA,IBA,IDA IEA,IBA IEA,IDA IEA,IBA IEA,IEA,IEA,IEA,IBA,IEA,IDA,IBA,IEA,IEA,IEA,IEA,IBA,IBA,IDA,IBA,IEA,IEA,IBA IEA,ISS IBA IEA,IEA,IBA IEA,IEA,IDA,IEA,IDA IBA,IBA IEA,ISS IBA IEA,IDA IBA IEA,IBA IEA,IDA,IBA IEA,IEA,IBA IEA,IBA IEA,IEA,IEA,IBA IEA,IBA,IEA,IBA IEA,IBA,IEA,IEA…	ENSBTAG00000055575	TRUE	U6
query_1	TRUE	0.00660174	14489	133	117	0.879699	0.00807509	GO:0005622	GO:CC	intracellular anatomical structure	19649	237	GO:0110165	IBA,IBA IEA,IBA IEA,IDA IBA IEA,IBA IEA,IEA,IEA,IDA,IEA,IEA,IEA,IEA,IEA,IEA,IDA IBA IEA,IDA IBA,IEA,IBA IEA,IBA,IBA IEA,IBA,IDA,IBA,IDA IEA,IBA IEA,IDA IEA,IBA IEA,IEA,IEA,IEA,IBA,IEA,IDA,IBA,IEA,IEA,IEA,IEA,IBA,IBA,IDA,IBA,IEA,IEA,IBA IEA,ISS IBA IEA,IEA,IBA IEA,IEA,IDA,IEA,IDA IBA,IBA IEA,ISS IBA IEA,IDA IBA IEA,IBA IEA,IDA,IBA IEA,IEA,IBA IEA,IBA IEA,IEA,IEA,IBA IEA,IBA,IEA,IBA IEA,IBA,IEA,IEA…	ENSBTAG00000008279	TRUE	FRMD4A
query_1	TRUE	0.00660174	14489	133	117	0.879699	0.00807509	GO:0005622	GO:CC	intracellular anatomical structure	19649	237	GO:0110165	IBA,IBA IEA,IBA IEA,IDA IBA IEA,IBA IEA,IEA,IEA,IDA,IEA,IEA,IEA,IEA,IEA,IEA,IDA IBA IEA,IDA IBA,IEA,IBA IEA,IBA,IBA IEA,IBA,IDA,IBA,IDA IEA,IBA IEA,IDA IEA,IBA IEA,IEA,IEA,IEA,IBA,IEA,IDA,IBA,IEA,IEA,IEA,IEA,IBA,IBA,IDA,IBA,IEA,IEA,IBA IEA,ISS IBA IEA,IEA,IBA IEA,IEA,IDA,IEA,IDA IBA,IBA IEA,ISS IBA IEA,IDA IBA IEA,IBA IEA,IDA,IBA IEA,IEA,IBA IEA,IBA IEA,IEA,IEA,IBA IEA,IBA,IEA,IBA IEA,IBA,IEA,IEA…	ENSBTAG00000005432	TRUE	CAPG
query_1	TRUE	0.00660174	14489	133	117	0.879699	0.00807509	GO:0005622	GO:CC	intracellular anatomical structure	19649	237	GO:0110165	IBA,IBA IEA,IBA IEA,IDA IBA IEA,IBA IEA,IEA,IEA,IDA,IEA,IEA,IEA,IEA,IEA,IEA,IDA IBA IEA,IDA IBA,IEA,IBA IEA,IBA,IBA IEA,IBA,IDA,IBA,IDA IEA,IBA IEA,IDA IEA,IBA IEA,IEA,IEA,IEA,IBA,IEA,IDA,IBA,IEA,IEA,IEA,IEA,IBA,IBA,IDA,IBA,IEA,IEA,IBA IEA,ISS IBA IEA,IEA,IBA IEA,IEA,IDA,IEA,IDA IBA,IBA IEA,ISS IBA IEA,IDA IBA IEA,IBA IEA,IDA,IBA IEA,IEA,IBA IEA,IBA IEA,IEA,IEA,IBA IEA,IBA,IEA,IBA IEA,IBA,IEA,IEA…	ENSBTAG00000024000	TRUE	ATOH8
query_1	TRUE	0.00660174	14489	133	117	0.879699	0.00807509	GO:0005622	GO:CC	intracellular anatomical structure	19649	237	GO:0110165	IBA,IBA IEA,IBA IEA,IDA IBA IEA,IBA IEA,IEA,IEA,IDA,IEA,IEA,IEA,IEA,IEA,IEA,IDA IBA IEA,IDA IBA,IEA,IBA IEA,IBA,IBA IEA,IBA,IDA,IBA,IDA IEA,IBA IEA,IDA IEA,IBA IEA,IEA,IEA,IEA,IBA,IEA,IDA,IBA,IEA,IEA,IEA,IEA,IBA,IBA,IDA,IBA,IEA,IEA,IBA IEA,ISS IBA IEA,IEA,IBA IEA,IEA,IDA,IEA,IDA IBA,IBA IEA,ISS IBA IEA,IDA IBA IEA,IBA IEA,IDA,IBA IEA,IEA,IBA IEA,IBA IEA,IEA,IEA,IBA IEA,IBA,IEA,IBA IEA,IBA,IEA,IEA…	ENSBTAG00000021935	TRUE	ELMOD3
query_1	TRUE	0.00660174	14489	133	117	0.879699	0.00807509	GO:0005622	GO:CC	intracellular anatomical structure	19649	237	GO:0110165	IBA,IBA IEA,IBA IEA,IDA IBA IEA,IBA IEA,IEA,IEA,IDA,IEA,IEA,IEA,IEA,IEA,IEA,IDA IBA IEA,IDA IBA,IEA,IBA IEA,IBA,IBA IEA,IBA,IDA,IBA,IDA IEA,IBA IEA,IDA IEA,IBA IEA,IEA,IEA,IEA,IBA,IEA,IDA,IBA,IEA,IEA,IEA,IEA,IBA,IBA,IDA,IBA,IEA,IEA,IBA IEA,ISS IBA IEA,IEA,IBA IEA,IEA,IDA,IEA,IDA IBA,IBA IEA,ISS IBA IEA,IDA IBA IEA,IBA IEA,IDA,IBA IEA,IEA,IBA IEA,IBA IEA,IEA,IEA,IBA IEA,IBA,IEA,IBA IEA,IBA,IEA,IEA…	ENSBTAG00000021934	TRUE	RETSAT
query_1	TRUE	0.00660174	14489	133	117	0.879699	0.00807509	GO:0005622	GO:CC	intracellular anatomical structure	19649	237	GO:0110165	IBA,IBA IEA,IBA IEA,IDA IBA IEA,IBA IEA,IEA,IEA,IDA,IEA,IEA,IEA,IEA,IEA,IEA,IDA IBA IEA,IDA IBA,IEA,IBA IEA,IBA,IBA IEA,IBA,IDA,IBA,IDA IEA,IBA IEA,IDA IEA,IBA IEA,IEA,IEA,IEA,IBA,IEA,IDA,IBA,IEA,IEA,IEA,IEA,IBA,IBA,IDA,IBA,IEA,IEA,IBA IEA,ISS IBA IEA,IEA,IBA IEA,IEA,IDA,IEA,IDA IBA,IBA IEA,ISS IBA IEA,IDA IBA IEA,IBA IEA,IDA,IBA IEA,IEA,IBA IEA,IBA IEA,IEA,IEA,IBA IEA,IBA,IEA,IBA IEA,IBA,IEA,IEA…	ENSBTAG00000038116	TRUE
query_1	TRUE	0.00660174	14489	133	117	0.879699	0.00807509	GO:0005622	GO:CC	intracellular anatomical structure	19649	237	GO:0110165	IBA,IBA IEA,IBA IEA,IDA IBA IEA,IBA IEA,IEA,IEA,IDA,IEA,IEA,IEA,IEA,IEA,IEA,IDA IBA IEA,IDA IBA,IEA,IBA IEA,IBA,IBA IEA,IBA,IDA,IBA,IDA IEA,IBA IEA,IDA IEA,IBA IEA,IEA,IEA,IEA,IBA,IEA,IDA,IBA,IEA,IEA,IEA,IEA,IBA,IBA,IDA,IBA,IEA,IEA,IBA IEA,ISS IBA IEA,IEA,IBA IEA,IEA,IDA,IEA,IDA IBA,IBA IEA,ISS IBA IEA,IDA IBA IEA,IBA IEA,IDA,IBA IEA,IEA,IBA IEA,IBA IEA,IEA,IEA,IBA IEA,IBA,IEA,IBA IEA,IBA,IEA,IEA…	ENSBTAG00000010111	TRUE	TCF7L1
query_1	TRUE	0.00660174	14489	133	117	0.879699	0.00807509	GO:0005622	GO:CC	intracellular anatomical structure	19649	237	GO:0110165	IBA,IBA IEA,IBA IEA,IDA IBA IEA,IBA IEA,IEA,IEA,IDA,IEA,IEA,IEA,IEA,IEA,IEA,IDA IBA IEA,IDA IBA,IEA,IBA IEA,IBA,IBA IEA,IBA,IDA,IBA,IDA IEA,IBA IEA,IDA IEA,IBA IEA,IEA,IEA,IEA,IBA,IEA,IDA,IBA,IEA,IEA,IEA,IEA,IBA,IBA,IDA,IBA,IEA,IEA,IBA IEA,ISS IBA IEA,IEA,IBA IEA,IEA,IDA,IEA,IDA IBA,IBA IEA,ISS IBA IEA,IDA IBA IEA,IBA IEA,IDA,IBA IEA,IEA,IBA IEA,IBA IEA,IEA,IEA,IBA IEA,IBA,IEA,IBA IEA,IBA,IEA,IEA…	ENSBTAG00000047449	TRUE
query_1	TRUE	0.00660174	14489	133	117	0.879699	0.00807509	GO:0005622	GO:CC	intracellular anatomical structure	19649	237	GO:0110165	IBA,IBA IEA,IBA IEA,IDA IBA IEA,IBA IEA,IEA,IEA,IDA,IEA,IEA,IEA,IEA,IEA,IEA,IDA IBA IEA,IDA IBA,IEA,IBA IEA,IBA,IBA IEA,IBA,IDA,IBA,IDA IEA,IBA IEA,IDA IEA,IBA IEA,IEA,IEA,IEA,IBA,IEA,IDA,IBA,IEA,IEA,IEA,IEA,IBA,IBA,IDA,IBA,IEA,IEA,IBA IEA,ISS IBA IEA,IEA,IBA IEA,IEA,IDA,IEA,IDA IBA,IBA IEA,ISS IBA IEA,IDA IBA IEA,IBA IEA,IDA,IBA IEA,IEA,IBA IEA,IBA IEA,IEA,IEA,IBA IEA,IBA,IEA,IBA IEA,IBA,IEA,IEA…	ENSBTAG00000020630	TRUE	KCMF1
query_1	TRUE	0.00660174	14489	133	117	0.879699	0.00807509	GO:0005622	GO:CC	intracellular anatomical structure	19649	237	GO:0110165	IBA,IBA IEA,IBA IEA,IDA IBA IEA,IBA IEA,IEA,IEA,IDA,IEA,IEA,IEA,IEA,IEA,IEA,IDA IBA IEA,IDA IBA,IEA,IBA IEA,IBA,IBA IEA,IBA,IDA,IBA,IDA IEA,IBA IEA,IDA IEA,IBA IEA,IEA,IEA,IEA,IBA,IEA,IDA,IBA,IEA,IEA,IEA,IEA,IBA,IBA,IDA,IBA,IEA,IEA,IBA IEA,ISS IBA IEA,IEA,IBA IEA,IEA,IDA,IEA,IDA IBA,IBA IEA,ISS IBA IEA,IDA IBA IEA,IBA IEA,IDA,IBA IEA,IEA,IBA IEA,IBA IEA,IEA,IEA,IBA IEA,IBA,IEA,IBA IEA,IBA,IEA,IEA…	ENSBTAG00000004824	TRUE	REEP1
query_1	TRUE	0.00660174	14489	133	117	0.879699	0.00807509	GO:0005622	GO:CC	intracellular anatomical structure	19649	237	GO:0110165	IBA,IBA IEA,IBA IEA,IDA IBA IEA,IBA IEA,IEA,IEA,IDA,IEA,IEA,IEA,IEA,IEA,IEA,IDA IBA IEA,IDA IBA,IEA,IBA IEA,IBA,IBA IEA,IBA,IDA,IBA,IDA IEA,IBA IEA,IDA IEA,IBA IEA,IEA,IEA,IEA,IBA,IEA,IDA,IBA,IEA,IEA,IEA,IEA,IBA,IBA,IDA,IBA,IEA,IEA,IBA IEA,ISS IBA IEA,IEA,IBA IEA,IEA,IDA,IEA,IDA IBA,IBA IEA,ISS IBA IEA,IDA IBA IEA,IBA IEA,IDA,IBA IEA,IEA,IBA IEA,IBA IEA,IEA,IEA,IBA IEA,IBA,IEA,IBA IEA,IBA,IEA,IEA…	ENSBTAG00000004823	TRUE	MRPL35
query_1	TRUE	0.00660174	14489	133	117	0.879699	0.00807509	GO:0005622	GO:CC	intracellular anatomical structure	19649	237	GO:0110165	IBA,IBA IEA,IBA IEA,IDA IBA IEA,IBA IEA,IEA,IEA,IDA,IEA,IEA,IEA,IEA,IEA,IEA,IDA IBA IEA,IDA IBA,IEA,IBA IEA,IBA,IBA IEA,IBA,IDA,IBA,IDA IEA,IBA IEA,IDA IEA,IBA IEA,IEA,IEA,IEA,IBA,IEA,IDA,IBA,IEA,IEA,IEA,IEA,IBA,IBA,IDA,IBA,IEA,IEA,IBA IEA,ISS IBA IEA,IEA,IBA IEA,IEA,IDA,IEA,IDA IBA,IBA IEA,ISS IBA IEA,IDA IBA IEA,IBA IEA,IDA,IBA IEA,IEA,IBA IEA,IBA IEA,IEA,IEA,IBA IEA,IBA,IEA,IBA IEA,IBA,IEA,IEA…	ENSBTAG00000003307	TRUE	IMMT
query_1	TRUE	0.00660174	14489	133	117	0.879699	0.00807509	GO:0005622	GO:CC	intracellular anatomical structure	19649	237	GO:0110165	IBA,IBA IEA,IBA IEA,IDA IBA IEA,IBA IEA,IEA,IEA,IDA,IEA,IEA,IEA,IEA,IEA,IEA,IDA IBA IEA,IDA IBA,IEA,IBA IEA,IBA,IBA IEA,IBA,IDA,IBA,IDA IEA,IBA IEA,IDA IEA,IBA IEA,IEA,IEA,IEA,IBA,IEA,IDA,IBA,IEA,IEA,IEA,IEA,IBA,IBA,IDA,IBA,IEA,IEA,IBA IEA,ISS IBA IEA,IEA,IBA IEA,IEA,IDA,IEA,IDA IBA,IBA IEA,ISS IBA IEA,IDA IBA IEA,IBA IEA,IDA,IBA IEA,IEA,IBA IEA,IBA IEA,IEA,IEA,IBA IEA,IBA,IEA,IBA IEA,IBA,IEA,IEA…	ENSBTAG00000006482	TRUE	PTCD3
query_1	TRUE	0.00660174	14489	133	117	0.879699	0.00807509	GO:0005622	GO:CC	intracellular anatomical structure	19649	237	GO:0110165	IBA,IBA IEA,IBA IEA,IDA IBA IEA,IBA IEA,IEA,IEA,IDA,IEA,IEA,IEA,IEA,IEA,IEA,IDA IBA IEA,IDA IBA,IEA,IBA IEA,IBA,IBA IEA,IBA,IDA,IBA,IDA IEA,IBA IEA,IDA IEA,IBA IEA,IEA,IEA,IEA,IBA,IEA,IDA,IBA,IEA,IEA,IEA,IEA,IBA,IBA,IDA,IBA,IEA,IEA,IBA IEA,ISS IBA IEA,IEA,IBA IEA,IEA,IDA,IEA,IDA IBA,IBA IEA,ISS IBA IEA,IDA IBA IEA,IBA IEA,IDA,IBA IEA,IEA,IBA IEA,IBA IEA,IEA,IEA,IBA IEA,IBA,IEA,IBA IEA,IBA,IEA,IEA…	ENSBTAG00000006481	TRUE	POLR1A
query_1	TRUE	0.00660174	14489	133	117	0.879699	0.00807509	GO:0005622	GO:CC	intracellular anatomical structure	19649	237	GO:0110165	IBA,IBA IEA,IBA IEA,IDA IBA IEA,IBA IEA,IEA,IEA,IDA,IEA,IEA,IEA,IEA,IEA,IEA,IDA IBA IEA,IDA IBA,IEA,IBA IEA,IBA,IBA IEA,IBA,IDA,IBA,IDA IEA,IBA IEA,IDA IEA,IBA IEA,IEA,IEA,IEA,IBA,IEA,IDA,IBA,IEA,IEA,IEA,IEA,IBA,IBA,IDA,IBA,IEA,IEA,IBA IEA,ISS IBA IEA,IEA,IBA IEA,IEA,IDA,IEA,IDA IBA,IBA IEA,ISS IBA IEA,IDA IBA IEA,IBA IEA,IDA,IBA IEA,IEA,IBA IEA,IBA IEA,IEA,IEA,IBA IEA,IBA,IEA,IBA IEA,IBA,IEA,IEA…	ENSBTAG00000011601	TRUE	ST3GAL5
query_1	TRUE	0.00660174	14489	133	117	0.879699	0.00807509	GO:0005622	GO:CC	intracellular anatomical structure	19649	237	GO:0110165	IBA,IBA IEA,IBA IEA,IDA IBA IEA,IBA IEA,IEA,IEA,IDA,IEA,IEA,IEA,IEA,IEA,IEA,IDA IBA IEA,IDA IBA,IEA,IBA IEA,IBA,IBA IEA,IBA,IDA,IBA,IDA IEA,IBA IEA,IDA IEA,IBA IEA,IEA,IEA,IEA,IBA,IEA,IDA,IBA,IEA,IEA,IEA,IEA,IBA,IBA,IDA,IBA,IEA,IEA,IBA IEA,ISS IBA IEA,IEA,IBA IEA,IEA,IDA,IEA,IDA IBA,IBA IEA,ISS IBA IEA,IDA IBA IEA,IBA IEA,IDA,IBA IEA,IEA,IBA IEA,IBA IEA,IEA,IEA,IBA IEA,IBA,IEA,IBA IEA,IBA,IEA,IEA…	ENSBTAG00000021230	TRUE	SFTPB
query_1	TRUE	0.00660174	14489	133	117	0.879699	0.00807509	GO:0005622	GO:CC	intracellular anatomical structure	19649	237	GO:0110165	IBA,IBA IEA,IBA IEA,IDA IBA IEA,IBA IEA,IEA,IEA,IDA,IEA,IEA,IEA,IEA,IEA,IEA,IDA IBA IEA,IDA IBA,IEA,IBA IEA,IBA,IBA IEA,IBA,IDA,IBA,IDA IEA,IBA IEA,IDA IEA,IBA IEA,IEA,IEA,IEA,IBA,IEA,IDA,IBA,IEA,IEA,IEA,IEA,IBA,IBA,IDA,IBA,IEA,IEA,IBA IEA,ISS IBA IEA,IEA,IBA IEA,IEA,IDA,IEA,IDA IBA,IBA IEA,ISS IBA IEA,IDA IBA IEA,IBA IEA,IDA,IBA IEA,IEA,IBA IEA,IBA IEA,IEA,IEA,IBA IEA,IBA,IEA,IBA IEA,IBA,IEA,IEA…	ENSBTAG00000010691	TRUE	USP39
query_1	TRUE	0.00660174	14489	133	117	0.879699	0.00807509	GO:0005622	GO:CC	intracellular anatomical structure	19649	237	GO:0110165	IBA,IBA IEA,IBA IEA,IDA IBA IEA,IBA IEA,IEA,IEA,IDA,IEA,IEA,IEA,IEA,IEA,IEA,IDA IBA IEA,IDA IBA,IEA,IBA IEA,IBA,IBA IEA,IBA,IDA,IBA,IDA IEA,IBA IEA,IDA IEA,IBA IEA,IEA,IEA,IEA,IBA,IEA,IDA,IBA,IEA,IEA,IEA,IEA,IBA,IBA,IDA,IBA,IEA,IEA,IBA IEA,ISS IBA IEA,IEA,IBA IEA,IEA,IDA,IEA,IDA IBA,IBA IEA,ISS IBA IEA,IDA IBA IEA,IBA IEA,IDA,IBA IEA,IEA,IBA IEA,IBA IEA,IEA,IEA,IBA IEA,IBA,IEA,IBA IEA,IBA,IEA,IEA…	ENSBTAG00000018286	TRUE	RNF181
query_1	TRUE	0.00660174	14489	133	117	0.879699	0.00807509	GO:0005622	GO:CC	intracellular anatomical structure	19649	237	GO:0110165	IBA,IBA IEA,IBA IEA,IDA IBA IEA,IBA IEA,IEA,IEA,IDA,IEA,IEA,IEA,IEA,IEA,IEA,IDA IBA IEA,IDA IBA,IEA,IBA IEA,IBA,IBA IEA,IBA,IDA,IBA,IDA IEA,IBA IEA,IDA IEA,IBA IEA,IEA,IEA,IEA,IBA,IEA,IDA,IBA,IEA,IEA,IEA,IEA,IBA,IBA,IDA,IBA,IEA,IEA,IBA IEA,ISS IBA IEA,IEA,IBA IEA,IEA,IDA,IEA,IDA IBA,IBA IEA,ISS IBA IEA,IDA IBA IEA,IBA IEA,IDA,IBA IEA,IEA,IBA IEA,IBA IEA,IEA,IEA,IBA IEA,IBA,IEA,IBA IEA,IBA,IEA,IEA…	ENSBTAG00000023997	TRUE	VAMP8
query_1	TRUE	0.00660174	14489	133	117	0.879699	0.00807509	GO:0005622	GO:CC	intracellular anatomical structure	19649	237	GO:0110165	IBA,IBA IEA,IBA IEA,IDA IBA IEA,IBA IEA,IEA,IEA,IDA,IEA,IEA,IEA,IEA,IEA,IEA,IDA IBA IEA,IDA IBA,IEA,IBA IEA,IBA,IBA IEA,IBA,IDA,IBA,IDA IEA,IBA IEA,IDA IEA,IBA IEA,IEA,IEA,IEA,IBA,IEA,IDA,IBA,IEA,IEA,IEA,IEA,IBA,IBA,IDA,IBA,IEA,IEA,IBA IEA,ISS IBA IEA,IEA,IBA IEA,IEA,IDA,IEA,IDA IBA,IBA IEA,ISS IBA IEA,IDA IBA IEA,IBA IEA,IDA,IBA IEA,IEA,IBA IEA,IBA IEA,IEA,IEA,IBA IEA,IBA,IEA,IBA IEA,IBA,IEA,IEA…	ENSBTAG00000038477	TRUE	GGCX
query_1	TRUE	0.00660174	14489	133	117	0.879699	0.00807509	GO:0005622	GO:CC	intracellular anatomical structure	19649	237	GO:0110165	IBA,IBA IEA,IBA IEA,IDA IBA IEA,IBA IEA,IEA,IEA,IDA,IEA,IEA,IEA,IEA,IEA,IEA,IDA IBA IEA,IDA IBA,IEA,IBA IEA,IBA,IBA IEA,IBA,IDA,IBA,IDA IEA,IBA IEA,IDA IEA,IBA IEA,IEA,IEA,IEA,IBA,IEA,IDA,IBA,IEA,IEA,IEA,IEA,IBA,IBA,IDA,IBA,IEA,IEA,IBA IEA,ISS IBA IEA,IEA,IBA IEA,IEA,IDA,IEA,IDA IBA,IBA IEA,ISS IBA IEA,IDA IBA IEA,IBA IEA,IDA,IBA IEA,IEA,IBA IEA,IBA IEA,IEA,IEA,IBA IEA,IBA,IEA,IBA IEA,IBA,IEA,IEA…	ENSBTAG00000020873	TRUE	MAT2A
query_1	TRUE	0.00660174	14489	133	117	0.879699	0.00807509	GO:0005622	GO:CC	intracellular anatomical structure	19649	237	GO:0110165	IBA,IBA IEA,IBA IEA,IDA IBA IEA,IBA IEA,IEA,IEA,IDA,IEA,IEA,IEA,IEA,IEA,IEA,IDA IBA IEA,IDA IBA,IEA,IBA IEA,IBA,IBA IEA,IBA,IDA,IBA,IDA IEA,IBA IEA,IDA IEA,IBA IEA,IEA,IEA,IEA,IBA,IEA,IDA,IBA,IEA,IEA,IEA,IEA,IBA,IBA,IDA,IBA,IEA,IEA,IBA IEA,ISS IBA IEA,IEA,IBA IEA,IEA,IDA,IEA,IDA IBA,IBA IEA,ISS IBA IEA,IDA IBA IEA,IBA IEA,IDA,IBA IEA,IEA,IBA IEA,IBA IEA,IEA,IEA,IBA IEA,IBA,IEA,IBA IEA,IBA,IEA,IEA…	ENSBTAG00000045256	TRUE
query_1	TRUE	0.00660174	14489	133	117	0.879699	0.00807509	GO:0005622	GO:CC	intracellular anatomical structure	19649	237	GO:0110165	IBA,IBA IEA,IBA IEA,IDA IBA IEA,IBA IEA,IEA,IEA,IDA,IEA,IEA,IEA,IEA,IEA,IEA,IDA IBA IEA,IDA IBA,IEA,IBA IEA,IBA,IBA IEA,IBA,IDA,IBA,IDA IEA,IBA IEA,IDA IEA,IBA IEA,IEA,IEA,IEA,IBA,IEA,IDA,IBA,IEA,IEA,IEA,IEA,IBA,IBA,IDA,IBA,IEA,IEA,IBA IEA,ISS IBA IEA,IEA,IBA IEA,IEA,IDA,IEA,IDA IBA,IBA IEA,ISS IBA IEA,IDA IBA IEA,IBA IEA,IDA,IBA IEA,IEA,IBA IEA,IBA IEA,IEA,IEA,IBA IEA,IBA,IEA,IBA IEA,IBA,IEA,IEA…	ENSBTAG00000042600	TRUE	SNORD94
query_1	TRUE	0.00660174	14489	133	117	0.879699	0.00807509	GO:0005622	GO:CC	intracellular anatomical structure	19649	237	GO:0110165	IBA,IBA IEA,IBA IEA,IDA IBA IEA,IBA IEA,IEA,IEA,IDA,IEA,IEA,IEA,IEA,IEA,IEA,IDA IBA IEA,IDA IBA,IEA,IBA IEA,IBA,IBA IEA,IBA,IDA,IBA,IDA IEA,IBA IEA,IDA IEA,IBA IEA,IEA,IEA,IEA,IBA,IEA,IDA,IBA,IEA,IEA,IEA,IEA,IBA,IBA,IDA,IBA,IEA,IEA,IBA IEA,ISS IBA IEA,IEA,IBA IEA,IEA,IDA,IEA,IDA IBA,IBA IEA,ISS IBA IEA,IDA IBA IEA,IBA IEA,IDA,IBA IEA,IEA,IBA IEA,IBA IEA,IEA,IEA,IBA IEA,IBA,IEA,IBA IEA,IBA,IEA,IEA…	ENSBTAG00000044483	TRUE
query_1	TRUE	0.00660174	14489	133	117	0.879699	0.00807509	GO:0005622	GO:CC	intracellular anatomical structure	19649	237	GO:0110165	IBA,IBA IEA,IBA IEA,IDA IBA IEA,IBA IEA,IEA,IEA,IDA,IEA,IEA,IEA,IEA,IEA,IEA,IDA IBA IEA,IDA IBA,IEA,IBA IEA,IBA,IBA IEA,IBA,IDA,IBA,IDA IEA,IBA IEA,IDA IEA,IBA IEA,IEA,IEA,IEA,IBA,IEA,IDA,IBA,IEA,IEA,IEA,IEA,IBA,IBA,IDA,IBA,IEA,IEA,IBA IEA,ISS IBA IEA,IEA,IBA IEA,IEA,IDA,IEA,IDA IBA,IBA IEA,ISS IBA IEA,IDA IBA IEA,IBA IEA,IDA,IBA IEA,IEA,IBA IEA,IBA IEA,IEA,IEA,IBA IEA,IBA,IEA,IBA IEA,IBA,IEA,IEA…	ENSBTAG00000063620	TRUE	U6
query_1	TRUE	0.00660174	14489	133	117	0.879699	0.00807509	GO:0005622	GO:CC	intracellular anatomical structure	19649	237	GO:0110165	IBA,IBA IEA,IBA IEA,IDA IBA IEA,IBA IEA,IEA,IEA,IDA,IEA,IEA,IEA,IEA,IEA,IEA,IDA IBA IEA,IDA IBA,IEA,IBA IEA,IBA,IBA IEA,IBA,IDA,IBA,IDA IEA,IBA IEA,IDA IEA,IBA IEA,IEA,IEA,IEA,IBA,IEA,IDA,IBA,IEA,IEA,IEA,IEA,IBA,IBA,IDA,IBA,IEA,IEA,IBA IEA,ISS IBA IEA,IEA,IBA IEA,IEA,IDA,IEA,IDA IBA,IBA IEA,ISS IBA IEA,IDA IBA IEA,IBA IEA,IDA,IBA IEA,IEA,IBA IEA,IBA IEA,IEA,IEA,IBA IEA,IBA,IEA,IBA IEA,IBA,IEA,IEA…	ENSBTAG00000047816	TRUE
query_1	TRUE	0.00660174	14489	133	117	0.879699	0.00807509	GO:0005622	GO:CC	intracellular anatomical structure	19649	237	GO:0110165	IBA,IBA IEA,IBA IEA,IDA IBA IEA,IBA IEA,IEA,IEA,IDA,IEA,IEA,IEA,IEA,IEA,IEA,IDA IBA IEA,IDA IBA,IEA,IBA IEA,IBA,IBA IEA,IBA,IDA,IBA,IDA IEA,IBA IEA,IDA IEA,IBA IEA,IEA,IEA,IEA,IBA,IEA,IDA,IBA,IEA,IEA,IEA,IEA,IBA,IBA,IDA,IBA,IEA,IEA,IBA IEA,ISS IBA IEA,IEA,IBA IEA,IEA,IDA,IEA,IDA IBA,IBA IEA,ISS IBA IEA,IDA IBA IEA,IBA IEA,IDA,IBA IEA,IEA,IBA IEA,IBA IEA,IEA,IEA,IBA IEA,IBA,IEA,IBA IEA,IBA,IEA,IEA…	ENSBTAG00000031828	TRUE
query_1	TRUE	0.00660174	14489	133	117	0.879699	0.00807509	GO:0005622	GO:CC	intracellular anatomical structure	19649	237	GO:0110165	IBA,IBA IEA,IBA IEA,IDA IBA IEA,IBA IEA,IEA,IEA,IDA,IEA,IEA,IEA,IEA,IEA,IEA,IDA IBA IEA,IDA IBA,IEA,IBA IEA,IBA,IBA IEA,IBA,IDA,IBA,IDA IEA,IBA IEA,IDA IEA,IBA IEA,IEA,IEA,IEA,IBA,IEA,IDA,IBA,IEA,IEA,IEA,IEA,IBA,IBA,IDA,IBA,IEA,IEA,IBA IEA,ISS IBA IEA,IEA,IBA IEA,IEA,IDA,IEA,IDA IBA,IBA IEA,ISS IBA IEA,IDA IBA IEA,IBA IEA,IDA,IBA IEA,IEA,IBA IEA,IBA IEA,IEA,IEA,IBA IEA,IBA,IEA,IBA IEA,IBA,IEA,IEA…	ENSBTAG00000018285	TRUE	VAMP5
query_1	TRUE	0.00660174	14489	133	117	0.879699	0.00807509	GO:0005622	GO:CC	intracellular anatomical structure	19649	237	GO:0110165	IBA,IBA IEA,IBA IEA,IDA IBA IEA,IBA IEA,IEA,IEA,IDA,IEA,IEA,IEA,IEA,IEA,IEA,IDA IBA IEA,IDA IBA,IEA,IBA IEA,IBA,IBA IEA,IBA,IDA,IBA,IDA IEA,IBA IEA,IDA IEA,IBA IEA,IEA,IEA,IEA,IBA,IEA,IDA,IBA,IEA,IEA,IEA,IEA,IBA,IBA,IDA,IBA,IEA,IEA,IBA IEA,ISS IBA IEA,IEA,IBA IEA,IEA,IDA,IEA,IDA IBA,IBA IEA,ISS IBA IEA,IDA IBA IEA,IBA IEA,IDA,IBA IEA,IEA,IBA IEA,IBA IEA,IEA,IEA,IBA IEA,IBA,IEA,IBA IEA,IBA,IEA,IEA…	ENSBTAG00000052588	TRUE
query_1	TRUE	0.00660174	14489	133	117	0.879699	0.00807509	GO:0005622	GO:CC	intracellular anatomical structure	19649	237	GO:0110165	IBA,IBA IEA,IBA IEA,IDA IBA IEA,IBA IEA,IEA,IEA,IDA,IEA,IEA,IEA,IEA,IEA,IEA,IDA IBA IEA,IDA IBA,IEA,IBA IEA,IBA,IBA IEA,IBA,IDA,IBA,IDA IEA,IBA IEA,IDA IEA,IBA IEA,IEA,IEA,IEA,IBA,IEA,IDA,IBA,IEA,IEA,IEA,IEA,IBA,IBA,IDA,IBA,IEA,IEA,IBA IEA,ISS IBA IEA,IEA,IBA IEA,IEA,IDA,IEA,IDA IBA,IBA IEA,ISS IBA IEA,IDA IBA IEA,IBA IEA,IDA,IBA IEA,IEA,IBA IEA,IBA IEA,IEA,IEA,IBA IEA,IBA,IEA,IBA IEA,IBA,IEA,IEA…	ENSBTAG00000043416	TRUE	U6
query_1	TRUE	0.00660174	14489	133	117	0.879699	0.00807509	GO:0005622	GO:CC	intracellular anatomical structure	19649	237	GO:0110165	IBA,IBA IEA,IBA IEA,IDA IBA IEA,IBA IEA,IEA,IEA,IDA,IEA,IEA,IEA,IEA,IEA,IEA,IDA IBA IEA,IDA IBA,IEA,IBA IEA,IBA,IBA IEA,IBA,IDA,IBA,IDA IEA,IBA IEA,IDA IEA,IBA IEA,IEA,IEA,IEA,IBA,IEA,IDA,IBA,IEA,IEA,IEA,IEA,IBA,IBA,IDA,IBA,IEA,IEA,IBA IEA,ISS IBA IEA,IEA,IBA IEA,IEA,IDA,IEA,IDA IBA,IBA IEA,ISS IBA IEA,IDA IBA IEA,IBA IEA,IDA,IBA IEA,IEA,IBA IEA,IBA IEA,IEA,IEA,IBA IEA,IBA,IEA,IBA IEA,IBA,IEA,IEA…	ENSBTAG00000042646	TRUE	U6
query_1	TRUE	0.00660174	14489	133	117	0.879699	0.00807509	GO:0005622	GO:CC	intracellular anatomical structure	19649	237	GO:0110165	IBA,IBA IEA,IBA IEA,IDA IBA IEA,IBA IEA,IEA,IEA,IDA,IEA,IEA,IEA,IEA,IEA,IEA,IDA IBA IEA,IDA IBA,IEA,IBA IEA,IBA,IBA IEA,IBA,IDA,IBA,IDA IEA,IBA IEA,IDA IEA,IBA IEA,IEA,IEA,IEA,IBA,IEA,IDA,IBA,IEA,IEA,IEA,IEA,IBA,IBA,IDA,IBA,IEA,IEA,IBA IEA,ISS IBA IEA,IEA,IBA IEA,IEA,IDA,IEA,IDA IBA,IBA IEA,ISS IBA IEA,IDA IBA IEA,IBA IEA,IDA,IBA IEA,IEA,IBA IEA,IBA IEA,IEA,IEA,IBA IEA,IBA,IEA,IBA IEA,IBA,IEA,IEA…	ENSBTAG00000014158	TRUE	CCNT2
query_1	TRUE	0.00660174	14489	133	117	0.879699	0.00807509	GO:0005622	GO:CC	intracellular anatomical structure	19649	237	GO:0110165	IBA,IBA IEA,IBA IEA,IDA IBA IEA,IBA IEA,IEA,IEA,IDA,IEA,IEA,IEA,IEA,IEA,IEA,IDA IBA IEA,IDA IBA,IEA,IBA IEA,IBA,IBA IEA,IBA,IDA,IBA,IDA IEA,IBA IEA,IDA IEA,IBA IEA,IEA,IEA,IEA,IBA,IEA,IDA,IBA,IEA,IEA,IEA,IEA,IBA,IBA,IDA,IBA,IEA,IEA,IBA IEA,ISS IBA IEA,IEA,IBA IEA,IEA,IDA,IEA,IDA IBA,IBA IEA,ISS IBA IEA,IDA IBA IEA,IBA IEA,IDA,IBA IEA,IEA,IBA IEA,IBA IEA,IEA,IEA,IBA IEA,IBA,IEA,IBA IEA,IBA,IEA,IEA…	ENSBTAG00000008039	TRUE	ACMSD
query_1	TRUE	0.00660174	14489	133	117	0.879699	0.00807509	GO:0005622	GO:CC	intracellular anatomical structure	19649	237	GO:0110165	IBA,IBA IEA,IBA IEA,IDA IBA IEA,IBA IEA,IEA,IEA,IDA,IEA,IEA,IEA,IEA,IEA,IEA,IDA IBA IEA,IDA IBA,IEA,IBA IEA,IBA,IBA IEA,IBA,IDA,IBA,IDA IEA,IBA IEA,IDA IEA,IBA IEA,IEA,IEA,IEA,IBA,IEA,IDA,IBA,IEA,IEA,IEA,IEA,IBA,IBA,IDA,IBA,IEA,IEA,IBA IEA,ISS IBA IEA,IEA,IBA IEA,IEA,IDA,IEA,IDA IBA,IBA IEA,ISS IBA IEA,IDA IBA IEA,IBA IEA,IDA,IBA IEA,IEA,IBA IEA,IBA IEA,IEA,IEA,IBA IEA,IBA,IEA,IBA IEA,IBA,IEA,IEA…	ENSBTAG00000018753	TRUE	TMEM163
query_1	TRUE	0.00660174	14489	133	117	0.879699	0.00807509	GO:0005622	GO:CC	intracellular anatomical structure	19649	237	GO:0110165	IBA,IBA IEA,IBA IEA,IDA IBA IEA,IBA IEA,IEA,IEA,IDA,IEA,IEA,IEA,IEA,IEA,IEA,IDA IBA IEA,IDA IBA,IEA,IBA IEA,IBA,IBA IEA,IBA,IDA,IBA,IDA IEA,IBA IEA,IDA IEA,IBA IEA,IEA,IEA,IEA,IBA,IEA,IDA,IBA,IEA,IEA,IEA,IEA,IBA,IBA,IDA,IBA,IEA,IEA,IBA IEA,ISS IBA IEA,IEA,IBA IEA,IEA,IDA,IEA,IDA IBA,IBA IEA,ISS IBA IEA,IDA IBA IEA,IBA IEA,IDA,IBA IEA,IEA,IBA IEA,IBA IEA,IEA,IEA,IBA IEA,IBA,IEA,IBA IEA,IBA,IEA,IEA…	ENSBTAG00000018744	TRUE	MGAT5
query_1	TRUE	0.00660174	14489	133	117	0.879699	0.00807509	GO:0005622	GO:CC	intracellular anatomical structure	19649	237	GO:0110165	IBA,IBA IEA,IBA IEA,IDA IBA IEA,IBA IEA,IEA,IEA,IDA,IEA,IEA,IEA,IEA,IEA,IEA,IDA IBA IEA,IDA IBA,IEA,IBA IEA,IBA,IBA IEA,IBA,IDA,IBA,IDA IEA,IBA IEA,IDA IEA,IBA IEA,IEA,IEA,IEA,IBA,IEA,IDA,IBA,IEA,IEA,IEA,IEA,IBA,IBA,IDA,IBA,IEA,IEA,IBA IEA,ISS IBA IEA,IEA,IBA IEA,IEA,IDA,IEA,IDA IBA,IBA IEA,ISS IBA IEA,IDA IBA IEA,IBA IEA,IDA,IBA IEA,IEA,IBA IEA,IBA IEA,IEA,IEA,IBA IEA,IBA,IEA,IBA IEA,IBA,IEA,IEA…	ENSBTAG00000057869	TRUE	U6
query_1	TRUE	0.00660174	14489	133	117	0.879699	0.00807509	GO:0005622	GO:CC	intracellular anatomical structure	19649	237	GO:0110165	IBA,IBA IEA,IBA IEA,IDA IBA IEA,IBA IEA,IEA,IEA,IDA,IEA,IEA,IEA,IEA,IEA,IEA,IDA IBA IEA,IDA IBA,IEA,IBA IEA,IBA,IBA IEA,IBA,IDA,IBA,IDA IEA,IBA IEA,IDA IEA,IBA IEA,IEA,IEA,IEA,IBA,IEA,IDA,IBA,IEA,IEA,IEA,IEA,IBA,IBA,IDA,IBA,IEA,IEA,IBA IEA,ISS IBA IEA,IEA,IBA IEA,IEA,IDA,IEA,IDA IBA,IBA IEA,ISS IBA IEA,IDA IBA IEA,IBA IEA,IDA,IBA IEA,IEA,IBA IEA,IBA IEA,IEA,IEA,IBA IEA,IBA,IEA,IBA IEA,IBA,IEA,IEA…	ENSBTAG00000009201	TRUE	CORO7
query_1	TRUE	0.00660174	14489	133	117	0.879699	0.00807509	GO:0005622	GO:CC	intracellular anatomical structure	19649	237	GO:0110165	IBA,IBA IEA,IBA IEA,IDA IBA IEA,IBA IEA,IEA,IEA,IDA,IEA,IEA,IEA,IEA,IEA,IEA,IDA IBA IEA,IDA IBA,IEA,IBA IEA,IBA,IBA IEA,IBA,IDA,IBA,IDA IEA,IBA IEA,IDA IEA,IBA IEA,IEA,IEA,IEA,IBA,IEA,IDA,IBA,IEA,IEA,IEA,IEA,IBA,IBA,IDA,IBA,IEA,IEA,IBA IEA,ISS IBA IEA,IEA,IBA IEA,IEA,IDA,IEA,IDA IBA,IBA IEA,ISS IBA IEA,IDA IBA IEA,IBA IEA,IDA,IBA IEA,IEA,IBA IEA,IBA IEA,IEA,IEA,IBA IEA,IBA,IEA,IBA IEA,IBA,IEA,IEA…	ENSBTAG00000046339	TRUE	VASN
query_1	TRUE	0.00660174	14489	133	117	0.879699	0.00807509	GO:0005622	GO:CC	intracellular anatomical structure	19649	237	GO:0110165	IBA,IBA IEA,IBA IEA,IDA IBA IEA,IBA IEA,IEA,IEA,IDA,IEA,IEA,IEA,IEA,IEA,IEA,IDA IBA IEA,IDA IBA,IEA,IBA IEA,IBA,IBA IEA,IBA,IDA,IBA,IDA IEA,IBA IEA,IDA IEA,IBA IEA,IEA,IEA,IEA,IBA,IEA,IDA,IBA,IEA,IEA,IEA,IEA,IBA,IBA,IDA,IBA,IEA,IEA,IBA IEA,ISS IBA IEA,IEA,IBA IEA,IEA,IDA,IEA,IDA IBA,IBA IEA,ISS IBA IEA,IDA IBA IEA,IBA IEA,IDA,IBA IEA,IEA,IBA IEA,IBA IEA,IEA,IEA,IBA IEA,IBA,IEA,IBA IEA,IBA,IEA,IEA…	ENSBTAG00000010013	TRUE	DNAJA3
query_1	TRUE	0.00660174	14489	133	117	0.879699	0.00807509	GO:0005622	GO:CC	intracellular anatomical structure	19649	237	GO:0110165	IBA,IBA IEA,IBA IEA,IDA IBA IEA,IBA IEA,IEA,IEA,IDA,IEA,IEA,IEA,IEA,IEA,IEA,IDA IBA IEA,IDA IBA,IEA,IBA IEA,IBA,IBA IEA,IBA,IDA,IBA,IDA IEA,IBA IEA,IDA IEA,IBA IEA,IEA,IEA,IEA,IBA,IEA,IDA,IBA,IEA,IEA,IEA,IEA,IBA,IBA,IDA,IBA,IEA,IEA,IBA IEA,ISS IBA IEA,IEA,IBA IEA,IEA,IDA,IEA,IDA IBA,IBA IEA,ISS IBA IEA,IDA IBA IEA,IBA IEA,IDA,IBA IEA,IEA,IBA IEA,IBA IEA,IEA,IEA,IBA IEA,IBA,IEA,IBA IEA,IBA,IEA,IEA…	ENSBTAG00000010015	TRUE	NMRAL1
query_1	TRUE	0.00660174	14489	133	117	0.879699	0.00807509	GO:0005622	GO:CC	intracellular anatomical structure	19649	237	GO:0110165	IBA,IBA IEA,IBA IEA,IDA IBA IEA,IBA IEA,IEA,IEA,IDA,IEA,IEA,IEA,IEA,IEA,IEA,IDA IBA IEA,IDA IBA,IEA,IBA IEA,IBA,IBA IEA,IBA,IDA,IBA,IDA IEA,IBA IEA,IDA IEA,IBA IEA,IEA,IEA,IEA,IBA,IEA,IDA,IBA,IEA,IEA,IEA,IEA,IBA,IBA,IDA,IBA,IEA,IEA,IBA IEA,ISS IBA IEA,IEA,IBA IEA,IEA,IDA,IEA,IDA IBA,IBA IEA,ISS IBA IEA,IDA IBA IEA,IBA IEA,IDA,IBA IEA,IEA,IBA IEA,IBA IEA,IEA,IEA,IBA IEA,IBA,IEA,IBA IEA,IBA,IEA,IEA…	ENSBTAG00000018938	TRUE	CDIP1
query_1	TRUE	0.00660174	14489	133	117	0.879699	0.00807509	GO:0005622	GO:CC	intracellular anatomical structure	19649	237	GO:0110165	IBA,IBA IEA,IBA IEA,IDA IBA IEA,IBA IEA,IEA,IEA,IDA,IEA,IEA,IEA,IEA,IEA,IEA,IDA IBA IEA,IDA IBA,IEA,IBA IEA,IBA,IBA IEA,IBA,IDA,IBA,IDA IEA,IBA IEA,IDA IEA,IBA IEA,IEA,IEA,IEA,IBA,IEA,IDA,IBA,IEA,IEA,IEA,IEA,IBA,IBA,IDA,IBA,IEA,IEA,IBA IEA,ISS IBA IEA,IEA,IBA IEA,IEA,IDA,IEA,IDA IBA,IBA IEA,ISS IBA IEA,IDA IBA IEA,IBA IEA,IDA,IBA IEA,IEA,IBA IEA,IBA IEA,IEA,IEA,IBA IEA,IBA,IEA,IBA IEA,IBA,IEA,IEA…	ENSBTAG00000018999	TRUE	MGRN1
query_1	TRUE	0.00660174	14489	133	117	0.879699	0.00807509	GO:0005622	GO:CC	intracellular anatomical structure	19649	237	GO:0110165	IBA,IBA IEA,IBA IEA,IDA IBA IEA,IBA IEA,IEA,IEA,IDA,IEA,IEA,IEA,IEA,IEA,IEA,IDA IBA IEA,IDA IBA,IEA,IBA IEA,IBA,IBA IEA,IBA,IDA,IBA,IDA IEA,IBA IEA,IDA IEA,IBA IEA,IEA,IEA,IEA,IBA,IEA,IDA,IBA,IEA,IEA,IEA,IEA,IBA,IBA,IDA,IBA,IEA,IEA,IBA IEA,ISS IBA IEA,IEA,IBA IEA,IEA,IDA,IEA,IDA IBA,IBA IEA,ISS IBA IEA,IDA IBA IEA,IBA IEA,IDA,IBA IEA,IEA,IBA IEA,IBA IEA,IEA,IEA,IBA IEA,IBA,IEA,IBA IEA,IBA,IEA,IEA…	ENSBTAG00000006590	TRUE	NUDT16L1
query_1	TRUE	0.00660174	14489	133	117	0.879699	0.00807509	GO:0005622	GO:CC	intracellular anatomical structure	19649	237	GO:0110165	IBA,IBA IEA,IBA IEA,IDA IBA IEA,IBA IEA,IEA,IEA,IDA,IEA,IEA,IEA,IEA,IEA,IEA,IDA IBA IEA,IDA IBA,IEA,IBA IEA,IBA,IBA IEA,IBA,IDA,IBA,IDA IEA,IBA IEA,IDA IEA,IBA IEA,IEA,IEA,IEA,IBA,IEA,IDA,IBA,IEA,IEA,IEA,IEA,IBA,IBA,IDA,IBA,IEA,IEA,IBA IEA,ISS IBA IEA,IEA,IBA IEA,IEA,IDA,IEA,IDA IBA,IBA IEA,ISS IBA IEA,IDA IBA IEA,IBA IEA,IDA,IBA IEA,IEA,IBA IEA,IBA IEA,IEA,IEA,IBA IEA,IBA,IEA,IBA IEA,IBA,IEA,IEA…	ENSBTAG00000006593	TRUE	ANKS3
query_1	TRUE	0.00660174	14489	133	117	0.879699	0.00807509	GO:0005622	GO:CC	intracellular anatomical structure	19649	237	GO:0110165	IBA,IBA IEA,IBA IEA,IDA IBA IEA,IBA IEA,IEA,IEA,IDA,IEA,IEA,IEA,IEA,IEA,IEA,IDA IBA IEA,IDA IBA,IEA,IBA IEA,IBA,IBA IEA,IBA,IDA,IBA,IDA IEA,IBA IEA,IDA IEA,IBA IEA,IEA,IEA,IEA,IBA,IEA,IDA,IBA,IEA,IEA,IEA,IEA,IBA,IBA,IDA,IBA,IEA,IEA,IBA IEA,ISS IBA IEA,IEA,IBA IEA,IEA,IDA,IEA,IDA IBA,IBA IEA,ISS IBA IEA,IDA IBA IEA,IBA IEA,IDA,IBA IEA,IEA,IBA IEA,IBA IEA,IEA,IEA,IBA IEA,IBA,IEA,IBA IEA,IBA,IEA,IEA…	ENSBTAG00000006595	TRUE	DNAAF8
query_1	TRUE	0.00660174	14489	133	117	0.879699	0.00807509	GO:0005622	GO:CC	intracellular anatomical structure	19649	237	GO:0110165	IBA,IBA IEA,IBA IEA,IDA IBA IEA,IBA IEA,IEA,IEA,IDA,IEA,IEA,IEA,IEA,IEA,IEA,IDA IBA IEA,IDA IBA,IEA,IBA IEA,IBA,IBA IEA,IBA,IDA,IBA,IDA IEA,IBA IEA,IDA IEA,IBA IEA,IEA,IEA,IEA,IBA,IEA,IDA,IBA,IEA,IEA,IEA,IEA,IBA,IBA,IDA,IBA,IEA,IEA,IBA IEA,ISS IBA IEA,IEA,IBA IEA,IEA,IDA,IEA,IDA IBA,IBA IEA,ISS IBA IEA,IDA IBA IEA,IBA IEA,IDA,IBA IEA,IEA,IBA IEA,IBA IEA,IEA,IEA,IBA IEA,IBA,IEA,IBA IEA,IBA,IEA,IEA…	ENSBTAG00000037566	TRUE	ZNF500
query_1	TRUE	0.00660174	14489	133	117	0.879699	0.00807509	GO:0005622	GO:CC	intracellular anatomical structure	19649	237	GO:0110165	IBA,IBA IEA,IBA IEA,IDA IBA IEA,IBA IEA,IEA,IEA,IDA,IEA,IEA,IEA,IEA,IEA,IEA,IDA IBA IEA,IDA IBA,IEA,IBA IEA,IBA,IBA IEA,IBA,IDA,IBA,IDA IEA,IBA IEA,IDA IEA,IBA IEA,IEA,IEA,IEA,IBA,IEA,IDA,IBA,IEA,IEA,IEA,IEA,IBA,IBA,IDA,IBA,IEA,IEA,IBA IEA,ISS IBA IEA,IEA,IBA IEA,IEA,IDA,IEA,IDA IBA,IBA IEA,ISS IBA IEA,IDA IBA IEA,IBA IEA,IDA,IBA IEA,IEA,IBA IEA,IBA IEA,IEA,IEA,IBA IEA,IBA,IEA,IBA IEA,IBA,IEA,IEA…	ENSBTAG00000016330	TRUE	SEPTIN12
query_1	TRUE	0.00660174	14489	133	117	0.879699	0.00807509	GO:0005622	GO:CC	intracellular anatomical structure	19649	237	GO:0110165	IBA,IBA IEA,IBA IEA,IDA IBA IEA,IBA IEA,IEA,IEA,IDA,IEA,IEA,IEA,IEA,IEA,IEA,IDA IBA IEA,IDA IBA,IEA,IBA IEA,IBA,IBA IEA,IBA,IDA,IBA,IDA IEA,IBA IEA,IDA IEA,IBA IEA,IEA,IEA,IEA,IBA,IEA,IDA,IBA,IEA,IEA,IEA,IEA,IBA,IBA,IDA,IBA,IEA,IEA,IBA IEA,ISS IBA IEA,IEA,IBA IEA,IEA,IDA,IEA,IDA IBA,IBA IEA,ISS IBA IEA,IDA IBA IEA,IBA IEA,IDA,IBA IEA,IEA,IBA IEA,IBA IEA,IEA,IEA,IBA IEA,IBA,IEA,IBA IEA,IBA,IEA,IEA…	ENSBTAG00000016331	TRUE	ROGDI
query_1	TRUE	0.00660174	14489	133	117	0.879699	0.00807509	GO:0005622	GO:CC	intracellular anatomical structure	19649	237	GO:0110165	IBA,IBA IEA,IBA IEA,IDA IBA IEA,IBA IEA,IEA,IEA,IDA,IEA,IEA,IEA,IEA,IEA,IEA,IDA IBA IEA,IDA IBA,IEA,IBA IEA,IBA,IBA IEA,IBA,IDA,IBA,IDA IEA,IBA IEA,IDA IEA,IBA IEA,IEA,IEA,IEA,IBA,IEA,IDA,IBA,IEA,IEA,IEA,IEA,IBA,IBA,IDA,IBA,IEA,IEA,IBA IEA,ISS IBA IEA,IEA,IBA IEA,IEA,IDA,IEA,IDA IBA,IBA IEA,ISS IBA IEA,IDA IBA IEA,IBA IEA,IDA,IBA IEA,IEA,IBA IEA,IBA IEA,IEA,IEA,IBA IEA,IBA,IEA,IBA IEA,IBA,IEA,IEA…	ENSBTAG00000001731	TRUE	GLYR1
query_1	TRUE	0.00660174	14489	133	117	0.879699	0.00807509	GO:0005622	GO:CC	intracellular anatomical structure	19649	237	GO:0110165	IBA,IBA IEA,IBA IEA,IDA IBA IEA,IBA IEA,IEA,IEA,IDA,IEA,IEA,IEA,IEA,IEA,IEA,IDA IBA IEA,IDA IBA,IEA,IBA IEA,IBA,IBA IEA,IBA,IDA,IBA,IDA IEA,IBA IEA,IDA IEA,IBA IEA,IEA,IEA,IEA,IBA,IEA,IDA,IBA,IEA,IEA,IEA,IEA,IBA,IBA,IDA,IBA,IEA,IEA,IBA IEA,ISS IBA IEA,IEA,IBA IEA,IEA,IDA,IEA,IDA IBA,IBA IEA,ISS IBA IEA,IDA IBA IEA,IBA IEA,IDA,IBA IEA,IEA,IBA IEA,IBA IEA,IEA,IEA,IBA IEA,IBA,IEA,IBA IEA,IBA,IEA,IEA…	ENSBTAG00000001736	TRUE	UBN1
query_1	TRUE	0.00660174	14489	133	117	0.879699	0.00807509	GO:0005622	GO:CC	intracellular anatomical structure	19649	237	GO:0110165	IBA,IBA IEA,IBA IEA,IDA IBA IEA,IBA IEA,IEA,IEA,IDA,IEA,IEA,IEA,IEA,IEA,IEA,IDA IBA IEA,IDA IBA,IEA,IBA IEA,IBA,IBA IEA,IBA,IDA,IBA,IDA IEA,IBA IEA,IDA IEA,IBA IEA,IEA,IEA,IEA,IBA,IEA,IDA,IBA,IEA,IEA,IEA,IEA,IBA,IBA,IDA,IBA,IEA,IEA,IBA IEA,ISS IBA IEA,IEA,IBA IEA,IEA,IDA,IEA,IDA IBA,IBA IEA,ISS IBA IEA,IDA IBA IEA,IBA IEA,IDA,IBA IEA,IEA,IBA IEA,IBA IEA,IEA,IEA,IBA IEA,IBA,IEA,IBA IEA,IBA,IEA,IEA…	ENSBTAG00000002178	TRUE	PPL
query_1	TRUE	0.00660174	14489	133	117	0.879699	0.00807509	GO:0005622	GO:CC	intracellular anatomical structure	19649	237	GO:0110165	IBA,IBA IEA,IBA IEA,IDA IBA IEA,IBA IEA,IEA,IEA,IDA,IEA,IEA,IEA,IEA,IEA,IEA,IDA IBA IEA,IDA IBA,IEA,IBA IEA,IBA,IBA IEA,IBA,IDA,IBA,IDA IEA,IBA IEA,IDA IEA,IBA IEA,IEA,IEA,IEA,IBA,IEA,IDA,IBA,IEA,IEA,IEA,IEA,IBA,IBA,IDA,IBA,IEA,IEA,IBA IEA,ISS IBA IEA,IEA,IBA IEA,IEA,IDA,IEA,IDA IBA,IBA IEA,ISS IBA IEA,IDA IBA IEA,IBA IEA,IDA,IBA IEA,IEA,IBA IEA,IBA IEA,IEA,IEA,IBA IEA,IBA,IEA,IBA IEA,IBA,IEA,IEA…	ENSBTAG00000007890	TRUE	SEC14L5
query_1	TRUE	0.00660174	14489	133	117	0.879699	0.00807509	GO:0005622	GO:CC	intracellular anatomical structure	19649	237	GO:0110165	IBA,IBA IEA,IBA IEA,IDA IBA IEA,IBA IEA,IEA,IEA,IDA,IEA,IEA,IEA,IEA,IEA,IEA,IDA IBA IEA,IDA IBA,IEA,IBA IEA,IBA,IBA IEA,IBA,IDA,IBA,IDA IEA,IBA IEA,IDA IEA,IBA IEA,IEA,IEA,IEA,IBA,IEA,IDA,IBA,IEA,IEA,IEA,IEA,IBA,IBA,IDA,IBA,IEA,IEA,IBA IEA,ISS IBA IEA,IEA,IBA IEA,IEA,IDA,IEA,IDA IBA,IBA IEA,ISS IBA IEA,IDA IBA IEA,IBA IEA,IDA,IBA IEA,IEA,IBA IEA,IBA IEA,IEA,IEA,IBA IEA,IBA,IEA,IBA IEA,IBA,IEA,IEA…	ENSBTAG00000007896	TRUE	NAGPA
query_1	TRUE	0.00660174	14489	133	117	0.879699	0.00807509	GO:0005622	GO:CC	intracellular anatomical structure	19649	237	GO:0110165	IBA,IBA IEA,IBA IEA,IDA IBA IEA,IBA IEA,IEA,IEA,IDA,IEA,IEA,IEA,IEA,IEA,IEA,IDA IBA IEA,IDA IBA,IEA,IBA IEA,IBA,IBA IEA,IBA,IDA,IBA,IDA IEA,IBA IEA,IDA IEA,IBA IEA,IEA,IEA,IEA,IBA,IEA,IDA,IBA,IEA,IEA,IEA,IEA,IBA,IBA,IDA,IBA,IEA,IEA,IBA IEA,ISS IBA IEA,IEA,IBA IEA,IEA,IDA,IEA,IDA IBA,IBA IEA,ISS IBA IEA,IDA IBA IEA,IBA IEA,IDA,IBA IEA,IEA,IBA IEA,IBA IEA,IEA,IEA,IBA IEA,IBA,IEA,IBA IEA,IBA,IEA,IEA…	ENSBTAG00000002188	TRUE	C25H16orf89
query_1	TRUE	0.00660174	14489	133	117	0.879699	0.00807509	GO:0005622	GO:CC	intracellular anatomical structure	19649	237	GO:0110165	IBA,IBA IEA,IBA IEA,IDA IBA IEA,IBA IEA,IEA,IEA,IDA,IEA,IEA,IEA,IEA,IEA,IEA,IDA IBA IEA,IDA IBA,IEA,IBA IEA,IBA,IBA IEA,IBA,IDA,IBA,IDA IEA,IBA IEA,IDA IEA,IBA IEA,IEA,IEA,IEA,IBA,IEA,IDA,IBA,IEA,IEA,IEA,IEA,IBA,IBA,IDA,IBA,IEA,IEA,IBA IEA,ISS IBA IEA,IEA,IBA IEA,IEA,IDA,IEA,IDA IBA,IBA IEA,ISS IBA IEA,IDA IBA IEA,IBA IEA,IDA,IBA IEA,IEA,IBA IEA,IBA IEA,IEA,IEA,IBA IEA,IBA,IEA,IBA IEA,IBA,IEA,IEA…	ENSBTAG00000002189	TRUE	ALG1
query_1	TRUE	0.00660174	14489	133	117	0.879699	0.00807509	GO:0005622	GO:CC	intracellular anatomical structure	19649	237	GO:0110165	IBA,IBA IEA,IBA IEA,IDA IBA IEA,IBA IEA,IEA,IEA,IDA,IEA,IEA,IEA,IEA,IEA,IEA,IDA IBA IEA,IDA IBA,IEA,IBA IEA,IBA,IBA IEA,IBA,IDA,IBA,IDA IEA,IBA IEA,IDA IEA,IBA IEA,IEA,IEA,IEA,IBA,IEA,IDA,IBA,IEA,IEA,IEA,IEA,IBA,IBA,IDA,IBA,IEA,IEA,IBA IEA,ISS IBA IEA,IEA,IBA IEA,IEA,IDA,IEA,IDA IBA,IBA IEA,ISS IBA IEA,IDA IBA IEA,IBA IEA,IDA,IBA IEA,IEA,IBA IEA,IBA IEA,IEA,IEA,IBA IEA,IBA,IEA,IBA IEA,IBA,IEA,IEA…	ENSBTAG00000008222	TRUE	EEF2KMT
query_1	TRUE	0.00660174	14489	133	117	0.879699	0.00807509	GO:0005622	GO:CC	intracellular anatomical structure	19649	237	GO:0110165	IBA,IBA IEA,IBA IEA,IDA IBA IEA,IBA IEA,IEA,IEA,IDA,IEA,IEA,IEA,IEA,IEA,IEA,IDA IBA IEA,IDA IBA,IEA,IBA IEA,IBA,IBA IEA,IBA,IDA,IBA,IDA IEA,IBA IEA,IDA IEA,IBA IEA,IEA,IEA,IEA,IBA,IEA,IDA,IBA,IEA,IEA,IEA,IEA,IBA,IBA,IDA,IBA,IEA,IEA,IBA IEA,ISS IBA IEA,IEA,IBA IEA,IEA,IDA,IEA,IDA IBA,IBA IEA,ISS IBA IEA,IDA IBA IEA,IBA IEA,IDA,IBA IEA,IEA,IBA IEA,IBA IEA,IEA,IEA,IBA IEA,IBA,IEA,IBA IEA,IBA,IEA,IEA…	ENSBTAG00000053639	TRUE
query_1	TRUE	0.00660174	14489	133	117	0.879699	0.00807509	GO:0005622	GO:CC	intracellular anatomical structure	19649	237	GO:0110165	IBA,IBA IEA,IBA IEA,IDA IBA IEA,IBA IEA,IEA,IEA,IDA,IEA,IEA,IEA,IEA,IEA,IEA,IDA IBA IEA,IDA IBA,IEA,IBA IEA,IBA,IBA IEA,IBA,IDA,IBA,IDA IEA,IBA IEA,IDA IEA,IBA IEA,IEA,IEA,IEA,IBA,IEA,IDA,IBA,IEA,IEA,IEA,IEA,IBA,IBA,IDA,IBA,IEA,IEA,IBA IEA,ISS IBA IEA,IEA,IBA IEA,IEA,IDA,IEA,IDA IBA,IBA IEA,ISS IBA IEA,IDA IBA IEA,IBA IEA,IDA,IBA IEA,IEA,IBA IEA,IBA IEA,IEA,IEA,IBA IEA,IBA,IEA,IBA IEA,IBA,IEA,IEA…	ENSBTAG00000042669	TRUE
query_1	TRUE	0.00660174	14489	133	117	0.879699	0.00807509	GO:0005622	GO:CC	intracellular anatomical structure	19649	237	GO:0110165	IBA,IBA IEA,IBA IEA,IDA IBA IEA,IBA IEA,IEA,IEA,IDA,IEA,IEA,IEA,IEA,IEA,IEA,IDA IBA IEA,IDA IBA,IEA,IBA IEA,IBA,IBA IEA,IBA,IDA,IBA,IDA IEA,IBA IEA,IDA IEA,IBA IEA,IEA,IEA,IEA,IBA,IEA,IDA,IBA,IEA,IEA,IEA,IEA,IBA,IBA,IDA,IBA,IEA,IEA,IBA IEA,ISS IBA IEA,IEA,IBA IEA,IEA,IDA,IEA,IDA IBA,IBA IEA,ISS IBA IEA,IDA IBA IEA,IBA IEA,IDA,IBA IEA,IEA,IBA IEA,IBA IEA,IEA,IEA,IBA IEA,IBA,IEA,IBA IEA,IBA,IEA,IEA…	ENSBTAG00000005400	TRUE	ATG5
query_1	TRUE	0.00660174	14489	133	117	0.879699	0.00807509	GO:0005622	GO:CC	intracellular anatomical structure	19649	237	GO:0110165	IBA,IBA IEA,IBA IEA,IDA IBA IEA,IBA IEA,IEA,IEA,IDA,IEA,IEA,IEA,IEA,IEA,IEA,IDA IBA IEA,IDA IBA,IEA,IBA IEA,IBA,IBA IEA,IBA,IDA,IBA,IDA IEA,IBA IEA,IDA IEA,IBA IEA,IEA,IEA,IEA,IBA,IEA,IDA,IBA,IEA,IEA,IEA,IEA,IBA,IBA,IDA,IBA,IEA,IEA,IBA IEA,ISS IBA IEA,IEA,IBA IEA,IEA,IDA,IEA,IDA IBA,IBA IEA,ISS IBA IEA,IDA IBA IEA,IBA IEA,IDA,IBA IEA,IEA,IBA IEA,IBA IEA,IEA,IEA,IBA IEA,IBA,IEA,IBA IEA,IBA,IEA,IEA…	ENSBTAG00000000816	TRUE	PRDM1
query_1	TRUE	0.00660174	14489	133	117	0.879699	0.00807509	GO:0005622	GO:CC	intracellular anatomical structure	19649	237	GO:0110165	IBA,IBA IEA,IBA IEA,IDA IBA IEA,IBA IEA,IEA,IEA,IDA,IEA,IEA,IEA,IEA,IEA,IEA,IDA IBA IEA,IDA IBA,IEA,IBA IEA,IBA,IBA IEA,IBA,IDA,IBA,IDA IEA,IBA IEA,IDA IEA,IBA IEA,IEA,IEA,IEA,IBA,IEA,IDA,IBA,IEA,IEA,IEA,IEA,IBA,IBA,IDA,IBA,IEA,IEA,IBA IEA,ISS IBA IEA,IEA,IBA IEA,IEA,IDA,IEA,IDA IBA,IBA IEA,ISS IBA IEA,IDA IBA IEA,IBA IEA,IDA,IBA IEA,IEA,IBA IEA,IBA IEA,IEA,IEA,IBA IEA,IBA,IEA,IBA IEA,IBA,IEA,IEA…	ENSBTAG00000014151	TRUE	RCSD1
query_1	TRUE	0.00660174	14489	133	117	0.879699	0.00807509	GO:0005622	GO:CC	intracellular anatomical structure	19649	237	GO:0110165	IBA,IBA IEA,IBA IEA,IDA IBA IEA,IBA IEA,IEA,IEA,IDA,IEA,IEA,IEA,IEA,IEA,IEA,IDA IBA IEA,IDA IBA,IEA,IBA IEA,IBA,IBA IEA,IBA,IDA,IBA,IDA IEA,IBA IEA,IDA IEA,IBA IEA,IEA,IEA,IEA,IBA,IEA,IDA,IBA,IEA,IEA,IEA,IEA,IBA,IBA,IDA,IBA,IEA,IEA,IBA IEA,ISS IBA IEA,IEA,IBA IEA,IEA,IDA,IEA,IDA IBA,IBA IEA,ISS IBA IEA,IDA IBA IEA,IBA IEA,IDA,IBA IEA,IEA,IBA IEA,IBA IEA,IEA,IEA,IBA IEA,IBA,IEA,IBA IEA,IBA,IEA,IEA…	ENSBTAG00000008931	TRUE	CREG1
query_1	TRUE	0.00660174	14489	133	117	0.879699	0.00807509	GO:0005622	GO:CC	intracellular anatomical structure	19649	237	GO:0110165	IBA,IBA IEA,IBA IEA,IDA IBA IEA,IBA IEA,IEA,IEA,IDA,IEA,IEA,IEA,IEA,IEA,IEA,IDA IBA IEA,IDA IBA,IEA,IBA IEA,IBA,IBA IEA,IBA,IDA,IBA,IDA IEA,IBA IEA,IDA IEA,IBA IEA,IEA,IEA,IEA,IBA,IEA,IDA,IBA,IEA,IEA,IEA,IEA,IBA,IBA,IDA,IBA,IEA,IEA,IBA IEA,ISS IBA IEA,IEA,IBA IEA,IEA,IDA,IEA,IDA IBA,IBA IEA,ISS IBA IEA,IDA IBA IEA,IBA IEA,IDA,IBA IEA,IEA,IBA IEA,IBA IEA,IEA,IEA,IBA IEA,IBA,IEA,IBA IEA,IBA,IEA,IEA…	ENSBTAG00000012700	TRUE	CD247
query_1	TRUE	0.00660174	14489	133	117	0.879699	0.00807509	GO:0005622	GO:CC	intracellular anatomical structure	19649	237	GO:0110165	IBA,IBA IEA,IBA IEA,IDA IBA IEA,IBA IEA,IEA,IEA,IDA,IEA,IEA,IEA,IEA,IEA,IEA,IDA IBA IEA,IDA IBA,IEA,IBA IEA,IBA,IBA IEA,IBA,IDA,IBA,IDA IEA,IBA IEA,IDA IEA,IBA IEA,IEA,IEA,IEA,IBA,IEA,IDA,IBA,IEA,IEA,IEA,IEA,IBA,IBA,IDA,IBA,IEA,IEA,IBA IEA,ISS IBA IEA,IEA,IBA IEA,IEA,IDA,IEA,IDA IBA,IBA IEA,ISS IBA IEA,IDA IBA IEA,IBA IEA,IDA,IBA IEA,IEA,IBA IEA,IBA IEA,IEA,IEA,IBA IEA,IBA,IEA,IBA IEA,IBA,IEA,IEA…	ENSBTAG00000024534	TRUE	POU2F1
query_1	TRUE	0.00660174	14489	133	117	0.879699	0.00807509	GO:0005622	GO:CC	intracellular anatomical structure	19649	237	GO:0110165	IBA,IBA IEA,IBA IEA,IDA IBA IEA,IBA IEA,IEA,IEA,IDA,IEA,IEA,IEA,IEA,IEA,IEA,IDA IBA IEA,IDA IBA,IEA,IBA IEA,IBA,IBA IEA,IBA,IDA,IBA,IDA IEA,IBA IEA,IDA IEA,IBA IEA,IEA,IEA,IEA,IBA,IEA,IDA,IBA,IEA,IEA,IEA,IEA,IBA,IBA,IDA,IBA,IEA,IEA,IBA IEA,ISS IBA IEA,IEA,IBA IEA,IEA,IDA,IEA,IDA IBA,IBA IEA,ISS IBA IEA,IDA IBA IEA,IBA IEA,IDA,IBA IEA,IEA,IBA IEA,IBA IEA,IEA,IEA,IBA IEA,IBA,IEA,IBA IEA,IBA,IEA,IEA…	ENSBTAG00000008652	TRUE	STYXL2
query_1	TRUE	0.00660174	14489	133	117	0.879699	0.00807509	GO:0005622	GO:CC	intracellular anatomical structure	19649	237	GO:0110165	IBA,IBA IEA,IBA IEA,IDA IBA IEA,IBA IEA,IEA,IEA,IDA,IEA,IEA,IEA,IEA,IEA,IEA,IDA IBA IEA,IDA IBA,IEA,IBA IEA,IBA,IBA IEA,IBA,IDA,IBA,IDA IEA,IBA IEA,IDA IEA,IBA IEA,IEA,IEA,IEA,IBA,IEA,IDA,IBA,IEA,IEA,IEA,IEA,IBA,IBA,IDA,IBA,IEA,IEA,IBA IEA,ISS IBA IEA,IEA,IBA IEA,IEA,IDA,IEA,IDA IBA,IBA IEA,ISS IBA IEA,IDA IBA IEA,IBA IEA,IDA,IBA IEA,IEA,IBA IEA,IBA IEA,IEA,IEA,IBA IEA,IBA,IEA,IBA IEA,IBA,IEA,IEA…	ENSBTAG00000001393	TRUE	MTF2
query_1	TRUE	0.00660174	14489	133	117	0.879699	0.00807509	GO:0005622	GO:CC	intracellular anatomical structure	19649	237	GO:0110165	IBA,IBA IEA,IBA IEA,IDA IBA IEA,IBA IEA,IEA,IEA,IDA,IEA,IEA,IEA,IEA,IEA,IEA,IDA IBA IEA,IDA IBA,IEA,IBA IEA,IBA,IBA IEA,IBA,IDA,IBA,IDA IEA,IBA IEA,IDA IEA,IBA IEA,IEA,IEA,IEA,IBA,IEA,IDA,IBA,IEA,IEA,IEA,IEA,IBA,IBA,IDA,IBA,IEA,IEA,IBA IEA,ISS IBA IEA,IEA,IBA IEA,IEA,IDA,IEA,IDA IBA,IBA IEA,ISS IBA IEA,IDA IBA IEA,IBA IEA,IDA,IBA IEA,IEA,IBA IEA,IBA IEA,IEA,IEA,IBA IEA,IBA,IEA,IBA IEA,IBA,IEA,IEA…	ENSBTAG00000002026	TRUE	RPL5
query_1	TRUE	0.00660174	14489	133	117	0.879699	0.00807509	GO:0005622	GO:CC	intracellular anatomical structure	19649	237	GO:0110165	IBA,IBA IEA,IBA IEA,IDA IBA IEA,IBA IEA,IEA,IEA,IDA,IEA,IEA,IEA,IEA,IEA,IEA,IDA IBA IEA,IDA IBA,IEA,IBA IEA,IBA,IBA IEA,IBA,IDA,IBA,IDA IEA,IBA IEA,IDA IEA,IBA IEA,IEA,IEA,IEA,IBA,IEA,IDA,IBA,IEA,IEA,IEA,IEA,IBA,IBA,IDA,IBA,IEA,IEA,IBA IEA,ISS IBA IEA,IEA,IBA IEA,IEA,IDA,IEA,IDA IBA,IBA IEA,ISS IBA IEA,IDA IBA IEA,IBA IEA,IDA,IBA IEA,IEA,IBA IEA,IBA IEA,IEA,IEA,IBA IEA,IBA,IEA,IBA IEA,IBA,IEA,IEA…	ENSBTAG00000016723	TRUE	GFI1
query_1	TRUE	0.00660174	14489	133	117	0.879699	0.00807509	GO:0005622	GO:CC	intracellular anatomical structure	19649	237	GO:0110165	IBA,IBA IEA,IBA IEA,IDA IBA IEA,IBA IEA,IEA,IEA,IDA,IEA,IEA,IEA,IEA,IEA,IEA,IDA IBA IEA,IDA IBA,IEA,IBA IEA,IBA,IBA IEA,IBA,IDA,IBA,IDA IEA,IBA IEA,IDA IEA,IBA IEA,IEA,IEA,IEA,IBA,IEA,IDA,IBA,IEA,IEA,IEA,IEA,IBA,IBA,IDA,IBA,IEA,IEA,IBA IEA,ISS IBA IEA,IEA,IBA IEA,IEA,IDA,IEA,IDA IBA,IBA IEA,ISS IBA IEA,IDA IBA IEA,IBA IEA,IDA,IBA IEA,IEA,IBA IEA,IBA IEA,IEA,IEA,IBA IEA,IBA,IEA,IBA IEA,IBA,IEA,IEA…	ENSBTAG00000018739	TRUE	RPAP2
query_1	TRUE	0.00660174	14489	133	117	0.879699	0.00807509	GO:0005622	GO:CC	intracellular anatomical structure	19649	237	GO:0110165	IBA,IBA IEA,IBA IEA,IDA IBA IEA,IBA IEA,IEA,IEA,IDA,IEA,IEA,IEA,IEA,IEA,IEA,IDA IBA IEA,IDA IBA,IEA,IBA IEA,IBA,IBA IEA,IBA,IDA,IBA,IDA IEA,IBA IEA,IDA IEA,IBA IEA,IEA,IEA,IEA,IBA,IEA,IDA,IBA,IEA,IEA,IEA,IEA,IBA,IBA,IDA,IBA,IEA,IEA,IBA IEA,ISS IBA IEA,IEA,IBA IEA,IEA,IDA,IEA,IDA IBA,IBA IEA,ISS IBA IEA,IDA IBA IEA,IBA IEA,IDA,IBA IEA,IEA,IBA IEA,IBA IEA,IEA,IEA,IBA IEA,IBA,IEA,IBA IEA,IBA,IEA,IEA…	ENSBTAG00000018737	TRUE	GLMN
query_1	TRUE	0.00660174	14489	133	117	0.879699	0.00807509	GO:0005622	GO:CC	intracellular anatomical structure	19649	237	GO:0110165	IBA,IBA IEA,IBA IEA,IDA IBA IEA,IBA IEA,IEA,IEA,IDA,IEA,IEA,IEA,IEA,IEA,IEA,IDA IBA IEA,IDA IBA,IEA,IBA IEA,IBA,IBA IEA,IBA,IDA,IBA,IDA IEA,IBA IEA,IDA IEA,IBA IEA,IEA,IEA,IEA,IBA,IEA,IDA,IBA,IEA,IEA,IEA,IEA,IBA,IBA,IDA,IBA,IEA,IEA,IBA IEA,ISS IBA IEA,IEA,IBA IEA,IEA,IDA,IEA,IDA IBA,IBA IEA,ISS IBA IEA,IDA IBA IEA,IBA IEA,IDA,IBA IEA,IEA,IBA IEA,IBA IEA,IEA,IEA,IBA IEA,IBA,IEA,IBA IEA,IBA,IEA,IEA…	ENSBTAG00000040248	TRUE
query_1	TRUE	0.00660174	14489	133	117	0.879699	0.00807509	GO:0005622	GO:CC	intracellular anatomical structure	19649	237	GO:0110165	IBA,IBA IEA,IBA IEA,IDA IBA IEA,IBA IEA,IEA,IEA,IDA,IEA,IEA,IEA,IEA,IEA,IEA,IDA IBA IEA,IDA IBA,IEA,IBA IEA,IBA,IBA IEA,IBA,IDA,IBA,IDA IEA,IBA IEA,IDA IEA,IBA IEA,IEA,IEA,IEA,IBA,IEA,IDA,IBA,IEA,IEA,IEA,IEA,IBA,IBA,IDA,IBA,IEA,IEA,IBA IEA,ISS IBA IEA,IEA,IBA IEA,IEA,IDA,IEA,IDA IBA,IBA IEA,ISS IBA IEA,IDA IBA IEA,IBA IEA,IDA,IBA IEA,IEA,IBA IEA,IBA IEA,IEA,IEA,IBA IEA,IBA,IEA,IBA IEA,IBA,IEA,IEA…	ENSBTAG00000042357	TRUE	SNORD21
query_1	TRUE	0.00660174	14489	133	117	0.879699	0.00807509	GO:0005622	GO:CC	intracellular anatomical structure	19649	237	GO:0110165	IBA,IBA IEA,IBA IEA,IDA IBA IEA,IBA IEA,IEA,IEA,IDA,IEA,IEA,IEA,IEA,IEA,IEA,IDA IBA IEA,IDA IBA,IEA,IBA IEA,IBA,IBA IEA,IBA,IDA,IBA,IDA IEA,IBA IEA,IDA IEA,IBA IEA,IEA,IEA,IEA,IBA,IEA,IDA,IBA,IEA,IEA,IEA,IEA,IBA,IBA,IDA,IBA,IEA,IEA,IBA IEA,ISS IBA IEA,IEA,IBA IEA,IEA,IDA,IEA,IDA IBA,IBA IEA,ISS IBA IEA,IDA IBA IEA,IBA IEA,IDA,IBA IEA,IEA,IBA IEA,IBA IEA,IEA,IEA,IBA IEA,IBA,IEA,IBA IEA,IBA,IEA,IEA…	ENSBTAG00000042434	TRUE	SNORA66
query_1	TRUE	0.00660174	14489	133	117	0.879699	0.00807509	GO:0005622	GO:CC	intracellular anatomical structure	19649	237	GO:0110165	IBA,IBA IEA,IBA IEA,IDA IBA IEA,IBA IEA,IEA,IEA,IDA,IEA,IEA,IEA,IEA,IEA,IEA,IDA IBA IEA,IDA IBA,IEA,IBA IEA,IBA,IBA IEA,IBA,IDA,IBA,IDA IEA,IBA IEA,IDA IEA,IBA IEA,IEA,IEA,IEA,IBA,IEA,IDA,IBA,IEA,IEA,IEA,IEA,IBA,IBA,IDA,IBA,IEA,IEA,IBA IEA,ISS IBA IEA,IEA,IBA IEA,IEA,IDA,IEA,IDA IBA,IBA IEA,ISS IBA IEA,IDA IBA IEA,IBA IEA,IDA,IBA IEA,IEA,IBA IEA,IBA IEA,IEA,IEA,IBA IEA,IBA,IEA,IBA IEA,IBA,IEA,IEA…	ENSBTAG00000029540	TRUE	5S_rRNA
query_1	TRUE	0.00660174	14489	133	117	0.879699	0.00807509	GO:0005622	GO:CC	intracellular anatomical structure	19649	237	GO:0110165	IBA,IBA IEA,IBA IEA,IDA IBA IEA,IBA IEA,IEA,IEA,IDA,IEA,IEA,IEA,IEA,IEA,IEA,IDA IBA IEA,IDA IBA,IEA,IBA IEA,IBA,IBA IEA,IBA,IDA,IBA,IDA IEA,IBA IEA,IDA IEA,IBA IEA,IEA,IEA,IEA,IBA,IEA,IDA,IBA,IEA,IEA,IEA,IEA,IBA,IBA,IDA,IBA,IEA,IEA,IBA IEA,ISS IBA IEA,IEA,IBA IEA,IEA,IDA,IEA,IDA IBA,IBA IEA,ISS IBA IEA,IDA IBA IEA,IBA IEA,IDA,IBA IEA,IEA,IBA IEA,IBA IEA,IEA,IEA,IBA IEA,IBA,IEA,IBA IEA,IBA,IEA,IEA…	ENSBTAG00000006167	TRUE	BTBD8
query_1	TRUE	0.00660174	14489	133	117	0.879699	0.00807509	GO:0005622	GO:CC	intracellular anatomical structure	19649	237	GO:0110165	IBA,IBA IEA,IBA IEA,IDA IBA IEA,IBA IEA,IEA,IEA,IDA,IEA,IEA,IEA,IEA,IEA,IEA,IDA IBA IEA,IDA IBA,IEA,IBA IEA,IBA,IBA IEA,IBA,IDA,IBA,IDA IEA,IBA IEA,IDA IEA,IBA IEA,IEA,IEA,IEA,IBA,IEA,IDA,IBA,IEA,IEA,IEA,IEA,IBA,IBA,IDA,IBA,IEA,IEA,IBA IEA,ISS IBA IEA,IEA,IBA IEA,IEA,IDA,IEA,IDA IBA,IBA IEA,ISS IBA IEA,IDA IBA IEA,IBA IEA,IDA,IBA IEA,IEA,IBA IEA,IBA IEA,IEA,IEA,IBA IEA,IBA,IEA,IBA IEA,IBA,IEA,IEA…	ENSBTAG00000044350	TRUE
query_1	TRUE	0.00660174	14489	133	117	0.879699	0.00807509	GO:0005622	GO:CC	intracellular anatomical structure	19649	237	GO:0110165	IBA,IBA IEA,IBA IEA,IDA IBA IEA,IBA IEA,IEA,IEA,IDA,IEA,IEA,IEA,IEA,IEA,IEA,IDA IBA IEA,IDA IBA,IEA,IBA IEA,IBA,IBA IEA,IBA,IDA,IBA,IDA IEA,IBA IEA,IDA IEA,IBA IEA,IEA,IEA,IEA,IBA,IEA,IDA,IBA,IEA,IEA,IEA,IEA,IBA,IBA,IDA,IBA,IEA,IEA,IBA IEA,ISS IBA IEA,IEA,IBA IEA,IEA,IDA,IEA,IDA IBA,IBA IEA,ISS IBA IEA,IDA IBA IEA,IBA IEA,IDA,IBA IEA,IEA,IBA IEA,IBA IEA,IEA,IEA,IBA IEA,IBA,IEA,IBA IEA,IBA,IEA,IEA…	ENSBTAG00000009541	TRUE	SUCLG2
query_1	TRUE	0.00660174	14489	133	117	0.879699	0.00807509	GO:0005622	GO:CC	intracellular anatomical structure	19649	237	GO:0110165	IBA,IBA IEA,IBA IEA,IDA IBA IEA,IBA IEA,IEA,IEA,IDA,IEA,IEA,IEA,IEA,IEA,IEA,IDA IBA IEA,IDA IBA,IEA,IBA IEA,IBA,IBA IEA,IBA,IDA,IBA,IDA IEA,IBA IEA,IDA IEA,IBA IEA,IEA,IEA,IEA,IBA,IEA,IDA,IBA,IEA,IEA,IEA,IEA,IBA,IBA,IDA,IBA,IEA,IEA,IBA IEA,ISS IBA IEA,IEA,IBA IEA,IEA,IDA,IEA,IDA IBA,IBA IEA,ISS IBA IEA,IDA IBA IEA,IBA IEA,IDA,IBA IEA,IEA,IBA IEA,IBA IEA,IEA,IEA,IBA IEA,IBA,IEA,IBA IEA,IBA,IEA,IEA…	ENSBTAG00000019041	TRUE	TAFA1
query_1	TRUE	0.00660174	14489	133	117	0.879699	0.00807509	GO:0005622	GO:CC	intracellular anatomical structure	19649	237	GO:0110165	IBA,IBA IEA,IBA IEA,IDA IBA IEA,IBA IEA,IEA,IEA,IDA,IEA,IEA,IEA,IEA,IEA,IEA,IDA IBA IEA,IDA IBA,IEA,IBA IEA,IBA,IBA IEA,IBA,IDA,IBA,IDA IEA,IBA IEA,IDA IEA,IBA IEA,IEA,IEA,IEA,IBA,IEA,IDA,IBA,IEA,IEA,IEA,IEA,IBA,IBA,IDA,IBA,IEA,IEA,IBA IEA,ISS IBA IEA,IEA,IBA IEA,IEA,IDA,IEA,IDA IBA,IBA IEA,ISS IBA IEA,IDA IBA IEA,IBA IEA,IDA,IBA IEA,IEA,IBA IEA,IBA IEA,IEA,IEA,IBA IEA,IBA,IEA,IBA IEA,IBA,IEA,IEA…	ENSBTAG00000011081	TRUE	KBTBD8
query_1	TRUE	0.00660174	14489	133	117	0.879699	0.00807509	GO:0005622	GO:CC	intracellular anatomical structure	19649	237	GO:0110165	IBA,IBA IEA,IBA IEA,IDA IBA IEA,IBA IEA,IEA,IEA,IDA,IEA,IEA,IEA,IEA,IEA,IEA,IDA IBA IEA,IDA IBA,IEA,IBA IEA,IBA,IBA IEA,IBA,IDA,IBA,IDA IEA,IBA IEA,IDA IEA,IBA IEA,IEA,IEA,IEA,IBA,IEA,IDA,IBA,IEA,IEA,IEA,IEA,IBA,IBA,IDA,IBA,IEA,IEA,IBA IEA,ISS IBA IEA,IEA,IBA IEA,IEA,IDA,IEA,IDA IBA,IBA IEA,ISS IBA IEA,IDA IBA IEA,IBA IEA,IDA,IBA IEA,IEA,IBA IEA,IBA IEA,IEA,IEA,IBA IEA,IBA,IEA,IBA IEA,IBA,IEA,IEA…	ENSBTAG00000042763	TRUE	SNORD22
query_1	TRUE	0.00660174	14489	133	117	0.879699	0.00807509	GO:0005622	GO:CC	intracellular anatomical structure	19649	237	GO:0110165	IBA,IBA IEA,IBA IEA,IDA IBA IEA,IBA IEA,IEA,IEA,IDA,IEA,IEA,IEA,IEA,IEA,IEA,IDA IBA IEA,IDA IBA,IEA,IBA IEA,IBA,IBA IEA,IBA,IDA,IBA,IDA IEA,IBA IEA,IDA IEA,IBA IEA,IEA,IEA,IEA,IBA,IEA,IDA,IBA,IEA,IEA,IEA,IEA,IBA,IBA,IDA,IBA,IEA,IEA,IBA IEA,ISS IBA IEA,IEA,IBA IEA,IEA,IDA,IEA,IDA IBA,IBA IEA,ISS IBA IEA,IDA IBA IEA,IBA IEA,IDA,IBA IEA,IEA,IBA IEA,IBA IEA,IEA,IEA,IBA IEA,IBA,IEA,IBA IEA,IBA,IEA,IEA…	ENSBTAG00000045749	TRUE	U6
query_1	TRUE	0.00660174	14489	133	117	0.879699	0.00807509	GO:0005622	GO:CC	intracellular anatomical structure	19649	237	GO:0110165	IBA,IBA IEA,IBA IEA,IDA IBA IEA,IBA IEA,IEA,IEA,IDA,IEA,IEA,IEA,IEA,IEA,IEA,IDA IBA IEA,IDA IBA,IEA,IBA IEA,IBA,IBA IEA,IBA,IDA,IBA,IDA IEA,IBA IEA,IDA IEA,IBA IEA,IEA,IEA,IEA,IBA,IEA,IDA,IBA,IEA,IEA,IEA,IEA,IBA,IBA,IDA,IBA,IEA,IEA,IBA IEA,ISS IBA IEA,IEA,IBA IEA,IEA,IDA,IEA,IDA IBA,IBA IEA,ISS IBA IEA,IDA IBA IEA,IBA IEA,IDA,IBA IEA,IEA,IBA IEA,IBA IEA,IEA,IEA,IBA IEA,IBA,IEA,IBA IEA,IBA,IEA,IEA…	ENSBTAG00000004080	TRUE	TIAL1
query_1	TRUE	0.00660174	14489	133	117	0.879699	0.00807509	GO:0005622	GO:CC	intracellular anatomical structure	19649	237	GO:0110165	IBA,IBA IEA,IBA IEA,IDA IBA IEA,IBA IEA,IEA,IEA,IDA,IEA,IEA,IEA,IEA,IEA,IEA,IDA IBA IEA,IDA IBA,IEA,IBA IEA,IBA,IBA IEA,IBA,IDA,IBA,IDA IEA,IBA IEA,IDA IEA,IBA IEA,IEA,IEA,IEA,IBA,IEA,IDA,IBA,IEA,IEA,IEA,IEA,IBA,IBA,IDA,IBA,IEA,IEA,IBA IEA,ISS IBA IEA,IEA,IBA IEA,IEA,IDA,IEA,IDA IBA,IBA IEA,ISS IBA IEA,IDA IBA IEA,IBA IEA,IDA,IBA IEA,IEA,IBA IEA,IBA IEA,IEA,IEA,IBA IEA,IBA,IEA,IBA IEA,IBA,IEA,IEA…	ENSBTAG00000013641	TRUE	BAG3
query_1	TRUE	0.00660174	14489	133	117	0.879699	0.00807509	GO:0005622	GO:CC	intracellular anatomical structure	19649	237	GO:0110165	IBA,IBA IEA,IBA IEA,IDA IBA IEA,IBA IEA,IEA,IEA,IDA,IEA,IEA,IEA,IEA,IEA,IEA,IDA IBA IEA,IDA IBA,IEA,IBA IEA,IBA,IBA IEA,IBA,IDA,IBA,IDA IEA,IBA IEA,IDA IEA,IBA IEA,IEA,IEA,IEA,IBA,IEA,IDA,IBA,IEA,IEA,IEA,IEA,IBA,IBA,IDA,IBA,IEA,IEA,IBA IEA,ISS IBA IEA,IEA,IBA IEA,IEA,IDA,IEA,IDA IBA,IBA IEA,ISS IBA IEA,IDA IBA IEA,IBA IEA,IDA,IBA IEA,IEA,IBA IEA,IBA IEA,IEA,IEA,IBA IEA,IBA,IEA,IBA IEA,IBA,IEA,IEA…	ENSBTAG00000021801	TRUE	INPP5F
query_1	TRUE	0.00660174	14489	133	117	0.879699	0.00807509	GO:0005622	GO:CC	intracellular anatomical structure	19649	237	GO:0110165	IBA,IBA IEA,IBA IEA,IDA IBA IEA,IBA IEA,IEA,IEA,IDA,IEA,IEA,IEA,IEA,IEA,IEA,IDA IBA IEA,IDA IBA,IEA,IBA IEA,IBA,IBA IEA,IBA,IDA,IBA,IDA IEA,IBA IEA,IDA IEA,IBA IEA,IEA,IEA,IEA,IBA,IEA,IDA,IBA,IEA,IEA,IEA,IEA,IBA,IBA,IDA,IBA,IEA,IEA,IBA IEA,ISS IBA IEA,IEA,IBA IEA,IEA,IDA,IEA,IDA IBA,IBA IEA,ISS IBA IEA,IDA IBA IEA,IBA IEA,IDA,IBA IEA,IEA,IBA IEA,IBA IEA,IEA,IEA,IBA IEA,IBA,IEA,IBA IEA,IBA,IEA,IEA…	ENSBTAG00000009877	TRUE	MCMBP
query_1	TRUE	0.00660174	14489	133	117	0.879699	0.00807509	GO:0005622	GO:CC	intracellular anatomical structure	19649	237	GO:0110165	IBA,IBA IEA,IBA IEA,IDA IBA IEA,IBA IEA,IEA,IEA,IDA,IEA,IEA,IEA,IEA,IEA,IEA,IDA IBA IEA,IDA IBA,IEA,IBA IEA,IBA,IBA IEA,IBA,IDA,IBA,IDA IEA,IBA IEA,IDA IEA,IBA IEA,IEA,IEA,IEA,IBA,IEA,IDA,IBA,IEA,IEA,IEA,IEA,IBA,IBA,IDA,IBA,IEA,IEA,IBA IEA,ISS IBA IEA,IEA,IBA IEA,IEA,IDA,IEA,IDA IBA,IBA IEA,ISS IBA IEA,IDA IBA IEA,IBA IEA,IDA,IBA IEA,IEA,IBA IEA,IBA IEA,IEA,IEA,IBA IEA,IBA,IEA,IBA IEA,IBA,IEA,IEA…	ENSBTAG00000007441	TRUE	SEC23IP
query_1	TRUE	0.00660174	14489	133	117	0.879699	0.00807509	GO:0005622	GO:CC	intracellular anatomical structure	19649	237	GO:0110165	IBA,IBA IEA,IBA IEA,IDA IBA IEA,IBA IEA,IEA,IEA,IDA,IEA,IEA,IEA,IEA,IEA,IEA,IDA IBA IEA,IDA IBA,IEA,IBA IEA,IBA,IBA IEA,IBA,IDA,IBA,IDA IEA,IBA IEA,IDA IEA,IBA IEA,IEA,IEA,IEA,IBA,IEA,IDA,IBA,IEA,IEA,IEA,IEA,IBA,IBA,IDA,IBA,IEA,IEA,IBA IEA,ISS IBA IEA,IEA,IBA IEA,IEA,IDA,IEA,IDA IBA,IBA IEA,ISS IBA IEA,IDA IBA IEA,IBA IEA,IDA,IBA IEA,IEA,IBA IEA,IBA IEA,IEA,IEA,IBA IEA,IBA,IEA,IBA IEA,IBA,IEA,IEA…	ENSBTAG00000046902	TRUE	PABPC4L
query_1	TRUE	0.00660174	14489	133	117	0.879699	0.00807509	GO:0005622	GO:CC	intracellular anatomical structure	19649	237	GO:0110165	IBA,IBA IEA,IBA IEA,IDA IBA IEA,IBA IEA,IEA,IEA,IDA,IEA,IEA,IEA,IEA,IEA,IEA,IDA IBA IEA,IDA IBA,IEA,IBA IEA,IBA,IBA IEA,IBA,IDA,IBA,IDA IEA,IBA IEA,IDA IEA,IBA IEA,IEA,IEA,IEA,IBA,IEA,IDA,IBA,IEA,IEA,IEA,IEA,IBA,IBA,IDA,IBA,IEA,IEA,IBA IEA,ISS IBA IEA,IEA,IBA IEA,IEA,IDA,IEA,IDA IBA,IBA IEA,ISS IBA IEA,IDA IBA IEA,IBA IEA,IDA,IBA IEA,IEA,IBA IEA,IBA IEA,IEA,IEA,IBA IEA,IBA,IEA,IBA IEA,IBA,IEA,IEA…	ENSBTAG00000033967	TRUE
query_1	TRUE	0.00660174	14489	133	117	0.879699	0.00807509	GO:0005622	GO:CC	intracellular anatomical structure	19649	237	GO:0110165	IBA,IBA IEA,IBA IEA,IDA IBA IEA,IBA IEA,IEA,IEA,IDA,IEA,IEA,IEA,IEA,IEA,IEA,IDA IBA IEA,IDA IBA,IEA,IBA IEA,IBA,IBA IEA,IBA,IDA,IBA,IDA IEA,IBA IEA,IDA IEA,IBA IEA,IEA,IEA,IEA,IBA,IEA,IDA,IBA,IEA,IEA,IEA,IEA,IBA,IBA,IDA,IBA,IEA,IEA,IBA IEA,ISS IBA IEA,IEA,IBA IEA,IEA,IDA,IEA,IDA IBA,IBA IEA,ISS IBA IEA,IDA IBA IEA,IBA IEA,IDA,IBA IEA,IEA,IBA IEA,IBA IEA,IEA,IEA,IBA IEA,IBA,IEA,IBA IEA,IBA,IEA,IEA…	ENSBTAG00000060765	TRUE	U6
query_1	TRUE	0.00660174	14489	133	117	0.879699	0.00807509	GO:0005622	GO:CC	intracellular anatomical structure	19649	237	GO:0110165	IBA,IBA IEA,IBA IEA,IDA IBA IEA,IBA IEA,IEA,IEA,IDA,IEA,IEA,IEA,IEA,IEA,IEA,IDA IBA IEA,IDA IBA,IEA,IBA IEA,IBA,IBA IEA,IBA,IDA,IBA,IDA IEA,IBA IEA,IDA IEA,IBA IEA,IEA,IEA,IEA,IBA,IEA,IDA,IBA,IEA,IEA,IEA,IEA,IBA,IBA,IDA,IBA,IEA,IEA,IBA IEA,ISS IBA IEA,IEA,IBA IEA,IEA,IDA,IEA,IDA IBA,IBA IEA,ISS IBA IEA,IDA IBA IEA,IBA IEA,IDA,IBA IEA,IEA,IBA IEA,IBA IEA,IEA,IEA,IBA IEA,IBA,IEA,IBA IEA,IBA,IEA,IEA…	ENSBTAG00000016293	TRUE	TRIM77
query_1	TRUE	0.00660174	14489	133	117	0.879699	0.00807509	GO:0005622	GO:CC	intracellular anatomical structure	19649	237	GO:0110165	IBA,IBA IEA,IBA IEA,IDA IBA IEA,IBA IEA,IEA,IEA,IDA,IEA,IEA,IEA,IEA,IEA,IEA,IDA IBA IEA,IDA IBA,IEA,IBA IEA,IBA,IBA IEA,IBA,IDA,IBA,IDA IEA,IBA IEA,IDA IEA,IBA IEA,IEA,IEA,IEA,IBA,IEA,IDA,IBA,IEA,IEA,IEA,IEA,IBA,IBA,IDA,IBA,IEA,IEA,IBA IEA,ISS IBA IEA,IEA,IBA IEA,IEA,IDA,IEA,IDA IBA,IBA IEA,ISS IBA IEA,IDA IBA IEA,IBA IEA,IDA,IBA IEA,IEA,IBA IEA,IBA IEA,IEA,IEA,IBA IEA,IBA,IEA,IBA IEA,IBA,IEA,IEA…	ENSBTAG00000052850	TRUE
query_1	TRUE	0.00660174	14489	133	117	0.879699	0.00807509	GO:0005622	GO:CC	intracellular anatomical structure	19649	237	GO:0110165	IBA,IBA IEA,IBA IEA,IDA IBA IEA,IBA IEA,IEA,IEA,IDA,IEA,IEA,IEA,IEA,IEA,IEA,IDA IBA IEA,IDA IBA,IEA,IBA IEA,IBA,IBA IEA,IBA,IDA,IBA,IDA IEA,IBA IEA,IDA IEA,IBA IEA,IEA,IEA,IEA,IBA,IEA,IDA,IBA,IEA,IEA,IEA,IEA,IBA,IBA,IDA,IBA,IEA,IEA,IBA IEA,ISS IBA IEA,IEA,IBA IEA,IEA,IDA,IEA,IDA IBA,IBA IEA,ISS IBA IEA,IDA IBA IEA,IBA IEA,IDA,IBA IEA,IEA,IBA IEA,IBA IEA,IEA,IEA,IBA IEA,IBA,IEA,IBA IEA,IBA,IEA,IEA…	ENSBTAG00000065038	TRUE	TRIM64
query_1	TRUE	0.00660174	14489	133	117	0.879699	0.00807509	GO:0005622	GO:CC	intracellular anatomical structure	19649	237	GO:0110165	IBA,IBA IEA,IBA IEA,IDA IBA IEA,IBA IEA,IEA,IEA,IDA,IEA,IEA,IEA,IEA,IEA,IEA,IDA IBA IEA,IDA IBA,IEA,IBA IEA,IBA,IBA IEA,IBA,IDA,IBA,IDA IEA,IBA IEA,IDA IEA,IBA IEA,IEA,IEA,IEA,IBA,IEA,IDA,IBA,IEA,IEA,IEA,IEA,IBA,IBA,IDA,IBA,IEA,IEA,IBA IEA,ISS IBA IEA,IEA,IBA IEA,IEA,IDA,IEA,IDA IBA,IBA IEA,ISS IBA IEA,IDA IBA IEA,IBA IEA,IDA,IBA IEA,IEA,IBA IEA,IBA IEA,IEA,IEA,IBA IEA,IBA,IEA,IBA IEA,IBA,IEA,IEA…	ENSBTAG00000033656	TRUE
query_1	TRUE	0.00660174	14489	133	117	0.879699	0.00807509	GO:0005622	GO:CC	intracellular anatomical structure	19649	237	GO:0110165	IBA,IBA IEA,IBA IEA,IDA IBA IEA,IBA IEA,IEA,IEA,IDA,IEA,IEA,IEA,IEA,IEA,IEA,IDA IBA IEA,IDA IBA,IEA,IBA IEA,IBA,IBA IEA,IBA,IDA,IBA,IDA IEA,IBA IEA,IDA IEA,IBA IEA,IEA,IEA,IEA,IBA,IEA,IDA,IBA,IEA,IEA,IEA,IEA,IBA,IBA,IDA,IBA,IEA,IEA,IBA IEA,ISS IBA IEA,IEA,IBA IEA,IEA,IDA,IEA,IDA IBA,IBA IEA,ISS IBA IEA,IDA IBA IEA,IBA IEA,IDA,IBA IEA,IEA,IBA IEA,IBA IEA,IEA,IEA,IBA IEA,IBA,IEA,IBA IEA,IBA,IEA,IEA…	ENSBTAG00000034921	TRUE
query_1	TRUE	0.00660174	14489	133	117	0.879699	0.00807509	GO:0005622	GO:CC	intracellular anatomical structure	19649	237	GO:0110165	IBA,IBA IEA,IBA IEA,IDA IBA IEA,IBA IEA,IEA,IEA,IDA,IEA,IEA,IEA,IEA,IEA,IEA,IDA IBA IEA,IDA IBA,IEA,IBA IEA,IBA,IBA IEA,IBA,IDA,IBA,IDA IEA,IBA IEA,IDA IEA,IBA IEA,IEA,IEA,IEA,IBA,IEA,IDA,IBA,IEA,IEA,IEA,IEA,IBA,IBA,IDA,IBA,IEA,IEA,IBA IEA,ISS IBA IEA,IEA,IBA IEA,IEA,IDA,IEA,IDA IBA,IBA IEA,ISS IBA IEA,IDA IBA IEA,IBA IEA,IDA,IBA IEA,IEA,IBA IEA,IBA IEA,IEA,IEA,IBA IEA,IBA,IEA,IBA IEA,IBA,IEA,IEA…	ENSBTAG00000046740	TRUE
query_1	TRUE	0.00660174	14489	133	117	0.879699	0.00807509	GO:0005622	GO:CC	intracellular anatomical structure	19649	237	GO:0110165	IBA,IBA IEA,IBA IEA,IDA IBA IEA,IBA IEA,IEA,IEA,IDA,IEA,IEA,IEA,IEA,IEA,IEA,IDA IBA IEA,IDA IBA,IEA,IBA IEA,IBA,IBA IEA,IBA,IDA,IBA,IDA IEA,IBA IEA,IDA IEA,IBA IEA,IEA,IEA,IEA,IBA,IEA,IDA,IBA,IEA,IEA,IEA,IEA,IBA,IBA,IDA,IBA,IEA,IEA,IBA IEA,ISS IBA IEA,IEA,IBA IEA,IEA,IDA,IEA,IDA IBA,IBA IEA,ISS IBA IEA,IDA IBA IEA,IBA IEA,IDA,IBA IEA,IEA,IBA IEA,IBA IEA,IEA,IEA,IBA IEA,IBA,IEA,IBA IEA,IBA,IEA,IEA…	ENSBTAG00000054977	TRUE
query_1	TRUE	0.00660174	14489	133	117	0.879699	0.00807509	GO:0005622	GO:CC	intracellular anatomical structure	19649	237	GO:0110165	IBA,IBA IEA,IBA IEA,IDA IBA IEA,IBA IEA,IEA,IEA,IDA,IEA,IEA,IEA,IEA,IEA,IEA,IDA IBA IEA,IDA IBA,IEA,IBA IEA,IBA,IBA IEA,IBA,IDA,IBA,IDA IEA,IBA IEA,IDA IEA,IBA IEA,IEA,IEA,IEA,IBA,IEA,IDA,IBA,IEA,IEA,IEA,IEA,IBA,IBA,IDA,IBA,IEA,IEA,IBA IEA,ISS IBA IEA,IEA,IBA IEA,IEA,IDA,IEA,IDA IBA,IBA IEA,ISS IBA IEA,IDA IBA IEA,IBA IEA,IDA,IBA IEA,IEA,IBA IEA,IBA IEA,IEA,IEA,IBA IEA,IBA,IEA,IBA IEA,IBA,IEA,IEA…	ENSBTAG00000009197	TRUE
query_1	TRUE	0.00660174	14489	133	117	0.879699	0.00807509	GO:0005622	GO:CC	intracellular anatomical structure	19649	237	GO:0110165	IBA,IBA IEA,IBA IEA,IDA IBA IEA,IBA IEA,IEA,IEA,IDA,IEA,IEA,IEA,IEA,IEA,IEA,IDA IBA IEA,IDA IBA,IEA,IBA IEA,IBA,IBA IEA,IBA,IDA,IBA,IDA IEA,IBA IEA,IDA IEA,IBA IEA,IEA,IEA,IEA,IBA,IEA,IDA,IBA,IEA,IEA,IEA,IEA,IBA,IBA,IDA,IBA,IEA,IEA,IBA IEA,ISS IBA IEA,IEA,IBA IEA,IEA,IDA,IEA,IDA IBA,IBA IEA,ISS IBA IEA,IDA IBA IEA,IBA IEA,IDA,IBA IEA,IEA,IBA IEA,IBA IEA,IEA,IEA,IBA IEA,IBA,IEA,IBA IEA,IBA,IEA,IEA…	ENSBTAG00000067206	TRUE
query_1	TRUE	0.00660174	14489	133	117	0.879699	0.00807509	GO:0005622	GO:CC	intracellular anatomical structure	19649	237	GO:0110165	IBA,IBA IEA,IBA IEA,IDA IBA IEA,IBA IEA,IEA,IEA,IDA,IEA,IEA,IEA,IEA,IEA,IEA,IDA IBA IEA,IDA IBA,IEA,IBA IEA,IBA,IBA IEA,IBA,IDA,IBA,IDA IEA,IBA IEA,IDA IEA,IBA IEA,IEA,IEA,IEA,IBA,IEA,IDA,IBA,IEA,IEA,IEA,IEA,IBA,IBA,IDA,IBA,IEA,IEA,IBA IEA,ISS IBA IEA,IEA,IBA IEA,IEA,IDA,IEA,IDA IBA,IBA IEA,ISS IBA IEA,IDA IBA IEA,IBA IEA,IDA,IBA IEA,IEA,IBA IEA,IBA IEA,IEA,IEA,IBA IEA,IBA,IEA,IBA IEA,IBA,IEA,IEA…	ENSBTAG00000039825	TRUE
query_1	TRUE	0.00660174	14489	133	117	0.879699	0.00807509	GO:0005622	GO:CC	intracellular anatomical structure	19649	237	GO:0110165	IBA,IBA IEA,IBA IEA,IDA IBA IEA,IBA IEA,IEA,IEA,IDA,IEA,IEA,IEA,IEA,IEA,IEA,IDA IBA IEA,IDA IBA,IEA,IBA IEA,IBA,IBA IEA,IBA,IDA,IBA,IDA IEA,IBA IEA,IDA IEA,IBA IEA,IEA,IEA,IEA,IBA,IEA,IDA,IBA,IEA,IEA,IEA,IEA,IBA,IBA,IDA,IBA,IEA,IEA,IBA IEA,ISS IBA IEA,IEA,IBA IEA,IEA,IDA,IEA,IDA IBA,IBA IEA,ISS IBA IEA,IDA IBA IEA,IBA IEA,IDA,IBA IEA,IEA,IBA IEA,IBA IEA,IEA,IEA,IBA IEA,IBA,IEA,IBA IEA,IBA,IEA,IEA…	ENSBTAG00000018540	TRUE	NOX4
query_1	TRUE	0.00660174	14489	133	117	0.879699	0.00807509	GO:0005622	GO:CC	intracellular anatomical structure	19649	237	GO:0110165	IBA,IBA IEA,IBA IEA,IDA IBA IEA,IBA IEA,IEA,IEA,IDA,IEA,IEA,IEA,IEA,IEA,IEA,IDA IBA IEA,IDA IBA,IEA,IBA IEA,IBA,IBA IEA,IBA,IDA,IBA,IDA IEA,IBA IEA,IDA IEA,IBA IEA,IEA,IEA,IEA,IBA,IEA,IDA,IBA,IEA,IEA,IEA,IEA,IBA,IBA,IDA,IBA,IEA,IEA,IBA IEA,ISS IBA IEA,IEA,IBA IEA,IEA,IDA,IEA,IDA IBA,IBA IEA,ISS IBA IEA,IDA IBA IEA,IBA IEA,IDA,IBA IEA,IEA,IBA IEA,IBA IEA,IEA,IEA,IBA IEA,IBA,IEA,IBA IEA,IBA,IEA,IEA…	ENSBTAG00000051846	TRUE
query_1	TRUE	0.00660174	14489	133	117	0.879699	0.00807509	GO:0005622	GO:CC	intracellular anatomical structure	19649	237	GO:0110165	IBA,IBA IEA,IBA IEA,IDA IBA IEA,IBA IEA,IEA,IEA,IDA,IEA,IEA,IEA,IEA,IEA,IEA,IDA IBA IEA,IDA IBA,IEA,IBA IEA,IBA,IBA IEA,IBA,IDA,IBA,IDA IEA,IBA IEA,IDA IEA,IBA IEA,IEA,IEA,IEA,IBA,IEA,IDA,IBA,IEA,IEA,IEA,IEA,IBA,IBA,IDA,IBA,IEA,IEA,IBA IEA,ISS IBA IEA,IEA,IBA IEA,IEA,IDA,IEA,IDA IBA,IBA IEA,ISS IBA IEA,IDA IBA IEA,IBA IEA,IDA,IBA IEA,IEA,IBA IEA,IBA IEA,IEA,IEA,IBA IEA,IBA,IEA,IBA IEA,IBA,IEA,IEA…	ENSBTAG00000063348	TRUE	U6
query_1	TRUE	0.00660174	14489	133	117	0.879699	0.00807509	GO:0005622	GO:CC	intracellular anatomical structure	19649	237	GO:0110165	IBA,IBA IEA,IBA IEA,IDA IBA IEA,IBA IEA,IEA,IEA,IDA,IEA,IEA,IEA,IEA,IEA,IEA,IDA IBA IEA,IDA IBA,IEA,IBA IEA,IBA,IBA IEA,IBA,IDA,IBA,IDA IEA,IBA IEA,IDA IEA,IBA IEA,IEA,IEA,IEA,IBA,IEA,IDA,IBA,IEA,IEA,IEA,IEA,IBA,IBA,IDA,IBA,IEA,IEA,IBA IEA,ISS IBA IEA,IEA,IBA IEA,IEA,IDA,IEA,IDA IBA,IBA IEA,ISS IBA IEA,IDA IBA IEA,IBA IEA,IDA,IBA IEA,IEA,IBA IEA,IBA IEA,IEA,IEA,IBA IEA,IBA,IEA,IBA IEA,IBA,IEA,IEA…	ENSBTAG00000058396	TRUE	U6
query_1	TRUE	0.00660174	14489	133	117	0.879699	0.00807509	GO:0005622	GO:CC	intracellular anatomical structure	19649	237	GO:0110165	IBA,IBA IEA,IBA IEA,IDA IBA IEA,IBA IEA,IEA,IEA,IDA,IEA,IEA,IEA,IEA,IEA,IEA,IDA IBA IEA,IDA IBA,IEA,IBA IEA,IBA,IBA IEA,IBA,IDA,IBA,IDA IEA,IBA IEA,IDA IEA,IBA IEA,IEA,IEA,IEA,IBA,IEA,IDA,IBA,IEA,IEA,IEA,IEA,IBA,IBA,IDA,IBA,IEA,IEA,IBA IEA,ISS IBA IEA,IEA,IBA IEA,IEA,IDA,IEA,IDA IBA,IBA IEA,ISS IBA IEA,IDA IBA IEA,IBA IEA,IDA,IBA IEA,IEA,IBA IEA,IBA IEA,IEA,IEA,IBA IEA,IBA,IEA,IBA IEA,IBA,IEA,IEA…	ENSBTAG00000067199	TRUE	U6
query_1	TRUE	3.0808e-05	8	110	4	0.0363636	0.5	GO:0001181	GO:MF	RNA polymerase I general transcription initiation factor activity	17732	178	GO:0140223	IBA,IBA,IBA,IBA	ENSBTAG00000052850	TRUE
query_1	TRUE	3.0808e-05	8	110	4	0.0363636	0.5	GO:0001181	GO:MF	RNA polymerase I general transcription initiation factor activity	17732	178	GO:0140223	IBA,IBA,IBA,IBA	ENSBTAG00000034921	TRUE
query_1	TRUE	3.0808e-05	8	110	4	0.0363636	0.5	GO:0001181	GO:MF	RNA polymerase I general transcription initiation factor activity	17732	178	GO:0140223	IBA,IBA,IBA,IBA	ENSBTAG00000046740	TRUE
query_1	TRUE	3.0808e-05	8	110	4	0.0363636	0.5	GO:0001181	GO:MF	RNA polymerase I general transcription initiation factor activity	17732	178	GO:0140223	IBA,IBA,IBA,IBA	ENSBTAG00000051846	TRUE
query_1	TRUE	4.77217e-05	11	110	4	0.0363636	0.363636	GO:0001163	GO:MF	RNA polymerase I transcription regulatory region sequence-specific DNA binding	17732	174	GO:0000976	IBA,IBA,IBA,IBA	ENSBTAG00000052850	FALSE
query_1	TRUE	4.77217e-05	11	110	4	0.0363636	0.363636	GO:0001163	GO:MF	RNA polymerase I transcription regulatory region sequence-specific DNA binding	17732	174	GO:0000976	IBA,IBA,IBA,IBA	ENSBTAG00000034921	FALSE
query_1	TRUE	4.77217e-05	11	110	4	0.0363636	0.363636	GO:0001163	GO:MF	RNA polymerase I transcription regulatory region sequence-specific DNA binding	17732	174	GO:0000976	IBA,IBA,IBA,IBA	ENSBTAG00000046740	FALSE
query_1	TRUE	4.77217e-05	11	110	4	0.0363636	0.363636	GO:0001163	GO:MF	RNA polymerase I transcription regulatory region sequence-specific DNA binding	17732	174	GO:0000976	IBA,IBA,IBA,IBA	ENSBTAG00000051846	FALSE
query_1	TRUE	4.77217e-05	11	110	4	0.0363636	0.363636	GO:0001164	GO:MF	RNA polymerase I core promoter sequence-specific DNA binding	17732	175	GO:0001046, GO:0001163	IBA,IBA,IBA,IBA	ENSBTAG00000052850	TRUE
query_1	TRUE	4.77217e-05	11	110	4	0.0363636	0.363636	GO:0001164	GO:MF	RNA polymerase I core promoter sequence-specific DNA binding	17732	175	GO:0001046, GO:0001163	IBA,IBA,IBA,IBA	ENSBTAG00000034921	TRUE
query_1	TRUE	4.77217e-05	11	110	4	0.0363636	0.363636	GO:0001164	GO:MF	RNA polymerase I core promoter sequence-specific DNA binding	17732	175	GO:0001046, GO:0001163	IBA,IBA,IBA,IBA	ENSBTAG00000046740	TRUE
query_1	TRUE	4.77217e-05	11	110	4	0.0363636	0.363636	GO:0001164	GO:MF	RNA polymerase I core promoter sequence-specific DNA binding	17732	175	GO:0001046, GO:0001163	IBA,IBA,IBA,IBA	ENSBTAG00000051846	TRUE
query_1	TRUE	0.000371209	40	110	5	0.0454545	0.125	GO:0001046	GO:MF	core promoter sequence-specific DNA binding	17732	137	GO:0000976	IMP,IBA,IBA,IBA,IBA	ENSBTAG00000024534	FALSE	POU2F1
query_1	TRUE	0.000371209	40	110	5	0.0454545	0.125	GO:0001046	GO:MF	core promoter sequence-specific DNA binding	17732	137	GO:0000976	IMP,IBA,IBA,IBA,IBA	ENSBTAG00000052850	FALSE
query_1	TRUE	0.000371209	40	110	5	0.0454545	0.125	GO:0001046	GO:MF	core promoter sequence-specific DNA binding	17732	137	GO:0000976	IMP,IBA,IBA,IBA,IBA	ENSBTAG00000034921	FALSE
query_1	TRUE	0.000371209	40	110	5	0.0454545	0.125	GO:0001046	GO:MF	core promoter sequence-specific DNA binding	17732	137	GO:0000976	IMP,IBA,IBA,IBA,IBA	ENSBTAG00000046740	FALSE
query_1	TRUE	0.000371209	40	110	5	0.0454545	0.125	GO:0001046	GO:MF	core promoter sequence-specific DNA binding	17732	137	GO:0000976	IMP,IBA,IBA,IBA,IBA	ENSBTAG00000051846	FALSE
query_1	TRUE	0.00188902	319	110	10	0.0909091	0.031348	GO:0061659	GO:MF	ubiquitin-like protein ligase activity	17732	8444	GO:0019787	IDA,IDA ISS IBA,IDA IBA IEA,IDA IBA,IBA,IBA,IBA,IBA,IBA,IBA	ENSBTAG00000020630	TRUE	KCMF1
query_1	TRUE	0.00188902	319	110	10	0.0909091	0.031348	GO:0061659	GO:MF	ubiquitin-like protein ligase activity	17732	8444	GO:0019787	IDA,IDA ISS IBA,IDA IBA IEA,IDA IBA,IBA,IBA,IBA,IBA,IBA,IBA	ENSBTAG00000018286	TRUE	RNF181
query_1	TRUE	0.00188902	319	110	10	0.0909091	0.031348	GO:0061659	GO:MF	ubiquitin-like protein ligase activity	17732	8444	GO:0019787	IDA,IDA ISS IBA,IDA IBA IEA,IDA IBA,IBA,IBA,IBA,IBA,IBA,IBA	ENSBTAG00000018999	TRUE	MGRN1
query_1	TRUE	0.00188902	319	110	10	0.0909091	0.031348	GO:0061659	GO:MF	ubiquitin-like protein ligase activity	17732	8444	GO:0019787	IDA,IDA ISS IBA,IDA IBA IEA,IDA IBA,IBA,IBA,IBA,IBA,IBA,IBA	ENSBTAG00000005400	TRUE	ATG5
query_1	TRUE	0.00188902	319	110	10	0.0909091	0.031348	GO:0061659	GO:MF	ubiquitin-like protein ligase activity	17732	8444	GO:0019787	IDA,IDA ISS IBA,IDA IBA IEA,IDA IBA,IBA,IBA,IBA,IBA,IBA,IBA	ENSBTAG00000016293	TRUE	TRIM77
query_1	TRUE	0.00188902	319	110	10	0.0909091	0.031348	GO:0061659	GO:MF	ubiquitin-like protein ligase activity	17732	8444	GO:0019787	IDA,IDA ISS IBA,IDA IBA IEA,IDA IBA,IBA,IBA,IBA,IBA,IBA,IBA	ENSBTAG00000065038	TRUE	TRIM64
query_1	TRUE	0.00188902	319	110	10	0.0909091	0.031348	GO:0061659	GO:MF	ubiquitin-like protein ligase activity	17732	8444	GO:0019787	IDA,IDA ISS IBA,IDA IBA IEA,IDA IBA,IBA,IBA,IBA,IBA,IBA,IBA	ENSBTAG00000033656	TRUE
query_1	TRUE	0.00188902	319	110	10	0.0909091	0.031348	GO:0061659	GO:MF	ubiquitin-like protein ligase activity	17732	8444	GO:0019787	IDA,IDA ISS IBA,IDA IBA IEA,IDA IBA,IBA,IBA,IBA,IBA,IBA,IBA	ENSBTAG00000009197	TRUE
query_1	TRUE	0.00188902	319	110	10	0.0909091	0.031348	GO:0061659	GO:MF	ubiquitin-like protein ligase activity	17732	8444	GO:0019787	IDA,IDA ISS IBA,IDA IBA IEA,IDA IBA,IBA,IBA,IBA,IBA,IBA,IBA	ENSBTAG00000067206	TRUE
query_1	TRUE	0.00188902	319	110	10	0.0909091	0.031348	GO:0061659	GO:MF	ubiquitin-like protein ligase activity	17732	8444	GO:0019787	IDA,IDA ISS IBA,IDA IBA IEA,IDA IBA,IBA,IBA,IBA,IBA,IBA,IBA	ENSBTAG00000039825	TRUE
query_1	TRUE	0.00525186	704	110	14	0.127273	0.0198864	GO:0008270	GO:MF	zinc ion binding	17732	1637	GO:0046914	IEA,IEA,IEA,IBA,IBA IEA,IEA,IEA,IEA,IEA,IEA,IEA,IEA,IEA,IEA	ENSBTAG00000020630	TRUE	KCMF1
query_1	TRUE	0.00525186	704	110	14	0.127273	0.0198864	GO:0008270	GO:MF	zinc ion binding	17732	1637	GO:0046914	IEA,IEA,IEA,IBA,IBA IEA,IEA,IEA,IEA,IEA,IEA,IEA,IEA,IEA,IEA	ENSBTAG00000010691	TRUE	USP39
query_1	TRUE	0.00525186	704	110	14	0.127273	0.0198864	GO:0008270	GO:MF	zinc ion binding	17732	1637	GO:0046914	IEA,IEA,IEA,IBA,IBA IEA,IEA,IEA,IEA,IEA,IEA,IEA,IEA,IEA,IEA	ENSBTAG00000008039	TRUE	ACMSD
query_1	TRUE	0.00525186	704	110	14	0.127273	0.0198864	GO:0008270	GO:MF	zinc ion binding	17732	1637	GO:0046914	IEA,IEA,IEA,IBA,IBA IEA,IEA,IEA,IEA,IEA,IEA,IEA,IEA,IEA,IEA	ENSBTAG00000018938	TRUE	CDIP1
query_1	TRUE	0.00525186	704	110	14	0.127273	0.0198864	GO:0008270	GO:MF	zinc ion binding	17732	1637	GO:0046914	IEA,IEA,IEA,IBA,IBA IEA,IEA,IEA,IEA,IEA,IEA,IEA,IEA,IEA,IEA	ENSBTAG00000013615	TRUE	CHORDC1
query_1	TRUE	0.00525186	704	110	14	0.127273	0.0198864	GO:0008270	GO:MF	zinc ion binding	17732	1637	GO:0046914	IEA,IEA,IEA,IBA,IBA IEA,IEA,IEA,IEA,IEA,IEA,IEA,IEA,IEA,IEA	ENSBTAG00000016293	TRUE	TRIM77
query_1	TRUE	0.00525186	704	110	14	0.127273	0.0198864	GO:0008270	GO:MF	zinc ion binding	17732	1637	GO:0046914	IEA,IEA,IEA,IBA,IBA IEA,IEA,IEA,IEA,IEA,IEA,IEA,IEA,IEA,IEA	ENSBTAG00000065038	TRUE	TRIM64
query_1	TRUE	0.00525186	704	110	14	0.127273	0.0198864	GO:0008270	GO:MF	zinc ion binding	17732	1637	GO:0046914	IEA,IEA,IEA,IBA,IBA IEA,IEA,IEA,IEA,IEA,IEA,IEA,IEA,IEA,IEA	ENSBTAG00000033656	TRUE
query_1	TRUE	0.00525186	704	110	14	0.127273	0.0198864	GO:0008270	GO:MF	zinc ion binding	17732	1637	GO:0046914	IEA,IEA,IEA,IBA,IBA IEA,IEA,IEA,IEA,IEA,IEA,IEA,IEA,IEA,IEA	ENSBTAG00000063277	TRUE
query_1	TRUE	0.00525186	704	110	14	0.127273	0.0198864	GO:0008270	GO:MF	zinc ion binding	17732	1637	GO:0046914	IEA,IEA,IEA,IBA,IBA IEA,IEA,IEA,IEA,IEA,IEA,IEA,IEA,IEA,IEA	ENSBTAG00000054977	TRUE
query_1	TRUE	0.00525186	704	110	14	0.127273	0.0198864	GO:0008270	GO:MF	zinc ion binding	17732	1637	GO:0046914	IEA,IEA,IEA,IBA,IBA IEA,IEA,IEA,IEA,IEA,IEA,IEA,IEA,IEA,IEA	ENSBTAG00000009197	TRUE
query_1	TRUE	0.00525186	704	110	14	0.127273	0.0198864	GO:0008270	GO:MF	zinc ion binding	17732	1637	GO:0046914	IEA,IEA,IEA,IBA,IBA IEA,IEA,IEA,IEA,IEA,IEA,IEA,IEA,IEA,IEA	ENSBTAG00000067206	TRUE
query_1	TRUE	0.00525186	704	110	14	0.127273	0.0198864	GO:0008270	GO:MF	zinc ion binding	17732	1637	GO:0046914	IEA,IEA,IEA,IBA,IBA IEA,IEA,IEA,IEA,IEA,IEA,IEA,IEA,IEA,IEA	ENSBTAG00000038169	TRUE
query_1	TRUE	0.00525186	704	110	14	0.127273	0.0198864	GO:0008270	GO:MF	zinc ion binding	17732	1637	GO:0046914	IEA,IEA,IEA,IBA,IBA IEA,IEA,IEA,IEA,IEA,IEA,IEA,IEA,IEA,IEA	ENSBTAG00000039825	TRUE
query_1	TRUE	0.00525186	302	110	9	0.0818182	0.0298013	GO:0061630	GO:MF	ubiquitin protein ligase activity	17732	8430	GO:0004842, GO:0061659	IDA,IDA ISS IBA,IDA IBA IEA,IBA,IBA,IBA,IBA,IBA,IBA	ENSBTAG00000020630	FALSE	KCMF1
query_1	TRUE	0.00525186	302	110	9	0.0818182	0.0298013	GO:0061630	GO:MF	ubiquitin protein ligase activity	17732	8430	GO:0004842, GO:0061659	IDA,IDA ISS IBA,IDA IBA IEA,IBA,IBA,IBA,IBA,IBA,IBA	ENSBTAG00000018286	FALSE	RNF181
query_1	TRUE	0.00525186	302	110	9	0.0818182	0.0298013	GO:0061630	GO:MF	ubiquitin protein ligase activity	17732	8430	GO:0004842, GO:0061659	IDA,IDA ISS IBA,IDA IBA IEA,IBA,IBA,IBA,IBA,IBA,IBA	ENSBTAG00000018999	FALSE	MGRN1
query_1	TRUE	0.00525186	302	110	9	0.0818182	0.0298013	GO:0061630	GO:MF	ubiquitin protein ligase activity	17732	8430	GO:0004842, GO:0061659	IDA,IDA ISS IBA,IDA IBA IEA,IBA,IBA,IBA,IBA,IBA,IBA	ENSBTAG00000016293	FALSE	TRIM77
query_1	TRUE	0.00525186	302	110	9	0.0818182	0.0298013	GO:0061630	GO:MF	ubiquitin protein ligase activity	17732	8430	GO:0004842, GO:0061659	IDA,IDA ISS IBA,IDA IBA IEA,IBA,IBA,IBA,IBA,IBA,IBA	ENSBTAG00000065038	FALSE	TRIM64
query_1	TRUE	0.00525186	302	110	9	0.0818182	0.0298013	GO:0061630	GO:MF	ubiquitin protein ligase activity	17732	8430	GO:0004842, GO:0061659	IDA,IDA ISS IBA,IDA IBA IEA,IBA,IBA,IBA,IBA,IBA,IBA	ENSBTAG00000033656	FALSE
query_1	TRUE	0.00525186	302	110	9	0.0818182	0.0298013	GO:0061630	GO:MF	ubiquitin protein ligase activity	17732	8430	GO:0004842, GO:0061659	IDA,IDA ISS IBA,IDA IBA IEA,IBA,IBA,IBA,IBA,IBA,IBA	ENSBTAG00000009197	FALSE
query_1	TRUE	0.00525186	302	110	9	0.0818182	0.0298013	GO:0061630	GO:MF	ubiquitin protein ligase activity	17732	8430	GO:0004842, GO:0061659	IDA,IDA ISS IBA,IDA IBA IEA,IBA,IBA,IBA,IBA,IBA,IBA	ENSBTAG00000067206	FALSE
query_1	TRUE	0.00525186	302	110	9	0.0818182	0.0298013	GO:0061630	GO:MF	ubiquitin protein ligase activity	17732	8430	GO:0004842, GO:0061659	IDA,IDA ISS IBA,IDA IBA IEA,IBA,IBA,IBA,IBA,IBA,IBA	ENSBTAG00000039825	FALSE
query_1	TRUE	0.00748694	46	110	4	0.0363636	0.0869565	GO:0140223	GO:MF	general transcription initiation factor activity	17732	10426	GO:0003674	IBA,IBA,IBA,IBA	ENSBTAG00000052850	FALSE
query_1	TRUE	0.00748694	46	110	4	0.0363636	0.0869565	GO:0140223	GO:MF	general transcription initiation factor activity	17732	10426	GO:0003674	IBA,IBA,IBA,IBA	ENSBTAG00000034921	FALSE
query_1	TRUE	0.00748694	46	110	4	0.0363636	0.0869565	GO:0140223	GO:MF	general transcription initiation factor activity	17732	10426	GO:0003674	IBA,IBA,IBA,IBA	ENSBTAG00000046740	FALSE
query_1	TRUE	0.00748694	46	110	4	0.0363636	0.0869565	GO:0140223	GO:MF	general transcription initiation factor activity	17732	10426	GO:0003674	IBA,IBA,IBA,IBA	ENSBTAG00000051846	FALSE
query_1	TRUE	0.00834473	410	110	10	0.0909091	0.0243902	GO:0019787	GO:MF	ubiquitin-like protein transferase activity	17732	3693	GO:0016755, GO:0140096	IDA,IDA ISS IBA,IDA IBA IEA,IDA IBA,IBA,IBA,IBA,IBA,IBA,IBA	ENSBTAG00000020630	FALSE	KCMF1
query_1	TRUE	0.00834473	410	110	10	0.0909091	0.0243902	GO:0019787	GO:MF	ubiquitin-like protein transferase activity	17732	3693	GO:0016755, GO:0140096	IDA,IDA ISS IBA,IDA IBA IEA,IDA IBA,IBA,IBA,IBA,IBA,IBA,IBA	ENSBTAG00000018286	FALSE	RNF181
query_1	TRUE	0.00834473	410	110	10	0.0909091	0.0243902	GO:0019787	GO:MF	ubiquitin-like protein transferase activity	17732	3693	GO:0016755, GO:0140096	IDA,IDA ISS IBA,IDA IBA IEA,IDA IBA,IBA,IBA,IBA,IBA,IBA,IBA	ENSBTAG00000018999	FALSE	MGRN1
query_1	TRUE	0.00834473	410	110	10	0.0909091	0.0243902	GO:0019787	GO:MF	ubiquitin-like protein transferase activity	17732	3693	GO:0016755, GO:0140096	IDA,IDA ISS IBA,IDA IBA IEA,IDA IBA,IBA,IBA,IBA,IBA,IBA,IBA	ENSBTAG00000005400	FALSE	ATG5
query_1	TRUE	0.00834473	410	110	10	0.0909091	0.0243902	GO:0019787	GO:MF	ubiquitin-like protein transferase activity	17732	3693	GO:0016755, GO:0140096	IDA,IDA ISS IBA,IDA IBA IEA,IDA IBA,IBA,IBA,IBA,IBA,IBA,IBA	ENSBTAG00000016293	FALSE	TRIM77
query_1	TRUE	0.00834473	410	110	10	0.0909091	0.0243902	GO:0019787	GO:MF	ubiquitin-like protein transferase activity	17732	3693	GO:0016755, GO:0140096	IDA,IDA ISS IBA,IDA IBA IEA,IDA IBA,IBA,IBA,IBA,IBA,IBA,IBA	ENSBTAG00000065038	FALSE	TRIM64
query_1	TRUE	0.00834473	410	110	10	0.0909091	0.0243902	GO:0019787	GO:MF	ubiquitin-like protein transferase activity	17732	3693	GO:0016755, GO:0140096	IDA,IDA ISS IBA,IDA IBA IEA,IDA IBA,IBA,IBA,IBA,IBA,IBA,IBA	ENSBTAG00000033656	FALSE
query_1	TRUE	0.00834473	410	110	10	0.0909091	0.0243902	GO:0019787	GO:MF	ubiquitin-like protein transferase activity	17732	3693	GO:0016755, GO:0140096	IDA,IDA ISS IBA,IDA IBA IEA,IDA IBA,IBA,IBA,IBA,IBA,IBA,IBA	ENSBTAG00000009197	FALSE
query_1	TRUE	0.00834473	410	110	10	0.0909091	0.0243902	GO:0019787	GO:MF	ubiquitin-like protein transferase activity	17732	3693	GO:0016755, GO:0140096	IDA,IDA ISS IBA,IDA IBA IEA,IDA IBA,IBA,IBA,IBA,IBA,IBA,IBA	ENSBTAG00000067206	FALSE
query_1	TRUE	0.00834473	410	110	10	0.0909091	0.0243902	GO:0019787	GO:MF	ubiquitin-like protein transferase activity	17732	3693	GO:0016755, GO:0140096	IDA,IDA ISS IBA,IDA IBA IEA,IDA IBA,IBA,IBA,IBA,IBA,IBA,IBA	ENSBTAG00000039825	FALSE
query_1	TRUE	0.00945186	422	110	10	0.0909091	0.0236967	GO:0016755	GO:MF	aminoacyltransferase activity	17732	2953	GO:0016746	IDA,IDA ISS IBA,IDA IBA IEA,IDA IBA,IBA,IBA,IBA,IBA,IBA,IBA	ENSBTAG00000020630	FALSE	KCMF1
query_1	TRUE	0.00945186	422	110	10	0.0909091	0.0236967	GO:0016755	GO:MF	aminoacyltransferase activity	17732	2953	GO:0016746	IDA,IDA ISS IBA,IDA IBA IEA,IDA IBA,IBA,IBA,IBA,IBA,IBA,IBA	ENSBTAG00000018286	FALSE	RNF181
query_1	TRUE	0.00945186	422	110	10	0.0909091	0.0236967	GO:0016755	GO:MF	aminoacyltransferase activity	17732	2953	GO:0016746	IDA,IDA ISS IBA,IDA IBA IEA,IDA IBA,IBA,IBA,IBA,IBA,IBA,IBA	ENSBTAG00000018999	FALSE	MGRN1
query_1	TRUE	0.00945186	422	110	10	0.0909091	0.0236967	GO:0016755	GO:MF	aminoacyltransferase activity	17732	2953	GO:0016746	IDA,IDA ISS IBA,IDA IBA IEA,IDA IBA,IBA,IBA,IBA,IBA,IBA,IBA	ENSBTAG00000005400	FALSE	ATG5
query_1	TRUE	0.00945186	422	110	10	0.0909091	0.0236967	GO:0016755	GO:MF	aminoacyltransferase activity	17732	2953	GO:0016746	IDA,IDA ISS IBA,IDA IBA IEA,IDA IBA,IBA,IBA,IBA,IBA,IBA,IBA	ENSBTAG00000016293	FALSE	TRIM77
query_1	TRUE	0.00945186	422	110	10	0.0909091	0.0236967	GO:0016755	GO:MF	aminoacyltransferase activity	17732	2953	GO:0016746	IDA,IDA ISS IBA,IDA IBA IEA,IDA IBA,IBA,IBA,IBA,IBA,IBA,IBA	ENSBTAG00000065038	FALSE	TRIM64
query_1	TRUE	0.00945186	422	110	10	0.0909091	0.0236967	GO:0016755	GO:MF	aminoacyltransferase activity	17732	2953	GO:0016746	IDA,IDA ISS IBA,IDA IBA IEA,IDA IBA,IBA,IBA,IBA,IBA,IBA,IBA	ENSBTAG00000033656	FALSE
query_1	TRUE	0.00945186	422	110	10	0.0909091	0.0236967	GO:0016755	GO:MF	aminoacyltransferase activity	17732	2953	GO:0016746	IDA,IDA ISS IBA,IDA IBA IEA,IDA IBA,IBA,IBA,IBA,IBA,IBA,IBA	ENSBTAG00000009197	FALSE
query_1	TRUE	0.00945186	422	110	10	0.0909091	0.0236967	GO:0016755	GO:MF	aminoacyltransferase activity	17732	2953	GO:0016746	IDA,IDA ISS IBA,IDA IBA IEA,IDA IBA,IBA,IBA,IBA,IBA,IBA,IBA	ENSBTAG00000067206	FALSE
query_1	TRUE	0.00945186	422	110	10	0.0909091	0.0236967	GO:0016755	GO:MF	aminoacyltransferase activity	17732	2953	GO:0016746	IDA,IDA ISS IBA,IDA IBA IEA,IDA IBA,IBA,IBA,IBA,IBA,IBA,IBA	ENSBTAG00000039825	FALSE
query_1	TRUE	0.00960126	876	110	15	0.136364	0.0171233	GO:0017069	GO:MF	snRNA binding	17732	3131	GO:0003723	IEA,IEA,IEA,IEA,IEA,IEA,IEA,IEA,IEA,IEA,IEA,IEA,IEA,IEA,IEA	ENSBTAG00000057548	TRUE	U6
query_1	TRUE	0.00960126	876	110	15	0.136364	0.0171233	GO:0017069	GO:MF	snRNA binding	17732	3131	GO:0003723	IEA,IEA,IEA,IEA,IEA,IEA,IEA,IEA,IEA,IEA,IEA,IEA,IEA,IEA,IEA	ENSBTAG00000060229	TRUE	U6
query_1	TRUE	0.00960126	876	110	15	0.136364	0.0171233	GO:0017069	GO:MF	snRNA binding	17732	3131	GO:0003723	IEA,IEA,IEA,IEA,IEA,IEA,IEA,IEA,IEA,IEA,IEA,IEA,IEA,IEA,IEA	ENSBTAG00000045439	TRUE	U6
query_1	TRUE	0.00960126	876	110	15	0.136364	0.0171233	GO:0017069	GO:MF	snRNA binding	17732	3131	GO:0003723	IEA,IEA,IEA,IEA,IEA,IEA,IEA,IEA,IEA,IEA,IEA,IEA,IEA,IEA,IEA	ENSBTAG00000057059	TRUE	U6
query_1	TRUE	0.00960126	876	110	15	0.136364	0.0171233	GO:0017069	GO:MF	snRNA binding	17732	3131	GO:0003723	IEA,IEA,IEA,IEA,IEA,IEA,IEA,IEA,IEA,IEA,IEA,IEA,IEA,IEA,IEA	ENSBTAG00000055575	TRUE	U6
query_1	TRUE	0.00960126	876	110	15	0.136364	0.0171233	GO:0017069	GO:MF	snRNA binding	17732	3131	GO:0003723	IEA,IEA,IEA,IEA,IEA,IEA,IEA,IEA,IEA,IEA,IEA,IEA,IEA,IEA,IEA	ENSBTAG00000063620	TRUE	U6
query_1	TRUE	0.00960126	876	110	15	0.136364	0.0171233	GO:0017069	GO:MF	snRNA binding	17732	3131	GO:0003723	IEA,IEA,IEA,IEA,IEA,IEA,IEA,IEA,IEA,IEA,IEA,IEA,IEA,IEA,IEA	ENSBTAG00000043416	TRUE	U6
query_1	TRUE	0.00960126	876	110	15	0.136364	0.0171233	GO:0017069	GO:MF	snRNA binding	17732	3131	GO:0003723	IEA,IEA,IEA,IEA,IEA,IEA,IEA,IEA,IEA,IEA,IEA,IEA,IEA,IEA,IEA	ENSBTAG00000042646	TRUE	U6
query_1	TRUE	0.00960126	876	110	15	0.136364	0.0171233	GO:0017069	GO:MF	snRNA binding	17732	3131	GO:0003723	IEA,IEA,IEA,IEA,IEA,IEA,IEA,IEA,IEA,IEA,IEA,IEA,IEA,IEA,IEA	ENSBTAG00000014158	TRUE	CCNT2
query_1	TRUE	0.00960126	876	110	15	0.136364	0.0171233	GO:0017069	GO:MF	snRNA binding	17732	3131	GO:0003723	IEA,IEA,IEA,IEA,IEA,IEA,IEA,IEA,IEA,IEA,IEA,IEA,IEA,IEA,IEA	ENSBTAG00000057869	TRUE	U6
query_1	TRUE	0.00960126	876	110	15	0.136364	0.0171233	GO:0017069	GO:MF	snRNA binding	17732	3131	GO:0003723	IEA,IEA,IEA,IEA,IEA,IEA,IEA,IEA,IEA,IEA,IEA,IEA,IEA,IEA,IEA	ENSBTAG00000045749	TRUE	U6
query_1	TRUE	0.00960126	876	110	15	0.136364	0.0171233	GO:0017069	GO:MF	snRNA binding	17732	3131	GO:0003723	IEA,IEA,IEA,IEA,IEA,IEA,IEA,IEA,IEA,IEA,IEA,IEA,IEA,IEA,IEA	ENSBTAG00000060765	TRUE	U6
query_1	TRUE	0.00960126	876	110	15	0.136364	0.0171233	GO:0017069	GO:MF	snRNA binding	17732	3131	GO:0003723	IEA,IEA,IEA,IEA,IEA,IEA,IEA,IEA,IEA,IEA,IEA,IEA,IEA,IEA,IEA	ENSBTAG00000063348	TRUE	U6
query_1	TRUE	0.00960126	876	110	15	0.136364	0.0171233	GO:0017069	GO:MF	snRNA binding	17732	3131	GO:0003723	IEA,IEA,IEA,IEA,IEA,IEA,IEA,IEA,IEA,IEA,IEA,IEA,IEA,IEA,IEA	ENSBTAG00000058396	TRUE	U6
query_1	TRUE	0.00960126	876	110	15	0.136364	0.0171233	GO:0017069	GO:MF	snRNA binding	17732	3131	GO:0003723	IEA,IEA,IEA,IEA,IEA,IEA,IEA,IEA,IEA,IEA,IEA,IEA,IEA,IEA,IEA	ENSBTAG00000067199	TRUE	U6
query_1	TRUE	0.0108026	796	110	14	0.127273	0.0175879	GO:0030621	GO:MF	U4 snRNA binding	17732	3978	GO:0017069	IEA,IEA,IEA,IEA,IEA,IEA,IEA,IEA,IEA,IEA,IEA,IEA,IEA,IEA	ENSBTAG00000057548	FALSE	U6
query_1	TRUE	0.0108026	796	110	14	0.127273	0.0175879	GO:0030621	GO:MF	U4 snRNA binding	17732	3978	GO:0017069	IEA,IEA,IEA,IEA,IEA,IEA,IEA,IEA,IEA,IEA,IEA,IEA,IEA,IEA	ENSBTAG00000060229	FALSE	U6
query_1	TRUE	0.0108026	796	110	14	0.127273	0.0175879	GO:0030621	GO:MF	U4 snRNA binding	17732	3978	GO:0017069	IEA,IEA,IEA,IEA,IEA,IEA,IEA,IEA,IEA,IEA,IEA,IEA,IEA,IEA	ENSBTAG00000045439	FALSE	U6
query_1	TRUE	0.0108026	796	110	14	0.127273	0.0175879	GO:0030621	GO:MF	U4 snRNA binding	17732	3978	GO:0017069	IEA,IEA,IEA,IEA,IEA,IEA,IEA,IEA,IEA,IEA,IEA,IEA,IEA,IEA	ENSBTAG00000057059	FALSE	U6
query_1	TRUE	0.0108026	796	110	14	0.127273	0.0175879	GO:0030621	GO:MF	U4 snRNA binding	17732	3978	GO:0017069	IEA,IEA,IEA,IEA,IEA,IEA,IEA,IEA,IEA,IEA,IEA,IEA,IEA,IEA	ENSBTAG00000055575	FALSE	U6
query_1	TRUE	0.0108026	796	110	14	0.127273	0.0175879	GO:0030621	GO:MF	U4 snRNA binding	17732	3978	GO:0017069	IEA,IEA,IEA,IEA,IEA,IEA,IEA,IEA,IEA,IEA,IEA,IEA,IEA,IEA	ENSBTAG00000063620	FALSE	U6
query_1	TRUE	0.0108026	796	110	14	0.127273	0.0175879	GO:0030621	GO:MF	U4 snRNA binding	17732	3978	GO:0017069	IEA,IEA,IEA,IEA,IEA,IEA,IEA,IEA,IEA,IEA,IEA,IEA,IEA,IEA	ENSBTAG00000043416	FALSE	U6
query_1	TRUE	0.0108026	796	110	14	0.127273	0.0175879	GO:0030621	GO:MF	U4 snRNA binding	17732	3978	GO:0017069	IEA,IEA,IEA,IEA,IEA,IEA,IEA,IEA,IEA,IEA,IEA,IEA,IEA,IEA	ENSBTAG00000042646	FALSE	U6
query_1	TRUE	0.0108026	796	110	14	0.127273	0.0175879	GO:0030621	GO:MF	U4 snRNA binding	17732	3978	GO:0017069	IEA,IEA,IEA,IEA,IEA,IEA,IEA,IEA,IEA,IEA,IEA,IEA,IEA,IEA	ENSBTAG00000057869	FALSE	U6
query_1	TRUE	0.0108026	796	110	14	0.127273	0.0175879	GO:0030621	GO:MF	U4 snRNA binding	17732	3978	GO:0017069	IEA,IEA,IEA,IEA,IEA,IEA,IEA,IEA,IEA,IEA,IEA,IEA,IEA,IEA	ENSBTAG00000045749	FALSE	U6
query_1	TRUE	0.0108026	796	110	14	0.127273	0.0175879	GO:0030621	GO:MF	U4 snRNA binding	17732	3978	GO:0017069	IEA,IEA,IEA,IEA,IEA,IEA,IEA,IEA,IEA,IEA,IEA,IEA,IEA,IEA	ENSBTAG00000060765	FALSE	U6
query_1	TRUE	0.0108026	796	110	14	0.127273	0.0175879	GO:0030621	GO:MF	U4 snRNA binding	17732	3978	GO:0017069	IEA,IEA,IEA,IEA,IEA,IEA,IEA,IEA,IEA,IEA,IEA,IEA,IEA,IEA	ENSBTAG00000063348	FALSE	U6
query_1	TRUE	0.0108026	796	110	14	0.127273	0.0175879	GO:0030621	GO:MF	U4 snRNA binding	17732	3978	GO:0017069	IEA,IEA,IEA,IEA,IEA,IEA,IEA,IEA,IEA,IEA,IEA,IEA,IEA,IEA	ENSBTAG00000058396	FALSE	U6
query_1	TRUE	0.0108026	796	110	14	0.127273	0.0175879	GO:0030621	GO:MF	U4 snRNA binding	17732	3978	GO:0017069	IEA,IEA,IEA,IEA,IEA,IEA,IEA,IEA,IEA,IEA,IEA,IEA,IEA,IEA	ENSBTAG00000067199	FALSE	U6
query_1	TRUE	0.0168222	387	110	9	0.0818182	0.0232558	GO:0004842	GO:MF	ubiquitin-protein transferase activity	17732	1112	GO:0019787	IDA,IDA ISS IBA,IDA IBA IEA,IBA,IBA,IBA,IBA,IBA,IBA	ENSBTAG00000020630	FALSE	KCMF1
query_1	TRUE	0.0168222	387	110	9	0.0818182	0.0232558	GO:0004842	GO:MF	ubiquitin-protein transferase activity	17732	1112	GO:0019787	IDA,IDA ISS IBA,IDA IBA IEA,IBA,IBA,IBA,IBA,IBA,IBA	ENSBTAG00000018286	FALSE	RNF181
query_1	TRUE	0.0168222	387	110	9	0.0818182	0.0232558	GO:0004842	GO:MF	ubiquitin-protein transferase activity	17732	1112	GO:0019787	IDA,IDA ISS IBA,IDA IBA IEA,IBA,IBA,IBA,IBA,IBA,IBA	ENSBTAG00000018999	FALSE	MGRN1
query_1	TRUE	0.0168222	387	110	9	0.0818182	0.0232558	GO:0004842	GO:MF	ubiquitin-protein transferase activity	17732	1112	GO:0019787	IDA,IDA ISS IBA,IDA IBA IEA,IBA,IBA,IBA,IBA,IBA,IBA	ENSBTAG00000016293	FALSE	TRIM77
query_1	TRUE	0.0168222	387	110	9	0.0818182	0.0232558	GO:0004842	GO:MF	ubiquitin-protein transferase activity	17732	1112	GO:0019787	IDA,IDA ISS IBA,IDA IBA IEA,IBA,IBA,IBA,IBA,IBA,IBA	ENSBTAG00000065038	FALSE	TRIM64
query_1	TRUE	0.0168222	387	110	9	0.0818182	0.0232558	GO:0004842	GO:MF	ubiquitin-protein transferase activity	17732	1112	GO:0019787	IDA,IDA ISS IBA,IDA IBA IEA,IBA,IBA,IBA,IBA,IBA,IBA	ENSBTAG00000033656	FALSE
query_1	TRUE	0.0168222	387	110	9	0.0818182	0.0232558	GO:0004842	GO:MF	ubiquitin-protein transferase activity	17732	1112	GO:0019787	IDA,IDA ISS IBA,IDA IBA IEA,IBA,IBA,IBA,IBA,IBA,IBA	ENSBTAG00000009197	FALSE
query_1	TRUE	0.0168222	387	110	9	0.0818182	0.0232558	GO:0004842	GO:MF	ubiquitin-protein transferase activity	17732	1112	GO:0019787	IDA,IDA ISS IBA,IDA IBA IEA,IBA,IBA,IBA,IBA,IBA,IBA	ENSBTAG00000067206	FALSE
query_1	TRUE	0.0168222	387	110	9	0.0818182	0.0232558	GO:0004842	GO:MF	ubiquitin-protein transferase activity	17732	1112	GO:0019787	IDA,IDA ISS IBA,IDA IBA IEA,IBA,IBA,IBA,IBA,IBA,IBA	ENSBTAG00000039825	FALSE
query_1	TRUE	0.0253028	985	110	15	0.136364	0.0152284	GO:0046914	GO:MF	transition metal ion binding	17732	6240	GO:0046872	IEA,IEA,IEA,IEA,IBA,IBA IEA,IEA,IEA,IEA,IEA,IEA,IEA,IEA,IEA,IEA	ENSBTAG00000020630	FALSE	KCMF1
query_1	TRUE	0.0253028	985	110	15	0.136364	0.0152284	GO:0046914	GO:MF	transition metal ion binding	17732	6240	GO:0046872	IEA,IEA,IEA,IEA,IBA,IBA IEA,IEA,IEA,IEA,IEA,IEA,IEA,IEA,IEA,IEA	ENSBTAG00000010691	FALSE	USP39
query_1	TRUE	0.0253028	985	110	15	0.136364	0.0152284	GO:0046914	GO:MF	transition metal ion binding	17732	6240	GO:0046872	IEA,IEA,IEA,IEA,IBA,IBA IEA,IEA,IEA,IEA,IEA,IEA,IEA,IEA,IEA,IEA	ENSBTAG00000008039	FALSE	ACMSD
query_1	TRUE	0.0253028	985	110	15	0.136364	0.0152284	GO:0046914	GO:MF	transition metal ion binding	17732	6240	GO:0046872	IEA,IEA,IEA,IEA,IBA,IBA IEA,IEA,IEA,IEA,IEA,IEA,IEA,IEA,IEA,IEA	ENSBTAG00000018744	FALSE	MGAT5
query_1	TRUE	0.0253028	985	110	15	0.136364	0.0152284	GO:0046914	GO:MF	transition metal ion binding	17732	6240	GO:0046872	IEA,IEA,IEA,IEA,IBA,IBA IEA,IEA,IEA,IEA,IEA,IEA,IEA,IEA,IEA,IEA	ENSBTAG00000018938	FALSE	CDIP1
query_1	TRUE	0.0253028	985	110	15	0.136364	0.0152284	GO:0046914	GO:MF	transition metal ion binding	17732	6240	GO:0046872	IEA,IEA,IEA,IEA,IBA,IBA IEA,IEA,IEA,IEA,IEA,IEA,IEA,IEA,IEA,IEA	ENSBTAG00000013615	FALSE	CHORDC1
query_1	TRUE	0.0253028	985	110	15	0.136364	0.0152284	GO:0046914	GO:MF	transition metal ion binding	17732	6240	GO:0046872	IEA,IEA,IEA,IEA,IBA,IBA IEA,IEA,IEA,IEA,IEA,IEA,IEA,IEA,IEA,IEA	ENSBTAG00000016293	FALSE	TRIM77
query_1	TRUE	0.0253028	985	110	15	0.136364	0.0152284	GO:0046914	GO:MF	transition metal ion binding	17732	6240	GO:0046872	IEA,IEA,IEA,IEA,IBA,IBA IEA,IEA,IEA,IEA,IEA,IEA,IEA,IEA,IEA,IEA	ENSBTAG00000065038	FALSE	TRIM64
query_1	TRUE	0.0253028	985	110	15	0.136364	0.0152284	GO:0046914	GO:MF	transition metal ion binding	17732	6240	GO:0046872	IEA,IEA,IEA,IEA,IBA,IBA IEA,IEA,IEA,IEA,IEA,IEA,IEA,IEA,IEA,IEA	ENSBTAG00000033656	FALSE
query_1	TRUE	0.0253028	985	110	15	0.136364	0.0152284	GO:0046914	GO:MF	transition metal ion binding	17732	6240	GO:0046872	IEA,IEA,IEA,IEA,IBA,IBA IEA,IEA,IEA,IEA,IEA,IEA,IEA,IEA,IEA,IEA	ENSBTAG00000063277	FALSE
query_1	TRUE	0.0253028	985	110	15	0.136364	0.0152284	GO:0046914	GO:MF	transition metal ion binding	17732	6240	GO:0046872	IEA,IEA,IEA,IEA,IBA,IBA IEA,IEA,IEA,IEA,IEA,IEA,IEA,IEA,IEA,IEA	ENSBTAG00000054977	FALSE
query_1	TRUE	0.0253028	985	110	15	0.136364	0.0152284	GO:0046914	GO:MF	transition metal ion binding	17732	6240	GO:0046872	IEA,IEA,IEA,IEA,IBA,IBA IEA,IEA,IEA,IEA,IEA,IEA,IEA,IEA,IEA,IEA	ENSBTAG00000009197	FALSE
query_1	TRUE	0.0253028	985	110	15	0.136364	0.0152284	GO:0046914	GO:MF	transition metal ion binding	17732	6240	GO:0046872	IEA,IEA,IEA,IEA,IBA,IBA IEA,IEA,IEA,IEA,IEA,IEA,IEA,IEA,IEA,IEA	ENSBTAG00000067206	FALSE
query_1	TRUE	0.0253028	985	110	15	0.136364	0.0152284	GO:0046914	GO:MF	transition metal ion binding	17732	6240	GO:0046872	IEA,IEA,IEA,IEA,IBA,IBA IEA,IEA,IEA,IEA,IEA,IEA,IEA,IEA,IEA,IEA	ENSBTAG00000038169	FALSE
query_1	TRUE	0.0253028	985	110	15	0.136364	0.0152284	GO:0046914	GO:MF	transition metal ion binding	17732	6240	GO:0046872	IEA,IEA,IEA,IEA,IBA,IBA IEA,IEA,IEA,IEA,IEA,IEA,IEA,IEA,IEA,IEA	ENSBTAG00000039825	FALSE
query_1	TRUE	0.043918	639	110	11	0.1	0.0172144	GO:0016746	GO:MF	acyltransferase activity	17732	2944	GO:0016740	IDA,IDA ISS IBA,IDA IBA IEA,IDA IBA,IBA IEA,IBA,IBA,IBA,IBA,IBA,IBA	ENSBTAG00000020630	FALSE	KCMF1
query_1	TRUE	0.043918	639	110	11	0.1	0.0172144	GO:0016746	GO:MF	acyltransferase activity	17732	2944	GO:0016740	IDA,IDA ISS IBA,IDA IBA IEA,IDA IBA,IBA IEA,IBA,IBA,IBA,IBA,IBA,IBA	ENSBTAG00000018286	FALSE	RNF181
query_1	TRUE	0.043918	639	110	11	0.1	0.0172144	GO:0016746	GO:MF	acyltransferase activity	17732	2944	GO:0016740	IDA,IDA ISS IBA,IDA IBA IEA,IDA IBA,IBA IEA,IBA,IBA,IBA,IBA,IBA,IBA	ENSBTAG00000018999	FALSE	MGRN1
query_1	TRUE	0.043918	639	110	11	0.1	0.0172144	GO:0016746	GO:MF	acyltransferase activity	17732	2944	GO:0016740	IDA,IDA ISS IBA,IDA IBA IEA,IDA IBA,IBA IEA,IBA,IBA,IBA,IBA,IBA,IBA	ENSBTAG00000005400	FALSE	ATG5
query_1	TRUE	0.043918	639	110	11	0.1	0.0172144	GO:0016746	GO:MF	acyltransferase activity	17732	2944	GO:0016740	IDA,IDA ISS IBA,IDA IBA IEA,IDA IBA,IBA IEA,IBA,IBA,IBA,IBA,IBA,IBA	ENSBTAG00000040248	FALSE
query_1	TRUE	0.043918	639	110	11	0.1	0.0172144	GO:0016746	GO:MF	acyltransferase activity	17732	2944	GO:0016740	IDA,IDA ISS IBA,IDA IBA IEA,IDA IBA,IBA IEA,IBA,IBA,IBA,IBA,IBA,IBA	ENSBTAG00000016293	FALSE	TRIM77
query_1	TRUE	0.043918	639	110	11	0.1	0.0172144	GO:0016746	GO:MF	acyltransferase activity	17732	2944	GO:0016740	IDA,IDA ISS IBA,IDA IBA IEA,IDA IBA,IBA IEA,IBA,IBA,IBA,IBA,IBA,IBA	ENSBTAG00000065038	FALSE	TRIM64
query_1	TRUE	0.043918	639	110	11	0.1	0.0172144	GO:0016746	GO:MF	acyltransferase activity	17732	2944	GO:0016740	IDA,IDA ISS IBA,IDA IBA IEA,IDA IBA,IBA IEA,IBA,IBA,IBA,IBA,IBA,IBA	ENSBTAG00000033656	FALSE
query_1	TRUE	0.043918	639	110	11	0.1	0.0172144	GO:0016746	GO:MF	acyltransferase activity	17732	2944	GO:0016740	IDA,IDA ISS IBA,IDA IBA IEA,IDA IBA,IBA IEA,IBA,IBA,IBA,IBA,IBA,IBA	ENSBTAG00000009197	FALSE
query_1	TRUE	0.043918	639	110	11	0.1	0.0172144	GO:0016746	GO:MF	acyltransferase activity	17732	2944	GO:0016740	IDA,IDA ISS IBA,IDA IBA IEA,IDA IBA,IBA IEA,IBA,IBA,IBA,IBA,IBA,IBA	ENSBTAG00000067206	FALSE
query_1	TRUE	0.043918	639	110	11	0.1	0.0172144	GO:0016746	GO:MF	acyltransferase activity	17732	2944	GO:0016740	IDA,IDA ISS IBA,IDA IBA IEA,IDA IBA,IBA IEA,IBA,IBA,IBA,IBA,IBA,IBA	ENSBTAG00000039825	FALSE
