# Supplementary material for: Applying the algorithm for Proven and young in GWAS Reveals high polygenicity for key traits in Nellore cattle
Source: Front Genet. 2025 Apr 30;16:1549284. doi: 10.3389/fgene.2025.1549284 (PMC12075139; doi:10.3389/fgene.2025.1549284)
Supplement: Supplementary file 9 [file Table1.xlsx]

## Sheet: Sheet 1
Table S1a. Candidate genes annotated for the top 1% genomic window associated with AFC
CHR	BP1	BP2	chr	start_pos	end_pos	width	strand	gene_id	gene_name	gene_biotype
6	67663811	68546478	6	67633819	67703912	70094	+	ENSBTAG00000021347	CWH43	protein_coding
6	67663811	68546478	6	67700449	67786559	86111	+	ENSBTAG00000001600	DCUN1D4	protein_coding
6	67663811	68546478	6	67853416	67878647	25232	-	ENSBTAG00000014599	LRRC66	protein_coding
6	67663811	68546478	6	67878832	67906002	27171	-	ENSBTAG00000014601	SGCB	protein_coding
6	67663811	68546478	6	67916506	67954443	37938	+	ENSBTAG00000018106	SPATA18	protein_coding
6	67663811	68546478	6	68120982	68122161	1180	+	ENSBTAG00000051171		protein_coding
6	69258860	70084303	6	69402213	69463110	60898	-	ENSBTAG00000059729		protein_coding
6	69258860	70084303	6	69523594	69596055	72462	-	ENSBTAG00000032660	CHIC2	protein_coding
6	69258860	70084303	6	69629306	69631402	2097	+	ENSBTAG00000045812	GSX2	protein_coding
6	69258860	70084303	6	69723778	69771549	47772	+	ENSBTAG00000007173	PDGFRA	protein_coding
6	67663811	68546478	6	68303938	68378674	74737	-	ENSBTAG00000003443	USP46	protein_coding
6	67663811	68546478	6	68530424	68534897	4474	+	ENSBTAG00000020647	RASL11B	protein_coding
6	67663811	68546478	6	68538960	68936132	397173	-	ENSBTAG00000020648	SCFD2	protein_coding
6	67663811	68546478	6	67810104	67816201	6098	+	ENSBTAG00000063093		lncRNA
6	67663811	68546478	6	68389747	68397553	7807	-	ENSBTAG00000069663		lncRNA
6	67663811	68546478	6	68483161	68493639	10479	-	ENSBTAG00000059037		lncRNA
6	67663811	68546478	6	68498435	68504079	5645	+	ENSBTAG00000060570		lncRNA
6	67663811	68546478	6	68524546	68527238	2693	-	ENSBTAG00000057770		lncRNA
6	69258860	70084303	6	69692001	69722083	30083	-	ENSBTAG00000058666		lncRNA
6	67663811	68546478	6	68380627	68387865	7239	-	ENSBTAG00000060941		lncRNA
6	67663811	68546478	6	68384053	68396830	12778	+	ENSBTAG00000057367		lncRNA
6	67663811	68546478	6	68404963	68405084	122	+	ENSBTAG00000042391		snoRNA
6	69258860	70084303	6	69877227	69877333	107	-	ENSBTAG00000060229	U6	snRNA
6	69258860	70084303	6	69954510	69954616	107	+	ENSBTAG00000057059	U6	snRNA
6	67663811	68546478	6	68399515	68399583	69	+	ENSBTAG00000045496	bta-mir-4449	miRNA
10	82912907	83689406	10	82753241	83013776	260536	+	ENSBTAG00000056878		protein_coding
10	82912907	83689406	10	83129243	83129888	646	-	ENSBTAG00000025385		protein_coding
10	82912907	83689406	10	83133145	83177268	44124	-	ENSBTAG00000060734		protein_coding
10	82912907	83689406	10	83135758	83275182	139425	+	ENSBTAG00000015805	SIPA1L1	protein_coding
10	82912907	83689406	10	83455563	84063446	607884	+	ENSBTAG00000014189	RGS6	protein_coding
10	82912907	83689406	10	83519489	83538966	19478	-	ENSBTAG00000069898		protein_coding
10	85348496	86364230	10	85333809	85348765	14957	+	ENSBTAG00000020331	COQ6	protein_coding
10	85348496	86364230	10	85352023	85367724	15702	-	ENSBTAG00000020334	ENTPD5	protein_coding
10	85348496	86364230	10	85384726	85431717	46992	+	ENSBTAG00000018467	BBOF1	protein_coding
10	85348496	86364230	10	85399255	85447592	48338	-	ENSBTAG00000018469	ALDH6A1	protein_coding
10	85348496	86364230	10	85448033	85479500	31468	+	ENSBTAG00000030557	LIN52	protein_coding
10	85348496	86364230	10	85599406	85619777	20372	+	ENSBTAG00000014632	VSX2	protein_coding
10	85348496	86364230	10	85630970	85647090	16121	-	ENSBTAG00000014633	ABCD4	protein_coding
10	85348496	86364230	10	85672636	85682201	9566	+	ENSBTAG00000005774	VRTN	protein_coding
10	85348496	86364230	10	85710801	85715142	4342	-	ENSBTAG00000052950	SYNDIG1L	protein_coding
10	85348496	86364230	10	85774963	85783571	8609	-	ENSBTAG00000021955	NPC2	protein_coding
10	85348496	86364230	10	85783280	85786093	2814	+	ENSBTAG00000021956	ISCA2	protein_coding
10	85348496	86364230	10	85791017	85898441	107425	-	ENSBTAG00000021957	LTBP2	protein_coding
10	85348496	86364230	10	85910920	85921047	10128	-	ENSBTAG00000062100		protein_coding
10	85348496	86364230	10	85937952	85949434	11483	+	ENSBTAG00000062549		protein_coding
10	85348496	86364230	10	85945782	85988421	42640	-	ENSBTAG00000020379	AREL1	protein_coding
10	85348496	86364230	10	85988488	85998914	10427	+	ENSBTAG00000020381	FCF1	protein_coding
10	85348496	86364230	10	86019651	86109580	89930	+	ENSBTAG00000008287	YLPM1	protein_coding
10	85348496	86364230	10	86091714	86093618	1905	-	ENSBTAG00000064365		protein_coding
10	85348496	86364230	10	86107927	86116785	8859	-	ENSBTAG00000015052	PROX2	protein_coding
10	85348496	86364230	10	86137451	86156263	18813	+	ENSBTAG00000006463	DLST	protein_coding
10	85348496	86364230	10	86156578	86174154	17577	-	ENSBTAG00000006688	RPS6KL1	protein_coding
10	85348496	86364230	10	86200664	86214093	13430	-	ENSBTAG00000013688	PGF	protein_coding
10	85348496	86364230	10	86259536	86275828	16293	+	ENSBTAG00000008664	EIF2B2	protein_coding
10	85348496	86364230	10	86307311	86318449	11139	-	ENSBTAG00000013992	ACYP1	protein_coding
10	85348496	86364230	10	86318504	86328461	9958	+	ENSBTAG00000013983	ZC2HC1C	protein_coding
10	85348496	86364230	10	86332450	86367821	35372	-	ENSBTAG00000016612	NEK9	protein_coding
10	85348496	86364230	10	85897045	85899204	2160	+	ENSBTAG00000059164		protein_coding
10	82912907	83689406	10	83305788	83310900	5113	-	ENSBTAG00000063995		lncRNA
10	82912907	83689406	10	83405088	83410285	5198	-	ENSBTAG00000057986		lncRNA
10	85348496	86364230	10	85374652	85383218	8567	-	ENSBTAG00000056324		lncRNA
10	85348496	86364230	10	85661926	85671190	9265	+	ENSBTAG00000067858		lncRNA
10	85348496	86364230	10	86121823	86123100	1278	+	ENSBTAG00000066467		lncRNA
10	85348496	86364230	10	86221427	86229394	7968	-	ENSBTAG00000063396		lncRNA
10	85348496	86364230	10	85776496	85776681	186	-	ENSBTAG00000043732	U2	snRNA
10	82912907	83689406	10	83522679	83522975	297	-	ENSBTAG00000048139	Metazoa_SRP	misc_RNA
10	85348496	86364230	10	86275260	86302076	26817	-	ENSBTAG00000019279	MLH3	protein_coding
21	35060169	35613940	21	35027776	35306047	278272	-	ENSBTAG00000021291	STXBP6	protein_coding
21	58658243	59478510	21	58636677	58659061	22385	+	ENSBTAG00000014981	OTUB2	protein_coding
21	58658243	59478510	21	58661587	58680016	18430	-	ENSBTAG00000003423	DDX24	protein_coding
21	58658243	59478510	21	58716415	58727004	10590	+	ENSBTAG00000004272	ISG12(B)	protein_coding
21	58658243	59478510	21	58734975	58744443	9469	+	ENSBTAG00000003152	IFI27	protein_coding
21	58658243	59478510	21	58735546	58740656	5111	-	ENSBTAG00000063669		protein_coding
21	58658243	59478510	21	58754141	58756337	2197	-	ENSBTAG00000003155	IFI27L2	protein_coding
21	58658243	59478510	21	58805195	58909278	104084	+	ENSBTAG00000049604	PPP4R4	protein_coding
21	58658243	59478510	21	58912813	58923282	10470	-	ENSBTAG00000009894	SERPINA10	protein_coding
21	58658243	59478510	21	58933894	59038498	104605	-	ENSBTAG00000039808	SERPINA6	protein_coding
21	58658243	59478510	21	58978657	59014347	35691	-	ENSBTAG00000052574		protein_coding
21	58658243	59478510	21	59075347	59087105	11759	-	ENSBTAG00000018843	SERPINA1	protein_coding
21	58658243	59478510	21	59147792	59161560	13769	-	ENSBTAG00000038361	SERPINA11	protein_coding
21	58658243	59478510	21	59163924	59174909	10986	-	ENSBTAG00000007392	SERPINA14	protein_coding
21	58658243	59478510	21	59205327	59241432	36106	-	ENSBTAG00000006191	SERPINA12	protein_coding
21	58658243	59478510	21	59279456	59295395	15940	+	ENSBTAG00000051726		protein_coding
21	58658243	59478510	21	59434014	59443695	9682	-	ENSBTAG00000046540		protein_coding
21	58658243	59478510	21	59460093	59464934	4842	-	ENSBTAG00000004063	SERPINA5	protein_coding
21	58658243	59478510	21	59468481	59654332	185852	-	ENSBTAG00000066810		protein_coding
21	58658243	59478510	21	58791728	58804913	13186	-	ENSBTAG00000057447		lncRNA
21	58658243	59478510	21	58793350	58794600	1251	-	ENSBTAG00000069367		lncRNA
21	58658243	59478510	21	58797741	58804288	6548	-	ENSBTAG00000069494		lncRNA
21	58658243	59478510	21	59454643	59459035	4393	-	ENSBTAG00000059892		lncRNA
21	58658243	59478510	21	58792608	58795994	3387	+	ENSBTAG00000059417		lncRNA
21	58658243	59478510	21	58679952	58694593	14642	+	ENSBTAG00000031834		protein_coding
21	58658243	59478510	21	59354731	59390838	36108	-	ENSBTAG00000047040	SERPINA3-3	protein_coding
9	80031480	80701610	9	80195706	80225720	30015	-	ENSBTAG00000001146	HIVEP2	protein_coding
9	80031480	80701610	9	80508039	80778018	269980	+	ENSBTAG00000003496	AIG1	protein_coding
9	80031480	80701610	9	80281573	80285509	3937	-	ENSBTAG00000059141		lncRNA
9	80031480	80701610	9	80225723	80413695	187973	-	ENSBTAG00000064558		lncRNA
9	80031480	80701610	9	80151183	80151263	81	+	ENSBTAG00000045533	bta-mir-2284aa-4	miRNA
14	10578647	11171344	14	10799447	10814847	15401	-	ENSBTAG00000017478	GSDMC	protein_coding
14	10578647	11171344	14	10631067	10779138	148072	+	ENSBTAG00000020801	CYRIB	protein_coding
14	10578647	11171344	14	10772092	10779140	7049	-	ENSBTAG00000052291		protein_coding
14	10578647	11171344	14	10793942	10797991	4050	-	ENSBTAG00000066631		lncRNA
14	41537492	42576327	14	41546772	41548049	1278	+	ENSBTAG00000055362		protein_coding
14	41537492	42576327	14	41584140	41585180	1041	+	ENSBTAG00000054774		protein_coding
14	41537492	42576327	14	41622446	41624407	1962	-	ENSBTAG00000009539		protein_coding
14	41537492	42576327	14	41721020	41820938	99919	+	ENSBTAG00000008150	PKIA	protein_coding
14	41537492	42576327	14	41789183	42227354	438172	+	ENSBTAG00000056935		protein_coding
14	41537492	42576327	14	41850272	41869611	19340	-	ENSBTAG00000069755		protein_coding
14	41537492	42576327	14	41936346	41996703	60358	-	ENSBTAG00000016284	IL7	protein_coding
14	41537492	42576327	14	41944440	42082544	138105	+	ENSBTAG00000057821		protein_coding
14	41537492	42576327	14	42519407	42519538	132	+	ENSBTAG00000042141		snoRNA
14	41537492	42576327	14	41603448	41603550	103	-	ENSBTAG00000045131	U6	snRNA
14	10578647	11171344	14	10264558	10604312	339755	+	ENSBTAG00000003185	ASAP1	protein_coding
16	58877604	59420135	16	59319858	59363661	43804	-	ENSBTAG00000000854	SEC16B	protein_coding
16	58877604	59420135	16	59378990	59448189	69200	-	ENSBTAG00000046172		protein_coding
16	58877604	59420135	16	59224949	59226135	1187	+	ENSBTAG00000063197		protein_coding
16	58877604	59420135	16	59265058	59268527	3470	+	ENSBTAG00000061295		lncRNA
16	58877604	59420135	16	59271075	59275801	4727	+	ENSBTAG00000055802		lncRNA
16	58877604	59420135	16	59299249	59300407	1159	+	ENSBTAG00000060886		lncRNA
16	58877604	59420135	16	59313283	59315938	2656	+	ENSBTAG00000057736		lncRNA
16	58877604	59420135	16	59316253	59317758	1506	-	ENSBTAG00000060231		lncRNA
16	58877604	59420135	16	59367103	59373574	6472	-	ENSBTAG00000062863		lncRNA
16	58877604	59420135	16	59265303	59316046	50744	-	ENSBTAG00000067205		lncRNA
8	57399938	58531522	8	57532898	57625491	92594	-	ENSBTAG00000000256	TLE1	protein_coding
8	57399938	58531522	8	57833633	57839539	5907	+	ENSBTAG00000005667		protein_coding
8	57399938	58531522	8	58320805	58349488	28684	+	ENSBTAG00000069590		protein_coding
8	57399938	58531522	8	57521371	57530598	9228	-	ENSBTAG00000062302		lncRNA
8	57399938	58531522	8	57703226	57705010	1785	-	ENSBTAG00000057937		lncRNA
8	57399938	58531522	8	57626655	57678829	52175	+	ENSBTAG00000052126		lncRNA
8	57399938	58531522	8	57627018	57638915	11898	-	ENSBTAG00000056303		lncRNA
8	57399938	58531522	8	57646483	57738378	91896	-	ENSBTAG00000059590		lncRNA
8	57399938	58531522	8	57740211	57774450	34240	-	ENSBTAG00000059227		lncRNA
8	57399938	58531522	8	57745108	57747083	1976	+	ENSBTAG00000062512		lncRNA
4	90187337	90743037	4	90671110	91510331	839222	-	ENSBTAG00000054974	GRM8	protein_coding
4	84699677	85581389	4	84688162	85252121	563960	+	ENSBTAG00000032077	KCND2	protein_coding
4	84699677	85581389	4	85490430	85815162	324733	+	ENSBTAG00000002938	CPED1	protein_coding
4	84699677	85581389	4	85288751	85354090	65340	-	ENSBTAG00000015337	TSPAN12	protein_coding
4	84699677	85581389	4	85453280	85480599	27320	+	ENSBTAG00000016332	ING3	protein_coding
4	84699677	85581389	4	85372208	85388048	15841	+	ENSBTAG00000057732		lncRNA
27	9374334	10343439	27	9265269	9435290	170022	-	ENSBTAG00000066365		protein_coding
27	9374334	10343439	27	9493366	9615124	121759	-	ENSBTAG00000063882		lncRNA
27	9374334	10343439	27	10293869	10306309	12441	+	ENSBTAG00000057596		lncRNA
27	9374334	10343439	27	9951479	9951584	106	-	ENSBTAG00000043338	U6	snRNA
7	54999335	56005879	7	55259539	55275266	15728	-	ENSBTAG00000012758	YIPF5	protein_coding
7	54999335	56005879	7	55312093	55623383	311291	+	ENSBTAG00000019012	KCTD16	protein_coding
7	54999335	56005879	7	55695544	55794594	99051	+	ENSBTAG00000068343		protein_coding
7	54999335	56005879	7	55035427	55057965	22539	+	ENSBTAG00000062099		lncRNA
7	54999335	56005879	7	55255003	55256051	1049	-	ENSBTAG00000061455		lncRNA
7	54999335	56005879	7	55310480	55311886	1407	-	ENSBTAG00000056094		lncRNA
7	54999335	56005879	7	55035866	55205645	169780	-	ENSBTAG00000065941		lncRNA
7	54999335	56005879	7	55181215	55184848	3634	+	ENSBTAG00000059821		lncRNA
7	54999335	56005879	7	55625958	55638511	12554	-	ENSBTAG00000061092		lncRNA
7	54999335	56005879	7	55634680	55681181	46502	+	ENSBTAG00000066065		lncRNA
7	54999335	56005879	7	55363146	55363252	107	+	ENSBTAG00000066884	U6	snRNA
20	9527068	10621897	20	10017677	10085681	68005	-	ENSBTAG00000000363	BDP1	protein_coding
20	9527068	10621897	20	10091597	10095635	4039	+	ENSBTAG00000034360	SERF1A	protein_coding
20	9527068	10621897	20	10186474	10221300	34827	-	ENSBTAG00000027983	GTF2H2	protein_coding
20	9527068	10621897	20	10378339	10386176	7838	+	ENSBTAG00000057772	TAF9	protein_coding
20	9527068	10621897	20	10230183	10276416	46234	-	ENSBTAG00000000561	OCLN	protein_coding
20	9527068	10621897	20	10317606	10341066	23461	-	ENSBTAG00000040001	MARVELD2	protein_coding
20	9527068	10621897	20	10341517	10375453	33937	-	ENSBTAG00000002073	RAD17	protein_coding
20	9527068	10621897	20	10375638	10389675	14038	+	ENSBTAG00000046192	AK6	protein_coding
20	9527068	10621897	20	10396736	10428801	32066	+	ENSBTAG00000017011	CCDC125	protein_coding
20	9527068	10621897	20	10432556	10460715	28160	-	ENSBTAG00000011046	CDK7	protein_coding
20	9527068	10621897	20	10483054	10502505	19452	-	ENSBTAG00000014246	CENPH	protein_coding
20	9527068	10621897	20	10507979	10517702	9724	-	ENSBTAG00000014239	CCNB1	protein_coding
20	9527068	10621897	20	10532186	10564828	32643	-	ENSBTAG00000001013	SLC30A5	protein_coding
20	9527068	10621897	20	10263064	10263122	59	-	ENSBTAG00000048923	bta-mir-7858	miRNA
20	9527068	10621897	20	10264043	10264099	57	-	ENSBTAG00000049387	bta-mir-11986b	miRNA
20	9527068	10621897	20	10105978	10142562	36585	+	ENSBTAG00000005743	SMN2	protein_coding
20	9527068	10621897	20	10146540	10176131	29592	-	ENSBTAG00000003326	NAIP	protein_coding
20	9527068	10621897	20	9865315	9867404	2090	-	ENSBTAG00000047486	CARTPT	protein_coding
20	9527068	10621897	20	9916220	9993038	76819	-	ENSBTAG00000044160	MCCC2	protein_coding
20	9527068	10621897	20	9988474	9989095	622	+	ENSBTAG00000038783		pseudogene
28	8749119	9703912	28	9063353	9153290	89938	+	ENSBTAG00000044197	EDARADD	protein_coding
28	8749119	9703912	28	9161993	9190873	28881	+	ENSBTAG00000013544	LGALS8	protein_coding
28	8749119	9703912	28	9193305	9244384	51080	-	ENSBTAG00000044100	HEATR1	protein_coding
28	8749119	9703912	28	9324068	9403354	79287	+	ENSBTAG00000009696	ACTN2	protein_coding
28	8749119	9703912	28	9398336	9493231	94896	-	ENSBTAG00000063406		protein_coding
28	8749119	9703912	28	9398701	9501983	103283	+	ENSBTAG00000061018		protein_coding
28	8749119	9703912	28	9420794	9548000	127207	+	ENSBTAG00000012251	MTR	protein_coding
28	8749119	9703912	28	8687276	8784180	96905	-	ENSBTAG00000007244	NID1	protein_coding
28	8749119	9703912	28	9691435	10518660	827226	+	ENSBTAG00000022886	RYR2	protein_coding
28	8749119	9703912	28	8841688	8897642	55955	+	ENSBTAG00000000830	GPR137B	protein_coding
28	8749119	9703912	28	8900531	9000395	99865	-	ENSBTAG00000034633	ERO1B	protein_coding
28	8749119	9703912	28	9278844	9284095	5252	-	ENSBTAG00000063090		lncRNA
28	8749119	9703912	28	9578128	9582831	4704	-	ENSBTAG00000068871		lncRNA
28	8749119	9703912	28	9669044	9680452	11409	+	ENSBTAG00000066498		lncRNA
28	8749119	9703912	28	9362470	9362576	107	-	ENSBTAG00000059298	U6	snRNA
5	9286252	10492733	5	10275399	10279253	3855	+	ENSBTAG00000014003	MYF6	protein_coding
5	9286252	10492733	5	10284434	10287669	3236	+	ENSBTAG00000026972	MYF5	protein_coding
5	9286252	10492733	5	10351190	10506559	155370	-	ENSBTAG00000011367	LIN7A	protein_coding
5	9286252	10492733	5	10256069	10259626	3558	+	ENSBTAG00000058919		lncRNA
5	9286252	10492733	5	10346214	10348470	2257	-	ENSBTAG00000063943		lncRNA
5	9286252	10492733	5	10261564	10271682	10119	+	ENSBTAG00000057766		lncRNA
5	9286252	10492733	5	9310401	9477561	167161	-	ENSBTAG00000014609	PPP1R12A	protein_coding
5	9286252	10492733	5	9754084	9928120	174037	+	ENSBTAG00000011336	OTOGL	protein_coding
5	9286252	10492733	5	10019454	10250997	231544	+	ENSBTAG00000026977	PTPRQ	protein_coding
5	9286252	10492733	5	9290478	9298046	7569	-	ENSBTAG00000056806		lncRNA
5	9286252	10492733	5	9705031	9747952	42922	+	ENSBTAG00000058252		lncRNA
5	9286252	10492733	5	9943355	9948521	5167	-	ENSBTAG00000064445		lncRNA
5	9286252	10492733	5	9949021	9955827	6807	-	ENSBTAG00000062339		lncRNA
5	9286252	10492733	5	10229151	10229255	105	-	ENSBTAG00000042952	U6	snRNA
11	90288247	91116303	11	90949819	90955590	5772	-	ENSBTAG00000050114	SOX11	protein_coding
2	68983135	71193227	2	70609303	70614576	5274	-	ENSBTAG00000021494	EN1	protein_coding
2	68983135	71193227	2	70736121	70770454	34334	+	ENSBTAG00000018473	MARCO	protein_coding
2	68983135	71193227	2	70918684	70920915	2232	-	ENSBTAG00000003771	C1QL2	protein_coding
2	68983135	71193227	2	71009369	71061343	51975	+	ENSBTAG00000007111	STEAP3	protein_coding
2	68983135	71193227	2	71101155	71192555	91401	-	ENSBTAG00000010599	C2H2orf76	protein_coding
2	68983135	71193227	2	71192388	71197568	5181	+	ENSBTAG00000009517	DBI	protein_coding
2	68983135	71193227	2	69756859	69800152	43294	+	ENSBTAG00000002112	INSIG2	protein_coding
2	68983135	71193227	2	69496303	69512381	16079	+	ENSBTAG00000015077	DDX18	protein_coding
2	68983135	71193227	2	69535765	69553996	18232	+	ENSBTAG00000016785		protein_coding
2	68983135	71193227	2	69554584	69556079	1496	+	ENSBTAG00000062020		protein_coding
2	68983135	71193227	2	69565219	69664403	99185	-	ENSBTAG00000010221	CCDC93	protein_coding
2	68983135	71193227	2	70945040	70945417	378	-	ENSBTAG00000020794		protein_coding
2	68983135	71193227	2	70054733	70058437	3705	-	ENSBTAG00000059043		lncRNA
2	68983135	71193227	2	70087651	70091727	4077	+	ENSBTAG00000065113		lncRNA
2	68983135	71193227	2	70121810	70124915	3106	+	ENSBTAG00000060074		lncRNA
2	68983135	71193227	2	70615664	70620785	5122	-	ENSBTAG00000057434		lncRNA
2	68983135	71193227	2	70621065	70645649	24585	+	ENSBTAG00000066246		lncRNA
2	68983135	71193227	2	71003014	71005271	2258	-	ENSBTAG00000070041		lncRNA
2	68983135	71193227	2	71092617	71093655	1039	-	ENSBTAG00000068591		lncRNA
2	68983135	71193227	2	69492898	69493004	107	-	ENSBTAG00000066244	U6	snRNA

## Sheet: Sheet1
Table S1b. Functional Analysis of Candidate genes annotated for the top 1% genomic window associated with AFC
query	significant	p_value	term_size	query_size	intersection_size	precision	recall	term_id	source	term_name	effective_domain_size	source_order	parents	evidence_codes	intersection	highlighted	gene_name
query_1	TRUE	9.94625e-07	121	105	10	0.0952381	0.0826446	GO:0004867	GO:MF	serine-type endopeptidase inhibitor activity	17732	1136	GO:0004866	IBA IEA,IBA IEA,IBA IEA,IBA IEA,IBA IEA,IBA IEA,IBA IEA,IEA,IBA IEA,IEA	ENSBTAG00000009894	TRUE	SERPINA10
query_1	TRUE	9.94625e-07	121	105	10	0.0952381	0.0826446	GO:0004867	GO:MF	serine-type endopeptidase inhibitor activity	17732	1136	GO:0004866	IBA IEA,IBA IEA,IBA IEA,IBA IEA,IBA IEA,IBA IEA,IBA IEA,IEA,IBA IEA,IEA	ENSBTAG00000039808	TRUE	SERPINA6
query_1	TRUE	9.94625e-07	121	105	10	0.0952381	0.0826446	GO:0004867	GO:MF	serine-type endopeptidase inhibitor activity	17732	1136	GO:0004866	IBA IEA,IBA IEA,IBA IEA,IBA IEA,IBA IEA,IBA IEA,IBA IEA,IEA,IBA IEA,IEA	ENSBTAG00000018843	TRUE	SERPINA1
query_1	TRUE	9.94625e-07	121	105	10	0.0952381	0.0826446	GO:0004867	GO:MF	serine-type endopeptidase inhibitor activity	17732	1136	GO:0004866	IBA IEA,IBA IEA,IBA IEA,IBA IEA,IBA IEA,IBA IEA,IBA IEA,IEA,IBA IEA,IEA	ENSBTAG00000038361	TRUE	SERPINA11
query_1	TRUE	9.94625e-07	121	105	10	0.0952381	0.0826446	GO:0004867	GO:MF	serine-type endopeptidase inhibitor activity	17732	1136	GO:0004866	IBA IEA,IBA IEA,IBA IEA,IBA IEA,IBA IEA,IBA IEA,IBA IEA,IEA,IBA IEA,IEA	ENSBTAG00000007392	TRUE	SERPINA14
query_1	TRUE	9.94625e-07	121	105	10	0.0952381	0.0826446	GO:0004867	GO:MF	serine-type endopeptidase inhibitor activity	17732	1136	GO:0004866	IBA IEA,IBA IEA,IBA IEA,IBA IEA,IBA IEA,IBA IEA,IBA IEA,IEA,IBA IEA,IEA	ENSBTAG00000006191	TRUE	SERPINA12
query_1	TRUE	9.94625e-07	121	105	10	0.0952381	0.0826446	GO:0004867	GO:MF	serine-type endopeptidase inhibitor activity	17732	1136	GO:0004866	IBA IEA,IBA IEA,IBA IEA,IBA IEA,IBA IEA,IBA IEA,IBA IEA,IEA,IBA IEA,IEA	ENSBTAG00000051726	TRUE
query_1	TRUE	9.94625e-07	121	105	10	0.0952381	0.0826446	GO:0004867	GO:MF	serine-type endopeptidase inhibitor activity	17732	1136	GO:0004866	IBA IEA,IBA IEA,IBA IEA,IBA IEA,IBA IEA,IBA IEA,IBA IEA,IEA,IBA IEA,IEA	ENSBTAG00000046540	TRUE
query_1	TRUE	9.94625e-07	121	105	10	0.0952381	0.0826446	GO:0004867	GO:MF	serine-type endopeptidase inhibitor activity	17732	1136	GO:0004866	IBA IEA,IBA IEA,IBA IEA,IBA IEA,IBA IEA,IBA IEA,IBA IEA,IEA,IBA IEA,IEA	ENSBTAG00000004063	TRUE	SERPINA5
query_1	TRUE	9.94625e-07	121	105	10	0.0952381	0.0826446	GO:0004867	GO:MF	serine-type endopeptidase inhibitor activity	17732	1136	GO:0004866	IBA IEA,IBA IEA,IBA IEA,IBA IEA,IBA IEA,IBA IEA,IBA IEA,IEA,IBA IEA,IEA	ENSBTAG00000047040	TRUE	SERPINA3-3
query_1	TRUE	8.74678e-06	322	105	13	0.12381	0.0403727	GO:0004857	GO:MF	enzyme inhibitor activity	17732	1127	GO:0030234, GO:0140678	IBA IEA,IBA IEA,IBA IEA,IBA IEA,IBA IEA,IBA IEA,IBA IEA,IEA,IBA IEA,IEA,IEA,IDA IBA IEA,IBA IEA	ENSBTAG00000009894	FALSE	SERPINA10
query_1	TRUE	8.74678e-06	322	105	13	0.12381	0.0403727	GO:0004857	GO:MF	enzyme inhibitor activity	17732	1127	GO:0030234, GO:0140678	IBA IEA,IBA IEA,IBA IEA,IBA IEA,IBA IEA,IBA IEA,IBA IEA,IEA,IBA IEA,IEA,IEA,IDA IBA IEA,IBA IEA	ENSBTAG00000039808	FALSE	SERPINA6
query_1	TRUE	8.74678e-06	322	105	13	0.12381	0.0403727	GO:0004857	GO:MF	enzyme inhibitor activity	17732	1127	GO:0030234, GO:0140678	IBA IEA,IBA IEA,IBA IEA,IBA IEA,IBA IEA,IBA IEA,IBA IEA,IEA,IBA IEA,IEA,IEA,IDA IBA IEA,IBA IEA	ENSBTAG00000018843	FALSE	SERPINA1
query_1	TRUE	8.74678e-06	322	105	13	0.12381	0.0403727	GO:0004857	GO:MF	enzyme inhibitor activity	17732	1127	GO:0030234, GO:0140678	IBA IEA,IBA IEA,IBA IEA,IBA IEA,IBA IEA,IBA IEA,IBA IEA,IEA,IBA IEA,IEA,IEA,IDA IBA IEA,IBA IEA	ENSBTAG00000038361	FALSE	SERPINA11
query_1	TRUE	8.74678e-06	322	105	13	0.12381	0.0403727	GO:0004857	GO:MF	enzyme inhibitor activity	17732	1127	GO:0030234, GO:0140678	IBA IEA,IBA IEA,IBA IEA,IBA IEA,IBA IEA,IBA IEA,IBA IEA,IEA,IBA IEA,IEA,IEA,IDA IBA IEA,IBA IEA	ENSBTAG00000007392	FALSE	SERPINA14
query_1	TRUE	8.74678e-06	322	105	13	0.12381	0.0403727	GO:0004857	GO:MF	enzyme inhibitor activity	17732	1127	GO:0030234, GO:0140678	IBA IEA,IBA IEA,IBA IEA,IBA IEA,IBA IEA,IBA IEA,IBA IEA,IEA,IBA IEA,IEA,IEA,IDA IBA IEA,IBA IEA	ENSBTAG00000006191	FALSE	SERPINA12
query_1	TRUE	8.74678e-06	322	105	13	0.12381	0.0403727	GO:0004857	GO:MF	enzyme inhibitor activity	17732	1127	GO:0030234, GO:0140678	IBA IEA,IBA IEA,IBA IEA,IBA IEA,IBA IEA,IBA IEA,IBA IEA,IEA,IBA IEA,IEA,IEA,IDA IBA IEA,IBA IEA	ENSBTAG00000051726	FALSE
query_1	TRUE	8.74678e-06	322	105	13	0.12381	0.0403727	GO:0004857	GO:MF	enzyme inhibitor activity	17732	1127	GO:0030234, GO:0140678	IBA IEA,IBA IEA,IBA IEA,IBA IEA,IBA IEA,IBA IEA,IBA IEA,IEA,IBA IEA,IEA,IEA,IDA IBA IEA,IBA IEA	ENSBTAG00000046540	FALSE
query_1	TRUE	8.74678e-06	322	105	13	0.12381	0.0403727	GO:0004857	GO:MF	enzyme inhibitor activity	17732	1127	GO:0030234, GO:0140678	IBA IEA,IBA IEA,IBA IEA,IBA IEA,IBA IEA,IBA IEA,IBA IEA,IEA,IBA IEA,IEA,IEA,IDA IBA IEA,IBA IEA	ENSBTAG00000004063	FALSE	SERPINA5
query_1	TRUE	8.74678e-06	322	105	13	0.12381	0.0403727	GO:0004857	GO:MF	enzyme inhibitor activity	17732	1127	GO:0030234, GO:0140678	IBA IEA,IBA IEA,IBA IEA,IBA IEA,IBA IEA,IBA IEA,IBA IEA,IEA,IBA IEA,IEA,IEA,IDA IBA IEA,IBA IEA	ENSBTAG00000047040	FALSE	SERPINA3-3
query_1	TRUE	8.74678e-06	322	105	13	0.12381	0.0403727	GO:0004857	GO:MF	enzyme inhibitor activity	17732	1127	GO:0030234, GO:0140678	IBA IEA,IBA IEA,IBA IEA,IBA IEA,IBA IEA,IBA IEA,IBA IEA,IEA,IBA IEA,IEA,IEA,IDA IBA IEA,IBA IEA	ENSBTAG00000054774	FALSE
query_1	TRUE	8.74678e-06	322	105	13	0.12381	0.0403727	GO:0004857	GO:MF	enzyme inhibitor activity	17732	1127	GO:0030234, GO:0140678	IBA IEA,IBA IEA,IBA IEA,IBA IEA,IBA IEA,IBA IEA,IBA IEA,IEA,IBA IEA,IEA,IEA,IDA IBA IEA,IBA IEA	ENSBTAG00000008150	FALSE	PKIA
query_1	TRUE	8.74678e-06	322	105	13	0.12381	0.0403727	GO:0004857	GO:MF	enzyme inhibitor activity	17732	1127	GO:0030234, GO:0140678	IBA IEA,IBA IEA,IBA IEA,IBA IEA,IBA IEA,IBA IEA,IBA IEA,IEA,IBA IEA,IEA,IEA,IDA IBA IEA,IBA IEA	ENSBTAG00000014609	FALSE	PPP1R12A
query_1	TRUE	8.74678e-06	170	105	10	0.0952381	0.0588235	GO:0004866	GO:MF	endopeptidase inhibitor activity	17732	1135	GO:0030414, GO:0061135	IBA IEA,IBA IEA,IBA IEA,IBA IEA,IBA IEA,IBA IEA,IBA IEA,IEA,IBA IEA,IEA	ENSBTAG00000009894	FALSE	SERPINA10
query_1	TRUE	8.74678e-06	170	105	10	0.0952381	0.0588235	GO:0004866	GO:MF	endopeptidase inhibitor activity	17732	1135	GO:0030414, GO:0061135	IBA IEA,IBA IEA,IBA IEA,IBA IEA,IBA IEA,IBA IEA,IBA IEA,IEA,IBA IEA,IEA	ENSBTAG00000039808	FALSE	SERPINA6
query_1	TRUE	8.74678e-06	170	105	10	0.0952381	0.0588235	GO:0004866	GO:MF	endopeptidase inhibitor activity	17732	1135	GO:0030414, GO:0061135	IBA IEA,IBA IEA,IBA IEA,IBA IEA,IBA IEA,IBA IEA,IBA IEA,IEA,IBA IEA,IEA	ENSBTAG00000018843	FALSE	SERPINA1
query_1	TRUE	8.74678e-06	170	105	10	0.0952381	0.0588235	GO:0004866	GO:MF	endopeptidase inhibitor activity	17732	1135	GO:0030414, GO:0061135	IBA IEA,IBA IEA,IBA IEA,IBA IEA,IBA IEA,IBA IEA,IBA IEA,IEA,IBA IEA,IEA	ENSBTAG00000038361	FALSE	SERPINA11
query_1	TRUE	8.74678e-06	170	105	10	0.0952381	0.0588235	GO:0004866	GO:MF	endopeptidase inhibitor activity	17732	1135	GO:0030414, GO:0061135	IBA IEA,IBA IEA,IBA IEA,IBA IEA,IBA IEA,IBA IEA,IBA IEA,IEA,IBA IEA,IEA	ENSBTAG00000007392	FALSE	SERPINA14
query_1	TRUE	8.74678e-06	170	105	10	0.0952381	0.0588235	GO:0004866	GO:MF	endopeptidase inhibitor activity	17732	1135	GO:0030414, GO:0061135	IBA IEA,IBA IEA,IBA IEA,IBA IEA,IBA IEA,IBA IEA,IBA IEA,IEA,IBA IEA,IEA	ENSBTAG00000006191	FALSE	SERPINA12
query_1	TRUE	8.74678e-06	170	105	10	0.0952381	0.0588235	GO:0004866	GO:MF	endopeptidase inhibitor activity	17732	1135	GO:0030414, GO:0061135	IBA IEA,IBA IEA,IBA IEA,IBA IEA,IBA IEA,IBA IEA,IBA IEA,IEA,IBA IEA,IEA	ENSBTAG00000051726	FALSE
query_1	TRUE	8.74678e-06	170	105	10	0.0952381	0.0588235	GO:0004866	GO:MF	endopeptidase inhibitor activity	17732	1135	GO:0030414, GO:0061135	IBA IEA,IBA IEA,IBA IEA,IBA IEA,IBA IEA,IBA IEA,IBA IEA,IEA,IBA IEA,IEA	ENSBTAG00000046540	FALSE
query_1	TRUE	8.74678e-06	170	105	10	0.0952381	0.0588235	GO:0004866	GO:MF	endopeptidase inhibitor activity	17732	1135	GO:0030414, GO:0061135	IBA IEA,IBA IEA,IBA IEA,IBA IEA,IBA IEA,IBA IEA,IBA IEA,IEA,IBA IEA,IEA	ENSBTAG00000004063	FALSE	SERPINA5
query_1	TRUE	8.74678e-06	170	105	10	0.0952381	0.0588235	GO:0004866	GO:MF	endopeptidase inhibitor activity	17732	1135	GO:0030414, GO:0061135	IBA IEA,IBA IEA,IBA IEA,IBA IEA,IBA IEA,IBA IEA,IBA IEA,IEA,IBA IEA,IEA	ENSBTAG00000047040	FALSE	SERPINA3-3
query_1	TRUE	1.01155e-05	178	105	10	0.0952381	0.0561798	GO:0030414	GO:MF	peptidase inhibitor activity	17732	3925	GO:0004857, GO:0061134	IBA IEA,IBA IEA,IBA IEA,IBA IEA,IBA IEA,IBA IEA,IBA IEA,IEA,IBA IEA,IEA	ENSBTAG00000009894	FALSE	SERPINA10
query_1	TRUE	1.01155e-05	178	105	10	0.0952381	0.0561798	GO:0030414	GO:MF	peptidase inhibitor activity	17732	3925	GO:0004857, GO:0061134	IBA IEA,IBA IEA,IBA IEA,IBA IEA,IBA IEA,IBA IEA,IBA IEA,IEA,IBA IEA,IEA	ENSBTAG00000039808	FALSE	SERPINA6
query_1	TRUE	1.01155e-05	178	105	10	0.0952381	0.0561798	GO:0030414	GO:MF	peptidase inhibitor activity	17732	3925	GO:0004857, GO:0061134	IBA IEA,IBA IEA,IBA IEA,IBA IEA,IBA IEA,IBA IEA,IBA IEA,IEA,IBA IEA,IEA	ENSBTAG00000018843	FALSE	SERPINA1
query_1	TRUE	1.01155e-05	178	105	10	0.0952381	0.0561798	GO:0030414	GO:MF	peptidase inhibitor activity	17732	3925	GO:0004857, GO:0061134	IBA IEA,IBA IEA,IBA IEA,IBA IEA,IBA IEA,IBA IEA,IBA IEA,IEA,IBA IEA,IEA	ENSBTAG00000038361	FALSE	SERPINA11
query_1	TRUE	1.01155e-05	178	105	10	0.0952381	0.0561798	GO:0030414	GO:MF	peptidase inhibitor activity	17732	3925	GO:0004857, GO:0061134	IBA IEA,IBA IEA,IBA IEA,IBA IEA,IBA IEA,IBA IEA,IBA IEA,IEA,IBA IEA,IEA	ENSBTAG00000007392	FALSE	SERPINA14
query_1	TRUE	1.01155e-05	178	105	10	0.0952381	0.0561798	GO:0030414	GO:MF	peptidase inhibitor activity	17732	3925	GO:0004857, GO:0061134	IBA IEA,IBA IEA,IBA IEA,IBA IEA,IBA IEA,IBA IEA,IBA IEA,IEA,IBA IEA,IEA	ENSBTAG00000006191	FALSE	SERPINA12
query_1	TRUE	1.01155e-05	178	105	10	0.0952381	0.0561798	GO:0030414	GO:MF	peptidase inhibitor activity	17732	3925	GO:0004857, GO:0061134	IBA IEA,IBA IEA,IBA IEA,IBA IEA,IBA IEA,IBA IEA,IBA IEA,IEA,IBA IEA,IEA	ENSBTAG00000051726	FALSE
query_1	TRUE	1.01155e-05	178	105	10	0.0952381	0.0561798	GO:0030414	GO:MF	peptidase inhibitor activity	17732	3925	GO:0004857, GO:0061134	IBA IEA,IBA IEA,IBA IEA,IBA IEA,IBA IEA,IBA IEA,IBA IEA,IEA,IBA IEA,IEA	ENSBTAG00000046540	FALSE
query_1	TRUE	1.01155e-05	178	105	10	0.0952381	0.0561798	GO:0030414	GO:MF	peptidase inhibitor activity	17732	3925	GO:0004857, GO:0061134	IBA IEA,IBA IEA,IBA IEA,IBA IEA,IBA IEA,IBA IEA,IBA IEA,IEA,IBA IEA,IEA	ENSBTAG00000004063	FALSE	SERPINA5
query_1	TRUE	1.01155e-05	178	105	10	0.0952381	0.0561798	GO:0030414	GO:MF	peptidase inhibitor activity	17732	3925	GO:0004857, GO:0061134	IBA IEA,IBA IEA,IBA IEA,IBA IEA,IBA IEA,IBA IEA,IBA IEA,IEA,IBA IEA,IEA	ENSBTAG00000047040	FALSE	SERPINA3-3
query_1	TRUE	1.04924e-05	183	105	10	0.0952381	0.0546448	GO:0061135	GO:MF	endopeptidase regulator activity	17732	8398	GO:0061134	IBA IEA,IBA IEA,IBA IEA,IBA IEA,IBA IEA,IBA IEA,IBA IEA,IEA,IBA IEA,IEA	ENSBTAG00000009894	FALSE	SERPINA10
query_1	TRUE	1.04924e-05	183	105	10	0.0952381	0.0546448	GO:0061135	GO:MF	endopeptidase regulator activity	17732	8398	GO:0061134	IBA IEA,IBA IEA,IBA IEA,IBA IEA,IBA IEA,IBA IEA,IBA IEA,IEA,IBA IEA,IEA	ENSBTAG00000039808	FALSE	SERPINA6
query_1	TRUE	1.04924e-05	183	105	10	0.0952381	0.0546448	GO:0061135	GO:MF	endopeptidase regulator activity	17732	8398	GO:0061134	IBA IEA,IBA IEA,IBA IEA,IBA IEA,IBA IEA,IBA IEA,IBA IEA,IEA,IBA IEA,IEA	ENSBTAG00000018843	FALSE	SERPINA1
query_1	TRUE	1.04924e-05	183	105	10	0.0952381	0.0546448	GO:0061135	GO:MF	endopeptidase regulator activity	17732	8398	GO:0061134	IBA IEA,IBA IEA,IBA IEA,IBA IEA,IBA IEA,IBA IEA,IBA IEA,IEA,IBA IEA,IEA	ENSBTAG00000038361	FALSE	SERPINA11
query_1	TRUE	1.04924e-05	183	105	10	0.0952381	0.0546448	GO:0061135	GO:MF	endopeptidase regulator activity	17732	8398	GO:0061134	IBA IEA,IBA IEA,IBA IEA,IBA IEA,IBA IEA,IBA IEA,IBA IEA,IEA,IBA IEA,IEA	ENSBTAG00000007392	FALSE	SERPINA14
query_1	TRUE	1.04924e-05	183	105	10	0.0952381	0.0546448	GO:0061135	GO:MF	endopeptidase regulator activity	17732	8398	GO:0061134	IBA IEA,IBA IEA,IBA IEA,IBA IEA,IBA IEA,IBA IEA,IBA IEA,IEA,IBA IEA,IEA	ENSBTAG00000006191	FALSE	SERPINA12
query_1	TRUE	1.04924e-05	183	105	10	0.0952381	0.0546448	GO:0061135	GO:MF	endopeptidase regulator activity	17732	8398	GO:0061134	IBA IEA,IBA IEA,IBA IEA,IBA IEA,IBA IEA,IBA IEA,IBA IEA,IEA,IBA IEA,IEA	ENSBTAG00000051726	FALSE
query_1	TRUE	1.04924e-05	183	105	10	0.0952381	0.0546448	GO:0061135	GO:MF	endopeptidase regulator activity	17732	8398	GO:0061134	IBA IEA,IBA IEA,IBA IEA,IBA IEA,IBA IEA,IBA IEA,IBA IEA,IEA,IBA IEA,IEA	ENSBTAG00000046540	FALSE
query_1	TRUE	1.04924e-05	183	105	10	0.0952381	0.0546448	GO:0061135	GO:MF	endopeptidase regulator activity	17732	8398	GO:0061134	IBA IEA,IBA IEA,IBA IEA,IBA IEA,IBA IEA,IBA IEA,IBA IEA,IEA,IBA IEA,IEA	ENSBTAG00000004063	FALSE	SERPINA5
query_1	TRUE	1.04924e-05	183	105	10	0.0952381	0.0546448	GO:0061135	GO:MF	endopeptidase regulator activity	17732	8398	GO:0061134	IBA IEA,IBA IEA,IBA IEA,IBA IEA,IBA IEA,IBA IEA,IBA IEA,IEA,IBA IEA,IEA	ENSBTAG00000047040	FALSE	SERPINA3-3
query_1	TRUE	3.31789e-05	389	105	13	0.12381	0.033419	GO:0140678	GO:MF	molecular function inhibitor activity	17732	10573	GO:0098772	IBA IEA,IBA IEA,IBA IEA,IBA IEA,IBA IEA,IMP IBA IEA,IBA IEA,IEA,IBA IEA,IEA,IEA,IDA IBA IEA,IBA IEA	ENSBTAG00000009894	FALSE	SERPINA10
query_1	TRUE	3.31789e-05	389	105	13	0.12381	0.033419	GO:0140678	GO:MF	molecular function inhibitor activity	17732	10573	GO:0098772	IBA IEA,IBA IEA,IBA IEA,IBA IEA,IBA IEA,IMP IBA IEA,IBA IEA,IEA,IBA IEA,IEA,IEA,IDA IBA IEA,IBA IEA	ENSBTAG00000039808	FALSE	SERPINA6
query_1	TRUE	3.31789e-05	389	105	13	0.12381	0.033419	GO:0140678	GO:MF	molecular function inhibitor activity	17732	10573	GO:0098772	IBA IEA,IBA IEA,IBA IEA,IBA IEA,IBA IEA,IMP IBA IEA,IBA IEA,IEA,IBA IEA,IEA,IEA,IDA IBA IEA,IBA IEA	ENSBTAG00000018843	FALSE	SERPINA1
query_1	TRUE	3.31789e-05	389	105	13	0.12381	0.033419	GO:0140678	GO:MF	molecular function inhibitor activity	17732	10573	GO:0098772	IBA IEA,IBA IEA,IBA IEA,IBA IEA,IBA IEA,IMP IBA IEA,IBA IEA,IEA,IBA IEA,IEA,IEA,IDA IBA IEA,IBA IEA	ENSBTAG00000038361	FALSE	SERPINA11
query_1	TRUE	3.31789e-05	389	105	13	0.12381	0.033419	GO:0140678	GO:MF	molecular function inhibitor activity	17732	10573	GO:0098772	IBA IEA,IBA IEA,IBA IEA,IBA IEA,IBA IEA,IMP IBA IEA,IBA IEA,IEA,IBA IEA,IEA,IEA,IDA IBA IEA,IBA IEA	ENSBTAG00000007392	FALSE	SERPINA14
query_1	TRUE	3.31789e-05	389	105	13	0.12381	0.033419	GO:0140678	GO:MF	molecular function inhibitor activity	17732	10573	GO:0098772	IBA IEA,IBA IEA,IBA IEA,IBA IEA,IBA IEA,IMP IBA IEA,IBA IEA,IEA,IBA IEA,IEA,IEA,IDA IBA IEA,IBA IEA	ENSBTAG00000006191	FALSE	SERPINA12
query_1	TRUE	3.31789e-05	389	105	13	0.12381	0.033419	GO:0140678	GO:MF	molecular function inhibitor activity	17732	10573	GO:0098772	IBA IEA,IBA IEA,IBA IEA,IBA IEA,IBA IEA,IMP IBA IEA,IBA IEA,IEA,IBA IEA,IEA,IEA,IDA IBA IEA,IBA IEA	ENSBTAG00000051726	FALSE
query_1	TRUE	3.31789e-05	389	105	13	0.12381	0.033419	GO:0140678	GO:MF	molecular function inhibitor activity	17732	10573	GO:0098772	IBA IEA,IBA IEA,IBA IEA,IBA IEA,IBA IEA,IMP IBA IEA,IBA IEA,IEA,IBA IEA,IEA,IEA,IDA IBA IEA,IBA IEA	ENSBTAG00000046540	FALSE
query_1	TRUE	3.31789e-05	389	105	13	0.12381	0.033419	GO:0140678	GO:MF	molecular function inhibitor activity	17732	10573	GO:0098772	IBA IEA,IBA IEA,IBA IEA,IBA IEA,IBA IEA,IMP IBA IEA,IBA IEA,IEA,IBA IEA,IEA,IEA,IDA IBA IEA,IBA IEA	ENSBTAG00000004063	FALSE	SERPINA5
query_1	TRUE	3.31789e-05	389	105	13	0.12381	0.033419	GO:0140678	GO:MF	molecular function inhibitor activity	17732	10573	GO:0098772	IBA IEA,IBA IEA,IBA IEA,IBA IEA,IBA IEA,IMP IBA IEA,IBA IEA,IEA,IBA IEA,IEA,IEA,IDA IBA IEA,IBA IEA	ENSBTAG00000047040	FALSE	SERPINA3-3
query_1	TRUE	3.31789e-05	389	105	13	0.12381	0.033419	GO:0140678	GO:MF	molecular function inhibitor activity	17732	10573	GO:0098772	IBA IEA,IBA IEA,IBA IEA,IBA IEA,IBA IEA,IMP IBA IEA,IBA IEA,IEA,IBA IEA,IEA,IEA,IDA IBA IEA,IBA IEA	ENSBTAG00000054774	FALSE
query_1	TRUE	3.31789e-05	389	105	13	0.12381	0.033419	GO:0140678	GO:MF	molecular function inhibitor activity	17732	10573	GO:0098772	IBA IEA,IBA IEA,IBA IEA,IBA IEA,IBA IEA,IMP IBA IEA,IBA IEA,IEA,IBA IEA,IEA,IEA,IDA IBA IEA,IBA IEA	ENSBTAG00000008150	FALSE	PKIA
query_1	TRUE	3.31789e-05	389	105	13	0.12381	0.033419	GO:0140678	GO:MF	molecular function inhibitor activity	17732	10573	GO:0098772	IBA IEA,IBA IEA,IBA IEA,IBA IEA,IBA IEA,IMP IBA IEA,IBA IEA,IEA,IBA IEA,IEA,IEA,IDA IBA IEA,IBA IEA	ENSBTAG00000014609	FALSE	PPP1R12A
query_1	TRUE	3.33471e-05	215	105	10	0.0952381	0.0465116	GO:0061134	GO:MF	peptidase regulator activity	17732	8397	GO:0030234	IBA IEA,IBA IEA,IBA IEA,IBA IEA,IBA IEA,IBA IEA,IBA IEA,IEA,IBA IEA,IEA	ENSBTAG00000009894	FALSE	SERPINA10
query_1	TRUE	3.33471e-05	215	105	10	0.0952381	0.0465116	GO:0061134	GO:MF	peptidase regulator activity	17732	8397	GO:0030234	IBA IEA,IBA IEA,IBA IEA,IBA IEA,IBA IEA,IBA IEA,IBA IEA,IEA,IBA IEA,IEA	ENSBTAG00000039808	FALSE	SERPINA6
query_1	TRUE	3.33471e-05	215	105	10	0.0952381	0.0465116	GO:0061134	GO:MF	peptidase regulator activity	17732	8397	GO:0030234	IBA IEA,IBA IEA,IBA IEA,IBA IEA,IBA IEA,IBA IEA,IBA IEA,IEA,IBA IEA,IEA	ENSBTAG00000018843	FALSE	SERPINA1
query_1	TRUE	3.33471e-05	215	105	10	0.0952381	0.0465116	GO:0061134	GO:MF	peptidase regulator activity	17732	8397	GO:0030234	IBA IEA,IBA IEA,IBA IEA,IBA IEA,IBA IEA,IBA IEA,IBA IEA,IEA,IBA IEA,IEA	ENSBTAG00000038361	FALSE	SERPINA11
query_1	TRUE	3.33471e-05	215	105	10	0.0952381	0.0465116	GO:0061134	GO:MF	peptidase regulator activity	17732	8397	GO:0030234	IBA IEA,IBA IEA,IBA IEA,IBA IEA,IBA IEA,IBA IEA,IBA IEA,IEA,IBA IEA,IEA	ENSBTAG00000007392	FALSE	SERPINA14
query_1	TRUE	3.33471e-05	215	105	10	0.0952381	0.0465116	GO:0061134	GO:MF	peptidase regulator activity	17732	8397	GO:0030234	IBA IEA,IBA IEA,IBA IEA,IBA IEA,IBA IEA,IBA IEA,IBA IEA,IEA,IBA IEA,IEA	ENSBTAG00000006191	FALSE	SERPINA12
query_1	TRUE	3.33471e-05	215	105	10	0.0952381	0.0465116	GO:0061134	GO:MF	peptidase regulator activity	17732	8397	GO:0030234	IBA IEA,IBA IEA,IBA IEA,IBA IEA,IBA IEA,IBA IEA,IBA IEA,IEA,IBA IEA,IEA	ENSBTAG00000051726	FALSE
query_1	TRUE	3.33471e-05	215	105	10	0.0952381	0.0465116	GO:0061134	GO:MF	peptidase regulator activity	17732	8397	GO:0030234	IBA IEA,IBA IEA,IBA IEA,IBA IEA,IBA IEA,IBA IEA,IBA IEA,IEA,IBA IEA,IEA	ENSBTAG00000046540	FALSE
query_1	TRUE	3.33471e-05	215	105	10	0.0952381	0.0465116	GO:0061134	GO:MF	peptidase regulator activity	17732	8397	GO:0030234	IBA IEA,IBA IEA,IBA IEA,IBA IEA,IBA IEA,IBA IEA,IBA IEA,IEA,IBA IEA,IEA	ENSBTAG00000004063	FALSE	SERPINA5
query_1	TRUE	3.33471e-05	215	105	10	0.0952381	0.0465116	GO:0061134	GO:MF	peptidase regulator activity	17732	8397	GO:0030234	IBA IEA,IBA IEA,IBA IEA,IBA IEA,IBA IEA,IBA IEA,IBA IEA,IEA,IBA IEA,IEA	ENSBTAG00000047040	FALSE	SERPINA3-3
query_1	TRUE	3.67193e-05	1050	105	21	0.2	0.02	GO:0030234	GO:MF	enzyme regulator activity	17732	3856	GO:0098772	IBA IEA,IBA IEA,ISS IBA IEA,IEA,IEA,IBA IEA,IBA IEA,IBA IEA,IBA IEA,IBA IEA,IBA IEA,IBA IEA,IEA,IBA IEA,IEA,IEA,IDA IBA IEA,IEA,IBA IEA,ISS IBA IEA,IBA IEA	ENSBTAG00000015805	FALSE	SIPA1L1
query_1	TRUE	3.67193e-05	1050	105	21	0.2	0.02	GO:0030234	GO:MF	enzyme regulator activity	17732	3856	GO:0098772	IBA IEA,IBA IEA,ISS IBA IEA,IEA,IEA,IBA IEA,IBA IEA,IBA IEA,IBA IEA,IBA IEA,IBA IEA,IBA IEA,IEA,IBA IEA,IEA,IEA,IDA IBA IEA,IEA,IBA IEA,ISS IBA IEA,IBA IEA	ENSBTAG00000014189	FALSE	RGS6
query_1	TRUE	3.67193e-05	1050	105	21	0.2	0.02	GO:0030234	GO:MF	enzyme regulator activity	17732	3856	GO:0098772	IBA IEA,IBA IEA,ISS IBA IEA,IEA,IEA,IBA IEA,IBA IEA,IBA IEA,IBA IEA,IBA IEA,IBA IEA,IBA IEA,IEA,IBA IEA,IEA,IEA,IDA IBA IEA,IEA,IBA IEA,ISS IBA IEA,IBA IEA	ENSBTAG00000008664	FALSE	EIF2B2
query_1	TRUE	3.67193e-05	1050	105	21	0.2	0.02	GO:0030234	GO:MF	enzyme regulator activity	17732	3856	GO:0098772	IBA IEA,IBA IEA,ISS IBA IEA,IEA,IEA,IBA IEA,IBA IEA,IBA IEA,IBA IEA,IBA IEA,IBA IEA,IBA IEA,IEA,IBA IEA,IEA,IEA,IDA IBA IEA,IEA,IBA IEA,ISS IBA IEA,IBA IEA	ENSBTAG00000016612	FALSE	NEK9
query_1	TRUE	3.67193e-05	1050	105	21	0.2	0.02	GO:0030234	GO:MF	enzyme regulator activity	17732	3856	GO:0098772	IBA IEA,IBA IEA,ISS IBA IEA,IEA,IEA,IBA IEA,IBA IEA,IBA IEA,IBA IEA,IBA IEA,IBA IEA,IBA IEA,IEA,IBA IEA,IEA,IEA,IDA IBA IEA,IEA,IBA IEA,ISS IBA IEA,IBA IEA	ENSBTAG00000049604	FALSE	PPP4R4
query_1	TRUE	3.67193e-05	1050	105	21	0.2	0.02	GO:0030234	GO:MF	enzyme regulator activity	17732	3856	GO:0098772	IBA IEA,IBA IEA,ISS IBA IEA,IEA,IEA,IBA IEA,IBA IEA,IBA IEA,IBA IEA,IBA IEA,IBA IEA,IBA IEA,IEA,IBA IEA,IEA,IEA,IDA IBA IEA,IEA,IBA IEA,ISS IBA IEA,IBA IEA	ENSBTAG00000009894	FALSE	SERPINA10
query_1	TRUE	3.67193e-05	1050	105	21	0.2	0.02	GO:0030234	GO:MF	enzyme regulator activity	17732	3856	GO:0098772	IBA IEA,IBA IEA,ISS IBA IEA,IEA,IEA,IBA IEA,IBA IEA,IBA IEA,IBA IEA,IBA IEA,IBA IEA,IBA IEA,IEA,IBA IEA,IEA,IEA,IDA IBA IEA,IEA,IBA IEA,ISS IBA IEA,IBA IEA	ENSBTAG00000039808	FALSE	SERPINA6
query_1	TRUE	3.67193e-05	1050	105	21	0.2	0.02	GO:0030234	GO:MF	enzyme regulator activity	17732	3856	GO:0098772	IBA IEA,IBA IEA,ISS IBA IEA,IEA,IEA,IBA IEA,IBA IEA,IBA IEA,IBA IEA,IBA IEA,IBA IEA,IBA IEA,IEA,IBA IEA,IEA,IEA,IDA IBA IEA,IEA,IBA IEA,ISS IBA IEA,IBA IEA	ENSBTAG00000018843	FALSE	SERPINA1
query_1	TRUE	3.67193e-05	1050	105	21	0.2	0.02	GO:0030234	GO:MF	enzyme regulator activity	17732	3856	GO:0098772	IBA IEA,IBA IEA,ISS IBA IEA,IEA,IEA,IBA IEA,IBA IEA,IBA IEA,IBA IEA,IBA IEA,IBA IEA,IBA IEA,IEA,IBA IEA,IEA,IEA,IDA IBA IEA,IEA,IBA IEA,ISS IBA IEA,IBA IEA	ENSBTAG00000038361	FALSE	SERPINA11
query_1	TRUE	3.67193e-05	1050	105	21	0.2	0.02	GO:0030234	GO:MF	enzyme regulator activity	17732	3856	GO:0098772	IBA IEA,IBA IEA,ISS IBA IEA,IEA,IEA,IBA IEA,IBA IEA,IBA IEA,IBA IEA,IBA IEA,IBA IEA,IBA IEA,IEA,IBA IEA,IEA,IEA,IDA IBA IEA,IEA,IBA IEA,ISS IBA IEA,IBA IEA	ENSBTAG00000007392	FALSE	SERPINA14
query_1	TRUE	3.67193e-05	1050	105	21	0.2	0.02	GO:0030234	GO:MF	enzyme regulator activity	17732	3856	GO:0098772	IBA IEA,IBA IEA,ISS IBA IEA,IEA,IEA,IBA IEA,IBA IEA,IBA IEA,IBA IEA,IBA IEA,IBA IEA,IBA IEA,IEA,IBA IEA,IEA,IEA,IDA IBA IEA,IEA,IBA IEA,ISS IBA IEA,IBA IEA	ENSBTAG00000006191	FALSE	SERPINA12
query_1	TRUE	3.67193e-05	1050	105	21	0.2	0.02	GO:0030234	GO:MF	enzyme regulator activity	17732	3856	GO:0098772	IBA IEA,IBA IEA,ISS IBA IEA,IEA,IEA,IBA IEA,IBA IEA,IBA IEA,IBA IEA,IBA IEA,IBA IEA,IBA IEA,IEA,IBA IEA,IEA,IEA,IDA IBA IEA,IEA,IBA IEA,ISS IBA IEA,IBA IEA	ENSBTAG00000051726	FALSE
query_1	TRUE	3.67193e-05	1050	105	21	0.2	0.02	GO:0030234	GO:MF	enzyme regulator activity	17732	3856	GO:0098772	IBA IEA,IBA IEA,ISS IBA IEA,IEA,IEA,IBA IEA,IBA IEA,IBA IEA,IBA IEA,IBA IEA,IBA IEA,IBA IEA,IEA,IBA IEA,IEA,IEA,IDA IBA IEA,IEA,IBA IEA,ISS IBA IEA,IBA IEA	ENSBTAG00000046540	FALSE
query_1	TRUE	3.67193e-05	1050	105	21	0.2	0.02	GO:0030234	GO:MF	enzyme regulator activity	17732	3856	GO:0098772	IBA IEA,IBA IEA,ISS IBA IEA,IEA,IEA,IBA IEA,IBA IEA,IBA IEA,IBA IEA,IBA IEA,IBA IEA,IBA IEA,IEA,IBA IEA,IEA,IEA,IDA IBA IEA,IEA,IBA IEA,ISS IBA IEA,IBA IEA	ENSBTAG00000004063	FALSE	SERPINA5
query_1	TRUE	3.67193e-05	1050	105	21	0.2	0.02	GO:0030234	GO:MF	enzyme regulator activity	17732	3856	GO:0098772	IBA IEA,IBA IEA,ISS IBA IEA,IEA,IEA,IBA IEA,IBA IEA,IBA IEA,IBA IEA,IBA IEA,IBA IEA,IBA IEA,IEA,IBA IEA,IEA,IEA,IDA IBA IEA,IEA,IBA IEA,ISS IBA IEA,IBA IEA	ENSBTAG00000047040	FALSE	SERPINA3-3
query_1	TRUE	3.67193e-05	1050	105	21	0.2	0.02	GO:0030234	GO:MF	enzyme regulator activity	17732	3856	GO:0098772	IBA IEA,IBA IEA,ISS IBA IEA,IEA,IEA,IBA IEA,IBA IEA,IBA IEA,IBA IEA,IBA IEA,IBA IEA,IBA IEA,IEA,IBA IEA,IEA,IEA,IDA IBA IEA,IEA,IBA IEA,ISS IBA IEA,IBA IEA	ENSBTAG00000054774	FALSE
query_1	TRUE	3.67193e-05	1050	105	21	0.2	0.02	GO:0030234	GO:MF	enzyme regulator activity	17732	3856	GO:0098772	IBA IEA,IBA IEA,ISS IBA IEA,IEA,IEA,IBA IEA,IBA IEA,IBA IEA,IBA IEA,IBA IEA,IBA IEA,IBA IEA,IEA,IBA IEA,IEA,IEA,IDA IBA IEA,IEA,IBA IEA,ISS IBA IEA,IBA IEA	ENSBTAG00000008150	FALSE	PKIA
query_1	TRUE	3.67193e-05	1050	105	21	0.2	0.02	GO:0030234	GO:MF	enzyme regulator activity	17732	3856	GO:0098772	IBA IEA,IBA IEA,ISS IBA IEA,IEA,IEA,IBA IEA,IBA IEA,IBA IEA,IBA IEA,IBA IEA,IBA IEA,IBA IEA,IEA,IBA IEA,IEA,IEA,IDA IBA IEA,IEA,IBA IEA,ISS IBA IEA,IBA IEA	ENSBTAG00000003185	FALSE	ASAP1
query_1	TRUE	3.67193e-05	1050	105	21	0.2	0.02	GO:0030234	GO:MF	enzyme regulator activity	17732	3856	GO:0098772	IBA IEA,IBA IEA,ISS IBA IEA,IEA,IEA,IBA IEA,IBA IEA,IBA IEA,IBA IEA,IBA IEA,IBA IEA,IBA IEA,IEA,IBA IEA,IEA,IEA,IDA IBA IEA,IEA,IBA IEA,ISS IBA IEA,IBA IEA	ENSBTAG00000014239	FALSE	CCNB1
query_1	TRUE	3.67193e-05	1050	105	21	0.2	0.02	GO:0030234	GO:MF	enzyme regulator activity	17732	3856	GO:0098772	IBA IEA,IBA IEA,ISS IBA IEA,IEA,IEA,IBA IEA,IBA IEA,IBA IEA,IBA IEA,IBA IEA,IBA IEA,IBA IEA,IEA,IBA IEA,IEA,IEA,IDA IBA IEA,IEA,IBA IEA,ISS IBA IEA,IBA IEA	ENSBTAG00000003326	FALSE	NAIP
query_1	TRUE	3.67193e-05	1050	105	21	0.2	0.02	GO:0030234	GO:MF	enzyme regulator activity	17732	3856	GO:0098772	IBA IEA,IBA IEA,ISS IBA IEA,IEA,IEA,IBA IEA,IBA IEA,IBA IEA,IBA IEA,IBA IEA,IBA IEA,IBA IEA,IEA,IBA IEA,IEA,IEA,IDA IBA IEA,IEA,IBA IEA,ISS IBA IEA,IBA IEA	ENSBTAG00000014609	FALSE	PPP1R12A
query_1	TRUE	0.00133101	1661	105	24	0.228571	0.0144491	GO:0098772	GO:MF	molecular function regulator activity	17732	9183	GO:0003674	IBA IEA,IBA IEA,IEA,ISS IBA IEA,IEA,IEA,IBA IEA,IBA IEA,IBA IEA,IBA IEA,IBA IEA,IMP IBA IEA,IBA IEA,IEA,IBA IEA,IEA,IEA,IDA IBA IEA,ISS IEA,IEA,IBA IEA,ISS IBA IEA,IEA,IBA IEA	ENSBTAG00000015805	FALSE	SIPA1L1
query_1	TRUE	0.00133101	1661	105	24	0.228571	0.0144491	GO:0098772	GO:MF	molecular function regulator activity	17732	9183	GO:0003674	IBA IEA,IBA IEA,IEA,ISS IBA IEA,IEA,IEA,IBA IEA,IBA IEA,IBA IEA,IBA IEA,IBA IEA,IMP IBA IEA,IBA IEA,IEA,IBA IEA,IEA,IEA,IDA IBA IEA,ISS IEA,IEA,IBA IEA,ISS IBA IEA,IEA,IBA IEA	ENSBTAG00000014189	FALSE	RGS6
query_1	TRUE	0.00133101	1661	105	24	0.228571	0.0144491	GO:0098772	GO:MF	molecular function regulator activity	17732	9183	GO:0003674	IBA IEA,IBA IEA,IEA,ISS IBA IEA,IEA,IEA,IBA IEA,IBA IEA,IBA IEA,IBA IEA,IBA IEA,IMP IBA IEA,IBA IEA,IEA,IBA IEA,IEA,IEA,IDA IBA IEA,ISS IEA,IEA,IBA IEA,ISS IBA IEA,IEA,IBA IEA	ENSBTAG00000013688	FALSE	PGF
query_1	TRUE	0.00133101	1661	105	24	0.228571	0.0144491	GO:0098772	GO:MF	molecular function regulator activity	17732	9183	GO:0003674	IBA IEA,IBA IEA,IEA,ISS IBA IEA,IEA,IEA,IBA IEA,IBA IEA,IBA IEA,IBA IEA,IBA IEA,IMP IBA IEA,IBA IEA,IEA,IBA IEA,IEA,IEA,IDA IBA IEA,ISS IEA,IEA,IBA IEA,ISS IBA IEA,IEA,IBA IEA	ENSBTAG00000008664	FALSE	EIF2B2
query_1	TRUE	0.00133101	1661	105	24	0.228571	0.0144491	GO:0098772	GO:MF	molecular function regulator activity	17732	9183	GO:0003674	IBA IEA,IBA IEA,IEA,ISS IBA IEA,IEA,IEA,IBA IEA,IBA IEA,IBA IEA,IBA IEA,IBA IEA,IMP IBA IEA,IBA IEA,IEA,IBA IEA,IEA,IEA,IDA IBA IEA,ISS IEA,IEA,IBA IEA,ISS IBA IEA,IEA,IBA IEA	ENSBTAG00000016612	FALSE	NEK9
query_1	TRUE	0.00133101	1661	105	24	0.228571	0.0144491	GO:0098772	GO:MF	molecular function regulator activity	17732	9183	GO:0003674	IBA IEA,IBA IEA,IEA,ISS IBA IEA,IEA,IEA,IBA IEA,IBA IEA,IBA IEA,IBA IEA,IBA IEA,IMP IBA IEA,IBA IEA,IEA,IBA IEA,IEA,IEA,IDA IBA IEA,ISS IEA,IEA,IBA IEA,ISS IBA IEA,IEA,IBA IEA	ENSBTAG00000049604	FALSE	PPP4R4
query_1	TRUE	0.00133101	1661	105	24	0.228571	0.0144491	GO:0098772	GO:MF	molecular function regulator activity	17732	9183	GO:0003674	IBA IEA,IBA IEA,IEA,ISS IBA IEA,IEA,IEA,IBA IEA,IBA IEA,IBA IEA,IBA IEA,IBA IEA,IMP IBA IEA,IBA IEA,IEA,IBA IEA,IEA,IEA,IDA IBA IEA,ISS IEA,IEA,IBA IEA,ISS IBA IEA,IEA,IBA IEA	ENSBTAG00000009894	FALSE	SERPINA10
query_1	TRUE	0.00133101	1661	105	24	0.228571	0.0144491	GO:0098772	GO:MF	molecular function regulator activity	17732	9183	GO:0003674	IBA IEA,IBA IEA,IEA,ISS IBA IEA,IEA,IEA,IBA IEA,IBA IEA,IBA IEA,IBA IEA,IBA IEA,IMP IBA IEA,IBA IEA,IEA,IBA IEA,IEA,IEA,IDA IBA IEA,ISS IEA,IEA,IBA IEA,ISS IBA IEA,IEA,IBA IEA	ENSBTAG00000039808	FALSE	SERPINA6
query_1	TRUE	0.00133101	1661	105	24	0.228571	0.0144491	GO:0098772	GO:MF	molecular function regulator activity	17732	9183	GO:0003674	IBA IEA,IBA IEA,IEA,ISS IBA IEA,IEA,IEA,IBA IEA,IBA IEA,IBA IEA,IBA IEA,IBA IEA,IMP IBA IEA,IBA IEA,IEA,IBA IEA,IEA,IEA,IDA IBA IEA,ISS IEA,IEA,IBA IEA,ISS IBA IEA,IEA,IBA IEA	ENSBTAG00000018843	FALSE	SERPINA1
query_1	TRUE	0.00133101	1661	105	24	0.228571	0.0144491	GO:0098772	GO:MF	molecular function regulator activity	17732	9183	GO:0003674	IBA IEA,IBA IEA,IEA,ISS IBA IEA,IEA,IEA,IBA IEA,IBA IEA,IBA IEA,IBA IEA,IBA IEA,IMP IBA IEA,IBA IEA,IEA,IBA IEA,IEA,IEA,IDA IBA IEA,ISS IEA,IEA,IBA IEA,ISS IBA IEA,IEA,IBA IEA	ENSBTAG00000038361	FALSE	SERPINA11
query_1	TRUE	0.00133101	1661	105	24	0.228571	0.0144491	GO:0098772	GO:MF	molecular function regulator activity	17732	9183	GO:0003674	IBA IEA,IBA IEA,IEA,ISS IBA IEA,IEA,IEA,IBA IEA,IBA IEA,IBA IEA,IBA IEA,IBA IEA,IMP IBA IEA,IBA IEA,IEA,IBA IEA,IEA,IEA,IDA IBA IEA,ISS IEA,IEA,IBA IEA,ISS IBA IEA,IEA,IBA IEA	ENSBTAG00000007392	FALSE	SERPINA14
query_1	TRUE	0.00133101	1661	105	24	0.228571	0.0144491	GO:0098772	GO:MF	molecular function regulator activity	17732	9183	GO:0003674	IBA IEA,IBA IEA,IEA,ISS IBA IEA,IEA,IEA,IBA IEA,IBA IEA,IBA IEA,IBA IEA,IBA IEA,IMP IBA IEA,IBA IEA,IEA,IBA IEA,IEA,IEA,IDA IBA IEA,ISS IEA,IEA,IBA IEA,ISS IBA IEA,IEA,IBA IEA	ENSBTAG00000006191	FALSE	SERPINA12
query_1	TRUE	0.00133101	1661	105	24	0.228571	0.0144491	GO:0098772	GO:MF	molecular function regulator activity	17732	9183	GO:0003674	IBA IEA,IBA IEA,IEA,ISS IBA IEA,IEA,IEA,IBA IEA,IBA IEA,IBA IEA,IBA IEA,IBA IEA,IMP IBA IEA,IBA IEA,IEA,IBA IEA,IEA,IEA,IDA IBA IEA,ISS IEA,IEA,IBA IEA,ISS IBA IEA,IEA,IBA IEA	ENSBTAG00000051726	FALSE
query_1	TRUE	0.00133101	1661	105	24	0.228571	0.0144491	GO:0098772	GO:MF	molecular function regulator activity	17732	9183	GO:0003674	IBA IEA,IBA IEA,IEA,ISS IBA IEA,IEA,IEA,IBA IEA,IBA IEA,IBA IEA,IBA IEA,IBA IEA,IMP IBA IEA,IBA IEA,IEA,IBA IEA,IEA,IEA,IDA IBA IEA,ISS IEA,IEA,IBA IEA,ISS IBA IEA,IEA,IBA IEA	ENSBTAG00000046540	FALSE
query_1	TRUE	0.00133101	1661	105	24	0.228571	0.0144491	GO:0098772	GO:MF	molecular function regulator activity	17732	9183	GO:0003674	IBA IEA,IBA IEA,IEA,ISS IBA IEA,IEA,IEA,IBA IEA,IBA IEA,IBA IEA,IBA IEA,IBA IEA,IMP IBA IEA,IBA IEA,IEA,IBA IEA,IEA,IEA,IDA IBA IEA,ISS IEA,IEA,IBA IEA,ISS IBA IEA,IEA,IBA IEA	ENSBTAG00000004063	FALSE	SERPINA5
query_1	TRUE	0.00133101	1661	105	24	0.228571	0.0144491	GO:0098772	GO:MF	molecular function regulator activity	17732	9183	GO:0003674	IBA IEA,IBA IEA,IEA,ISS IBA IEA,IEA,IEA,IBA IEA,IBA IEA,IBA IEA,IBA IEA,IBA IEA,IMP IBA IEA,IBA IEA,IEA,IBA IEA,IEA,IEA,IDA IBA IEA,ISS IEA,IEA,IBA IEA,ISS IBA IEA,IEA,IBA IEA	ENSBTAG00000047040	FALSE	SERPINA3-3
query_1	TRUE	0.00133101	1661	105	24	0.228571	0.0144491	GO:0098772	GO:MF	molecular function regulator activity	17732	9183	GO:0003674	IBA IEA,IBA IEA,IEA,ISS IBA IEA,IEA,IEA,IBA IEA,IBA IEA,IBA IEA,IBA IEA,IBA IEA,IMP IBA IEA,IBA IEA,IEA,IBA IEA,IEA,IEA,IDA IBA IEA,ISS IEA,IEA,IBA IEA,ISS IBA IEA,IEA,IBA IEA	ENSBTAG00000054774	FALSE
query_1	TRUE	0.00133101	1661	105	24	0.228571	0.0144491	GO:0098772	GO:MF	molecular function regulator activity	17732	9183	GO:0003674	IBA IEA,IBA IEA,IEA,ISS IBA IEA,IEA,IEA,IBA IEA,IBA IEA,IBA IEA,IBA IEA,IBA IEA,IMP IBA IEA,IBA IEA,IEA,IBA IEA,IEA,IEA,IDA IBA IEA,ISS IEA,IEA,IBA IEA,ISS IBA IEA,IEA,IBA IEA	ENSBTAG00000008150	FALSE	PKIA
query_1	TRUE	0.00133101	1661	105	24	0.228571	0.0144491	GO:0098772	GO:MF	molecular function regulator activity	17732	9183	GO:0003674	IBA IEA,IBA IEA,IEA,ISS IBA IEA,IEA,IEA,IBA IEA,IBA IEA,IBA IEA,IBA IEA,IBA IEA,IMP IBA IEA,IBA IEA,IEA,IBA IEA,IEA,IEA,IDA IBA IEA,ISS IEA,IEA,IBA IEA,ISS IBA IEA,IEA,IBA IEA	ENSBTAG00000016284	FALSE	IL7
query_1	TRUE	0.00133101	1661	105	24	0.228571	0.0144491	GO:0098772	GO:MF	molecular function regulator activity	17732	9183	GO:0003674	IBA IEA,IBA IEA,IEA,ISS IBA IEA,IEA,IEA,IBA IEA,IBA IEA,IBA IEA,IBA IEA,IBA IEA,IMP IBA IEA,IBA IEA,IEA,IBA IEA,IEA,IEA,IDA IBA IEA,ISS IEA,IEA,IBA IEA,ISS IBA IEA,IEA,IBA IEA	ENSBTAG00000003185	FALSE	ASAP1
query_1	TRUE	0.00133101	1661	105	24	0.228571	0.0144491	GO:0098772	GO:MF	molecular function regulator activity	17732	9183	GO:0003674	IBA IEA,IBA IEA,IEA,ISS IBA IEA,IEA,IEA,IBA IEA,IBA IEA,IBA IEA,IBA IEA,IBA IEA,IMP IBA IEA,IBA IEA,IEA,IBA IEA,IEA,IEA,IDA IBA IEA,ISS IEA,IEA,IBA IEA,ISS IBA IEA,IEA,IBA IEA	ENSBTAG00000014239	FALSE	CCNB1
query_1	TRUE	0.00133101	1661	105	24	0.228571	0.0144491	GO:0098772	GO:MF	molecular function regulator activity	17732	9183	GO:0003674	IBA IEA,IBA IEA,IEA,ISS IBA IEA,IEA,IEA,IBA IEA,IBA IEA,IBA IEA,IBA IEA,IBA IEA,IMP IBA IEA,IBA IEA,IEA,IBA IEA,IEA,IEA,IDA IBA IEA,ISS IEA,IEA,IBA IEA,ISS IBA IEA,IEA,IBA IEA	ENSBTAG00000003326	FALSE	NAIP
query_1	TRUE	0.00133101	1661	105	24	0.228571	0.0144491	GO:0098772	GO:MF	molecular function regulator activity	17732	9183	GO:0003674	IBA IEA,IBA IEA,IEA,ISS IBA IEA,IEA,IEA,IBA IEA,IBA IEA,IBA IEA,IBA IEA,IBA IEA,IMP IBA IEA,IBA IEA,IEA,IBA IEA,IEA,IEA,IDA IBA IEA,ISS IEA,IEA,IBA IEA,ISS IBA IEA,IEA,IBA IEA	ENSBTAG00000047486	FALSE	CARTPT
query_1	TRUE	0.00133101	1661	105	24	0.228571	0.0144491	GO:0098772	GO:MF	molecular function regulator activity	17732	9183	GO:0003674	IBA IEA,IBA IEA,IEA,ISS IBA IEA,IEA,IEA,IBA IEA,IBA IEA,IBA IEA,IBA IEA,IBA IEA,IMP IBA IEA,IBA IEA,IEA,IBA IEA,IEA,IEA,IDA IBA IEA,ISS IEA,IEA,IBA IEA,ISS IBA IEA,IEA,IBA IEA	ENSBTAG00000014609	FALSE	PPP1R12A
