# Supplementary material for: Applying the algorithm for Proven and young in GWAS Reveals high polygenicity for key traits in Nellore cattle
Source: Front Genet. 2025 Apr 30;16:1549284. doi: 10.3389/fgene.2025.1549284 (PMC12075139; doi:10.3389/fgene.2025.1549284)
Supplement: Supplementary file 10 [file Table10.xlsx]

## Sheet: Sheet 1
		Table S10a. Candidate genes annotated for the top 1% genomic window associated with SC365
CHR	BP1	BP2	chr	start_pos	end_pos	width	strand	gene_id	gene_name	gene_biotype
6	69356875	70295716	6	69402213	69463110	60898	-	ENSBTAG00000059729		protein_coding
6	69356875	70295716	6	69523594	69596055	72462	-	ENSBTAG00000032660	CHIC2	protein_coding
6	69356875	70295716	6	69629306	69631402	2097	+	ENSBTAG00000045812	GSX2	protein_coding
6	69356875	70295716	6	69723778	69771549	47772	+	ENSBTAG00000007173	PDGFRA	protein_coding
6	69356875	70295716	6	70166692	70254044	87353	+	ENSBTAG00000002699	KIT	protein_coding
6	69356875	70295716	6	69692001	69722083	30083	-	ENSBTAG00000058666		lncRNA
6	69356875	70295716	6	69877227	69877333	107	-	ENSBTAG00000060229	U6	snRNA
6	69356875	70295716	6	69954510	69954616	107	+	ENSBTAG00000057059	U6	snRNA
10	82639946	83444113	10	82752452	82883855	131404	+	ENSBTAG00000066957		protein_coding
10	82639946	83444113	10	82753241	83013776	260536	+	ENSBTAG00000056878		protein_coding
10	82639946	83444113	10	83129243	83129888	646	-	ENSBTAG00000025385		protein_coding
10	82639946	83444113	10	83133145	83177268	44124	-	ENSBTAG00000060734		protein_coding
10	82639946	83444113	10	83135758	83275182	139425	+	ENSBTAG00000015805	SIPA1L1	protein_coding
10	82639946	83444113	10	82525606	82705992	180387	+	ENSBTAG00000012565	PCNX1	protein_coding
10	85072909	85955384	10	85113200	85123418	10219	-	ENSBTAG00000009271	PNMA1	protein_coding
10	85072909	85955384	10	85126442	85146326	19885	-	ENSBTAG00000009272	MIDEAS	protein_coding
10	85072909	85955384	10	85247768	85253838	6071	-	ENSBTAG00000061828		protein_coding
10	85072909	85955384	10	85254442	85275000	20559	+	ENSBTAG00000003747	PTGR2	protein_coding
10	85072909	85955384	10	85277929	85320048	42120	+	ENSBTAG00000020327	ZNF410	protein_coding
10	85072909	85955384	10	85320515	85333670	13156	-	ENSBTAG00000020329	FAM161B	protein_coding
10	85072909	85955384	10	85333809	85348765	14957	+	ENSBTAG00000020331	COQ6	protein_coding
10	85072909	85955384	10	85352023	85367724	15702	-	ENSBTAG00000020334	ENTPD5	protein_coding
10	85072909	85955384	10	85384726	85431717	46992	+	ENSBTAG00000018467	BBOF1	protein_coding
10	85072909	85955384	10	85399255	85447592	48338	-	ENSBTAG00000018469	ALDH6A1	protein_coding
10	85072909	85955384	10	85448033	85479500	31468	+	ENSBTAG00000030557	LIN52	protein_coding
10	85072909	85955384	10	85599406	85619777	20372	+	ENSBTAG00000014632	VSX2	protein_coding
10	85072909	85955384	10	85630970	85647090	16121	-	ENSBTAG00000014633	ABCD4	protein_coding
10	85072909	85955384	10	85672636	85682201	9566	+	ENSBTAG00000005774	VRTN	protein_coding
10	85072909	85955384	10	85710801	85715142	4342	-	ENSBTAG00000052950	SYNDIG1L	protein_coding
10	85072909	85955384	10	85774963	85783571	8609	-	ENSBTAG00000021955	NPC2	protein_coding
10	85072909	85955384	10	85783280	85786093	2814	+	ENSBTAG00000021956	ISCA2	protein_coding
10	85072909	85955384	10	85791017	85898441	107425	-	ENSBTAG00000021957	LTBP2	protein_coding
10	85072909	85955384	10	85910920	85921047	10128	-	ENSBTAG00000062100		protein_coding
10	85072909	85955384	10	85937952	85949434	11483	+	ENSBTAG00000062549		protein_coding
10	85072909	85955384	10	85945782	85988421	42640	-	ENSBTAG00000020379	AREL1	protein_coding
10	85072909	85955384	10	85073343	85074385	1043	-	ENSBTAG00000009783		protein_coding
10	85072909	85955384	10	85897045	85899204	2160	+	ENSBTAG00000059164		protein_coding
10	82639946	83444113	10	82707542	82709857	2316	+	ENSBTAG00000069430		lncRNA
10	82639946	83444113	10	83305788	83310900	5113	-	ENSBTAG00000063995		lncRNA
10	82639946	83444113	10	83405088	83410285	5198	-	ENSBTAG00000057986		lncRNA
10	85072909	85955384	10	85374652	85383218	8567	-	ENSBTAG00000056324		lncRNA
10	85072909	85955384	10	85661926	85671190	9265	+	ENSBTAG00000067858		lncRNA
10	85072909	85955384	10	85147912	85151929	4018	+	ENSBTAG00000060592		lncRNA
10	85072909	85955384	10	85776496	85776681	186	-	ENSBTAG00000043732	U2	snRNA
10	85072909	85955384	10	85267238	85267295	58	+	ENSBTAG00000049659	bta-mir-7859	miRNA
10	85072909	85955384	10	85078226	85113986	35761	+	ENSBTAG00000015930	DNAL1	protein_coding
23	11550429	13086890	23	11728497	12057180	328684	+	ENSBTAG00000000527	ZFAND3	protein_coding
23	11550429	13086890	23	11781013	11911983	130971	+	ENSBTAG00000057938		protein_coding
23	11550429	13086890	23	12062269	12472769	410501	-	ENSBTAG00000000529	BTBD9	protein_coding
23	11550429	13086890	23	12412409	12414149	1741	+	ENSBTAG00000064868		protein_coding
23	11550429	13086890	23	12494154	12519916	25763	-	ENSBTAG00000012703	GLO1	protein_coding
23	11550429	13086890	23	12566464	12889016	322553	+	ENSBTAG00000014063	DNAH8	protein_coding
23	11550429	13086890	23	12910614	12947097	36484	+	ENSBTAG00000018224	GLP1R	protein_coding
23	11550429	13086890	23	12969790	12976488	6699	-	ENSBTAG00000001074	SAYSD1	protein_coding
23	11550429	13086890	23	12976082	13002631	26550	+	ENSBTAG00000068260		protein_coding
23	11550429	13086890	23	13060758	13101202	40445	-	ENSBTAG00000011112	KCNK5	protein_coding
23	11550429	13086890	23	11546127	11610700	64574	-	ENSBTAG00000005888	MDGA1	protein_coding
23	11550429	13086890	23	11646111	11648945	2835	-	ENSBTAG00000058917		lncRNA
23	11550429	13086890	23	11723877	11726600	2724	+	ENSBTAG00000061262		lncRNA
23	11550429	13086890	23	11725191	11728445	3255	-	ENSBTAG00000068978		lncRNA
23	11550429	13086890	23	12058295	12059730	1436	+	ENSBTAG00000058113		lncRNA
23	11550429	13086890	23	12474625	12479269	4645	+	ENSBTAG00000065019		lncRNA
23	11550429	13086890	23	12488046	12489552	1507	-	ENSBTAG00000063734		lncRNA
23	11550429	13086890	23	12949878	12951568	1691	-	ENSBTAG00000067085		lncRNA
23	11550429	13086890	23	12950367	12951618	1252	+	ENSBTAG00000069314		lncRNA
23	11550429	13086890	23	12962003	12963670	1668	-	ENSBTAG00000056191		lncRNA
23	11550429	13086890	23	13055399	13058280	2882	-	ENSBTAG00000057065		lncRNA
23	11550429	13086890	23	13056343	13060496	4154	+	ENSBTAG00000062698		lncRNA
7	40783586	41958721	7	41621253	41622659	1407	-	ENSBTAG00000063969		pseudogene
7	40783586	41958721	7	41647141	41648086	946	+	ENSBTAG00000049073		pseudogene
7	39069981	39942634	7	39225992	39243186	17195	+	ENSBTAG00000006371	RMND5B	protein_coding
7	39069981	39942634	7	39244051	39247998	3948	-	ENSBTAG00000006374	NHP2	protein_coding
7	39069981	39942634	7	39280575	39287181	6607	+	ENSBTAG00000013627	HNRNPAB	protein_coding
7	39069981	39942634	7	39286822	39312396	25575	-	ENSBTAG00000013628	PHYKPL	protein_coding
7	39069981	39942634	7	39124650	39140362	15713	+	ENSBTAG00000001767	B4GALT7	protein_coding
7	39069981	39942634	7	39210670	39219191	8522	+	ENSBTAG00000006368	N4BP3	protein_coding
7	40783586	41958721	7	41195373	41196128	756	+	ENSBTAG00000067766		pseudogene
7	39069981	39942634	7	39087691	39090815	3125	-	ENSBTAG00000039886		protein_coding
7	39069981	39942634	7	39108131	39108575	445	+	ENSBTAG00000045495		protein_coding
7	39069981	39942634	7	39117554	39121503	3950	+	ENSBTAG00000001394	TMED9	protein_coding
7	39069981	39942634	7	39317555	39718870	401316	-	ENSBTAG00000013183	COL23A1	protein_coding
7	39069981	39942634	7	39743245	39761816	18572	-	ENSBTAG00000019414	CLK4	protein_coding
7	39069981	39942634	7	39796490	39821980	25491	-	ENSBTAG00000006428	ZNF354A	protein_coding
7	39069981	39942634	7	39848312	39852340	4029	+	ENSBTAG00000007359	PROP1	protein_coding
7	39069981	39942634	7	39918858	39919868	1011	-	ENSBTAG00000049567	OR7A129	protein_coding
7	39069981	39942634	7	39084795	39085451	657	-	ENSBTAG00000070115		protein_coding
7	39069981	39942634	7	39109858	39111622	1765	-	ENSBTAG00000062361		protein_coding
7	39069981	39942634	7	39220477	39222829	2353	-	ENSBTAG00000056884		lncRNA
7	39069981	39942634	7	39258543	39278455	19913	+	ENSBTAG00000066730		lncRNA
7	39069981	39942634	7	39313035	39313142	108	-	ENSBTAG00000065679	U6	snRNA
7	39069981	39942634	7	39365125	39365231	107	+	ENSBTAG00000042405	U6	snRNA
7	40783586	41958721	7	41227920	41243021	15102	+	ENSBTAG00000007470	TRIM58	protein_coding
7	40783586	41958721	7	41253197	41255123	1927	+	ENSBTAG00000025293	OR2W3	protein_coding
7	40783586	41958721	7	40847849	40899297	51449	+	ENSBTAG00000062728	GCSAML	protein_coding
7	40783586	41958721	7	41681668	41682612	945	+	ENSBTAG00000040033	OR2AJ9	protein_coding
7	40783586	41958721	7	41773074	41774030	957	+	ENSBTAG00000051864	OR2L2B	protein_coding
7	40783586	41958721	7	41791167	41792105	939	+	ENSBTAG00000067939	OR2L2C	protein_coding
7	40783586	41958721	7	41810762	41811700	939	+	ENSBTAG00000061948	OR2L3C	protein_coding
7	40783586	41958721	7	41827752	41828687	936	-	ENSBTAG00000013691	OR2L13	protein_coding
7	40783586	41958721	7	41859337	41860266	930	+	ENSBTAG00000048025	OR2T22	protein_coding
7	40783586	41958721	7	41935430	41936365	936	-	ENSBTAG00000009497	OR2M16	protein_coding
7	40783586	41958721	7	41950264	41951214	951	+	ENSBTAG00000030722	OR2M4	protein_coding
7	40783586	41958721	7	40960150	40961073	924	+	ENSBTAG00000039804	OR9E2	protein_coding
7	40783586	41958721	7	40974802	40975749	948	+	ENSBTAG00000059861	OR5AE4	protein_coding
7	40783586	41958721	7	40999129	41000076	948	+	ENSBTAG00000064622	OR5AE3	protein_coding
7	40783586	41958721	7	41081476	41082402	927	+	ENSBTAG00000031412	OR6F1	protein_coding
7	40783586	41958721	7	41427905	41428834	930	+	ENSBTAG00000007557	OR2AK3	protein_coding
7	40783586	41958721	7	41451091	41452026	936	+	ENSBTAG00000053009	OR2T62	protein_coding
7	40783586	41958721	7	41472526	41473458	933	+	ENSBTAG00000046417	OR2T63	protein_coding
7	40783586	41958721	7	41506904	41507845	942	+	ENSBTAG00000052389	OR2T16	protein_coding
7	40783586	41958721	7	41529114	41530052	939	+	ENSBTAG00000050140	OR2T60	protein_coding
7	40783586	41958721	7	41125617	41126576	960	-	ENSBTAG00000001761	OR6AA1	protein_coding
7	40783586	41958721	7	41169945	41170913	969	+	ENSBTAG00000040109	OR6AN1	protein_coding
7	40783586	41958721	7	41214195	41215166	972	-	ENSBTAG00000017725	OR11L1	protein_coding
7	40783586	41958721	7	41552591	41553529	939	+	ENSBTAG00000064343	OR2L3	protein_coding
7	40783586	41958721	7	41097990	41098928	939	-	ENSBTAG00000045691	OR14P2	protein_coding
7	40783586	41958721	7	41584783	41585721	939	-	ENSBTAG00000051974	OR2L2	protein_coding
7	40783586	41958721	7	41291758	41292729	972	-	ENSBTAG00000039805	OR2AO1	protein_coding
7	40783586	41958721	7	41322387	41323319	933	+	ENSBTAG00000053872	OR2T54	protein_coding
7	40783586	41958721	7	41279734	41280696	963	+	ENSBTAG00000039797	OR2W3D	protein_coding
7	40783586	41958721	7	40786582	40787526	945	+	ENSBTAG00000048813	OR2W53	protein_coding
7	40783586	41958721	7	40813277	40814236	960	-	ENSBTAG00000048315	OR2C3	protein_coding
7	40783586	41958721	7	40826843	40827799	957	-	ENSBTAG00000048069	OR2C3B	protein_coding
7	40783586	41958721	7	40917488	40918417	930	+	ENSBTAG00000039484	OR2G27	protein_coding
7	40783586	41958721	7	40932455	40933408	954	+	ENSBTAG00000039930	OR2G28	protein_coding
7	40783586	41958721	7	40939127	40939579	453	+	ENSBTAG00000030735		protein_coding
7	40783586	41958721	7	40945599	40946543	945	+	ENSBTAG00000027911	OR2G3	protein_coding
1	116725563	117854869	1	116653939	117017709	363771	-	ENSBTAG00000021703	MED12L	protein_coding
1	116725563	117854869	1	116694444	116747331	52888	+	ENSBTAG00000015837	P2RY12	protein_coding
1	116725563	117854869	1	116755546	116758851	3306	+	ENSBTAG00000056123	P2RY13	protein_coding
1	116725563	117854869	1	116781560	116798062	16503	+	ENSBTAG00000011192	GPR87	protein_coding
1	116725563	117854869	1	116813704	116880422	66719	+	ENSBTAG00000020990	P2RY14	protein_coding
1	116725563	117854869	1	116891720	116903298	11579	+	ENSBTAG00000009848	GPR171	protein_coding
1	116725563	117854869	1	117161151	117204819	43669	+	ENSBTAG00000011267	CLRN1	protein_coding
1	116725563	117854869	1	117227122	117269195	42074	+	ENSBTAG00000067824	MINDY4B	protein_coding
1	116725563	117854869	1	117361864	117380735	18872	+	ENSBTAG00000023445	SIAH2	protein_coding
1	116725563	117854869	1	117434619	117479150	44532	+	ENSBTAG00000001331	ERICH6	protein_coding
1	116725563	117854869	1	117496292	117509826	13535	-	ENSBTAG00000062880		protein_coding
1	116725563	117854869	1	117503997	117510598	6602	+	ENSBTAG00000062539		protein_coding
1	116725563	117854869	1	117507281	117537488	30208	-	ENSBTAG00000031435	SELENOT	protein_coding
1	116725563	117854869	1	117556217	117597974	41758	-	ENSBTAG00000009106	EIF2A	protein_coding
1	116725563	117854869	1	117598268	117600549	2282	+	ENSBTAG00000009104	SERP1	protein_coding
1	116725563	117854869	1	117672585	117718237	45653	-	ENSBTAG00000018402	TSC22D2	protein_coding
1	116725563	117854869	1	117780873	117782815	1943	+	ENSBTAG00000066671		protein_coding
1	116725563	117854869	1	117054273	117056619	2347	+	ENSBTAG00000066750		lncRNA
1	116725563	117854869	1	117605658	117609008	3351	+	ENSBTAG00000059524		lncRNA
1	116725563	117854869	1	117641539	117645091	3553	+	ENSBTAG00000068051		lncRNA
1	116725563	117854869	1	117666912	117670643	3732	-	ENSBTAG00000057054		lncRNA
1	116725563	117854869	1	117293039	117308280	15242	-	ENSBTAG00000061206		lncRNA
1	116725563	117854869	1	117589204	117589335	132	-	ENSBTAG00000042474		snoRNA
28	8872423	9797980	28	9063353	9153290	89938	+	ENSBTAG00000044197	EDARADD	protein_coding
28	8872423	9797980	28	9161993	9190873	28881	+	ENSBTAG00000013544	LGALS8	protein_coding
28	8872423	9797980	28	9193305	9244384	51080	-	ENSBTAG00000044100	HEATR1	protein_coding
28	8872423	9797980	28	9324068	9403354	79287	+	ENSBTAG00000009696	ACTN2	protein_coding
28	8872423	9797980	28	9398336	9493231	94896	-	ENSBTAG00000063406		protein_coding
28	8872423	9797980	28	9398701	9501983	103283	+	ENSBTAG00000061018		protein_coding
28	8872423	9797980	28	9420794	9548000	127207	+	ENSBTAG00000012251	MTR	protein_coding
28	8872423	9797980	28	9691435	10518660	827226	+	ENSBTAG00000022886	RYR2	protein_coding
28	8872423	9797980	28	8841688	8897642	55955	+	ENSBTAG00000000830	GPR137B	protein_coding
28	8872423	9797980	28	8900531	9000395	99865	-	ENSBTAG00000034633	ERO1B	protein_coding
28	8872423	9797980	28	9278844	9284095	5252	-	ENSBTAG00000063090		lncRNA
28	8872423	9797980	28	9578128	9582831	4704	-	ENSBTAG00000068871		lncRNA
28	8872423	9797980	28	9669044	9680452	11409	+	ENSBTAG00000066498		lncRNA
28	8872423	9797980	28	9362470	9362576	107	-	ENSBTAG00000059298	U6	snRNA
20	29753913	31057622	20	30060705	30070007	9303	-	ENSBTAG00000000084	MRPS30	protein_coding
20	29753913	31057622	20	30366541	30367934	1394	+	ENSBTAG00000011657		protein_coding
20	29753913	31057622	20	30504242	30601752	97511	+	ENSBTAG00000051910	FGF10	protein_coding
20	29753913	31057622	20	30791588	30863316	71729	-	ENSBTAG00000066963		protein_coding
20	29753913	31057622	20	31025587	31160621	135035	+	ENSBTAG00000058280		protein_coding
20	29753913	31057622	20	30459188	30460295	1108	+	ENSBTAG00000060635		protein_coding
20	29753913	31057622	20	30637143	30637249	107	-	ENSBTAG00000066520	U6	snRNA
2	112874857	113544553	2	112861987	113167004	305018	-	ENSBTAG00000000581	DOCK10	protein_coding
2	112874857	113544553	2	113535423	113852604	317182	+	ENSBTAG00000019152	NYAP2	protein_coding
2	112874857	113544553	2	113196106	113222141	26036	+	ENSBTAG00000056845		lncRNA
3	50416005	51431993	3	50499751	50629761	130011	+	ENSBTAG00000002028	DIPK1A	protein_coding
3	50416005	51431993	3	50629956	50638883	8928	-	ENSBTAG00000002026	RPL5	protein_coding
3	50416005	51431993	3	50677537	50918760	241224	+	ENSBTAG00000011363	EVI5	protein_coding
3	50416005	51431993	3	50945364	50956131	10768	+	ENSBTAG00000016723	GFI1	protein_coding
3	50416005	51431993	3	50988945	51031251	42307	+	ENSBTAG00000057862		protein_coding
3	50416005	51431993	3	51008763	51122203	113441	-	ENSBTAG00000018739	RPAP2	protein_coding
3	50416005	51431993	3	51123185	51167321	44137	+	ENSBTAG00000018737	GLMN	protein_coding
3	50416005	51431993	3	51167249	51190724	23476	-	ENSBTAG00000027936	C3H1orf146	protein_coding
3	50416005	51431993	3	51315700	51316938	1239	-	ENSBTAG00000069771		protein_coding
3	50416005	51431993	3	51331168	51332764	1597	-	ENSBTAG00000040248		protein_coding
3	50416005	51431993	3	51335354	51372381	37028	-	ENSBTAG00000005805	EPHX4	protein_coding
3	50416005	51431993	3	51386790	51442962	56173	-	ENSBTAG00000003724	BRDT	protein_coding
3	50416005	51431993	3	50893469	50895007	1539	-	ENSBTAG00000055274		protein_coding
3	50416005	51431993	3	50633298	50633393	96	-	ENSBTAG00000042357	SNORD21	snoRNA
3	50416005	51431993	3	50630367	50630499	133	-	ENSBTAG00000042434	SNORA66	snoRNA
3	50416005	51431993	3	50902307	50902425	119	-	ENSBTAG00000029540	5S_rRNA	rRNA
3	50416005	51431993	3	51222912	51242518	19607	-	ENSBTAG00000006167	BTBD8	protein_coding
9	87926162	88656403	9	88521026	88617041	96016	+	ENSBTAG00000004099	CCDC170	protein_coding
9	87926162	88656403	9	87717553	87966379	248827	+	ENSBTAG00000009679	PLEKHG1	protein_coding
9	87926162	88656403	9	87978427	88160303	181877	+	ENSBTAG00000009846	MTHFD1L	protein_coding
9	87926162	88656403	9	88411605	88440242	28638	-	ENSBTAG00000014790	ZBTB2	protein_coding
9	87926162	88656403	9	88449225	88485099	35875	-	ENSBTAG00000013224	RMND1	protein_coding
9	87926162	88656403	9	88485487	88498999	13513	+	ENSBTAG00000004098	ARMT1	protein_coding
9	87926162	88656403	9	88286409	88403422	117014	+	ENSBTAG00000014788	AKAP12	protein_coding
9	87926162	88656403	9	88528933	88529157	225	-	ENSBTAG00000006398		protein_coding
9	87926162	88656403	9	88234142	88276923	42782	-	ENSBTAG00000059586		lncRNA
9	87926162	88656403	9	88247415	88252516	5102	+	ENSBTAG00000067933		lncRNA
9	87926162	88656403	9	88440520	88448829	8310	+	ENSBTAG00000059181		lncRNA
9	87926162	88656403	9	88242010	88244974	2965	+	ENSBTAG00000063106		lncRNA
9	87926162	88656403	9	87992376	87992510	135	+	ENSBTAG00000042730	SNORA70	snoRNA
9	87926162	88656403	9	88400413	88400485	73	+	ENSBTAG00000044223	bta-mir-2285e-2	miRNA
9	43539013	44445325	9	43382778	43621548	238771	-	ENSBTAG00000017527	CRYBG1	protein_coding
9	43539013	44445325	9	43654967	43807642	152676	+	ENSBTAG00000005400	ATG5	protein_coding
9	43539013	44445325	9	43843910	43877120	33211	-	ENSBTAG00000000816	PRDM1	protein_coding
9	43539013	44445325	9	44160973	44161541	569	-	ENSBTAG00000018987		protein_coding
9	43539013	44445325	9	43820690	43822008	1319	+	ENSBTAG00000066143		lncRNA
9	43539013	44445325	9	44039965	44051376	11412	-	ENSBTAG00000056398		lncRNA
9	43539013	44445325	9	44048613	44092830	44218	+	ENSBTAG00000057639		lncRNA
21	35060169	35613940	21	35027776	35306047	278272	-	ENSBTAG00000021291	STXBP6	protein_coding
5	9302435	10500596	5	10275399	10279253	3855	+	ENSBTAG00000014003	MYF6	protein_coding
5	9302435	10500596	5	10284434	10287669	3236	+	ENSBTAG00000026972	MYF5	protein_coding
5	9302435	10500596	5	10351190	10506559	155370	-	ENSBTAG00000011367	LIN7A	protein_coding
5	9302435	10500596	5	10256069	10259626	3558	+	ENSBTAG00000058919		lncRNA
5	9302435	10500596	5	10346214	10348470	2257	-	ENSBTAG00000063943		lncRNA
5	9302435	10500596	5	10261564	10271682	10119	+	ENSBTAG00000057766		lncRNA
5	9302435	10500596	5	9310401	9477561	167161	-	ENSBTAG00000014609	PPP1R12A	protein_coding
5	9302435	10500596	5	9754084	9928120	174037	+	ENSBTAG00000011336	OTOGL	protein_coding
5	9302435	10500596	5	10019454	10250997	231544	+	ENSBTAG00000026977	PTPRQ	protein_coding
5	9302435	10500596	5	9705031	9747952	42922	+	ENSBTAG00000058252		lncRNA
5	9302435	10500596	5	9943355	9948521	5167	-	ENSBTAG00000064445		lncRNA
5	9302435	10500596	5	9949021	9955827	6807	-	ENSBTAG00000062339		lncRNA
5	9302435	10500596	5	10229151	10229255	105	-	ENSBTAG00000042952	U6	snRNA
8	34236056	35005404	8	34814278	35306752	492475	+	ENSBTAG00000068522		protein_coding
8	34236056	35005404	8	34781935	34784990	3056	-	ENSBTAG00000057385		lncRNA
8	67228816	68010954	8	67229792	67282360	52569	-	ENSBTAG00000020788	SLC18A1	protein_coding
8	67228816	68010954	8	67302895	67329011	26117	+	ENSBTAG00000018646	ATP6V1B2	protein_coding
8	67228816	68010954	8	67361738	67371555	9818	-	ENSBTAG00000000841	LZTS1	protein_coding
8	67228816	68010954	8	67827937	67829776	1840	+	ENSBTAG00000012266		pseudogene
8	67228816	68010954	8	67331431	67334832	3402	+	ENSBTAG00000063717		protein_coding
8	67228816	68010954	8	67617494	67617733	240	-	ENSBTAG00000004170		protein_coding
8	67228816	68010954	8	67352499	67355995	3497	-	ENSBTAG00000069347		lncRNA
8	67228816	68010954	8	67620517	67637588	17072	+	ENSBTAG00000067123		lncRNA
8	67228816	68010954	8	67829327	67830593	1267	-	ENSBTAG00000057173		lncRNA
8	67228816	68010954	8	67899620	67927277	27658	-	ENSBTAG00000065705		lncRNA
8	103366368	104185685	8	103783362	103792430	9069	+	ENSBTAG00000000203	ATP6V1G1	protein_coding
8	103366368	104185685	8	103800600	103825394	24795	+	ENSBTAG00000000204	TMEM268	protein_coding
8	103366368	104185685	8	103839951	103851998	12048	-	ENSBTAG00000067251		protein_coding
8	103366368	104185685	8	103968196	103989086	20891	-	ENSBTAG00000018069	TNFSF15	protein_coding
8	103366368	104185685	8	104084879	104113971	29093	-	ENSBTAG00000025782	TNFSF8	protein_coding
8	103366368	104185685	8	103556445	103604450	48006	-	ENSBTAG00000017306	AKNA	protein_coding
8	103366368	104185685	8	103620922	103712372	91451	-	ENSBTAG00000010107	WHRN	protein_coding
8	103366368	104185685	8	103383664	103537042	153379	+	ENSBTAG00000019807	COL27A1	protein_coding
8	103366368	104185685	8	103550934	103554403	3470	+	ENSBTAG00000017294	ORM1	protein_coding
8	103366368	104185685	8	103358295	103374357	16063	+	ENSBTAG00000052610		lncRNA
8	103366368	104185685	8	103377516	103379442	1927	-	ENSBTAG00000062531		lncRNA
8	103366368	104185685	8	103826643	103828712	2070	+	ENSBTAG00000062969		lncRNA
8	103366368	104185685	8	103670539	103670662	124	-	ENSBTAG00000056456		snoRNA
8	103366368	104185685	8	103670538	103670671	134	-	ENSBTAG00000062546		snoRNA
8	103366368	104185685	8	103437381	103437493	113	+	ENSBTAG00000029902	MIR455	miRNA
27	37477404	38273045	27	37469274	37497619	28346	+	ENSBTAG00000014050	CHRNB3	protein_coding
27	37477404	38273045	27	37508349	37521577	13229	-	ENSBTAG00000014056	CHRNA6	protein_coding
27	37477404	38273045	27	37546523	37553519	6997	-	ENSBTAG00000007629	THAP1	protein_coding
27	37477404	38273045	27	37557484	37589376	31893	-	ENSBTAG00000007630	RNF170	protein_coding
27	37477404	38273045	27	37591043	37676971	85929	+	ENSBTAG00000007634	HOOK3	protein_coding
27	37477404	38273045	27	37703749	37727639	23891	+	ENSBTAG00000003201	FNTA	protein_coding
27	37477404	38273045	27	37734906	37749415	14510	+	ENSBTAG00000003649	POMK	protein_coding
27	37477404	38273045	27	37757005	37791180	34176	+	ENSBTAG00000033182	HGSNAT	protein_coding
27	37477404	38273045	27	37798523	37832194	33672	-	ENSBTAG00000025003	INTS10	protein_coding
27	37477404	38273045	27	38058766	38233860	175095	+	ENSBTAG00000004613	CSGALNACT1	protein_coding
27	37477404	38273045	27	38245298	38307774	62477	-	ENSBTAG00000001186	SH2D4A	protein_coding
27	37477404	38273045	27	37886606	37897732	11127	-	ENSBTAG00000061740		lncRNA
27	37477404	38273045	27	37792357	37797467	5111	+	ENSBTAG00000057647		lncRNA
27	37477404	38273045	27	37686030	37686254	225	-	ENSBTAG00000055934	U3	snoRNA
27	37477404	38273045	27	38169291	38169455	165	+	ENSBTAG00000045491	U1	snRNA

## Sheet: Sheet1
Table S10b. Functional Analysis of Candidate genes annotated for the top 1% genomic window associated with SC365
query	significant	p_value	term_size	query_size	intersection_size	precision	recall	term_id	source	term_name	effective_domain_size	source_order	parents	evidence_codes	intersection	highlighted	gene_name
query_1	TRUE	1.56921e-14	1080	161	43	0.267081	0.0398148	GO:0007600	GO:BP	sensory perception	18832	3093	GO:0050877	IEA,IEA,IEA,IEA,IBA IEA,IBA IEA,IBA IEA,IBA IEA,IBA IEA,IBA IEA,IBA IEA,IBA,IBA IEA,IEA,IEA,IEA,IEA,IBA IEA,IBA IEA,IBA IEA,IBA IEA,IBA IEA,IBA IEA,IEA,IEA,IBA IEA,IEA,IBA IEA,IBA IEA,IBA IEA,IBA IEA,IBA IEA,IBA IEA,IBA IEA,IBA IEA,IBA IEA,IBA IEA,IEA,IBA IEA,IEA,IBA IEA,IEA,IEA	ENSBTAG00000002699	TRUE	KIT
query_1	TRUE	1.56921e-14	1080	161	43	0.267081	0.0398148	GO:0007600	GO:BP	sensory perception	18832	3093	GO:0050877	IEA,IEA,IEA,IEA,IBA IEA,IBA IEA,IBA IEA,IBA IEA,IBA IEA,IBA IEA,IBA IEA,IBA,IBA IEA,IEA,IEA,IEA,IEA,IBA IEA,IBA IEA,IBA IEA,IBA IEA,IBA IEA,IBA IEA,IEA,IEA,IBA IEA,IEA,IBA IEA,IBA IEA,IBA IEA,IBA IEA,IBA IEA,IBA IEA,IBA IEA,IBA IEA,IBA IEA,IBA IEA,IEA,IBA IEA,IEA,IBA IEA,IEA,IEA	ENSBTAG00000014632	TRUE	VSX2
query_1	TRUE	1.56921e-14	1080	161	43	0.267081	0.0398148	GO:0007600	GO:BP	sensory perception	18832	3093	GO:0050877	IEA,IEA,IEA,IEA,IBA IEA,IBA IEA,IBA IEA,IBA IEA,IBA IEA,IBA IEA,IBA IEA,IBA,IBA IEA,IEA,IEA,IEA,IEA,IBA IEA,IBA IEA,IBA IEA,IBA IEA,IBA IEA,IBA IEA,IEA,IEA,IBA IEA,IEA,IBA IEA,IBA IEA,IBA IEA,IBA IEA,IBA IEA,IBA IEA,IBA IEA,IBA IEA,IBA IEA,IBA IEA,IEA,IBA IEA,IEA,IBA IEA,IEA,IEA	ENSBTAG00000000529	TRUE	BTBD9
query_1	TRUE	1.56921e-14	1080	161	43	0.267081	0.0398148	GO:0007600	GO:BP	sensory perception	18832	3093	GO:0050877	IEA,IEA,IEA,IEA,IBA IEA,IBA IEA,IBA IEA,IBA IEA,IBA IEA,IBA IEA,IBA IEA,IBA,IBA IEA,IEA,IEA,IEA,IEA,IBA IEA,IBA IEA,IBA IEA,IBA IEA,IBA IEA,IBA IEA,IEA,IEA,IBA IEA,IEA,IBA IEA,IBA IEA,IBA IEA,IBA IEA,IBA IEA,IBA IEA,IBA IEA,IBA IEA,IBA IEA,IBA IEA,IEA,IBA IEA,IEA,IBA IEA,IEA,IEA	ENSBTAG00000049567	TRUE	OR7A129
query_1	TRUE	1.56921e-14	1080	161	43	0.267081	0.0398148	GO:0007600	GO:BP	sensory perception	18832	3093	GO:0050877	IEA,IEA,IEA,IEA,IBA IEA,IBA IEA,IBA IEA,IBA IEA,IBA IEA,IBA IEA,IBA IEA,IBA,IBA IEA,IEA,IEA,IEA,IEA,IBA IEA,IBA IEA,IBA IEA,IBA IEA,IBA IEA,IBA IEA,IEA,IEA,IBA IEA,IEA,IBA IEA,IBA IEA,IBA IEA,IBA IEA,IBA IEA,IBA IEA,IBA IEA,IBA IEA,IBA IEA,IBA IEA,IEA,IBA IEA,IEA,IBA IEA,IEA,IEA	ENSBTAG00000025293	TRUE	OR2W3
query_1	TRUE	1.56921e-14	1080	161	43	0.267081	0.0398148	GO:0007600	GO:BP	sensory perception	18832	3093	GO:0050877	IEA,IEA,IEA,IEA,IBA IEA,IBA IEA,IBA IEA,IBA IEA,IBA IEA,IBA IEA,IBA IEA,IBA,IBA IEA,IEA,IEA,IEA,IEA,IBA IEA,IBA IEA,IBA IEA,IBA IEA,IBA IEA,IBA IEA,IEA,IEA,IBA IEA,IEA,IBA IEA,IBA IEA,IBA IEA,IBA IEA,IBA IEA,IBA IEA,IBA IEA,IBA IEA,IBA IEA,IBA IEA,IEA,IBA IEA,IEA,IBA IEA,IEA,IEA	ENSBTAG00000040033	TRUE	OR2AJ9
query_1	TRUE	1.56921e-14	1080	161	43	0.267081	0.0398148	GO:0007600	GO:BP	sensory perception	18832	3093	GO:0050877	IEA,IEA,IEA,IEA,IBA IEA,IBA IEA,IBA IEA,IBA IEA,IBA IEA,IBA IEA,IBA IEA,IBA,IBA IEA,IEA,IEA,IEA,IEA,IBA IEA,IBA IEA,IBA IEA,IBA IEA,IBA IEA,IBA IEA,IEA,IEA,IBA IEA,IEA,IBA IEA,IBA IEA,IBA IEA,IBA IEA,IBA IEA,IBA IEA,IBA IEA,IBA IEA,IBA IEA,IBA IEA,IEA,IBA IEA,IEA,IBA IEA,IEA,IEA	ENSBTAG00000051864	TRUE	OR2L2B
query_1	TRUE	1.56921e-14	1080	161	43	0.267081	0.0398148	GO:0007600	GO:BP	sensory perception	18832	3093	GO:0050877	IEA,IEA,IEA,IEA,IBA IEA,IBA IEA,IBA IEA,IBA IEA,IBA IEA,IBA IEA,IBA IEA,IBA,IBA IEA,IEA,IEA,IEA,IEA,IBA IEA,IBA IEA,IBA IEA,IBA IEA,IBA IEA,IBA IEA,IEA,IEA,IBA IEA,IEA,IBA IEA,IBA IEA,IBA IEA,IBA IEA,IBA IEA,IBA IEA,IBA IEA,IBA IEA,IBA IEA,IBA IEA,IEA,IBA IEA,IEA,IBA IEA,IEA,IEA	ENSBTAG00000067939	TRUE	OR2L2C
query_1	TRUE	1.56921e-14	1080	161	43	0.267081	0.0398148	GO:0007600	GO:BP	sensory perception	18832	3093	GO:0050877	IEA,IEA,IEA,IEA,IBA IEA,IBA IEA,IBA IEA,IBA IEA,IBA IEA,IBA IEA,IBA IEA,IBA,IBA IEA,IEA,IEA,IEA,IEA,IBA IEA,IBA IEA,IBA IEA,IBA IEA,IBA IEA,IBA IEA,IEA,IEA,IBA IEA,IEA,IBA IEA,IBA IEA,IBA IEA,IBA IEA,IBA IEA,IBA IEA,IBA IEA,IBA IEA,IBA IEA,IBA IEA,IEA,IBA IEA,IEA,IBA IEA,IEA,IEA	ENSBTAG00000061948	TRUE	OR2L3C
query_1	TRUE	1.56921e-14	1080	161	43	0.267081	0.0398148	GO:0007600	GO:BP	sensory perception	18832	3093	GO:0050877	IEA,IEA,IEA,IEA,IBA IEA,IBA IEA,IBA IEA,IBA IEA,IBA IEA,IBA IEA,IBA IEA,IBA,IBA IEA,IEA,IEA,IEA,IEA,IBA IEA,IBA IEA,IBA IEA,IBA IEA,IBA IEA,IBA IEA,IEA,IEA,IBA IEA,IEA,IBA IEA,IBA IEA,IBA IEA,IBA IEA,IBA IEA,IBA IEA,IBA IEA,IBA IEA,IBA IEA,IBA IEA,IEA,IBA IEA,IEA,IBA IEA,IEA,IEA	ENSBTAG00000013691	TRUE	OR2L13
query_1	TRUE	1.56921e-14	1080	161	43	0.267081	0.0398148	GO:0007600	GO:BP	sensory perception	18832	3093	GO:0050877	IEA,IEA,IEA,IEA,IBA IEA,IBA IEA,IBA IEA,IBA IEA,IBA IEA,IBA IEA,IBA IEA,IBA,IBA IEA,IEA,IEA,IEA,IEA,IBA IEA,IBA IEA,IBA IEA,IBA IEA,IBA IEA,IBA IEA,IEA,IEA,IBA IEA,IEA,IBA IEA,IBA IEA,IBA IEA,IBA IEA,IBA IEA,IBA IEA,IBA IEA,IBA IEA,IBA IEA,IBA IEA,IEA,IBA IEA,IEA,IBA IEA,IEA,IEA	ENSBTAG00000048025	TRUE	OR2T22
query_1	TRUE	1.56921e-14	1080	161	43	0.267081	0.0398148	GO:0007600	GO:BP	sensory perception	18832	3093	GO:0050877	IEA,IEA,IEA,IEA,IBA IEA,IBA IEA,IBA IEA,IBA IEA,IBA IEA,IBA IEA,IBA IEA,IBA,IBA IEA,IEA,IEA,IEA,IEA,IBA IEA,IBA IEA,IBA IEA,IBA IEA,IBA IEA,IBA IEA,IEA,IEA,IBA IEA,IEA,IBA IEA,IBA IEA,IBA IEA,IBA IEA,IBA IEA,IBA IEA,IBA IEA,IBA IEA,IBA IEA,IBA IEA,IEA,IBA IEA,IEA,IBA IEA,IEA,IEA	ENSBTAG00000009497	TRUE	OR2M16
query_1	TRUE	1.56921e-14	1080	161	43	0.267081	0.0398148	GO:0007600	GO:BP	sensory perception	18832	3093	GO:0050877	IEA,IEA,IEA,IEA,IBA IEA,IBA IEA,IBA IEA,IBA IEA,IBA IEA,IBA IEA,IBA IEA,IBA,IBA IEA,IEA,IEA,IEA,IEA,IBA IEA,IBA IEA,IBA IEA,IBA IEA,IBA IEA,IBA IEA,IEA,IEA,IBA IEA,IEA,IBA IEA,IBA IEA,IBA IEA,IBA IEA,IBA IEA,IBA IEA,IBA IEA,IBA IEA,IBA IEA,IBA IEA,IEA,IBA IEA,IEA,IBA IEA,IEA,IEA	ENSBTAG00000030722	TRUE	OR2M4
query_1	TRUE	1.56921e-14	1080	161	43	0.267081	0.0398148	GO:0007600	GO:BP	sensory perception	18832	3093	GO:0050877	IEA,IEA,IEA,IEA,IBA IEA,IBA IEA,IBA IEA,IBA IEA,IBA IEA,IBA IEA,IBA IEA,IBA,IBA IEA,IEA,IEA,IEA,IEA,IBA IEA,IBA IEA,IBA IEA,IBA IEA,IBA IEA,IBA IEA,IEA,IEA,IBA IEA,IEA,IBA IEA,IBA IEA,IBA IEA,IBA IEA,IBA IEA,IBA IEA,IBA IEA,IBA IEA,IBA IEA,IBA IEA,IEA,IBA IEA,IEA,IBA IEA,IEA,IEA	ENSBTAG00000039804	TRUE	OR9E2
query_1	TRUE	1.56921e-14	1080	161	43	0.267081	0.0398148	GO:0007600	GO:BP	sensory perception	18832	3093	GO:0050877	IEA,IEA,IEA,IEA,IBA IEA,IBA IEA,IBA IEA,IBA IEA,IBA IEA,IBA IEA,IBA IEA,IBA,IBA IEA,IEA,IEA,IEA,IEA,IBA IEA,IBA IEA,IBA IEA,IBA IEA,IBA IEA,IBA IEA,IEA,IEA,IBA IEA,IEA,IBA IEA,IBA IEA,IBA IEA,IBA IEA,IBA IEA,IBA IEA,IBA IEA,IBA IEA,IBA IEA,IBA IEA,IEA,IBA IEA,IEA,IBA IEA,IEA,IEA	ENSBTAG00000059861	TRUE	OR5AE4
query_1	TRUE	1.56921e-14	1080	161	43	0.267081	0.0398148	GO:0007600	GO:BP	sensory perception	18832	3093	GO:0050877	IEA,IEA,IEA,IEA,IBA IEA,IBA IEA,IBA IEA,IBA IEA,IBA IEA,IBA IEA,IBA IEA,IBA,IBA IEA,IEA,IEA,IEA,IEA,IBA IEA,IBA IEA,IBA IEA,IBA IEA,IBA IEA,IBA IEA,IEA,IEA,IBA IEA,IEA,IBA IEA,IBA IEA,IBA IEA,IBA IEA,IBA IEA,IBA IEA,IBA IEA,IBA IEA,IBA IEA,IBA IEA,IEA,IBA IEA,IEA,IBA IEA,IEA,IEA	ENSBTAG00000064622	TRUE	OR5AE3
query_1	TRUE	1.56921e-14	1080	161	43	0.267081	0.0398148	GO:0007600	GO:BP	sensory perception	18832	3093	GO:0050877	IEA,IEA,IEA,IEA,IBA IEA,IBA IEA,IBA IEA,IBA IEA,IBA IEA,IBA IEA,IBA IEA,IBA,IBA IEA,IEA,IEA,IEA,IEA,IBA IEA,IBA IEA,IBA IEA,IBA IEA,IBA IEA,IBA IEA,IEA,IEA,IBA IEA,IEA,IBA IEA,IBA IEA,IBA IEA,IBA IEA,IBA IEA,IBA IEA,IBA IEA,IBA IEA,IBA IEA,IBA IEA,IEA,IBA IEA,IEA,IBA IEA,IEA,IEA	ENSBTAG00000031412	TRUE	OR6F1
query_1	TRUE	1.56921e-14	1080	161	43	0.267081	0.0398148	GO:0007600	GO:BP	sensory perception	18832	3093	GO:0050877	IEA,IEA,IEA,IEA,IBA IEA,IBA IEA,IBA IEA,IBA IEA,IBA IEA,IBA IEA,IBA IEA,IBA,IBA IEA,IEA,IEA,IEA,IEA,IBA IEA,IBA IEA,IBA IEA,IBA IEA,IBA IEA,IBA IEA,IEA,IEA,IBA IEA,IEA,IBA IEA,IBA IEA,IBA IEA,IBA IEA,IBA IEA,IBA IEA,IBA IEA,IBA IEA,IBA IEA,IBA IEA,IEA,IBA IEA,IEA,IBA IEA,IEA,IEA	ENSBTAG00000007557	TRUE	OR2AK3
query_1	TRUE	1.56921e-14	1080	161	43	0.267081	0.0398148	GO:0007600	GO:BP	sensory perception	18832	3093	GO:0050877	IEA,IEA,IEA,IEA,IBA IEA,IBA IEA,IBA IEA,IBA IEA,IBA IEA,IBA IEA,IBA IEA,IBA,IBA IEA,IEA,IEA,IEA,IEA,IBA IEA,IBA IEA,IBA IEA,IBA IEA,IBA IEA,IBA IEA,IEA,IEA,IBA IEA,IEA,IBA IEA,IBA IEA,IBA IEA,IBA IEA,IBA IEA,IBA IEA,IBA IEA,IBA IEA,IBA IEA,IBA IEA,IEA,IBA IEA,IEA,IBA IEA,IEA,IEA	ENSBTAG00000053009	TRUE	OR2T62
query_1	TRUE	1.56921e-14	1080	161	43	0.267081	0.0398148	GO:0007600	GO:BP	sensory perception	18832	3093	GO:0050877	IEA,IEA,IEA,IEA,IBA IEA,IBA IEA,IBA IEA,IBA IEA,IBA IEA,IBA IEA,IBA IEA,IBA,IBA IEA,IEA,IEA,IEA,IEA,IBA IEA,IBA IEA,IBA IEA,IBA IEA,IBA IEA,IBA IEA,IEA,IEA,IBA IEA,IEA,IBA IEA,IBA IEA,IBA IEA,IBA IEA,IBA IEA,IBA IEA,IBA IEA,IBA IEA,IBA IEA,IBA IEA,IEA,IBA IEA,IEA,IBA IEA,IEA,IEA	ENSBTAG00000046417	TRUE	OR2T63
query_1	TRUE	1.56921e-14	1080	161	43	0.267081	0.0398148	GO:0007600	GO:BP	sensory perception	18832	3093	GO:0050877	IEA,IEA,IEA,IEA,IBA IEA,IBA IEA,IBA IEA,IBA IEA,IBA IEA,IBA IEA,IBA IEA,IBA,IBA IEA,IEA,IEA,IEA,IEA,IBA IEA,IBA IEA,IBA IEA,IBA IEA,IBA IEA,IBA IEA,IEA,IEA,IBA IEA,IEA,IBA IEA,IBA IEA,IBA IEA,IBA IEA,IBA IEA,IBA IEA,IBA IEA,IBA IEA,IBA IEA,IBA IEA,IEA,IBA IEA,IEA,IBA IEA,IEA,IEA	ENSBTAG00000052389	TRUE	OR2T16
query_1	TRUE	1.56921e-14	1080	161	43	0.267081	0.0398148	GO:0007600	GO:BP	sensory perception	18832	3093	GO:0050877	IEA,IEA,IEA,IEA,IBA IEA,IBA IEA,IBA IEA,IBA IEA,IBA IEA,IBA IEA,IBA IEA,IBA,IBA IEA,IEA,IEA,IEA,IEA,IBA IEA,IBA IEA,IBA IEA,IBA IEA,IBA IEA,IBA IEA,IEA,IEA,IBA IEA,IEA,IBA IEA,IBA IEA,IBA IEA,IBA IEA,IBA IEA,IBA IEA,IBA IEA,IBA IEA,IBA IEA,IBA IEA,IEA,IBA IEA,IEA,IBA IEA,IEA,IEA	ENSBTAG00000050140	TRUE	OR2T60
query_1	TRUE	1.56921e-14	1080	161	43	0.267081	0.0398148	GO:0007600	GO:BP	sensory perception	18832	3093	GO:0050877	IEA,IEA,IEA,IEA,IBA IEA,IBA IEA,IBA IEA,IBA IEA,IBA IEA,IBA IEA,IBA IEA,IBA,IBA IEA,IEA,IEA,IEA,IEA,IBA IEA,IBA IEA,IBA IEA,IBA IEA,IBA IEA,IBA IEA,IEA,IEA,IBA IEA,IEA,IBA IEA,IBA IEA,IBA IEA,IBA IEA,IBA IEA,IBA IEA,IBA IEA,IBA IEA,IBA IEA,IBA IEA,IEA,IBA IEA,IEA,IBA IEA,IEA,IEA	ENSBTAG00000001761	TRUE	OR6AA1
query_1	TRUE	1.56921e-14	1080	161	43	0.267081	0.0398148	GO:0007600	GO:BP	sensory perception	18832	3093	GO:0050877	IEA,IEA,IEA,IEA,IBA IEA,IBA IEA,IBA IEA,IBA IEA,IBA IEA,IBA IEA,IBA IEA,IBA,IBA IEA,IEA,IEA,IEA,IEA,IBA IEA,IBA IEA,IBA IEA,IBA IEA,IBA IEA,IBA IEA,IEA,IEA,IBA IEA,IEA,IBA IEA,IBA IEA,IBA IEA,IBA IEA,IBA IEA,IBA IEA,IBA IEA,IBA IEA,IBA IEA,IBA IEA,IEA,IBA IEA,IEA,IBA IEA,IEA,IEA	ENSBTAG00000040109	TRUE	OR6AN1
query_1	TRUE	1.56921e-14	1080	161	43	0.267081	0.0398148	GO:0007600	GO:BP	sensory perception	18832	3093	GO:0050877	IEA,IEA,IEA,IEA,IBA IEA,IBA IEA,IBA IEA,IBA IEA,IBA IEA,IBA IEA,IBA IEA,IBA,IBA IEA,IEA,IEA,IEA,IEA,IBA IEA,IBA IEA,IBA IEA,IBA IEA,IBA IEA,IBA IEA,IEA,IEA,IBA IEA,IEA,IBA IEA,IBA IEA,IBA IEA,IBA IEA,IBA IEA,IBA IEA,IBA IEA,IBA IEA,IBA IEA,IBA IEA,IEA,IBA IEA,IEA,IBA IEA,IEA,IEA	ENSBTAG00000017725	TRUE	OR11L1
query_1	TRUE	1.56921e-14	1080	161	43	0.267081	0.0398148	GO:0007600	GO:BP	sensory perception	18832	3093	GO:0050877	IEA,IEA,IEA,IEA,IBA IEA,IBA IEA,IBA IEA,IBA IEA,IBA IEA,IBA IEA,IBA IEA,IBA,IBA IEA,IEA,IEA,IEA,IEA,IBA IEA,IBA IEA,IBA IEA,IBA IEA,IBA IEA,IBA IEA,IEA,IEA,IBA IEA,IEA,IBA IEA,IBA IEA,IBA IEA,IBA IEA,IBA IEA,IBA IEA,IBA IEA,IBA IEA,IBA IEA,IBA IEA,IEA,IBA IEA,IEA,IBA IEA,IEA,IEA	ENSBTAG00000064343	TRUE	OR2L3
query_1	TRUE	1.56921e-14	1080	161	43	0.267081	0.0398148	GO:0007600	GO:BP	sensory perception	18832	3093	GO:0050877	IEA,IEA,IEA,IEA,IBA IEA,IBA IEA,IBA IEA,IBA IEA,IBA IEA,IBA IEA,IBA IEA,IBA,IBA IEA,IEA,IEA,IEA,IEA,IBA IEA,IBA IEA,IBA IEA,IBA IEA,IBA IEA,IBA IEA,IEA,IEA,IBA IEA,IEA,IBA IEA,IBA IEA,IBA IEA,IBA IEA,IBA IEA,IBA IEA,IBA IEA,IBA IEA,IBA IEA,IBA IEA,IEA,IBA IEA,IEA,IBA IEA,IEA,IEA	ENSBTAG00000045691	TRUE	OR14P2
query_1	TRUE	1.56921e-14	1080	161	43	0.267081	0.0398148	GO:0007600	GO:BP	sensory perception	18832	3093	GO:0050877	IEA,IEA,IEA,IEA,IBA IEA,IBA IEA,IBA IEA,IBA IEA,IBA IEA,IBA IEA,IBA IEA,IBA,IBA IEA,IEA,IEA,IEA,IEA,IBA IEA,IBA IEA,IBA IEA,IBA IEA,IBA IEA,IBA IEA,IEA,IEA,IBA IEA,IEA,IBA IEA,IBA IEA,IBA IEA,IBA IEA,IBA IEA,IBA IEA,IBA IEA,IBA IEA,IBA IEA,IBA IEA,IEA,IBA IEA,IEA,IBA IEA,IEA,IEA	ENSBTAG00000051974	TRUE	OR2L2
query_1	TRUE	1.56921e-14	1080	161	43	0.267081	0.0398148	GO:0007600	GO:BP	sensory perception	18832	3093	GO:0050877	IEA,IEA,IEA,IEA,IBA IEA,IBA IEA,IBA IEA,IBA IEA,IBA IEA,IBA IEA,IBA IEA,IBA,IBA IEA,IEA,IEA,IEA,IEA,IBA IEA,IBA IEA,IBA IEA,IBA IEA,IBA IEA,IBA IEA,IEA,IEA,IBA IEA,IEA,IBA IEA,IBA IEA,IBA IEA,IBA IEA,IBA IEA,IBA IEA,IBA IEA,IBA IEA,IBA IEA,IBA IEA,IEA,IBA IEA,IEA,IBA IEA,IEA,IEA	ENSBTAG00000039805	TRUE	OR2AO1
query_1	TRUE	1.56921e-14	1080	161	43	0.267081	0.0398148	GO:0007600	GO:BP	sensory perception	18832	3093	GO:0050877	IEA,IEA,IEA,IEA,IBA IEA,IBA IEA,IBA IEA,IBA IEA,IBA IEA,IBA IEA,IBA IEA,IBA,IBA IEA,IEA,IEA,IEA,IEA,IBA IEA,IBA IEA,IBA IEA,IBA IEA,IBA IEA,IBA IEA,IEA,IEA,IBA IEA,IEA,IBA IEA,IBA IEA,IBA IEA,IBA IEA,IBA IEA,IBA IEA,IBA IEA,IBA IEA,IBA IEA,IBA IEA,IEA,IBA IEA,IEA,IBA IEA,IEA,IEA	ENSBTAG00000053872	TRUE	OR2T54
query_1	TRUE	1.56921e-14	1080	161	43	0.267081	0.0398148	GO:0007600	GO:BP	sensory perception	18832	3093	GO:0050877	IEA,IEA,IEA,IEA,IBA IEA,IBA IEA,IBA IEA,IBA IEA,IBA IEA,IBA IEA,IBA IEA,IBA,IBA IEA,IEA,IEA,IEA,IEA,IBA IEA,IBA IEA,IBA IEA,IBA IEA,IBA IEA,IBA IEA,IEA,IEA,IBA IEA,IEA,IBA IEA,IBA IEA,IBA IEA,IBA IEA,IBA IEA,IBA IEA,IBA IEA,IBA IEA,IBA IEA,IBA IEA,IEA,IBA IEA,IEA,IBA IEA,IEA,IEA	ENSBTAG00000039797	TRUE	OR2W3D
query_1	TRUE	1.56921e-14	1080	161	43	0.267081	0.0398148	GO:0007600	GO:BP	sensory perception	18832	3093	GO:0050877	IEA,IEA,IEA,IEA,IBA IEA,IBA IEA,IBA IEA,IBA IEA,IBA IEA,IBA IEA,IBA IEA,IBA,IBA IEA,IEA,IEA,IEA,IEA,IBA IEA,IBA IEA,IBA IEA,IBA IEA,IBA IEA,IBA IEA,IEA,IEA,IBA IEA,IEA,IBA IEA,IBA IEA,IBA IEA,IBA IEA,IBA IEA,IBA IEA,IBA IEA,IBA IEA,IBA IEA,IBA IEA,IEA,IBA IEA,IEA,IBA IEA,IEA,IEA	ENSBTAG00000048813	TRUE	OR2W53
query_1	TRUE	1.56921e-14	1080	161	43	0.267081	0.0398148	GO:0007600	GO:BP	sensory perception	18832	3093	GO:0050877	IEA,IEA,IEA,IEA,IBA IEA,IBA IEA,IBA IEA,IBA IEA,IBA IEA,IBA IEA,IBA IEA,IBA,IBA IEA,IEA,IEA,IEA,IEA,IBA IEA,IBA IEA,IBA IEA,IBA IEA,IBA IEA,IBA IEA,IEA,IEA,IBA IEA,IEA,IBA IEA,IBA IEA,IBA IEA,IBA IEA,IBA IEA,IBA IEA,IBA IEA,IBA IEA,IBA IEA,IBA IEA,IEA,IBA IEA,IEA,IBA IEA,IEA,IEA	ENSBTAG00000048315	TRUE	OR2C3
query_1	TRUE	1.56921e-14	1080	161	43	0.267081	0.0398148	GO:0007600	GO:BP	sensory perception	18832	3093	GO:0050877	IEA,IEA,IEA,IEA,IBA IEA,IBA IEA,IBA IEA,IBA IEA,IBA IEA,IBA IEA,IBA IEA,IBA,IBA IEA,IEA,IEA,IEA,IEA,IBA IEA,IBA IEA,IBA IEA,IBA IEA,IBA IEA,IBA IEA,IEA,IEA,IBA IEA,IEA,IBA IEA,IBA IEA,IBA IEA,IBA IEA,IBA IEA,IBA IEA,IBA IEA,IBA IEA,IBA IEA,IBA IEA,IEA,IBA IEA,IEA,IBA IEA,IEA,IEA	ENSBTAG00000048069	TRUE	OR2C3B
query_1	TRUE	1.56921e-14	1080	161	43	0.267081	0.0398148	GO:0007600	GO:BP	sensory perception	18832	3093	GO:0050877	IEA,IEA,IEA,IEA,IBA IEA,IBA IEA,IBA IEA,IBA IEA,IBA IEA,IBA IEA,IBA IEA,IBA,IBA IEA,IEA,IEA,IEA,IEA,IBA IEA,IBA IEA,IBA IEA,IBA IEA,IBA IEA,IBA IEA,IEA,IEA,IBA IEA,IEA,IBA IEA,IBA IEA,IBA IEA,IBA IEA,IBA IEA,IBA IEA,IBA IEA,IBA IEA,IBA IEA,IBA IEA,IEA,IBA IEA,IEA,IBA IEA,IEA,IEA	ENSBTAG00000039484	TRUE	OR2G27
query_1	TRUE	1.56921e-14	1080	161	43	0.267081	0.0398148	GO:0007600	GO:BP	sensory perception	18832	3093	GO:0050877	IEA,IEA,IEA,IEA,IBA IEA,IBA IEA,IBA IEA,IBA IEA,IBA IEA,IBA IEA,IBA IEA,IBA,IBA IEA,IEA,IEA,IEA,IEA,IBA IEA,IBA IEA,IBA IEA,IBA IEA,IBA IEA,IBA IEA,IEA,IEA,IBA IEA,IEA,IBA IEA,IBA IEA,IBA IEA,IBA IEA,IBA IEA,IBA IEA,IBA IEA,IBA IEA,IBA IEA,IBA IEA,IEA,IBA IEA,IEA,IBA IEA,IEA,IEA	ENSBTAG00000039930	TRUE	OR2G28
query_1	TRUE	1.56921e-14	1080	161	43	0.267081	0.0398148	GO:0007600	GO:BP	sensory perception	18832	3093	GO:0050877	IEA,IEA,IEA,IEA,IBA IEA,IBA IEA,IBA IEA,IBA IEA,IBA IEA,IBA IEA,IBA IEA,IBA,IBA IEA,IEA,IEA,IEA,IEA,IBA IEA,IBA IEA,IBA IEA,IBA IEA,IBA IEA,IBA IEA,IEA,IEA,IBA IEA,IEA,IBA IEA,IBA IEA,IBA IEA,IBA IEA,IBA IEA,IBA IEA,IBA IEA,IBA IEA,IBA IEA,IBA IEA,IEA,IBA IEA,IEA,IBA IEA,IEA,IEA	ENSBTAG00000027911	TRUE	OR2G3
query_1	TRUE	1.56921e-14	1080	161	43	0.267081	0.0398148	GO:0007600	GO:BP	sensory perception	18832	3093	GO:0050877	IEA,IEA,IEA,IEA,IBA IEA,IBA IEA,IBA IEA,IBA IEA,IBA IEA,IBA IEA,IBA IEA,IBA,IBA IEA,IEA,IEA,IEA,IEA,IBA IEA,IBA IEA,IBA IEA,IBA IEA,IBA IEA,IBA IEA,IEA,IEA,IBA IEA,IEA,IBA IEA,IBA IEA,IBA IEA,IBA IEA,IBA IEA,IBA IEA,IBA IEA,IBA IEA,IBA IEA,IBA IEA,IEA,IBA IEA,IEA,IBA IEA,IEA,IEA	ENSBTAG00000009848	TRUE	GPR171
query_1	TRUE	1.56921e-14	1080	161	43	0.267081	0.0398148	GO:0007600	GO:BP	sensory perception	18832	3093	GO:0050877	IEA,IEA,IEA,IEA,IBA IEA,IBA IEA,IBA IEA,IBA IEA,IBA IEA,IBA IEA,IBA IEA,IBA,IBA IEA,IEA,IEA,IEA,IEA,IBA IEA,IBA IEA,IBA IEA,IBA IEA,IBA IEA,IBA IEA,IEA,IEA,IBA IEA,IEA,IBA IEA,IBA IEA,IBA IEA,IBA IEA,IBA IEA,IBA IEA,IBA IEA,IBA IEA,IBA IEA,IBA IEA,IEA,IBA IEA,IEA,IBA IEA,IEA,IEA	ENSBTAG00000011267	TRUE	CLRN1
query_1	TRUE	1.56921e-14	1080	161	43	0.267081	0.0398148	GO:0007600	GO:BP	sensory perception	18832	3093	GO:0050877	IEA,IEA,IEA,IEA,IBA IEA,IBA IEA,IBA IEA,IBA IEA,IBA IEA,IBA IEA,IBA IEA,IBA,IBA IEA,IEA,IEA,IEA,IEA,IBA IEA,IBA IEA,IBA IEA,IBA IEA,IBA IEA,IBA IEA,IEA,IEA,IBA IEA,IEA,IBA IEA,IBA IEA,IBA IEA,IBA IEA,IBA IEA,IBA IEA,IBA IEA,IBA IEA,IBA IEA,IBA IEA,IEA,IBA IEA,IEA,IBA IEA,IEA,IEA	ENSBTAG00000026977	TRUE	PTPRQ
query_1	TRUE	1.56921e-14	1080	161	43	0.267081	0.0398148	GO:0007600	GO:BP	sensory perception	18832	3093	GO:0050877	IEA,IEA,IEA,IEA,IBA IEA,IBA IEA,IBA IEA,IBA IEA,IBA IEA,IBA IEA,IBA IEA,IBA,IBA IEA,IEA,IEA,IEA,IEA,IBA IEA,IBA IEA,IBA IEA,IBA IEA,IBA IEA,IBA IEA,IEA,IEA,IBA IEA,IEA,IBA IEA,IBA IEA,IBA IEA,IBA IEA,IBA IEA,IBA IEA,IBA IEA,IBA IEA,IBA IEA,IBA IEA,IEA,IBA IEA,IEA,IBA IEA,IEA,IEA	ENSBTAG00000010107	TRUE	WHRN
query_1	TRUE	1.56921e-14	1080	161	43	0.267081	0.0398148	GO:0007600	GO:BP	sensory perception	18832	3093	GO:0050877	IEA,IEA,IEA,IEA,IBA IEA,IBA IEA,IBA IEA,IBA IEA,IBA IEA,IBA IEA,IBA IEA,IBA,IBA IEA,IEA,IEA,IEA,IEA,IBA IEA,IBA IEA,IBA IEA,IBA IEA,IBA IEA,IBA IEA,IEA,IEA,IBA IEA,IEA,IBA IEA,IBA IEA,IBA IEA,IBA IEA,IBA IEA,IBA IEA,IBA IEA,IBA IEA,IBA IEA,IBA IEA,IEA,IBA IEA,IEA,IBA IEA,IEA,IEA	ENSBTAG00000029902	TRUE	MIR455
query_1	TRUE	1.56921e-14	1080	161	43	0.267081	0.0398148	GO:0007600	GO:BP	sensory perception	18832	3093	GO:0050877	IEA,IEA,IEA,IEA,IBA IEA,IBA IEA,IBA IEA,IBA IEA,IBA IEA,IBA IEA,IBA IEA,IBA,IBA IEA,IEA,IEA,IEA,IEA,IBA IEA,IBA IEA,IBA IEA,IBA IEA,IBA IEA,IBA IEA,IEA,IEA,IBA IEA,IEA,IBA IEA,IBA IEA,IBA IEA,IBA IEA,IBA IEA,IBA IEA,IBA IEA,IBA IEA,IBA IEA,IBA IEA,IEA,IBA IEA,IEA,IBA IEA,IEA,IEA	ENSBTAG00000003649	TRUE	POMK
query_1	TRUE	1.85645e-14	797	161	37	0.229814	0.0464241	GO:0050906	GO:BP	detection of stimulus involved in sensory perception	18832	13783	GO:0007600, GO:0051606	IEA,IEA,IBA,IBA,IBA,IBA,IBA,IBA,IBA,IBA,IBA,IEA,IEA,IEA,IEA,IBA,IBA,IBA,IBA,IBA,IBA,IEA,IEA,IBA,IEA,IBA,IBA,IBA,IBA,IBA,IBA,IBA,IBA,IBA,IBA,IEA,IEA	ENSBTAG00000002699	FALSE	KIT
query_1	TRUE	1.85645e-14	797	161	37	0.229814	0.0464241	GO:0050906	GO:BP	detection of stimulus involved in sensory perception	18832	13783	GO:0007600, GO:0051606	IEA,IEA,IBA,IBA,IBA,IBA,IBA,IBA,IBA,IBA,IBA,IEA,IEA,IEA,IEA,IBA,IBA,IBA,IBA,IBA,IBA,IEA,IEA,IBA,IEA,IBA,IBA,IBA,IBA,IBA,IBA,IBA,IBA,IBA,IBA,IEA,IEA	ENSBTAG00000049567	FALSE	OR7A129
query_1	TRUE	1.85645e-14	797	161	37	0.229814	0.0464241	GO:0050906	GO:BP	detection of stimulus involved in sensory perception	18832	13783	GO:0007600, GO:0051606	IEA,IEA,IBA,IBA,IBA,IBA,IBA,IBA,IBA,IBA,IBA,IEA,IEA,IEA,IEA,IBA,IBA,IBA,IBA,IBA,IBA,IEA,IEA,IBA,IEA,IBA,IBA,IBA,IBA,IBA,IBA,IBA,IBA,IBA,IBA,IEA,IEA	ENSBTAG00000025293	FALSE	OR2W3
query_1	TRUE	1.85645e-14	797	161	37	0.229814	0.0464241	GO:0050906	GO:BP	detection of stimulus involved in sensory perception	18832	13783	GO:0007600, GO:0051606	IEA,IEA,IBA,IBA,IBA,IBA,IBA,IBA,IBA,IBA,IBA,IEA,IEA,IEA,IEA,IBA,IBA,IBA,IBA,IBA,IBA,IEA,IEA,IBA,IEA,IBA,IBA,IBA,IBA,IBA,IBA,IBA,IBA,IBA,IBA,IEA,IEA	ENSBTAG00000040033	FALSE	OR2AJ9
query_1	TRUE	1.85645e-14	797	161	37	0.229814	0.0464241	GO:0050906	GO:BP	detection of stimulus involved in sensory perception	18832	13783	GO:0007600, GO:0051606	IEA,IEA,IBA,IBA,IBA,IBA,IBA,IBA,IBA,IBA,IBA,IEA,IEA,IEA,IEA,IBA,IBA,IBA,IBA,IBA,IBA,IEA,IEA,IBA,IEA,IBA,IBA,IBA,IBA,IBA,IBA,IBA,IBA,IBA,IBA,IEA,IEA	ENSBTAG00000051864	FALSE	OR2L2B
query_1	TRUE	1.85645e-14	797	161	37	0.229814	0.0464241	GO:0050906	GO:BP	detection of stimulus involved in sensory perception	18832	13783	GO:0007600, GO:0051606	IEA,IEA,IBA,IBA,IBA,IBA,IBA,IBA,IBA,IBA,IBA,IEA,IEA,IEA,IEA,IBA,IBA,IBA,IBA,IBA,IBA,IEA,IEA,IBA,IEA,IBA,IBA,IBA,IBA,IBA,IBA,IBA,IBA,IBA,IBA,IEA,IEA	ENSBTAG00000067939	FALSE	OR2L2C
query_1	TRUE	1.85645e-14	797	161	37	0.229814	0.0464241	GO:0050906	GO:BP	detection of stimulus involved in sensory perception	18832	13783	GO:0007600, GO:0051606	IEA,IEA,IBA,IBA,IBA,IBA,IBA,IBA,IBA,IBA,IBA,IEA,IEA,IEA,IEA,IBA,IBA,IBA,IBA,IBA,IBA,IEA,IEA,IBA,IEA,IBA,IBA,IBA,IBA,IBA,IBA,IBA,IBA,IBA,IBA,IEA,IEA	ENSBTAG00000061948	FALSE	OR2L3C
query_1	TRUE	1.85645e-14	797	161	37	0.229814	0.0464241	GO:0050906	GO:BP	detection of stimulus involved in sensory perception	18832	13783	GO:0007600, GO:0051606	IEA,IEA,IBA,IBA,IBA,IBA,IBA,IBA,IBA,IBA,IBA,IEA,IEA,IEA,IEA,IBA,IBA,IBA,IBA,IBA,IBA,IEA,IEA,IBA,IEA,IBA,IBA,IBA,IBA,IBA,IBA,IBA,IBA,IBA,IBA,IEA,IEA	ENSBTAG00000013691	FALSE	OR2L13
query_1	TRUE	1.85645e-14	797	161	37	0.229814	0.0464241	GO:0050906	GO:BP	detection of stimulus involved in sensory perception	18832	13783	GO:0007600, GO:0051606	IEA,IEA,IBA,IBA,IBA,IBA,IBA,IBA,IBA,IBA,IBA,IEA,IEA,IEA,IEA,IBA,IBA,IBA,IBA,IBA,IBA,IEA,IEA,IBA,IEA,IBA,IBA,IBA,IBA,IBA,IBA,IBA,IBA,IBA,IBA,IEA,IEA	ENSBTAG00000048025	FALSE	OR2T22
query_1	TRUE	1.85645e-14	797	161	37	0.229814	0.0464241	GO:0050906	GO:BP	detection of stimulus involved in sensory perception	18832	13783	GO:0007600, GO:0051606	IEA,IEA,IBA,IBA,IBA,IBA,IBA,IBA,IBA,IBA,IBA,IEA,IEA,IEA,IEA,IBA,IBA,IBA,IBA,IBA,IBA,IEA,IEA,IBA,IEA,IBA,IBA,IBA,IBA,IBA,IBA,IBA,IBA,IBA,IBA,IEA,IEA	ENSBTAG00000009497	FALSE	OR2M16
query_1	TRUE	1.85645e-14	797	161	37	0.229814	0.0464241	GO:0050906	GO:BP	detection of stimulus involved in sensory perception	18832	13783	GO:0007600, GO:0051606	IEA,IEA,IBA,IBA,IBA,IBA,IBA,IBA,IBA,IBA,IBA,IEA,IEA,IEA,IEA,IBA,IBA,IBA,IBA,IBA,IBA,IEA,IEA,IBA,IEA,IBA,IBA,IBA,IBA,IBA,IBA,IBA,IBA,IBA,IBA,IEA,IEA	ENSBTAG00000030722	FALSE	OR2M4
query_1	TRUE	1.85645e-14	797	161	37	0.229814	0.0464241	GO:0050906	GO:BP	detection of stimulus involved in sensory perception	18832	13783	GO:0007600, GO:0051606	IEA,IEA,IBA,IBA,IBA,IBA,IBA,IBA,IBA,IBA,IBA,IEA,IEA,IEA,IEA,IBA,IBA,IBA,IBA,IBA,IBA,IEA,IEA,IBA,IEA,IBA,IBA,IBA,IBA,IBA,IBA,IBA,IBA,IBA,IBA,IEA,IEA	ENSBTAG00000039804	FALSE	OR9E2
query_1	TRUE	1.85645e-14	797	161	37	0.229814	0.0464241	GO:0050906	GO:BP	detection of stimulus involved in sensory perception	18832	13783	GO:0007600, GO:0051606	IEA,IEA,IBA,IBA,IBA,IBA,IBA,IBA,IBA,IBA,IBA,IEA,IEA,IEA,IEA,IBA,IBA,IBA,IBA,IBA,IBA,IEA,IEA,IBA,IEA,IBA,IBA,IBA,IBA,IBA,IBA,IBA,IBA,IBA,IBA,IEA,IEA	ENSBTAG00000059861	FALSE	OR5AE4
query_1	TRUE	1.85645e-14	797	161	37	0.229814	0.0464241	GO:0050906	GO:BP	detection of stimulus involved in sensory perception	18832	13783	GO:0007600, GO:0051606	IEA,IEA,IBA,IBA,IBA,IBA,IBA,IBA,IBA,IBA,IBA,IEA,IEA,IEA,IEA,IBA,IBA,IBA,IBA,IBA,IBA,IEA,IEA,IBA,IEA,IBA,IBA,IBA,IBA,IBA,IBA,IBA,IBA,IBA,IBA,IEA,IEA	ENSBTAG00000064622	FALSE	OR5AE3
query_1	TRUE	1.85645e-14	797	161	37	0.229814	0.0464241	GO:0050906	GO:BP	detection of stimulus involved in sensory perception	18832	13783	GO:0007600, GO:0051606	IEA,IEA,IBA,IBA,IBA,IBA,IBA,IBA,IBA,IBA,IBA,IEA,IEA,IEA,IEA,IBA,IBA,IBA,IBA,IBA,IBA,IEA,IEA,IBA,IEA,IBA,IBA,IBA,IBA,IBA,IBA,IBA,IBA,IBA,IBA,IEA,IEA	ENSBTAG00000031412	FALSE	OR6F1
query_1	TRUE	1.85645e-14	797	161	37	0.229814	0.0464241	GO:0050906	GO:BP	detection of stimulus involved in sensory perception	18832	13783	GO:0007600, GO:0051606	IEA,IEA,IBA,IBA,IBA,IBA,IBA,IBA,IBA,IBA,IBA,IEA,IEA,IEA,IEA,IBA,IBA,IBA,IBA,IBA,IBA,IEA,IEA,IBA,IEA,IBA,IBA,IBA,IBA,IBA,IBA,IBA,IBA,IBA,IBA,IEA,IEA	ENSBTAG00000007557	FALSE	OR2AK3
query_1	TRUE	1.85645e-14	797	161	37	0.229814	0.0464241	GO:0050906	GO:BP	detection of stimulus involved in sensory perception	18832	13783	GO:0007600, GO:0051606	IEA,IEA,IBA,IBA,IBA,IBA,IBA,IBA,IBA,IBA,IBA,IEA,IEA,IEA,IEA,IBA,IBA,IBA,IBA,IBA,IBA,IEA,IEA,IBA,IEA,IBA,IBA,IBA,IBA,IBA,IBA,IBA,IBA,IBA,IBA,IEA,IEA	ENSBTAG00000053009	FALSE	OR2T62
query_1	TRUE	1.85645e-14	797	161	37	0.229814	0.0464241	GO:0050906	GO:BP	detection of stimulus involved in sensory perception	18832	13783	GO:0007600, GO:0051606	IEA,IEA,IBA,IBA,IBA,IBA,IBA,IBA,IBA,IBA,IBA,IEA,IEA,IEA,IEA,IBA,IBA,IBA,IBA,IBA,IBA,IEA,IEA,IBA,IEA,IBA,IBA,IBA,IBA,IBA,IBA,IBA,IBA,IBA,IBA,IEA,IEA	ENSBTAG00000046417	FALSE	OR2T63
query_1	TRUE	1.85645e-14	797	161	37	0.229814	0.0464241	GO:0050906	GO:BP	detection of stimulus involved in sensory perception	18832	13783	GO:0007600, GO:0051606	IEA,IEA,IBA,IBA,IBA,IBA,IBA,IBA,IBA,IBA,IBA,IEA,IEA,IEA,IEA,IBA,IBA,IBA,IBA,IBA,IBA,IEA,IEA,IBA,IEA,IBA,IBA,IBA,IBA,IBA,IBA,IBA,IBA,IBA,IBA,IEA,IEA	ENSBTAG00000052389	FALSE	OR2T16
query_1	TRUE	1.85645e-14	797	161	37	0.229814	0.0464241	GO:0050906	GO:BP	detection of stimulus involved in sensory perception	18832	13783	GO:0007600, GO:0051606	IEA,IEA,IBA,IBA,IBA,IBA,IBA,IBA,IBA,IBA,IBA,IEA,IEA,IEA,IEA,IBA,IBA,IBA,IBA,IBA,IBA,IEA,IEA,IBA,IEA,IBA,IBA,IBA,IBA,IBA,IBA,IBA,IBA,IBA,IBA,IEA,IEA	ENSBTAG00000050140	FALSE	OR2T60
query_1	TRUE	1.85645e-14	797	161	37	0.229814	0.0464241	GO:0050906	GO:BP	detection of stimulus involved in sensory perception	18832	13783	GO:0007600, GO:0051606	IEA,IEA,IBA,IBA,IBA,IBA,IBA,IBA,IBA,IBA,IBA,IEA,IEA,IEA,IEA,IBA,IBA,IBA,IBA,IBA,IBA,IEA,IEA,IBA,IEA,IBA,IBA,IBA,IBA,IBA,IBA,IBA,IBA,IBA,IBA,IEA,IEA	ENSBTAG00000001761	FALSE	OR6AA1
query_1	TRUE	1.85645e-14	797	161	37	0.229814	0.0464241	GO:0050906	GO:BP	detection of stimulus involved in sensory perception	18832	13783	GO:0007600, GO:0051606	IEA,IEA,IBA,IBA,IBA,IBA,IBA,IBA,IBA,IBA,IBA,IEA,IEA,IEA,IEA,IBA,IBA,IBA,IBA,IBA,IBA,IEA,IEA,IBA,IEA,IBA,IBA,IBA,IBA,IBA,IBA,IBA,IBA,IBA,IBA,IEA,IEA	ENSBTAG00000040109	FALSE	OR6AN1
query_1	TRUE	1.85645e-14	797	161	37	0.229814	0.0464241	GO:0050906	GO:BP	detection of stimulus involved in sensory perception	18832	13783	GO:0007600, GO:0051606	IEA,IEA,IBA,IBA,IBA,IBA,IBA,IBA,IBA,IBA,IBA,IEA,IEA,IEA,IEA,IBA,IBA,IBA,IBA,IBA,IBA,IEA,IEA,IBA,IEA,IBA,IBA,IBA,IBA,IBA,IBA,IBA,IBA,IBA,IBA,IEA,IEA	ENSBTAG00000017725	FALSE	OR11L1
query_1	TRUE	1.85645e-14	797	161	37	0.229814	0.0464241	GO:0050906	GO:BP	detection of stimulus involved in sensory perception	18832	13783	GO:0007600, GO:0051606	IEA,IEA,IBA,IBA,IBA,IBA,IBA,IBA,IBA,IBA,IBA,IEA,IEA,IEA,IEA,IBA,IBA,IBA,IBA,IBA,IBA,IEA,IEA,IBA,IEA,IBA,IBA,IBA,IBA,IBA,IBA,IBA,IBA,IBA,IBA,IEA,IEA	ENSBTAG00000064343	FALSE	OR2L3
query_1	TRUE	1.85645e-14	797	161	37	0.229814	0.0464241	GO:0050906	GO:BP	detection of stimulus involved in sensory perception	18832	13783	GO:0007600, GO:0051606	IEA,IEA,IBA,IBA,IBA,IBA,IBA,IBA,IBA,IBA,IBA,IEA,IEA,IEA,IEA,IBA,IBA,IBA,IBA,IBA,IBA,IEA,IEA,IBA,IEA,IBA,IBA,IBA,IBA,IBA,IBA,IBA,IBA,IBA,IBA,IEA,IEA	ENSBTAG00000045691	FALSE	OR14P2
query_1	TRUE	1.85645e-14	797	161	37	0.229814	0.0464241	GO:0050906	GO:BP	detection of stimulus involved in sensory perception	18832	13783	GO:0007600, GO:0051606	IEA,IEA,IBA,IBA,IBA,IBA,IBA,IBA,IBA,IBA,IBA,IEA,IEA,IEA,IEA,IBA,IBA,IBA,IBA,IBA,IBA,IEA,IEA,IBA,IEA,IBA,IBA,IBA,IBA,IBA,IBA,IBA,IBA,IBA,IBA,IEA,IEA	ENSBTAG00000051974	FALSE	OR2L2
query_1	TRUE	1.85645e-14	797	161	37	0.229814	0.0464241	GO:0050906	GO:BP	detection of stimulus involved in sensory perception	18832	13783	GO:0007600, GO:0051606	IEA,IEA,IBA,IBA,IBA,IBA,IBA,IBA,IBA,IBA,IBA,IEA,IEA,IEA,IEA,IBA,IBA,IBA,IBA,IBA,IBA,IEA,IEA,IBA,IEA,IBA,IBA,IBA,IBA,IBA,IBA,IBA,IBA,IBA,IBA,IEA,IEA	ENSBTAG00000039805	FALSE	OR2AO1
query_1	TRUE	1.85645e-14	797	161	37	0.229814	0.0464241	GO:0050906	GO:BP	detection of stimulus involved in sensory perception	18832	13783	GO:0007600, GO:0051606	IEA,IEA,IBA,IBA,IBA,IBA,IBA,IBA,IBA,IBA,IBA,IEA,IEA,IEA,IEA,IBA,IBA,IBA,IBA,IBA,IBA,IEA,IEA,IBA,IEA,IBA,IBA,IBA,IBA,IBA,IBA,IBA,IBA,IBA,IBA,IEA,IEA	ENSBTAG00000053872	FALSE	OR2T54
query_1	TRUE	1.85645e-14	797	161	37	0.229814	0.0464241	GO:0050906	GO:BP	detection of stimulus involved in sensory perception	18832	13783	GO:0007600, GO:0051606	IEA,IEA,IBA,IBA,IBA,IBA,IBA,IBA,IBA,IBA,IBA,IEA,IEA,IEA,IEA,IBA,IBA,IBA,IBA,IBA,IBA,IEA,IEA,IBA,IEA,IBA,IBA,IBA,IBA,IBA,IBA,IBA,IBA,IBA,IBA,IEA,IEA	ENSBTAG00000039797	FALSE	OR2W3D
query_1	TRUE	1.85645e-14	797	161	37	0.229814	0.0464241	GO:0050906	GO:BP	detection of stimulus involved in sensory perception	18832	13783	GO:0007600, GO:0051606	IEA,IEA,IBA,IBA,IBA,IBA,IBA,IBA,IBA,IBA,IBA,IEA,IEA,IEA,IEA,IBA,IBA,IBA,IBA,IBA,IBA,IEA,IEA,IBA,IEA,IBA,IBA,IBA,IBA,IBA,IBA,IBA,IBA,IBA,IBA,IEA,IEA	ENSBTAG00000048813	FALSE	OR2W53
query_1	TRUE	1.85645e-14	797	161	37	0.229814	0.0464241	GO:0050906	GO:BP	detection of stimulus involved in sensory perception	18832	13783	GO:0007600, GO:0051606	IEA,IEA,IBA,IBA,IBA,IBA,IBA,IBA,IBA,IBA,IBA,IEA,IEA,IEA,IEA,IBA,IBA,IBA,IBA,IBA,IBA,IEA,IEA,IBA,IEA,IBA,IBA,IBA,IBA,IBA,IBA,IBA,IBA,IBA,IBA,IEA,IEA	ENSBTAG00000048315	FALSE	OR2C3
query_1	TRUE	1.85645e-14	797	161	37	0.229814	0.0464241	GO:0050906	GO:BP	detection of stimulus involved in sensory perception	18832	13783	GO:0007600, GO:0051606	IEA,IEA,IBA,IBA,IBA,IBA,IBA,IBA,IBA,IBA,IBA,IEA,IEA,IEA,IEA,IBA,IBA,IBA,IBA,IBA,IBA,IEA,IEA,IBA,IEA,IBA,IBA,IBA,IBA,IBA,IBA,IBA,IBA,IBA,IBA,IEA,IEA	ENSBTAG00000048069	FALSE	OR2C3B
query_1	TRUE	1.85645e-14	797	161	37	0.229814	0.0464241	GO:0050906	GO:BP	detection of stimulus involved in sensory perception	18832	13783	GO:0007600, GO:0051606	IEA,IEA,IBA,IBA,IBA,IBA,IBA,IBA,IBA,IBA,IBA,IEA,IEA,IEA,IEA,IBA,IBA,IBA,IBA,IBA,IBA,IEA,IEA,IBA,IEA,IBA,IBA,IBA,IBA,IBA,IBA,IBA,IBA,IBA,IBA,IEA,IEA	ENSBTAG00000039484	FALSE	OR2G27
query_1	TRUE	1.85645e-14	797	161	37	0.229814	0.0464241	GO:0050906	GO:BP	detection of stimulus involved in sensory perception	18832	13783	GO:0007600, GO:0051606	IEA,IEA,IBA,IBA,IBA,IBA,IBA,IBA,IBA,IBA,IBA,IEA,IEA,IEA,IEA,IBA,IBA,IBA,IBA,IBA,IBA,IEA,IEA,IBA,IEA,IBA,IBA,IBA,IBA,IBA,IBA,IBA,IBA,IBA,IBA,IEA,IEA	ENSBTAG00000039930	FALSE	OR2G28
query_1	TRUE	1.85645e-14	797	161	37	0.229814	0.0464241	GO:0050906	GO:BP	detection of stimulus involved in sensory perception	18832	13783	GO:0007600, GO:0051606	IEA,IEA,IBA,IBA,IBA,IBA,IBA,IBA,IBA,IBA,IBA,IEA,IEA,IEA,IEA,IBA,IBA,IBA,IBA,IBA,IBA,IEA,IEA,IBA,IEA,IBA,IBA,IBA,IBA,IBA,IBA,IBA,IBA,IBA,IBA,IEA,IEA	ENSBTAG00000027911	FALSE	OR2G3
query_1	TRUE	1.85645e-14	797	161	37	0.229814	0.0464241	GO:0050906	GO:BP	detection of stimulus involved in sensory perception	18832	13783	GO:0007600, GO:0051606	IEA,IEA,IBA,IBA,IBA,IBA,IBA,IBA,IBA,IBA,IBA,IEA,IEA,IEA,IEA,IBA,IBA,IBA,IBA,IBA,IBA,IEA,IEA,IBA,IEA,IBA,IBA,IBA,IBA,IBA,IBA,IBA,IBA,IBA,IBA,IEA,IEA	ENSBTAG00000026977	FALSE	PTPRQ
query_1	TRUE	1.85645e-14	797	161	37	0.229814	0.0464241	GO:0050906	GO:BP	detection of stimulus involved in sensory perception	18832	13783	GO:0007600, GO:0051606	IEA,IEA,IBA,IBA,IBA,IBA,IBA,IBA,IBA,IBA,IBA,IEA,IEA,IEA,IEA,IBA,IBA,IBA,IBA,IBA,IBA,IEA,IEA,IBA,IEA,IBA,IBA,IBA,IBA,IBA,IBA,IBA,IBA,IBA,IBA,IEA,IEA	ENSBTAG00000010107	FALSE	WHRN
query_1	TRUE	3.4137e-14	872	161	38	0.236025	0.043578	GO:0051606	GO:BP	detection of stimulus	18832	14277	GO:0050896	IEA,IEA,IBA,IBA,IBA,IBA,IBA,IBA,IBA,IBA,IBA,IEA,IEA,IEA,IEA,IBA,IBA,IBA,IBA,IBA,IBA,IEA,IEA,IBA,IEA,IBA,IBA,IBA,IBA,IBA,IBA,IBA,IBA,IBA,IBA,IEA,IEA,IEA	ENSBTAG00000002699	FALSE	KIT
query_1	TRUE	3.4137e-14	872	161	38	0.236025	0.043578	GO:0051606	GO:BP	detection of stimulus	18832	14277	GO:0050896	IEA,IEA,IBA,IBA,IBA,IBA,IBA,IBA,IBA,IBA,IBA,IEA,IEA,IEA,IEA,IBA,IBA,IBA,IBA,IBA,IBA,IEA,IEA,IBA,IEA,IBA,IBA,IBA,IBA,IBA,IBA,IBA,IBA,IBA,IBA,IEA,IEA,IEA	ENSBTAG00000049567	FALSE	OR7A129
query_1	TRUE	3.4137e-14	872	161	38	0.236025	0.043578	GO:0051606	GO:BP	detection of stimulus	18832	14277	GO:0050896	IEA,IEA,IBA,IBA,IBA,IBA,IBA,IBA,IBA,IBA,IBA,IEA,IEA,IEA,IEA,IBA,IBA,IBA,IBA,IBA,IBA,IEA,IEA,IBA,IEA,IBA,IBA,IBA,IBA,IBA,IBA,IBA,IBA,IBA,IBA,IEA,IEA,IEA	ENSBTAG00000025293	FALSE	OR2W3
query_1	TRUE	3.4137e-14	872	161	38	0.236025	0.043578	GO:0051606	GO:BP	detection of stimulus	18832	14277	GO:0050896	IEA,IEA,IBA,IBA,IBA,IBA,IBA,IBA,IBA,IBA,IBA,IEA,IEA,IEA,IEA,IBA,IBA,IBA,IBA,IBA,IBA,IEA,IEA,IBA,IEA,IBA,IBA,IBA,IBA,IBA,IBA,IBA,IBA,IBA,IBA,IEA,IEA,IEA	ENSBTAG00000040033	FALSE	OR2AJ9
query_1	TRUE	3.4137e-14	872	161	38	0.236025	0.043578	GO:0051606	GO:BP	detection of stimulus	18832	14277	GO:0050896	IEA,IEA,IBA,IBA,IBA,IBA,IBA,IBA,IBA,IBA,IBA,IEA,IEA,IEA,IEA,IBA,IBA,IBA,IBA,IBA,IBA,IEA,IEA,IBA,IEA,IBA,IBA,IBA,IBA,IBA,IBA,IBA,IBA,IBA,IBA,IEA,IEA,IEA	ENSBTAG00000051864	FALSE	OR2L2B
query_1	TRUE	3.4137e-14	872	161	38	0.236025	0.043578	GO:0051606	GO:BP	detection of stimulus	18832	14277	GO:0050896	IEA,IEA,IBA,IBA,IBA,IBA,IBA,IBA,IBA,IBA,IBA,IEA,IEA,IEA,IEA,IBA,IBA,IBA,IBA,IBA,IBA,IEA,IEA,IBA,IEA,IBA,IBA,IBA,IBA,IBA,IBA,IBA,IBA,IBA,IBA,IEA,IEA,IEA	ENSBTAG00000067939	FALSE	OR2L2C
query_1	TRUE	3.4137e-14	872	161	38	0.236025	0.043578	GO:0051606	GO:BP	detection of stimulus	18832	14277	GO:0050896	IEA,IEA,IBA,IBA,IBA,IBA,IBA,IBA,IBA,IBA,IBA,IEA,IEA,IEA,IEA,IBA,IBA,IBA,IBA,IBA,IBA,IEA,IEA,IBA,IEA,IBA,IBA,IBA,IBA,IBA,IBA,IBA,IBA,IBA,IBA,IEA,IEA,IEA	ENSBTAG00000061948	FALSE	OR2L3C
query_1	TRUE	3.4137e-14	872	161	38	0.236025	0.043578	GO:0051606	GO:BP	detection of stimulus	18832	14277	GO:0050896	IEA,IEA,IBA,IBA,IBA,IBA,IBA,IBA,IBA,IBA,IBA,IEA,IEA,IEA,IEA,IBA,IBA,IBA,IBA,IBA,IBA,IEA,IEA,IBA,IEA,IBA,IBA,IBA,IBA,IBA,IBA,IBA,IBA,IBA,IBA,IEA,IEA,IEA	ENSBTAG00000013691	FALSE	OR2L13
query_1	TRUE	3.4137e-14	872	161	38	0.236025	0.043578	GO:0051606	GO:BP	detection of stimulus	18832	14277	GO:0050896	IEA,IEA,IBA,IBA,IBA,IBA,IBA,IBA,IBA,IBA,IBA,IEA,IEA,IEA,IEA,IBA,IBA,IBA,IBA,IBA,IBA,IEA,IEA,IBA,IEA,IBA,IBA,IBA,IBA,IBA,IBA,IBA,IBA,IBA,IBA,IEA,IEA,IEA	ENSBTAG00000048025	FALSE	OR2T22
query_1	TRUE	3.4137e-14	872	161	38	0.236025	0.043578	GO:0051606	GO:BP	detection of stimulus	18832	14277	GO:0050896	IEA,IEA,IBA,IBA,IBA,IBA,IBA,IBA,IBA,IBA,IBA,IEA,IEA,IEA,IEA,IBA,IBA,IBA,IBA,IBA,IBA,IEA,IEA,IBA,IEA,IBA,IBA,IBA,IBA,IBA,IBA,IBA,IBA,IBA,IBA,IEA,IEA,IEA	ENSBTAG00000009497	FALSE	OR2M16
query_1	TRUE	3.4137e-14	872	161	38	0.236025	0.043578	GO:0051606	GO:BP	detection of stimulus	18832	14277	GO:0050896	IEA,IEA,IBA,IBA,IBA,IBA,IBA,IBA,IBA,IBA,IBA,IEA,IEA,IEA,IEA,IBA,IBA,IBA,IBA,IBA,IBA,IEA,IEA,IBA,IEA,IBA,IBA,IBA,IBA,IBA,IBA,IBA,IBA,IBA,IBA,IEA,IEA,IEA	ENSBTAG00000030722	FALSE	OR2M4
query_1	TRUE	3.4137e-14	872	161	38	0.236025	0.043578	GO:0051606	GO:BP	detection of stimulus	18832	14277	GO:0050896	IEA,IEA,IBA,IBA,IBA,IBA,IBA,IBA,IBA,IBA,IBA,IEA,IEA,IEA,IEA,IBA,IBA,IBA,IBA,IBA,IBA,IEA,IEA,IBA,IEA,IBA,IBA,IBA,IBA,IBA,IBA,IBA,IBA,IBA,IBA,IEA,IEA,IEA	ENSBTAG00000039804	FALSE	OR9E2
query_1	TRUE	3.4137e-14	872	161	38	0.236025	0.043578	GO:0051606	GO:BP	detection of stimulus	18832	14277	GO:0050896	IEA,IEA,IBA,IBA,IBA,IBA,IBA,IBA,IBA,IBA,IBA,IEA,IEA,IEA,IEA,IBA,IBA,IBA,IBA,IBA,IBA,IEA,IEA,IBA,IEA,IBA,IBA,IBA,IBA,IBA,IBA,IBA,IBA,IBA,IBA,IEA,IEA,IEA	ENSBTAG00000059861	FALSE	OR5AE4
query_1	TRUE	3.4137e-14	872	161	38	0.236025	0.043578	GO:0051606	GO:BP	detection of stimulus	18832	14277	GO:0050896	IEA,IEA,IBA,IBA,IBA,IBA,IBA,IBA,IBA,IBA,IBA,IEA,IEA,IEA,IEA,IBA,IBA,IBA,IBA,IBA,IBA,IEA,IEA,IBA,IEA,IBA,IBA,IBA,IBA,IBA,IBA,IBA,IBA,IBA,IBA,IEA,IEA,IEA	ENSBTAG00000064622	FALSE	OR5AE3
query_1	TRUE	3.4137e-14	872	161	38	0.236025	0.043578	GO:0051606	GO:BP	detection of stimulus	18832	14277	GO:0050896	IEA,IEA,IBA,IBA,IBA,IBA,IBA,IBA,IBA,IBA,IBA,IEA,IEA,IEA,IEA,IBA,IBA,IBA,IBA,IBA,IBA,IEA,IEA,IBA,IEA,IBA,IBA,IBA,IBA,IBA,IBA,IBA,IBA,IBA,IBA,IEA,IEA,IEA	ENSBTAG00000031412	FALSE	OR6F1
query_1	TRUE	3.4137e-14	872	161	38	0.236025	0.043578	GO:0051606	GO:BP	detection of stimulus	18832	14277	GO:0050896	IEA,IEA,IBA,IBA,IBA,IBA,IBA,IBA,IBA,IBA,IBA,IEA,IEA,IEA,IEA,IBA,IBA,IBA,IBA,IBA,IBA,IEA,IEA,IBA,IEA,IBA,IBA,IBA,IBA,IBA,IBA,IBA,IBA,IBA,IBA,IEA,IEA,IEA	ENSBTAG00000007557	FALSE	OR2AK3
query_1	TRUE	3.4137e-14	872	161	38	0.236025	0.043578	GO:0051606	GO:BP	detection of stimulus	18832	14277	GO:0050896	IEA,IEA,IBA,IBA,IBA,IBA,IBA,IBA,IBA,IBA,IBA,IEA,IEA,IEA,IEA,IBA,IBA,IBA,IBA,IBA,IBA,IEA,IEA,IBA,IEA,IBA,IBA,IBA,IBA,IBA,IBA,IBA,IBA,IBA,IBA,IEA,IEA,IEA	ENSBTAG00000053009	FALSE	OR2T62
query_1	TRUE	3.4137e-14	872	161	38	0.236025	0.043578	GO:0051606	GO:BP	detection of stimulus	18832	14277	GO:0050896	IEA,IEA,IBA,IBA,IBA,IBA,IBA,IBA,IBA,IBA,IBA,IEA,IEA,IEA,IEA,IBA,IBA,IBA,IBA,IBA,IBA,IEA,IEA,IBA,IEA,IBA,IBA,IBA,IBA,IBA,IBA,IBA,IBA,IBA,IBA,IEA,IEA,IEA	ENSBTAG00000046417	FALSE	OR2T63
query_1	TRUE	3.4137e-14	872	161	38	0.236025	0.043578	GO:0051606	GO:BP	detection of stimulus	18832	14277	GO:0050896	IEA,IEA,IBA,IBA,IBA,IBA,IBA,IBA,IBA,IBA,IBA,IEA,IEA,IEA,IEA,IBA,IBA,IBA,IBA,IBA,IBA,IEA,IEA,IBA,IEA,IBA,IBA,IBA,IBA,IBA,IBA,IBA,IBA,IBA,IBA,IEA,IEA,IEA	ENSBTAG00000052389	FALSE	OR2T16
query_1	TRUE	3.4137e-14	872	161	38	0.236025	0.043578	GO:0051606	GO:BP	detection of stimulus	18832	14277	GO:0050896	IEA,IEA,IBA,IBA,IBA,IBA,IBA,IBA,IBA,IBA,IBA,IEA,IEA,IEA,IEA,IBA,IBA,IBA,IBA,IBA,IBA,IEA,IEA,IBA,IEA,IBA,IBA,IBA,IBA,IBA,IBA,IBA,IBA,IBA,IBA,IEA,IEA,IEA	ENSBTAG00000050140	FALSE	OR2T60
query_1	TRUE	3.4137e-14	872	161	38	0.236025	0.043578	GO:0051606	GO:BP	detection of stimulus	18832	14277	GO:0050896	IEA,IEA,IBA,IBA,IBA,IBA,IBA,IBA,IBA,IBA,IBA,IEA,IEA,IEA,IEA,IBA,IBA,IBA,IBA,IBA,IBA,IEA,IEA,IBA,IEA,IBA,IBA,IBA,IBA,IBA,IBA,IBA,IBA,IBA,IBA,IEA,IEA,IEA	ENSBTAG00000001761	FALSE	OR6AA1
query_1	TRUE	3.4137e-14	872	161	38	0.236025	0.043578	GO:0051606	GO:BP	detection of stimulus	18832	14277	GO:0050896	IEA,IEA,IBA,IBA,IBA,IBA,IBA,IBA,IBA,IBA,IBA,IEA,IEA,IEA,IEA,IBA,IBA,IBA,IBA,IBA,IBA,IEA,IEA,IBA,IEA,IBA,IBA,IBA,IBA,IBA,IBA,IBA,IBA,IBA,IBA,IEA,IEA,IEA	ENSBTAG00000040109	FALSE	OR6AN1
query_1	TRUE	3.4137e-14	872	161	38	0.236025	0.043578	GO:0051606	GO:BP	detection of stimulus	18832	14277	GO:0050896	IEA,IEA,IBA,IBA,IBA,IBA,IBA,IBA,IBA,IBA,IBA,IEA,IEA,IEA,IEA,IBA,IBA,IBA,IBA,IBA,IBA,IEA,IEA,IBA,IEA,IBA,IBA,IBA,IBA,IBA,IBA,IBA,IBA,IBA,IBA,IEA,IEA,IEA	ENSBTAG00000017725	FALSE	OR11L1
query_1	TRUE	3.4137e-14	872	161	38	0.236025	0.043578	GO:0051606	GO:BP	detection of stimulus	18832	14277	GO:0050896	IEA,IEA,IBA,IBA,IBA,IBA,IBA,IBA,IBA,IBA,IBA,IEA,IEA,IEA,IEA,IBA,IBA,IBA,IBA,IBA,IBA,IEA,IEA,IBA,IEA,IBA,IBA,IBA,IBA,IBA,IBA,IBA,IBA,IBA,IBA,IEA,IEA,IEA	ENSBTAG00000064343	FALSE	OR2L3
query_1	TRUE	3.4137e-14	872	161	38	0.236025	0.043578	GO:0051606	GO:BP	detection of stimulus	18832	14277	GO:0050896	IEA,IEA,IBA,IBA,IBA,IBA,IBA,IBA,IBA,IBA,IBA,IEA,IEA,IEA,IEA,IBA,IBA,IBA,IBA,IBA,IBA,IEA,IEA,IBA,IEA,IBA,IBA,IBA,IBA,IBA,IBA,IBA,IBA,IBA,IBA,IEA,IEA,IEA	ENSBTAG00000045691	FALSE	OR14P2
query_1	TRUE	3.4137e-14	872	161	38	0.236025	0.043578	GO:0051606	GO:BP	detection of stimulus	18832	14277	GO:0050896	IEA,IEA,IBA,IBA,IBA,IBA,IBA,IBA,IBA,IBA,IBA,IEA,IEA,IEA,IEA,IBA,IBA,IBA,IBA,IBA,IBA,IEA,IEA,IBA,IEA,IBA,IBA,IBA,IBA,IBA,IBA,IBA,IBA,IBA,IBA,IEA,IEA,IEA	ENSBTAG00000051974	FALSE	OR2L2
query_1	TRUE	3.4137e-14	872	161	38	0.236025	0.043578	GO:0051606	GO:BP	detection of stimulus	18832	14277	GO:0050896	IEA,IEA,IBA,IBA,IBA,IBA,IBA,IBA,IBA,IBA,IBA,IEA,IEA,IEA,IEA,IBA,IBA,IBA,IBA,IBA,IBA,IEA,IEA,IBA,IEA,IBA,IBA,IBA,IBA,IBA,IBA,IBA,IBA,IBA,IBA,IEA,IEA,IEA	ENSBTAG00000039805	FALSE	OR2AO1
query_1	TRUE	3.4137e-14	872	161	38	0.236025	0.043578	GO:0051606	GO:BP	detection of stimulus	18832	14277	GO:0050896	IEA,IEA,IBA,IBA,IBA,IBA,IBA,IBA,IBA,IBA,IBA,IEA,IEA,IEA,IEA,IBA,IBA,IBA,IBA,IBA,IBA,IEA,IEA,IBA,IEA,IBA,IBA,IBA,IBA,IBA,IBA,IBA,IBA,IBA,IBA,IEA,IEA,IEA	ENSBTAG00000053872	FALSE	OR2T54
query_1	TRUE	3.4137e-14	872	161	38	0.236025	0.043578	GO:0051606	GO:BP	detection of stimulus	18832	14277	GO:0050896	IEA,IEA,IBA,IBA,IBA,IBA,IBA,IBA,IBA,IBA,IBA,IEA,IEA,IEA,IEA,IBA,IBA,IBA,IBA,IBA,IBA,IEA,IEA,IBA,IEA,IBA,IBA,IBA,IBA,IBA,IBA,IBA,IBA,IBA,IBA,IEA,IEA,IEA	ENSBTAG00000039797	FALSE	OR2W3D
query_1	TRUE	3.4137e-14	872	161	38	0.236025	0.043578	GO:0051606	GO:BP	detection of stimulus	18832	14277	GO:0050896	IEA,IEA,IBA,IBA,IBA,IBA,IBA,IBA,IBA,IBA,IBA,IEA,IEA,IEA,IEA,IBA,IBA,IBA,IBA,IBA,IBA,IEA,IEA,IBA,IEA,IBA,IBA,IBA,IBA,IBA,IBA,IBA,IBA,IBA,IBA,IEA,IEA,IEA	ENSBTAG00000048813	FALSE	OR2W53
query_1	TRUE	3.4137e-14	872	161	38	0.236025	0.043578	GO:0051606	GO:BP	detection of stimulus	18832	14277	GO:0050896	IEA,IEA,IBA,IBA,IBA,IBA,IBA,IBA,IBA,IBA,IBA,IEA,IEA,IEA,IEA,IBA,IBA,IBA,IBA,IBA,IBA,IEA,IEA,IBA,IEA,IBA,IBA,IBA,IBA,IBA,IBA,IBA,IBA,IBA,IBA,IEA,IEA,IEA	ENSBTAG00000048315	FALSE	OR2C3
query_1	TRUE	3.4137e-14	872	161	38	0.236025	0.043578	GO:0051606	GO:BP	detection of stimulus	18832	14277	GO:0050896	IEA,IEA,IBA,IBA,IBA,IBA,IBA,IBA,IBA,IBA,IBA,IEA,IEA,IEA,IEA,IBA,IBA,IBA,IBA,IBA,IBA,IEA,IEA,IBA,IEA,IBA,IBA,IBA,IBA,IBA,IBA,IBA,IBA,IBA,IBA,IEA,IEA,IEA	ENSBTAG00000048069	FALSE	OR2C3B
query_1	TRUE	3.4137e-14	872	161	38	0.236025	0.043578	GO:0051606	GO:BP	detection of stimulus	18832	14277	GO:0050896	IEA,IEA,IBA,IBA,IBA,IBA,IBA,IBA,IBA,IBA,IBA,IEA,IEA,IEA,IEA,IBA,IBA,IBA,IBA,IBA,IBA,IEA,IEA,IBA,IEA,IBA,IBA,IBA,IBA,IBA,IBA,IBA,IBA,IBA,IBA,IEA,IEA,IEA	ENSBTAG00000039484	FALSE	OR2G27
query_1	TRUE	3.4137e-14	872	161	38	0.236025	0.043578	GO:0051606	GO:BP	detection of stimulus	18832	14277	GO:0050896	IEA,IEA,IBA,IBA,IBA,IBA,IBA,IBA,IBA,IBA,IBA,IEA,IEA,IEA,IEA,IBA,IBA,IBA,IBA,IBA,IBA,IEA,IEA,IBA,IEA,IBA,IBA,IBA,IBA,IBA,IBA,IBA,IBA,IBA,IBA,IEA,IEA,IEA	ENSBTAG00000039930	FALSE	OR2G28
query_1	TRUE	3.4137e-14	872	161	38	0.236025	0.043578	GO:0051606	GO:BP	detection of stimulus	18832	14277	GO:0050896	IEA,IEA,IBA,IBA,IBA,IBA,IBA,IBA,IBA,IBA,IBA,IEA,IEA,IEA,IEA,IBA,IBA,IBA,IBA,IBA,IBA,IEA,IEA,IBA,IEA,IBA,IBA,IBA,IBA,IBA,IBA,IBA,IBA,IBA,IBA,IEA,IEA,IEA	ENSBTAG00000027911	FALSE	OR2G3
query_1	TRUE	3.4137e-14	872	161	38	0.236025	0.043578	GO:0051606	GO:BP	detection of stimulus	18832	14277	GO:0050896	IEA,IEA,IBA,IBA,IBA,IBA,IBA,IBA,IBA,IBA,IBA,IEA,IEA,IEA,IEA,IBA,IBA,IBA,IBA,IBA,IBA,IEA,IEA,IBA,IEA,IBA,IBA,IBA,IBA,IBA,IBA,IBA,IBA,IBA,IBA,IEA,IEA,IEA	ENSBTAG00000022886	FALSE	RYR2
query_1	TRUE	3.4137e-14	872	161	38	0.236025	0.043578	GO:0051606	GO:BP	detection of stimulus	18832	14277	GO:0050896	IEA,IEA,IBA,IBA,IBA,IBA,IBA,IBA,IBA,IBA,IBA,IEA,IEA,IEA,IEA,IBA,IBA,IBA,IBA,IBA,IBA,IEA,IEA,IBA,IEA,IBA,IBA,IBA,IBA,IBA,IBA,IBA,IBA,IBA,IBA,IEA,IEA,IEA	ENSBTAG00000026977	FALSE	PTPRQ
query_1	TRUE	3.4137e-14	872	161	38	0.236025	0.043578	GO:0051606	GO:BP	detection of stimulus	18832	14277	GO:0050896	IEA,IEA,IBA,IBA,IBA,IBA,IBA,IBA,IBA,IBA,IBA,IEA,IEA,IEA,IEA,IBA,IBA,IBA,IBA,IBA,IBA,IEA,IEA,IBA,IEA,IBA,IBA,IBA,IBA,IBA,IBA,IBA,IBA,IBA,IBA,IEA,IEA,IEA	ENSBTAG00000010107	FALSE	WHRN
query_1	TRUE	9.29861e-14	710	161	34	0.21118	0.0478873	GO:0050911	GO:BP	detection of chemical stimulus involved in sensory perception of smell	18832	13788	GO:0007608, GO:0050907	IEA,IBA,IBA,IBA,IBA,IBA,IBA,IBA,IBA,IBA,IEA,IEA,IEA,IEA,IBA,IBA,IBA,IBA,IBA,IBA,IEA,IEA,IBA,IEA,IBA,IBA,IBA,IBA,IBA,IBA,IBA,IBA,IBA,IBA	ENSBTAG00000049567	FALSE	OR7A129
query_1	TRUE	9.29861e-14	710	161	34	0.21118	0.0478873	GO:0050911	GO:BP	detection of chemical stimulus involved in sensory perception of smell	18832	13788	GO:0007608, GO:0050907	IEA,IBA,IBA,IBA,IBA,IBA,IBA,IBA,IBA,IBA,IEA,IEA,IEA,IEA,IBA,IBA,IBA,IBA,IBA,IBA,IEA,IEA,IBA,IEA,IBA,IBA,IBA,IBA,IBA,IBA,IBA,IBA,IBA,IBA	ENSBTAG00000025293	FALSE	OR2W3
query_1	TRUE	9.29861e-14	710	161	34	0.21118	0.0478873	GO:0050911	GO:BP	detection of chemical stimulus involved in sensory perception of smell	18832	13788	GO:0007608, GO:0050907	IEA,IBA,IBA,IBA,IBA,IBA,IBA,IBA,IBA,IBA,IEA,IEA,IEA,IEA,IBA,IBA,IBA,IBA,IBA,IBA,IEA,IEA,IBA,IEA,IBA,IBA,IBA,IBA,IBA,IBA,IBA,IBA,IBA,IBA	ENSBTAG00000040033	FALSE	OR2AJ9
query_1	TRUE	9.29861e-14	710	161	34	0.21118	0.0478873	GO:0050911	GO:BP	detection of chemical stimulus involved in sensory perception of smell	18832	13788	GO:0007608, GO:0050907	IEA,IBA,IBA,IBA,IBA,IBA,IBA,IBA,IBA,IBA,IEA,IEA,IEA,IEA,IBA,IBA,IBA,IBA,IBA,IBA,IEA,IEA,IBA,IEA,IBA,IBA,IBA,IBA,IBA,IBA,IBA,IBA,IBA,IBA	ENSBTAG00000051864	FALSE	OR2L2B
query_1	TRUE	9.29861e-14	710	161	34	0.21118	0.0478873	GO:0050911	GO:BP	detection of chemical stimulus involved in sensory perception of smell	18832	13788	GO:0007608, GO:0050907	IEA,IBA,IBA,IBA,IBA,IBA,IBA,IBA,IBA,IBA,IEA,IEA,IEA,IEA,IBA,IBA,IBA,IBA,IBA,IBA,IEA,IEA,IBA,IEA,IBA,IBA,IBA,IBA,IBA,IBA,IBA,IBA,IBA,IBA	ENSBTAG00000067939	FALSE	OR2L2C
query_1	TRUE	9.29861e-14	710	161	34	0.21118	0.0478873	GO:0050911	GO:BP	detection of chemical stimulus involved in sensory perception of smell	18832	13788	GO:0007608, GO:0050907	IEA,IBA,IBA,IBA,IBA,IBA,IBA,IBA,IBA,IBA,IEA,IEA,IEA,IEA,IBA,IBA,IBA,IBA,IBA,IBA,IEA,IEA,IBA,IEA,IBA,IBA,IBA,IBA,IBA,IBA,IBA,IBA,IBA,IBA	ENSBTAG00000061948	FALSE	OR2L3C
query_1	TRUE	9.29861e-14	710	161	34	0.21118	0.0478873	GO:0050911	GO:BP	detection of chemical stimulus involved in sensory perception of smell	18832	13788	GO:0007608, GO:0050907	IEA,IBA,IBA,IBA,IBA,IBA,IBA,IBA,IBA,IBA,IEA,IEA,IEA,IEA,IBA,IBA,IBA,IBA,IBA,IBA,IEA,IEA,IBA,IEA,IBA,IBA,IBA,IBA,IBA,IBA,IBA,IBA,IBA,IBA	ENSBTAG00000013691	FALSE	OR2L13
query_1	TRUE	9.29861e-14	710	161	34	0.21118	0.0478873	GO:0050911	GO:BP	detection of chemical stimulus involved in sensory perception of smell	18832	13788	GO:0007608, GO:0050907	IEA,IBA,IBA,IBA,IBA,IBA,IBA,IBA,IBA,IBA,IEA,IEA,IEA,IEA,IBA,IBA,IBA,IBA,IBA,IBA,IEA,IEA,IBA,IEA,IBA,IBA,IBA,IBA,IBA,IBA,IBA,IBA,IBA,IBA	ENSBTAG00000048025	FALSE	OR2T22
query_1	TRUE	9.29861e-14	710	161	34	0.21118	0.0478873	GO:0050911	GO:BP	detection of chemical stimulus involved in sensory perception of smell	18832	13788	GO:0007608, GO:0050907	IEA,IBA,IBA,IBA,IBA,IBA,IBA,IBA,IBA,IBA,IEA,IEA,IEA,IEA,IBA,IBA,IBA,IBA,IBA,IBA,IEA,IEA,IBA,IEA,IBA,IBA,IBA,IBA,IBA,IBA,IBA,IBA,IBA,IBA	ENSBTAG00000009497	FALSE	OR2M16
query_1	TRUE	9.29861e-14	710	161	34	0.21118	0.0478873	GO:0050911	GO:BP	detection of chemical stimulus involved in sensory perception of smell	18832	13788	GO:0007608, GO:0050907	IEA,IBA,IBA,IBA,IBA,IBA,IBA,IBA,IBA,IBA,IEA,IEA,IEA,IEA,IBA,IBA,IBA,IBA,IBA,IBA,IEA,IEA,IBA,IEA,IBA,IBA,IBA,IBA,IBA,IBA,IBA,IBA,IBA,IBA	ENSBTAG00000030722	FALSE	OR2M4
query_1	TRUE	9.29861e-14	710	161	34	0.21118	0.0478873	GO:0050911	GO:BP	detection of chemical stimulus involved in sensory perception of smell	18832	13788	GO:0007608, GO:0050907	IEA,IBA,IBA,IBA,IBA,IBA,IBA,IBA,IBA,IBA,IEA,IEA,IEA,IEA,IBA,IBA,IBA,IBA,IBA,IBA,IEA,IEA,IBA,IEA,IBA,IBA,IBA,IBA,IBA,IBA,IBA,IBA,IBA,IBA	ENSBTAG00000039804	FALSE	OR9E2
query_1	TRUE	9.29861e-14	710	161	34	0.21118	0.0478873	GO:0050911	GO:BP	detection of chemical stimulus involved in sensory perception of smell	18832	13788	GO:0007608, GO:0050907	IEA,IBA,IBA,IBA,IBA,IBA,IBA,IBA,IBA,IBA,IEA,IEA,IEA,IEA,IBA,IBA,IBA,IBA,IBA,IBA,IEA,IEA,IBA,IEA,IBA,IBA,IBA,IBA,IBA,IBA,IBA,IBA,IBA,IBA	ENSBTAG00000059861	FALSE	OR5AE4
query_1	TRUE	9.29861e-14	710	161	34	0.21118	0.0478873	GO:0050911	GO:BP	detection of chemical stimulus involved in sensory perception of smell	18832	13788	GO:0007608, GO:0050907	IEA,IBA,IBA,IBA,IBA,IBA,IBA,IBA,IBA,IBA,IEA,IEA,IEA,IEA,IBA,IBA,IBA,IBA,IBA,IBA,IEA,IEA,IBA,IEA,IBA,IBA,IBA,IBA,IBA,IBA,IBA,IBA,IBA,IBA	ENSBTAG00000064622	FALSE	OR5AE3
query_1	TRUE	9.29861e-14	710	161	34	0.21118	0.0478873	GO:0050911	GO:BP	detection of chemical stimulus involved in sensory perception of smell	18832	13788	GO:0007608, GO:0050907	IEA,IBA,IBA,IBA,IBA,IBA,IBA,IBA,IBA,IBA,IEA,IEA,IEA,IEA,IBA,IBA,IBA,IBA,IBA,IBA,IEA,IEA,IBA,IEA,IBA,IBA,IBA,IBA,IBA,IBA,IBA,IBA,IBA,IBA	ENSBTAG00000031412	FALSE	OR6F1
query_1	TRUE	9.29861e-14	710	161	34	0.21118	0.0478873	GO:0050911	GO:BP	detection of chemical stimulus involved in sensory perception of smell	18832	13788	GO:0007608, GO:0050907	IEA,IBA,IBA,IBA,IBA,IBA,IBA,IBA,IBA,IBA,IEA,IEA,IEA,IEA,IBA,IBA,IBA,IBA,IBA,IBA,IEA,IEA,IBA,IEA,IBA,IBA,IBA,IBA,IBA,IBA,IBA,IBA,IBA,IBA	ENSBTAG00000007557	FALSE	OR2AK3
query_1	TRUE	9.29861e-14	710	161	34	0.21118	0.0478873	GO:0050911	GO:BP	detection of chemical stimulus involved in sensory perception of smell	18832	13788	GO:0007608, GO:0050907	IEA,IBA,IBA,IBA,IBA,IBA,IBA,IBA,IBA,IBA,IEA,IEA,IEA,IEA,IBA,IBA,IBA,IBA,IBA,IBA,IEA,IEA,IBA,IEA,IBA,IBA,IBA,IBA,IBA,IBA,IBA,IBA,IBA,IBA	ENSBTAG00000053009	FALSE	OR2T62
query_1	TRUE	9.29861e-14	710	161	34	0.21118	0.0478873	GO:0050911	GO:BP	detection of chemical stimulus involved in sensory perception of smell	18832	13788	GO:0007608, GO:0050907	IEA,IBA,IBA,IBA,IBA,IBA,IBA,IBA,IBA,IBA,IEA,IEA,IEA,IEA,IBA,IBA,IBA,IBA,IBA,IBA,IEA,IEA,IBA,IEA,IBA,IBA,IBA,IBA,IBA,IBA,IBA,IBA,IBA,IBA	ENSBTAG00000046417	FALSE	OR2T63
query_1	TRUE	9.29861e-14	710	161	34	0.21118	0.0478873	GO:0050911	GO:BP	detection of chemical stimulus involved in sensory perception of smell	18832	13788	GO:0007608, GO:0050907	IEA,IBA,IBA,IBA,IBA,IBA,IBA,IBA,IBA,IBA,IEA,IEA,IEA,IEA,IBA,IBA,IBA,IBA,IBA,IBA,IEA,IEA,IBA,IEA,IBA,IBA,IBA,IBA,IBA,IBA,IBA,IBA,IBA,IBA	ENSBTAG00000052389	FALSE	OR2T16
query_1	TRUE	9.29861e-14	710	161	34	0.21118	0.0478873	GO:0050911	GO:BP	detection of chemical stimulus involved in sensory perception of smell	18832	13788	GO:0007608, GO:0050907	IEA,IBA,IBA,IBA,IBA,IBA,IBA,IBA,IBA,IBA,IEA,IEA,IEA,IEA,IBA,IBA,IBA,IBA,IBA,IBA,IEA,IEA,IBA,IEA,IBA,IBA,IBA,IBA,IBA,IBA,IBA,IBA,IBA,IBA	ENSBTAG00000050140	FALSE	OR2T60
query_1	TRUE	9.29861e-14	710	161	34	0.21118	0.0478873	GO:0050911	GO:BP	detection of chemical stimulus involved in sensory perception of smell	18832	13788	GO:0007608, GO:0050907	IEA,IBA,IBA,IBA,IBA,IBA,IBA,IBA,IBA,IBA,IEA,IEA,IEA,IEA,IBA,IBA,IBA,IBA,IBA,IBA,IEA,IEA,IBA,IEA,IBA,IBA,IBA,IBA,IBA,IBA,IBA,IBA,IBA,IBA	ENSBTAG00000001761	FALSE	OR6AA1
query_1	TRUE	9.29861e-14	710	161	34	0.21118	0.0478873	GO:0050911	GO:BP	detection of chemical stimulus involved in sensory perception of smell	18832	13788	GO:0007608, GO:0050907	IEA,IBA,IBA,IBA,IBA,IBA,IBA,IBA,IBA,IBA,IEA,IEA,IEA,IEA,IBA,IBA,IBA,IBA,IBA,IBA,IEA,IEA,IBA,IEA,IBA,IBA,IBA,IBA,IBA,IBA,IBA,IBA,IBA,IBA	ENSBTAG00000040109	FALSE	OR6AN1
query_1	TRUE	9.29861e-14	710	161	34	0.21118	0.0478873	GO:0050911	GO:BP	detection of chemical stimulus involved in sensory perception of smell	18832	13788	GO:0007608, GO:0050907	IEA,IBA,IBA,IBA,IBA,IBA,IBA,IBA,IBA,IBA,IEA,IEA,IEA,IEA,IBA,IBA,IBA,IBA,IBA,IBA,IEA,IEA,IBA,IEA,IBA,IBA,IBA,IBA,IBA,IBA,IBA,IBA,IBA,IBA	ENSBTAG00000017725	FALSE	OR11L1
query_1	TRUE	9.29861e-14	710	161	34	0.21118	0.0478873	GO:0050911	GO:BP	detection of chemical stimulus involved in sensory perception of smell	18832	13788	GO:0007608, GO:0050907	IEA,IBA,IBA,IBA,IBA,IBA,IBA,IBA,IBA,IBA,IEA,IEA,IEA,IEA,IBA,IBA,IBA,IBA,IBA,IBA,IEA,IEA,IBA,IEA,IBA,IBA,IBA,IBA,IBA,IBA,IBA,IBA,IBA,IBA	ENSBTAG00000064343	FALSE	OR2L3
query_1	TRUE	9.29861e-14	710	161	34	0.21118	0.0478873	GO:0050911	GO:BP	detection of chemical stimulus involved in sensory perception of smell	18832	13788	GO:0007608, GO:0050907	IEA,IBA,IBA,IBA,IBA,IBA,IBA,IBA,IBA,IBA,IEA,IEA,IEA,IEA,IBA,IBA,IBA,IBA,IBA,IBA,IEA,IEA,IBA,IEA,IBA,IBA,IBA,IBA,IBA,IBA,IBA,IBA,IBA,IBA	ENSBTAG00000045691	FALSE	OR14P2
query_1	TRUE	9.29861e-14	710	161	34	0.21118	0.0478873	GO:0050911	GO:BP	detection of chemical stimulus involved in sensory perception of smell	18832	13788	GO:0007608, GO:0050907	IEA,IBA,IBA,IBA,IBA,IBA,IBA,IBA,IBA,IBA,IEA,IEA,IEA,IEA,IBA,IBA,IBA,IBA,IBA,IBA,IEA,IEA,IBA,IEA,IBA,IBA,IBA,IBA,IBA,IBA,IBA,IBA,IBA,IBA	ENSBTAG00000051974	FALSE	OR2L2
query_1	TRUE	9.29861e-14	710	161	34	0.21118	0.0478873	GO:0050911	GO:BP	detection of chemical stimulus involved in sensory perception of smell	18832	13788	GO:0007608, GO:0050907	IEA,IBA,IBA,IBA,IBA,IBA,IBA,IBA,IBA,IBA,IEA,IEA,IEA,IEA,IBA,IBA,IBA,IBA,IBA,IBA,IEA,IEA,IBA,IEA,IBA,IBA,IBA,IBA,IBA,IBA,IBA,IBA,IBA,IBA	ENSBTAG00000039805	FALSE	OR2AO1
query_1	TRUE	9.29861e-14	710	161	34	0.21118	0.0478873	GO:0050911	GO:BP	detection of chemical stimulus involved in sensory perception of smell	18832	13788	GO:0007608, GO:0050907	IEA,IBA,IBA,IBA,IBA,IBA,IBA,IBA,IBA,IBA,IEA,IEA,IEA,IEA,IBA,IBA,IBA,IBA,IBA,IBA,IEA,IEA,IBA,IEA,IBA,IBA,IBA,IBA,IBA,IBA,IBA,IBA,IBA,IBA	ENSBTAG00000053872	FALSE	OR2T54
query_1	TRUE	9.29861e-14	710	161	34	0.21118	0.0478873	GO:0050911	GO:BP	detection of chemical stimulus involved in sensory perception of smell	18832	13788	GO:0007608, GO:0050907	IEA,IBA,IBA,IBA,IBA,IBA,IBA,IBA,IBA,IBA,IEA,IEA,IEA,IEA,IBA,IBA,IBA,IBA,IBA,IBA,IEA,IEA,IBA,IEA,IBA,IBA,IBA,IBA,IBA,IBA,IBA,IBA,IBA,IBA	ENSBTAG00000039797	FALSE	OR2W3D
query_1	TRUE	9.29861e-14	710	161	34	0.21118	0.0478873	GO:0050911	GO:BP	detection of chemical stimulus involved in sensory perception of smell	18832	13788	GO:0007608, GO:0050907	IEA,IBA,IBA,IBA,IBA,IBA,IBA,IBA,IBA,IBA,IEA,IEA,IEA,IEA,IBA,IBA,IBA,IBA,IBA,IBA,IEA,IEA,IBA,IEA,IBA,IBA,IBA,IBA,IBA,IBA,IBA,IBA,IBA,IBA	ENSBTAG00000048813	FALSE	OR2W53
query_1	TRUE	9.29861e-14	710	161	34	0.21118	0.0478873	GO:0050911	GO:BP	detection of chemical stimulus involved in sensory perception of smell	18832	13788	GO:0007608, GO:0050907	IEA,IBA,IBA,IBA,IBA,IBA,IBA,IBA,IBA,IBA,IEA,IEA,IEA,IEA,IBA,IBA,IBA,IBA,IBA,IBA,IEA,IEA,IBA,IEA,IBA,IBA,IBA,IBA,IBA,IBA,IBA,IBA,IBA,IBA	ENSBTAG00000048315	FALSE	OR2C3
query_1	TRUE	9.29861e-14	710	161	34	0.21118	0.0478873	GO:0050911	GO:BP	detection of chemical stimulus involved in sensory perception of smell	18832	13788	GO:0007608, GO:0050907	IEA,IBA,IBA,IBA,IBA,IBA,IBA,IBA,IBA,IBA,IEA,IEA,IEA,IEA,IBA,IBA,IBA,IBA,IBA,IBA,IEA,IEA,IBA,IEA,IBA,IBA,IBA,IBA,IBA,IBA,IBA,IBA,IBA,IBA	ENSBTAG00000048069	FALSE	OR2C3B
query_1	TRUE	9.29861e-14	710	161	34	0.21118	0.0478873	GO:0050911	GO:BP	detection of chemical stimulus involved in sensory perception of smell	18832	13788	GO:0007608, GO:0050907	IEA,IBA,IBA,IBA,IBA,IBA,IBA,IBA,IBA,IBA,IEA,IEA,IEA,IEA,IBA,IBA,IBA,IBA,IBA,IBA,IEA,IEA,IBA,IEA,IBA,IBA,IBA,IBA,IBA,IBA,IBA,IBA,IBA,IBA	ENSBTAG00000039484	FALSE	OR2G27
query_1	TRUE	9.29861e-14	710	161	34	0.21118	0.0478873	GO:0050911	GO:BP	detection of chemical stimulus involved in sensory perception of smell	18832	13788	GO:0007608, GO:0050907	IEA,IBA,IBA,IBA,IBA,IBA,IBA,IBA,IBA,IBA,IEA,IEA,IEA,IEA,IBA,IBA,IBA,IBA,IBA,IBA,IEA,IEA,IBA,IEA,IBA,IBA,IBA,IBA,IBA,IBA,IBA,IBA,IBA,IBA	ENSBTAG00000039930	FALSE	OR2G28
query_1	TRUE	9.29861e-14	710	161	34	0.21118	0.0478873	GO:0050911	GO:BP	detection of chemical stimulus involved in sensory perception of smell	18832	13788	GO:0007608, GO:0050907	IEA,IBA,IBA,IBA,IBA,IBA,IBA,IBA,IBA,IBA,IEA,IEA,IEA,IEA,IBA,IBA,IBA,IBA,IBA,IBA,IEA,IEA,IBA,IEA,IBA,IBA,IBA,IBA,IBA,IBA,IBA,IBA,IBA,IBA	ENSBTAG00000027911	FALSE	OR2G3
query_1	TRUE	1.13583e-13	768	161	35	0.217391	0.0455729	GO:0009593	GO:BP	detection of chemical stimulus	18832	3561	GO:0042221, GO:0051606	IEA,IBA,IBA,IBA,IBA,IBA,IBA,IBA,IBA,IBA,IEA,IEA,IEA,IEA,IBA,IBA,IBA,IBA,IBA,IBA,IEA,IEA,IBA,IEA,IBA,IBA,IBA,IBA,IBA,IBA,IBA,IBA,IBA,IBA,IEA	ENSBTAG00000049567	FALSE	OR7A129
query_1	TRUE	1.13583e-13	768	161	35	0.217391	0.0455729	GO:0009593	GO:BP	detection of chemical stimulus	18832	3561	GO:0042221, GO:0051606	IEA,IBA,IBA,IBA,IBA,IBA,IBA,IBA,IBA,IBA,IEA,IEA,IEA,IEA,IBA,IBA,IBA,IBA,IBA,IBA,IEA,IEA,IBA,IEA,IBA,IBA,IBA,IBA,IBA,IBA,IBA,IBA,IBA,IBA,IEA	ENSBTAG00000025293	FALSE	OR2W3
query_1	TRUE	1.13583e-13	768	161	35	0.217391	0.0455729	GO:0009593	GO:BP	detection of chemical stimulus	18832	3561	GO:0042221, GO:0051606	IEA,IBA,IBA,IBA,IBA,IBA,IBA,IBA,IBA,IBA,IEA,IEA,IEA,IEA,IBA,IBA,IBA,IBA,IBA,IBA,IEA,IEA,IBA,IEA,IBA,IBA,IBA,IBA,IBA,IBA,IBA,IBA,IBA,IBA,IEA	ENSBTAG00000040033	FALSE	OR2AJ9
query_1	TRUE	1.13583e-13	768	161	35	0.217391	0.0455729	GO:0009593	GO:BP	detection of chemical stimulus	18832	3561	GO:0042221, GO:0051606	IEA,IBA,IBA,IBA,IBA,IBA,IBA,IBA,IBA,IBA,IEA,IEA,IEA,IEA,IBA,IBA,IBA,IBA,IBA,IBA,IEA,IEA,IBA,IEA,IBA,IBA,IBA,IBA,IBA,IBA,IBA,IBA,IBA,IBA,IEA	ENSBTAG00000051864	FALSE	OR2L2B
query_1	TRUE	1.13583e-13	768	161	35	0.217391	0.0455729	GO:0009593	GO:BP	detection of chemical stimulus	18832	3561	GO:0042221, GO:0051606	IEA,IBA,IBA,IBA,IBA,IBA,IBA,IBA,IBA,IBA,IEA,IEA,IEA,IEA,IBA,IBA,IBA,IBA,IBA,IBA,IEA,IEA,IBA,IEA,IBA,IBA,IBA,IBA,IBA,IBA,IBA,IBA,IBA,IBA,IEA	ENSBTAG00000067939	FALSE	OR2L2C
query_1	TRUE	1.13583e-13	768	161	35	0.217391	0.0455729	GO:0009593	GO:BP	detection of chemical stimulus	18832	3561	GO:0042221, GO:0051606	IEA,IBA,IBA,IBA,IBA,IBA,IBA,IBA,IBA,IBA,IEA,IEA,IEA,IEA,IBA,IBA,IBA,IBA,IBA,IBA,IEA,IEA,IBA,IEA,IBA,IBA,IBA,IBA,IBA,IBA,IBA,IBA,IBA,IBA,IEA	ENSBTAG00000061948	FALSE	OR2L3C
query_1	TRUE	1.13583e-13	768	161	35	0.217391	0.0455729	GO:0009593	GO:BP	detection of chemical stimulus	18832	3561	GO:0042221, GO:0051606	IEA,IBA,IBA,IBA,IBA,IBA,IBA,IBA,IBA,IBA,IEA,IEA,IEA,IEA,IBA,IBA,IBA,IBA,IBA,IBA,IEA,IEA,IBA,IEA,IBA,IBA,IBA,IBA,IBA,IBA,IBA,IBA,IBA,IBA,IEA	ENSBTAG00000013691	FALSE	OR2L13
query_1	TRUE	1.13583e-13	768	161	35	0.217391	0.0455729	GO:0009593	GO:BP	detection of chemical stimulus	18832	3561	GO:0042221, GO:0051606	IEA,IBA,IBA,IBA,IBA,IBA,IBA,IBA,IBA,IBA,IEA,IEA,IEA,IEA,IBA,IBA,IBA,IBA,IBA,IBA,IEA,IEA,IBA,IEA,IBA,IBA,IBA,IBA,IBA,IBA,IBA,IBA,IBA,IBA,IEA	ENSBTAG00000048025	FALSE	OR2T22
query_1	TRUE	1.13583e-13	768	161	35	0.217391	0.0455729	GO:0009593	GO:BP	detection of chemical stimulus	18832	3561	GO:0042221, GO:0051606	IEA,IBA,IBA,IBA,IBA,IBA,IBA,IBA,IBA,IBA,IEA,IEA,IEA,IEA,IBA,IBA,IBA,IBA,IBA,IBA,IEA,IEA,IBA,IEA,IBA,IBA,IBA,IBA,IBA,IBA,IBA,IBA,IBA,IBA,IEA	ENSBTAG00000009497	FALSE	OR2M16
query_1	TRUE	1.13583e-13	768	161	35	0.217391	0.0455729	GO:0009593	GO:BP	detection of chemical stimulus	18832	3561	GO:0042221, GO:0051606	IEA,IBA,IBA,IBA,IBA,IBA,IBA,IBA,IBA,IBA,IEA,IEA,IEA,IEA,IBA,IBA,IBA,IBA,IBA,IBA,IEA,IEA,IBA,IEA,IBA,IBA,IBA,IBA,IBA,IBA,IBA,IBA,IBA,IBA,IEA	ENSBTAG00000030722	FALSE	OR2M4
query_1	TRUE	1.13583e-13	768	161	35	0.217391	0.0455729	GO:0009593	GO:BP	detection of chemical stimulus	18832	3561	GO:0042221, GO:0051606	IEA,IBA,IBA,IBA,IBA,IBA,IBA,IBA,IBA,IBA,IEA,IEA,IEA,IEA,IBA,IBA,IBA,IBA,IBA,IBA,IEA,IEA,IBA,IEA,IBA,IBA,IBA,IBA,IBA,IBA,IBA,IBA,IBA,IBA,IEA	ENSBTAG00000039804	FALSE	OR9E2
query_1	TRUE	1.13583e-13	768	161	35	0.217391	0.0455729	GO:0009593	GO:BP	detection of chemical stimulus	18832	3561	GO:0042221, GO:0051606	IEA,IBA,IBA,IBA,IBA,IBA,IBA,IBA,IBA,IBA,IEA,IEA,IEA,IEA,IBA,IBA,IBA,IBA,IBA,IBA,IEA,IEA,IBA,IEA,IBA,IBA,IBA,IBA,IBA,IBA,IBA,IBA,IBA,IBA,IEA	ENSBTAG00000059861	FALSE	OR5AE4
query_1	TRUE	1.13583e-13	768	161	35	0.217391	0.0455729	GO:0009593	GO:BP	detection of chemical stimulus	18832	3561	GO:0042221, GO:0051606	IEA,IBA,IBA,IBA,IBA,IBA,IBA,IBA,IBA,IBA,IEA,IEA,IEA,IEA,IBA,IBA,IBA,IBA,IBA,IBA,IEA,IEA,IBA,IEA,IBA,IBA,IBA,IBA,IBA,IBA,IBA,IBA,IBA,IBA,IEA	ENSBTAG00000064622	FALSE	OR5AE3
query_1	TRUE	1.13583e-13	768	161	35	0.217391	0.0455729	GO:0009593	GO:BP	detection of chemical stimulus	18832	3561	GO:0042221, GO:0051606	IEA,IBA,IBA,IBA,IBA,IBA,IBA,IBA,IBA,IBA,IEA,IEA,IEA,IEA,IBA,IBA,IBA,IBA,IBA,IBA,IEA,IEA,IBA,IEA,IBA,IBA,IBA,IBA,IBA,IBA,IBA,IBA,IBA,IBA,IEA	ENSBTAG00000031412	FALSE	OR6F1
query_1	TRUE	1.13583e-13	768	161	35	0.217391	0.0455729	GO:0009593	GO:BP	detection of chemical stimulus	18832	3561	GO:0042221, GO:0051606	IEA,IBA,IBA,IBA,IBA,IBA,IBA,IBA,IBA,IBA,IEA,IEA,IEA,IEA,IBA,IBA,IBA,IBA,IBA,IBA,IEA,IEA,IBA,IEA,IBA,IBA,IBA,IBA,IBA,IBA,IBA,IBA,IBA,IBA,IEA	ENSBTAG00000007557	FALSE	OR2AK3
query_1	TRUE	1.13583e-13	768	161	35	0.217391	0.0455729	GO:0009593	GO:BP	detection of chemical stimulus	18832	3561	GO:0042221, GO:0051606	IEA,IBA,IBA,IBA,IBA,IBA,IBA,IBA,IBA,IBA,IEA,IEA,IEA,IEA,IBA,IBA,IBA,IBA,IBA,IBA,IEA,IEA,IBA,IEA,IBA,IBA,IBA,IBA,IBA,IBA,IBA,IBA,IBA,IBA,IEA	ENSBTAG00000053009	FALSE	OR2T62
query_1	TRUE	1.13583e-13	768	161	35	0.217391	0.0455729	GO:0009593	GO:BP	detection of chemical stimulus	18832	3561	GO:0042221, GO:0051606	IEA,IBA,IBA,IBA,IBA,IBA,IBA,IBA,IBA,IBA,IEA,IEA,IEA,IEA,IBA,IBA,IBA,IBA,IBA,IBA,IEA,IEA,IBA,IEA,IBA,IBA,IBA,IBA,IBA,IBA,IBA,IBA,IBA,IBA,IEA	ENSBTAG00000046417	FALSE	OR2T63
query_1	TRUE	1.13583e-13	768	161	35	0.217391	0.0455729	GO:0009593	GO:BP	detection of chemical stimulus	18832	3561	GO:0042221, GO:0051606	IEA,IBA,IBA,IBA,IBA,IBA,IBA,IBA,IBA,IBA,IEA,IEA,IEA,IEA,IBA,IBA,IBA,IBA,IBA,IBA,IEA,IEA,IBA,IEA,IBA,IBA,IBA,IBA,IBA,IBA,IBA,IBA,IBA,IBA,IEA	ENSBTAG00000052389	FALSE	OR2T16
query_1	TRUE	1.13583e-13	768	161	35	0.217391	0.0455729	GO:0009593	GO:BP	detection of chemical stimulus	18832	3561	GO:0042221, GO:0051606	IEA,IBA,IBA,IBA,IBA,IBA,IBA,IBA,IBA,IBA,IEA,IEA,IEA,IEA,IBA,IBA,IBA,IBA,IBA,IBA,IEA,IEA,IBA,IEA,IBA,IBA,IBA,IBA,IBA,IBA,IBA,IBA,IBA,IBA,IEA	ENSBTAG00000050140	FALSE	OR2T60
query_1	TRUE	1.13583e-13	768	161	35	0.217391	0.0455729	GO:0009593	GO:BP	detection of chemical stimulus	18832	3561	GO:0042221, GO:0051606	IEA,IBA,IBA,IBA,IBA,IBA,IBA,IBA,IBA,IBA,IEA,IEA,IEA,IEA,IBA,IBA,IBA,IBA,IBA,IBA,IEA,IEA,IBA,IEA,IBA,IBA,IBA,IBA,IBA,IBA,IBA,IBA,IBA,IBA,IEA	ENSBTAG00000001761	FALSE	OR6AA1
query_1	TRUE	1.13583e-13	768	161	35	0.217391	0.0455729	GO:0009593	GO:BP	detection of chemical stimulus	18832	3561	GO:0042221, GO:0051606	IEA,IBA,IBA,IBA,IBA,IBA,IBA,IBA,IBA,IBA,IEA,IEA,IEA,IEA,IBA,IBA,IBA,IBA,IBA,IBA,IEA,IEA,IBA,IEA,IBA,IBA,IBA,IBA,IBA,IBA,IBA,IBA,IBA,IBA,IEA	ENSBTAG00000040109	FALSE	OR6AN1
query_1	TRUE	1.13583e-13	768	161	35	0.217391	0.0455729	GO:0009593	GO:BP	detection of chemical stimulus	18832	3561	GO:0042221, GO:0051606	IEA,IBA,IBA,IBA,IBA,IBA,IBA,IBA,IBA,IBA,IEA,IEA,IEA,IEA,IBA,IBA,IBA,IBA,IBA,IBA,IEA,IEA,IBA,IEA,IBA,IBA,IBA,IBA,IBA,IBA,IBA,IBA,IBA,IBA,IEA	ENSBTAG00000017725	FALSE	OR11L1
query_1	TRUE	1.13583e-13	768	161	35	0.217391	0.0455729	GO:0009593	GO:BP	detection of chemical stimulus	18832	3561	GO:0042221, GO:0051606	IEA,IBA,IBA,IBA,IBA,IBA,IBA,IBA,IBA,IBA,IEA,IEA,IEA,IEA,IBA,IBA,IBA,IBA,IBA,IBA,IEA,IEA,IBA,IEA,IBA,IBA,IBA,IBA,IBA,IBA,IBA,IBA,IBA,IBA,IEA	ENSBTAG00000064343	FALSE	OR2L3
query_1	TRUE	1.13583e-13	768	161	35	0.217391	0.0455729	GO:0009593	GO:BP	detection of chemical stimulus	18832	3561	GO:0042221, GO:0051606	IEA,IBA,IBA,IBA,IBA,IBA,IBA,IBA,IBA,IBA,IEA,IEA,IEA,IEA,IBA,IBA,IBA,IBA,IBA,IBA,IEA,IEA,IBA,IEA,IBA,IBA,IBA,IBA,IBA,IBA,IBA,IBA,IBA,IBA,IEA	ENSBTAG00000045691	FALSE	OR14P2
query_1	TRUE	1.13583e-13	768	161	35	0.217391	0.0455729	GO:0009593	GO:BP	detection of chemical stimulus	18832	3561	GO:0042221, GO:0051606	IEA,IBA,IBA,IBA,IBA,IBA,IBA,IBA,IBA,IBA,IEA,IEA,IEA,IEA,IBA,IBA,IBA,IBA,IBA,IBA,IEA,IEA,IBA,IEA,IBA,IBA,IBA,IBA,IBA,IBA,IBA,IBA,IBA,IBA,IEA	ENSBTAG00000051974	FALSE	OR2L2
query_1	TRUE	1.13583e-13	768	161	35	0.217391	0.0455729	GO:0009593	GO:BP	detection of chemical stimulus	18832	3561	GO:0042221, GO:0051606	IEA,IBA,IBA,IBA,IBA,IBA,IBA,IBA,IBA,IBA,IEA,IEA,IEA,IEA,IBA,IBA,IBA,IBA,IBA,IBA,IEA,IEA,IBA,IEA,IBA,IBA,IBA,IBA,IBA,IBA,IBA,IBA,IBA,IBA,IEA	ENSBTAG00000039805	FALSE	OR2AO1
query_1	TRUE	1.13583e-13	768	161	35	0.217391	0.0455729	GO:0009593	GO:BP	detection of chemical stimulus	18832	3561	GO:0042221, GO:0051606	IEA,IBA,IBA,IBA,IBA,IBA,IBA,IBA,IBA,IBA,IEA,IEA,IEA,IEA,IBA,IBA,IBA,IBA,IBA,IBA,IEA,IEA,IBA,IEA,IBA,IBA,IBA,IBA,IBA,IBA,IBA,IBA,IBA,IBA,IEA	ENSBTAG00000053872	FALSE	OR2T54
query_1	TRUE	1.13583e-13	768	161	35	0.217391	0.0455729	GO:0009593	GO:BP	detection of chemical stimulus	18832	3561	GO:0042221, GO:0051606	IEA,IBA,IBA,IBA,IBA,IBA,IBA,IBA,IBA,IBA,IEA,IEA,IEA,IEA,IBA,IBA,IBA,IBA,IBA,IBA,IEA,IEA,IBA,IEA,IBA,IBA,IBA,IBA,IBA,IBA,IBA,IBA,IBA,IBA,IEA	ENSBTAG00000039797	FALSE	OR2W3D
query_1	TRUE	1.13583e-13	768	161	35	0.217391	0.0455729	GO:0009593	GO:BP	detection of chemical stimulus	18832	3561	GO:0042221, GO:0051606	IEA,IBA,IBA,IBA,IBA,IBA,IBA,IBA,IBA,IBA,IEA,IEA,IEA,IEA,IBA,IBA,IBA,IBA,IBA,IBA,IEA,IEA,IBA,IEA,IBA,IBA,IBA,IBA,IBA,IBA,IBA,IBA,IBA,IBA,IEA	ENSBTAG00000048813	FALSE	OR2W53
query_1	TRUE	1.13583e-13	768	161	35	0.217391	0.0455729	GO:0009593	GO:BP	detection of chemical stimulus	18832	3561	GO:0042221, GO:0051606	IEA,IBA,IBA,IBA,IBA,IBA,IBA,IBA,IBA,IBA,IEA,IEA,IEA,IEA,IBA,IBA,IBA,IBA,IBA,IBA,IEA,IEA,IBA,IEA,IBA,IBA,IBA,IBA,IBA,IBA,IBA,IBA,IBA,IBA,IEA	ENSBTAG00000048315	FALSE	OR2C3
query_1	TRUE	1.13583e-13	768	161	35	0.217391	0.0455729	GO:0009593	GO:BP	detection of chemical stimulus	18832	3561	GO:0042221, GO:0051606	IEA,IBA,IBA,IBA,IBA,IBA,IBA,IBA,IBA,IBA,IEA,IEA,IEA,IEA,IBA,IBA,IBA,IBA,IBA,IBA,IEA,IEA,IBA,IEA,IBA,IBA,IBA,IBA,IBA,IBA,IBA,IBA,IBA,IBA,IEA	ENSBTAG00000048069	FALSE	OR2C3B
query_1	TRUE	1.13583e-13	768	161	35	0.217391	0.0455729	GO:0009593	GO:BP	detection of chemical stimulus	18832	3561	GO:0042221, GO:0051606	IEA,IBA,IBA,IBA,IBA,IBA,IBA,IBA,IBA,IBA,IEA,IEA,IEA,IEA,IBA,IBA,IBA,IBA,IBA,IBA,IEA,IEA,IBA,IEA,IBA,IBA,IBA,IBA,IBA,IBA,IBA,IBA,IBA,IBA,IEA	ENSBTAG00000039484	FALSE	OR2G27
query_1	TRUE	1.13583e-13	768	161	35	0.217391	0.0455729	GO:0009593	GO:BP	detection of chemical stimulus	18832	3561	GO:0042221, GO:0051606	IEA,IBA,IBA,IBA,IBA,IBA,IBA,IBA,IBA,IBA,IEA,IEA,IEA,IEA,IBA,IBA,IBA,IBA,IBA,IBA,IEA,IEA,IBA,IEA,IBA,IBA,IBA,IBA,IBA,IBA,IBA,IBA,IBA,IBA,IEA	ENSBTAG00000039930	FALSE	OR2G28
query_1	TRUE	1.13583e-13	768	161	35	0.217391	0.0455729	GO:0009593	GO:BP	detection of chemical stimulus	18832	3561	GO:0042221, GO:0051606	IEA,IBA,IBA,IBA,IBA,IBA,IBA,IBA,IBA,IBA,IEA,IEA,IEA,IEA,IBA,IBA,IBA,IBA,IBA,IBA,IEA,IEA,IBA,IEA,IBA,IBA,IBA,IBA,IBA,IBA,IBA,IBA,IBA,IBA,IEA	ENSBTAG00000027911	FALSE	OR2G3
query_1	TRUE	1.13583e-13	768	161	35	0.217391	0.0455729	GO:0009593	GO:BP	detection of chemical stimulus	18832	3561	GO:0042221, GO:0051606	IEA,IBA,IBA,IBA,IBA,IBA,IBA,IBA,IBA,IBA,IEA,IEA,IEA,IEA,IBA,IBA,IBA,IBA,IBA,IBA,IEA,IEA,IBA,IEA,IBA,IBA,IBA,IBA,IBA,IBA,IBA,IBA,IBA,IBA,IEA	ENSBTAG00000022886	FALSE	RYR2
query_1	TRUE	1.31111e-13	728	161	34	0.21118	0.0467033	GO:0007608	GO:BP	sensory perception of smell	18832	3100	GO:0007606	IEA,IBA IEA,IBA IEA,IBA IEA,IBA IEA,IBA IEA,IBA IEA,IBA IEA,IBA,IBA IEA,IEA,IEA,IEA,IEA,IBA IEA,IBA IEA,IBA IEA,IBA IEA,IBA IEA,IBA IEA,IEA,IEA,IBA IEA,IEA,IBA IEA,IBA IEA,IBA IEA,IBA IEA,IBA IEA,IBA IEA,IBA IEA,IBA IEA,IBA IEA,IBA IEA	ENSBTAG00000049567	FALSE	OR7A129
query_1	TRUE	1.31111e-13	728	161	34	0.21118	0.0467033	GO:0007608	GO:BP	sensory perception of smell	18832	3100	GO:0007606	IEA,IBA IEA,IBA IEA,IBA IEA,IBA IEA,IBA IEA,IBA IEA,IBA IEA,IBA,IBA IEA,IEA,IEA,IEA,IEA,IBA IEA,IBA IEA,IBA IEA,IBA IEA,IBA IEA,IBA IEA,IEA,IEA,IBA IEA,IEA,IBA IEA,IBA IEA,IBA IEA,IBA IEA,IBA IEA,IBA IEA,IBA IEA,IBA IEA,IBA IEA,IBA IEA	ENSBTAG00000025293	FALSE	OR2W3
query_1	TRUE	1.31111e-13	728	161	34	0.21118	0.0467033	GO:0007608	GO:BP	sensory perception of smell	18832	3100	GO:0007606	IEA,IBA IEA,IBA IEA,IBA IEA,IBA IEA,IBA IEA,IBA IEA,IBA IEA,IBA,IBA IEA,IEA,IEA,IEA,IEA,IBA IEA,IBA IEA,IBA IEA,IBA IEA,IBA IEA,IBA IEA,IEA,IEA,IBA IEA,IEA,IBA IEA,IBA IEA,IBA IEA,IBA IEA,IBA IEA,IBA IEA,IBA IEA,IBA IEA,IBA IEA,IBA IEA	ENSBTAG00000040033	FALSE	OR2AJ9
query_1	TRUE	1.31111e-13	728	161	34	0.21118	0.0467033	GO:0007608	GO:BP	sensory perception of smell	18832	3100	GO:0007606	IEA,IBA IEA,IBA IEA,IBA IEA,IBA IEA,IBA IEA,IBA IEA,IBA IEA,IBA,IBA IEA,IEA,IEA,IEA,IEA,IBA IEA,IBA IEA,IBA IEA,IBA IEA,IBA IEA,IBA IEA,IEA,IEA,IBA IEA,IEA,IBA IEA,IBA IEA,IBA IEA,IBA IEA,IBA IEA,IBA IEA,IBA IEA,IBA IEA,IBA IEA,IBA IEA	ENSBTAG00000051864	FALSE	OR2L2B
query_1	TRUE	1.31111e-13	728	161	34	0.21118	0.0467033	GO:0007608	GO:BP	sensory perception of smell	18832	3100	GO:0007606	IEA,IBA IEA,IBA IEA,IBA IEA,IBA IEA,IBA IEA,IBA IEA,IBA IEA,IBA,IBA IEA,IEA,IEA,IEA,IEA,IBA IEA,IBA IEA,IBA IEA,IBA IEA,IBA IEA,IBA IEA,IEA,IEA,IBA IEA,IEA,IBA IEA,IBA IEA,IBA IEA,IBA IEA,IBA IEA,IBA IEA,IBA IEA,IBA IEA,IBA IEA,IBA IEA	ENSBTAG00000067939	FALSE	OR2L2C
query_1	TRUE	1.31111e-13	728	161	34	0.21118	0.0467033	GO:0007608	GO:BP	sensory perception of smell	18832	3100	GO:0007606	IEA,IBA IEA,IBA IEA,IBA IEA,IBA IEA,IBA IEA,IBA IEA,IBA IEA,IBA,IBA IEA,IEA,IEA,IEA,IEA,IBA IEA,IBA IEA,IBA IEA,IBA IEA,IBA IEA,IBA IEA,IEA,IEA,IBA IEA,IEA,IBA IEA,IBA IEA,IBA IEA,IBA IEA,IBA IEA,IBA IEA,IBA IEA,IBA IEA,IBA IEA,IBA IEA	ENSBTAG00000061948	FALSE	OR2L3C
query_1	TRUE	1.31111e-13	728	161	34	0.21118	0.0467033	GO:0007608	GO:BP	sensory perception of smell	18832	3100	GO:0007606	IEA,IBA IEA,IBA IEA,IBA IEA,IBA IEA,IBA IEA,IBA IEA,IBA IEA,IBA,IBA IEA,IEA,IEA,IEA,IEA,IBA IEA,IBA IEA,IBA IEA,IBA IEA,IBA IEA,IBA IEA,IEA,IEA,IBA IEA,IEA,IBA IEA,IBA IEA,IBA IEA,IBA IEA,IBA IEA,IBA IEA,IBA IEA,IBA IEA,IBA IEA,IBA IEA	ENSBTAG00000013691	FALSE	OR2L13
query_1	TRUE	1.31111e-13	728	161	34	0.21118	0.0467033	GO:0007608	GO:BP	sensory perception of smell	18832	3100	GO:0007606	IEA,IBA IEA,IBA IEA,IBA IEA,IBA IEA,IBA IEA,IBA IEA,IBA IEA,IBA,IBA IEA,IEA,IEA,IEA,IEA,IBA IEA,IBA IEA,IBA IEA,IBA IEA,IBA IEA,IBA IEA,IEA,IEA,IBA IEA,IEA,IBA IEA,IBA IEA,IBA IEA,IBA IEA,IBA IEA,IBA IEA,IBA IEA,IBA IEA,IBA IEA,IBA IEA	ENSBTAG00000048025	FALSE	OR2T22
query_1	TRUE	1.31111e-13	728	161	34	0.21118	0.0467033	GO:0007608	GO:BP	sensory perception of smell	18832	3100	GO:0007606	IEA,IBA IEA,IBA IEA,IBA IEA,IBA IEA,IBA IEA,IBA IEA,IBA IEA,IBA,IBA IEA,IEA,IEA,IEA,IEA,IBA IEA,IBA IEA,IBA IEA,IBA IEA,IBA IEA,IBA IEA,IEA,IEA,IBA IEA,IEA,IBA IEA,IBA IEA,IBA IEA,IBA IEA,IBA IEA,IBA IEA,IBA IEA,IBA IEA,IBA IEA,IBA IEA	ENSBTAG00000009497	FALSE	OR2M16
query_1	TRUE	1.31111e-13	728	161	34	0.21118	0.0467033	GO:0007608	GO:BP	sensory perception of smell	18832	3100	GO:0007606	IEA,IBA IEA,IBA IEA,IBA IEA,IBA IEA,IBA IEA,IBA IEA,IBA IEA,IBA,IBA IEA,IEA,IEA,IEA,IEA,IBA IEA,IBA IEA,IBA IEA,IBA IEA,IBA IEA,IBA IEA,IEA,IEA,IBA IEA,IEA,IBA IEA,IBA IEA,IBA IEA,IBA IEA,IBA IEA,IBA IEA,IBA IEA,IBA IEA,IBA IEA,IBA IEA	ENSBTAG00000030722	FALSE	OR2M4
query_1	TRUE	1.31111e-13	728	161	34	0.21118	0.0467033	GO:0007608	GO:BP	sensory perception of smell	18832	3100	GO:0007606	IEA,IBA IEA,IBA IEA,IBA IEA,IBA IEA,IBA IEA,IBA IEA,IBA IEA,IBA,IBA IEA,IEA,IEA,IEA,IEA,IBA IEA,IBA IEA,IBA IEA,IBA IEA,IBA IEA,IBA IEA,IEA,IEA,IBA IEA,IEA,IBA IEA,IBA IEA,IBA IEA,IBA IEA,IBA IEA,IBA IEA,IBA IEA,IBA IEA,IBA IEA,IBA IEA	ENSBTAG00000039804	FALSE	OR9E2
query_1	TRUE	1.31111e-13	728	161	34	0.21118	0.0467033	GO:0007608	GO:BP	sensory perception of smell	18832	3100	GO:0007606	IEA,IBA IEA,IBA IEA,IBA IEA,IBA IEA,IBA IEA,IBA IEA,IBA IEA,IBA,IBA IEA,IEA,IEA,IEA,IEA,IBA IEA,IBA IEA,IBA IEA,IBA IEA,IBA IEA,IBA IEA,IEA,IEA,IBA IEA,IEA,IBA IEA,IBA IEA,IBA IEA,IBA IEA,IBA IEA,IBA IEA,IBA IEA,IBA IEA,IBA IEA,IBA IEA	ENSBTAG00000059861	FALSE	OR5AE4
query_1	TRUE	1.31111e-13	728	161	34	0.21118	0.0467033	GO:0007608	GO:BP	sensory perception of smell	18832	3100	GO:0007606	IEA,IBA IEA,IBA IEA,IBA IEA,IBA IEA,IBA IEA,IBA IEA,IBA IEA,IBA,IBA IEA,IEA,IEA,IEA,IEA,IBA IEA,IBA IEA,IBA IEA,IBA IEA,IBA IEA,IBA IEA,IEA,IEA,IBA IEA,IEA,IBA IEA,IBA IEA,IBA IEA,IBA IEA,IBA IEA,IBA IEA,IBA IEA,IBA IEA,IBA IEA,IBA IEA	ENSBTAG00000064622	FALSE	OR5AE3
query_1	TRUE	1.31111e-13	728	161	34	0.21118	0.0467033	GO:0007608	GO:BP	sensory perception of smell	18832	3100	GO:0007606	IEA,IBA IEA,IBA IEA,IBA IEA,IBA IEA,IBA IEA,IBA IEA,IBA IEA,IBA,IBA IEA,IEA,IEA,IEA,IEA,IBA IEA,IBA IEA,IBA IEA,IBA IEA,IBA IEA,IBA IEA,IEA,IEA,IBA IEA,IEA,IBA IEA,IBA IEA,IBA IEA,IBA IEA,IBA IEA,IBA IEA,IBA IEA,IBA IEA,IBA IEA,IBA IEA	ENSBTAG00000031412	FALSE	OR6F1
query_1	TRUE	1.31111e-13	728	161	34	0.21118	0.0467033	GO:0007608	GO:BP	sensory perception of smell	18832	3100	GO:0007606	IEA,IBA IEA,IBA IEA,IBA IEA,IBA IEA,IBA IEA,IBA IEA,IBA IEA,IBA,IBA IEA,IEA,IEA,IEA,IEA,IBA IEA,IBA IEA,IBA IEA,IBA IEA,IBA IEA,IBA IEA,IEA,IEA,IBA IEA,IEA,IBA IEA,IBA IEA,IBA IEA,IBA IEA,IBA IEA,IBA IEA,IBA IEA,IBA IEA,IBA IEA,IBA IEA	ENSBTAG00000007557	FALSE	OR2AK3
query_1	TRUE	1.31111e-13	728	161	34	0.21118	0.0467033	GO:0007608	GO:BP	sensory perception of smell	18832	3100	GO:0007606	IEA,IBA IEA,IBA IEA,IBA IEA,IBA IEA,IBA IEA,IBA IEA,IBA IEA,IBA,IBA IEA,IEA,IEA,IEA,IEA,IBA IEA,IBA IEA,IBA IEA,IBA IEA,IBA IEA,IBA IEA,IEA,IEA,IBA IEA,IEA,IBA IEA,IBA IEA,IBA IEA,IBA IEA,IBA IEA,IBA IEA,IBA IEA,IBA IEA,IBA IEA,IBA IEA	ENSBTAG00000053009	FALSE	OR2T62
query_1	TRUE	1.31111e-13	728	161	34	0.21118	0.0467033	GO:0007608	GO:BP	sensory perception of smell	18832	3100	GO:0007606	IEA,IBA IEA,IBA IEA,IBA IEA,IBA IEA,IBA IEA,IBA IEA,IBA IEA,IBA,IBA IEA,IEA,IEA,IEA,IEA,IBA IEA,IBA IEA,IBA IEA,IBA IEA,IBA IEA,IBA IEA,IEA,IEA,IBA IEA,IEA,IBA IEA,IBA IEA,IBA IEA,IBA IEA,IBA IEA,IBA IEA,IBA IEA,IBA IEA,IBA IEA,IBA IEA	ENSBTAG00000046417	FALSE	OR2T63
query_1	TRUE	1.31111e-13	728	161	34	0.21118	0.0467033	GO:0007608	GO:BP	sensory perception of smell	18832	3100	GO:0007606	IEA,IBA IEA,IBA IEA,IBA IEA,IBA IEA,IBA IEA,IBA IEA,IBA IEA,IBA,IBA IEA,IEA,IEA,IEA,IEA,IBA IEA,IBA IEA,IBA IEA,IBA IEA,IBA IEA,IBA IEA,IEA,IEA,IBA IEA,IEA,IBA IEA,IBA IEA,IBA IEA,IBA IEA,IBA IEA,IBA IEA,IBA IEA,IBA IEA,IBA IEA,IBA IEA	ENSBTAG00000052389	FALSE	OR2T16
query_1	TRUE	1.31111e-13	728	161	34	0.21118	0.0467033	GO:0007608	GO:BP	sensory perception of smell	18832	3100	GO:0007606	IEA,IBA IEA,IBA IEA,IBA IEA,IBA IEA,IBA IEA,IBA IEA,IBA IEA,IBA,IBA IEA,IEA,IEA,IEA,IEA,IBA IEA,IBA IEA,IBA IEA,IBA IEA,IBA IEA,IBA IEA,IEA,IEA,IBA IEA,IEA,IBA IEA,IBA IEA,IBA IEA,IBA IEA,IBA IEA,IBA IEA,IBA IEA,IBA IEA,IBA IEA,IBA IEA	ENSBTAG00000050140	FALSE	OR2T60
query_1	TRUE	1.31111e-13	728	161	34	0.21118	0.0467033	GO:0007608	GO:BP	sensory perception of smell	18832	3100	GO:0007606	IEA,IBA IEA,IBA IEA,IBA IEA,IBA IEA,IBA IEA,IBA IEA,IBA IEA,IBA,IBA IEA,IEA,IEA,IEA,IEA,IBA IEA,IBA IEA,IBA IEA,IBA IEA,IBA IEA,IBA IEA,IEA,IEA,IBA IEA,IEA,IBA IEA,IBA IEA,IBA IEA,IBA IEA,IBA IEA,IBA IEA,IBA IEA,IBA IEA,IBA IEA,IBA IEA	ENSBTAG00000001761	FALSE	OR6AA1
query_1	TRUE	1.31111e-13	728	161	34	0.21118	0.0467033	GO:0007608	GO:BP	sensory perception of smell	18832	3100	GO:0007606	IEA,IBA IEA,IBA IEA,IBA IEA,IBA IEA,IBA IEA,IBA IEA,IBA IEA,IBA,IBA IEA,IEA,IEA,IEA,IEA,IBA IEA,IBA IEA,IBA IEA,IBA IEA,IBA IEA,IBA IEA,IEA,IEA,IBA IEA,IEA,IBA IEA,IBA IEA,IBA IEA,IBA IEA,IBA IEA,IBA IEA,IBA IEA,IBA IEA,IBA IEA,IBA IEA	ENSBTAG00000040109	FALSE	OR6AN1
query_1	TRUE	1.31111e-13	728	161	34	0.21118	0.0467033	GO:0007608	GO:BP	sensory perception of smell	18832	3100	GO:0007606	IEA,IBA IEA,IBA IEA,IBA IEA,IBA IEA,IBA IEA,IBA IEA,IBA IEA,IBA,IBA IEA,IEA,IEA,IEA,IEA,IBA IEA,IBA IEA,IBA IEA,IBA IEA,IBA IEA,IBA IEA,IEA,IEA,IBA IEA,IEA,IBA IEA,IBA IEA,IBA IEA,IBA IEA,IBA IEA,IBA IEA,IBA IEA,IBA IEA,IBA IEA,IBA IEA	ENSBTAG00000017725	FALSE	OR11L1
query_1	TRUE	1.31111e-13	728	161	34	0.21118	0.0467033	GO:0007608	GO:BP	sensory perception of smell	18832	3100	GO:0007606	IEA,IBA IEA,IBA IEA,IBA IEA,IBA IEA,IBA IEA,IBA IEA,IBA IEA,IBA,IBA IEA,IEA,IEA,IEA,IEA,IBA IEA,IBA IEA,IBA IEA,IBA IEA,IBA IEA,IBA IEA,IEA,IEA,IBA IEA,IEA,IBA IEA,IBA IEA,IBA IEA,IBA IEA,IBA IEA,IBA IEA,IBA IEA,IBA IEA,IBA IEA,IBA IEA	ENSBTAG00000064343	FALSE	OR2L3
query_1	TRUE	1.31111e-13	728	161	34	0.21118	0.0467033	GO:0007608	GO:BP	sensory perception of smell	18832	3100	GO:0007606	IEA,IBA IEA,IBA IEA,IBA IEA,IBA IEA,IBA IEA,IBA IEA,IBA IEA,IBA,IBA IEA,IEA,IEA,IEA,IEA,IBA IEA,IBA IEA,IBA IEA,IBA IEA,IBA IEA,IBA IEA,IEA,IEA,IBA IEA,IEA,IBA IEA,IBA IEA,IBA IEA,IBA IEA,IBA IEA,IBA IEA,IBA IEA,IBA IEA,IBA IEA,IBA IEA	ENSBTAG00000045691	FALSE	OR14P2
query_1	TRUE	1.31111e-13	728	161	34	0.21118	0.0467033	GO:0007608	GO:BP	sensory perception of smell	18832	3100	GO:0007606	IEA,IBA IEA,IBA IEA,IBA IEA,IBA IEA,IBA IEA,IBA IEA,IBA IEA,IBA,IBA IEA,IEA,IEA,IEA,IEA,IBA IEA,IBA IEA,IBA IEA,IBA IEA,IBA IEA,IBA IEA,IEA,IEA,IBA IEA,IEA,IBA IEA,IBA IEA,IBA IEA,IBA IEA,IBA IEA,IBA IEA,IBA IEA,IBA IEA,IBA IEA,IBA IEA	ENSBTAG00000051974	FALSE	OR2L2
query_1	TRUE	1.31111e-13	728	161	34	0.21118	0.0467033	GO:0007608	GO:BP	sensory perception of smell	18832	3100	GO:0007606	IEA,IBA IEA,IBA IEA,IBA IEA,IBA IEA,IBA IEA,IBA IEA,IBA IEA,IBA,IBA IEA,IEA,IEA,IEA,IEA,IBA IEA,IBA IEA,IBA IEA,IBA IEA,IBA IEA,IBA IEA,IEA,IEA,IBA IEA,IEA,IBA IEA,IBA IEA,IBA IEA,IBA IEA,IBA IEA,IBA IEA,IBA IEA,IBA IEA,IBA IEA,IBA IEA	ENSBTAG00000039805	FALSE	OR2AO1
query_1	TRUE	1.31111e-13	728	161	34	0.21118	0.0467033	GO:0007608	GO:BP	sensory perception of smell	18832	3100	GO:0007606	IEA,IBA IEA,IBA IEA,IBA IEA,IBA IEA,IBA IEA,IBA IEA,IBA IEA,IBA,IBA IEA,IEA,IEA,IEA,IEA,IBA IEA,IBA IEA,IBA IEA,IBA IEA,IBA IEA,IBA IEA,IEA,IEA,IBA IEA,IEA,IBA IEA,IBA IEA,IBA IEA,IBA IEA,IBA IEA,IBA IEA,IBA IEA,IBA IEA,IBA IEA,IBA IEA	ENSBTAG00000053872	FALSE	OR2T54
query_1	TRUE	1.31111e-13	728	161	34	0.21118	0.0467033	GO:0007608	GO:BP	sensory perception of smell	18832	3100	GO:0007606	IEA,IBA IEA,IBA IEA,IBA IEA,IBA IEA,IBA IEA,IBA IEA,IBA IEA,IBA,IBA IEA,IEA,IEA,IEA,IEA,IBA IEA,IBA IEA,IBA IEA,IBA IEA,IBA IEA,IBA IEA,IEA,IEA,IBA IEA,IEA,IBA IEA,IBA IEA,IBA IEA,IBA IEA,IBA IEA,IBA IEA,IBA IEA,IBA IEA,IBA IEA,IBA IEA	ENSBTAG00000039797	FALSE	OR2W3D
query_1	TRUE	1.31111e-13	728	161	34	0.21118	0.0467033	GO:0007608	GO:BP	sensory perception of smell	18832	3100	GO:0007606	IEA,IBA IEA,IBA IEA,IBA IEA,IBA IEA,IBA IEA,IBA IEA,IBA IEA,IBA,IBA IEA,IEA,IEA,IEA,IEA,IBA IEA,IBA IEA,IBA IEA,IBA IEA,IBA IEA,IBA IEA,IEA,IEA,IBA IEA,IEA,IBA IEA,IBA IEA,IBA IEA,IBA IEA,IBA IEA,IBA IEA,IBA IEA,IBA IEA,IBA IEA,IBA IEA	ENSBTAG00000048813	FALSE	OR2W53
query_1	TRUE	1.31111e-13	728	161	34	0.21118	0.0467033	GO:0007608	GO:BP	sensory perception of smell	18832	3100	GO:0007606	IEA,IBA IEA,IBA IEA,IBA IEA,IBA IEA,IBA IEA,IBA IEA,IBA IEA,IBA,IBA IEA,IEA,IEA,IEA,IEA,IBA IEA,IBA IEA,IBA IEA,IBA IEA,IBA IEA,IBA IEA,IEA,IEA,IBA IEA,IEA,IBA IEA,IBA IEA,IBA IEA,IBA IEA,IBA IEA,IBA IEA,IBA IEA,IBA IEA,IBA IEA,IBA IEA	ENSBTAG00000048315	FALSE	OR2C3
query_1	TRUE	1.31111e-13	728	161	34	0.21118	0.0467033	GO:0007608	GO:BP	sensory perception of smell	18832	3100	GO:0007606	IEA,IBA IEA,IBA IEA,IBA IEA,IBA IEA,IBA IEA,IBA IEA,IBA IEA,IBA,IBA IEA,IEA,IEA,IEA,IEA,IBA IEA,IBA IEA,IBA IEA,IBA IEA,IBA IEA,IBA IEA,IEA,IEA,IBA IEA,IEA,IBA IEA,IBA IEA,IBA IEA,IBA IEA,IBA IEA,IBA IEA,IBA IEA,IBA IEA,IBA IEA,IBA IEA	ENSBTAG00000048069	FALSE	OR2C3B
query_1	TRUE	1.31111e-13	728	161	34	0.21118	0.0467033	GO:0007608	GO:BP	sensory perception of smell	18832	3100	GO:0007606	IEA,IBA IEA,IBA IEA,IBA IEA,IBA IEA,IBA IEA,IBA IEA,IBA IEA,IBA,IBA IEA,IEA,IEA,IEA,IEA,IBA IEA,IBA IEA,IBA IEA,IBA IEA,IBA IEA,IBA IEA,IEA,IEA,IBA IEA,IEA,IBA IEA,IBA IEA,IBA IEA,IBA IEA,IBA IEA,IBA IEA,IBA IEA,IBA IEA,IBA IEA,IBA IEA	ENSBTAG00000039484	FALSE	OR2G27
query_1	TRUE	1.31111e-13	728	161	34	0.21118	0.0467033	GO:0007608	GO:BP	sensory perception of smell	18832	3100	GO:0007606	IEA,IBA IEA,IBA IEA,IBA IEA,IBA IEA,IBA IEA,IBA IEA,IBA IEA,IBA,IBA IEA,IEA,IEA,IEA,IEA,IBA IEA,IBA IEA,IBA IEA,IBA IEA,IBA IEA,IBA IEA,IEA,IEA,IBA IEA,IEA,IBA IEA,IBA IEA,IBA IEA,IBA IEA,IBA IEA,IBA IEA,IBA IEA,IBA IEA,IBA IEA,IBA IEA	ENSBTAG00000039930	FALSE	OR2G28
query_1	TRUE	1.31111e-13	728	161	34	0.21118	0.0467033	GO:0007608	GO:BP	sensory perception of smell	18832	3100	GO:0007606	IEA,IBA IEA,IBA IEA,IBA IEA,IBA IEA,IBA IEA,IBA IEA,IBA IEA,IBA,IBA IEA,IEA,IEA,IEA,IEA,IBA IEA,IBA IEA,IBA IEA,IBA IEA,IBA IEA,IBA IEA,IEA,IEA,IBA IEA,IEA,IBA IEA,IBA IEA,IBA IEA,IBA IEA,IBA IEA,IBA IEA,IBA IEA,IBA IEA,IBA IEA,IBA IEA	ENSBTAG00000027911	FALSE	OR2G3
query_1	TRUE	2.32543e-13	746	161	34	0.21118	0.0455764	GO:0050907	GO:BP	detection of chemical stimulus involved in sensory perception	18832	13784	GO:0007606, GO:0009593, GO:0050906	IEA,IBA,IBA,IBA,IBA,IBA,IBA,IBA,IBA,IBA,IEA,IEA,IEA,IEA,IBA,IBA,IBA,IBA,IBA,IBA,IEA,IEA,IBA,IEA,IBA,IBA,IBA,IBA,IBA,IBA,IBA,IBA,IBA,IBA	ENSBTAG00000049567	FALSE	OR7A129
query_1	TRUE	2.32543e-13	746	161	34	0.21118	0.0455764	GO:0050907	GO:BP	detection of chemical stimulus involved in sensory perception	18832	13784	GO:0007606, GO:0009593, GO:0050906	IEA,IBA,IBA,IBA,IBA,IBA,IBA,IBA,IBA,IBA,IEA,IEA,IEA,IEA,IBA,IBA,IBA,IBA,IBA,IBA,IEA,IEA,IBA,IEA,IBA,IBA,IBA,IBA,IBA,IBA,IBA,IBA,IBA,IBA	ENSBTAG00000025293	FALSE	OR2W3
query_1	TRUE	2.32543e-13	746	161	34	0.21118	0.0455764	GO:0050907	GO:BP	detection of chemical stimulus involved in sensory perception	18832	13784	GO:0007606, GO:0009593, GO:0050906	IEA,IBA,IBA,IBA,IBA,IBA,IBA,IBA,IBA,IBA,IEA,IEA,IEA,IEA,IBA,IBA,IBA,IBA,IBA,IBA,IEA,IEA,IBA,IEA,IBA,IBA,IBA,IBA,IBA,IBA,IBA,IBA,IBA,IBA	ENSBTAG00000040033	FALSE	OR2AJ9
query_1	TRUE	2.32543e-13	746	161	34	0.21118	0.0455764	GO:0050907	GO:BP	detection of chemical stimulus involved in sensory perception	18832	13784	GO:0007606, GO:0009593, GO:0050906	IEA,IBA,IBA,IBA,IBA,IBA,IBA,IBA,IBA,IBA,IEA,IEA,IEA,IEA,IBA,IBA,IBA,IBA,IBA,IBA,IEA,IEA,IBA,IEA,IBA,IBA,IBA,IBA,IBA,IBA,IBA,IBA,IBA,IBA	ENSBTAG00000051864	FALSE	OR2L2B
query_1	TRUE	2.32543e-13	746	161	34	0.21118	0.0455764	GO:0050907	GO:BP	detection of chemical stimulus involved in sensory perception	18832	13784	GO:0007606, GO:0009593, GO:0050906	IEA,IBA,IBA,IBA,IBA,IBA,IBA,IBA,IBA,IBA,IEA,IEA,IEA,IEA,IBA,IBA,IBA,IBA,IBA,IBA,IEA,IEA,IBA,IEA,IBA,IBA,IBA,IBA,IBA,IBA,IBA,IBA,IBA,IBA	ENSBTAG00000067939	FALSE	OR2L2C
query_1	TRUE	2.32543e-13	746	161	34	0.21118	0.0455764	GO:0050907	GO:BP	detection of chemical stimulus involved in sensory perception	18832	13784	GO:0007606, GO:0009593, GO:0050906	IEA,IBA,IBA,IBA,IBA,IBA,IBA,IBA,IBA,IBA,IEA,IEA,IEA,IEA,IBA,IBA,IBA,IBA,IBA,IBA,IEA,IEA,IBA,IEA,IBA,IBA,IBA,IBA,IBA,IBA,IBA,IBA,IBA,IBA	ENSBTAG00000061948	FALSE	OR2L3C
query_1	TRUE	2.32543e-13	746	161	34	0.21118	0.0455764	GO:0050907	GO:BP	detection of chemical stimulus involved in sensory perception	18832	13784	GO:0007606, GO:0009593, GO:0050906	IEA,IBA,IBA,IBA,IBA,IBA,IBA,IBA,IBA,IBA,IEA,IEA,IEA,IEA,IBA,IBA,IBA,IBA,IBA,IBA,IEA,IEA,IBA,IEA,IBA,IBA,IBA,IBA,IBA,IBA,IBA,IBA,IBA,IBA	ENSBTAG00000013691	FALSE	OR2L13
query_1	TRUE	2.32543e-13	746	161	34	0.21118	0.0455764	GO:0050907	GO:BP	detection of chemical stimulus involved in sensory perception	18832	13784	GO:0007606, GO:0009593, GO:0050906	IEA,IBA,IBA,IBA,IBA,IBA,IBA,IBA,IBA,IBA,IEA,IEA,IEA,IEA,IBA,IBA,IBA,IBA,IBA,IBA,IEA,IEA,IBA,IEA,IBA,IBA,IBA,IBA,IBA,IBA,IBA,IBA,IBA,IBA	ENSBTAG00000048025	FALSE	OR2T22
query_1	TRUE	2.32543e-13	746	161	34	0.21118	0.0455764	GO:0050907	GO:BP	detection of chemical stimulus involved in sensory perception	18832	13784	GO:0007606, GO:0009593, GO:0050906	IEA,IBA,IBA,IBA,IBA,IBA,IBA,IBA,IBA,IBA,IEA,IEA,IEA,IEA,IBA,IBA,IBA,IBA,IBA,IBA,IEA,IEA,IBA,IEA,IBA,IBA,IBA,IBA,IBA,IBA,IBA,IBA,IBA,IBA	ENSBTAG00000009497	FALSE	OR2M16
query_1	TRUE	2.32543e-13	746	161	34	0.21118	0.0455764	GO:0050907	GO:BP	detection of chemical stimulus involved in sensory perception	18832	13784	GO:0007606, GO:0009593, GO:0050906	IEA,IBA,IBA,IBA,IBA,IBA,IBA,IBA,IBA,IBA,IEA,IEA,IEA,IEA,IBA,IBA,IBA,IBA,IBA,IBA,IEA,IEA,IBA,IEA,IBA,IBA,IBA,IBA,IBA,IBA,IBA,IBA,IBA,IBA	ENSBTAG00000030722	FALSE	OR2M4
query_1	TRUE	2.32543e-13	746	161	34	0.21118	0.0455764	GO:0050907	GO:BP	detection of chemical stimulus involved in sensory perception	18832	13784	GO:0007606, GO:0009593, GO:0050906	IEA,IBA,IBA,IBA,IBA,IBA,IBA,IBA,IBA,IBA,IEA,IEA,IEA,IEA,IBA,IBA,IBA,IBA,IBA,IBA,IEA,IEA,IBA,IEA,IBA,IBA,IBA,IBA,IBA,IBA,IBA,IBA,IBA,IBA	ENSBTAG00000039804	FALSE	OR9E2
query_1	TRUE	2.32543e-13	746	161	34	0.21118	0.0455764	GO:0050907	GO:BP	detection of chemical stimulus involved in sensory perception	18832	13784	GO:0007606, GO:0009593, GO:0050906	IEA,IBA,IBA,IBA,IBA,IBA,IBA,IBA,IBA,IBA,IEA,IEA,IEA,IEA,IBA,IBA,IBA,IBA,IBA,IBA,IEA,IEA,IBA,IEA,IBA,IBA,IBA,IBA,IBA,IBA,IBA,IBA,IBA,IBA	ENSBTAG00000059861	FALSE	OR5AE4
query_1	TRUE	2.32543e-13	746	161	34	0.21118	0.0455764	GO:0050907	GO:BP	detection of chemical stimulus involved in sensory perception	18832	13784	GO:0007606, GO:0009593, GO:0050906	IEA,IBA,IBA,IBA,IBA,IBA,IBA,IBA,IBA,IBA,IEA,IEA,IEA,IEA,IBA,IBA,IBA,IBA,IBA,IBA,IEA,IEA,IBA,IEA,IBA,IBA,IBA,IBA,IBA,IBA,IBA,IBA,IBA,IBA	ENSBTAG00000064622	FALSE	OR5AE3
query_1	TRUE	2.32543e-13	746	161	34	0.21118	0.0455764	GO:0050907	GO:BP	detection of chemical stimulus involved in sensory perception	18832	13784	GO:0007606, GO:0009593, GO:0050906	IEA,IBA,IBA,IBA,IBA,IBA,IBA,IBA,IBA,IBA,IEA,IEA,IEA,IEA,IBA,IBA,IBA,IBA,IBA,IBA,IEA,IEA,IBA,IEA,IBA,IBA,IBA,IBA,IBA,IBA,IBA,IBA,IBA,IBA	ENSBTAG00000031412	FALSE	OR6F1
query_1	TRUE	2.32543e-13	746	161	34	0.21118	0.0455764	GO:0050907	GO:BP	detection of chemical stimulus involved in sensory perception	18832	13784	GO:0007606, GO:0009593, GO:0050906	IEA,IBA,IBA,IBA,IBA,IBA,IBA,IBA,IBA,IBA,IEA,IEA,IEA,IEA,IBA,IBA,IBA,IBA,IBA,IBA,IEA,IEA,IBA,IEA,IBA,IBA,IBA,IBA,IBA,IBA,IBA,IBA,IBA,IBA	ENSBTAG00000007557	FALSE	OR2AK3
query_1	TRUE	2.32543e-13	746	161	34	0.21118	0.0455764	GO:0050907	GO:BP	detection of chemical stimulus involved in sensory perception	18832	13784	GO:0007606, GO:0009593, GO:0050906	IEA,IBA,IBA,IBA,IBA,IBA,IBA,IBA,IBA,IBA,IEA,IEA,IEA,IEA,IBA,IBA,IBA,IBA,IBA,IBA,IEA,IEA,IBA,IEA,IBA,IBA,IBA,IBA,IBA,IBA,IBA,IBA,IBA,IBA	ENSBTAG00000053009	FALSE	OR2T62
query_1	TRUE	2.32543e-13	746	161	34	0.21118	0.0455764	GO:0050907	GO:BP	detection of chemical stimulus involved in sensory perception	18832	13784	GO:0007606, GO:0009593, GO:0050906	IEA,IBA,IBA,IBA,IBA,IBA,IBA,IBA,IBA,IBA,IEA,IEA,IEA,IEA,IBA,IBA,IBA,IBA,IBA,IBA,IEA,IEA,IBA,IEA,IBA,IBA,IBA,IBA,IBA,IBA,IBA,IBA,IBA,IBA	ENSBTAG00000046417	FALSE	OR2T63
query_1	TRUE	2.32543e-13	746	161	34	0.21118	0.0455764	GO:0050907	GO:BP	detection of chemical stimulus involved in sensory perception	18832	13784	GO:0007606, GO:0009593, GO:0050906	IEA,IBA,IBA,IBA,IBA,IBA,IBA,IBA,IBA,IBA,IEA,IEA,IEA,IEA,IBA,IBA,IBA,IBA,IBA,IBA,IEA,IEA,IBA,IEA,IBA,IBA,IBA,IBA,IBA,IBA,IBA,IBA,IBA,IBA	ENSBTAG00000052389	FALSE	OR2T16
query_1	TRUE	2.32543e-13	746	161	34	0.21118	0.0455764	GO:0050907	GO:BP	detection of chemical stimulus involved in sensory perception	18832	13784	GO:0007606, GO:0009593, GO:0050906	IEA,IBA,IBA,IBA,IBA,IBA,IBA,IBA,IBA,IBA,IEA,IEA,IEA,IEA,IBA,IBA,IBA,IBA,IBA,IBA,IEA,IEA,IBA,IEA,IBA,IBA,IBA,IBA,IBA,IBA,IBA,IBA,IBA,IBA	ENSBTAG00000050140	FALSE	OR2T60
query_1	TRUE	2.32543e-13	746	161	34	0.21118	0.0455764	GO:0050907	GO:BP	detection of chemical stimulus involved in sensory perception	18832	13784	GO:0007606, GO:0009593, GO:0050906	IEA,IBA,IBA,IBA,IBA,IBA,IBA,IBA,IBA,IBA,IEA,IEA,IEA,IEA,IBA,IBA,IBA,IBA,IBA,IBA,IEA,IEA,IBA,IEA,IBA,IBA,IBA,IBA,IBA,IBA,IBA,IBA,IBA,IBA	ENSBTAG00000001761	FALSE	OR6AA1
query_1	TRUE	2.32543e-13	746	161	34	0.21118	0.0455764	GO:0050907	GO:BP	detection of chemical stimulus involved in sensory perception	18832	13784	GO:0007606, GO:0009593, GO:0050906	IEA,IBA,IBA,IBA,IBA,IBA,IBA,IBA,IBA,IBA,IEA,IEA,IEA,IEA,IBA,IBA,IBA,IBA,IBA,IBA,IEA,IEA,IBA,IEA,IBA,IBA,IBA,IBA,IBA,IBA,IBA,IBA,IBA,IBA	ENSBTAG00000040109	FALSE	OR6AN1
query_1	TRUE	2.32543e-13	746	161	34	0.21118	0.0455764	GO:0050907	GO:BP	detection of chemical stimulus involved in sensory perception	18832	13784	GO:0007606, GO:0009593, GO:0050906	IEA,IBA,IBA,IBA,IBA,IBA,IBA,IBA,IBA,IBA,IEA,IEA,IEA,IEA,IBA,IBA,IBA,IBA,IBA,IBA,IEA,IEA,IBA,IEA,IBA,IBA,IBA,IBA,IBA,IBA,IBA,IBA,IBA,IBA	ENSBTAG00000017725	FALSE	OR11L1
query_1	TRUE	2.32543e-13	746	161	34	0.21118	0.0455764	GO:0050907	GO:BP	detection of chemical stimulus involved in sensory perception	18832	13784	GO:0007606, GO:0009593, GO:0050906	IEA,IBA,IBA,IBA,IBA,IBA,IBA,IBA,IBA,IBA,IEA,IEA,IEA,IEA,IBA,IBA,IBA,IBA,IBA,IBA,IEA,IEA,IBA,IEA,IBA,IBA,IBA,IBA,IBA,IBA,IBA,IBA,IBA,IBA	ENSBTAG00000064343	FALSE	OR2L3
query_1	TRUE	2.32543e-13	746	161	34	0.21118	0.0455764	GO:0050907	GO:BP	detection of chemical stimulus involved in sensory perception	18832	13784	GO:0007606, GO:0009593, GO:0050906	IEA,IBA,IBA,IBA,IBA,IBA,IBA,IBA,IBA,IBA,IEA,IEA,IEA,IEA,IBA,IBA,IBA,IBA,IBA,IBA,IEA,IEA,IBA,IEA,IBA,IBA,IBA,IBA,IBA,IBA,IBA,IBA,IBA,IBA	ENSBTAG00000045691	FALSE	OR14P2
query_1	TRUE	2.32543e-13	746	161	34	0.21118	0.0455764	GO:0050907	GO:BP	detection of chemical stimulus involved in sensory perception	18832	13784	GO:0007606, GO:0009593, GO:0050906	IEA,IBA,IBA,IBA,IBA,IBA,IBA,IBA,IBA,IBA,IEA,IEA,IEA,IEA,IBA,IBA,IBA,IBA,IBA,IBA,IEA,IEA,IBA,IEA,IBA,IBA,IBA,IBA,IBA,IBA,IBA,IBA,IBA,IBA	ENSBTAG00000051974	FALSE	OR2L2
query_1	TRUE	2.32543e-13	746	161	34	0.21118	0.0455764	GO:0050907	GO:BP	detection of chemical stimulus involved in sensory perception	18832	13784	GO:0007606, GO:0009593, GO:0050906	IEA,IBA,IBA,IBA,IBA,IBA,IBA,IBA,IBA,IBA,IEA,IEA,IEA,IEA,IBA,IBA,IBA,IBA,IBA,IBA,IEA,IEA,IBA,IEA,IBA,IBA,IBA,IBA,IBA,IBA,IBA,IBA,IBA,IBA	ENSBTAG00000039805	FALSE	OR2AO1
query_1	TRUE	2.32543e-13	746	161	34	0.21118	0.0455764	GO:0050907	GO:BP	detection of chemical stimulus involved in sensory perception	18832	13784	GO:0007606, GO:0009593, GO:0050906	IEA,IBA,IBA,IBA,IBA,IBA,IBA,IBA,IBA,IBA,IEA,IEA,IEA,IEA,IBA,IBA,IBA,IBA,IBA,IBA,IEA,IEA,IBA,IEA,IBA,IBA,IBA,IBA,IBA,IBA,IBA,IBA,IBA,IBA	ENSBTAG00000053872	FALSE	OR2T54
query_1	TRUE	2.32543e-13	746	161	34	0.21118	0.0455764	GO:0050907	GO:BP	detection of chemical stimulus involved in sensory perception	18832	13784	GO:0007606, GO:0009593, GO:0050906	IEA,IBA,IBA,IBA,IBA,IBA,IBA,IBA,IBA,IBA,IEA,IEA,IEA,IEA,IBA,IBA,IBA,IBA,IBA,IBA,IEA,IEA,IBA,IEA,IBA,IBA,IBA,IBA,IBA,IBA,IBA,IBA,IBA,IBA	ENSBTAG00000039797	FALSE	OR2W3D
query_1	TRUE	2.32543e-13	746	161	34	0.21118	0.0455764	GO:0050907	GO:BP	detection of chemical stimulus involved in sensory perception	18832	13784	GO:0007606, GO:0009593, GO:0050906	IEA,IBA,IBA,IBA,IBA,IBA,IBA,IBA,IBA,IBA,IEA,IEA,IEA,IEA,IBA,IBA,IBA,IBA,IBA,IBA,IEA,IEA,IBA,IEA,IBA,IBA,IBA,IBA,IBA,IBA,IBA,IBA,IBA,IBA	ENSBTAG00000048813	FALSE	OR2W53
query_1	TRUE	2.32543e-13	746	161	34	0.21118	0.0455764	GO:0050907	GO:BP	detection of chemical stimulus involved in sensory perception	18832	13784	GO:0007606, GO:0009593, GO:0050906	IEA,IBA,IBA,IBA,IBA,IBA,IBA,IBA,IBA,IBA,IEA,IEA,IEA,IEA,IBA,IBA,IBA,IBA,IBA,IBA,IEA,IEA,IBA,IEA,IBA,IBA,IBA,IBA,IBA,IBA,IBA,IBA,IBA,IBA	ENSBTAG00000048315	FALSE	OR2C3
query_1	TRUE	2.32543e-13	746	161	34	0.21118	0.0455764	GO:0050907	GO:BP	detection of chemical stimulus involved in sensory perception	18832	13784	GO:0007606, GO:0009593, GO:0050906	IEA,IBA,IBA,IBA,IBA,IBA,IBA,IBA,IBA,IBA,IEA,IEA,IEA,IEA,IBA,IBA,IBA,IBA,IBA,IBA,IEA,IEA,IBA,IEA,IBA,IBA,IBA,IBA,IBA,IBA,IBA,IBA,IBA,IBA	ENSBTAG00000048069	FALSE	OR2C3B
query_1	TRUE	2.32543e-13	746	161	34	0.21118	0.0455764	GO:0050907	GO:BP	detection of chemical stimulus involved in sensory perception	18832	13784	GO:0007606, GO:0009593, GO:0050906	IEA,IBA,IBA,IBA,IBA,IBA,IBA,IBA,IBA,IBA,IEA,IEA,IEA,IEA,IBA,IBA,IBA,IBA,IBA,IBA,IEA,IEA,IBA,IEA,IBA,IBA,IBA,IBA,IBA,IBA,IBA,IBA,IBA,IBA	ENSBTAG00000039484	FALSE	OR2G27
query_1	TRUE	2.32543e-13	746	161	34	0.21118	0.0455764	GO:0050907	GO:BP	detection of chemical stimulus involved in sensory perception	18832	13784	GO:0007606, GO:0009593, GO:0050906	IEA,IBA,IBA,IBA,IBA,IBA,IBA,IBA,IBA,IBA,IEA,IEA,IEA,IEA,IBA,IBA,IBA,IBA,IBA,IBA,IEA,IEA,IBA,IEA,IBA,IBA,IBA,IBA,IBA,IBA,IBA,IBA,IBA,IBA	ENSBTAG00000039930	FALSE	OR2G28
query_1	TRUE	2.32543e-13	746	161	34	0.21118	0.0455764	GO:0050907	GO:BP	detection of chemical stimulus involved in sensory perception	18832	13784	GO:0007606, GO:0009593, GO:0050906	IEA,IBA,IBA,IBA,IBA,IBA,IBA,IBA,IBA,IBA,IEA,IEA,IEA,IEA,IBA,IBA,IBA,IBA,IBA,IBA,IEA,IEA,IBA,IEA,IBA,IBA,IBA,IBA,IBA,IBA,IBA,IBA,IBA,IBA	ENSBTAG00000027911	FALSE	OR2G3
query_1	TRUE	5.75598e-13	1446	161	46	0.285714	0.0318119	GO:0050877	GO:BP	nervous system process	18832	13757	GO:0003008	IEA,IEA,IEA,IEA,IEA,IBA IEA,IBA IEA,IBA IEA,IBA IEA,IBA IEA,IBA IEA,IBA IEA,IBA,IBA IEA,IEA,IEA,IEA,IEA,IBA IEA,IBA IEA,IBA IEA,IBA IEA,IBA IEA,IBA IEA,IEA,IEA,IBA IEA,IEA,IBA IEA,IBA IEA,IBA IEA,IBA IEA,IBA IEA,IBA IEA,IBA IEA,IBA IEA,IBA IEA,IBA IEA,IEA,IBA IEA,IEA,IBA IEA,IEA,IEA,IEA,IEA	ENSBTAG00000045812	FALSE	GSX2
query_1	TRUE	5.75598e-13	1446	161	46	0.285714	0.0318119	GO:0050877	GO:BP	nervous system process	18832	13757	GO:0003008	IEA,IEA,IEA,IEA,IEA,IBA IEA,IBA IEA,IBA IEA,IBA IEA,IBA IEA,IBA IEA,IBA IEA,IBA,IBA IEA,IEA,IEA,IEA,IEA,IBA IEA,IBA IEA,IBA IEA,IBA IEA,IBA IEA,IBA IEA,IEA,IEA,IBA IEA,IEA,IBA IEA,IBA IEA,IBA IEA,IBA IEA,IBA IEA,IBA IEA,IBA IEA,IBA IEA,IBA IEA,IBA IEA,IEA,IBA IEA,IEA,IBA IEA,IEA,IEA,IEA,IEA	ENSBTAG00000002699	FALSE	KIT
query_1	TRUE	5.75598e-13	1446	161	46	0.285714	0.0318119	GO:0050877	GO:BP	nervous system process	18832	13757	GO:0003008	IEA,IEA,IEA,IEA,IEA,IBA IEA,IBA IEA,IBA IEA,IBA IEA,IBA IEA,IBA IEA,IBA IEA,IBA,IBA IEA,IEA,IEA,IEA,IEA,IBA IEA,IBA IEA,IBA IEA,IBA IEA,IBA IEA,IBA IEA,IEA,IEA,IBA IEA,IEA,IBA IEA,IBA IEA,IBA IEA,IBA IEA,IBA IEA,IBA IEA,IBA IEA,IBA IEA,IBA IEA,IBA IEA,IEA,IBA IEA,IEA,IBA IEA,IEA,IEA,IEA,IEA	ENSBTAG00000014632	FALSE	VSX2
query_1	TRUE	5.75598e-13	1446	161	46	0.285714	0.0318119	GO:0050877	GO:BP	nervous system process	18832	13757	GO:0003008	IEA,IEA,IEA,IEA,IEA,IBA IEA,IBA IEA,IBA IEA,IBA IEA,IBA IEA,IBA IEA,IBA IEA,IBA,IBA IEA,IEA,IEA,IEA,IEA,IBA IEA,IBA IEA,IBA IEA,IBA IEA,IBA IEA,IBA IEA,IEA,IEA,IBA IEA,IEA,IBA IEA,IBA IEA,IBA IEA,IBA IEA,IBA IEA,IBA IEA,IBA IEA,IBA IEA,IBA IEA,IBA IEA,IEA,IBA IEA,IEA,IBA IEA,IEA,IEA,IEA,IEA	ENSBTAG00000000529	FALSE	BTBD9
query_1	TRUE	5.75598e-13	1446	161	46	0.285714	0.0318119	GO:0050877	GO:BP	nervous system process	18832	13757	GO:0003008	IEA,IEA,IEA,IEA,IEA,IBA IEA,IBA IEA,IBA IEA,IBA IEA,IBA IEA,IBA IEA,IBA IEA,IBA,IBA IEA,IEA,IEA,IEA,IEA,IBA IEA,IBA IEA,IBA IEA,IBA IEA,IBA IEA,IBA IEA,IEA,IEA,IBA IEA,IEA,IBA IEA,IBA IEA,IBA IEA,IBA IEA,IBA IEA,IBA IEA,IBA IEA,IBA IEA,IBA IEA,IBA IEA,IEA,IBA IEA,IEA,IBA IEA,IEA,IEA,IEA,IEA	ENSBTAG00000049567	FALSE	OR7A129
query_1	TRUE	5.75598e-13	1446	161	46	0.285714	0.0318119	GO:0050877	GO:BP	nervous system process	18832	13757	GO:0003008	IEA,IEA,IEA,IEA,IEA,IBA IEA,IBA IEA,IBA IEA,IBA IEA,IBA IEA,IBA IEA,IBA IEA,IBA,IBA IEA,IEA,IEA,IEA,IEA,IBA IEA,IBA IEA,IBA IEA,IBA IEA,IBA IEA,IBA IEA,IEA,IEA,IBA IEA,IEA,IBA IEA,IBA IEA,IBA IEA,IBA IEA,IBA IEA,IBA IEA,IBA IEA,IBA IEA,IBA IEA,IBA IEA,IEA,IBA IEA,IEA,IBA IEA,IEA,IEA,IEA,IEA	ENSBTAG00000025293	FALSE	OR2W3
query_1	TRUE	5.75598e-13	1446	161	46	0.285714	0.0318119	GO:0050877	GO:BP	nervous system process	18832	13757	GO:0003008	IEA,IEA,IEA,IEA,IEA,IBA IEA,IBA IEA,IBA IEA,IBA IEA,IBA IEA,IBA IEA,IBA IEA,IBA,IBA IEA,IEA,IEA,IEA,IEA,IBA IEA,IBA IEA,IBA IEA,IBA IEA,IBA IEA,IBA IEA,IEA,IEA,IBA IEA,IEA,IBA IEA,IBA IEA,IBA IEA,IBA IEA,IBA IEA,IBA IEA,IBA IEA,IBA IEA,IBA IEA,IBA IEA,IEA,IBA IEA,IEA,IBA IEA,IEA,IEA,IEA,IEA	ENSBTAG00000040033	FALSE	OR2AJ9
query_1	TRUE	5.75598e-13	1446	161	46	0.285714	0.0318119	GO:0050877	GO:BP	nervous system process	18832	13757	GO:0003008	IEA,IEA,IEA,IEA,IEA,IBA IEA,IBA IEA,IBA IEA,IBA IEA,IBA IEA,IBA IEA,IBA IEA,IBA,IBA IEA,IEA,IEA,IEA,IEA,IBA IEA,IBA IEA,IBA IEA,IBA IEA,IBA IEA,IBA IEA,IEA,IEA,IBA IEA,IEA,IBA IEA,IBA IEA,IBA IEA,IBA IEA,IBA IEA,IBA IEA,IBA IEA,IBA IEA,IBA IEA,IBA IEA,IEA,IBA IEA,IEA,IBA IEA,IEA,IEA,IEA,IEA	ENSBTAG00000051864	FALSE	OR2L2B
query_1	TRUE	5.75598e-13	1446	161	46	0.285714	0.0318119	GO:0050877	GO:BP	nervous system process	18832	13757	GO:0003008	IEA,IEA,IEA,IEA,IEA,IBA IEA,IBA IEA,IBA IEA,IBA IEA,IBA IEA,IBA IEA,IBA IEA,IBA,IBA IEA,IEA,IEA,IEA,IEA,IBA IEA,IBA IEA,IBA IEA,IBA IEA,IBA IEA,IBA IEA,IEA,IEA,IBA IEA,IEA,IBA IEA,IBA IEA,IBA IEA,IBA IEA,IBA IEA,IBA IEA,IBA IEA,IBA IEA,IBA IEA,IBA IEA,IEA,IBA IEA,IEA,IBA IEA,IEA,IEA,IEA,IEA	ENSBTAG00000067939	FALSE	OR2L2C
query_1	TRUE	5.75598e-13	1446	161	46	0.285714	0.0318119	GO:0050877	GO:BP	nervous system process	18832	13757	GO:0003008	IEA,IEA,IEA,IEA,IEA,IBA IEA,IBA IEA,IBA IEA,IBA IEA,IBA IEA,IBA IEA,IBA IEA,IBA,IBA IEA,IEA,IEA,IEA,IEA,IBA IEA,IBA IEA,IBA IEA,IBA IEA,IBA IEA,IBA IEA,IEA,IEA,IBA IEA,IEA,IBA IEA,IBA IEA,IBA IEA,IBA IEA,IBA IEA,IBA IEA,IBA IEA,IBA IEA,IBA IEA,IBA IEA,IEA,IBA IEA,IEA,IBA IEA,IEA,IEA,IEA,IEA	ENSBTAG00000061948	FALSE	OR2L3C
query_1	TRUE	5.75598e-13	1446	161	46	0.285714	0.0318119	GO:0050877	GO:BP	nervous system process	18832	13757	GO:0003008	IEA,IEA,IEA,IEA,IEA,IBA IEA,IBA IEA,IBA IEA,IBA IEA,IBA IEA,IBA IEA,IBA IEA,IBA,IBA IEA,IEA,IEA,IEA,IEA,IBA IEA,IBA IEA,IBA IEA,IBA IEA,IBA IEA,IBA IEA,IEA,IEA,IBA IEA,IEA,IBA IEA,IBA IEA,IBA IEA,IBA IEA,IBA IEA,IBA IEA,IBA IEA,IBA IEA,IBA IEA,IBA IEA,IEA,IBA IEA,IEA,IBA IEA,IEA,IEA,IEA,IEA	ENSBTAG00000013691	FALSE	OR2L13
query_1	TRUE	5.75598e-13	1446	161	46	0.285714	0.0318119	GO:0050877	GO:BP	nervous system process	18832	13757	GO:0003008	IEA,IEA,IEA,IEA,IEA,IBA IEA,IBA IEA,IBA IEA,IBA IEA,IBA IEA,IBA IEA,IBA IEA,IBA,IBA IEA,IEA,IEA,IEA,IEA,IBA IEA,IBA IEA,IBA IEA,IBA IEA,IBA IEA,IBA IEA,IEA,IEA,IBA IEA,IEA,IBA IEA,IBA IEA,IBA IEA,IBA IEA,IBA IEA,IBA IEA,IBA IEA,IBA IEA,IBA IEA,IBA IEA,IEA,IBA IEA,IEA,IBA IEA,IEA,IEA,IEA,IEA	ENSBTAG00000048025	FALSE	OR2T22
query_1	TRUE	5.75598e-13	1446	161	46	0.285714	0.0318119	GO:0050877	GO:BP	nervous system process	18832	13757	GO:0003008	IEA,IEA,IEA,IEA,IEA,IBA IEA,IBA IEA,IBA IEA,IBA IEA,IBA IEA,IBA IEA,IBA IEA,IBA,IBA IEA,IEA,IEA,IEA,IEA,IBA IEA,IBA IEA,IBA IEA,IBA IEA,IBA IEA,IBA IEA,IEA,IEA,IBA IEA,IEA,IBA IEA,IBA IEA,IBA IEA,IBA IEA,IBA IEA,IBA IEA,IBA IEA,IBA IEA,IBA IEA,IBA IEA,IEA,IBA IEA,IEA,IBA IEA,IEA,IEA,IEA,IEA	ENSBTAG00000009497	FALSE	OR2M16
query_1	TRUE	5.75598e-13	1446	161	46	0.285714	0.0318119	GO:0050877	GO:BP	nervous system process	18832	13757	GO:0003008	IEA,IEA,IEA,IEA,IEA,IBA IEA,IBA IEA,IBA IEA,IBA IEA,IBA IEA,IBA IEA,IBA IEA,IBA,IBA IEA,IEA,IEA,IEA,IEA,IBA IEA,IBA IEA,IBA IEA,IBA IEA,IBA IEA,IBA IEA,IEA,IEA,IBA IEA,IEA,IBA IEA,IBA IEA,IBA IEA,IBA IEA,IBA IEA,IBA IEA,IBA IEA,IBA IEA,IBA IEA,IBA IEA,IEA,IBA IEA,IEA,IBA IEA,IEA,IEA,IEA,IEA	ENSBTAG00000030722	FALSE	OR2M4
query_1	TRUE	5.75598e-13	1446	161	46	0.285714	0.0318119	GO:0050877	GO:BP	nervous system process	18832	13757	GO:0003008	IEA,IEA,IEA,IEA,IEA,IBA IEA,IBA IEA,IBA IEA,IBA IEA,IBA IEA,IBA IEA,IBA IEA,IBA,IBA IEA,IEA,IEA,IEA,IEA,IBA IEA,IBA IEA,IBA IEA,IBA IEA,IBA IEA,IBA IEA,IEA,IEA,IBA IEA,IEA,IBA IEA,IBA IEA,IBA IEA,IBA IEA,IBA IEA,IBA IEA,IBA IEA,IBA IEA,IBA IEA,IBA IEA,IEA,IBA IEA,IEA,IBA IEA,IEA,IEA,IEA,IEA	ENSBTAG00000039804	FALSE	OR9E2
query_1	TRUE	5.75598e-13	1446	161	46	0.285714	0.0318119	GO:0050877	GO:BP	nervous system process	18832	13757	GO:0003008	IEA,IEA,IEA,IEA,IEA,IBA IEA,IBA IEA,IBA IEA,IBA IEA,IBA IEA,IBA IEA,IBA IEA,IBA,IBA IEA,IEA,IEA,IEA,IEA,IBA IEA,IBA IEA,IBA IEA,IBA IEA,IBA IEA,IBA IEA,IEA,IEA,IBA IEA,IEA,IBA IEA,IBA IEA,IBA IEA,IBA IEA,IBA IEA,IBA IEA,IBA IEA,IBA IEA,IBA IEA,IBA IEA,IEA,IBA IEA,IEA,IBA IEA,IEA,IEA,IEA,IEA	ENSBTAG00000059861	FALSE	OR5AE4
query_1	TRUE	5.75598e-13	1446	161	46	0.285714	0.0318119	GO:0050877	GO:BP	nervous system process	18832	13757	GO:0003008	IEA,IEA,IEA,IEA,IEA,IBA IEA,IBA IEA,IBA IEA,IBA IEA,IBA IEA,IBA IEA,IBA IEA,IBA,IBA IEA,IEA,IEA,IEA,IEA,IBA IEA,IBA IEA,IBA IEA,IBA IEA,IBA IEA,IBA IEA,IEA,IEA,IBA IEA,IEA,IBA IEA,IBA IEA,IBA IEA,IBA IEA,IBA IEA,IBA IEA,IBA IEA,IBA IEA,IBA IEA,IBA IEA,IEA,IBA IEA,IEA,IBA IEA,IEA,IEA,IEA,IEA	ENSBTAG00000064622	FALSE	OR5AE3
query_1	TRUE	5.75598e-13	1446	161	46	0.285714	0.0318119	GO:0050877	GO:BP	nervous system process	18832	13757	GO:0003008	IEA,IEA,IEA,IEA,IEA,IBA IEA,IBA IEA,IBA IEA,IBA IEA,IBA IEA,IBA IEA,IBA IEA,IBA,IBA IEA,IEA,IEA,IEA,IEA,IBA IEA,IBA IEA,IBA IEA,IBA IEA,IBA IEA,IBA IEA,IEA,IEA,IBA IEA,IEA,IBA IEA,IBA IEA,IBA IEA,IBA IEA,IBA IEA,IBA IEA,IBA IEA,IBA IEA,IBA IEA,IBA IEA,IEA,IBA IEA,IEA,IBA IEA,IEA,IEA,IEA,IEA	ENSBTAG00000031412	FALSE	OR6F1
query_1	TRUE	5.75598e-13	1446	161	46	0.285714	0.0318119	GO:0050877	GO:BP	nervous system process	18832	13757	GO:0003008	IEA,IEA,IEA,IEA,IEA,IBA IEA,IBA IEA,IBA IEA,IBA IEA,IBA IEA,IBA IEA,IBA IEA,IBA,IBA IEA,IEA,IEA,IEA,IEA,IBA IEA,IBA IEA,IBA IEA,IBA IEA,IBA IEA,IBA IEA,IEA,IEA,IBA IEA,IEA,IBA IEA,IBA IEA,IBA IEA,IBA IEA,IBA IEA,IBA IEA,IBA IEA,IBA IEA,IBA IEA,IBA IEA,IEA,IBA IEA,IEA,IBA IEA,IEA,IEA,IEA,IEA	ENSBTAG00000007557	FALSE	OR2AK3
query_1	TRUE	5.75598e-13	1446	161	46	0.285714	0.0318119	GO:0050877	GO:BP	nervous system process	18832	13757	GO:0003008	IEA,IEA,IEA,IEA,IEA,IBA IEA,IBA IEA,IBA IEA,IBA IEA,IBA IEA,IBA IEA,IBA IEA,IBA,IBA IEA,IEA,IEA,IEA,IEA,IBA IEA,IBA IEA,IBA IEA,IBA IEA,IBA IEA,IBA IEA,IEA,IEA,IBA IEA,IEA,IBA IEA,IBA IEA,IBA IEA,IBA IEA,IBA IEA,IBA IEA,IBA IEA,IBA IEA,IBA IEA,IBA IEA,IEA,IBA IEA,IEA,IBA IEA,IEA,IEA,IEA,IEA	ENSBTAG00000053009	FALSE	OR2T62
query_1	TRUE	5.75598e-13	1446	161	46	0.285714	0.0318119	GO:0050877	GO:BP	nervous system process	18832	13757	GO:0003008	IEA,IEA,IEA,IEA,IEA,IBA IEA,IBA IEA,IBA IEA,IBA IEA,IBA IEA,IBA IEA,IBA IEA,IBA,IBA IEA,IEA,IEA,IEA,IEA,IBA IEA,IBA IEA,IBA IEA,IBA IEA,IBA IEA,IBA IEA,IEA,IEA,IBA IEA,IEA,IBA IEA,IBA IEA,IBA IEA,IBA IEA,IBA IEA,IBA IEA,IBA IEA,IBA IEA,IBA IEA,IBA IEA,IEA,IBA IEA,IEA,IBA IEA,IEA,IEA,IEA,IEA	ENSBTAG00000046417	FALSE	OR2T63
query_1	TRUE	5.75598e-13	1446	161	46	0.285714	0.0318119	GO:0050877	GO:BP	nervous system process	18832	13757	GO:0003008	IEA,IEA,IEA,IEA,IEA,IBA IEA,IBA IEA,IBA IEA,IBA IEA,IBA IEA,IBA IEA,IBA IEA,IBA,IBA IEA,IEA,IEA,IEA,IEA,IBA IEA,IBA IEA,IBA IEA,IBA IEA,IBA IEA,IBA IEA,IEA,IEA,IBA IEA,IEA,IBA IEA,IBA IEA,IBA IEA,IBA IEA,IBA IEA,IBA IEA,IBA IEA,IBA IEA,IBA IEA,IBA IEA,IEA,IBA IEA,IEA,IBA IEA,IEA,IEA,IEA,IEA	ENSBTAG00000052389	FALSE	OR2T16
query_1	TRUE	5.75598e-13	1446	161	46	0.285714	0.0318119	GO:0050877	GO:BP	nervous system process	18832	13757	GO:0003008	IEA,IEA,IEA,IEA,IEA,IBA IEA,IBA IEA,IBA IEA,IBA IEA,IBA IEA,IBA IEA,IBA IEA,IBA,IBA IEA,IEA,IEA,IEA,IEA,IBA IEA,IBA IEA,IBA IEA,IBA IEA,IBA IEA,IBA IEA,IEA,IEA,IBA IEA,IEA,IBA IEA,IBA IEA,IBA IEA,IBA IEA,IBA IEA,IBA IEA,IBA IEA,IBA IEA,IBA IEA,IBA IEA,IEA,IBA IEA,IEA,IBA IEA,IEA,IEA,IEA,IEA	ENSBTAG00000050140	FALSE	OR2T60
query_1	TRUE	5.75598e-13	1446	161	46	0.285714	0.0318119	GO:0050877	GO:BP	nervous system process	18832	13757	GO:0003008	IEA,IEA,IEA,IEA,IEA,IBA IEA,IBA IEA,IBA IEA,IBA IEA,IBA IEA,IBA IEA,IBA IEA,IBA,IBA IEA,IEA,IEA,IEA,IEA,IBA IEA,IBA IEA,IBA IEA,IBA IEA,IBA IEA,IBA IEA,IEA,IEA,IBA IEA,IEA,IBA IEA,IBA IEA,IBA IEA,IBA IEA,IBA IEA,IBA IEA,IBA IEA,IBA IEA,IBA IEA,IBA IEA,IEA,IBA IEA,IEA,IBA IEA,IEA,IEA,IEA,IEA	ENSBTAG00000001761	FALSE	OR6AA1
query_1	TRUE	5.75598e-13	1446	161	46	0.285714	0.0318119	GO:0050877	GO:BP	nervous system process	18832	13757	GO:0003008	IEA,IEA,IEA,IEA,IEA,IBA IEA,IBA IEA,IBA IEA,IBA IEA,IBA IEA,IBA IEA,IBA IEA,IBA,IBA IEA,IEA,IEA,IEA,IEA,IBA IEA,IBA IEA,IBA IEA,IBA IEA,IBA IEA,IBA IEA,IEA,IEA,IBA IEA,IEA,IBA IEA,IBA IEA,IBA IEA,IBA IEA,IBA IEA,IBA IEA,IBA IEA,IBA IEA,IBA IEA,IBA IEA,IEA,IBA IEA,IEA,IBA IEA,IEA,IEA,IEA,IEA	ENSBTAG00000040109	FALSE	OR6AN1
query_1	TRUE	5.75598e-13	1446	161	46	0.285714	0.0318119	GO:0050877	GO:BP	nervous system process	18832	13757	GO:0003008	IEA,IEA,IEA,IEA,IEA,IBA IEA,IBA IEA,IBA IEA,IBA IEA,IBA IEA,IBA IEA,IBA IEA,IBA,IBA IEA,IEA,IEA,IEA,IEA,IBA IEA,IBA IEA,IBA IEA,IBA IEA,IBA IEA,IBA IEA,IEA,IEA,IBA IEA,IEA,IBA IEA,IBA IEA,IBA IEA,IBA IEA,IBA IEA,IBA IEA,IBA IEA,IBA IEA,IBA IEA,IBA IEA,IEA,IBA IEA,IEA,IBA IEA,IEA,IEA,IEA,IEA	ENSBTAG00000017725	FALSE	OR11L1
query_1	TRUE	5.75598e-13	1446	161	46	0.285714	0.0318119	GO:0050877	GO:BP	nervous system process	18832	13757	GO:0003008	IEA,IEA,IEA,IEA,IEA,IBA IEA,IBA IEA,IBA IEA,IBA IEA,IBA IEA,IBA IEA,IBA IEA,IBA,IBA IEA,IEA,IEA,IEA,IEA,IBA IEA,IBA IEA,IBA IEA,IBA IEA,IBA IEA,IBA IEA,IEA,IEA,IBA IEA,IEA,IBA IEA,IBA IEA,IBA IEA,IBA IEA,IBA IEA,IBA IEA,IBA IEA,IBA IEA,IBA IEA,IBA IEA,IEA,IBA IEA,IEA,IBA IEA,IEA,IEA,IEA,IEA	ENSBTAG00000064343	FALSE	OR2L3
query_1	TRUE	5.75598e-13	1446	161	46	0.285714	0.0318119	GO:0050877	GO:BP	nervous system process	18832	13757	GO:0003008	IEA,IEA,IEA,IEA,IEA,IBA IEA,IBA IEA,IBA IEA,IBA IEA,IBA IEA,IBA IEA,IBA IEA,IBA,IBA IEA,IEA,IEA,IEA,IEA,IBA IEA,IBA IEA,IBA IEA,IBA IEA,IBA IEA,IBA IEA,IEA,IEA,IBA IEA,IEA,IBA IEA,IBA IEA,IBA IEA,IBA IEA,IBA IEA,IBA IEA,IBA IEA,IBA IEA,IBA IEA,IBA IEA,IEA,IBA IEA,IEA,IBA IEA,IEA,IEA,IEA,IEA	ENSBTAG00000045691	FALSE	OR14P2
query_1	TRUE	5.75598e-13	1446	161	46	0.285714	0.0318119	GO:0050877	GO:BP	nervous system process	18832	13757	GO:0003008	IEA,IEA,IEA,IEA,IEA,IBA IEA,IBA IEA,IBA IEA,IBA IEA,IBA IEA,IBA IEA,IBA IEA,IBA,IBA IEA,IEA,IEA,IEA,IEA,IBA IEA,IBA IEA,IBA IEA,IBA IEA,IBA IEA,IBA IEA,IEA,IEA,IBA IEA,IEA,IBA IEA,IBA IEA,IBA IEA,IBA IEA,IBA IEA,IBA IEA,IBA IEA,IBA IEA,IBA IEA,IBA IEA,IEA,IBA IEA,IEA,IBA IEA,IEA,IEA,IEA,IEA	ENSBTAG00000051974	FALSE	OR2L2
query_1	TRUE	5.75598e-13	1446	161	46	0.285714	0.0318119	GO:0050877	GO:BP	nervous system process	18832	13757	GO:0003008	IEA,IEA,IEA,IEA,IEA,IBA IEA,IBA IEA,IBA IEA,IBA IEA,IBA IEA,IBA IEA,IBA IEA,IBA,IBA IEA,IEA,IEA,IEA,IEA,IBA IEA,IBA IEA,IBA IEA,IBA IEA,IBA IEA,IBA IEA,IEA,IEA,IBA IEA,IEA,IBA IEA,IBA IEA,IBA IEA,IBA IEA,IBA IEA,IBA IEA,IBA IEA,IBA IEA,IBA IEA,IBA IEA,IEA,IBA IEA,IEA,IBA IEA,IEA,IEA,IEA,IEA	ENSBTAG00000039805	FALSE	OR2AO1
query_1	TRUE	5.75598e-13	1446	161	46	0.285714	0.0318119	GO:0050877	GO:BP	nervous system process	18832	13757	GO:0003008	IEA,IEA,IEA,IEA,IEA,IBA IEA,IBA IEA,IBA IEA,IBA IEA,IBA IEA,IBA IEA,IBA IEA,IBA,IBA IEA,IEA,IEA,IEA,IEA,IBA IEA,IBA IEA,IBA IEA,IBA IEA,IBA IEA,IBA IEA,IEA,IEA,IBA IEA,IEA,IBA IEA,IBA IEA,IBA IEA,IBA IEA,IBA IEA,IBA IEA,IBA IEA,IBA IEA,IBA IEA,IBA IEA,IEA,IBA IEA,IEA,IBA IEA,IEA,IEA,IEA,IEA	ENSBTAG00000053872	FALSE	OR2T54
query_1	TRUE	5.75598e-13	1446	161	46	0.285714	0.0318119	GO:0050877	GO:BP	nervous system process	18832	13757	GO:0003008	IEA,IEA,IEA,IEA,IEA,IBA IEA,IBA IEA,IBA IEA,IBA IEA,IBA IEA,IBA IEA,IBA IEA,IBA,IBA IEA,IEA,IEA,IEA,IEA,IBA IEA,IBA IEA,IBA IEA,IBA IEA,IBA IEA,IBA IEA,IEA,IEA,IBA IEA,IEA,IBA IEA,IBA IEA,IBA IEA,IBA IEA,IBA IEA,IBA IEA,IBA IEA,IBA IEA,IBA IEA,IBA IEA,IEA,IBA IEA,IEA,IBA IEA,IEA,IEA,IEA,IEA	ENSBTAG00000039797	FALSE	OR2W3D
query_1	TRUE	5.75598e-13	1446	161	46	0.285714	0.0318119	GO:0050877	GO:BP	nervous system process	18832	13757	GO:0003008	IEA,IEA,IEA,IEA,IEA,IBA IEA,IBA IEA,IBA IEA,IBA IEA,IBA IEA,IBA IEA,IBA IEA,IBA,IBA IEA,IEA,IEA,IEA,IEA,IBA IEA,IBA IEA,IBA IEA,IBA IEA,IBA IEA,IBA IEA,IEA,IEA,IBA IEA,IEA,IBA IEA,IBA IEA,IBA IEA,IBA IEA,IBA IEA,IBA IEA,IBA IEA,IBA IEA,IBA IEA,IBA IEA,IEA,IBA IEA,IEA,IBA IEA,IEA,IEA,IEA,IEA	ENSBTAG00000048813	FALSE	OR2W53
query_1	TRUE	5.75598e-13	1446	161	46	0.285714	0.0318119	GO:0050877	GO:BP	nervous system process	18832	13757	GO:0003008	IEA,IEA,IEA,IEA,IEA,IBA IEA,IBA IEA,IBA IEA,IBA IEA,IBA IEA,IBA IEA,IBA IEA,IBA,IBA IEA,IEA,IEA,IEA,IEA,IBA IEA,IBA IEA,IBA IEA,IBA IEA,IBA IEA,IBA IEA,IEA,IEA,IBA IEA,IEA,IBA IEA,IBA IEA,IBA IEA,IBA IEA,IBA IEA,IBA IEA,IBA IEA,IBA IEA,IBA IEA,IBA IEA,IEA,IBA IEA,IEA,IBA IEA,IEA,IEA,IEA,IEA	ENSBTAG00000048315	FALSE	OR2C3
query_1	TRUE	5.75598e-13	1446	161	46	0.285714	0.0318119	GO:0050877	GO:BP	nervous system process	18832	13757	GO:0003008	IEA,IEA,IEA,IEA,IEA,IBA IEA,IBA IEA,IBA IEA,IBA IEA,IBA IEA,IBA IEA,IBA IEA,IBA,IBA IEA,IEA,IEA,IEA,IEA,IBA IEA,IBA IEA,IBA IEA,IBA IEA,IBA IEA,IBA IEA,IEA,IEA,IBA IEA,IEA,IBA IEA,IBA IEA,IBA IEA,IBA IEA,IBA IEA,IBA IEA,IBA IEA,IBA IEA,IBA IEA,IBA IEA,IEA,IBA IEA,IEA,IBA IEA,IEA,IEA,IEA,IEA	ENSBTAG00000048069	FALSE	OR2C3B
query_1	TRUE	5.75598e-13	1446	161	46	0.285714	0.0318119	GO:0050877	GO:BP	nervous system process	18832	13757	GO:0003008	IEA,IEA,IEA,IEA,IEA,IBA IEA,IBA IEA,IBA IEA,IBA IEA,IBA IEA,IBA IEA,IBA IEA,IBA,IBA IEA,IEA,IEA,IEA,IEA,IBA IEA,IBA IEA,IBA IEA,IBA IEA,IBA IEA,IBA IEA,IEA,IEA,IBA IEA,IEA,IBA IEA,IBA IEA,IBA IEA,IBA IEA,IBA IEA,IBA IEA,IBA IEA,IBA IEA,IBA IEA,IBA IEA,IEA,IBA IEA,IEA,IBA IEA,IEA,IEA,IEA,IEA	ENSBTAG00000039484	FALSE	OR2G27
query_1	TRUE	5.75598e-13	1446	161	46	0.285714	0.0318119	GO:0050877	GO:BP	nervous system process	18832	13757	GO:0003008	IEA,IEA,IEA,IEA,IEA,IBA IEA,IBA IEA,IBA IEA,IBA IEA,IBA IEA,IBA IEA,IBA IEA,IBA,IBA IEA,IEA,IEA,IEA,IEA,IBA IEA,IBA IEA,IBA IEA,IBA IEA,IBA IEA,IBA IEA,IEA,IEA,IBA IEA,IEA,IBA IEA,IBA IEA,IBA IEA,IBA IEA,IBA IEA,IBA IEA,IBA IEA,IBA IEA,IBA IEA,IBA IEA,IEA,IBA IEA,IEA,IBA IEA,IEA,IEA,IEA,IEA	ENSBTAG00000039930	FALSE	OR2G28
query_1	TRUE	5.75598e-13	1446	161	46	0.285714	0.0318119	GO:0050877	GO:BP	nervous system process	18832	13757	GO:0003008	IEA,IEA,IEA,IEA,IEA,IBA IEA,IBA IEA,IBA IEA,IBA IEA,IBA IEA,IBA IEA,IBA IEA,IBA,IBA IEA,IEA,IEA,IEA,IEA,IBA IEA,IBA IEA,IBA IEA,IBA IEA,IBA IEA,IBA IEA,IEA,IEA,IBA IEA,IEA,IBA IEA,IBA IEA,IBA IEA,IBA IEA,IBA IEA,IBA IEA,IBA IEA,IBA IEA,IBA IEA,IBA IEA,IEA,IBA IEA,IEA,IBA IEA,IEA,IEA,IEA,IEA	ENSBTAG00000027911	FALSE	OR2G3
query_1	TRUE	5.75598e-13	1446	161	46	0.285714	0.0318119	GO:0050877	GO:BP	nervous system process	18832	13757	GO:0003008	IEA,IEA,IEA,IEA,IEA,IBA IEA,IBA IEA,IBA IEA,IBA IEA,IBA IEA,IBA IEA,IBA IEA,IBA,IBA IEA,IEA,IEA,IEA,IEA,IBA IEA,IBA IEA,IBA IEA,IBA IEA,IBA IEA,IBA IEA,IEA,IEA,IBA IEA,IEA,IBA IEA,IBA IEA,IBA IEA,IBA IEA,IBA IEA,IBA IEA,IBA IEA,IBA IEA,IBA IEA,IBA IEA,IEA,IBA IEA,IEA,IBA IEA,IEA,IEA,IEA,IEA	ENSBTAG00000009848	FALSE	GPR171
query_1	TRUE	5.75598e-13	1446	161	46	0.285714	0.0318119	GO:0050877	GO:BP	nervous system process	18832	13757	GO:0003008	IEA,IEA,IEA,IEA,IEA,IBA IEA,IBA IEA,IBA IEA,IBA IEA,IBA IEA,IBA IEA,IBA IEA,IBA,IBA IEA,IEA,IEA,IEA,IEA,IBA IEA,IBA IEA,IBA IEA,IBA IEA,IBA IEA,IBA IEA,IEA,IEA,IBA IEA,IEA,IBA IEA,IBA IEA,IBA IEA,IBA IEA,IBA IEA,IBA IEA,IBA IEA,IBA IEA,IBA IEA,IBA IEA,IEA,IBA IEA,IEA,IBA IEA,IEA,IEA,IEA,IEA	ENSBTAG00000011267	FALSE	CLRN1
query_1	TRUE	5.75598e-13	1446	161	46	0.285714	0.0318119	GO:0050877	GO:BP	nervous system process	18832	13757	GO:0003008	IEA,IEA,IEA,IEA,IEA,IBA IEA,IBA IEA,IBA IEA,IBA IEA,IBA IEA,IBA IEA,IBA IEA,IBA,IBA IEA,IEA,IEA,IEA,IEA,IBA IEA,IBA IEA,IBA IEA,IBA IEA,IBA IEA,IBA IEA,IEA,IEA,IBA IEA,IEA,IBA IEA,IBA IEA,IBA IEA,IBA IEA,IBA IEA,IBA IEA,IBA IEA,IBA IEA,IBA IEA,IBA IEA,IEA,IBA IEA,IEA,IBA IEA,IEA,IEA,IEA,IEA	ENSBTAG00000026977	FALSE	PTPRQ
query_1	TRUE	5.75598e-13	1446	161	46	0.285714	0.0318119	GO:0050877	GO:BP	nervous system process	18832	13757	GO:0003008	IEA,IEA,IEA,IEA,IEA,IBA IEA,IBA IEA,IBA IEA,IBA IEA,IBA IEA,IBA IEA,IBA IEA,IBA,IBA IEA,IEA,IEA,IEA,IEA,IBA IEA,IBA IEA,IBA IEA,IBA IEA,IBA IEA,IBA IEA,IEA,IEA,IBA IEA,IEA,IBA IEA,IBA IEA,IBA IEA,IBA IEA,IBA IEA,IBA IEA,IBA IEA,IBA IEA,IBA IEA,IBA IEA,IEA,IBA IEA,IEA,IBA IEA,IEA,IEA,IEA,IEA	ENSBTAG00000010107	FALSE	WHRN
query_1	TRUE	5.75598e-13	1446	161	46	0.285714	0.0318119	GO:0050877	GO:BP	nervous system process	18832	13757	GO:0003008	IEA,IEA,IEA,IEA,IEA,IBA IEA,IBA IEA,IBA IEA,IBA IEA,IBA IEA,IBA IEA,IBA IEA,IBA,IBA IEA,IEA,IEA,IEA,IEA,IBA IEA,IBA IEA,IBA IEA,IBA IEA,IBA IEA,IBA IEA,IEA,IEA,IBA IEA,IEA,IBA IEA,IBA IEA,IBA IEA,IBA IEA,IBA IEA,IBA IEA,IBA IEA,IBA IEA,IBA IEA,IBA IEA,IEA,IBA IEA,IEA,IBA IEA,IEA,IEA,IEA,IEA	ENSBTAG00000029902	FALSE	MIR455
query_1	TRUE	5.75598e-13	1446	161	46	0.285714	0.0318119	GO:0050877	GO:BP	nervous system process	18832	13757	GO:0003008	IEA,IEA,IEA,IEA,IEA,IBA IEA,IBA IEA,IBA IEA,IBA IEA,IBA IEA,IBA IEA,IBA IEA,IBA,IBA IEA,IEA,IEA,IEA,IEA,IBA IEA,IBA IEA,IBA IEA,IBA IEA,IBA IEA,IBA IEA,IEA,IEA,IBA IEA,IEA,IBA IEA,IBA IEA,IBA IEA,IBA IEA,IBA IEA,IBA IEA,IBA IEA,IBA IEA,IBA IEA,IBA IEA,IEA,IBA IEA,IEA,IBA IEA,IEA,IEA,IEA,IEA	ENSBTAG00000014050	FALSE	CHRNB3
query_1	TRUE	5.75598e-13	1446	161	46	0.285714	0.0318119	GO:0050877	GO:BP	nervous system process	18832	13757	GO:0003008	IEA,IEA,IEA,IEA,IEA,IBA IEA,IBA IEA,IBA IEA,IBA IEA,IBA IEA,IBA IEA,IBA IEA,IBA,IBA IEA,IEA,IEA,IEA,IEA,IBA IEA,IBA IEA,IBA IEA,IBA IEA,IBA IEA,IBA IEA,IEA,IEA,IBA IEA,IEA,IBA IEA,IBA IEA,IBA IEA,IBA IEA,IBA IEA,IBA IEA,IBA IEA,IBA IEA,IBA IEA,IBA IEA,IEA,IBA IEA,IEA,IBA IEA,IEA,IEA,IEA,IEA	ENSBTAG00000014056	FALSE	CHRNA6
query_1	TRUE	5.75598e-13	1446	161	46	0.285714	0.0318119	GO:0050877	GO:BP	nervous system process	18832	13757	GO:0003008	IEA,IEA,IEA,IEA,IEA,IBA IEA,IBA IEA,IBA IEA,IBA IEA,IBA IEA,IBA IEA,IBA IEA,IBA,IBA IEA,IEA,IEA,IEA,IEA,IBA IEA,IBA IEA,IBA IEA,IBA IEA,IBA IEA,IBA IEA,IEA,IEA,IBA IEA,IEA,IBA IEA,IBA IEA,IBA IEA,IBA IEA,IBA IEA,IBA IEA,IBA IEA,IBA IEA,IBA IEA,IBA IEA,IEA,IBA IEA,IEA,IBA IEA,IEA,IEA,IEA,IEA	ENSBTAG00000003649	FALSE	POMK
query_1	TRUE	2.19351e-12	812	161	34	0.21118	0.0418719	GO:0007606	GO:BP	sensory perception of chemical stimulus	18832	3099	GO:0007600	IEA,IBA IEA,IBA IEA,IBA IEA,IBA IEA,IBA IEA,IBA IEA,IBA IEA,IBA,IBA IEA,IEA,IEA,IEA,IEA,IBA IEA,IBA IEA,IBA IEA,IBA IEA,IBA IEA,IBA IEA,IEA,IEA,IBA IEA,IEA,IBA IEA,IBA IEA,IBA IEA,IBA IEA,IBA IEA,IBA IEA,IBA IEA,IBA IEA,IBA IEA,IBA IEA	ENSBTAG00000049567	FALSE	OR7A129
query_1	TRUE	2.19351e-12	812	161	34	0.21118	0.0418719	GO:0007606	GO:BP	sensory perception of chemical stimulus	18832	3099	GO:0007600	IEA,IBA IEA,IBA IEA,IBA IEA,IBA IEA,IBA IEA,IBA IEA,IBA IEA,IBA,IBA IEA,IEA,IEA,IEA,IEA,IBA IEA,IBA IEA,IBA IEA,IBA IEA,IBA IEA,IBA IEA,IEA,IEA,IBA IEA,IEA,IBA IEA,IBA IEA,IBA IEA,IBA IEA,IBA IEA,IBA IEA,IBA IEA,IBA IEA,IBA IEA,IBA IEA	ENSBTAG00000025293	FALSE	OR2W3
query_1	TRUE	2.19351e-12	812	161	34	0.21118	0.0418719	GO:0007606	GO:BP	sensory perception of chemical stimulus	18832	3099	GO:0007600	IEA,IBA IEA,IBA IEA,IBA IEA,IBA IEA,IBA IEA,IBA IEA,IBA IEA,IBA,IBA IEA,IEA,IEA,IEA,IEA,IBA IEA,IBA IEA,IBA IEA,IBA IEA,IBA IEA,IBA IEA,IEA,IEA,IBA IEA,IEA,IBA IEA,IBA IEA,IBA IEA,IBA IEA,IBA IEA,IBA IEA,IBA IEA,IBA IEA,IBA IEA,IBA IEA	ENSBTAG00000040033	FALSE	OR2AJ9
query_1	TRUE	2.19351e-12	812	161	34	0.21118	0.0418719	GO:0007606	GO:BP	sensory perception of chemical stimulus	18832	3099	GO:0007600	IEA,IBA IEA,IBA IEA,IBA IEA,IBA IEA,IBA IEA,IBA IEA,IBA IEA,IBA,IBA IEA,IEA,IEA,IEA,IEA,IBA IEA,IBA IEA,IBA IEA,IBA IEA,IBA IEA,IBA IEA,IEA,IEA,IBA IEA,IEA,IBA IEA,IBA IEA,IBA IEA,IBA IEA,IBA IEA,IBA IEA,IBA IEA,IBA IEA,IBA IEA,IBA IEA	ENSBTAG00000051864	FALSE	OR2L2B
query_1	TRUE	2.19351e-12	812	161	34	0.21118	0.0418719	GO:0007606	GO:BP	sensory perception of chemical stimulus	18832	3099	GO:0007600	IEA,IBA IEA,IBA IEA,IBA IEA,IBA IEA,IBA IEA,IBA IEA,IBA IEA,IBA,IBA IEA,IEA,IEA,IEA,IEA,IBA IEA,IBA IEA,IBA IEA,IBA IEA,IBA IEA,IBA IEA,IEA,IEA,IBA IEA,IEA,IBA IEA,IBA IEA,IBA IEA,IBA IEA,IBA IEA,IBA IEA,IBA IEA,IBA IEA,IBA IEA,IBA IEA	ENSBTAG00000067939	FALSE	OR2L2C
query_1	TRUE	2.19351e-12	812	161	34	0.21118	0.0418719	GO:0007606	GO:BP	sensory perception of chemical stimulus	18832	3099	GO:0007600	IEA,IBA IEA,IBA IEA,IBA IEA,IBA IEA,IBA IEA,IBA IEA,IBA IEA,IBA,IBA IEA,IEA,IEA,IEA,IEA,IBA IEA,IBA IEA,IBA IEA,IBA IEA,IBA IEA,IBA IEA,IEA,IEA,IBA IEA,IEA,IBA IEA,IBA IEA,IBA IEA,IBA IEA,IBA IEA,IBA IEA,IBA IEA,IBA IEA,IBA IEA,IBA IEA	ENSBTAG00000061948	FALSE	OR2L3C
query_1	TRUE	2.19351e-12	812	161	34	0.21118	0.0418719	GO:0007606	GO:BP	sensory perception of chemical stimulus	18832	3099	GO:0007600	IEA,IBA IEA,IBA IEA,IBA IEA,IBA IEA,IBA IEA,IBA IEA,IBA IEA,IBA,IBA IEA,IEA,IEA,IEA,IEA,IBA IEA,IBA IEA,IBA IEA,IBA IEA,IBA IEA,IBA IEA,IEA,IEA,IBA IEA,IEA,IBA IEA,IBA IEA,IBA IEA,IBA IEA,IBA IEA,IBA IEA,IBA IEA,IBA IEA,IBA IEA,IBA IEA	ENSBTAG00000013691	FALSE	OR2L13
query_1	TRUE	2.19351e-12	812	161	34	0.21118	0.0418719	GO:0007606	GO:BP	sensory perception of chemical stimulus	18832	3099	GO:0007600	IEA,IBA IEA,IBA IEA,IBA IEA,IBA IEA,IBA IEA,IBA IEA,IBA IEA,IBA,IBA IEA,IEA,IEA,IEA,IEA,IBA IEA,IBA IEA,IBA IEA,IBA IEA,IBA IEA,IBA IEA,IEA,IEA,IBA IEA,IEA,IBA IEA,IBA IEA,IBA IEA,IBA IEA,IBA IEA,IBA IEA,IBA IEA,IBA IEA,IBA IEA,IBA IEA	ENSBTAG00000048025	FALSE	OR2T22
query_1	TRUE	2.19351e-12	812	161	34	0.21118	0.0418719	GO:0007606	GO:BP	sensory perception of chemical stimulus	18832	3099	GO:0007600	IEA,IBA IEA,IBA IEA,IBA IEA,IBA IEA,IBA IEA,IBA IEA,IBA IEA,IBA,IBA IEA,IEA,IEA,IEA,IEA,IBA IEA,IBA IEA,IBA IEA,IBA IEA,IBA IEA,IBA IEA,IEA,IEA,IBA IEA,IEA,IBA IEA,IBA IEA,IBA IEA,IBA IEA,IBA IEA,IBA IEA,IBA IEA,IBA IEA,IBA IEA,IBA IEA	ENSBTAG00000009497	FALSE	OR2M16
query_1	TRUE	2.19351e-12	812	161	34	0.21118	0.0418719	GO:0007606	GO:BP	sensory perception of chemical stimulus	18832	3099	GO:0007600	IEA,IBA IEA,IBA IEA,IBA IEA,IBA IEA,IBA IEA,IBA IEA,IBA IEA,IBA,IBA IEA,IEA,IEA,IEA,IEA,IBA IEA,IBA IEA,IBA IEA,IBA IEA,IBA IEA,IBA IEA,IEA,IEA,IBA IEA,IEA,IBA IEA,IBA IEA,IBA IEA,IBA IEA,IBA IEA,IBA IEA,IBA IEA,IBA IEA,IBA IEA,IBA IEA	ENSBTAG00000030722	FALSE	OR2M4
query_1	TRUE	2.19351e-12	812	161	34	0.21118	0.0418719	GO:0007606	GO:BP	sensory perception of chemical stimulus	18832	3099	GO:0007600	IEA,IBA IEA,IBA IEA,IBA IEA,IBA IEA,IBA IEA,IBA IEA,IBA IEA,IBA,IBA IEA,IEA,IEA,IEA,IEA,IBA IEA,IBA IEA,IBA IEA,IBA IEA,IBA IEA,IBA IEA,IEA,IEA,IBA IEA,IEA,IBA IEA,IBA IEA,IBA IEA,IBA IEA,IBA IEA,IBA IEA,IBA IEA,IBA IEA,IBA IEA,IBA IEA	ENSBTAG00000039804	FALSE	OR9E2
query_1	TRUE	2.19351e-12	812	161	34	0.21118	0.0418719	GO:0007606	GO:BP	sensory perception of chemical stimulus	18832	3099	GO:0007600	IEA,IBA IEA,IBA IEA,IBA IEA,IBA IEA,IBA IEA,IBA IEA,IBA IEA,IBA,IBA IEA,IEA,IEA,IEA,IEA,IBA IEA,IBA IEA,IBA IEA,IBA IEA,IBA IEA,IBA IEA,IEA,IEA,IBA IEA,IEA,IBA IEA,IBA IEA,IBA IEA,IBA IEA,IBA IEA,IBA IEA,IBA IEA,IBA IEA,IBA IEA,IBA IEA	ENSBTAG00000059861	FALSE	OR5AE4
query_1	TRUE	2.19351e-12	812	161	34	0.21118	0.0418719	GO:0007606	GO:BP	sensory perception of chemical stimulus	18832	3099	GO:0007600	IEA,IBA IEA,IBA IEA,IBA IEA,IBA IEA,IBA IEA,IBA IEA,IBA IEA,IBA,IBA IEA,IEA,IEA,IEA,IEA,IBA IEA,IBA IEA,IBA IEA,IBA IEA,IBA IEA,IBA IEA,IEA,IEA,IBA IEA,IEA,IBA IEA,IBA IEA,IBA IEA,IBA IEA,IBA IEA,IBA IEA,IBA IEA,IBA IEA,IBA IEA,IBA IEA	ENSBTAG00000064622	FALSE	OR5AE3
query_1	TRUE	2.19351e-12	812	161	34	0.21118	0.0418719	GO:0007606	GO:BP	sensory perception of chemical stimulus	18832	3099	GO:0007600	IEA,IBA IEA,IBA IEA,IBA IEA,IBA IEA,IBA IEA,IBA IEA,IBA IEA,IBA,IBA IEA,IEA,IEA,IEA,IEA,IBA IEA,IBA IEA,IBA IEA,IBA IEA,IBA IEA,IBA IEA,IEA,IEA,IBA IEA,IEA,IBA IEA,IBA IEA,IBA IEA,IBA IEA,IBA IEA,IBA IEA,IBA IEA,IBA IEA,IBA IEA,IBA IEA	ENSBTAG00000031412	FALSE	OR6F1
query_1	TRUE	2.19351e-12	812	161	34	0.21118	0.0418719	GO:0007606	GO:BP	sensory perception of chemical stimulus	18832	3099	GO:0007600	IEA,IBA IEA,IBA IEA,IBA IEA,IBA IEA,IBA IEA,IBA IEA,IBA IEA,IBA,IBA IEA,IEA,IEA,IEA,IEA,IBA IEA,IBA IEA,IBA IEA,IBA IEA,IBA IEA,IBA IEA,IEA,IEA,IBA IEA,IEA,IBA IEA,IBA IEA,IBA IEA,IBA IEA,IBA IEA,IBA IEA,IBA IEA,IBA IEA,IBA IEA,IBA IEA	ENSBTAG00000007557	FALSE	OR2AK3
query_1	TRUE	2.19351e-12	812	161	34	0.21118	0.0418719	GO:0007606	GO:BP	sensory perception of chemical stimulus	18832	3099	GO:0007600	IEA,IBA IEA,IBA IEA,IBA IEA,IBA IEA,IBA IEA,IBA IEA,IBA IEA,IBA,IBA IEA,IEA,IEA,IEA,IEA,IBA IEA,IBA IEA,IBA IEA,IBA IEA,IBA IEA,IBA IEA,IEA,IEA,IBA IEA,IEA,IBA IEA,IBA IEA,IBA IEA,IBA IEA,IBA IEA,IBA IEA,IBA IEA,IBA IEA,IBA IEA,IBA IEA	ENSBTAG00000053009	FALSE	OR2T62
query_1	TRUE	2.19351e-12	812	161	34	0.21118	0.0418719	GO:0007606	GO:BP	sensory perception of chemical stimulus	18832	3099	GO:0007600	IEA,IBA IEA,IBA IEA,IBA IEA,IBA IEA,IBA IEA,IBA IEA,IBA IEA,IBA,IBA IEA,IEA,IEA,IEA,IEA,IBA IEA,IBA IEA,IBA IEA,IBA IEA,IBA IEA,IBA IEA,IEA,IEA,IBA IEA,IEA,IBA IEA,IBA IEA,IBA IEA,IBA IEA,IBA IEA,IBA IEA,IBA IEA,IBA IEA,IBA IEA,IBA IEA	ENSBTAG00000046417	FALSE	OR2T63
query_1	TRUE	2.19351e-12	812	161	34	0.21118	0.0418719	GO:0007606	GO:BP	sensory perception of chemical stimulus	18832	3099	GO:0007600	IEA,IBA IEA,IBA IEA,IBA IEA,IBA IEA,IBA IEA,IBA IEA,IBA IEA,IBA,IBA IEA,IEA,IEA,IEA,IEA,IBA IEA,IBA IEA,IBA IEA,IBA IEA,IBA IEA,IBA IEA,IEA,IEA,IBA IEA,IEA,IBA IEA,IBA IEA,IBA IEA,IBA IEA,IBA IEA,IBA IEA,IBA IEA,IBA IEA,IBA IEA,IBA IEA	ENSBTAG00000052389	FALSE	OR2T16
query_1	TRUE	2.19351e-12	812	161	34	0.21118	0.0418719	GO:0007606	GO:BP	sensory perception of chemical stimulus	18832	3099	GO:0007600	IEA,IBA IEA,IBA IEA,IBA IEA,IBA IEA,IBA IEA,IBA IEA,IBA IEA,IBA,IBA IEA,IEA,IEA,IEA,IEA,IBA IEA,IBA IEA,IBA IEA,IBA IEA,IBA IEA,IBA IEA,IEA,IEA,IBA IEA,IEA,IBA IEA,IBA IEA,IBA IEA,IBA IEA,IBA IEA,IBA IEA,IBA IEA,IBA IEA,IBA IEA,IBA IEA	ENSBTAG00000050140	FALSE	OR2T60
query_1	TRUE	2.19351e-12	812	161	34	0.21118	0.0418719	GO:0007606	GO:BP	sensory perception of chemical stimulus	18832	3099	GO:0007600	IEA,IBA IEA,IBA IEA,IBA IEA,IBA IEA,IBA IEA,IBA IEA,IBA IEA,IBA,IBA IEA,IEA,IEA,IEA,IEA,IBA IEA,IBA IEA,IBA IEA,IBA IEA,IBA IEA,IBA IEA,IEA,IEA,IBA IEA,IEA,IBA IEA,IBA IEA,IBA IEA,IBA IEA,IBA IEA,IBA IEA,IBA IEA,IBA IEA,IBA IEA,IBA IEA	ENSBTAG00000001761	FALSE	OR6AA1
query_1	TRUE	2.19351e-12	812	161	34	0.21118	0.0418719	GO:0007606	GO:BP	sensory perception of chemical stimulus	18832	3099	GO:0007600	IEA,IBA IEA,IBA IEA,IBA IEA,IBA IEA,IBA IEA,IBA IEA,IBA IEA,IBA,IBA IEA,IEA,IEA,IEA,IEA,IBA IEA,IBA IEA,IBA IEA,IBA IEA,IBA IEA,IBA IEA,IEA,IEA,IBA IEA,IEA,IBA IEA,IBA IEA,IBA IEA,IBA IEA,IBA IEA,IBA IEA,IBA IEA,IBA IEA,IBA IEA,IBA IEA	ENSBTAG00000040109	FALSE	OR6AN1
query_1	TRUE	2.19351e-12	812	161	34	0.21118	0.0418719	GO:0007606	GO:BP	sensory perception of chemical stimulus	18832	3099	GO:0007600	IEA,IBA IEA,IBA IEA,IBA IEA,IBA IEA,IBA IEA,IBA IEA,IBA IEA,IBA,IBA IEA,IEA,IEA,IEA,IEA,IBA IEA,IBA IEA,IBA IEA,IBA IEA,IBA IEA,IBA IEA,IEA,IEA,IBA IEA,IEA,IBA IEA,IBA IEA,IBA IEA,IBA IEA,IBA IEA,IBA IEA,IBA IEA,IBA IEA,IBA IEA,IBA IEA	ENSBTAG00000017725	FALSE	OR11L1
query_1	TRUE	2.19351e-12	812	161	34	0.21118	0.0418719	GO:0007606	GO:BP	sensory perception of chemical stimulus	18832	3099	GO:0007600	IEA,IBA IEA,IBA IEA,IBA IEA,IBA IEA,IBA IEA,IBA IEA,IBA IEA,IBA,IBA IEA,IEA,IEA,IEA,IEA,IBA IEA,IBA IEA,IBA IEA,IBA IEA,IBA IEA,IBA IEA,IEA,IEA,IBA IEA,IEA,IBA IEA,IBA IEA,IBA IEA,IBA IEA,IBA IEA,IBA IEA,IBA IEA,IBA IEA,IBA IEA,IBA IEA	ENSBTAG00000064343	FALSE	OR2L3
query_1	TRUE	2.19351e-12	812	161	34	0.21118	0.0418719	GO:0007606	GO:BP	sensory perception of chemical stimulus	18832	3099	GO:0007600	IEA,IBA IEA,IBA IEA,IBA IEA,IBA IEA,IBA IEA,IBA IEA,IBA IEA,IBA,IBA IEA,IEA,IEA,IEA,IEA,IBA IEA,IBA IEA,IBA IEA,IBA IEA,IBA IEA,IBA IEA,IEA,IEA,IBA IEA,IEA,IBA IEA,IBA IEA,IBA IEA,IBA IEA,IBA IEA,IBA IEA,IBA IEA,IBA IEA,IBA IEA,IBA IEA	ENSBTAG00000045691	FALSE	OR14P2
query_1	TRUE	2.19351e-12	812	161	34	0.21118	0.0418719	GO:0007606	GO:BP	sensory perception of chemical stimulus	18832	3099	GO:0007600	IEA,IBA IEA,IBA IEA,IBA IEA,IBA IEA,IBA IEA,IBA IEA,IBA IEA,IBA,IBA IEA,IEA,IEA,IEA,IEA,IBA IEA,IBA IEA,IBA IEA,IBA IEA,IBA IEA,IBA IEA,IEA,IEA,IBA IEA,IEA,IBA IEA,IBA IEA,IBA IEA,IBA IEA,IBA IEA,IBA IEA,IBA IEA,IBA IEA,IBA IEA,IBA IEA	ENSBTAG00000051974	FALSE	OR2L2
query_1	TRUE	2.19351e-12	812	161	34	0.21118	0.0418719	GO:0007606	GO:BP	sensory perception of chemical stimulus	18832	3099	GO:0007600	IEA,IBA IEA,IBA IEA,IBA IEA,IBA IEA,IBA IEA,IBA IEA,IBA IEA,IBA,IBA IEA,IEA,IEA,IEA,IEA,IBA IEA,IBA IEA,IBA IEA,IBA IEA,IBA IEA,IBA IEA,IEA,IEA,IBA IEA,IEA,IBA IEA,IBA IEA,IBA IEA,IBA IEA,IBA IEA,IBA IEA,IBA IEA,IBA IEA,IBA IEA,IBA IEA	ENSBTAG00000039805	FALSE	OR2AO1
query_1	TRUE	2.19351e-12	812	161	34	0.21118	0.0418719	GO:0007606	GO:BP	sensory perception of chemical stimulus	18832	3099	GO:0007600	IEA,IBA IEA,IBA IEA,IBA IEA,IBA IEA,IBA IEA,IBA IEA,IBA IEA,IBA,IBA IEA,IEA,IEA,IEA,IEA,IBA IEA,IBA IEA,IBA IEA,IBA IEA,IBA IEA,IBA IEA,IEA,IEA,IBA IEA,IEA,IBA IEA,IBA IEA,IBA IEA,IBA IEA,IBA IEA,IBA IEA,IBA IEA,IBA IEA,IBA IEA,IBA IEA	ENSBTAG00000053872	FALSE	OR2T54
query_1	TRUE	2.19351e-12	812	161	34	0.21118	0.0418719	GO:0007606	GO:BP	sensory perception of chemical stimulus	18832	3099	GO:0007600	IEA,IBA IEA,IBA IEA,IBA IEA,IBA IEA,IBA IEA,IBA IEA,IBA IEA,IBA,IBA IEA,IEA,IEA,IEA,IEA,IBA IEA,IBA IEA,IBA IEA,IBA IEA,IBA IEA,IBA IEA,IEA,IEA,IBA IEA,IEA,IBA IEA,IBA IEA,IBA IEA,IBA IEA,IBA IEA,IBA IEA,IBA IEA,IBA IEA,IBA IEA,IBA IEA	ENSBTAG00000039797	FALSE	OR2W3D
query_1	TRUE	2.19351e-12	812	161	34	0.21118	0.0418719	GO:0007606	GO:BP	sensory perception of chemical stimulus	18832	3099	GO:0007600	IEA,IBA IEA,IBA IEA,IBA IEA,IBA IEA,IBA IEA,IBA IEA,IBA IEA,IBA,IBA IEA,IEA,IEA,IEA,IEA,IBA IEA,IBA IEA,IBA IEA,IBA IEA,IBA IEA,IBA IEA,IEA,IEA,IBA IEA,IEA,IBA IEA,IBA IEA,IBA IEA,IBA IEA,IBA IEA,IBA IEA,IBA IEA,IBA IEA,IBA IEA,IBA IEA	ENSBTAG00000048813	FALSE	OR2W53
query_1	TRUE	2.19351e-12	812	161	34	0.21118	0.0418719	GO:0007606	GO:BP	sensory perception of chemical stimulus	18832	3099	GO:0007600	IEA,IBA IEA,IBA IEA,IBA IEA,IBA IEA,IBA IEA,IBA IEA,IBA IEA,IBA,IBA IEA,IEA,IEA,IEA,IEA,IBA IEA,IBA IEA,IBA IEA,IBA IEA,IBA IEA,IBA IEA,IEA,IEA,IBA IEA,IEA,IBA IEA,IBA IEA,IBA IEA,IBA IEA,IBA IEA,IBA IEA,IBA IEA,IBA IEA,IBA IEA,IBA IEA	ENSBTAG00000048315	FALSE	OR2C3
query_1	TRUE	2.19351e-12	812	161	34	0.21118	0.0418719	GO:0007606	GO:BP	sensory perception of chemical stimulus	18832	3099	GO:0007600	IEA,IBA IEA,IBA IEA,IBA IEA,IBA IEA,IBA IEA,IBA IEA,IBA IEA,IBA,IBA IEA,IEA,IEA,IEA,IEA,IBA IEA,IBA IEA,IBA IEA,IBA IEA,IBA IEA,IBA IEA,IEA,IEA,IBA IEA,IEA,IBA IEA,IBA IEA,IBA IEA,IBA IEA,IBA IEA,IBA IEA,IBA IEA,IBA IEA,IBA IEA,IBA IEA	ENSBTAG00000048069	FALSE	OR2C3B
query_1	TRUE	2.19351e-12	812	161	34	0.21118	0.0418719	GO:0007606	GO:BP	sensory perception of chemical stimulus	18832	3099	GO:0007600	IEA,IBA IEA,IBA IEA,IBA IEA,IBA IEA,IBA IEA,IBA IEA,IBA IEA,IBA,IBA IEA,IEA,IEA,IEA,IEA,IBA IEA,IBA IEA,IBA IEA,IBA IEA,IBA IEA,IBA IEA,IEA,IEA,IBA IEA,IEA,IBA IEA,IBA IEA,IBA IEA,IBA IEA,IBA IEA,IBA IEA,IBA IEA,IBA IEA,IBA IEA,IBA IEA	ENSBTAG00000039484	FALSE	OR2G27
query_1	TRUE	2.19351e-12	812	161	34	0.21118	0.0418719	GO:0007606	GO:BP	sensory perception of chemical stimulus	18832	3099	GO:0007600	IEA,IBA IEA,IBA IEA,IBA IEA,IBA IEA,IBA IEA,IBA IEA,IBA IEA,IBA,IBA IEA,IEA,IEA,IEA,IEA,IBA IEA,IBA IEA,IBA IEA,IBA IEA,IBA IEA,IBA IEA,IEA,IEA,IBA IEA,IEA,IBA IEA,IBA IEA,IBA IEA,IBA IEA,IBA IEA,IBA IEA,IBA IEA,IBA IEA,IBA IEA,IBA IEA	ENSBTAG00000039930	FALSE	OR2G28
query_1	TRUE	2.19351e-12	812	161	34	0.21118	0.0418719	GO:0007606	GO:BP	sensory perception of chemical stimulus	18832	3099	GO:0007600	IEA,IBA IEA,IBA IEA,IBA IEA,IBA IEA,IBA IEA,IBA IEA,IBA IEA,IBA,IBA IEA,IEA,IEA,IEA,IEA,IBA IEA,IBA IEA,IBA IEA,IBA IEA,IBA IEA,IBA IEA,IEA,IEA,IBA IEA,IEA,IBA IEA,IBA IEA,IBA IEA,IBA IEA,IBA IEA,IBA IEA,IBA IEA,IBA IEA,IBA IEA,IBA IEA	ENSBTAG00000027911	FALSE	OR2G3
query_1	TRUE	2.37757e-10	1927	161	49	0.304348	0.0254281	GO:0003008	GO:BP	system process	18832	1466	GO:0032501	IEA,IEA,IEA,IEA,IEA,IBA IEA,IBA IEA,IBA IEA,IBA IEA,IBA IEA,IBA IEA,IBA IEA,IBA,IBA IEA,IEA,IEA,IEA,IEA,IBA IEA,IBA IEA,IBA IEA,IBA IEA,IBA IEA,IBA IEA,IEA,IEA,IBA IEA,IEA,IBA IEA,IBA IEA,IBA IEA,IBA IEA,IBA IEA,IBA IEA,IBA IEA,IBA IEA,IBA IEA,IBA IEA,IEA,IBA IEA,IBA IEA,IEA,IMP,IEA,IBA IEA,IEA,IEA,IEA,IEA	ENSBTAG00000045812	FALSE	GSX2
query_1	TRUE	2.37757e-10	1927	161	49	0.304348	0.0254281	GO:0003008	GO:BP	system process	18832	1466	GO:0032501	IEA,IEA,IEA,IEA,IEA,IBA IEA,IBA IEA,IBA IEA,IBA IEA,IBA IEA,IBA IEA,IBA IEA,IBA,IBA IEA,IEA,IEA,IEA,IEA,IBA IEA,IBA IEA,IBA IEA,IBA IEA,IBA IEA,IBA IEA,IEA,IEA,IBA IEA,IEA,IBA IEA,IBA IEA,IBA IEA,IBA IEA,IBA IEA,IBA IEA,IBA IEA,IBA IEA,IBA IEA,IBA IEA,IEA,IBA IEA,IBA IEA,IEA,IMP,IEA,IBA IEA,IEA,IEA,IEA,IEA	ENSBTAG00000002699	FALSE	KIT
query_1	TRUE	2.37757e-10	1927	161	49	0.304348	0.0254281	GO:0003008	GO:BP	system process	18832	1466	GO:0032501	IEA,IEA,IEA,IEA,IEA,IBA IEA,IBA IEA,IBA IEA,IBA IEA,IBA IEA,IBA IEA,IBA IEA,IBA,IBA IEA,IEA,IEA,IEA,IEA,IBA IEA,IBA IEA,IBA IEA,IBA IEA,IBA IEA,IBA IEA,IEA,IEA,IBA IEA,IEA,IBA IEA,IBA IEA,IBA IEA,IBA IEA,IBA IEA,IBA IEA,IBA IEA,IBA IEA,IBA IEA,IBA IEA,IEA,IBA IEA,IBA IEA,IEA,IMP,IEA,IBA IEA,IEA,IEA,IEA,IEA	ENSBTAG00000014632	FALSE	VSX2
query_1	TRUE	2.37757e-10	1927	161	49	0.304348	0.0254281	GO:0003008	GO:BP	system process	18832	1466	GO:0032501	IEA,IEA,IEA,IEA,IEA,IBA IEA,IBA IEA,IBA IEA,IBA IEA,IBA IEA,IBA IEA,IBA IEA,IBA,IBA IEA,IEA,IEA,IEA,IEA,IBA IEA,IBA IEA,IBA IEA,IBA IEA,IBA IEA,IBA IEA,IEA,IEA,IBA IEA,IEA,IBA IEA,IBA IEA,IBA IEA,IBA IEA,IBA IEA,IBA IEA,IBA IEA,IBA IEA,IBA IEA,IBA IEA,IEA,IBA IEA,IBA IEA,IEA,IMP,IEA,IBA IEA,IEA,IEA,IEA,IEA	ENSBTAG00000000529	FALSE	BTBD9
query_1	TRUE	2.37757e-10	1927	161	49	0.304348	0.0254281	GO:0003008	GO:BP	system process	18832	1466	GO:0032501	IEA,IEA,IEA,IEA,IEA,IBA IEA,IBA IEA,IBA IEA,IBA IEA,IBA IEA,IBA IEA,IBA IEA,IBA,IBA IEA,IEA,IEA,IEA,IEA,IBA IEA,IBA IEA,IBA IEA,IBA IEA,IBA IEA,IBA IEA,IEA,IEA,IBA IEA,IEA,IBA IEA,IBA IEA,IBA IEA,IBA IEA,IBA IEA,IBA IEA,IBA IEA,IBA IEA,IBA IEA,IBA IEA,IEA,IBA IEA,IBA IEA,IEA,IMP,IEA,IBA IEA,IEA,IEA,IEA,IEA	ENSBTAG00000049567	FALSE	OR7A129
query_1	TRUE	2.37757e-10	1927	161	49	0.304348	0.0254281	GO:0003008	GO:BP	system process	18832	1466	GO:0032501	IEA,IEA,IEA,IEA,IEA,IBA IEA,IBA IEA,IBA IEA,IBA IEA,IBA IEA,IBA IEA,IBA IEA,IBA,IBA IEA,IEA,IEA,IEA,IEA,IBA IEA,IBA IEA,IBA IEA,IBA IEA,IBA IEA,IBA IEA,IEA,IEA,IBA IEA,IEA,IBA IEA,IBA IEA,IBA IEA,IBA IEA,IBA IEA,IBA IEA,IBA IEA,IBA IEA,IBA IEA,IBA IEA,IEA,IBA IEA,IBA IEA,IEA,IMP,IEA,IBA IEA,IEA,IEA,IEA,IEA	ENSBTAG00000025293	FALSE	OR2W3
query_1	TRUE	2.37757e-10	1927	161	49	0.304348	0.0254281	GO:0003008	GO:BP	system process	18832	1466	GO:0032501	IEA,IEA,IEA,IEA,IEA,IBA IEA,IBA IEA,IBA IEA,IBA IEA,IBA IEA,IBA IEA,IBA IEA,IBA,IBA IEA,IEA,IEA,IEA,IEA,IBA IEA,IBA IEA,IBA IEA,IBA IEA,IBA IEA,IBA IEA,IEA,IEA,IBA IEA,IEA,IBA IEA,IBA IEA,IBA IEA,IBA IEA,IBA IEA,IBA IEA,IBA IEA,IBA IEA,IBA IEA,IBA IEA,IEA,IBA IEA,IBA IEA,IEA,IMP,IEA,IBA IEA,IEA,IEA,IEA,IEA	ENSBTAG00000040033	FALSE	OR2AJ9
query_1	TRUE	2.37757e-10	1927	161	49	0.304348	0.0254281	GO:0003008	GO:BP	system process	18832	1466	GO:0032501	IEA,IEA,IEA,IEA,IEA,IBA IEA,IBA IEA,IBA IEA,IBA IEA,IBA IEA,IBA IEA,IBA IEA,IBA,IBA IEA,IEA,IEA,IEA,IEA,IBA IEA,IBA IEA,IBA IEA,IBA IEA,IBA IEA,IBA IEA,IEA,IEA,IBA IEA,IEA,IBA IEA,IBA IEA,IBA IEA,IBA IEA,IBA IEA,IBA IEA,IBA IEA,IBA IEA,IBA IEA,IBA IEA,IEA,IBA IEA,IBA IEA,IEA,IMP,IEA,IBA IEA,IEA,IEA,IEA,IEA	ENSBTAG00000051864	FALSE	OR2L2B
query_1	TRUE	2.37757e-10	1927	161	49	0.304348	0.0254281	GO:0003008	GO:BP	system process	18832	1466	GO:0032501	IEA,IEA,IEA,IEA,IEA,IBA IEA,IBA IEA,IBA IEA,IBA IEA,IBA IEA,IBA IEA,IBA IEA,IBA,IBA IEA,IEA,IEA,IEA,IEA,IBA IEA,IBA IEA,IBA IEA,IBA IEA,IBA IEA,IBA IEA,IEA,IEA,IBA IEA,IEA,IBA IEA,IBA IEA,IBA IEA,IBA IEA,IBA IEA,IBA IEA,IBA IEA,IBA IEA,IBA IEA,IBA IEA,IEA,IBA IEA,IBA IEA,IEA,IMP,IEA,IBA IEA,IEA,IEA,IEA,IEA	ENSBTAG00000067939	FALSE	OR2L2C
query_1	TRUE	2.37757e-10	1927	161	49	0.304348	0.0254281	GO:0003008	GO:BP	system process	18832	1466	GO:0032501	IEA,IEA,IEA,IEA,IEA,IBA IEA,IBA IEA,IBA IEA,IBA IEA,IBA IEA,IBA IEA,IBA IEA,IBA,IBA IEA,IEA,IEA,IEA,IEA,IBA IEA,IBA IEA,IBA IEA,IBA IEA,IBA IEA,IBA IEA,IEA,IEA,IBA IEA,IEA,IBA IEA,IBA IEA,IBA IEA,IBA IEA,IBA IEA,IBA IEA,IBA IEA,IBA IEA,IBA IEA,IBA IEA,IEA,IBA IEA,IBA IEA,IEA,IMP,IEA,IBA IEA,IEA,IEA,IEA,IEA	ENSBTAG00000061948	FALSE	OR2L3C
query_1	TRUE	2.37757e-10	1927	161	49	0.304348	0.0254281	GO:0003008	GO:BP	system process	18832	1466	GO:0032501	IEA,IEA,IEA,IEA,IEA,IBA IEA,IBA IEA,IBA IEA,IBA IEA,IBA IEA,IBA IEA,IBA IEA,IBA,IBA IEA,IEA,IEA,IEA,IEA,IBA IEA,IBA IEA,IBA IEA,IBA IEA,IBA IEA,IBA IEA,IEA,IEA,IBA IEA,IEA,IBA IEA,IBA IEA,IBA IEA,IBA IEA,IBA IEA,IBA IEA,IBA IEA,IBA IEA,IBA IEA,IBA IEA,IEA,IBA IEA,IBA IEA,IEA,IMP,IEA,IBA IEA,IEA,IEA,IEA,IEA	ENSBTAG00000013691	FALSE	OR2L13
query_1	TRUE	2.37757e-10	1927	161	49	0.304348	0.0254281	GO:0003008	GO:BP	system process	18832	1466	GO:0032501	IEA,IEA,IEA,IEA,IEA,IBA IEA,IBA IEA,IBA IEA,IBA IEA,IBA IEA,IBA IEA,IBA IEA,IBA,IBA IEA,IEA,IEA,IEA,IEA,IBA IEA,IBA IEA,IBA IEA,IBA IEA,IBA IEA,IBA IEA,IEA,IEA,IBA IEA,IEA,IBA IEA,IBA IEA,IBA IEA,IBA IEA,IBA IEA,IBA IEA,IBA IEA,IBA IEA,IBA IEA,IBA IEA,IEA,IBA IEA,IBA IEA,IEA,IMP,IEA,IBA IEA,IEA,IEA,IEA,IEA	ENSBTAG00000048025	FALSE	OR2T22
query_1	TRUE	2.37757e-10	1927	161	49	0.304348	0.0254281	GO:0003008	GO:BP	system process	18832	1466	GO:0032501	IEA,IEA,IEA,IEA,IEA,IBA IEA,IBA IEA,IBA IEA,IBA IEA,IBA IEA,IBA IEA,IBA IEA,IBA,IBA IEA,IEA,IEA,IEA,IEA,IBA IEA,IBA IEA,IBA IEA,IBA IEA,IBA IEA,IBA IEA,IEA,IEA,IBA IEA,IEA,IBA IEA,IBA IEA,IBA IEA,IBA IEA,IBA IEA,IBA IEA,IBA IEA,IBA IEA,IBA IEA,IBA IEA,IEA,IBA IEA,IBA IEA,IEA,IMP,IEA,IBA IEA,IEA,IEA,IEA,IEA	ENSBTAG00000009497	FALSE	OR2M16
query_1	TRUE	2.37757e-10	1927	161	49	0.304348	0.0254281	GO:0003008	GO:BP	system process	18832	1466	GO:0032501	IEA,IEA,IEA,IEA,IEA,IBA IEA,IBA IEA,IBA IEA,IBA IEA,IBA IEA,IBA IEA,IBA IEA,IBA,IBA IEA,IEA,IEA,IEA,IEA,IBA IEA,IBA IEA,IBA IEA,IBA IEA,IBA IEA,IBA IEA,IEA,IEA,IBA IEA,IEA,IBA IEA,IBA IEA,IBA IEA,IBA IEA,IBA IEA,IBA IEA,IBA IEA,IBA IEA,IBA IEA,IBA IEA,IEA,IBA IEA,IBA IEA,IEA,IMP,IEA,IBA IEA,IEA,IEA,IEA,IEA	ENSBTAG00000030722	FALSE	OR2M4
query_1	TRUE	2.37757e-10	1927	161	49	0.304348	0.0254281	GO:0003008	GO:BP	system process	18832	1466	GO:0032501	IEA,IEA,IEA,IEA,IEA,IBA IEA,IBA IEA,IBA IEA,IBA IEA,IBA IEA,IBA IEA,IBA IEA,IBA,IBA IEA,IEA,IEA,IEA,IEA,IBA IEA,IBA IEA,IBA IEA,IBA IEA,IBA IEA,IBA IEA,IEA,IEA,IBA IEA,IEA,IBA IEA,IBA IEA,IBA IEA,IBA IEA,IBA IEA,IBA IEA,IBA IEA,IBA IEA,IBA IEA,IBA IEA,IEA,IBA IEA,IBA IEA,IEA,IMP,IEA,IBA IEA,IEA,IEA,IEA,IEA	ENSBTAG00000039804	FALSE	OR9E2
query_1	TRUE	2.37757e-10	1927	161	49	0.304348	0.0254281	GO:0003008	GO:BP	system process	18832	1466	GO:0032501	IEA,IEA,IEA,IEA,IEA,IBA IEA,IBA IEA,IBA IEA,IBA IEA,IBA IEA,IBA IEA,IBA IEA,IBA,IBA IEA,IEA,IEA,IEA,IEA,IBA IEA,IBA IEA,IBA IEA,IBA IEA,IBA IEA,IBA IEA,IEA,IEA,IBA IEA,IEA,IBA IEA,IBA IEA,IBA IEA,IBA IEA,IBA IEA,IBA IEA,IBA IEA,IBA IEA,IBA IEA,IBA IEA,IEA,IBA IEA,IBA IEA,IEA,IMP,IEA,IBA IEA,IEA,IEA,IEA,IEA	ENSBTAG00000059861	FALSE	OR5AE4
query_1	TRUE	2.37757e-10	1927	161	49	0.304348	0.0254281	GO:0003008	GO:BP	system process	18832	1466	GO:0032501	IEA,IEA,IEA,IEA,IEA,IBA IEA,IBA IEA,IBA IEA,IBA IEA,IBA IEA,IBA IEA,IBA IEA,IBA,IBA IEA,IEA,IEA,IEA,IEA,IBA IEA,IBA IEA,IBA IEA,IBA IEA,IBA IEA,IBA IEA,IEA,IEA,IBA IEA,IEA,IBA IEA,IBA IEA,IBA IEA,IBA IEA,IBA IEA,IBA IEA,IBA IEA,IBA IEA,IBA IEA,IBA IEA,IEA,IBA IEA,IBA IEA,IEA,IMP,IEA,IBA IEA,IEA,IEA,IEA,IEA	ENSBTAG00000064622	FALSE	OR5AE3
query_1	TRUE	2.37757e-10	1927	161	49	0.304348	0.0254281	GO:0003008	GO:BP	system process	18832	1466	GO:0032501	IEA,IEA,IEA,IEA,IEA,IBA IEA,IBA IEA,IBA IEA,IBA IEA,IBA IEA,IBA IEA,IBA IEA,IBA,IBA IEA,IEA,IEA,IEA,IEA,IBA IEA,IBA IEA,IBA IEA,IBA IEA,IBA IEA,IBA IEA,IEA,IEA,IBA IEA,IEA,IBA IEA,IBA IEA,IBA IEA,IBA IEA,IBA IEA,IBA IEA,IBA IEA,IBA IEA,IBA IEA,IBA IEA,IEA,IBA IEA,IBA IEA,IEA,IMP,IEA,IBA IEA,IEA,IEA,IEA,IEA	ENSBTAG00000031412	FALSE	OR6F1
query_1	TRUE	2.37757e-10	1927	161	49	0.304348	0.0254281	GO:0003008	GO:BP	system process	18832	1466	GO:0032501	IEA,IEA,IEA,IEA,IEA,IBA IEA,IBA IEA,IBA IEA,IBA IEA,IBA IEA,IBA IEA,IBA IEA,IBA,IBA IEA,IEA,IEA,IEA,IEA,IBA IEA,IBA IEA,IBA IEA,IBA IEA,IBA IEA,IBA IEA,IEA,IEA,IBA IEA,IEA,IBA IEA,IBA IEA,IBA IEA,IBA IEA,IBA IEA,IBA IEA,IBA IEA,IBA IEA,IBA IEA,IBA IEA,IEA,IBA IEA,IBA IEA,IEA,IMP,IEA,IBA IEA,IEA,IEA,IEA,IEA	ENSBTAG00000007557	FALSE	OR2AK3
query_1	TRUE	2.37757e-10	1927	161	49	0.304348	0.0254281	GO:0003008	GO:BP	system process	18832	1466	GO:0032501	IEA,IEA,IEA,IEA,IEA,IBA IEA,IBA IEA,IBA IEA,IBA IEA,IBA IEA,IBA IEA,IBA IEA,IBA,IBA IEA,IEA,IEA,IEA,IEA,IBA IEA,IBA IEA,IBA IEA,IBA IEA,IBA IEA,IBA IEA,IEA,IEA,IBA IEA,IEA,IBA IEA,IBA IEA,IBA IEA,IBA IEA,IBA IEA,IBA IEA,IBA IEA,IBA IEA,IBA IEA,IBA IEA,IEA,IBA IEA,IBA IEA,IEA,IMP,IEA,IBA IEA,IEA,IEA,IEA,IEA	ENSBTAG00000053009	FALSE	OR2T62
query_1	TRUE	2.37757e-10	1927	161	49	0.304348	0.0254281	GO:0003008	GO:BP	system process	18832	1466	GO:0032501	IEA,IEA,IEA,IEA,IEA,IBA IEA,IBA IEA,IBA IEA,IBA IEA,IBA IEA,IBA IEA,IBA IEA,IBA,IBA IEA,IEA,IEA,IEA,IEA,IBA IEA,IBA IEA,IBA IEA,IBA IEA,IBA IEA,IBA IEA,IEA,IEA,IBA IEA,IEA,IBA IEA,IBA IEA,IBA IEA,IBA IEA,IBA IEA,IBA IEA,IBA IEA,IBA IEA,IBA IEA,IBA IEA,IEA,IBA IEA,IBA IEA,IEA,IMP,IEA,IBA IEA,IEA,IEA,IEA,IEA	ENSBTAG00000046417	FALSE	OR2T63
query_1	TRUE	2.37757e-10	1927	161	49	0.304348	0.0254281	GO:0003008	GO:BP	system process	18832	1466	GO:0032501	IEA,IEA,IEA,IEA,IEA,IBA IEA,IBA IEA,IBA IEA,IBA IEA,IBA IEA,IBA IEA,IBA IEA,IBA,IBA IEA,IEA,IEA,IEA,IEA,IBA IEA,IBA IEA,IBA IEA,IBA IEA,IBA IEA,IBA IEA,IEA,IEA,IBA IEA,IEA,IBA IEA,IBA IEA,IBA IEA,IBA IEA,IBA IEA,IBA IEA,IBA IEA,IBA IEA,IBA IEA,IBA IEA,IEA,IBA IEA,IBA IEA,IEA,IMP,IEA,IBA IEA,IEA,IEA,IEA,IEA	ENSBTAG00000052389	FALSE	OR2T16
query_1	TRUE	2.37757e-10	1927	161	49	0.304348	0.0254281	GO:0003008	GO:BP	system process	18832	1466	GO:0032501	IEA,IEA,IEA,IEA,IEA,IBA IEA,IBA IEA,IBA IEA,IBA IEA,IBA IEA,IBA IEA,IBA IEA,IBA,IBA IEA,IEA,IEA,IEA,IEA,IBA IEA,IBA IEA,IBA IEA,IBA IEA,IBA IEA,IBA IEA,IEA,IEA,IBA IEA,IEA,IBA IEA,IBA IEA,IBA IEA,IBA IEA,IBA IEA,IBA IEA,IBA IEA,IBA IEA,IBA IEA,IBA IEA,IEA,IBA IEA,IBA IEA,IEA,IMP,IEA,IBA IEA,IEA,IEA,IEA,IEA	ENSBTAG00000050140	FALSE	OR2T60
query_1	TRUE	2.37757e-10	1927	161	49	0.304348	0.0254281	GO:0003008	GO:BP	system process	18832	1466	GO:0032501	IEA,IEA,IEA,IEA,IEA,IBA IEA,IBA IEA,IBA IEA,IBA IEA,IBA IEA,IBA IEA,IBA IEA,IBA,IBA IEA,IEA,IEA,IEA,IEA,IBA IEA,IBA IEA,IBA IEA,IBA IEA,IBA IEA,IBA IEA,IEA,IEA,IBA IEA,IEA,IBA IEA,IBA IEA,IBA IEA,IBA IEA,IBA IEA,IBA IEA,IBA IEA,IBA IEA,IBA IEA,IBA IEA,IEA,IBA IEA,IBA IEA,IEA,IMP,IEA,IBA IEA,IEA,IEA,IEA,IEA	ENSBTAG00000001761	FALSE	OR6AA1
query_1	TRUE	2.37757e-10	1927	161	49	0.304348	0.0254281	GO:0003008	GO:BP	system process	18832	1466	GO:0032501	IEA,IEA,IEA,IEA,IEA,IBA IEA,IBA IEA,IBA IEA,IBA IEA,IBA IEA,IBA IEA,IBA IEA,IBA,IBA IEA,IEA,IEA,IEA,IEA,IBA IEA,IBA IEA,IBA IEA,IBA IEA,IBA IEA,IBA IEA,IEA,IEA,IBA IEA,IEA,IBA IEA,IBA IEA,IBA IEA,IBA IEA,IBA IEA,IBA IEA,IBA IEA,IBA IEA,IBA IEA,IBA IEA,IEA,IBA IEA,IBA IEA,IEA,IMP,IEA,IBA IEA,IEA,IEA,IEA,IEA	ENSBTAG00000040109	FALSE	OR6AN1
query_1	TRUE	2.37757e-10	1927	161	49	0.304348	0.0254281	GO:0003008	GO:BP	system process	18832	1466	GO:0032501	IEA,IEA,IEA,IEA,IEA,IBA IEA,IBA IEA,IBA IEA,IBA IEA,IBA IEA,IBA IEA,IBA IEA,IBA,IBA IEA,IEA,IEA,IEA,IEA,IBA IEA,IBA IEA,IBA IEA,IBA IEA,IBA IEA,IBA IEA,IEA,IEA,IBA IEA,IEA,IBA IEA,IBA IEA,IBA IEA,IBA IEA,IBA IEA,IBA IEA,IBA IEA,IBA IEA,IBA IEA,IBA IEA,IEA,IBA IEA,IBA IEA,IEA,IMP,IEA,IBA IEA,IEA,IEA,IEA,IEA	ENSBTAG00000017725	FALSE	OR11L1
query_1	TRUE	2.37757e-10	1927	161	49	0.304348	0.0254281	GO:0003008	GO:BP	system process	18832	1466	GO:0032501	IEA,IEA,IEA,IEA,IEA,IBA IEA,IBA IEA,IBA IEA,IBA IEA,IBA IEA,IBA IEA,IBA IEA,IBA,IBA IEA,IEA,IEA,IEA,IEA,IBA IEA,IBA IEA,IBA IEA,IBA IEA,IBA IEA,IBA IEA,IEA,IEA,IBA IEA,IEA,IBA IEA,IBA IEA,IBA IEA,IBA IEA,IBA IEA,IBA IEA,IBA IEA,IBA IEA,IBA IEA,IBA IEA,IEA,IBA IEA,IBA IEA,IEA,IMP,IEA,IBA IEA,IEA,IEA,IEA,IEA	ENSBTAG00000064343	FALSE	OR2L3
query_1	TRUE	2.37757e-10	1927	161	49	0.304348	0.0254281	GO:0003008	GO:BP	system process	18832	1466	GO:0032501	IEA,IEA,IEA,IEA,IEA,IBA IEA,IBA IEA,IBA IEA,IBA IEA,IBA IEA,IBA IEA,IBA IEA,IBA,IBA IEA,IEA,IEA,IEA,IEA,IBA IEA,IBA IEA,IBA IEA,IBA IEA,IBA IEA,IBA IEA,IEA,IEA,IBA IEA,IEA,IBA IEA,IBA IEA,IBA IEA,IBA IEA,IBA IEA,IBA IEA,IBA IEA,IBA IEA,IBA IEA,IBA IEA,IEA,IBA IEA,IBA IEA,IEA,IMP,IEA,IBA IEA,IEA,IEA,IEA,IEA	ENSBTAG00000045691	FALSE	OR14P2
query_1	TRUE	2.37757e-10	1927	161	49	0.304348	0.0254281	GO:0003008	GO:BP	system process	18832	1466	GO:0032501	IEA,IEA,IEA,IEA,IEA,IBA IEA,IBA IEA,IBA IEA,IBA IEA,IBA IEA,IBA IEA,IBA IEA,IBA,IBA IEA,IEA,IEA,IEA,IEA,IBA IEA,IBA IEA,IBA IEA,IBA IEA,IBA IEA,IBA IEA,IEA,IEA,IBA IEA,IEA,IBA IEA,IBA IEA,IBA IEA,IBA IEA,IBA IEA,IBA IEA,IBA IEA,IBA IEA,IBA IEA,IBA IEA,IEA,IBA IEA,IBA IEA,IEA,IMP,IEA,IBA IEA,IEA,IEA,IEA,IEA	ENSBTAG00000051974	FALSE	OR2L2
query_1	TRUE	2.37757e-10	1927	161	49	0.304348	0.0254281	GO:0003008	GO:BP	system process	18832	1466	GO:0032501	IEA,IEA,IEA,IEA,IEA,IBA IEA,IBA IEA,IBA IEA,IBA IEA,IBA IEA,IBA IEA,IBA IEA,IBA,IBA IEA,IEA,IEA,IEA,IEA,IBA IEA,IBA IEA,IBA IEA,IBA IEA,IBA IEA,IBA IEA,IEA,IEA,IBA IEA,IEA,IBA IEA,IBA IEA,IBA IEA,IBA IEA,IBA IEA,IBA IEA,IBA IEA,IBA IEA,IBA IEA,IBA IEA,IEA,IBA IEA,IBA IEA,IEA,IMP,IEA,IBA IEA,IEA,IEA,IEA,IEA	ENSBTAG00000039805	FALSE	OR2AO1
query_1	TRUE	2.37757e-10	1927	161	49	0.304348	0.0254281	GO:0003008	GO:BP	system process	18832	1466	GO:0032501	IEA,IEA,IEA,IEA,IEA,IBA IEA,IBA IEA,IBA IEA,IBA IEA,IBA IEA,IBA IEA,IBA IEA,IBA,IBA IEA,IEA,IEA,IEA,IEA,IBA IEA,IBA IEA,IBA IEA,IBA IEA,IBA IEA,IBA IEA,IEA,IEA,IBA IEA,IEA,IBA IEA,IBA IEA,IBA IEA,IBA IEA,IBA IEA,IBA IEA,IBA IEA,IBA IEA,IBA IEA,IBA IEA,IEA,IBA IEA,IBA IEA,IEA,IMP,IEA,IBA IEA,IEA,IEA,IEA,IEA	ENSBTAG00000053872	FALSE	OR2T54
query_1	TRUE	2.37757e-10	1927	161	49	0.304348	0.0254281	GO:0003008	GO:BP	system process	18832	1466	GO:0032501	IEA,IEA,IEA,IEA,IEA,IBA IEA,IBA IEA,IBA IEA,IBA IEA,IBA IEA,IBA IEA,IBA IEA,IBA,IBA IEA,IEA,IEA,IEA,IEA,IBA IEA,IBA IEA,IBA IEA,IBA IEA,IBA IEA,IBA IEA,IEA,IEA,IBA IEA,IEA,IBA IEA,IBA IEA,IBA IEA,IBA IEA,IBA IEA,IBA IEA,IBA IEA,IBA IEA,IBA IEA,IBA IEA,IEA,IBA IEA,IBA IEA,IEA,IMP,IEA,IBA IEA,IEA,IEA,IEA,IEA	ENSBTAG00000039797	FALSE	OR2W3D
query_1	TRUE	2.37757e-10	1927	161	49	0.304348	0.0254281	GO:0003008	GO:BP	system process	18832	1466	GO:0032501	IEA,IEA,IEA,IEA,IEA,IBA IEA,IBA IEA,IBA IEA,IBA IEA,IBA IEA,IBA IEA,IBA IEA,IBA,IBA IEA,IEA,IEA,IEA,IEA,IBA IEA,IBA IEA,IBA IEA,IBA IEA,IBA IEA,IBA IEA,IEA,IEA,IBA IEA,IEA,IBA IEA,IBA IEA,IBA IEA,IBA IEA,IBA IEA,IBA IEA,IBA IEA,IBA IEA,IBA IEA,IBA IEA,IEA,IBA IEA,IBA IEA,IEA,IMP,IEA,IBA IEA,IEA,IEA,IEA,IEA	ENSBTAG00000048813	FALSE	OR2W53
query_1	TRUE	2.37757e-10	1927	161	49	0.304348	0.0254281	GO:0003008	GO:BP	system process	18832	1466	GO:0032501	IEA,IEA,IEA,IEA,IEA,IBA IEA,IBA IEA,IBA IEA,IBA IEA,IBA IEA,IBA IEA,IBA IEA,IBA,IBA IEA,IEA,IEA,IEA,IEA,IBA IEA,IBA IEA,IBA IEA,IBA IEA,IBA IEA,IBA IEA,IEA,IEA,IBA IEA,IEA,IBA IEA,IBA IEA,IBA IEA,IBA IEA,IBA IEA,IBA IEA,IBA IEA,IBA IEA,IBA IEA,IBA IEA,IEA,IBA IEA,IBA IEA,IEA,IMP,IEA,IBA IEA,IEA,IEA,IEA,IEA	ENSBTAG00000048315	FALSE	OR2C3
query_1	TRUE	2.37757e-10	1927	161	49	0.304348	0.0254281	GO:0003008	GO:BP	system process	18832	1466	GO:0032501	IEA,IEA,IEA,IEA,IEA,IBA IEA,IBA IEA,IBA IEA,IBA IEA,IBA IEA,IBA IEA,IBA IEA,IBA,IBA IEA,IEA,IEA,IEA,IEA,IBA IEA,IBA IEA,IBA IEA,IBA IEA,IBA IEA,IBA IEA,IEA,IEA,IBA IEA,IEA,IBA IEA,IBA IEA,IBA IEA,IBA IEA,IBA IEA,IBA IEA,IBA IEA,IBA IEA,IBA IEA,IBA IEA,IEA,IBA IEA,IBA IEA,IEA,IMP,IEA,IBA IEA,IEA,IEA,IEA,IEA	ENSBTAG00000048069	FALSE	OR2C3B
query_1	TRUE	2.37757e-10	1927	161	49	0.304348	0.0254281	GO:0003008	GO:BP	system process	18832	1466	GO:0032501	IEA,IEA,IEA,IEA,IEA,IBA IEA,IBA IEA,IBA IEA,IBA IEA,IBA IEA,IBA IEA,IBA IEA,IBA,IBA IEA,IEA,IEA,IEA,IEA,IBA IEA,IBA IEA,IBA IEA,IBA IEA,IBA IEA,IBA IEA,IEA,IEA,IBA IEA,IEA,IBA IEA,IBA IEA,IBA IEA,IBA IEA,IBA IEA,IBA IEA,IBA IEA,IBA IEA,IBA IEA,IBA IEA,IEA,IBA IEA,IBA IEA,IEA,IMP,IEA,IBA IEA,IEA,IEA,IEA,IEA	ENSBTAG00000039484	FALSE	OR2G27
query_1	TRUE	2.37757e-10	1927	161	49	0.304348	0.0254281	GO:0003008	GO:BP	system process	18832	1466	GO:0032501	IEA,IEA,IEA,IEA,IEA,IBA IEA,IBA IEA,IBA IEA,IBA IEA,IBA IEA,IBA IEA,IBA IEA,IBA,IBA IEA,IEA,IEA,IEA,IEA,IBA IEA,IBA IEA,IBA IEA,IBA IEA,IBA IEA,IBA IEA,IEA,IEA,IBA IEA,IEA,IBA IEA,IBA IEA,IBA IEA,IBA IEA,IBA IEA,IBA IEA,IBA IEA,IBA IEA,IBA IEA,IBA IEA,IEA,IBA IEA,IBA IEA,IEA,IMP,IEA,IBA IEA,IEA,IEA,IEA,IEA	ENSBTAG00000039930	FALSE	OR2G28
query_1	TRUE	2.37757e-10	1927	161	49	0.304348	0.0254281	GO:0003008	GO:BP	system process	18832	1466	GO:0032501	IEA,IEA,IEA,IEA,IEA,IBA IEA,IBA IEA,IBA IEA,IBA IEA,IBA IEA,IBA IEA,IBA IEA,IBA,IBA IEA,IEA,IEA,IEA,IEA,IBA IEA,IBA IEA,IBA IEA,IBA IEA,IBA IEA,IBA IEA,IEA,IEA,IBA IEA,IEA,IBA IEA,IBA IEA,IBA IEA,IBA IEA,IBA IEA,IBA IEA,IBA IEA,IBA IEA,IBA IEA,IBA IEA,IEA,IBA IEA,IBA IEA,IEA,IMP,IEA,IBA IEA,IEA,IEA,IEA,IEA	ENSBTAG00000027911	FALSE	OR2G3
query_1	TRUE	2.37757e-10	1927	161	49	0.304348	0.0254281	GO:0003008	GO:BP	system process	18832	1466	GO:0032501	IEA,IEA,IEA,IEA,IEA,IBA IEA,IBA IEA,IBA IEA,IBA IEA,IBA IEA,IBA IEA,IBA IEA,IBA,IBA IEA,IEA,IEA,IEA,IEA,IBA IEA,IBA IEA,IBA IEA,IBA IEA,IBA IEA,IBA IEA,IEA,IEA,IBA IEA,IEA,IBA IEA,IBA IEA,IBA IEA,IBA IEA,IBA IEA,IBA IEA,IBA IEA,IBA IEA,IBA IEA,IBA IEA,IEA,IBA IEA,IBA IEA,IEA,IMP,IEA,IBA IEA,IEA,IEA,IEA,IEA	ENSBTAG00000009848	FALSE	GPR171
query_1	TRUE	2.37757e-10	1927	161	49	0.304348	0.0254281	GO:0003008	GO:BP	system process	18832	1466	GO:0032501	IEA,IEA,IEA,IEA,IEA,IBA IEA,IBA IEA,IBA IEA,IBA IEA,IBA IEA,IBA IEA,IBA IEA,IBA,IBA IEA,IEA,IEA,IEA,IEA,IBA IEA,IBA IEA,IBA IEA,IBA IEA,IBA IEA,IBA IEA,IEA,IEA,IBA IEA,IEA,IBA IEA,IBA IEA,IBA IEA,IBA IEA,IBA IEA,IBA IEA,IBA IEA,IBA IEA,IBA IEA,IBA IEA,IEA,IBA IEA,IBA IEA,IEA,IMP,IEA,IBA IEA,IEA,IEA,IEA,IEA	ENSBTAG00000011267	FALSE	CLRN1
query_1	TRUE	2.37757e-10	1927	161	49	0.304348	0.0254281	GO:0003008	GO:BP	system process	18832	1466	GO:0032501	IEA,IEA,IEA,IEA,IEA,IBA IEA,IBA IEA,IBA IEA,IBA IEA,IBA IEA,IBA IEA,IBA IEA,IBA,IBA IEA,IEA,IEA,IEA,IEA,IBA IEA,IBA IEA,IBA IEA,IBA IEA,IBA IEA,IBA IEA,IEA,IEA,IBA IEA,IEA,IBA IEA,IBA IEA,IBA IEA,IBA IEA,IBA IEA,IBA IEA,IBA IEA,IBA IEA,IBA IEA,IBA IEA,IEA,IBA IEA,IBA IEA,IEA,IMP,IEA,IBA IEA,IEA,IEA,IEA,IEA	ENSBTAG00000022886	FALSE	RYR2
query_1	TRUE	2.37757e-10	1927	161	49	0.304348	0.0254281	GO:0003008	GO:BP	system process	18832	1466	GO:0032501	IEA,IEA,IEA,IEA,IEA,IBA IEA,IBA IEA,IBA IEA,IBA IEA,IBA IEA,IBA IEA,IBA IEA,IBA,IBA IEA,IEA,IEA,IEA,IEA,IBA IEA,IBA IEA,IBA IEA,IBA IEA,IBA IEA,IBA IEA,IEA,IEA,IBA IEA,IEA,IBA IEA,IBA IEA,IBA IEA,IBA IEA,IBA IEA,IBA IEA,IBA IEA,IBA IEA,IBA IEA,IBA IEA,IEA,IBA IEA,IBA IEA,IEA,IMP,IEA,IBA IEA,IEA,IEA,IEA,IEA	ENSBTAG00000051910	FALSE	FGF10
query_1	TRUE	2.37757e-10	1927	161	49	0.304348	0.0254281	GO:0003008	GO:BP	system process	18832	1466	GO:0032501	IEA,IEA,IEA,IEA,IEA,IBA IEA,IBA IEA,IBA IEA,IBA IEA,IBA IEA,IBA IEA,IBA IEA,IBA,IBA IEA,IEA,IEA,IEA,IEA,IBA IEA,IBA IEA,IBA IEA,IBA IEA,IBA IEA,IBA IEA,IEA,IEA,IBA IEA,IEA,IBA IEA,IBA IEA,IBA IEA,IBA IEA,IBA IEA,IBA IEA,IBA IEA,IBA IEA,IBA IEA,IBA IEA,IEA,IBA IEA,IBA IEA,IEA,IMP,IEA,IBA IEA,IEA,IEA,IEA,IEA	ENSBTAG00000005400	FALSE	ATG5
query_1	TRUE	2.37757e-10	1927	161	49	0.304348	0.0254281	GO:0003008	GO:BP	system process	18832	1466	GO:0032501	IEA,IEA,IEA,IEA,IEA,IBA IEA,IBA IEA,IBA IEA,IBA IEA,IBA IEA,IBA IEA,IBA IEA,IBA,IBA IEA,IEA,IEA,IEA,IEA,IBA IEA,IBA IEA,IBA IEA,IBA IEA,IBA IEA,IBA IEA,IEA,IEA,IBA IEA,IEA,IBA IEA,IBA IEA,IBA IEA,IBA IEA,IBA IEA,IBA IEA,IBA IEA,IBA IEA,IBA IEA,IBA IEA,IEA,IBA IEA,IBA IEA,IEA,IMP,IEA,IBA IEA,IEA,IEA,IEA,IEA	ENSBTAG00000026977	FALSE	PTPRQ
query_1	TRUE	2.37757e-10	1927	161	49	0.304348	0.0254281	GO:0003008	GO:BP	system process	18832	1466	GO:0032501	IEA,IEA,IEA,IEA,IEA,IBA IEA,IBA IEA,IBA IEA,IBA IEA,IBA IEA,IBA IEA,IBA IEA,IBA,IBA IEA,IEA,IEA,IEA,IEA,IBA IEA,IBA IEA,IBA IEA,IBA IEA,IBA IEA,IBA IEA,IEA,IEA,IBA IEA,IEA,IBA IEA,IBA IEA,IBA IEA,IBA IEA,IBA IEA,IBA IEA,IBA IEA,IBA IEA,IBA IEA,IBA IEA,IEA,IBA IEA,IBA IEA,IEA,IMP,IEA,IBA IEA,IEA,IEA,IEA,IEA	ENSBTAG00000010107	FALSE	WHRN
query_1	TRUE	2.37757e-10	1927	161	49	0.304348	0.0254281	GO:0003008	GO:BP	system process	18832	1466	GO:0032501	IEA,IEA,IEA,IEA,IEA,IBA IEA,IBA IEA,IBA IEA,IBA IEA,IBA IEA,IBA IEA,IBA IEA,IBA,IBA IEA,IEA,IEA,IEA,IEA,IBA IEA,IBA IEA,IBA IEA,IBA IEA,IBA IEA,IBA IEA,IEA,IEA,IBA IEA,IEA,IBA IEA,IBA IEA,IBA IEA,IBA IEA,IBA IEA,IBA IEA,IBA IEA,IBA IEA,IBA IEA,IBA IEA,IEA,IBA IEA,IBA IEA,IEA,IMP,IEA,IBA IEA,IEA,IEA,IEA,IEA	ENSBTAG00000029902	FALSE	MIR455
query_1	TRUE	2.37757e-10	1927	161	49	0.304348	0.0254281	GO:0003008	GO:BP	system process	18832	1466	GO:0032501	IEA,IEA,IEA,IEA,IEA,IBA IEA,IBA IEA,IBA IEA,IBA IEA,IBA IEA,IBA IEA,IBA IEA,IBA,IBA IEA,IEA,IEA,IEA,IEA,IBA IEA,IBA IEA,IBA IEA,IBA IEA,IBA IEA,IBA IEA,IEA,IEA,IBA IEA,IEA,IBA IEA,IBA IEA,IBA IEA,IBA IEA,IBA IEA,IBA IEA,IBA IEA,IBA IEA,IBA IEA,IBA IEA,IEA,IBA IEA,IBA IEA,IEA,IMP,IEA,IBA IEA,IEA,IEA,IEA,IEA	ENSBTAG00000014050	FALSE	CHRNB3
query_1	TRUE	2.37757e-10	1927	161	49	0.304348	0.0254281	GO:0003008	GO:BP	system process	18832	1466	GO:0032501	IEA,IEA,IEA,IEA,IEA,IBA IEA,IBA IEA,IBA IEA,IBA IEA,IBA IEA,IBA IEA,IBA IEA,IBA,IBA IEA,IEA,IEA,IEA,IEA,IBA IEA,IBA IEA,IBA IEA,IBA IEA,IBA IEA,IBA IEA,IEA,IEA,IBA IEA,IEA,IBA IEA,IBA IEA,IBA IEA,IBA IEA,IBA IEA,IBA IEA,IBA IEA,IBA IEA,IBA IEA,IBA IEA,IEA,IBA IEA,IBA IEA,IEA,IMP,IEA,IBA IEA,IEA,IEA,IEA,IEA	ENSBTAG00000014056	FALSE	CHRNA6
query_1	TRUE	2.37757e-10	1927	161	49	0.304348	0.0254281	GO:0003008	GO:BP	system process	18832	1466	GO:0032501	IEA,IEA,IEA,IEA,IEA,IBA IEA,IBA IEA,IBA IEA,IBA IEA,IBA IEA,IBA IEA,IBA IEA,IBA,IBA IEA,IEA,IEA,IEA,IEA,IBA IEA,IBA IEA,IBA IEA,IBA IEA,IBA IEA,IBA IEA,IEA,IEA,IBA IEA,IEA,IBA IEA,IBA IEA,IBA IEA,IBA IEA,IBA IEA,IBA IEA,IBA IEA,IBA IEA,IBA IEA,IBA IEA,IEA,IBA IEA,IBA IEA,IEA,IMP,IEA,IBA IEA,IEA,IEA,IEA,IEA	ENSBTAG00000003649	FALSE	POMK
query_1	TRUE	8.55398e-09	1623	161	42	0.26087	0.025878	GO:0007186	GO:BP	G protein-coupled receptor signaling pathway	18832	2775	GO:0007165	IEA,IEA,IEA,IEA,IEA,IEA,IEA,IEA,IEA,IEA,IEA,IEA,IEA,IEA,IEA,IEA,IEA,IEA,IEA,IEA,IEA,IEA,IEA,IEA,IEA,IEA,IEA,IEA,IEA,IEA,IEA,IEA,IEA,IEA,IEA,IDA IMP IBA IEA,IEA,IBA IEA,IEA,IEA,IEA,IEA	ENSBTAG00000018224	TRUE	GLP1R
query_1	TRUE	8.55398e-09	1623	161	42	0.26087	0.025878	GO:0007186	GO:BP	G protein-coupled receptor signaling pathway	18832	2775	GO:0007165	IEA,IEA,IEA,IEA,IEA,IEA,IEA,IEA,IEA,IEA,IEA,IEA,IEA,IEA,IEA,IEA,IEA,IEA,IEA,IEA,IEA,IEA,IEA,IEA,IEA,IEA,IEA,IEA,IEA,IEA,IEA,IEA,IEA,IEA,IEA,IDA IMP IBA IEA,IEA,IBA IEA,IEA,IEA,IEA,IEA	ENSBTAG00000049567	TRUE	OR7A129
query_1	TRUE	8.55398e-09	1623	161	42	0.26087	0.025878	GO:0007186	GO:BP	G protein-coupled receptor signaling pathway	18832	2775	GO:0007165	IEA,IEA,IEA,IEA,IEA,IEA,IEA,IEA,IEA,IEA,IEA,IEA,IEA,IEA,IEA,IEA,IEA,IEA,IEA,IEA,IEA,IEA,IEA,IEA,IEA,IEA,IEA,IEA,IEA,IEA,IEA,IEA,IEA,IEA,IEA,IDA IMP IBA IEA,IEA,IBA IEA,IEA,IEA,IEA,IEA	ENSBTAG00000025293	TRUE	OR2W3
query_1	TRUE	8.55398e-09	1623	161	42	0.26087	0.025878	GO:0007186	GO:BP	G protein-coupled receptor signaling pathway	18832	2775	GO:0007165	IEA,IEA,IEA,IEA,IEA,IEA,IEA,IEA,IEA,IEA,IEA,IEA,IEA,IEA,IEA,IEA,IEA,IEA,IEA,IEA,IEA,IEA,IEA,IEA,IEA,IEA,IEA,IEA,IEA,IEA,IEA,IEA,IEA,IEA,IEA,IDA IMP IBA IEA,IEA,IBA IEA,IEA,IEA,IEA,IEA	ENSBTAG00000040033	TRUE	OR2AJ9
query_1	TRUE	8.55398e-09	1623	161	42	0.26087	0.025878	GO:0007186	GO:BP	G protein-coupled receptor signaling pathway	18832	2775	GO:0007165	IEA,IEA,IEA,IEA,IEA,IEA,IEA,IEA,IEA,IEA,IEA,IEA,IEA,IEA,IEA,IEA,IEA,IEA,IEA,IEA,IEA,IEA,IEA,IEA,IEA,IEA,IEA,IEA,IEA,IEA,IEA,IEA,IEA,IEA,IEA,IDA IMP IBA IEA,IEA,IBA IEA,IEA,IEA,IEA,IEA	ENSBTAG00000051864	TRUE	OR2L2B
query_1	TRUE	8.55398e-09	1623	161	42	0.26087	0.025878	GO:0007186	GO:BP	G protein-coupled receptor signaling pathway	18832	2775	GO:0007165	IEA,IEA,IEA,IEA,IEA,IEA,IEA,IEA,IEA,IEA,IEA,IEA,IEA,IEA,IEA,IEA,IEA,IEA,IEA,IEA,IEA,IEA,IEA,IEA,IEA,IEA,IEA,IEA,IEA,IEA,IEA,IEA,IEA,IEA,IEA,IDA IMP IBA IEA,IEA,IBA IEA,IEA,IEA,IEA,IEA	ENSBTAG00000067939	TRUE	OR2L2C
query_1	TRUE	8.55398e-09	1623	161	42	0.26087	0.025878	GO:0007186	GO:BP	G protein-coupled receptor signaling pathway	18832	2775	GO:0007165	IEA,IEA,IEA,IEA,IEA,IEA,IEA,IEA,IEA,IEA,IEA,IEA,IEA,IEA,IEA,IEA,IEA,IEA,IEA,IEA,IEA,IEA,IEA,IEA,IEA,IEA,IEA,IEA,IEA,IEA,IEA,IEA,IEA,IEA,IEA,IDA IMP IBA IEA,IEA,IBA IEA,IEA,IEA,IEA,IEA	ENSBTAG00000061948	TRUE	OR2L3C
query_1	TRUE	8.55398e-09	1623	161	42	0.26087	0.025878	GO:0007186	GO:BP	G protein-coupled receptor signaling pathway	18832	2775	GO:0007165	IEA,IEA,IEA,IEA,IEA,IEA,IEA,IEA,IEA,IEA,IEA,IEA,IEA,IEA,IEA,IEA,IEA,IEA,IEA,IEA,IEA,IEA,IEA,IEA,IEA,IEA,IEA,IEA,IEA,IEA,IEA,IEA,IEA,IEA,IEA,IDA IMP IBA IEA,IEA,IBA IEA,IEA,IEA,IEA,IEA	ENSBTAG00000013691	TRUE	OR2L13
query_1	TRUE	8.55398e-09	1623	161	42	0.26087	0.025878	GO:0007186	GO:BP	G protein-coupled receptor signaling pathway	18832	2775	GO:0007165	IEA,IEA,IEA,IEA,IEA,IEA,IEA,IEA,IEA,IEA,IEA,IEA,IEA,IEA,IEA,IEA,IEA,IEA,IEA,IEA,IEA,IEA,IEA,IEA,IEA,IEA,IEA,IEA,IEA,IEA,IEA,IEA,IEA,IEA,IEA,IDA IMP IBA IEA,IEA,IBA IEA,IEA,IEA,IEA,IEA	ENSBTAG00000048025	TRUE	OR2T22
query_1	TRUE	8.55398e-09	1623	161	42	0.26087	0.025878	GO:0007186	GO:BP	G protein-coupled receptor signaling pathway	18832	2775	GO:0007165	IEA,IEA,IEA,IEA,IEA,IEA,IEA,IEA,IEA,IEA,IEA,IEA,IEA,IEA,IEA,IEA,IEA,IEA,IEA,IEA,IEA,IEA,IEA,IEA,IEA,IEA,IEA,IEA,IEA,IEA,IEA,IEA,IEA,IEA,IEA,IDA IMP IBA IEA,IEA,IBA IEA,IEA,IEA,IEA,IEA	ENSBTAG00000009497	TRUE	OR2M16
query_1	TRUE	8.55398e-09	1623	161	42	0.26087	0.025878	GO:0007186	GO:BP	G protein-coupled receptor signaling pathway	18832	2775	GO:0007165	IEA,IEA,IEA,IEA,IEA,IEA,IEA,IEA,IEA,IEA,IEA,IEA,IEA,IEA,IEA,IEA,IEA,IEA,IEA,IEA,IEA,IEA,IEA,IEA,IEA,IEA,IEA,IEA,IEA,IEA,IEA,IEA,IEA,IEA,IEA,IDA IMP IBA IEA,IEA,IBA IEA,IEA,IEA,IEA,IEA	ENSBTAG00000030722	TRUE	OR2M4
query_1	TRUE	8.55398e-09	1623	161	42	0.26087	0.025878	GO:0007186	GO:BP	G protein-coupled receptor signaling pathway	18832	2775	GO:0007165	IEA,IEA,IEA,IEA,IEA,IEA,IEA,IEA,IEA,IEA,IEA,IEA,IEA,IEA,IEA,IEA,IEA,IEA,IEA,IEA,IEA,IEA,IEA,IEA,IEA,IEA,IEA,IEA,IEA,IEA,IEA,IEA,IEA,IEA,IEA,IDA IMP IBA IEA,IEA,IBA IEA,IEA,IEA,IEA,IEA	ENSBTAG00000039804	TRUE	OR9E2
query_1	TRUE	8.55398e-09	1623	161	42	0.26087	0.025878	GO:0007186	GO:BP	G protein-coupled receptor signaling pathway	18832	2775	GO:0007165	IEA,IEA,IEA,IEA,IEA,IEA,IEA,IEA,IEA,IEA,IEA,IEA,IEA,IEA,IEA,IEA,IEA,IEA,IEA,IEA,IEA,IEA,IEA,IEA,IEA,IEA,IEA,IEA,IEA,IEA,IEA,IEA,IEA,IEA,IEA,IDA IMP IBA IEA,IEA,IBA IEA,IEA,IEA,IEA,IEA	ENSBTAG00000059861	TRUE	OR5AE4
query_1	TRUE	8.55398e-09	1623	161	42	0.26087	0.025878	GO:0007186	GO:BP	G protein-coupled receptor signaling pathway	18832	2775	GO:0007165	IEA,IEA,IEA,IEA,IEA,IEA,IEA,IEA,IEA,IEA,IEA,IEA,IEA,IEA,IEA,IEA,IEA,IEA,IEA,IEA,IEA,IEA,IEA,IEA,IEA,IEA,IEA,IEA,IEA,IEA,IEA,IEA,IEA,IEA,IEA,IDA IMP IBA IEA,IEA,IBA IEA,IEA,IEA,IEA,IEA	ENSBTAG00000064622	TRUE	OR5AE3
query_1	TRUE	8.55398e-09	1623	161	42	0.26087	0.025878	GO:0007186	GO:BP	G protein-coupled receptor signaling pathway	18832	2775	GO:0007165	IEA,IEA,IEA,IEA,IEA,IEA,IEA,IEA,IEA,IEA,IEA,IEA,IEA,IEA,IEA,IEA,IEA,IEA,IEA,IEA,IEA,IEA,IEA,IEA,IEA,IEA,IEA,IEA,IEA,IEA,IEA,IEA,IEA,IEA,IEA,IDA IMP IBA IEA,IEA,IBA IEA,IEA,IEA,IEA,IEA	ENSBTAG00000031412	TRUE	OR6F1
query_1	TRUE	8.55398e-09	1623	161	42	0.26087	0.025878	GO:0007186	GO:BP	G protein-coupled receptor signaling pathway	18832	2775	GO:0007165	IEA,IEA,IEA,IEA,IEA,IEA,IEA,IEA,IEA,IEA,IEA,IEA,IEA,IEA,IEA,IEA,IEA,IEA,IEA,IEA,IEA,IEA,IEA,IEA,IEA,IEA,IEA,IEA,IEA,IEA,IEA,IEA,IEA,IEA,IEA,IDA IMP IBA IEA,IEA,IBA IEA,IEA,IEA,IEA,IEA	ENSBTAG00000007557	TRUE	OR2AK3
query_1	TRUE	8.55398e-09	1623	161	42	0.26087	0.025878	GO:0007186	GO:BP	G protein-coupled receptor signaling pathway	18832	2775	GO:0007165	IEA,IEA,IEA,IEA,IEA,IEA,IEA,IEA,IEA,IEA,IEA,IEA,IEA,IEA,IEA,IEA,IEA,IEA,IEA,IEA,IEA,IEA,IEA,IEA,IEA,IEA,IEA,IEA,IEA,IEA,IEA,IEA,IEA,IEA,IEA,IDA IMP IBA IEA,IEA,IBA IEA,IEA,IEA,IEA,IEA	ENSBTAG00000053009	TRUE	OR2T62
query_1	TRUE	8.55398e-09	1623	161	42	0.26087	0.025878	GO:0007186	GO:BP	G protein-coupled receptor signaling pathway	18832	2775	GO:0007165	IEA,IEA,IEA,IEA,IEA,IEA,IEA,IEA,IEA,IEA,IEA,IEA,IEA,IEA,IEA,IEA,IEA,IEA,IEA,IEA,IEA,IEA,IEA,IEA,IEA,IEA,IEA,IEA,IEA,IEA,IEA,IEA,IEA,IEA,IEA,IDA IMP IBA IEA,IEA,IBA IEA,IEA,IEA,IEA,IEA	ENSBTAG00000046417	TRUE	OR2T63
query_1	TRUE	8.55398e-09	1623	161	42	0.26087	0.025878	GO:0007186	GO:BP	G protein-coupled receptor signaling pathway	18832	2775	GO:0007165	IEA,IEA,IEA,IEA,IEA,IEA,IEA,IEA,IEA,IEA,IEA,IEA,IEA,IEA,IEA,IEA,IEA,IEA,IEA,IEA,IEA,IEA,IEA,IEA,IEA,IEA,IEA,IEA,IEA,IEA,IEA,IEA,IEA,IEA,IEA,IDA IMP IBA IEA,IEA,IBA IEA,IEA,IEA,IEA,IEA	ENSBTAG00000052389	TRUE	OR2T16
query_1	TRUE	8.55398e-09	1623	161	42	0.26087	0.025878	GO:0007186	GO:BP	G protein-coupled receptor signaling pathway	18832	2775	GO:0007165	IEA,IEA,IEA,IEA,IEA,IEA,IEA,IEA,IEA,IEA,IEA,IEA,IEA,IEA,IEA,IEA,IEA,IEA,IEA,IEA,IEA,IEA,IEA,IEA,IEA,IEA,IEA,IEA,IEA,IEA,IEA,IEA,IEA,IEA,IEA,IDA IMP IBA IEA,IEA,IBA IEA,IEA,IEA,IEA,IEA	ENSBTAG00000050140	TRUE	OR2T60
query_1	TRUE	8.55398e-09	1623	161	42	0.26087	0.025878	GO:0007186	GO:BP	G protein-coupled receptor signaling pathway	18832	2775	GO:0007165	IEA,IEA,IEA,IEA,IEA,IEA,IEA,IEA,IEA,IEA,IEA,IEA,IEA,IEA,IEA,IEA,IEA,IEA,IEA,IEA,IEA,IEA,IEA,IEA,IEA,IEA,IEA,IEA,IEA,IEA,IEA,IEA,IEA,IEA,IEA,IDA IMP IBA IEA,IEA,IBA IEA,IEA,IEA,IEA,IEA	ENSBTAG00000001761	TRUE	OR6AA1
query_1	TRUE	8.55398e-09	1623	161	42	0.26087	0.025878	GO:0007186	GO:BP	G protein-coupled receptor signaling pathway	18832	2775	GO:0007165	IEA,IEA,IEA,IEA,IEA,IEA,IEA,IEA,IEA,IEA,IEA,IEA,IEA,IEA,IEA,IEA,IEA,IEA,IEA,IEA,IEA,IEA,IEA,IEA,IEA,IEA,IEA,IEA,IEA,IEA,IEA,IEA,IEA,IEA,IEA,IDA IMP IBA IEA,IEA,IBA IEA,IEA,IEA,IEA,IEA	ENSBTAG00000040109	TRUE	OR6AN1
query_1	TRUE	8.55398e-09	1623	161	42	0.26087	0.025878	GO:0007186	GO:BP	G protein-coupled receptor signaling pathway	18832	2775	GO:0007165	IEA,IEA,IEA,IEA,IEA,IEA,IEA,IEA,IEA,IEA,IEA,IEA,IEA,IEA,IEA,IEA,IEA,IEA,IEA,IEA,IEA,IEA,IEA,IEA,IEA,IEA,IEA,IEA,IEA,IEA,IEA,IEA,IEA,IEA,IEA,IDA IMP IBA IEA,IEA,IBA IEA,IEA,IEA,IEA,IEA	ENSBTAG00000017725	TRUE	OR11L1
query_1	TRUE	8.55398e-09	1623	161	42	0.26087	0.025878	GO:0007186	GO:BP	G protein-coupled receptor signaling pathway	18832	2775	GO:0007165	IEA,IEA,IEA,IEA,IEA,IEA,IEA,IEA,IEA,IEA,IEA,IEA,IEA,IEA,IEA,IEA,IEA,IEA,IEA,IEA,IEA,IEA,IEA,IEA,IEA,IEA,IEA,IEA,IEA,IEA,IEA,IEA,IEA,IEA,IEA,IDA IMP IBA IEA,IEA,IBA IEA,IEA,IEA,IEA,IEA	ENSBTAG00000064343	TRUE	OR2L3
query_1	TRUE	8.55398e-09	1623	161	42	0.26087	0.025878	GO:0007186	GO:BP	G protein-coupled receptor signaling pathway	18832	2775	GO:0007165	IEA,IEA,IEA,IEA,IEA,IEA,IEA,IEA,IEA,IEA,IEA,IEA,IEA,IEA,IEA,IEA,IEA,IEA,IEA,IEA,IEA,IEA,IEA,IEA,IEA,IEA,IEA,IEA,IEA,IEA,IEA,IEA,IEA,IEA,IEA,IDA IMP IBA IEA,IEA,IBA IEA,IEA,IEA,IEA,IEA	ENSBTAG00000045691	TRUE	OR14P2
query_1	TRUE	8.55398e-09	1623	161	42	0.26087	0.025878	GO:0007186	GO:BP	G protein-coupled receptor signaling pathway	18832	2775	GO:0007165	IEA,IEA,IEA,IEA,IEA,IEA,IEA,IEA,IEA,IEA,IEA,IEA,IEA,IEA,IEA,IEA,IEA,IEA,IEA,IEA,IEA,IEA,IEA,IEA,IEA,IEA,IEA,IEA,IEA,IEA,IEA,IEA,IEA,IEA,IEA,IDA IMP IBA IEA,IEA,IBA IEA,IEA,IEA,IEA,IEA	ENSBTAG00000051974	TRUE	OR2L2
query_1	TRUE	8.55398e-09	1623	161	42	0.26087	0.025878	GO:0007186	GO:BP	G protein-coupled receptor signaling pathway	18832	2775	GO:0007165	IEA,IEA,IEA,IEA,IEA,IEA,IEA,IEA,IEA,IEA,IEA,IEA,IEA,IEA,IEA,IEA,IEA,IEA,IEA,IEA,IEA,IEA,IEA,IEA,IEA,IEA,IEA,IEA,IEA,IEA,IEA,IEA,IEA,IEA,IEA,IDA IMP IBA IEA,IEA,IBA IEA,IEA,IEA,IEA,IEA	ENSBTAG00000039805	TRUE	OR2AO1
query_1	TRUE	8.55398e-09	1623	161	42	0.26087	0.025878	GO:0007186	GO:BP	G protein-coupled receptor signaling pathway	18832	2775	GO:0007165	IEA,IEA,IEA,IEA,IEA,IEA,IEA,IEA,IEA,IEA,IEA,IEA,IEA,IEA,IEA,IEA,IEA,IEA,IEA,IEA,IEA,IEA,IEA,IEA,IEA,IEA,IEA,IEA,IEA,IEA,IEA,IEA,IEA,IEA,IEA,IDA IMP IBA IEA,IEA,IBA IEA,IEA,IEA,IEA,IEA	ENSBTAG00000053872	TRUE	OR2T54
query_1	TRUE	8.55398e-09	1623	161	42	0.26087	0.025878	GO:0007186	GO:BP	G protein-coupled receptor signaling pathway	18832	2775	GO:0007165	IEA,IEA,IEA,IEA,IEA,IEA,IEA,IEA,IEA,IEA,IEA,IEA,IEA,IEA,IEA,IEA,IEA,IEA,IEA,IEA,IEA,IEA,IEA,IEA,IEA,IEA,IEA,IEA,IEA,IEA,IEA,IEA,IEA,IEA,IEA,IDA IMP IBA IEA,IEA,IBA IEA,IEA,IEA,IEA,IEA	ENSBTAG00000039797	TRUE	OR2W3D
query_1	TRUE	8.55398e-09	1623	161	42	0.26087	0.025878	GO:0007186	GO:BP	G protein-coupled receptor signaling pathway	18832	2775	GO:0007165	IEA,IEA,IEA,IEA,IEA,IEA,IEA,IEA,IEA,IEA,IEA,IEA,IEA,IEA,IEA,IEA,IEA,IEA,IEA,IEA,IEA,IEA,IEA,IEA,IEA,IEA,IEA,IEA,IEA,IEA,IEA,IEA,IEA,IEA,IEA,IDA IMP IBA IEA,IEA,IBA IEA,IEA,IEA,IEA,IEA	ENSBTAG00000048813	TRUE	OR2W53
query_1	TRUE	8.55398e-09	1623	161	42	0.26087	0.025878	GO:0007186	GO:BP	G protein-coupled receptor signaling pathway	18832	2775	GO:0007165	IEA,IEA,IEA,IEA,IEA,IEA,IEA,IEA,IEA,IEA,IEA,IEA,IEA,IEA,IEA,IEA,IEA,IEA,IEA,IEA,IEA,IEA,IEA,IEA,IEA,IEA,IEA,IEA,IEA,IEA,IEA,IEA,IEA,IEA,IEA,IDA IMP IBA IEA,IEA,IBA IEA,IEA,IEA,IEA,IEA	ENSBTAG00000048315	TRUE	OR2C3
query_1	TRUE	8.55398e-09	1623	161	42	0.26087	0.025878	GO:0007186	GO:BP	G protein-coupled receptor signaling pathway	18832	2775	GO:0007165	IEA,IEA,IEA,IEA,IEA,IEA,IEA,IEA,IEA,IEA,IEA,IEA,IEA,IEA,IEA,IEA,IEA,IEA,IEA,IEA,IEA,IEA,IEA,IEA,IEA,IEA,IEA,IEA,IEA,IEA,IEA,IEA,IEA,IEA,IEA,IDA IMP IBA IEA,IEA,IBA IEA,IEA,IEA,IEA,IEA	ENSBTAG00000048069	TRUE	OR2C3B
query_1	TRUE	8.55398e-09	1623	161	42	0.26087	0.025878	GO:0007186	GO:BP	G protein-coupled receptor signaling pathway	18832	2775	GO:0007165	IEA,IEA,IEA,IEA,IEA,IEA,IEA,IEA,IEA,IEA,IEA,IEA,IEA,IEA,IEA,IEA,IEA,IEA,IEA,IEA,IEA,IEA,IEA,IEA,IEA,IEA,IEA,IEA,IEA,IEA,IEA,IEA,IEA,IEA,IEA,IDA IMP IBA IEA,IEA,IBA IEA,IEA,IEA,IEA,IEA	ENSBTAG00000039484	TRUE	OR2G27
query_1	TRUE	8.55398e-09	1623	161	42	0.26087	0.025878	GO:0007186	GO:BP	G protein-coupled receptor signaling pathway	18832	2775	GO:0007165	IEA,IEA,IEA,IEA,IEA,IEA,IEA,IEA,IEA,IEA,IEA,IEA,IEA,IEA,IEA,IEA,IEA,IEA,IEA,IEA,IEA,IEA,IEA,IEA,IEA,IEA,IEA,IEA,IEA,IEA,IEA,IEA,IEA,IEA,IEA,IDA IMP IBA IEA,IEA,IBA IEA,IEA,IEA,IEA,IEA	ENSBTAG00000039930	TRUE	OR2G28
query_1	TRUE	8.55398e-09	1623	161	42	0.26087	0.025878	GO:0007186	GO:BP	G protein-coupled receptor signaling pathway	18832	2775	GO:0007165	IEA,IEA,IEA,IEA,IEA,IEA,IEA,IEA,IEA,IEA,IEA,IEA,IEA,IEA,IEA,IEA,IEA,IEA,IEA,IEA,IEA,IEA,IEA,IEA,IEA,IEA,IEA,IEA,IEA,IEA,IEA,IEA,IEA,IEA,IEA,IDA IMP IBA IEA,IEA,IBA IEA,IEA,IEA,IEA,IEA	ENSBTAG00000027911	TRUE	OR2G3
query_1	TRUE	8.55398e-09	1623	161	42	0.26087	0.025878	GO:0007186	GO:BP	G protein-coupled receptor signaling pathway	18832	2775	GO:0007165	IEA,IEA,IEA,IEA,IEA,IEA,IEA,IEA,IEA,IEA,IEA,IEA,IEA,IEA,IEA,IEA,IEA,IEA,IEA,IEA,IEA,IEA,IEA,IEA,IEA,IEA,IEA,IEA,IEA,IEA,IEA,IEA,IEA,IEA,IEA,IDA IMP IBA IEA,IEA,IBA IEA,IEA,IEA,IEA,IEA	ENSBTAG00000015837	TRUE	P2RY12
query_1	TRUE	8.55398e-09	1623	161	42	0.26087	0.025878	GO:0007186	GO:BP	G protein-coupled receptor signaling pathway	18832	2775	GO:0007165	IEA,IEA,IEA,IEA,IEA,IEA,IEA,IEA,IEA,IEA,IEA,IEA,IEA,IEA,IEA,IEA,IEA,IEA,IEA,IEA,IEA,IEA,IEA,IEA,IEA,IEA,IEA,IEA,IEA,IEA,IEA,IEA,IEA,IEA,IEA,IDA IMP IBA IEA,IEA,IBA IEA,IEA,IEA,IEA,IEA	ENSBTAG00000056123	TRUE	P2RY13
query_1	TRUE	8.55398e-09	1623	161	42	0.26087	0.025878	GO:0007186	GO:BP	G protein-coupled receptor signaling pathway	18832	2775	GO:0007165	IEA,IEA,IEA,IEA,IEA,IEA,IEA,IEA,IEA,IEA,IEA,IEA,IEA,IEA,IEA,IEA,IEA,IEA,IEA,IEA,IEA,IEA,IEA,IEA,IEA,IEA,IEA,IEA,IEA,IEA,IEA,IEA,IEA,IEA,IEA,IDA IMP IBA IEA,IEA,IBA IEA,IEA,IEA,IEA,IEA	ENSBTAG00000011192	TRUE	GPR87
query_1	TRUE	8.55398e-09	1623	161	42	0.26087	0.025878	GO:0007186	GO:BP	G protein-coupled receptor signaling pathway	18832	2775	GO:0007165	IEA,IEA,IEA,IEA,IEA,IEA,IEA,IEA,IEA,IEA,IEA,IEA,IEA,IEA,IEA,IEA,IEA,IEA,IEA,IEA,IEA,IEA,IEA,IEA,IEA,IEA,IEA,IEA,IEA,IEA,IEA,IEA,IEA,IEA,IEA,IDA IMP IBA IEA,IEA,IBA IEA,IEA,IEA,IEA,IEA	ENSBTAG00000020990	TRUE	P2RY14
query_1	TRUE	8.55398e-09	1623	161	42	0.26087	0.025878	GO:0007186	GO:BP	G protein-coupled receptor signaling pathway	18832	2775	GO:0007165	IEA,IEA,IEA,IEA,IEA,IEA,IEA,IEA,IEA,IEA,IEA,IEA,IEA,IEA,IEA,IEA,IEA,IEA,IEA,IEA,IEA,IEA,IEA,IEA,IEA,IEA,IEA,IEA,IEA,IEA,IEA,IEA,IEA,IEA,IEA,IDA IMP IBA IEA,IEA,IBA IEA,IEA,IEA,IEA,IEA	ENSBTAG00000009848	TRUE	GPR171
query_1	TRUE	8.55398e-09	1623	161	42	0.26087	0.025878	GO:0007186	GO:BP	G protein-coupled receptor signaling pathway	18832	2775	GO:0007165	IEA,IEA,IEA,IEA,IEA,IEA,IEA,IEA,IEA,IEA,IEA,IEA,IEA,IEA,IEA,IEA,IEA,IEA,IEA,IEA,IEA,IEA,IEA,IEA,IEA,IEA,IEA,IEA,IEA,IEA,IEA,IEA,IEA,IEA,IEA,IDA IMP IBA IEA,IEA,IBA IEA,IEA,IEA,IEA,IEA	ENSBTAG00000009696	TRUE	ACTN2
query_1	TRUE	8.55398e-09	1623	161	42	0.26087	0.025878	GO:0007186	GO:BP	G protein-coupled receptor signaling pathway	18832	2775	GO:0007165	IEA,IEA,IEA,IEA,IEA,IEA,IEA,IEA,IEA,IEA,IEA,IEA,IEA,IEA,IEA,IEA,IEA,IEA,IEA,IEA,IEA,IEA,IEA,IEA,IEA,IEA,IEA,IEA,IEA,IEA,IEA,IEA,IEA,IEA,IEA,IDA IMP IBA IEA,IEA,IBA IEA,IEA,IEA,IEA,IEA	ENSBTAG00000014788	TRUE	AKAP12
query_1	TRUE	0.000132847	3222	161	53	0.329193	0.0164494	GO:0042221	GO:BP	response to chemical	18832	10394	GO:0050896	IEA,IBA IEA,IEP,IEA,IEA,IBA,IBA,IBA,IBA,IBA,IBA,IBA,IBA,IBA,IEA,IEA,IEA,IEA,IBA,IBA,IBA,IBA,IBA,IBA,IEA,IEA,IBA,IEA,IBA,IBA,IBA,IBA,IBA,IBA,IBA,IBA,IBA,IBA,IDA IMP,IEA,ISS IEA,IMP,IEA,IEA,IBA IEA,IDA IEP,IEA,IMP,IDA IEA,IEA,IEA,IBA,IBA	ENSBTAG00000007173	FALSE	PDGFRA
query_1	TRUE	0.000132847	3222	161	53	0.329193	0.0164494	GO:0042221	GO:BP	response to chemical	18832	10394	GO:0050896	IEA,IBA IEA,IEP,IEA,IEA,IBA,IBA,IBA,IBA,IBA,IBA,IBA,IBA,IBA,IEA,IEA,IEA,IEA,IBA,IBA,IBA,IBA,IBA,IBA,IEA,IEA,IBA,IEA,IBA,IBA,IBA,IBA,IBA,IBA,IBA,IBA,IBA,IBA,IDA IMP,IEA,ISS IEA,IMP,IEA,IEA,IBA IEA,IDA IEP,IEA,IMP,IDA IEA,IEA,IEA,IBA,IBA	ENSBTAG00000002699	FALSE	KIT
query_1	TRUE	0.000132847	3222	161	53	0.329193	0.0164494	GO:0042221	GO:BP	response to chemical	18832	10394	GO:0050896	IEA,IBA IEA,IEP,IEA,IEA,IBA,IBA,IBA,IBA,IBA,IBA,IBA,IBA,IBA,IEA,IEA,IEA,IEA,IBA,IBA,IBA,IBA,IBA,IBA,IEA,IEA,IBA,IEA,IBA,IBA,IBA,IBA,IBA,IBA,IBA,IBA,IBA,IBA,IDA IMP,IEA,ISS IEA,IMP,IEA,IEA,IBA IEA,IDA IEP,IEA,IMP,IDA IEA,IEA,IEA,IBA,IBA	ENSBTAG00000014633	FALSE	ABCD4
query_1	TRUE	0.000132847	3222	161	53	0.329193	0.0164494	GO:0042221	GO:BP	response to chemical	18832	10394	GO:0050896	IEA,IBA IEA,IEP,IEA,IEA,IBA,IBA,IBA,IBA,IBA,IBA,IBA,IBA,IBA,IEA,IEA,IEA,IEA,IBA,IBA,IBA,IBA,IBA,IBA,IEA,IEA,IBA,IEA,IBA,IBA,IBA,IBA,IBA,IBA,IBA,IBA,IBA,IBA,IDA IMP,IEA,ISS IEA,IMP,IEA,IEA,IBA IEA,IDA IEP,IEA,IMP,IDA IEA,IEA,IEA,IBA,IBA	ENSBTAG00000018224	FALSE	GLP1R
query_1	TRUE	0.000132847	3222	161	53	0.329193	0.0164494	GO:0042221	GO:BP	response to chemical	18832	10394	GO:0050896	IEA,IBA IEA,IEP,IEA,IEA,IBA,IBA,IBA,IBA,IBA,IBA,IBA,IBA,IBA,IEA,IEA,IEA,IEA,IBA,IBA,IBA,IBA,IBA,IBA,IEA,IEA,IBA,IEA,IBA,IBA,IBA,IBA,IBA,IBA,IBA,IBA,IBA,IBA,IDA IMP,IEA,ISS IEA,IMP,IEA,IEA,IBA IEA,IDA IEP,IEA,IMP,IDA IEA,IEA,IEA,IBA,IBA	ENSBTAG00000049567	FALSE	OR7A129
query_1	TRUE	0.000132847	3222	161	53	0.329193	0.0164494	GO:0042221	GO:BP	response to chemical	18832	10394	GO:0050896	IEA,IBA IEA,IEP,IEA,IEA,IBA,IBA,IBA,IBA,IBA,IBA,IBA,IBA,IBA,IEA,IEA,IEA,IEA,IBA,IBA,IBA,IBA,IBA,IBA,IEA,IEA,IBA,IEA,IBA,IBA,IBA,IBA,IBA,IBA,IBA,IBA,IBA,IBA,IDA IMP,IEA,ISS IEA,IMP,IEA,IEA,IBA IEA,IDA IEP,IEA,IMP,IDA IEA,IEA,IEA,IBA,IBA	ENSBTAG00000025293	FALSE	OR2W3
query_1	TRUE	0.000132847	3222	161	53	0.329193	0.0164494	GO:0042221	GO:BP	response to chemical	18832	10394	GO:0050896	IEA,IBA IEA,IEP,IEA,IEA,IBA,IBA,IBA,IBA,IBA,IBA,IBA,IBA,IBA,IEA,IEA,IEA,IEA,IBA,IBA,IBA,IBA,IBA,IBA,IEA,IEA,IBA,IEA,IBA,IBA,IBA,IBA,IBA,IBA,IBA,IBA,IBA,IBA,IDA IMP,IEA,ISS IEA,IMP,IEA,IEA,IBA IEA,IDA IEP,IEA,IMP,IDA IEA,IEA,IEA,IBA,IBA	ENSBTAG00000040033	FALSE	OR2AJ9
query_1	TRUE	0.000132847	3222	161	53	0.329193	0.0164494	GO:0042221	GO:BP	response to chemical	18832	10394	GO:0050896	IEA,IBA IEA,IEP,IEA,IEA,IBA,IBA,IBA,IBA,IBA,IBA,IBA,IBA,IBA,IEA,IEA,IEA,IEA,IBA,IBA,IBA,IBA,IBA,IBA,IEA,IEA,IBA,IEA,IBA,IBA,IBA,IBA,IBA,IBA,IBA,IBA,IBA,IBA,IDA IMP,IEA,ISS IEA,IMP,IEA,IEA,IBA IEA,IDA IEP,IEA,IMP,IDA IEA,IEA,IEA,IBA,IBA	ENSBTAG00000051864	FALSE	OR2L2B
query_1	TRUE	0.000132847	3222	161	53	0.329193	0.0164494	GO:0042221	GO:BP	response to chemical	18832	10394	GO:0050896	IEA,IBA IEA,IEP,IEA,IEA,IBA,IBA,IBA,IBA,IBA,IBA,IBA,IBA,IBA,IEA,IEA,IEA,IEA,IBA,IBA,IBA,IBA,IBA,IBA,IEA,IEA,IBA,IEA,IBA,IBA,IBA,IBA,IBA,IBA,IBA,IBA,IBA,IBA,IDA IMP,IEA,ISS IEA,IMP,IEA,IEA,IBA IEA,IDA IEP,IEA,IMP,IDA IEA,IEA,IEA,IBA,IBA	ENSBTAG00000067939	FALSE	OR2L2C
query_1	TRUE	0.000132847	3222	161	53	0.329193	0.0164494	GO:0042221	GO:BP	response to chemical	18832	10394	GO:0050896	IEA,IBA IEA,IEP,IEA,IEA,IBA,IBA,IBA,IBA,IBA,IBA,IBA,IBA,IBA,IEA,IEA,IEA,IEA,IBA,IBA,IBA,IBA,IBA,IBA,IEA,IEA,IBA,IEA,IBA,IBA,IBA,IBA,IBA,IBA,IBA,IBA,IBA,IBA,IDA IMP,IEA,ISS IEA,IMP,IEA,IEA,IBA IEA,IDA IEP,IEA,IMP,IDA IEA,IEA,IEA,IBA,IBA	ENSBTAG00000061948	FALSE	OR2L3C
query_1	TRUE	0.000132847	3222	161	53	0.329193	0.0164494	GO:0042221	GO:BP	response to chemical	18832	10394	GO:0050896	IEA,IBA IEA,IEP,IEA,IEA,IBA,IBA,IBA,IBA,IBA,IBA,IBA,IBA,IBA,IEA,IEA,IEA,IEA,IBA,IBA,IBA,IBA,IBA,IBA,IEA,IEA,IBA,IEA,IBA,IBA,IBA,IBA,IBA,IBA,IBA,IBA,IBA,IBA,IDA IMP,IEA,ISS IEA,IMP,IEA,IEA,IBA IEA,IDA IEP,IEA,IMP,IDA IEA,IEA,IEA,IBA,IBA	ENSBTAG00000013691	FALSE	OR2L13
query_1	TRUE	0.000132847	3222	161	53	0.329193	0.0164494	GO:0042221	GO:BP	response to chemical	18832	10394	GO:0050896	IEA,IBA IEA,IEP,IEA,IEA,IBA,IBA,IBA,IBA,IBA,IBA,IBA,IBA,IBA,IEA,IEA,IEA,IEA,IBA,IBA,IBA,IBA,IBA,IBA,IEA,IEA,IBA,IEA,IBA,IBA,IBA,IBA,IBA,IBA,IBA,IBA,IBA,IBA,IDA IMP,IEA,ISS IEA,IMP,IEA,IEA,IBA IEA,IDA IEP,IEA,IMP,IDA IEA,IEA,IEA,IBA,IBA	ENSBTAG00000048025	FALSE	OR2T22
query_1	TRUE	0.000132847	3222	161	53	0.329193	0.0164494	GO:0042221	GO:BP	response to chemical	18832	10394	GO:0050896	IEA,IBA IEA,IEP,IEA,IEA,IBA,IBA,IBA,IBA,IBA,IBA,IBA,IBA,IBA,IEA,IEA,IEA,IEA,IBA,IBA,IBA,IBA,IBA,IBA,IEA,IEA,IBA,IEA,IBA,IBA,IBA,IBA,IBA,IBA,IBA,IBA,IBA,IBA,IDA IMP,IEA,ISS IEA,IMP,IEA,IEA,IBA IEA,IDA IEP,IEA,IMP,IDA IEA,IEA,IEA,IBA,IBA	ENSBTAG00000009497	FALSE	OR2M16
query_1	TRUE	0.000132847	3222	161	53	0.329193	0.0164494	GO:0042221	GO:BP	response to chemical	18832	10394	GO:0050896	IEA,IBA IEA,IEP,IEA,IEA,IBA,IBA,IBA,IBA,IBA,IBA,IBA,IBA,IBA,IEA,IEA,IEA,IEA,IBA,IBA,IBA,IBA,IBA,IBA,IEA,IEA,IBA,IEA,IBA,IBA,IBA,IBA,IBA,IBA,IBA,IBA,IBA,IBA,IDA IMP,IEA,ISS IEA,IMP,IEA,IEA,IBA IEA,IDA IEP,IEA,IMP,IDA IEA,IEA,IEA,IBA,IBA	ENSBTAG00000030722	FALSE	OR2M4
query_1	TRUE	0.000132847	3222	161	53	0.329193	0.0164494	GO:0042221	GO:BP	response to chemical	18832	10394	GO:0050896	IEA,IBA IEA,IEP,IEA,IEA,IBA,IBA,IBA,IBA,IBA,IBA,IBA,IBA,IBA,IEA,IEA,IEA,IEA,IBA,IBA,IBA,IBA,IBA,IBA,IEA,IEA,IBA,IEA,IBA,IBA,IBA,IBA,IBA,IBA,IBA,IBA,IBA,IBA,IDA IMP,IEA,ISS IEA,IMP,IEA,IEA,IBA IEA,IDA IEP,IEA,IMP,IDA IEA,IEA,IEA,IBA,IBA	ENSBTAG00000039804	FALSE	OR9E2
query_1	TRUE	0.000132847	3222	161	53	0.329193	0.0164494	GO:0042221	GO:BP	response to chemical	18832	10394	GO:0050896	IEA,IBA IEA,IEP,IEA,IEA,IBA,IBA,IBA,IBA,IBA,IBA,IBA,IBA,IBA,IEA,IEA,IEA,IEA,IBA,IBA,IBA,IBA,IBA,IBA,IEA,IEA,IBA,IEA,IBA,IBA,IBA,IBA,IBA,IBA,IBA,IBA,IBA,IBA,IDA IMP,IEA,ISS IEA,IMP,IEA,IEA,IBA IEA,IDA IEP,IEA,IMP,IDA IEA,IEA,IEA,IBA,IBA	ENSBTAG00000059861	FALSE	OR5AE4
query_1	TRUE	0.000132847	3222	161	53	0.329193	0.0164494	GO:0042221	GO:BP	response to chemical	18832	10394	GO:0050896	IEA,IBA IEA,IEP,IEA,IEA,IBA,IBA,IBA,IBA,IBA,IBA,IBA,IBA,IBA,IEA,IEA,IEA,IEA,IBA,IBA,IBA,IBA,IBA,IBA,IEA,IEA,IBA,IEA,IBA,IBA,IBA,IBA,IBA,IBA,IBA,IBA,IBA,IBA,IDA IMP,IEA,ISS IEA,IMP,IEA,IEA,IBA IEA,IDA IEP,IEA,IMP,IDA IEA,IEA,IEA,IBA,IBA	ENSBTAG00000064622	FALSE	OR5AE3
query_1	TRUE	0.000132847	3222	161	53	0.329193	0.0164494	GO:0042221	GO:BP	response to chemical	18832	10394	GO:0050896	IEA,IBA IEA,IEP,IEA,IEA,IBA,IBA,IBA,IBA,IBA,IBA,IBA,IBA,IBA,IEA,IEA,IEA,IEA,IBA,IBA,IBA,IBA,IBA,IBA,IEA,IEA,IBA,IEA,IBA,IBA,IBA,IBA,IBA,IBA,IBA,IBA,IBA,IBA,IDA IMP,IEA,ISS IEA,IMP,IEA,IEA,IBA IEA,IDA IEP,IEA,IMP,IDA IEA,IEA,IEA,IBA,IBA	ENSBTAG00000031412	FALSE	OR6F1
query_1	TRUE	0.000132847	3222	161	53	0.329193	0.0164494	GO:0042221	GO:BP	response to chemical	18832	10394	GO:0050896	IEA,IBA IEA,IEP,IEA,IEA,IBA,IBA,IBA,IBA,IBA,IBA,IBA,IBA,IBA,IEA,IEA,IEA,IEA,IBA,IBA,IBA,IBA,IBA,IBA,IEA,IEA,IBA,IEA,IBA,IBA,IBA,IBA,IBA,IBA,IBA,IBA,IBA,IBA,IDA IMP,IEA,ISS IEA,IMP,IEA,IEA,IBA IEA,IDA IEP,IEA,IMP,IDA IEA,IEA,IEA,IBA,IBA	ENSBTAG00000007557	FALSE	OR2AK3
query_1	TRUE	0.000132847	3222	161	53	0.329193	0.0164494	GO:0042221	GO:BP	response to chemical	18832	10394	GO:0050896	IEA,IBA IEA,IEP,IEA,IEA,IBA,IBA,IBA,IBA,IBA,IBA,IBA,IBA,IBA,IEA,IEA,IEA,IEA,IBA,IBA,IBA,IBA,IBA,IBA,IEA,IEA,IBA,IEA,IBA,IBA,IBA,IBA,IBA,IBA,IBA,IBA,IBA,IBA,IDA IMP,IEA,ISS IEA,IMP,IEA,IEA,IBA IEA,IDA IEP,IEA,IMP,IDA IEA,IEA,IEA,IBA,IBA	ENSBTAG00000053009	FALSE	OR2T62
query_1	TRUE	0.000132847	3222	161	53	0.329193	0.0164494	GO:0042221	GO:BP	response to chemical	18832	10394	GO:0050896	IEA,IBA IEA,IEP,IEA,IEA,IBA,IBA,IBA,IBA,IBA,IBA,IBA,IBA,IBA,IEA,IEA,IEA,IEA,IBA,IBA,IBA,IBA,IBA,IBA,IEA,IEA,IBA,IEA,IBA,IBA,IBA,IBA,IBA,IBA,IBA,IBA,IBA,IBA,IDA IMP,IEA,ISS IEA,IMP,IEA,IEA,IBA IEA,IDA IEP,IEA,IMP,IDA IEA,IEA,IEA,IBA,IBA	ENSBTAG00000046417	FALSE	OR2T63
query_1	TRUE	0.000132847	3222	161	53	0.329193	0.0164494	GO:0042221	GO:BP	response to chemical	18832	10394	GO:0050896	IEA,IBA IEA,IEP,IEA,IEA,IBA,IBA,IBA,IBA,IBA,IBA,IBA,IBA,IBA,IEA,IEA,IEA,IEA,IBA,IBA,IBA,IBA,IBA,IBA,IEA,IEA,IBA,IEA,IBA,IBA,IBA,IBA,IBA,IBA,IBA,IBA,IBA,IBA,IDA IMP,IEA,ISS IEA,IMP,IEA,IEA,IBA IEA,IDA IEP,IEA,IMP,IDA IEA,IEA,IEA,IBA,IBA	ENSBTAG00000052389	FALSE	OR2T16
query_1	TRUE	0.000132847	3222	161	53	0.329193	0.0164494	GO:0042221	GO:BP	response to chemical	18832	10394	GO:0050896	IEA,IBA IEA,IEP,IEA,IEA,IBA,IBA,IBA,IBA,IBA,IBA,IBA,IBA,IBA,IEA,IEA,IEA,IEA,IBA,IBA,IBA,IBA,IBA,IBA,IEA,IEA,IBA,IEA,IBA,IBA,IBA,IBA,IBA,IBA,IBA,IBA,IBA,IBA,IDA IMP,IEA,ISS IEA,IMP,IEA,IEA,IBA IEA,IDA IEP,IEA,IMP,IDA IEA,IEA,IEA,IBA,IBA	ENSBTAG00000050140	FALSE	OR2T60
query_1	TRUE	0.000132847	3222	161	53	0.329193	0.0164494	GO:0042221	GO:BP	response to chemical	18832	10394	GO:0050896	IEA,IBA IEA,IEP,IEA,IEA,IBA,IBA,IBA,IBA,IBA,IBA,IBA,IBA,IBA,IEA,IEA,IEA,IEA,IBA,IBA,IBA,IBA,IBA,IBA,IEA,IEA,IBA,IEA,IBA,IBA,IBA,IBA,IBA,IBA,IBA,IBA,IBA,IBA,IDA IMP,IEA,ISS IEA,IMP,IEA,IEA,IBA IEA,IDA IEP,IEA,IMP,IDA IEA,IEA,IEA,IBA,IBA	ENSBTAG00000001761	FALSE	OR6AA1
query_1	TRUE	0.000132847	3222	161	53	0.329193	0.0164494	GO:0042221	GO:BP	response to chemical	18832	10394	GO:0050896	IEA,IBA IEA,IEP,IEA,IEA,IBA,IBA,IBA,IBA,IBA,IBA,IBA,IBA,IBA,IEA,IEA,IEA,IEA,IBA,IBA,IBA,IBA,IBA,IBA,IEA,IEA,IBA,IEA,IBA,IBA,IBA,IBA,IBA,IBA,IBA,IBA,IBA,IBA,IDA IMP,IEA,ISS IEA,IMP,IEA,IEA,IBA IEA,IDA IEP,IEA,IMP,IDA IEA,IEA,IEA,IBA,IBA	ENSBTAG00000040109	FALSE	OR6AN1
query_1	TRUE	0.000132847	3222	161	53	0.329193	0.0164494	GO:0042221	GO:BP	response to chemical	18832	10394	GO:0050896	IEA,IBA IEA,IEP,IEA,IEA,IBA,IBA,IBA,IBA,IBA,IBA,IBA,IBA,IBA,IEA,IEA,IEA,IEA,IBA,IBA,IBA,IBA,IBA,IBA,IEA,IEA,IBA,IEA,IBA,IBA,IBA,IBA,IBA,IBA,IBA,IBA,IBA,IBA,IDA IMP,IEA,ISS IEA,IMP,IEA,IEA,IBA IEA,IDA IEP,IEA,IMP,IDA IEA,IEA,IEA,IBA,IBA	ENSBTAG00000017725	FALSE	OR11L1
query_1	TRUE	0.000132847	3222	161	53	0.329193	0.0164494	GO:0042221	GO:BP	response to chemical	18832	10394	GO:0050896	IEA,IBA IEA,IEP,IEA,IEA,IBA,IBA,IBA,IBA,IBA,IBA,IBA,IBA,IBA,IEA,IEA,IEA,IEA,IBA,IBA,IBA,IBA,IBA,IBA,IEA,IEA,IBA,IEA,IBA,IBA,IBA,IBA,IBA,IBA,IBA,IBA,IBA,IBA,IDA IMP,IEA,ISS IEA,IMP,IEA,IEA,IBA IEA,IDA IEP,IEA,IMP,IDA IEA,IEA,IEA,IBA,IBA	ENSBTAG00000064343	FALSE	OR2L3
query_1	TRUE	0.000132847	3222	161	53	0.329193	0.0164494	GO:0042221	GO:BP	response to chemical	18832	10394	GO:0050896	IEA,IBA IEA,IEP,IEA,IEA,IBA,IBA,IBA,IBA,IBA,IBA,IBA,IBA,IBA,IEA,IEA,IEA,IEA,IBA,IBA,IBA,IBA,IBA,IBA,IEA,IEA,IBA,IEA,IBA,IBA,IBA,IBA,IBA,IBA,IBA,IBA,IBA,IBA,IDA IMP,IEA,ISS IEA,IMP,IEA,IEA,IBA IEA,IDA IEP,IEA,IMP,IDA IEA,IEA,IEA,IBA,IBA	ENSBTAG00000045691	FALSE	OR14P2
query_1	TRUE	0.000132847	3222	161	53	0.329193	0.0164494	GO:0042221	GO:BP	response to chemical	18832	10394	GO:0050896	IEA,IBA IEA,IEP,IEA,IEA,IBA,IBA,IBA,IBA,IBA,IBA,IBA,IBA,IBA,IEA,IEA,IEA,IEA,IBA,IBA,IBA,IBA,IBA,IBA,IEA,IEA,IBA,IEA,IBA,IBA,IBA,IBA,IBA,IBA,IBA,IBA,IBA,IBA,IDA IMP,IEA,ISS IEA,IMP,IEA,IEA,IBA IEA,IDA IEP,IEA,IMP,IDA IEA,IEA,IEA,IBA,IBA	ENSBTAG00000051974	FALSE	OR2L2
query_1	TRUE	0.000132847	3222	161	53	0.329193	0.0164494	GO:0042221	GO:BP	response to chemical	18832	10394	GO:0050896	IEA,IBA IEA,IEP,IEA,IEA,IBA,IBA,IBA,IBA,IBA,IBA,IBA,IBA,IBA,IEA,IEA,IEA,IEA,IBA,IBA,IBA,IBA,IBA,IBA,IEA,IEA,IBA,IEA,IBA,IBA,IBA,IBA,IBA,IBA,IBA,IBA,IBA,IBA,IDA IMP,IEA,ISS IEA,IMP,IEA,IEA,IBA IEA,IDA IEP,IEA,IMP,IDA IEA,IEA,IEA,IBA,IBA	ENSBTAG00000039805	FALSE	OR2AO1
query_1	TRUE	0.000132847	3222	161	53	0.329193	0.0164494	GO:0042221	GO:BP	response to chemical	18832	10394	GO:0050896	IEA,IBA IEA,IEP,IEA,IEA,IBA,IBA,IBA,IBA,IBA,IBA,IBA,IBA,IBA,IEA,IEA,IEA,IEA,IBA,IBA,IBA,IBA,IBA,IBA,IEA,IEA,IBA,IEA,IBA,IBA,IBA,IBA,IBA,IBA,IBA,IBA,IBA,IBA,IDA IMP,IEA,ISS IEA,IMP,IEA,IEA,IBA IEA,IDA IEP,IEA,IMP,IDA IEA,IEA,IEA,IBA,IBA	ENSBTAG00000053872	FALSE	OR2T54
query_1	TRUE	0.000132847	3222	161	53	0.329193	0.0164494	GO:0042221	GO:BP	response to chemical	18832	10394	GO:0050896	IEA,IBA IEA,IEP,IEA,IEA,IBA,IBA,IBA,IBA,IBA,IBA,IBA,IBA,IBA,IEA,IEA,IEA,IEA,IBA,IBA,IBA,IBA,IBA,IBA,IEA,IEA,IBA,IEA,IBA,IBA,IBA,IBA,IBA,IBA,IBA,IBA,IBA,IBA,IDA IMP,IEA,ISS IEA,IMP,IEA,IEA,IBA IEA,IDA IEP,IEA,IMP,IDA IEA,IEA,IEA,IBA,IBA	ENSBTAG00000039797	FALSE	OR2W3D
query_1	TRUE	0.000132847	3222	161	53	0.329193	0.0164494	GO:0042221	GO:BP	response to chemical	18832	10394	GO:0050896	IEA,IBA IEA,IEP,IEA,IEA,IBA,IBA,IBA,IBA,IBA,IBA,IBA,IBA,IBA,IEA,IEA,IEA,IEA,IBA,IBA,IBA,IBA,IBA,IBA,IEA,IEA,IBA,IEA,IBA,IBA,IBA,IBA,IBA,IBA,IBA,IBA,IBA,IBA,IDA IMP,IEA,ISS IEA,IMP,IEA,IEA,IBA IEA,IDA IEP,IEA,IMP,IDA IEA,IEA,IEA,IBA,IBA	ENSBTAG00000048813	FALSE	OR2W53
query_1	TRUE	0.000132847	3222	161	53	0.329193	0.0164494	GO:0042221	GO:BP	response to chemical	18832	10394	GO:0050896	IEA,IBA IEA,IEP,IEA,IEA,IBA,IBA,IBA,IBA,IBA,IBA,IBA,IBA,IBA,IEA,IEA,IEA,IEA,IBA,IBA,IBA,IBA,IBA,IBA,IEA,IEA,IBA,IEA,IBA,IBA,IBA,IBA,IBA,IBA,IBA,IBA,IBA,IBA,IDA IMP,IEA,ISS IEA,IMP,IEA,IEA,IBA IEA,IDA IEP,IEA,IMP,IDA IEA,IEA,IEA,IBA,IBA	ENSBTAG00000048315	FALSE	OR2C3
query_1	TRUE	0.000132847	3222	161	53	0.329193	0.0164494	GO:0042221	GO:BP	response to chemical	18832	10394	GO:0050896	IEA,IBA IEA,IEP,IEA,IEA,IBA,IBA,IBA,IBA,IBA,IBA,IBA,IBA,IBA,IEA,IEA,IEA,IEA,IBA,IBA,IBA,IBA,IBA,IBA,IEA,IEA,IBA,IEA,IBA,IBA,IBA,IBA,IBA,IBA,IBA,IBA,IBA,IBA,IDA IMP,IEA,ISS IEA,IMP,IEA,IEA,IBA IEA,IDA IEP,IEA,IMP,IDA IEA,IEA,IEA,IBA,IBA	ENSBTAG00000048069	FALSE	OR2C3B
query_1	TRUE	0.000132847	3222	161	53	0.329193	0.0164494	GO:0042221	GO:BP	response to chemical	18832	10394	GO:0050896	IEA,IBA IEA,IEP,IEA,IEA,IBA,IBA,IBA,IBA,IBA,IBA,IBA,IBA,IBA,IEA,IEA,IEA,IEA,IBA,IBA,IBA,IBA,IBA,IBA,IEA,IEA,IBA,IEA,IBA,IBA,IBA,IBA,IBA,IBA,IBA,IBA,IBA,IBA,IDA IMP,IEA,ISS IEA,IMP,IEA,IEA,IBA IEA,IDA IEP,IEA,IMP,IDA IEA,IEA,IEA,IBA,IBA	ENSBTAG00000039484	FALSE	OR2G27
query_1	TRUE	0.000132847	3222	161	53	0.329193	0.0164494	GO:0042221	GO:BP	response to chemical	18832	10394	GO:0050896	IEA,IBA IEA,IEP,IEA,IEA,IBA,IBA,IBA,IBA,IBA,IBA,IBA,IBA,IBA,IEA,IEA,IEA,IEA,IBA,IBA,IBA,IBA,IBA,IBA,IEA,IEA,IBA,IEA,IBA,IBA,IBA,IBA,IBA,IBA,IBA,IBA,IBA,IBA,IDA IMP,IEA,ISS IEA,IMP,IEA,IEA,IBA IEA,IDA IEP,IEA,IMP,IDA IEA,IEA,IEA,IBA,IBA	ENSBTAG00000039930	FALSE	OR2G28
query_1	TRUE	0.000132847	3222	161	53	0.329193	0.0164494	GO:0042221	GO:BP	response to chemical	18832	10394	GO:0050896	IEA,IBA IEA,IEP,IEA,IEA,IBA,IBA,IBA,IBA,IBA,IBA,IBA,IBA,IBA,IEA,IEA,IEA,IEA,IBA,IBA,IBA,IBA,IBA,IBA,IEA,IEA,IBA,IEA,IBA,IBA,IBA,IBA,IBA,IBA,IBA,IBA,IBA,IBA,IDA IMP,IEA,ISS IEA,IMP,IEA,IEA,IBA IEA,IDA IEP,IEA,IMP,IDA IEA,IEA,IEA,IBA,IBA	ENSBTAG00000027911	FALSE	OR2G3
query_1	TRUE	0.000132847	3222	161	53	0.329193	0.0164494	GO:0042221	GO:BP	response to chemical	18832	10394	GO:0050896	IEA,IBA IEA,IEP,IEA,IEA,IBA,IBA,IBA,IBA,IBA,IBA,IBA,IBA,IBA,IEA,IEA,IEA,IEA,IBA,IBA,IBA,IBA,IBA,IBA,IEA,IEA,IBA,IEA,IBA,IBA,IBA,IBA,IBA,IBA,IBA,IBA,IBA,IBA,IDA IMP,IEA,ISS IEA,IMP,IEA,IEA,IBA IEA,IDA IEP,IEA,IMP,IDA IEA,IEA,IEA,IBA,IBA	ENSBTAG00000015837	FALSE	P2RY12
query_1	TRUE	0.000132847	3222	161	53	0.329193	0.0164494	GO:0042221	GO:BP	response to chemical	18832	10394	GO:0050896	IEA,IBA IEA,IEP,IEA,IEA,IBA,IBA,IBA,IBA,IBA,IBA,IBA,IBA,IBA,IEA,IEA,IEA,IEA,IBA,IBA,IBA,IBA,IBA,IBA,IEA,IEA,IBA,IEA,IBA,IBA,IBA,IBA,IBA,IBA,IBA,IBA,IBA,IBA,IDA IMP,IEA,ISS IEA,IMP,IEA,IEA,IBA IEA,IDA IEP,IEA,IMP,IDA IEA,IEA,IEA,IBA,IBA	ENSBTAG00000056123	FALSE	P2RY13
query_1	TRUE	0.000132847	3222	161	53	0.329193	0.0164494	GO:0042221	GO:BP	response to chemical	18832	10394	GO:0050896	IEA,IBA IEA,IEP,IEA,IEA,IBA,IBA,IBA,IBA,IBA,IBA,IBA,IBA,IBA,IEA,IEA,IEA,IEA,IBA,IBA,IBA,IBA,IBA,IBA,IEA,IEA,IBA,IEA,IBA,IBA,IBA,IBA,IBA,IBA,IBA,IBA,IBA,IBA,IDA IMP,IEA,ISS IEA,IMP,IEA,IEA,IBA IEA,IDA IEP,IEA,IMP,IDA IEA,IEA,IEA,IBA,IBA	ENSBTAG00000031435	FALSE	SELENOT
query_1	TRUE	0.000132847	3222	161	53	0.329193	0.0164494	GO:0042221	GO:BP	response to chemical	18832	10394	GO:0050896	IEA,IBA IEA,IEP,IEA,IEA,IBA,IBA,IBA,IBA,IBA,IBA,IBA,IBA,IBA,IEA,IEA,IEA,IEA,IBA,IBA,IBA,IBA,IBA,IBA,IEA,IEA,IBA,IEA,IBA,IBA,IBA,IBA,IBA,IBA,IBA,IBA,IBA,IBA,IDA IMP,IEA,ISS IEA,IMP,IEA,IEA,IBA IEA,IDA IEP,IEA,IMP,IDA IEA,IEA,IEA,IBA,IBA	ENSBTAG00000009104	FALSE	SERP1
query_1	TRUE	0.000132847	3222	161	53	0.329193	0.0164494	GO:0042221	GO:BP	response to chemical	18832	10394	GO:0050896	IEA,IBA IEA,IEP,IEA,IEA,IBA,IBA,IBA,IBA,IBA,IBA,IBA,IBA,IBA,IEA,IEA,IEA,IEA,IBA,IBA,IBA,IBA,IBA,IBA,IEA,IEA,IBA,IEA,IBA,IBA,IBA,IBA,IBA,IBA,IBA,IBA,IBA,IBA,IDA IMP,IEA,ISS IEA,IMP,IEA,IEA,IBA IEA,IDA IEP,IEA,IMP,IDA IEA,IEA,IEA,IBA,IBA	ENSBTAG00000009696	FALSE	ACTN2
query_1	TRUE	0.000132847	3222	161	53	0.329193	0.0164494	GO:0042221	GO:BP	response to chemical	18832	10394	GO:0050896	IEA,IBA IEA,IEP,IEA,IEA,IBA,IBA,IBA,IBA,IBA,IBA,IBA,IBA,IBA,IEA,IEA,IEA,IEA,IBA,IBA,IBA,IBA,IBA,IBA,IEA,IEA,IBA,IEA,IBA,IBA,IBA,IBA,IBA,IBA,IBA,IBA,IBA,IBA,IDA IMP,IEA,ISS IEA,IMP,IEA,IEA,IBA IEA,IDA IEP,IEA,IMP,IDA IEA,IEA,IEA,IBA,IBA	ENSBTAG00000022886	FALSE	RYR2
query_1	TRUE	0.000132847	3222	161	53	0.329193	0.0164494	GO:0042221	GO:BP	response to chemical	18832	10394	GO:0050896	IEA,IBA IEA,IEP,IEA,IEA,IBA,IBA,IBA,IBA,IBA,IBA,IBA,IBA,IBA,IEA,IEA,IEA,IEA,IBA,IBA,IBA,IBA,IBA,IBA,IEA,IEA,IBA,IEA,IBA,IBA,IBA,IBA,IBA,IBA,IBA,IBA,IBA,IBA,IDA IMP,IEA,ISS IEA,IMP,IEA,IEA,IBA IEA,IDA IEP,IEA,IMP,IDA IEA,IEA,IEA,IBA,IBA	ENSBTAG00000051910	FALSE	FGF10
query_1	TRUE	0.000132847	3222	161	53	0.329193	0.0164494	GO:0042221	GO:BP	response to chemical	18832	10394	GO:0050896	IEA,IBA IEA,IEP,IEA,IEA,IBA,IBA,IBA,IBA,IBA,IBA,IBA,IBA,IBA,IEA,IEA,IEA,IEA,IBA,IBA,IBA,IBA,IBA,IBA,IEA,IEA,IBA,IEA,IBA,IBA,IBA,IBA,IBA,IBA,IBA,IBA,IBA,IBA,IDA IMP,IEA,ISS IEA,IMP,IEA,IEA,IBA IEA,IDA IEP,IEA,IMP,IDA IEA,IEA,IEA,IBA,IBA	ENSBTAG00000016723	FALSE	GFI1
query_1	TRUE	0.000132847	3222	161	53	0.329193	0.0164494	GO:0042221	GO:BP	response to chemical	18832	10394	GO:0050896	IEA,IBA IEA,IEP,IEA,IEA,IBA,IBA,IBA,IBA,IBA,IBA,IBA,IBA,IBA,IEA,IEA,IEA,IEA,IBA,IBA,IBA,IBA,IBA,IBA,IEA,IEA,IBA,IEA,IBA,IBA,IBA,IBA,IBA,IBA,IBA,IBA,IBA,IBA,IDA IMP,IEA,ISS IEA,IMP,IEA,IEA,IBA IEA,IDA IEP,IEA,IMP,IDA IEA,IEA,IEA,IBA,IBA	ENSBTAG00000018739	FALSE	RPAP2
query_1	TRUE	0.000132847	3222	161	53	0.329193	0.0164494	GO:0042221	GO:BP	response to chemical	18832	10394	GO:0050896	IEA,IBA IEA,IEP,IEA,IEA,IBA,IBA,IBA,IBA,IBA,IBA,IBA,IBA,IBA,IEA,IEA,IEA,IEA,IBA,IBA,IBA,IBA,IBA,IBA,IEA,IEA,IBA,IEA,IBA,IBA,IBA,IBA,IBA,IBA,IBA,IBA,IBA,IBA,IDA IMP,IEA,ISS IEA,IMP,IEA,IEA,IBA IEA,IDA IEP,IEA,IMP,IDA IEA,IEA,IEA,IBA,IBA	ENSBTAG00000005400	FALSE	ATG5
query_1	TRUE	0.000132847	3222	161	53	0.329193	0.0164494	GO:0042221	GO:BP	response to chemical	18832	10394	GO:0050896	IEA,IBA IEA,IEP,IEA,IEA,IBA,IBA,IBA,IBA,IBA,IBA,IBA,IBA,IBA,IEA,IEA,IEA,IEA,IBA,IBA,IBA,IBA,IBA,IBA,IEA,IEA,IBA,IEA,IBA,IBA,IBA,IBA,IBA,IBA,IBA,IBA,IBA,IBA,IDA IMP,IEA,ISS IEA,IMP,IEA,IEA,IBA IEA,IDA IEP,IEA,IMP,IDA IEA,IEA,IEA,IBA,IBA	ENSBTAG00000014609	FALSE	PPP1R12A
query_1	TRUE	0.000132847	3222	161	53	0.329193	0.0164494	GO:0042221	GO:BP	response to chemical	18832	10394	GO:0050896	IEA,IBA IEA,IEP,IEA,IEA,IBA,IBA,IBA,IBA,IBA,IBA,IBA,IBA,IBA,IEA,IEA,IEA,IEA,IBA,IBA,IBA,IBA,IBA,IBA,IEA,IEA,IBA,IEA,IBA,IBA,IBA,IBA,IBA,IBA,IBA,IBA,IBA,IBA,IDA IMP,IEA,ISS IEA,IMP,IEA,IEA,IBA IEA,IDA IEP,IEA,IMP,IDA IEA,IEA,IEA,IBA,IBA	ENSBTAG00000000203	FALSE	ATP6V1G1
query_1	TRUE	0.000132847	3222	161	53	0.329193	0.0164494	GO:0042221	GO:BP	response to chemical	18832	10394	GO:0050896	IEA,IBA IEA,IEP,IEA,IEA,IBA,IBA,IBA,IBA,IBA,IBA,IBA,IBA,IBA,IEA,IEA,IEA,IEA,IBA,IBA,IBA,IBA,IBA,IBA,IEA,IEA,IBA,IEA,IBA,IBA,IBA,IBA,IBA,IBA,IBA,IBA,IBA,IBA,IDA IMP,IEA,ISS IEA,IMP,IEA,IEA,IBA IEA,IDA IEP,IEA,IMP,IDA IEA,IEA,IEA,IBA,IBA	ENSBTAG00000029902	FALSE	MIR455
query_1	TRUE	0.000132847	3222	161	53	0.329193	0.0164494	GO:0042221	GO:BP	response to chemical	18832	10394	GO:0050896	IEA,IBA IEA,IEP,IEA,IEA,IBA,IBA,IBA,IBA,IBA,IBA,IBA,IBA,IBA,IEA,IEA,IEA,IEA,IBA,IBA,IBA,IBA,IBA,IBA,IEA,IEA,IBA,IEA,IBA,IBA,IBA,IBA,IBA,IBA,IBA,IBA,IBA,IBA,IDA IMP,IEA,ISS IEA,IMP,IEA,IEA,IBA IEA,IDA IEP,IEA,IMP,IDA IEA,IEA,IEA,IBA,IBA	ENSBTAG00000014050	FALSE	CHRNB3
query_1	TRUE	0.000132847	3222	161	53	0.329193	0.0164494	GO:0042221	GO:BP	response to chemical	18832	10394	GO:0050896	IEA,IBA IEA,IEP,IEA,IEA,IBA,IBA,IBA,IBA,IBA,IBA,IBA,IBA,IBA,IEA,IEA,IEA,IEA,IBA,IBA,IBA,IBA,IBA,IBA,IEA,IEA,IBA,IEA,IBA,IBA,IBA,IBA,IBA,IBA,IBA,IBA,IBA,IBA,IDA IMP,IEA,ISS IEA,IMP,IEA,IEA,IBA IEA,IDA IEP,IEA,IMP,IDA IEA,IEA,IEA,IBA,IBA	ENSBTAG00000014056	FALSE	CHRNA6
query_1	TRUE	0.0119182	10	161	3	0.0186335	0.3	GO:0035589	GO:BP	G protein-coupled purinergic nucleotide receptor signaling pathway	18832	9425	GO:0035590	IEA,IEA,IEA	ENSBTAG00000015837	TRUE	P2RY12
query_1	TRUE	0.0119182	10	161	3	0.0186335	0.3	GO:0035589	GO:BP	G protein-coupled purinergic nucleotide receptor signaling pathway	18832	9425	GO:0035590	IEA,IEA,IEA	ENSBTAG00000056123	TRUE	P2RY13
query_1	TRUE	0.0119182	10	161	3	0.0186335	0.3	GO:0035589	GO:BP	G protein-coupled purinergic nucleotide receptor signaling pathway	18832	9425	GO:0035590	IEA,IEA,IEA	ENSBTAG00000011192	TRUE	GPR87
query_1	TRUE	0.0144892	6062	161	75	0.465839	0.0123722	GO:0032501	GO:BP	multicellular organismal process	18832	7883	GO:0008150	IEA,IBA IEA,IBA IEA,IEA,IEA,IBA IEA,IBA IEA,IEA,IEA,IBA IEA,IBA IEA,IBA IEA,IBA IEA,IBA IEA,IBA IEA,IBA IEA,IBA,IBA IEA,IEA,IEA,IEA,IEA,IBA IEA,IBA IEA,IBA IEA,IBA IEA,IBA IEA,IBA IEA,IEA,IEA,IBA IEA,IEA,IBA IEA,IBA IEA,IBA IEA,IBA IEA,IBA IEA,IBA IEA,IBA IEA,IBA IEA,IBA IEA,IBA IEA,IDA IMP IGI IEA,IEA,IBA IEA,IEA,IMP,IBA IEA,IEA,IBA IEA,IBA,IBA IEA,IBA IEA,IBA IEA,IDA,IEA,IEA,IEA,IBA,IDA IMP,IMP…	ENSBTAG00000045812	FALSE	GSX2
query_1	TRUE	0.0144892	6062	161	75	0.465839	0.0123722	GO:0032501	GO:BP	multicellular organismal process	18832	7883	GO:0008150	IEA,IBA IEA,IBA IEA,IEA,IEA,IBA IEA,IBA IEA,IEA,IEA,IBA IEA,IBA IEA,IBA IEA,IBA IEA,IBA IEA,IBA IEA,IBA IEA,IBA,IBA IEA,IEA,IEA,IEA,IEA,IBA IEA,IBA IEA,IBA IEA,IBA IEA,IBA IEA,IBA IEA,IEA,IEA,IBA IEA,IEA,IBA IEA,IBA IEA,IBA IEA,IBA IEA,IBA IEA,IBA IEA,IBA IEA,IBA IEA,IBA IEA,IBA IEA,IDA IMP IGI IEA,IEA,IBA IEA,IEA,IMP,IBA IEA,IEA,IBA IEA,IBA,IBA IEA,IBA IEA,IBA IEA,IDA,IEA,IEA,IEA,IBA,IDA IMP,IMP…	ENSBTAG00000007173	FALSE	PDGFRA
query_1	TRUE	0.0144892	6062	161	75	0.465839	0.0123722	GO:0032501	GO:BP	multicellular organismal process	18832	7883	GO:0008150	IEA,IBA IEA,IBA IEA,IEA,IEA,IBA IEA,IBA IEA,IEA,IEA,IBA IEA,IBA IEA,IBA IEA,IBA IEA,IBA IEA,IBA IEA,IBA IEA,IBA,IBA IEA,IEA,IEA,IEA,IEA,IBA IEA,IBA IEA,IBA IEA,IBA IEA,IBA IEA,IBA IEA,IEA,IEA,IBA IEA,IEA,IBA IEA,IBA IEA,IBA IEA,IBA IEA,IBA IEA,IBA IEA,IBA IEA,IBA IEA,IBA IEA,IBA IEA,IDA IMP IGI IEA,IEA,IBA IEA,IEA,IMP,IBA IEA,IEA,IBA IEA,IBA,IBA IEA,IBA IEA,IBA IEA,IDA,IEA,IEA,IEA,IBA,IDA IMP,IMP…	ENSBTAG00000002699	FALSE	KIT
query_1	TRUE	0.0144892	6062	161	75	0.465839	0.0123722	GO:0032501	GO:BP	multicellular organismal process	18832	7883	GO:0008150	IEA,IBA IEA,IBA IEA,IEA,IEA,IBA IEA,IBA IEA,IEA,IEA,IBA IEA,IBA IEA,IBA IEA,IBA IEA,IBA IEA,IBA IEA,IBA IEA,IBA,IBA IEA,IEA,IEA,IEA,IEA,IBA IEA,IBA IEA,IBA IEA,IBA IEA,IBA IEA,IBA IEA,IEA,IEA,IBA IEA,IEA,IBA IEA,IBA IEA,IBA IEA,IBA IEA,IBA IEA,IBA IEA,IBA IEA,IBA IEA,IBA IEA,IBA IEA,IDA IMP IGI IEA,IEA,IBA IEA,IEA,IMP,IBA IEA,IEA,IBA IEA,IBA,IBA IEA,IBA IEA,IBA IEA,IDA,IEA,IEA,IEA,IBA,IDA IMP,IMP…	ENSBTAG00000015805	FALSE	SIPA1L1
query_1	TRUE	0.0144892	6062	161	75	0.465839	0.0123722	GO:0032501	GO:BP	multicellular organismal process	18832	7883	GO:0008150	IEA,IBA IEA,IBA IEA,IEA,IEA,IBA IEA,IBA IEA,IEA,IEA,IBA IEA,IBA IEA,IBA IEA,IBA IEA,IBA IEA,IBA IEA,IBA IEA,IBA,IBA IEA,IEA,IEA,IEA,IEA,IBA IEA,IBA IEA,IBA IEA,IBA IEA,IBA IEA,IBA IEA,IEA,IEA,IBA IEA,IEA,IBA IEA,IBA IEA,IBA IEA,IBA IEA,IBA IEA,IBA IEA,IBA IEA,IBA IEA,IBA IEA,IBA IEA,IDA IMP IGI IEA,IEA,IBA IEA,IEA,IMP,IBA IEA,IEA,IBA IEA,IBA,IBA IEA,IBA IEA,IBA IEA,IDA,IEA,IEA,IEA,IBA,IDA IMP,IMP…	ENSBTAG00000014632	FALSE	VSX2
query_1	TRUE	0.0144892	6062	161	75	0.465839	0.0123722	GO:0032501	GO:BP	multicellular organismal process	18832	7883	GO:0008150	IEA,IBA IEA,IBA IEA,IEA,IEA,IBA IEA,IBA IEA,IEA,IEA,IBA IEA,IBA IEA,IBA IEA,IBA IEA,IBA IEA,IBA IEA,IBA IEA,IBA,IBA IEA,IEA,IEA,IEA,IEA,IBA IEA,IBA IEA,IBA IEA,IBA IEA,IBA IEA,IBA IEA,IEA,IEA,IBA IEA,IEA,IBA IEA,IBA IEA,IBA IEA,IBA IEA,IBA IEA,IBA IEA,IBA IEA,IBA IEA,IBA IEA,IBA IEA,IDA IMP IGI IEA,IEA,IBA IEA,IEA,IMP,IBA IEA,IEA,IBA IEA,IBA,IBA IEA,IBA IEA,IBA IEA,IDA,IEA,IEA,IEA,IBA,IDA IMP,IMP…	ENSBTAG00000000529	FALSE	BTBD9
query_1	TRUE	0.0144892	6062	161	75	0.465839	0.0123722	GO:0032501	GO:BP	multicellular organismal process	18832	7883	GO:0008150	IEA,IBA IEA,IBA IEA,IEA,IEA,IBA IEA,IBA IEA,IEA,IEA,IBA IEA,IBA IEA,IBA IEA,IBA IEA,IBA IEA,IBA IEA,IBA IEA,IBA,IBA IEA,IEA,IEA,IEA,IEA,IBA IEA,IBA IEA,IBA IEA,IBA IEA,IBA IEA,IBA IEA,IEA,IEA,IBA IEA,IEA,IBA IEA,IBA IEA,IBA IEA,IBA IEA,IBA IEA,IBA IEA,IBA IEA,IBA IEA,IBA IEA,IBA IEA,IDA IMP IGI IEA,IEA,IBA IEA,IEA,IMP,IBA IEA,IEA,IBA IEA,IBA,IBA IEA,IBA IEA,IBA IEA,IDA,IEA,IEA,IEA,IBA,IDA IMP,IMP…	ENSBTAG00000005888	FALSE	MDGA1
query_1	TRUE	0.0144892	6062	161	75	0.465839	0.0123722	GO:0032501	GO:BP	multicellular organismal process	18832	7883	GO:0008150	IEA,IBA IEA,IBA IEA,IEA,IEA,IBA IEA,IBA IEA,IEA,IEA,IBA IEA,IBA IEA,IBA IEA,IBA IEA,IBA IEA,IBA IEA,IBA IEA,IBA,IBA IEA,IEA,IEA,IEA,IEA,IBA IEA,IBA IEA,IBA IEA,IBA IEA,IBA IEA,IBA IEA,IEA,IEA,IBA IEA,IEA,IBA IEA,IBA IEA,IBA IEA,IBA IEA,IBA IEA,IBA IEA,IBA IEA,IBA IEA,IBA IEA,IBA IEA,IDA IMP IGI IEA,IEA,IBA IEA,IEA,IMP,IBA IEA,IEA,IBA IEA,IBA,IBA IEA,IBA IEA,IBA IEA,IDA,IEA,IEA,IEA,IBA,IDA IMP,IMP…	ENSBTAG00000007359	FALSE	PROP1
query_1	TRUE	0.0144892	6062	161	75	0.465839	0.0123722	GO:0032501	GO:BP	multicellular organismal process	18832	7883	GO:0008150	IEA,IBA IEA,IBA IEA,IEA,IEA,IBA IEA,IBA IEA,IEA,IEA,IBA IEA,IBA IEA,IBA IEA,IBA IEA,IBA IEA,IBA IEA,IBA IEA,IBA,IBA IEA,IEA,IEA,IEA,IEA,IBA IEA,IBA IEA,IBA IEA,IBA IEA,IBA IEA,IBA IEA,IEA,IEA,IBA IEA,IEA,IBA IEA,IBA IEA,IBA IEA,IBA IEA,IBA IEA,IBA IEA,IBA IEA,IBA IEA,IBA IEA,IBA IEA,IDA IMP IGI IEA,IEA,IBA IEA,IEA,IMP,IBA IEA,IEA,IBA IEA,IBA,IBA IEA,IBA IEA,IBA IEA,IDA,IEA,IEA,IEA,IBA,IDA IMP,IMP…	ENSBTAG00000049567	FALSE	OR7A129
query_1	TRUE	0.0144892	6062	161	75	0.465839	0.0123722	GO:0032501	GO:BP	multicellular organismal process	18832	7883	GO:0008150	IEA,IBA IEA,IBA IEA,IEA,IEA,IBA IEA,IBA IEA,IEA,IEA,IBA IEA,IBA IEA,IBA IEA,IBA IEA,IBA IEA,IBA IEA,IBA IEA,IBA,IBA IEA,IEA,IEA,IEA,IEA,IBA IEA,IBA IEA,IBA IEA,IBA IEA,IBA IEA,IBA IEA,IEA,IEA,IBA IEA,IEA,IBA IEA,IBA IEA,IBA IEA,IBA IEA,IBA IEA,IBA IEA,IBA IEA,IBA IEA,IBA IEA,IBA IEA,IDA IMP IGI IEA,IEA,IBA IEA,IEA,IMP,IBA IEA,IEA,IBA IEA,IBA,IBA IEA,IBA IEA,IBA IEA,IDA,IEA,IEA,IEA,IBA,IDA IMP,IMP…	ENSBTAG00000025293	FALSE	OR2W3
query_1	TRUE	0.0144892	6062	161	75	0.465839	0.0123722	GO:0032501	GO:BP	multicellular organismal process	18832	7883	GO:0008150	IEA,IBA IEA,IBA IEA,IEA,IEA,IBA IEA,IBA IEA,IEA,IEA,IBA IEA,IBA IEA,IBA IEA,IBA IEA,IBA IEA,IBA IEA,IBA IEA,IBA,IBA IEA,IEA,IEA,IEA,IEA,IBA IEA,IBA IEA,IBA IEA,IBA IEA,IBA IEA,IBA IEA,IEA,IEA,IBA IEA,IEA,IBA IEA,IBA IEA,IBA IEA,IBA IEA,IBA IEA,IBA IEA,IBA IEA,IBA IEA,IBA IEA,IBA IEA,IDA IMP IGI IEA,IEA,IBA IEA,IEA,IMP,IBA IEA,IEA,IBA IEA,IBA,IBA IEA,IBA IEA,IBA IEA,IDA,IEA,IEA,IEA,IBA,IDA IMP,IMP…	ENSBTAG00000040033	FALSE	OR2AJ9
query_1	TRUE	0.0144892	6062	161	75	0.465839	0.0123722	GO:0032501	GO:BP	multicellular organismal process	18832	7883	GO:0008150	IEA,IBA IEA,IBA IEA,IEA,IEA,IBA IEA,IBA IEA,IEA,IEA,IBA IEA,IBA IEA,IBA IEA,IBA IEA,IBA IEA,IBA IEA,IBA IEA,IBA,IBA IEA,IEA,IEA,IEA,IEA,IBA IEA,IBA IEA,IBA IEA,IBA IEA,IBA IEA,IBA IEA,IEA,IEA,IBA IEA,IEA,IBA IEA,IBA IEA,IBA IEA,IBA IEA,IBA IEA,IBA IEA,IBA IEA,IBA IEA,IBA IEA,IBA IEA,IDA IMP IGI IEA,IEA,IBA IEA,IEA,IMP,IBA IEA,IEA,IBA IEA,IBA,IBA IEA,IBA IEA,IBA IEA,IDA,IEA,IEA,IEA,IBA,IDA IMP,IMP…	ENSBTAG00000051864	FALSE	OR2L2B
query_1	TRUE	0.0144892	6062	161	75	0.465839	0.0123722	GO:0032501	GO:BP	multicellular organismal process	18832	7883	GO:0008150	IEA,IBA IEA,IBA IEA,IEA,IEA,IBA IEA,IBA IEA,IEA,IEA,IBA IEA,IBA IEA,IBA IEA,IBA IEA,IBA IEA,IBA IEA,IBA IEA,IBA,IBA IEA,IEA,IEA,IEA,IEA,IBA IEA,IBA IEA,IBA IEA,IBA IEA,IBA IEA,IBA IEA,IEA,IEA,IBA IEA,IEA,IBA IEA,IBA IEA,IBA IEA,IBA IEA,IBA IEA,IBA IEA,IBA IEA,IBA IEA,IBA IEA,IBA IEA,IDA IMP IGI IEA,IEA,IBA IEA,IEA,IMP,IBA IEA,IEA,IBA IEA,IBA,IBA IEA,IBA IEA,IBA IEA,IDA,IEA,IEA,IEA,IBA,IDA IMP,IMP…	ENSBTAG00000067939	FALSE	OR2L2C
query_1	TRUE	0.0144892	6062	161	75	0.465839	0.0123722	GO:0032501	GO:BP	multicellular organismal process	18832	7883	GO:0008150	IEA,IBA IEA,IBA IEA,IEA,IEA,IBA IEA,IBA IEA,IEA,IEA,IBA IEA,IBA IEA,IBA IEA,IBA IEA,IBA IEA,IBA IEA,IBA IEA,IBA,IBA IEA,IEA,IEA,IEA,IEA,IBA IEA,IBA IEA,IBA IEA,IBA IEA,IBA IEA,IBA IEA,IEA,IEA,IBA IEA,IEA,IBA IEA,IBA IEA,IBA IEA,IBA IEA,IBA IEA,IBA IEA,IBA IEA,IBA IEA,IBA IEA,IBA IEA,IDA IMP IGI IEA,IEA,IBA IEA,IEA,IMP,IBA IEA,IEA,IBA IEA,IBA,IBA IEA,IBA IEA,IBA IEA,IDA,IEA,IEA,IEA,IBA,IDA IMP,IMP…	ENSBTAG00000061948	FALSE	OR2L3C
query_1	TRUE	0.0144892	6062	161	75	0.465839	0.0123722	GO:0032501	GO:BP	multicellular organismal process	18832	7883	GO:0008150	IEA,IBA IEA,IBA IEA,IEA,IEA,IBA IEA,IBA IEA,IEA,IEA,IBA IEA,IBA IEA,IBA IEA,IBA IEA,IBA IEA,IBA IEA,IBA IEA,IBA,IBA IEA,IEA,IEA,IEA,IEA,IBA IEA,IBA IEA,IBA IEA,IBA IEA,IBA IEA,IBA IEA,IEA,IEA,IBA IEA,IEA,IBA IEA,IBA IEA,IBA IEA,IBA IEA,IBA IEA,IBA IEA,IBA IEA,IBA IEA,IBA IEA,IBA IEA,IDA IMP IGI IEA,IEA,IBA IEA,IEA,IMP,IBA IEA,IEA,IBA IEA,IBA,IBA IEA,IBA IEA,IBA IEA,IDA,IEA,IEA,IEA,IBA,IDA IMP,IMP…	ENSBTAG00000013691	FALSE	OR2L13
query_1	TRUE	0.0144892	6062	161	75	0.465839	0.0123722	GO:0032501	GO:BP	multicellular organismal process	18832	7883	GO:0008150	IEA,IBA IEA,IBA IEA,IEA,IEA,IBA IEA,IBA IEA,IEA,IEA,IBA IEA,IBA IEA,IBA IEA,IBA IEA,IBA IEA,IBA IEA,IBA IEA,IBA,IBA IEA,IEA,IEA,IEA,IEA,IBA IEA,IBA IEA,IBA IEA,IBA IEA,IBA IEA,IBA IEA,IEA,IEA,IBA IEA,IEA,IBA IEA,IBA IEA,IBA IEA,IBA IEA,IBA IEA,IBA IEA,IBA IEA,IBA IEA,IBA IEA,IBA IEA,IDA IMP IGI IEA,IEA,IBA IEA,IEA,IMP,IBA IEA,IEA,IBA IEA,IBA,IBA IEA,IBA IEA,IBA IEA,IDA,IEA,IEA,IEA,IBA,IDA IMP,IMP…	ENSBTAG00000048025	FALSE	OR2T22
query_1	TRUE	0.0144892	6062	161	75	0.465839	0.0123722	GO:0032501	GO:BP	multicellular organismal process	18832	7883	GO:0008150	IEA,IBA IEA,IBA IEA,IEA,IEA,IBA IEA,IBA IEA,IEA,IEA,IBA IEA,IBA IEA,IBA IEA,IBA IEA,IBA IEA,IBA IEA,IBA IEA,IBA,IBA IEA,IEA,IEA,IEA,IEA,IBA IEA,IBA IEA,IBA IEA,IBA IEA,IBA IEA,IBA IEA,IEA,IEA,IBA IEA,IEA,IBA IEA,IBA IEA,IBA IEA,IBA IEA,IBA IEA,IBA IEA,IBA IEA,IBA IEA,IBA IEA,IBA IEA,IDA IMP IGI IEA,IEA,IBA IEA,IEA,IMP,IBA IEA,IEA,IBA IEA,IBA,IBA IEA,IBA IEA,IBA IEA,IDA,IEA,IEA,IEA,IBA,IDA IMP,IMP…	ENSBTAG00000009497	FALSE	OR2M16
query_1	TRUE	0.0144892	6062	161	75	0.465839	0.0123722	GO:0032501	GO:BP	multicellular organismal process	18832	7883	GO:0008150	IEA,IBA IEA,IBA IEA,IEA,IEA,IBA IEA,IBA IEA,IEA,IEA,IBA IEA,IBA IEA,IBA IEA,IBA IEA,IBA IEA,IBA IEA,IBA IEA,IBA,IBA IEA,IEA,IEA,IEA,IEA,IBA IEA,IBA IEA,IBA IEA,IBA IEA,IBA IEA,IBA IEA,IEA,IEA,IBA IEA,IEA,IBA IEA,IBA IEA,IBA IEA,IBA IEA,IBA IEA,IBA IEA,IBA IEA,IBA IEA,IBA IEA,IBA IEA,IDA IMP IGI IEA,IEA,IBA IEA,IEA,IMP,IBA IEA,IEA,IBA IEA,IBA,IBA IEA,IBA IEA,IBA IEA,IDA,IEA,IEA,IEA,IBA,IDA IMP,IMP…	ENSBTAG00000030722	FALSE	OR2M4
query_1	TRUE	0.0144892	6062	161	75	0.465839	0.0123722	GO:0032501	GO:BP	multicellular organismal process	18832	7883	GO:0008150	IEA,IBA IEA,IBA IEA,IEA,IEA,IBA IEA,IBA IEA,IEA,IEA,IBA IEA,IBA IEA,IBA IEA,IBA IEA,IBA IEA,IBA IEA,IBA IEA,IBA,IBA IEA,IEA,IEA,IEA,IEA,IBA IEA,IBA IEA,IBA IEA,IBA IEA,IBA IEA,IBA IEA,IEA,IEA,IBA IEA,IEA,IBA IEA,IBA IEA,IBA IEA,IBA IEA,IBA IEA,IBA IEA,IBA IEA,IBA IEA,IBA IEA,IBA IEA,IDA IMP IGI IEA,IEA,IBA IEA,IEA,IMP,IBA IEA,IEA,IBA IEA,IBA,IBA IEA,IBA IEA,IBA IEA,IDA,IEA,IEA,IEA,IBA,IDA IMP,IMP…	ENSBTAG00000039804	FALSE	OR9E2
query_1	TRUE	0.0144892	6062	161	75	0.465839	0.0123722	GO:0032501	GO:BP	multicellular organismal process	18832	7883	GO:0008150	IEA,IBA IEA,IBA IEA,IEA,IEA,IBA IEA,IBA IEA,IEA,IEA,IBA IEA,IBA IEA,IBA IEA,IBA IEA,IBA IEA,IBA IEA,IBA IEA,IBA,IBA IEA,IEA,IEA,IEA,IEA,IBA IEA,IBA IEA,IBA IEA,IBA IEA,IBA IEA,IBA IEA,IEA,IEA,IBA IEA,IEA,IBA IEA,IBA IEA,IBA IEA,IBA IEA,IBA IEA,IBA IEA,IBA IEA,IBA IEA,IBA IEA,IBA IEA,IDA IMP IGI IEA,IEA,IBA IEA,IEA,IMP,IBA IEA,IEA,IBA IEA,IBA,IBA IEA,IBA IEA,IBA IEA,IDA,IEA,IEA,IEA,IBA,IDA IMP,IMP…	ENSBTAG00000059861	FALSE	OR5AE4
query_1	TRUE	0.0144892	6062	161	75	0.465839	0.0123722	GO:0032501	GO:BP	multicellular organismal process	18832	7883	GO:0008150	IEA,IBA IEA,IBA IEA,IEA,IEA,IBA IEA,IBA IEA,IEA,IEA,IBA IEA,IBA IEA,IBA IEA,IBA IEA,IBA IEA,IBA IEA,IBA IEA,IBA,IBA IEA,IEA,IEA,IEA,IEA,IBA IEA,IBA IEA,IBA IEA,IBA IEA,IBA IEA,IBA IEA,IEA,IEA,IBA IEA,IEA,IBA IEA,IBA IEA,IBA IEA,IBA IEA,IBA IEA,IBA IEA,IBA IEA,IBA IEA,IBA IEA,IBA IEA,IDA IMP IGI IEA,IEA,IBA IEA,IEA,IMP,IBA IEA,IEA,IBA IEA,IBA,IBA IEA,IBA IEA,IBA IEA,IDA,IEA,IEA,IEA,IBA,IDA IMP,IMP…	ENSBTAG00000064622	FALSE	OR5AE3
query_1	TRUE	0.0144892	6062	161	75	0.465839	0.0123722	GO:0032501	GO:BP	multicellular organismal process	18832	7883	GO:0008150	IEA,IBA IEA,IBA IEA,IEA,IEA,IBA IEA,IBA IEA,IEA,IEA,IBA IEA,IBA IEA,IBA IEA,IBA IEA,IBA IEA,IBA IEA,IBA IEA,IBA,IBA IEA,IEA,IEA,IEA,IEA,IBA IEA,IBA IEA,IBA IEA,IBA IEA,IBA IEA,IBA IEA,IEA,IEA,IBA IEA,IEA,IBA IEA,IBA IEA,IBA IEA,IBA IEA,IBA IEA,IBA IEA,IBA IEA,IBA IEA,IBA IEA,IBA IEA,IDA IMP IGI IEA,IEA,IBA IEA,IEA,IMP,IBA IEA,IEA,IBA IEA,IBA,IBA IEA,IBA IEA,IBA IEA,IDA,IEA,IEA,IEA,IBA,IDA IMP,IMP…	ENSBTAG00000031412	FALSE	OR6F1
query_1	TRUE	0.0144892	6062	161	75	0.465839	0.0123722	GO:0032501	GO:BP	multicellular organismal process	18832	7883	GO:0008150	IEA,IBA IEA,IBA IEA,IEA,IEA,IBA IEA,IBA IEA,IEA,IEA,IBA IEA,IBA IEA,IBA IEA,IBA IEA,IBA IEA,IBA IEA,IBA IEA,IBA,IBA IEA,IEA,IEA,IEA,IEA,IBA IEA,IBA IEA,IBA IEA,IBA IEA,IBA IEA,IBA IEA,IEA,IEA,IBA IEA,IEA,IBA IEA,IBA IEA,IBA IEA,IBA IEA,IBA IEA,IBA IEA,IBA IEA,IBA IEA,IBA IEA,IBA IEA,IDA IMP IGI IEA,IEA,IBA IEA,IEA,IMP,IBA IEA,IEA,IBA IEA,IBA,IBA IEA,IBA IEA,IBA IEA,IDA,IEA,IEA,IEA,IBA,IDA IMP,IMP…	ENSBTAG00000007557	FALSE	OR2AK3
query_1	TRUE	0.0144892	6062	161	75	0.465839	0.0123722	GO:0032501	GO:BP	multicellular organismal process	18832	7883	GO:0008150	IEA,IBA IEA,IBA IEA,IEA,IEA,IBA IEA,IBA IEA,IEA,IEA,IBA IEA,IBA IEA,IBA IEA,IBA IEA,IBA IEA,IBA IEA,IBA IEA,IBA,IBA IEA,IEA,IEA,IEA,IEA,IBA IEA,IBA IEA,IBA IEA,IBA IEA,IBA IEA,IBA IEA,IEA,IEA,IBA IEA,IEA,IBA IEA,IBA IEA,IBA IEA,IBA IEA,IBA IEA,IBA IEA,IBA IEA,IBA IEA,IBA IEA,IBA IEA,IDA IMP IGI IEA,IEA,IBA IEA,IEA,IMP,IBA IEA,IEA,IBA IEA,IBA,IBA IEA,IBA IEA,IBA IEA,IDA,IEA,IEA,IEA,IBA,IDA IMP,IMP…	ENSBTAG00000053009	FALSE	OR2T62
query_1	TRUE	0.0144892	6062	161	75	0.465839	0.0123722	GO:0032501	GO:BP	multicellular organismal process	18832	7883	GO:0008150	IEA,IBA IEA,IBA IEA,IEA,IEA,IBA IEA,IBA IEA,IEA,IEA,IBA IEA,IBA IEA,IBA IEA,IBA IEA,IBA IEA,IBA IEA,IBA IEA,IBA,IBA IEA,IEA,IEA,IEA,IEA,IBA IEA,IBA IEA,IBA IEA,IBA IEA,IBA IEA,IBA IEA,IEA,IEA,IBA IEA,IEA,IBA IEA,IBA IEA,IBA IEA,IBA IEA,IBA IEA,IBA IEA,IBA IEA,IBA IEA,IBA IEA,IBA IEA,IDA IMP IGI IEA,IEA,IBA IEA,IEA,IMP,IBA IEA,IEA,IBA IEA,IBA,IBA IEA,IBA IEA,IBA IEA,IDA,IEA,IEA,IEA,IBA,IDA IMP,IMP…	ENSBTAG00000046417	FALSE	OR2T63
query_1	TRUE	0.0144892	6062	161	75	0.465839	0.0123722	GO:0032501	GO:BP	multicellular organismal process	18832	7883	GO:0008150	IEA,IBA IEA,IBA IEA,IEA,IEA,IBA IEA,IBA IEA,IEA,IEA,IBA IEA,IBA IEA,IBA IEA,IBA IEA,IBA IEA,IBA IEA,IBA IEA,IBA,IBA IEA,IEA,IEA,IEA,IEA,IBA IEA,IBA IEA,IBA IEA,IBA IEA,IBA IEA,IBA IEA,IEA,IEA,IBA IEA,IEA,IBA IEA,IBA IEA,IBA IEA,IBA IEA,IBA IEA,IBA IEA,IBA IEA,IBA IEA,IBA IEA,IBA IEA,IDA IMP IGI IEA,IEA,IBA IEA,IEA,IMP,IBA IEA,IEA,IBA IEA,IBA,IBA IEA,IBA IEA,IBA IEA,IDA,IEA,IEA,IEA,IBA,IDA IMP,IMP…	ENSBTAG00000052389	FALSE	OR2T16
query_1	TRUE	0.0144892	6062	161	75	0.465839	0.0123722	GO:0032501	GO:BP	multicellular organismal process	18832	7883	GO:0008150	IEA,IBA IEA,IBA IEA,IEA,IEA,IBA IEA,IBA IEA,IEA,IEA,IBA IEA,IBA IEA,IBA IEA,IBA IEA,IBA IEA,IBA IEA,IBA IEA,IBA,IBA IEA,IEA,IEA,IEA,IEA,IBA IEA,IBA IEA,IBA IEA,IBA IEA,IBA IEA,IBA IEA,IEA,IEA,IBA IEA,IEA,IBA IEA,IBA IEA,IBA IEA,IBA IEA,IBA IEA,IBA IEA,IBA IEA,IBA IEA,IBA IEA,IBA IEA,IDA IMP IGI IEA,IEA,IBA IEA,IEA,IMP,IBA IEA,IEA,IBA IEA,IBA,IBA IEA,IBA IEA,IBA IEA,IDA,IEA,IEA,IEA,IBA,IDA IMP,IMP…	ENSBTAG00000050140	FALSE	OR2T60
query_1	TRUE	0.0144892	6062	161	75	0.465839	0.0123722	GO:0032501	GO:BP	multicellular organismal process	18832	7883	GO:0008150	IEA,IBA IEA,IBA IEA,IEA,IEA,IBA IEA,IBA IEA,IEA,IEA,IBA IEA,IBA IEA,IBA IEA,IBA IEA,IBA IEA,IBA IEA,IBA IEA,IBA,IBA IEA,IEA,IEA,IEA,IEA,IBA IEA,IBA IEA,IBA IEA,IBA IEA,IBA IEA,IBA IEA,IEA,IEA,IBA IEA,IEA,IBA IEA,IBA IEA,IBA IEA,IBA IEA,IBA IEA,IBA IEA,IBA IEA,IBA IEA,IBA IEA,IBA IEA,IDA IMP IGI IEA,IEA,IBA IEA,IEA,IMP,IBA IEA,IEA,IBA IEA,IBA,IBA IEA,IBA IEA,IBA IEA,IDA,IEA,IEA,IEA,IBA,IDA IMP,IMP…	ENSBTAG00000001761	FALSE	OR6AA1
query_1	TRUE	0.0144892	6062	161	75	0.465839	0.0123722	GO:0032501	GO:BP	multicellular organismal process	18832	7883	GO:0008150	IEA,IBA IEA,IBA IEA,IEA,IEA,IBA IEA,IBA IEA,IEA,IEA,IBA IEA,IBA IEA,IBA IEA,IBA IEA,IBA IEA,IBA IEA,IBA IEA,IBA,IBA IEA,IEA,IEA,IEA,IEA,IBA IEA,IBA IEA,IBA IEA,IBA IEA,IBA IEA,IBA IEA,IEA,IEA,IBA IEA,IEA,IBA IEA,IBA IEA,IBA IEA,IBA IEA,IBA IEA,IBA IEA,IBA IEA,IBA IEA,IBA IEA,IBA IEA,IDA IMP IGI IEA,IEA,IBA IEA,IEA,IMP,IBA IEA,IEA,IBA IEA,IBA,IBA IEA,IBA IEA,IBA IEA,IDA,IEA,IEA,IEA,IBA,IDA IMP,IMP…	ENSBTAG00000040109	FALSE	OR6AN1
query_1	TRUE	0.0144892	6062	161	75	0.465839	0.0123722	GO:0032501	GO:BP	multicellular organismal process	18832	7883	GO:0008150	IEA,IBA IEA,IBA IEA,IEA,IEA,IBA IEA,IBA IEA,IEA,IEA,IBA IEA,IBA IEA,IBA IEA,IBA IEA,IBA IEA,IBA IEA,IBA IEA,IBA,IBA IEA,IEA,IEA,IEA,IEA,IBA IEA,IBA IEA,IBA IEA,IBA IEA,IBA IEA,IBA IEA,IEA,IEA,IBA IEA,IEA,IBA IEA,IBA IEA,IBA IEA,IBA IEA,IBA IEA,IBA IEA,IBA IEA,IBA IEA,IBA IEA,IBA IEA,IDA IMP IGI IEA,IEA,IBA IEA,IEA,IMP,IBA IEA,IEA,IBA IEA,IBA,IBA IEA,IBA IEA,IBA IEA,IDA,IEA,IEA,IEA,IBA,IDA IMP,IMP…	ENSBTAG00000017725	FALSE	OR11L1
query_1	TRUE	0.0144892	6062	161	75	0.465839	0.0123722	GO:0032501	GO:BP	multicellular organismal process	18832	7883	GO:0008150	IEA,IBA IEA,IBA IEA,IEA,IEA,IBA IEA,IBA IEA,IEA,IEA,IBA IEA,IBA IEA,IBA IEA,IBA IEA,IBA IEA,IBA IEA,IBA IEA,IBA,IBA IEA,IEA,IEA,IEA,IEA,IBA IEA,IBA IEA,IBA IEA,IBA IEA,IBA IEA,IBA IEA,IEA,IEA,IBA IEA,IEA,IBA IEA,IBA IEA,IBA IEA,IBA IEA,IBA IEA,IBA IEA,IBA IEA,IBA IEA,IBA IEA,IBA IEA,IDA IMP IGI IEA,IEA,IBA IEA,IEA,IMP,IBA IEA,IEA,IBA IEA,IBA,IBA IEA,IBA IEA,IBA IEA,IDA,IEA,IEA,IEA,IBA,IDA IMP,IMP…	ENSBTAG00000064343	FALSE	OR2L3
query_1	TRUE	0.0144892	6062	161	75	0.465839	0.0123722	GO:0032501	GO:BP	multicellular organismal process	18832	7883	GO:0008150	IEA,IBA IEA,IBA IEA,IEA,IEA,IBA IEA,IBA IEA,IEA,IEA,IBA IEA,IBA IEA,IBA IEA,IBA IEA,IBA IEA,IBA IEA,IBA IEA,IBA,IBA IEA,IEA,IEA,IEA,IEA,IBA IEA,IBA IEA,IBA IEA,IBA IEA,IBA IEA,IBA IEA,IEA,IEA,IBA IEA,IEA,IBA IEA,IBA IEA,IBA IEA,IBA IEA,IBA IEA,IBA IEA,IBA IEA,IBA IEA,IBA IEA,IBA IEA,IDA IMP IGI IEA,IEA,IBA IEA,IEA,IMP,IBA IEA,IEA,IBA IEA,IBA,IBA IEA,IBA IEA,IBA IEA,IDA,IEA,IEA,IEA,IBA,IDA IMP,IMP…	ENSBTAG00000045691	FALSE	OR14P2
query_1	TRUE	0.0144892	6062	161	75	0.465839	0.0123722	GO:0032501	GO:BP	multicellular organismal process	18832	7883	GO:0008150	IEA,IBA IEA,IBA IEA,IEA,IEA,IBA IEA,IBA IEA,IEA,IEA,IBA IEA,IBA IEA,IBA IEA,IBA IEA,IBA IEA,IBA IEA,IBA IEA,IBA,IBA IEA,IEA,IEA,IEA,IEA,IBA IEA,IBA IEA,IBA IEA,IBA IEA,IBA IEA,IBA IEA,IEA,IEA,IBA IEA,IEA,IBA IEA,IBA IEA,IBA IEA,IBA IEA,IBA IEA,IBA IEA,IBA IEA,IBA IEA,IBA IEA,IBA IEA,IDA IMP IGI IEA,IEA,IBA IEA,IEA,IMP,IBA IEA,IEA,IBA IEA,IBA,IBA IEA,IBA IEA,IBA IEA,IDA,IEA,IEA,IEA,IBA,IDA IMP,IMP…	ENSBTAG00000051974	FALSE	OR2L2
query_1	TRUE	0.0144892	6062	161	75	0.465839	0.0123722	GO:0032501	GO:BP	multicellular organismal process	18832	7883	GO:0008150	IEA,IBA IEA,IBA IEA,IEA,IEA,IBA IEA,IBA IEA,IEA,IEA,IBA IEA,IBA IEA,IBA IEA,IBA IEA,IBA IEA,IBA IEA,IBA IEA,IBA,IBA IEA,IEA,IEA,IEA,IEA,IBA IEA,IBA IEA,IBA IEA,IBA IEA,IBA IEA,IBA IEA,IEA,IEA,IBA IEA,IEA,IBA IEA,IBA IEA,IBA IEA,IBA IEA,IBA IEA,IBA IEA,IBA IEA,IBA IEA,IBA IEA,IBA IEA,IDA IMP IGI IEA,IEA,IBA IEA,IEA,IMP,IBA IEA,IEA,IBA IEA,IBA,IBA IEA,IBA IEA,IBA IEA,IDA,IEA,IEA,IEA,IBA,IDA IMP,IMP…	ENSBTAG00000039805	FALSE	OR2AO1
query_1	TRUE	0.0144892	6062	161	75	0.465839	0.0123722	GO:0032501	GO:BP	multicellular organismal process	18832	7883	GO:0008150	IEA,IBA IEA,IBA IEA,IEA,IEA,IBA IEA,IBA IEA,IEA,IEA,IBA IEA,IBA IEA,IBA IEA,IBA IEA,IBA IEA,IBA IEA,IBA IEA,IBA,IBA IEA,IEA,IEA,IEA,IEA,IBA IEA,IBA IEA,IBA IEA,IBA IEA,IBA IEA,IBA IEA,IEA,IEA,IBA IEA,IEA,IBA IEA,IBA IEA,IBA IEA,IBA IEA,IBA IEA,IBA IEA,IBA IEA,IBA IEA,IBA IEA,IBA IEA,IDA IMP IGI IEA,IEA,IBA IEA,IEA,IMP,IBA IEA,IEA,IBA IEA,IBA,IBA IEA,IBA IEA,IBA IEA,IDA,IEA,IEA,IEA,IBA,IDA IMP,IMP…	ENSBTAG00000053872	FALSE	OR2T54
query_1	TRUE	0.0144892	6062	161	75	0.465839	0.0123722	GO:0032501	GO:BP	multicellular organismal process	18832	7883	GO:0008150	IEA,IBA IEA,IBA IEA,IEA,IEA,IBA IEA,IBA IEA,IEA,IEA,IBA IEA,IBA IEA,IBA IEA,IBA IEA,IBA IEA,IBA IEA,IBA IEA,IBA,IBA IEA,IEA,IEA,IEA,IEA,IBA IEA,IBA IEA,IBA IEA,IBA IEA,IBA IEA,IBA IEA,IEA,IEA,IBA IEA,IEA,IBA IEA,IBA IEA,IBA IEA,IBA IEA,IBA IEA,IBA IEA,IBA IEA,IBA IEA,IBA IEA,IBA IEA,IDA IMP IGI IEA,IEA,IBA IEA,IEA,IMP,IBA IEA,IEA,IBA IEA,IBA,IBA IEA,IBA IEA,IBA IEA,IDA,IEA,IEA,IEA,IBA,IDA IMP,IMP…	ENSBTAG00000039797	FALSE	OR2W3D
query_1	TRUE	0.0144892	6062	161	75	0.465839	0.0123722	GO:0032501	GO:BP	multicellular organismal process	18832	7883	GO:0008150	IEA,IBA IEA,IBA IEA,IEA,IEA,IBA IEA,IBA IEA,IEA,IEA,IBA IEA,IBA IEA,IBA IEA,IBA IEA,IBA IEA,IBA IEA,IBA IEA,IBA,IBA IEA,IEA,IEA,IEA,IEA,IBA IEA,IBA IEA,IBA IEA,IBA IEA,IBA IEA,IBA IEA,IEA,IEA,IBA IEA,IEA,IBA IEA,IBA IEA,IBA IEA,IBA IEA,IBA IEA,IBA IEA,IBA IEA,IBA IEA,IBA IEA,IBA IEA,IDA IMP IGI IEA,IEA,IBA IEA,IEA,IMP,IBA IEA,IEA,IBA IEA,IBA,IBA IEA,IBA IEA,IBA IEA,IDA,IEA,IEA,IEA,IBA,IDA IMP,IMP…	ENSBTAG00000048813	FALSE	OR2W53
query_1	TRUE	0.0144892	6062	161	75	0.465839	0.0123722	GO:0032501	GO:BP	multicellular organismal process	18832	7883	GO:0008150	IEA,IBA IEA,IBA IEA,IEA,IEA,IBA IEA,IBA IEA,IEA,IEA,IBA IEA,IBA IEA,IBA IEA,IBA IEA,IBA IEA,IBA IEA,IBA IEA,IBA,IBA IEA,IEA,IEA,IEA,IEA,IBA IEA,IBA IEA,IBA IEA,IBA IEA,IBA IEA,IBA IEA,IEA,IEA,IBA IEA,IEA,IBA IEA,IBA IEA,IBA IEA,IBA IEA,IBA IEA,IBA IEA,IBA IEA,IBA IEA,IBA IEA,IBA IEA,IDA IMP IGI IEA,IEA,IBA IEA,IEA,IMP,IBA IEA,IEA,IBA IEA,IBA,IBA IEA,IBA IEA,IBA IEA,IDA,IEA,IEA,IEA,IBA,IDA IMP,IMP…	ENSBTAG00000048315	FALSE	OR2C3
query_1	TRUE	0.0144892	6062	161	75	0.465839	0.0123722	GO:0032501	GO:BP	multicellular organismal process	18832	7883	GO:0008150	IEA,IBA IEA,IBA IEA,IEA,IEA,IBA IEA,IBA IEA,IEA,IEA,IBA IEA,IBA IEA,IBA IEA,IBA IEA,IBA IEA,IBA IEA,IBA IEA,IBA,IBA IEA,IEA,IEA,IEA,IEA,IBA IEA,IBA IEA,IBA IEA,IBA IEA,IBA IEA,IBA IEA,IEA,IEA,IBA IEA,IEA,IBA IEA,IBA IEA,IBA IEA,IBA IEA,IBA IEA,IBA IEA,IBA IEA,IBA IEA,IBA IEA,IBA IEA,IDA IMP IGI IEA,IEA,IBA IEA,IEA,IMP,IBA IEA,IEA,IBA IEA,IBA,IBA IEA,IBA IEA,IBA IEA,IDA,IEA,IEA,IEA,IBA,IDA IMP,IMP…	ENSBTAG00000048069	FALSE	OR2C3B
query_1	TRUE	0.0144892	6062	161	75	0.465839	0.0123722	GO:0032501	GO:BP	multicellular organismal process	18832	7883	GO:0008150	IEA,IBA IEA,IBA IEA,IEA,IEA,IBA IEA,IBA IEA,IEA,IEA,IBA IEA,IBA IEA,IBA IEA,IBA IEA,IBA IEA,IBA IEA,IBA IEA,IBA,IBA IEA,IEA,IEA,IEA,IEA,IBA IEA,IBA IEA,IBA IEA,IBA IEA,IBA IEA,IBA IEA,IEA,IEA,IBA IEA,IEA,IBA IEA,IBA IEA,IBA IEA,IBA IEA,IBA IEA,IBA IEA,IBA IEA,IBA IEA,IBA IEA,IBA IEA,IDA IMP IGI IEA,IEA,IBA IEA,IEA,IMP,IBA IEA,IEA,IBA IEA,IBA,IBA IEA,IBA IEA,IBA IEA,IDA,IEA,IEA,IEA,IBA,IDA IMP,IMP…	ENSBTAG00000039484	FALSE	OR2G27
query_1	TRUE	0.0144892	6062	161	75	0.465839	0.0123722	GO:0032501	GO:BP	multicellular organismal process	18832	7883	GO:0008150	IEA,IBA IEA,IBA IEA,IEA,IEA,IBA IEA,IBA IEA,IEA,IEA,IBA IEA,IBA IEA,IBA IEA,IBA IEA,IBA IEA,IBA IEA,IBA IEA,IBA,IBA IEA,IEA,IEA,IEA,IEA,IBA IEA,IBA IEA,IBA IEA,IBA IEA,IBA IEA,IBA IEA,IEA,IEA,IBA IEA,IEA,IBA IEA,IBA IEA,IBA IEA,IBA IEA,IBA IEA,IBA IEA,IBA IEA,IBA IEA,IBA IEA,IBA IEA,IDA IMP IGI IEA,IEA,IBA IEA,IEA,IMP,IBA IEA,IEA,IBA IEA,IBA,IBA IEA,IBA IEA,IBA IEA,IDA,IEA,IEA,IEA,IBA,IDA IMP,IMP…	ENSBTAG00000039930	FALSE	OR2G28
query_1	TRUE	0.0144892	6062	161	75	0.465839	0.0123722	GO:0032501	GO:BP	multicellular organismal process	18832	7883	GO:0008150	IEA,IBA IEA,IBA IEA,IEA,IEA,IBA IEA,IBA IEA,IEA,IEA,IBA IEA,IBA IEA,IBA IEA,IBA IEA,IBA IEA,IBA IEA,IBA IEA,IBA,IBA IEA,IEA,IEA,IEA,IEA,IBA IEA,IBA IEA,IBA IEA,IBA IEA,IBA IEA,IBA IEA,IEA,IEA,IBA IEA,IEA,IBA IEA,IBA IEA,IBA IEA,IBA IEA,IBA IEA,IBA IEA,IBA IEA,IBA IEA,IBA IEA,IBA IEA,IDA IMP IGI IEA,IEA,IBA IEA,IEA,IMP,IBA IEA,IEA,IBA IEA,IBA,IBA IEA,IBA IEA,IBA IEA,IDA,IEA,IEA,IEA,IBA,IDA IMP,IMP…	ENSBTAG00000027911	FALSE	OR2G3
query_1	TRUE	0.0144892	6062	161	75	0.465839	0.0123722	GO:0032501	GO:BP	multicellular organismal process	18832	7883	GO:0008150	IEA,IBA IEA,IBA IEA,IEA,IEA,IBA IEA,IBA IEA,IEA,IEA,IBA IEA,IBA IEA,IBA IEA,IBA IEA,IBA IEA,IBA IEA,IBA IEA,IBA,IBA IEA,IEA,IEA,IEA,IEA,IBA IEA,IBA IEA,IBA IEA,IBA IEA,IBA IEA,IBA IEA,IEA,IEA,IBA IEA,IEA,IBA IEA,IBA IEA,IBA IEA,IBA IEA,IBA IEA,IBA IEA,IBA IEA,IBA IEA,IBA IEA,IBA IEA,IDA IMP IGI IEA,IEA,IBA IEA,IEA,IMP,IBA IEA,IEA,IBA IEA,IBA,IBA IEA,IBA IEA,IBA IEA,IDA,IEA,IEA,IEA,IBA,IDA IMP,IMP…	ENSBTAG00000015837	FALSE	P2RY12
query_1	TRUE	0.0144892	6062	161	75	0.465839	0.0123722	GO:0032501	GO:BP	multicellular organismal process	18832	7883	GO:0008150	IEA,IBA IEA,IBA IEA,IEA,IEA,IBA IEA,IBA IEA,IEA,IEA,IBA IEA,IBA IEA,IBA IEA,IBA IEA,IBA IEA,IBA IEA,IBA IEA,IBA,IBA IEA,IEA,IEA,IEA,IEA,IBA IEA,IBA IEA,IBA IEA,IBA IEA,IBA IEA,IBA IEA,IEA,IEA,IBA IEA,IEA,IBA IEA,IBA IEA,IBA IEA,IBA IEA,IBA IEA,IBA IEA,IBA IEA,IBA IEA,IBA IEA,IBA IEA,IDA IMP IGI IEA,IEA,IBA IEA,IEA,IMP,IBA IEA,IEA,IBA IEA,IBA,IBA IEA,IBA IEA,IBA IEA,IDA,IEA,IEA,IEA,IBA,IDA IMP,IMP…	ENSBTAG00000009848	FALSE	GPR171
query_1	TRUE	0.0144892	6062	161	75	0.465839	0.0123722	GO:0032501	GO:BP	multicellular organismal process	18832	7883	GO:0008150	IEA,IBA IEA,IBA IEA,IEA,IEA,IBA IEA,IBA IEA,IEA,IEA,IBA IEA,IBA IEA,IBA IEA,IBA IEA,IBA IEA,IBA IEA,IBA IEA,IBA,IBA IEA,IEA,IEA,IEA,IEA,IBA IEA,IBA IEA,IBA IEA,IBA IEA,IBA IEA,IBA IEA,IEA,IEA,IBA IEA,IEA,IBA IEA,IBA IEA,IBA IEA,IBA IEA,IBA IEA,IBA IEA,IBA IEA,IBA IEA,IBA IEA,IBA IEA,IDA IMP IGI IEA,IEA,IBA IEA,IEA,IMP,IBA IEA,IEA,IBA IEA,IBA,IBA IEA,IBA IEA,IBA IEA,IDA,IEA,IEA,IEA,IBA,IDA IMP,IMP…	ENSBTAG00000011267	FALSE	CLRN1
query_1	TRUE	0.0144892	6062	161	75	0.465839	0.0123722	GO:0032501	GO:BP	multicellular organismal process	18832	7883	GO:0008150	IEA,IBA IEA,IBA IEA,IEA,IEA,IBA IEA,IBA IEA,IEA,IEA,IBA IEA,IBA IEA,IBA IEA,IBA IEA,IBA IEA,IBA IEA,IBA IEA,IBA,IBA IEA,IEA,IEA,IEA,IEA,IBA IEA,IBA IEA,IBA IEA,IBA IEA,IBA IEA,IBA IEA,IEA,IEA,IBA IEA,IEA,IBA IEA,IBA IEA,IBA IEA,IBA IEA,IBA IEA,IBA IEA,IBA IEA,IBA IEA,IBA IEA,IBA IEA,IDA IMP IGI IEA,IEA,IBA IEA,IEA,IMP,IBA IEA,IEA,IBA IEA,IBA,IBA IEA,IBA IEA,IBA IEA,IDA,IEA,IEA,IEA,IBA,IDA IMP,IMP…	ENSBTAG00000023445	FALSE	SIAH2
query_1	TRUE	0.0144892	6062	161	75	0.465839	0.0123722	GO:0032501	GO:BP	multicellular organismal process	18832	7883	GO:0008150	IEA,IBA IEA,IBA IEA,IEA,IEA,IBA IEA,IBA IEA,IEA,IEA,IBA IEA,IBA IEA,IBA IEA,IBA IEA,IBA IEA,IBA IEA,IBA IEA,IBA,IBA IEA,IEA,IEA,IEA,IEA,IBA IEA,IBA IEA,IBA IEA,IBA IEA,IBA IEA,IBA IEA,IEA,IEA,IBA IEA,IEA,IBA IEA,IBA IEA,IBA IEA,IBA IEA,IBA IEA,IBA IEA,IBA IEA,IBA IEA,IBA IEA,IBA IEA,IDA IMP IGI IEA,IEA,IBA IEA,IEA,IMP,IBA IEA,IEA,IBA IEA,IBA,IBA IEA,IBA IEA,IBA IEA,IDA,IEA,IEA,IEA,IBA,IDA IMP,IMP…	ENSBTAG00000009104	FALSE	SERP1
query_1	TRUE	0.0144892	6062	161	75	0.465839	0.0123722	GO:0032501	GO:BP	multicellular organismal process	18832	7883	GO:0008150	IEA,IBA IEA,IBA IEA,IEA,IEA,IBA IEA,IBA IEA,IEA,IEA,IBA IEA,IBA IEA,IBA IEA,IBA IEA,IBA IEA,IBA IEA,IBA IEA,IBA,IBA IEA,IEA,IEA,IEA,IEA,IBA IEA,IBA IEA,IBA IEA,IBA IEA,IBA IEA,IBA IEA,IEA,IEA,IBA IEA,IEA,IBA IEA,IBA IEA,IBA IEA,IBA IEA,IBA IEA,IBA IEA,IBA IEA,IBA IEA,IBA IEA,IBA IEA,IDA IMP IGI IEA,IEA,IBA IEA,IEA,IMP,IBA IEA,IEA,IBA IEA,IBA,IBA IEA,IBA IEA,IBA IEA,IDA,IEA,IEA,IEA,IBA,IDA IMP,IMP…	ENSBTAG00000013544	FALSE	LGALS8
query_1	TRUE	0.0144892	6062	161	75	0.465839	0.0123722	GO:0032501	GO:BP	multicellular organismal process	18832	7883	GO:0008150	IEA,IBA IEA,IBA IEA,IEA,IEA,IBA IEA,IBA IEA,IEA,IEA,IBA IEA,IBA IEA,IBA IEA,IBA IEA,IBA IEA,IBA IEA,IBA IEA,IBA,IBA IEA,IEA,IEA,IEA,IEA,IBA IEA,IBA IEA,IBA IEA,IBA IEA,IBA IEA,IBA IEA,IEA,IEA,IBA IEA,IEA,IBA IEA,IBA IEA,IBA IEA,IBA IEA,IBA IEA,IBA IEA,IBA IEA,IBA IEA,IBA IEA,IBA IEA,IDA IMP IGI IEA,IEA,IBA IEA,IEA,IMP,IBA IEA,IEA,IBA IEA,IBA,IBA IEA,IBA IEA,IBA IEA,IDA,IEA,IEA,IEA,IBA,IDA IMP,IMP…	ENSBTAG00000009696	FALSE	ACTN2
query_1	TRUE	0.0144892	6062	161	75	0.465839	0.0123722	GO:0032501	GO:BP	multicellular organismal process	18832	7883	GO:0008150	IEA,IBA IEA,IBA IEA,IEA,IEA,IBA IEA,IBA IEA,IEA,IEA,IBA IEA,IBA IEA,IBA IEA,IBA IEA,IBA IEA,IBA IEA,IBA IEA,IBA,IBA IEA,IEA,IEA,IEA,IEA,IBA IEA,IBA IEA,IBA IEA,IBA IEA,IBA IEA,IBA IEA,IEA,IEA,IBA IEA,IEA,IBA IEA,IBA IEA,IBA IEA,IBA IEA,IBA IEA,IBA IEA,IBA IEA,IBA IEA,IBA IEA,IBA IEA,IDA IMP IGI IEA,IEA,IBA IEA,IEA,IMP,IBA IEA,IEA,IBA IEA,IBA,IBA IEA,IBA IEA,IBA IEA,IDA,IEA,IEA,IEA,IBA,IDA IMP,IMP…	ENSBTAG00000022886	FALSE	RYR2
query_1	TRUE	0.0144892	6062	161	75	0.465839	0.0123722	GO:0032501	GO:BP	multicellular organismal process	18832	7883	GO:0008150	IEA,IBA IEA,IBA IEA,IEA,IEA,IBA IEA,IBA IEA,IEA,IEA,IBA IEA,IBA IEA,IBA IEA,IBA IEA,IBA IEA,IBA IEA,IBA IEA,IBA,IBA IEA,IEA,IEA,IEA,IEA,IBA IEA,IBA IEA,IBA IEA,IBA IEA,IBA IEA,IBA IEA,IEA,IEA,IBA IEA,IEA,IBA IEA,IBA IEA,IBA IEA,IBA IEA,IBA IEA,IBA IEA,IBA IEA,IBA IEA,IBA IEA,IBA IEA,IDA IMP IGI IEA,IEA,IBA IEA,IEA,IMP,IBA IEA,IEA,IBA IEA,IBA,IBA IEA,IBA IEA,IBA IEA,IDA,IEA,IEA,IEA,IBA,IDA IMP,IMP…	ENSBTAG00000000830	FALSE	GPR137B
query_1	TRUE	0.0144892	6062	161	75	0.465839	0.0123722	GO:0032501	GO:BP	multicellular organismal process	18832	7883	GO:0008150	IEA,IBA IEA,IBA IEA,IEA,IEA,IBA IEA,IBA IEA,IEA,IEA,IBA IEA,IBA IEA,IBA IEA,IBA IEA,IBA IEA,IBA IEA,IBA IEA,IBA,IBA IEA,IEA,IEA,IEA,IEA,IBA IEA,IBA IEA,IBA IEA,IBA IEA,IBA IEA,IBA IEA,IEA,IEA,IBA IEA,IEA,IBA IEA,IBA IEA,IBA IEA,IBA IEA,IBA IEA,IBA IEA,IBA IEA,IBA IEA,IBA IEA,IBA IEA,IDA IMP IGI IEA,IEA,IBA IEA,IEA,IMP,IBA IEA,IEA,IBA IEA,IBA,IBA IEA,IBA IEA,IBA IEA,IDA,IEA,IEA,IEA,IBA,IDA IMP,IMP…	ENSBTAG00000051910	FALSE	FGF10
query_1	TRUE	0.0144892	6062	161	75	0.465839	0.0123722	GO:0032501	GO:BP	multicellular organismal process	18832	7883	GO:0008150	IEA,IBA IEA,IBA IEA,IEA,IEA,IBA IEA,IBA IEA,IEA,IEA,IBA IEA,IBA IEA,IBA IEA,IBA IEA,IBA IEA,IBA IEA,IBA IEA,IBA,IBA IEA,IEA,IEA,IEA,IEA,IBA IEA,IBA IEA,IBA IEA,IBA IEA,IBA IEA,IBA IEA,IEA,IEA,IBA IEA,IEA,IBA IEA,IBA IEA,IBA IEA,IBA IEA,IBA IEA,IBA IEA,IBA IEA,IBA IEA,IBA IEA,IBA IEA,IDA IMP IGI IEA,IEA,IBA IEA,IEA,IMP,IBA IEA,IEA,IBA IEA,IBA,IBA IEA,IBA IEA,IBA IEA,IDA,IEA,IEA,IEA,IBA,IDA IMP,IMP…	ENSBTAG00000000581	FALSE	DOCK10
query_1	TRUE	0.0144892	6062	161	75	0.465839	0.0123722	GO:0032501	GO:BP	multicellular organismal process	18832	7883	GO:0008150	IEA,IBA IEA,IBA IEA,IEA,IEA,IBA IEA,IBA IEA,IEA,IEA,IBA IEA,IBA IEA,IBA IEA,IBA IEA,IBA IEA,IBA IEA,IBA IEA,IBA,IBA IEA,IEA,IEA,IEA,IEA,IBA IEA,IBA IEA,IBA IEA,IBA IEA,IBA IEA,IBA IEA,IEA,IEA,IBA IEA,IEA,IBA IEA,IBA IEA,IBA IEA,IBA IEA,IBA IEA,IBA IEA,IBA IEA,IBA IEA,IBA IEA,IBA IEA,IDA IMP IGI IEA,IEA,IBA IEA,IEA,IMP,IBA IEA,IEA,IBA IEA,IBA,IBA IEA,IBA IEA,IBA IEA,IDA,IEA,IEA,IEA,IBA,IDA IMP,IMP…	ENSBTAG00000019152	FALSE	NYAP2
query_1	TRUE	0.0144892	6062	161	75	0.465839	0.0123722	GO:0032501	GO:BP	multicellular organismal process	18832	7883	GO:0008150	IEA,IBA IEA,IBA IEA,IEA,IEA,IBA IEA,IBA IEA,IEA,IEA,IBA IEA,IBA IEA,IBA IEA,IBA IEA,IBA IEA,IBA IEA,IBA IEA,IBA,IBA IEA,IEA,IEA,IEA,IEA,IBA IEA,IBA IEA,IBA IEA,IBA IEA,IBA IEA,IBA IEA,IEA,IEA,IBA IEA,IEA,IBA IEA,IBA IEA,IBA IEA,IBA IEA,IBA IEA,IBA IEA,IBA IEA,IBA IEA,IBA IEA,IBA IEA,IDA IMP IGI IEA,IEA,IBA IEA,IEA,IMP,IBA IEA,IEA,IBA IEA,IBA,IBA IEA,IBA IEA,IBA IEA,IDA,IEA,IEA,IEA,IBA,IDA IMP,IMP…	ENSBTAG00000016723	FALSE	GFI1
query_1	TRUE	0.0144892	6062	161	75	0.465839	0.0123722	GO:0032501	GO:BP	multicellular organismal process	18832	7883	GO:0008150	IEA,IBA IEA,IBA IEA,IEA,IEA,IBA IEA,IBA IEA,IEA,IEA,IBA IEA,IBA IEA,IBA IEA,IBA IEA,IBA IEA,IBA IEA,IBA IEA,IBA,IBA IEA,IEA,IEA,IEA,IEA,IBA IEA,IBA IEA,IBA IEA,IBA IEA,IBA IEA,IBA IEA,IEA,IEA,IBA IEA,IEA,IBA IEA,IBA IEA,IBA IEA,IBA IEA,IBA IEA,IBA IEA,IBA IEA,IBA IEA,IBA IEA,IBA IEA,IDA IMP IGI IEA,IEA,IBA IEA,IEA,IMP,IBA IEA,IEA,IBA IEA,IBA,IBA IEA,IBA IEA,IBA IEA,IDA,IEA,IEA,IEA,IBA,IDA IMP,IMP…	ENSBTAG00000018737	FALSE	GLMN
query_1	TRUE	0.0144892	6062	161	75	0.465839	0.0123722	GO:0032501	GO:BP	multicellular organismal process	18832	7883	GO:0008150	IEA,IBA IEA,IBA IEA,IEA,IEA,IBA IEA,IBA IEA,IEA,IEA,IBA IEA,IBA IEA,IBA IEA,IBA IEA,IBA IEA,IBA IEA,IBA IEA,IBA,IBA IEA,IEA,IEA,IEA,IEA,IBA IEA,IBA IEA,IBA IEA,IBA IEA,IBA IEA,IBA IEA,IEA,IEA,IBA IEA,IEA,IBA IEA,IBA IEA,IBA IEA,IBA IEA,IBA IEA,IBA IEA,IBA IEA,IBA IEA,IBA IEA,IBA IEA,IDA IMP IGI IEA,IEA,IBA IEA,IEA,IMP,IBA IEA,IEA,IBA IEA,IBA,IBA IEA,IBA IEA,IBA IEA,IDA,IEA,IEA,IEA,IBA,IDA IMP,IMP…	ENSBTAG00000003724	FALSE	BRDT
query_1	TRUE	0.0144892	6062	161	75	0.465839	0.0123722	GO:0032501	GO:BP	multicellular organismal process	18832	7883	GO:0008150	IEA,IBA IEA,IBA IEA,IEA,IEA,IBA IEA,IBA IEA,IEA,IEA,IBA IEA,IBA IEA,IBA IEA,IBA IEA,IBA IEA,IBA IEA,IBA IEA,IBA,IBA IEA,IEA,IEA,IEA,IEA,IBA IEA,IBA IEA,IBA IEA,IBA IEA,IBA IEA,IBA IEA,IEA,IEA,IBA IEA,IEA,IBA IEA,IBA IEA,IBA IEA,IBA IEA,IBA IEA,IBA IEA,IBA IEA,IBA IEA,IBA IEA,IBA IEA,IDA IMP IGI IEA,IEA,IBA IEA,IEA,IMP,IBA IEA,IEA,IBA IEA,IBA,IBA IEA,IBA IEA,IBA IEA,IDA,IEA,IEA,IEA,IBA,IDA IMP,IMP…	ENSBTAG00000009846	FALSE	MTHFD1L
query_1	TRUE	0.0144892	6062	161	75	0.465839	0.0123722	GO:0032501	GO:BP	multicellular organismal process	18832	7883	GO:0008150	IEA,IBA IEA,IBA IEA,IEA,IEA,IBA IEA,IBA IEA,IEA,IEA,IBA IEA,IBA IEA,IBA IEA,IBA IEA,IBA IEA,IBA IEA,IBA IEA,IBA,IBA IEA,IEA,IEA,IEA,IEA,IBA IEA,IBA IEA,IBA IEA,IBA IEA,IBA IEA,IBA IEA,IEA,IEA,IBA IEA,IEA,IBA IEA,IBA IEA,IBA IEA,IBA IEA,IBA IEA,IBA IEA,IBA IEA,IBA IEA,IBA IEA,IBA IEA,IDA IMP IGI IEA,IEA,IBA IEA,IEA,IMP,IBA IEA,IEA,IBA IEA,IBA,IBA IEA,IBA IEA,IBA IEA,IDA,IEA,IEA,IEA,IBA,IDA IMP,IMP…	ENSBTAG00000014790	FALSE	ZBTB2
query_1	TRUE	0.0144892	6062	161	75	0.465839	0.0123722	GO:0032501	GO:BP	multicellular organismal process	18832	7883	GO:0008150	IEA,IBA IEA,IBA IEA,IEA,IEA,IBA IEA,IBA IEA,IEA,IEA,IBA IEA,IBA IEA,IBA IEA,IBA IEA,IBA IEA,IBA IEA,IBA IEA,IBA,IBA IEA,IEA,IEA,IEA,IEA,IBA IEA,IBA IEA,IBA IEA,IBA IEA,IBA IEA,IBA IEA,IEA,IEA,IBA IEA,IEA,IBA IEA,IBA IEA,IBA IEA,IBA IEA,IBA IEA,IBA IEA,IBA IEA,IBA IEA,IBA IEA,IBA IEA,IDA IMP IGI IEA,IEA,IBA IEA,IEA,IMP,IBA IEA,IEA,IBA IEA,IBA,IBA IEA,IBA IEA,IBA IEA,IDA,IEA,IEA,IEA,IBA,IDA IMP,IMP…	ENSBTAG00000005400	FALSE	ATG5
query_1	TRUE	0.0144892	6062	161	75	0.465839	0.0123722	GO:0032501	GO:BP	multicellular organismal process	18832	7883	GO:0008150	IEA,IBA IEA,IBA IEA,IEA,IEA,IBA IEA,IBA IEA,IEA,IEA,IBA IEA,IBA IEA,IBA IEA,IBA IEA,IBA IEA,IBA IEA,IBA IEA,IBA,IBA IEA,IEA,IEA,IEA,IEA,IBA IEA,IBA IEA,IBA IEA,IBA IEA,IBA IEA,IBA IEA,IEA,IEA,IBA IEA,IEA,IBA IEA,IBA IEA,IBA IEA,IBA IEA,IBA IEA,IBA IEA,IBA IEA,IBA IEA,IBA IEA,IBA IEA,IDA IMP IGI IEA,IEA,IBA IEA,IEA,IMP,IBA IEA,IEA,IBA IEA,IBA,IBA IEA,IBA IEA,IBA IEA,IDA,IEA,IEA,IEA,IBA,IDA IMP,IMP…	ENSBTAG00000000816	FALSE	PRDM1
query_1	TRUE	0.0144892	6062	161	75	0.465839	0.0123722	GO:0032501	GO:BP	multicellular organismal process	18832	7883	GO:0008150	IEA,IBA IEA,IBA IEA,IEA,IEA,IBA IEA,IBA IEA,IEA,IEA,IBA IEA,IBA IEA,IBA IEA,IBA IEA,IBA IEA,IBA IEA,IBA IEA,IBA,IBA IEA,IEA,IEA,IEA,IEA,IBA IEA,IBA IEA,IBA IEA,IBA IEA,IBA IEA,IBA IEA,IEA,IEA,IBA IEA,IEA,IBA IEA,IBA IEA,IBA IEA,IBA IEA,IBA IEA,IBA IEA,IBA IEA,IBA IEA,IBA IEA,IBA IEA,IDA IMP IGI IEA,IEA,IBA IEA,IEA,IMP,IBA IEA,IEA,IBA IEA,IBA,IBA IEA,IBA IEA,IBA IEA,IDA,IEA,IEA,IEA,IBA,IDA IMP,IMP…	ENSBTAG00000014003	FALSE	MYF6
query_1	TRUE	0.0144892	6062	161	75	0.465839	0.0123722	GO:0032501	GO:BP	multicellular organismal process	18832	7883	GO:0008150	IEA,IBA IEA,IBA IEA,IEA,IEA,IBA IEA,IBA IEA,IEA,IEA,IBA IEA,IBA IEA,IBA IEA,IBA IEA,IBA IEA,IBA IEA,IBA IEA,IBA,IBA IEA,IEA,IEA,IEA,IEA,IBA IEA,IBA IEA,IBA IEA,IBA IEA,IBA IEA,IBA IEA,IEA,IEA,IBA IEA,IEA,IBA IEA,IBA IEA,IBA IEA,IBA IEA,IBA IEA,IBA IEA,IBA IEA,IBA IEA,IBA IEA,IBA IEA,IDA IMP IGI IEA,IEA,IBA IEA,IEA,IMP,IBA IEA,IEA,IBA IEA,IBA,IBA IEA,IBA IEA,IBA IEA,IDA,IEA,IEA,IEA,IBA,IDA IMP,IMP…	ENSBTAG00000026972	FALSE	MYF5
query_1	TRUE	0.0144892	6062	161	75	0.465839	0.0123722	GO:0032501	GO:BP	multicellular organismal process	18832	7883	GO:0008150	IEA,IBA IEA,IBA IEA,IEA,IEA,IBA IEA,IBA IEA,IEA,IEA,IBA IEA,IBA IEA,IBA IEA,IBA IEA,IBA IEA,IBA IEA,IBA IEA,IBA,IBA IEA,IEA,IEA,IEA,IEA,IBA IEA,IBA IEA,IBA IEA,IBA IEA,IBA IEA,IBA IEA,IEA,IEA,IBA IEA,IEA,IBA IEA,IBA IEA,IBA IEA,IBA IEA,IBA IEA,IBA IEA,IBA IEA,IBA IEA,IBA IEA,IBA IEA,IDA IMP IGI IEA,IEA,IBA IEA,IEA,IMP,IBA IEA,IEA,IBA IEA,IBA,IBA IEA,IBA IEA,IBA IEA,IDA,IEA,IEA,IEA,IBA,IDA IMP,IMP…	ENSBTAG00000026977	FALSE	PTPRQ
query_1	TRUE	0.0144892	6062	161	75	0.465839	0.0123722	GO:0032501	GO:BP	multicellular organismal process	18832	7883	GO:0008150	IEA,IBA IEA,IBA IEA,IEA,IEA,IBA IEA,IBA IEA,IEA,IEA,IBA IEA,IBA IEA,IBA IEA,IBA IEA,IBA IEA,IBA IEA,IBA IEA,IBA,IBA IEA,IEA,IEA,IEA,IEA,IBA IEA,IBA IEA,IBA IEA,IBA IEA,IBA IEA,IBA IEA,IEA,IEA,IBA IEA,IEA,IBA IEA,IBA IEA,IBA IEA,IBA IEA,IBA IEA,IBA IEA,IBA IEA,IBA IEA,IBA IEA,IBA IEA,IDA IMP IGI IEA,IEA,IBA IEA,IEA,IMP,IBA IEA,IEA,IBA IEA,IBA,IBA IEA,IBA IEA,IBA IEA,IDA,IEA,IEA,IEA,IBA,IDA IMP,IMP…	ENSBTAG00000000841	FALSE	LZTS1
query_1	TRUE	0.0144892	6062	161	75	0.465839	0.0123722	GO:0032501	GO:BP	multicellular organismal process	18832	7883	GO:0008150	IEA,IBA IEA,IBA IEA,IEA,IEA,IBA IEA,IBA IEA,IEA,IEA,IBA IEA,IBA IEA,IBA IEA,IBA IEA,IBA IEA,IBA IEA,IBA IEA,IBA,IBA IEA,IEA,IEA,IEA,IEA,IBA IEA,IBA IEA,IBA IEA,IBA IEA,IBA IEA,IBA IEA,IEA,IEA,IBA IEA,IEA,IBA IEA,IBA IEA,IBA IEA,IBA IEA,IBA IEA,IBA IEA,IBA IEA,IBA IEA,IBA IEA,IBA IEA,IDA IMP IGI IEA,IEA,IBA IEA,IEA,IMP,IBA IEA,IEA,IBA IEA,IBA,IBA IEA,IBA IEA,IBA IEA,IDA,IEA,IEA,IEA,IBA,IDA IMP,IMP…	ENSBTAG00000025782	FALSE	TNFSF8
query_1	TRUE	0.0144892	6062	161	75	0.465839	0.0123722	GO:0032501	GO:BP	multicellular organismal process	18832	7883	GO:0008150	IEA,IBA IEA,IBA IEA,IEA,IEA,IBA IEA,IBA IEA,IEA,IEA,IBA IEA,IBA IEA,IBA IEA,IBA IEA,IBA IEA,IBA IEA,IBA IEA,IBA,IBA IEA,IEA,IEA,IEA,IEA,IBA IEA,IBA IEA,IBA IEA,IBA IEA,IBA IEA,IBA IEA,IEA,IEA,IBA IEA,IEA,IBA IEA,IBA IEA,IBA IEA,IBA IEA,IBA IEA,IBA IEA,IBA IEA,IBA IEA,IBA IEA,IBA IEA,IDA IMP IGI IEA,IEA,IBA IEA,IEA,IMP,IBA IEA,IEA,IBA IEA,IBA,IBA IEA,IBA IEA,IBA IEA,IDA,IEA,IEA,IEA,IBA,IDA IMP,IMP…	ENSBTAG00000017306	FALSE	AKNA
query_1	TRUE	0.0144892	6062	161	75	0.465839	0.0123722	GO:0032501	GO:BP	multicellular organismal process	18832	7883	GO:0008150	IEA,IBA IEA,IBA IEA,IEA,IEA,IBA IEA,IBA IEA,IEA,IEA,IBA IEA,IBA IEA,IBA IEA,IBA IEA,IBA IEA,IBA IEA,IBA IEA,IBA,IBA IEA,IEA,IEA,IEA,IEA,IBA IEA,IBA IEA,IBA IEA,IBA IEA,IBA IEA,IBA IEA,IEA,IEA,IBA IEA,IEA,IBA IEA,IBA IEA,IBA IEA,IBA IEA,IBA IEA,IBA IEA,IBA IEA,IBA IEA,IBA IEA,IBA IEA,IDA IMP IGI IEA,IEA,IBA IEA,IEA,IMP,IBA IEA,IEA,IBA IEA,IBA,IBA IEA,IBA IEA,IBA IEA,IDA,IEA,IEA,IEA,IBA,IDA IMP,IMP…	ENSBTAG00000010107	FALSE	WHRN
query_1	TRUE	0.0144892	6062	161	75	0.465839	0.0123722	GO:0032501	GO:BP	multicellular organismal process	18832	7883	GO:0008150	IEA,IBA IEA,IBA IEA,IEA,IEA,IBA IEA,IBA IEA,IEA,IEA,IBA IEA,IBA IEA,IBA IEA,IBA IEA,IBA IEA,IBA IEA,IBA IEA,IBA,IBA IEA,IEA,IEA,IEA,IEA,IBA IEA,IBA IEA,IBA IEA,IBA IEA,IBA IEA,IBA IEA,IEA,IEA,IBA IEA,IEA,IBA IEA,IBA IEA,IBA IEA,IBA IEA,IBA IEA,IBA IEA,IBA IEA,IBA IEA,IBA IEA,IBA IEA,IDA IMP IGI IEA,IEA,IBA IEA,IEA,IMP,IBA IEA,IEA,IBA IEA,IBA,IBA IEA,IBA IEA,IBA IEA,IDA,IEA,IEA,IEA,IBA,IDA IMP,IMP…	ENSBTAG00000019807	FALSE	COL27A1
query_1	TRUE	0.0144892	6062	161	75	0.465839	0.0123722	GO:0032501	GO:BP	multicellular organismal process	18832	7883	GO:0008150	IEA,IBA IEA,IBA IEA,IEA,IEA,IBA IEA,IBA IEA,IEA,IEA,IBA IEA,IBA IEA,IBA IEA,IBA IEA,IBA IEA,IBA IEA,IBA IEA,IBA,IBA IEA,IEA,IEA,IEA,IEA,IBA IEA,IBA IEA,IBA IEA,IBA IEA,IBA IEA,IBA IEA,IEA,IEA,IBA IEA,IEA,IBA IEA,IBA IEA,IBA IEA,IBA IEA,IBA IEA,IBA IEA,IBA IEA,IBA IEA,IBA IEA,IBA IEA,IDA IMP IGI IEA,IEA,IBA IEA,IEA,IMP,IBA IEA,IEA,IBA IEA,IBA,IBA IEA,IBA IEA,IBA IEA,IDA,IEA,IEA,IEA,IBA,IDA IMP,IMP…	ENSBTAG00000029902	FALSE	MIR455
query_1	TRUE	0.0144892	6062	161	75	0.465839	0.0123722	GO:0032501	GO:BP	multicellular organismal process	18832	7883	GO:0008150	IEA,IBA IEA,IBA IEA,IEA,IEA,IBA IEA,IBA IEA,IEA,IEA,IBA IEA,IBA IEA,IBA IEA,IBA IEA,IBA IEA,IBA IEA,IBA IEA,IBA,IBA IEA,IEA,IEA,IEA,IEA,IBA IEA,IBA IEA,IBA IEA,IBA IEA,IBA IEA,IBA IEA,IEA,IEA,IBA IEA,IEA,IBA IEA,IBA IEA,IBA IEA,IBA IEA,IBA IEA,IBA IEA,IBA IEA,IBA IEA,IBA IEA,IBA IEA,IDA IMP IGI IEA,IEA,IBA IEA,IEA,IMP,IBA IEA,IEA,IBA IEA,IBA,IBA IEA,IBA IEA,IBA IEA,IDA,IEA,IEA,IEA,IBA,IDA IMP,IMP…	ENSBTAG00000014050	FALSE	CHRNB3
query_1	TRUE	0.0144892	6062	161	75	0.465839	0.0123722	GO:0032501	GO:BP	multicellular organismal process	18832	7883	GO:0008150	IEA,IBA IEA,IBA IEA,IEA,IEA,IBA IEA,IBA IEA,IEA,IEA,IBA IEA,IBA IEA,IBA IEA,IBA IEA,IBA IEA,IBA IEA,IBA IEA,IBA,IBA IEA,IEA,IEA,IEA,IEA,IBA IEA,IBA IEA,IBA IEA,IBA IEA,IBA IEA,IBA IEA,IEA,IEA,IBA IEA,IEA,IBA IEA,IBA IEA,IBA IEA,IBA IEA,IBA IEA,IBA IEA,IBA IEA,IBA IEA,IBA IEA,IBA IEA,IDA IMP IGI IEA,IEA,IBA IEA,IEA,IMP,IBA IEA,IEA,IBA IEA,IBA,IBA IEA,IBA IEA,IBA IEA,IDA,IEA,IEA,IEA,IBA,IDA IMP,IMP…	ENSBTAG00000014056	FALSE	CHRNA6
query_1	TRUE	0.0144892	6062	161	75	0.465839	0.0123722	GO:0032501	GO:BP	multicellular organismal process	18832	7883	GO:0008150	IEA,IBA IEA,IBA IEA,IEA,IEA,IBA IEA,IBA IEA,IEA,IEA,IBA IEA,IBA IEA,IBA IEA,IBA IEA,IBA IEA,IBA IEA,IBA IEA,IBA,IBA IEA,IEA,IEA,IEA,IEA,IBA IEA,IBA IEA,IBA IEA,IBA IEA,IBA IEA,IBA IEA,IEA,IEA,IBA IEA,IEA,IBA IEA,IBA IEA,IBA IEA,IBA IEA,IBA IEA,IBA IEA,IBA IEA,IBA IEA,IBA IEA,IBA IEA,IDA IMP IGI IEA,IEA,IBA IEA,IEA,IMP,IBA IEA,IEA,IBA IEA,IBA,IBA IEA,IBA IEA,IBA IEA,IDA,IEA,IEA,IEA,IBA,IDA IMP,IMP…	ENSBTAG00000007634	FALSE	HOOK3
query_1	TRUE	0.0144892	6062	161	75	0.465839	0.0123722	GO:0032501	GO:BP	multicellular organismal process	18832	7883	GO:0008150	IEA,IBA IEA,IBA IEA,IEA,IEA,IBA IEA,IBA IEA,IEA,IEA,IBA IEA,IBA IEA,IBA IEA,IBA IEA,IBA IEA,IBA IEA,IBA IEA,IBA,IBA IEA,IEA,IEA,IEA,IEA,IBA IEA,IBA IEA,IBA IEA,IBA IEA,IBA IEA,IBA IEA,IEA,IEA,IBA IEA,IEA,IBA IEA,IBA IEA,IBA IEA,IBA IEA,IBA IEA,IBA IEA,IBA IEA,IBA IEA,IBA IEA,IBA IEA,IDA IMP IGI IEA,IEA,IBA IEA,IEA,IMP,IBA IEA,IEA,IBA IEA,IBA,IBA IEA,IBA IEA,IBA IEA,IDA,IEA,IEA,IEA,IBA,IDA IMP,IMP…	ENSBTAG00000003649	FALSE	POMK
query_1	TRUE	0.0144892	6062	161	75	0.465839	0.0123722	GO:0032501	GO:BP	multicellular organismal process	18832	7883	GO:0008150	IEA,IBA IEA,IBA IEA,IEA,IEA,IBA IEA,IBA IEA,IEA,IEA,IBA IEA,IBA IEA,IBA IEA,IBA IEA,IBA IEA,IBA IEA,IBA IEA,IBA,IBA IEA,IEA,IEA,IEA,IEA,IBA IEA,IBA IEA,IBA IEA,IBA IEA,IBA IEA,IBA IEA,IEA,IEA,IBA IEA,IEA,IBA IEA,IBA IEA,IBA IEA,IBA IEA,IBA IEA,IBA IEA,IBA IEA,IBA IEA,IBA IEA,IBA IEA,IDA IMP IGI IEA,IEA,IBA IEA,IEA,IMP,IBA IEA,IEA,IBA IEA,IBA,IBA IEA,IBA IEA,IBA IEA,IDA,IEA,IEA,IEA,IBA,IDA IMP,IMP…	ENSBTAG00000004613	FALSE	CSGALNACT1
query_1	TRUE	0.0379518	15	161	3	0.0186335	0.2	GO:0050910	GO:BP	detection of mechanical stimulus involved in sensory perception of sound	18832	13787	GO:0007605, GO:0050877, GO:0050974	IEA,IEA,IEA	ENSBTAG00000002699	FALSE	KIT
query_1	TRUE	0.0379518	15	161	3	0.0186335	0.2	GO:0050910	GO:BP	detection of mechanical stimulus involved in sensory perception of sound	18832	13787	GO:0007605, GO:0050877, GO:0050974	IEA,IEA,IEA	ENSBTAG00000026977	FALSE	PTPRQ
query_1	TRUE	0.0379518	15	161	3	0.0186335	0.2	GO:0050910	GO:BP	detection of mechanical stimulus involved in sensory perception of sound	18832	13787	GO:0007605, GO:0050877, GO:0050974	IEA,IEA,IEA	ENSBTAG00000010107	FALSE	WHRN
query_1	TRUE	7.2722e-12	876	145	34	0.234483	0.0388128	GO:0004984	GO:MF	olfactory receptor activity	17732	1219	GO:0004888	IBA IEA,IBA IEA,IBA IEA,IBA IEA,IBA IEA,IBA IEA,IBA IEA,IBA IEA,IBA IEA,IBA IEA,IBA IEA,IBA IEA,IBA IEA,IBA IEA,IBA IEA,IBA IEA,IBA IEA,IBA IEA,IBA IEA,IBA IEA,IBA IEA,IBA IEA,IBA IEA,IBA IEA,IBA IEA,IBA IEA,IBA IEA,IBA IEA,IBA IEA,IBA IEA,IBA IEA,IBA IEA,IBA IEA,IBA IEA	ENSBTAG00000049567	TRUE	OR7A129
query_1	TRUE	7.2722e-12	876	145	34	0.234483	0.0388128	GO:0004984	GO:MF	olfactory receptor activity	17732	1219	GO:0004888	IBA IEA,IBA IEA,IBA IEA,IBA IEA,IBA IEA,IBA IEA,IBA IEA,IBA IEA,IBA IEA,IBA IEA,IBA IEA,IBA IEA,IBA IEA,IBA IEA,IBA IEA,IBA IEA,IBA IEA,IBA IEA,IBA IEA,IBA IEA,IBA IEA,IBA IEA,IBA IEA,IBA IEA,IBA IEA,IBA IEA,IBA IEA,IBA IEA,IBA IEA,IBA IEA,IBA IEA,IBA IEA,IBA IEA,IBA IEA	ENSBTAG00000025293	TRUE	OR2W3
query_1	TRUE	7.2722e-12	876	145	34	0.234483	0.0388128	GO:0004984	GO:MF	olfactory receptor activity	17732	1219	GO:0004888	IBA IEA,IBA IEA,IBA IEA,IBA IEA,IBA IEA,IBA IEA,IBA IEA,IBA IEA,IBA IEA,IBA IEA,IBA IEA,IBA IEA,IBA IEA,IBA IEA,IBA IEA,IBA IEA,IBA IEA,IBA IEA,IBA IEA,IBA IEA,IBA IEA,IBA IEA,IBA IEA,IBA IEA,IBA IEA,IBA IEA,IBA IEA,IBA IEA,IBA IEA,IBA IEA,IBA IEA,IBA IEA,IBA IEA,IBA IEA	ENSBTAG00000040033	TRUE	OR2AJ9
query_1	TRUE	7.2722e-12	876	145	34	0.234483	0.0388128	GO:0004984	GO:MF	olfactory receptor activity	17732	1219	GO:0004888	IBA IEA,IBA IEA,IBA IEA,IBA IEA,IBA IEA,IBA IEA,IBA IEA,IBA IEA,IBA IEA,IBA IEA,IBA IEA,IBA IEA,IBA IEA,IBA IEA,IBA IEA,IBA IEA,IBA IEA,IBA IEA,IBA IEA,IBA IEA,IBA IEA,IBA IEA,IBA IEA,IBA IEA,IBA IEA,IBA IEA,IBA IEA,IBA IEA,IBA IEA,IBA IEA,IBA IEA,IBA IEA,IBA IEA,IBA IEA	ENSBTAG00000051864	TRUE	OR2L2B
query_1	TRUE	7.2722e-12	876	145	34	0.234483	0.0388128	GO:0004984	GO:MF	olfactory receptor activity	17732	1219	GO:0004888	IBA IEA,IBA IEA,IBA IEA,IBA IEA,IBA IEA,IBA IEA,IBA IEA,IBA IEA,IBA IEA,IBA IEA,IBA IEA,IBA IEA,IBA IEA,IBA IEA,IBA IEA,IBA IEA,IBA IEA,IBA IEA,IBA IEA,IBA IEA,IBA IEA,IBA IEA,IBA IEA,IBA IEA,IBA IEA,IBA IEA,IBA IEA,IBA IEA,IBA IEA,IBA IEA,IBA IEA,IBA IEA,IBA IEA,IBA IEA	ENSBTAG00000067939	TRUE	OR2L2C
query_1	TRUE	7.2722e-12	876	145	34	0.234483	0.0388128	GO:0004984	GO:MF	olfactory receptor activity	17732	1219	GO:0004888	IBA IEA,IBA IEA,IBA IEA,IBA IEA,IBA IEA,IBA IEA,IBA IEA,IBA IEA,IBA IEA,IBA IEA,IBA IEA,IBA IEA,IBA IEA,IBA IEA,IBA IEA,IBA IEA,IBA IEA,IBA IEA,IBA IEA,IBA IEA,IBA IEA,IBA IEA,IBA IEA,IBA IEA,IBA IEA,IBA IEA,IBA IEA,IBA IEA,IBA IEA,IBA IEA,IBA IEA,IBA IEA,IBA IEA,IBA IEA	ENSBTAG00000061948	TRUE	OR2L3C
query_1	TRUE	7.2722e-12	876	145	34	0.234483	0.0388128	GO:0004984	GO:MF	olfactory receptor activity	17732	1219	GO:0004888	IBA IEA,IBA IEA,IBA IEA,IBA IEA,IBA IEA,IBA IEA,IBA IEA,IBA IEA,IBA IEA,IBA IEA,IBA IEA,IBA IEA,IBA IEA,IBA IEA,IBA IEA,IBA IEA,IBA IEA,IBA IEA,IBA IEA,IBA IEA,IBA IEA,IBA IEA,IBA IEA,IBA IEA,IBA IEA,IBA IEA,IBA IEA,IBA IEA,IBA IEA,IBA IEA,IBA IEA,IBA IEA,IBA IEA,IBA IEA	ENSBTAG00000013691	TRUE	OR2L13
query_1	TRUE	7.2722e-12	876	145	34	0.234483	0.0388128	GO:0004984	GO:MF	olfactory receptor activity	17732	1219	GO:0004888	IBA IEA,IBA IEA,IBA IEA,IBA IEA,IBA IEA,IBA IEA,IBA IEA,IBA IEA,IBA IEA,IBA IEA,IBA IEA,IBA IEA,IBA IEA,IBA IEA,IBA IEA,IBA IEA,IBA IEA,IBA IEA,IBA IEA,IBA IEA,IBA IEA,IBA IEA,IBA IEA,IBA IEA,IBA IEA,IBA IEA,IBA IEA,IBA IEA,IBA IEA,IBA IEA,IBA IEA,IBA IEA,IBA IEA,IBA IEA	ENSBTAG00000048025	TRUE	OR2T22
query_1	TRUE	7.2722e-12	876	145	34	0.234483	0.0388128	GO:0004984	GO:MF	olfactory receptor activity	17732	1219	GO:0004888	IBA IEA,IBA IEA,IBA IEA,IBA IEA,IBA IEA,IBA IEA,IBA IEA,IBA IEA,IBA IEA,IBA IEA,IBA IEA,IBA IEA,IBA IEA,IBA IEA,IBA IEA,IBA IEA,IBA IEA,IBA IEA,IBA IEA,IBA IEA,IBA IEA,IBA IEA,IBA IEA,IBA IEA,IBA IEA,IBA IEA,IBA IEA,IBA IEA,IBA IEA,IBA IEA,IBA IEA,IBA IEA,IBA IEA,IBA IEA	ENSBTAG00000009497	TRUE	OR2M16
query_1	TRUE	7.2722e-12	876	145	34	0.234483	0.0388128	GO:0004984	GO:MF	olfactory receptor activity	17732	1219	GO:0004888	IBA IEA,IBA IEA,IBA IEA,IBA IEA,IBA IEA,IBA IEA,IBA IEA,IBA IEA,IBA IEA,IBA IEA,IBA IEA,IBA IEA,IBA IEA,IBA IEA,IBA IEA,IBA IEA,IBA IEA,IBA IEA,IBA IEA,IBA IEA,IBA IEA,IBA IEA,IBA IEA,IBA IEA,IBA IEA,IBA IEA,IBA IEA,IBA IEA,IBA IEA,IBA IEA,IBA IEA,IBA IEA,IBA IEA,IBA IEA	ENSBTAG00000030722	TRUE	OR2M4
query_1	TRUE	7.2722e-12	876	145	34	0.234483	0.0388128	GO:0004984	GO:MF	olfactory receptor activity	17732	1219	GO:0004888	IBA IEA,IBA IEA,IBA IEA,IBA IEA,IBA IEA,IBA IEA,IBA IEA,IBA IEA,IBA IEA,IBA IEA,IBA IEA,IBA IEA,IBA IEA,IBA IEA,IBA IEA,IBA IEA,IBA IEA,IBA IEA,IBA IEA,IBA IEA,IBA IEA,IBA IEA,IBA IEA,IBA IEA,IBA IEA,IBA IEA,IBA IEA,IBA IEA,IBA IEA,IBA IEA,IBA IEA,IBA IEA,IBA IEA,IBA IEA	ENSBTAG00000039804	TRUE	OR9E2
query_1	TRUE	7.2722e-12	876	145	34	0.234483	0.0388128	GO:0004984	GO:MF	olfactory receptor activity	17732	1219	GO:0004888	IBA IEA,IBA IEA,IBA IEA,IBA IEA,IBA IEA,IBA IEA,IBA IEA,IBA IEA,IBA IEA,IBA IEA,IBA IEA,IBA IEA,IBA IEA,IBA IEA,IBA IEA,IBA IEA,IBA IEA,IBA IEA,IBA IEA,IBA IEA,IBA IEA,IBA IEA,IBA IEA,IBA IEA,IBA IEA,IBA IEA,IBA IEA,IBA IEA,IBA IEA,IBA IEA,IBA IEA,IBA IEA,IBA IEA,IBA IEA	ENSBTAG00000059861	TRUE	OR5AE4
query_1	TRUE	7.2722e-12	876	145	34	0.234483	0.0388128	GO:0004984	GO:MF	olfactory receptor activity	17732	1219	GO:0004888	IBA IEA,IBA IEA,IBA IEA,IBA IEA,IBA IEA,IBA IEA,IBA IEA,IBA IEA,IBA IEA,IBA IEA,IBA IEA,IBA IEA,IBA IEA,IBA IEA,IBA IEA,IBA IEA,IBA IEA,IBA IEA,IBA IEA,IBA IEA,IBA IEA,IBA IEA,IBA IEA,IBA IEA,IBA IEA,IBA IEA,IBA IEA,IBA IEA,IBA IEA,IBA IEA,IBA IEA,IBA IEA,IBA IEA,IBA IEA	ENSBTAG00000064622	TRUE	OR5AE3
query_1	TRUE	7.2722e-12	876	145	34	0.234483	0.0388128	GO:0004984	GO:MF	olfactory receptor activity	17732	1219	GO:0004888	IBA IEA,IBA IEA,IBA IEA,IBA IEA,IBA IEA,IBA IEA,IBA IEA,IBA IEA,IBA IEA,IBA IEA,IBA IEA,IBA IEA,IBA IEA,IBA IEA,IBA IEA,IBA IEA,IBA IEA,IBA IEA,IBA IEA,IBA IEA,IBA IEA,IBA IEA,IBA IEA,IBA IEA,IBA IEA,IBA IEA,IBA IEA,IBA IEA,IBA IEA,IBA IEA,IBA IEA,IBA IEA,IBA IEA,IBA IEA	ENSBTAG00000031412	TRUE	OR6F1
query_1	TRUE	7.2722e-12	876	145	34	0.234483	0.0388128	GO:0004984	GO:MF	olfactory receptor activity	17732	1219	GO:0004888	IBA IEA,IBA IEA,IBA IEA,IBA IEA,IBA IEA,IBA IEA,IBA IEA,IBA IEA,IBA IEA,IBA IEA,IBA IEA,IBA IEA,IBA IEA,IBA IEA,IBA IEA,IBA IEA,IBA IEA,IBA IEA,IBA IEA,IBA IEA,IBA IEA,IBA IEA,IBA IEA,IBA IEA,IBA IEA,IBA IEA,IBA IEA,IBA IEA,IBA IEA,IBA IEA,IBA IEA,IBA IEA,IBA IEA,IBA IEA	ENSBTAG00000007557	TRUE	OR2AK3
query_1	TRUE	7.2722e-12	876	145	34	0.234483	0.0388128	GO:0004984	GO:MF	olfactory receptor activity	17732	1219	GO:0004888	IBA IEA,IBA IEA,IBA IEA,IBA IEA,IBA IEA,IBA IEA,IBA IEA,IBA IEA,IBA IEA,IBA IEA,IBA IEA,IBA IEA,IBA IEA,IBA IEA,IBA IEA,IBA IEA,IBA IEA,IBA IEA,IBA IEA,IBA IEA,IBA IEA,IBA IEA,IBA IEA,IBA IEA,IBA IEA,IBA IEA,IBA IEA,IBA IEA,IBA IEA,IBA IEA,IBA IEA,IBA IEA,IBA IEA,IBA IEA	ENSBTAG00000053009	TRUE	OR2T62
query_1	TRUE	7.2722e-12	876	145	34	0.234483	0.0388128	GO:0004984	GO:MF	olfactory receptor activity	17732	1219	GO:0004888	IBA IEA,IBA IEA,IBA IEA,IBA IEA,IBA IEA,IBA IEA,IBA IEA,IBA IEA,IBA IEA,IBA IEA,IBA IEA,IBA IEA,IBA IEA,IBA IEA,IBA IEA,IBA IEA,IBA IEA,IBA IEA,IBA IEA,IBA IEA,IBA IEA,IBA IEA,IBA IEA,IBA IEA,IBA IEA,IBA IEA,IBA IEA,IBA IEA,IBA IEA,IBA IEA,IBA IEA,IBA IEA,IBA IEA,IBA IEA	ENSBTAG00000046417	TRUE	OR2T63
query_1	TRUE	7.2722e-12	876	145	34	0.234483	0.0388128	GO:0004984	GO:MF	olfactory receptor activity	17732	1219	GO:0004888	IBA IEA,IBA IEA,IBA IEA,IBA IEA,IBA IEA,IBA IEA,IBA IEA,IBA IEA,IBA IEA,IBA IEA,IBA IEA,IBA IEA,IBA IEA,IBA IEA,IBA IEA,IBA IEA,IBA IEA,IBA IEA,IBA IEA,IBA IEA,IBA IEA,IBA IEA,IBA IEA,IBA IEA,IBA IEA,IBA IEA,IBA IEA,IBA IEA,IBA IEA,IBA IEA,IBA IEA,IBA IEA,IBA IEA,IBA IEA	ENSBTAG00000052389	TRUE	OR2T16
query_1	TRUE	7.2722e-12	876	145	34	0.234483	0.0388128	GO:0004984	GO:MF	olfactory receptor activity	17732	1219	GO:0004888	IBA IEA,IBA IEA,IBA IEA,IBA IEA,IBA IEA,IBA IEA,IBA IEA,IBA IEA,IBA IEA,IBA IEA,IBA IEA,IBA IEA,IBA IEA,IBA IEA,IBA IEA,IBA IEA,IBA IEA,IBA IEA,IBA IEA,IBA IEA,IBA IEA,IBA IEA,IBA IEA,IBA IEA,IBA IEA,IBA IEA,IBA IEA,IBA IEA,IBA IEA,IBA IEA,IBA IEA,IBA IEA,IBA IEA,IBA IEA	ENSBTAG00000050140	TRUE	OR2T60
query_1	TRUE	7.2722e-12	876	145	34	0.234483	0.0388128	GO:0004984	GO:MF	olfactory receptor activity	17732	1219	GO:0004888	IBA IEA,IBA IEA,IBA IEA,IBA IEA,IBA IEA,IBA IEA,IBA IEA,IBA IEA,IBA IEA,IBA IEA,IBA IEA,IBA IEA,IBA IEA,IBA IEA,IBA IEA,IBA IEA,IBA IEA,IBA IEA,IBA IEA,IBA IEA,IBA IEA,IBA IEA,IBA IEA,IBA IEA,IBA IEA,IBA IEA,IBA IEA,IBA IEA,IBA IEA,IBA IEA,IBA IEA,IBA IEA,IBA IEA,IBA IEA	ENSBTAG00000001761	TRUE	OR6AA1
query_1	TRUE	7.2722e-12	876	145	34	0.234483	0.0388128	GO:0004984	GO:MF	olfactory receptor activity	17732	1219	GO:0004888	IBA IEA,IBA IEA,IBA IEA,IBA IEA,IBA IEA,IBA IEA,IBA IEA,IBA IEA,IBA IEA,IBA IEA,IBA IEA,IBA IEA,IBA IEA,IBA IEA,IBA IEA,IBA IEA,IBA IEA,IBA IEA,IBA IEA,IBA IEA,IBA IEA,IBA IEA,IBA IEA,IBA IEA,IBA IEA,IBA IEA,IBA IEA,IBA IEA,IBA IEA,IBA IEA,IBA IEA,IBA IEA,IBA IEA,IBA IEA	ENSBTAG00000040109	TRUE	OR6AN1
query_1	TRUE	7.2722e-12	876	145	34	0.234483	0.0388128	GO:0004984	GO:MF	olfactory receptor activity	17732	1219	GO:0004888	IBA IEA,IBA IEA,IBA IEA,IBA IEA,IBA IEA,IBA IEA,IBA IEA,IBA IEA,IBA IEA,IBA IEA,IBA IEA,IBA IEA,IBA IEA,IBA IEA,IBA IEA,IBA IEA,IBA IEA,IBA IEA,IBA IEA,IBA IEA,IBA IEA,IBA IEA,IBA IEA,IBA IEA,IBA IEA,IBA IEA,IBA IEA,IBA IEA,IBA IEA,IBA IEA,IBA IEA,IBA IEA,IBA IEA,IBA IEA	ENSBTAG00000017725	TRUE	OR11L1
query_1	TRUE	7.2722e-12	876	145	34	0.234483	0.0388128	GO:0004984	GO:MF	olfactory receptor activity	17732	1219	GO:0004888	IBA IEA,IBA IEA,IBA IEA,IBA IEA,IBA IEA,IBA IEA,IBA IEA,IBA IEA,IBA IEA,IBA IEA,IBA IEA,IBA IEA,IBA IEA,IBA IEA,IBA IEA,IBA IEA,IBA IEA,IBA IEA,IBA IEA,IBA IEA,IBA IEA,IBA IEA,IBA IEA,IBA IEA,IBA IEA,IBA IEA,IBA IEA,IBA IEA,IBA IEA,IBA IEA,IBA IEA,IBA IEA,IBA IEA,IBA IEA	ENSBTAG00000064343	TRUE	OR2L3
query_1	TRUE	7.2722e-12	876	145	34	0.234483	0.0388128	GO:0004984	GO:MF	olfactory receptor activity	17732	1219	GO:0004888	IBA IEA,IBA IEA,IBA IEA,IBA IEA,IBA IEA,IBA IEA,IBA IEA,IBA IEA,IBA IEA,IBA IEA,IBA IEA,IBA IEA,IBA IEA,IBA IEA,IBA IEA,IBA IEA,IBA IEA,IBA IEA,IBA IEA,IBA IEA,IBA IEA,IBA IEA,IBA IEA,IBA IEA,IBA IEA,IBA IEA,IBA IEA,IBA IEA,IBA IEA,IBA IEA,IBA IEA,IBA IEA,IBA IEA,IBA IEA	ENSBTAG00000045691	TRUE	OR14P2
query_1	TRUE	7.2722e-12	876	145	34	0.234483	0.0388128	GO:0004984	GO:MF	olfactory receptor activity	17732	1219	GO:0004888	IBA IEA,IBA IEA,IBA IEA,IBA IEA,IBA IEA,IBA IEA,IBA IEA,IBA IEA,IBA IEA,IBA IEA,IBA IEA,IBA IEA,IBA IEA,IBA IEA,IBA IEA,IBA IEA,IBA IEA,IBA IEA,IBA IEA,IBA IEA,IBA IEA,IBA IEA,IBA IEA,IBA IEA,IBA IEA,IBA IEA,IBA IEA,IBA IEA,IBA IEA,IBA IEA,IBA IEA,IBA IEA,IBA IEA,IBA IEA	ENSBTAG00000051974	TRUE	OR2L2
query_1	TRUE	7.2722e-12	876	145	34	0.234483	0.0388128	GO:0004984	GO:MF	olfactory receptor activity	17732	1219	GO:0004888	IBA IEA,IBA IEA,IBA IEA,IBA IEA,IBA IEA,IBA IEA,IBA IEA,IBA IEA,IBA IEA,IBA IEA,IBA IEA,IBA IEA,IBA IEA,IBA IEA,IBA IEA,IBA IEA,IBA IEA,IBA IEA,IBA IEA,IBA IEA,IBA IEA,IBA IEA,IBA IEA,IBA IEA,IBA IEA,IBA IEA,IBA IEA,IBA IEA,IBA IEA,IBA IEA,IBA IEA,IBA IEA,IBA IEA,IBA IEA	ENSBTAG00000039805	TRUE	OR2AO1
query_1	TRUE	7.2722e-12	876	145	34	0.234483	0.0388128	GO:0004984	GO:MF	olfactory receptor activity	17732	1219	GO:0004888	IBA IEA,IBA IEA,IBA IEA,IBA IEA,IBA IEA,IBA IEA,IBA IEA,IBA IEA,IBA IEA,IBA IEA,IBA IEA,IBA IEA,IBA IEA,IBA IEA,IBA IEA,IBA IEA,IBA IEA,IBA IEA,IBA IEA,IBA IEA,IBA IEA,IBA IEA,IBA IEA,IBA IEA,IBA IEA,IBA IEA,IBA IEA,IBA IEA,IBA IEA,IBA IEA,IBA IEA,IBA IEA,IBA IEA,IBA IEA	ENSBTAG00000053872	TRUE	OR2T54
query_1	TRUE	7.2722e-12	876	145	34	0.234483	0.0388128	GO:0004984	GO:MF	olfactory receptor activity	17732	1219	GO:0004888	IBA IEA,IBA IEA,IBA IEA,IBA IEA,IBA IEA,IBA IEA,IBA IEA,IBA IEA,IBA IEA,IBA IEA,IBA IEA,IBA IEA,IBA IEA,IBA IEA,IBA IEA,IBA IEA,IBA IEA,IBA IEA,IBA IEA,IBA IEA,IBA IEA,IBA IEA,IBA IEA,IBA IEA,IBA IEA,IBA IEA,IBA IEA,IBA IEA,IBA IEA,IBA IEA,IBA IEA,IBA IEA,IBA IEA,IBA IEA	ENSBTAG00000039797	TRUE	OR2W3D
query_1	TRUE	7.2722e-12	876	145	34	0.234483	0.0388128	GO:0004984	GO:MF	olfactory receptor activity	17732	1219	GO:0004888	IBA IEA,IBA IEA,IBA IEA,IBA IEA,IBA IEA,IBA IEA,IBA IEA,IBA IEA,IBA IEA,IBA IEA,IBA IEA,IBA IEA,IBA IEA,IBA IEA,IBA IEA,IBA IEA,IBA IEA,IBA IEA,IBA IEA,IBA IEA,IBA IEA,IBA IEA,IBA IEA,IBA IEA,IBA IEA,IBA IEA,IBA IEA,IBA IEA,IBA IEA,IBA IEA,IBA IEA,IBA IEA,IBA IEA,IBA IEA	ENSBTAG00000048813	TRUE	OR2W53
query_1	TRUE	7.2722e-12	876	145	34	0.234483	0.0388128	GO:0004984	GO:MF	olfactory receptor activity	17732	1219	GO:0004888	IBA IEA,IBA IEA,IBA IEA,IBA IEA,IBA IEA,IBA IEA,IBA IEA,IBA IEA,IBA IEA,IBA IEA,IBA IEA,IBA IEA,IBA IEA,IBA IEA,IBA IEA,IBA IEA,IBA IEA,IBA IEA,IBA IEA,IBA IEA,IBA IEA,IBA IEA,IBA IEA,IBA IEA,IBA IEA,IBA IEA,IBA IEA,IBA IEA,IBA IEA,IBA IEA,IBA IEA,IBA IEA,IBA IEA,IBA IEA	ENSBTAG00000048315	TRUE	OR2C3
query_1	TRUE	7.2722e-12	876	145	34	0.234483	0.0388128	GO:0004984	GO:MF	olfactory receptor activity	17732	1219	GO:0004888	IBA IEA,IBA IEA,IBA IEA,IBA IEA,IBA IEA,IBA IEA,IBA IEA,IBA IEA,IBA IEA,IBA IEA,IBA IEA,IBA IEA,IBA IEA,IBA IEA,IBA IEA,IBA IEA,IBA IEA,IBA IEA,IBA IEA,IBA IEA,IBA IEA,IBA IEA,IBA IEA,IBA IEA,IBA IEA,IBA IEA,IBA IEA,IBA IEA,IBA IEA,IBA IEA,IBA IEA,IBA IEA,IBA IEA,IBA IEA	ENSBTAG00000048069	TRUE	OR2C3B
query_1	TRUE	7.2722e-12	876	145	34	0.234483	0.0388128	GO:0004984	GO:MF	olfactory receptor activity	17732	1219	GO:0004888	IBA IEA,IBA IEA,IBA IEA,IBA IEA,IBA IEA,IBA IEA,IBA IEA,IBA IEA,IBA IEA,IBA IEA,IBA IEA,IBA IEA,IBA IEA,IBA IEA,IBA IEA,IBA IEA,IBA IEA,IBA IEA,IBA IEA,IBA IEA,IBA IEA,IBA IEA,IBA IEA,IBA IEA,IBA IEA,IBA IEA,IBA IEA,IBA IEA,IBA IEA,IBA IEA,IBA IEA,IBA IEA,IBA IEA,IBA IEA	ENSBTAG00000039484	TRUE	OR2G27
query_1	TRUE	7.2722e-12	876	145	34	0.234483	0.0388128	GO:0004984	GO:MF	olfactory receptor activity	17732	1219	GO:0004888	IBA IEA,IBA IEA,IBA IEA,IBA IEA,IBA IEA,IBA IEA,IBA IEA,IBA IEA,IBA IEA,IBA IEA,IBA IEA,IBA IEA,IBA IEA,IBA IEA,IBA IEA,IBA IEA,IBA IEA,IBA IEA,IBA IEA,IBA IEA,IBA IEA,IBA IEA,IBA IEA,IBA IEA,IBA IEA,IBA IEA,IBA IEA,IBA IEA,IBA IEA,IBA IEA,IBA IEA,IBA IEA,IBA IEA,IBA IEA	ENSBTAG00000039930	TRUE	OR2G28
query_1	TRUE	7.2722e-12	876	145	34	0.234483	0.0388128	GO:0004984	GO:MF	olfactory receptor activity	17732	1219	GO:0004888	IBA IEA,IBA IEA,IBA IEA,IBA IEA,IBA IEA,IBA IEA,IBA IEA,IBA IEA,IBA IEA,IBA IEA,IBA IEA,IBA IEA,IBA IEA,IBA IEA,IBA IEA,IBA IEA,IBA IEA,IBA IEA,IBA IEA,IBA IEA,IBA IEA,IBA IEA,IBA IEA,IBA IEA,IBA IEA,IBA IEA,IBA IEA,IBA IEA,IBA IEA,IBA IEA,IBA IEA,IBA IEA,IBA IEA,IBA IEA	ENSBTAG00000027911	TRUE	OR2G3
query_1	TRUE	2.30287e-11	1299	145	40	0.275862	0.0307929	GO:0004930	GO:MF	G protein-coupled receptor activity	17732	1173	GO:0004888	IEA,IEA,IEA,IEA,IEA,IEA,IEA,IEA,IEA,IEA,IEA,IEA,IEA,IEA,IEA,IEA,IEA,IEA,IEA,IEA,IEA,IEA,IEA,IEA,IEA,IEA,IEA,IEA,IEA,IEA,IEA,IEA,IEA,IEA,IEA,IDA IMP IBA IEA,IEA,IBA IEA,IEA,IEA	ENSBTAG00000018224	FALSE	GLP1R
query_1	TRUE	2.30287e-11	1299	145	40	0.275862	0.0307929	GO:0004930	GO:MF	G protein-coupled receptor activity	17732	1173	GO:0004888	IEA,IEA,IEA,IEA,IEA,IEA,IEA,IEA,IEA,IEA,IEA,IEA,IEA,IEA,IEA,IEA,IEA,IEA,IEA,IEA,IEA,IEA,IEA,IEA,IEA,IEA,IEA,IEA,IEA,IEA,IEA,IEA,IEA,IEA,IEA,IDA IMP IBA IEA,IEA,IBA IEA,IEA,IEA	ENSBTAG00000049567	FALSE	OR7A129
query_1	TRUE	2.30287e-11	1299	145	40	0.275862	0.0307929	GO:0004930	GO:MF	G protein-coupled receptor activity	17732	1173	GO:0004888	IEA,IEA,IEA,IEA,IEA,IEA,IEA,IEA,IEA,IEA,IEA,IEA,IEA,IEA,IEA,IEA,IEA,IEA,IEA,IEA,IEA,IEA,IEA,IEA,IEA,IEA,IEA,IEA,IEA,IEA,IEA,IEA,IEA,IEA,IEA,IDA IMP IBA IEA,IEA,IBA IEA,IEA,IEA	ENSBTAG00000025293	FALSE	OR2W3
query_1	TRUE	2.30287e-11	1299	145	40	0.275862	0.0307929	GO:0004930	GO:MF	G protein-coupled receptor activity	17732	1173	GO:0004888	IEA,IEA,IEA,IEA,IEA,IEA,IEA,IEA,IEA,IEA,IEA,IEA,IEA,IEA,IEA,IEA,IEA,IEA,IEA,IEA,IEA,IEA,IEA,IEA,IEA,IEA,IEA,IEA,IEA,IEA,IEA,IEA,IEA,IEA,IEA,IDA IMP IBA IEA,IEA,IBA IEA,IEA,IEA	ENSBTAG00000040033	FALSE	OR2AJ9
query_1	TRUE	2.30287e-11	1299	145	40	0.275862	0.0307929	GO:0004930	GO:MF	G protein-coupled receptor activity	17732	1173	GO:0004888	IEA,IEA,IEA,IEA,IEA,IEA,IEA,IEA,IEA,IEA,IEA,IEA,IEA,IEA,IEA,IEA,IEA,IEA,IEA,IEA,IEA,IEA,IEA,IEA,IEA,IEA,IEA,IEA,IEA,IEA,IEA,IEA,IEA,IEA,IEA,IDA IMP IBA IEA,IEA,IBA IEA,IEA,IEA	ENSBTAG00000051864	FALSE	OR2L2B
query_1	TRUE	2.30287e-11	1299	145	40	0.275862	0.0307929	GO:0004930	GO:MF	G protein-coupled receptor activity	17732	1173	GO:0004888	IEA,IEA,IEA,IEA,IEA,IEA,IEA,IEA,IEA,IEA,IEA,IEA,IEA,IEA,IEA,IEA,IEA,IEA,IEA,IEA,IEA,IEA,IEA,IEA,IEA,IEA,IEA,IEA,IEA,IEA,IEA,IEA,IEA,IEA,IEA,IDA IMP IBA IEA,IEA,IBA IEA,IEA,IEA	ENSBTAG00000067939	FALSE	OR2L2C
query_1	TRUE	2.30287e-11	1299	145	40	0.275862	0.0307929	GO:0004930	GO:MF	G protein-coupled receptor activity	17732	1173	GO:0004888	IEA,IEA,IEA,IEA,IEA,IEA,IEA,IEA,IEA,IEA,IEA,IEA,IEA,IEA,IEA,IEA,IEA,IEA,IEA,IEA,IEA,IEA,IEA,IEA,IEA,IEA,IEA,IEA,IEA,IEA,IEA,IEA,IEA,IEA,IEA,IDA IMP IBA IEA,IEA,IBA IEA,IEA,IEA	ENSBTAG00000061948	FALSE	OR2L3C
query_1	TRUE	2.30287e-11	1299	145	40	0.275862	0.0307929	GO:0004930	GO:MF	G protein-coupled receptor activity	17732	1173	GO:0004888	IEA,IEA,IEA,IEA,IEA,IEA,IEA,IEA,IEA,IEA,IEA,IEA,IEA,IEA,IEA,IEA,IEA,IEA,IEA,IEA,IEA,IEA,IEA,IEA,IEA,IEA,IEA,IEA,IEA,IEA,IEA,IEA,IEA,IEA,IEA,IDA IMP IBA IEA,IEA,IBA IEA,IEA,IEA	ENSBTAG00000013691	FALSE	OR2L13
query_1	TRUE	2.30287e-11	1299	145	40	0.275862	0.0307929	GO:0004930	GO:MF	G protein-coupled receptor activity	17732	1173	GO:0004888	IEA,IEA,IEA,IEA,IEA,IEA,IEA,IEA,IEA,IEA,IEA,IEA,IEA,IEA,IEA,IEA,IEA,IEA,IEA,IEA,IEA,IEA,IEA,IEA,IEA,IEA,IEA,IEA,IEA,IEA,IEA,IEA,IEA,IEA,IEA,IDA IMP IBA IEA,IEA,IBA IEA,IEA,IEA	ENSBTAG00000048025	FALSE	OR2T22
query_1	TRUE	2.30287e-11	1299	145	40	0.275862	0.0307929	GO:0004930	GO:MF	G protein-coupled receptor activity	17732	1173	GO:0004888	IEA,IEA,IEA,IEA,IEA,IEA,IEA,IEA,IEA,IEA,IEA,IEA,IEA,IEA,IEA,IEA,IEA,IEA,IEA,IEA,IEA,IEA,IEA,IEA,IEA,IEA,IEA,IEA,IEA,IEA,IEA,IEA,IEA,IEA,IEA,IDA IMP IBA IEA,IEA,IBA IEA,IEA,IEA	ENSBTAG00000009497	FALSE	OR2M16
query_1	TRUE	2.30287e-11	1299	145	40	0.275862	0.0307929	GO:0004930	GO:MF	G protein-coupled receptor activity	17732	1173	GO:0004888	IEA,IEA,IEA,IEA,IEA,IEA,IEA,IEA,IEA,IEA,IEA,IEA,IEA,IEA,IEA,IEA,IEA,IEA,IEA,IEA,IEA,IEA,IEA,IEA,IEA,IEA,IEA,IEA,IEA,IEA,IEA,IEA,IEA,IEA,IEA,IDA IMP IBA IEA,IEA,IBA IEA,IEA,IEA	ENSBTAG00000030722	FALSE	OR2M4
query_1	TRUE	2.30287e-11	1299	145	40	0.275862	0.0307929	GO:0004930	GO:MF	G protein-coupled receptor activity	17732	1173	GO:0004888	IEA,IEA,IEA,IEA,IEA,IEA,IEA,IEA,IEA,IEA,IEA,IEA,IEA,IEA,IEA,IEA,IEA,IEA,IEA,IEA,IEA,IEA,IEA,IEA,IEA,IEA,IEA,IEA,IEA,IEA,IEA,IEA,IEA,IEA,IEA,IDA IMP IBA IEA,IEA,IBA IEA,IEA,IEA	ENSBTAG00000039804	FALSE	OR9E2
query_1	TRUE	2.30287e-11	1299	145	40	0.275862	0.0307929	GO:0004930	GO:MF	G protein-coupled receptor activity	17732	1173	GO:0004888	IEA,IEA,IEA,IEA,IEA,IEA,IEA,IEA,IEA,IEA,IEA,IEA,IEA,IEA,IEA,IEA,IEA,IEA,IEA,IEA,IEA,IEA,IEA,IEA,IEA,IEA,IEA,IEA,IEA,IEA,IEA,IEA,IEA,IEA,IEA,IDA IMP IBA IEA,IEA,IBA IEA,IEA,IEA	ENSBTAG00000059861	FALSE	OR5AE4
query_1	TRUE	2.30287e-11	1299	145	40	0.275862	0.0307929	GO:0004930	GO:MF	G protein-coupled receptor activity	17732	1173	GO:0004888	IEA,IEA,IEA,IEA,IEA,IEA,IEA,IEA,IEA,IEA,IEA,IEA,IEA,IEA,IEA,IEA,IEA,IEA,IEA,IEA,IEA,IEA,IEA,IEA,IEA,IEA,IEA,IEA,IEA,IEA,IEA,IEA,IEA,IEA,IEA,IDA IMP IBA IEA,IEA,IBA IEA,IEA,IEA	ENSBTAG00000064622	FALSE	OR5AE3
query_1	TRUE	2.30287e-11	1299	145	40	0.275862	0.0307929	GO:0004930	GO:MF	G protein-coupled receptor activity	17732	1173	GO:0004888	IEA,IEA,IEA,IEA,IEA,IEA,IEA,IEA,IEA,IEA,IEA,IEA,IEA,IEA,IEA,IEA,IEA,IEA,IEA,IEA,IEA,IEA,IEA,IEA,IEA,IEA,IEA,IEA,IEA,IEA,IEA,IEA,IEA,IEA,IEA,IDA IMP IBA IEA,IEA,IBA IEA,IEA,IEA	ENSBTAG00000031412	FALSE	OR6F1
query_1	TRUE	2.30287e-11	1299	145	40	0.275862	0.0307929	GO:0004930	GO:MF	G protein-coupled receptor activity	17732	1173	GO:0004888	IEA,IEA,IEA,IEA,IEA,IEA,IEA,IEA,IEA,IEA,IEA,IEA,IEA,IEA,IEA,IEA,IEA,IEA,IEA,IEA,IEA,IEA,IEA,IEA,IEA,IEA,IEA,IEA,IEA,IEA,IEA,IEA,IEA,IEA,IEA,IDA IMP IBA IEA,IEA,IBA IEA,IEA,IEA	ENSBTAG00000007557	FALSE	OR2AK3
query_1	TRUE	2.30287e-11	1299	145	40	0.275862	0.0307929	GO:0004930	GO:MF	G protein-coupled receptor activity	17732	1173	GO:0004888	IEA,IEA,IEA,IEA,IEA,IEA,IEA,IEA,IEA,IEA,IEA,IEA,IEA,IEA,IEA,IEA,IEA,IEA,IEA,IEA,IEA,IEA,IEA,IEA,IEA,IEA,IEA,IEA,IEA,IEA,IEA,IEA,IEA,IEA,IEA,IDA IMP IBA IEA,IEA,IBA IEA,IEA,IEA	ENSBTAG00000053009	FALSE	OR2T62
query_1	TRUE	2.30287e-11	1299	145	40	0.275862	0.0307929	GO:0004930	GO:MF	G protein-coupled receptor activity	17732	1173	GO:0004888	IEA,IEA,IEA,IEA,IEA,IEA,IEA,IEA,IEA,IEA,IEA,IEA,IEA,IEA,IEA,IEA,IEA,IEA,IEA,IEA,IEA,IEA,IEA,IEA,IEA,IEA,IEA,IEA,IEA,IEA,IEA,IEA,IEA,IEA,IEA,IDA IMP IBA IEA,IEA,IBA IEA,IEA,IEA	ENSBTAG00000046417	FALSE	OR2T63
query_1	TRUE	2.30287e-11	1299	145	40	0.275862	0.0307929	GO:0004930	GO:MF	G protein-coupled receptor activity	17732	1173	GO:0004888	IEA,IEA,IEA,IEA,IEA,IEA,IEA,IEA,IEA,IEA,IEA,IEA,IEA,IEA,IEA,IEA,IEA,IEA,IEA,IEA,IEA,IEA,IEA,IEA,IEA,IEA,IEA,IEA,IEA,IEA,IEA,IEA,IEA,IEA,IEA,IDA IMP IBA IEA,IEA,IBA IEA,IEA,IEA	ENSBTAG00000052389	FALSE	OR2T16
query_1	TRUE	2.30287e-11	1299	145	40	0.275862	0.0307929	GO:0004930	GO:MF	G protein-coupled receptor activity	17732	1173	GO:0004888	IEA,IEA,IEA,IEA,IEA,IEA,IEA,IEA,IEA,IEA,IEA,IEA,IEA,IEA,IEA,IEA,IEA,IEA,IEA,IEA,IEA,IEA,IEA,IEA,IEA,IEA,IEA,IEA,IEA,IEA,IEA,IEA,IEA,IEA,IEA,IDA IMP IBA IEA,IEA,IBA IEA,IEA,IEA	ENSBTAG00000050140	FALSE	OR2T60
query_1	TRUE	2.30287e-11	1299	145	40	0.275862	0.0307929	GO:0004930	GO:MF	G protein-coupled receptor activity	17732	1173	GO:0004888	IEA,IEA,IEA,IEA,IEA,IEA,IEA,IEA,IEA,IEA,IEA,IEA,IEA,IEA,IEA,IEA,IEA,IEA,IEA,IEA,IEA,IEA,IEA,IEA,IEA,IEA,IEA,IEA,IEA,IEA,IEA,IEA,IEA,IEA,IEA,IDA IMP IBA IEA,IEA,IBA IEA,IEA,IEA	ENSBTAG00000001761	FALSE	OR6AA1
query_1	TRUE	2.30287e-11	1299	145	40	0.275862	0.0307929	GO:0004930	GO:MF	G protein-coupled receptor activity	17732	1173	GO:0004888	IEA,IEA,IEA,IEA,IEA,IEA,IEA,IEA,IEA,IEA,IEA,IEA,IEA,IEA,IEA,IEA,IEA,IEA,IEA,IEA,IEA,IEA,IEA,IEA,IEA,IEA,IEA,IEA,IEA,IEA,IEA,IEA,IEA,IEA,IEA,IDA IMP IBA IEA,IEA,IBA IEA,IEA,IEA	ENSBTAG00000040109	FALSE	OR6AN1
query_1	TRUE	2.30287e-11	1299	145	40	0.275862	0.0307929	GO:0004930	GO:MF	G protein-coupled receptor activity	17732	1173	GO:0004888	IEA,IEA,IEA,IEA,IEA,IEA,IEA,IEA,IEA,IEA,IEA,IEA,IEA,IEA,IEA,IEA,IEA,IEA,IEA,IEA,IEA,IEA,IEA,IEA,IEA,IEA,IEA,IEA,IEA,IEA,IEA,IEA,IEA,IEA,IEA,IDA IMP IBA IEA,IEA,IBA IEA,IEA,IEA	ENSBTAG00000017725	FALSE	OR11L1
query_1	TRUE	2.30287e-11	1299	145	40	0.275862	0.0307929	GO:0004930	GO:MF	G protein-coupled receptor activity	17732	1173	GO:0004888	IEA,IEA,IEA,IEA,IEA,IEA,IEA,IEA,IEA,IEA,IEA,IEA,IEA,IEA,IEA,IEA,IEA,IEA,IEA,IEA,IEA,IEA,IEA,IEA,IEA,IEA,IEA,IEA,IEA,IEA,IEA,IEA,IEA,IEA,IEA,IDA IMP IBA IEA,IEA,IBA IEA,IEA,IEA	ENSBTAG00000064343	FALSE	OR2L3
query_1	TRUE	2.30287e-11	1299	145	40	0.275862	0.0307929	GO:0004930	GO:MF	G protein-coupled receptor activity	17732	1173	GO:0004888	IEA,IEA,IEA,IEA,IEA,IEA,IEA,IEA,IEA,IEA,IEA,IEA,IEA,IEA,IEA,IEA,IEA,IEA,IEA,IEA,IEA,IEA,IEA,IEA,IEA,IEA,IEA,IEA,IEA,IEA,IEA,IEA,IEA,IEA,IEA,IDA IMP IBA IEA,IEA,IBA IEA,IEA,IEA	ENSBTAG00000045691	FALSE	OR14P2
query_1	TRUE	2.30287e-11	1299	145	40	0.275862	0.0307929	GO:0004930	GO:MF	G protein-coupled receptor activity	17732	1173	GO:0004888	IEA,IEA,IEA,IEA,IEA,IEA,IEA,IEA,IEA,IEA,IEA,IEA,IEA,IEA,IEA,IEA,IEA,IEA,IEA,IEA,IEA,IEA,IEA,IEA,IEA,IEA,IEA,IEA,IEA,IEA,IEA,IEA,IEA,IEA,IEA,IDA IMP IBA IEA,IEA,IBA IEA,IEA,IEA	ENSBTAG00000051974	FALSE	OR2L2
query_1	TRUE	2.30287e-11	1299	145	40	0.275862	0.0307929	GO:0004930	GO:MF	G protein-coupled receptor activity	17732	1173	GO:0004888	IEA,IEA,IEA,IEA,IEA,IEA,IEA,IEA,IEA,IEA,IEA,IEA,IEA,IEA,IEA,IEA,IEA,IEA,IEA,IEA,IEA,IEA,IEA,IEA,IEA,IEA,IEA,IEA,IEA,IEA,IEA,IEA,IEA,IEA,IEA,IDA IMP IBA IEA,IEA,IBA IEA,IEA,IEA	ENSBTAG00000039805	FALSE	OR2AO1
query_1	TRUE	2.30287e-11	1299	145	40	0.275862	0.0307929	GO:0004930	GO:MF	G protein-coupled receptor activity	17732	1173	GO:0004888	IEA,IEA,IEA,IEA,IEA,IEA,IEA,IEA,IEA,IEA,IEA,IEA,IEA,IEA,IEA,IEA,IEA,IEA,IEA,IEA,IEA,IEA,IEA,IEA,IEA,IEA,IEA,IEA,IEA,IEA,IEA,IEA,IEA,IEA,IEA,IDA IMP IBA IEA,IEA,IBA IEA,IEA,IEA	ENSBTAG00000053872	FALSE	OR2T54
query_1	TRUE	2.30287e-11	1299	145	40	0.275862	0.0307929	GO:0004930	GO:MF	G protein-coupled receptor activity	17732	1173	GO:0004888	IEA,IEA,IEA,IEA,IEA,IEA,IEA,IEA,IEA,IEA,IEA,IEA,IEA,IEA,IEA,IEA,IEA,IEA,IEA,IEA,IEA,IEA,IEA,IEA,IEA,IEA,IEA,IEA,IEA,IEA,IEA,IEA,IEA,IEA,IEA,IDA IMP IBA IEA,IEA,IBA IEA,IEA,IEA	ENSBTAG00000039797	FALSE	OR2W3D
query_1	TRUE	2.30287e-11	1299	145	40	0.275862	0.0307929	GO:0004930	GO:MF	G protein-coupled receptor activity	17732	1173	GO:0004888	IEA,IEA,IEA,IEA,IEA,IEA,IEA,IEA,IEA,IEA,IEA,IEA,IEA,IEA,IEA,IEA,IEA,IEA,IEA,IEA,IEA,IEA,IEA,IEA,IEA,IEA,IEA,IEA,IEA,IEA,IEA,IEA,IEA,IEA,IEA,IDA IMP IBA IEA,IEA,IBA IEA,IEA,IEA	ENSBTAG00000048813	FALSE	OR2W53
query_1	TRUE	2.30287e-11	1299	145	40	0.275862	0.0307929	GO:0004930	GO:MF	G protein-coupled receptor activity	17732	1173	GO:0004888	IEA,IEA,IEA,IEA,IEA,IEA,IEA,IEA,IEA,IEA,IEA,IEA,IEA,IEA,IEA,IEA,IEA,IEA,IEA,IEA,IEA,IEA,IEA,IEA,IEA,IEA,IEA,IEA,IEA,IEA,IEA,IEA,IEA,IEA,IEA,IDA IMP IBA IEA,IEA,IBA IEA,IEA,IEA	ENSBTAG00000048315	FALSE	OR2C3
query_1	TRUE	2.30287e-11	1299	145	40	0.275862	0.0307929	GO:0004930	GO:MF	G protein-coupled receptor activity	17732	1173	GO:0004888	IEA,IEA,IEA,IEA,IEA,IEA,IEA,IEA,IEA,IEA,IEA,IEA,IEA,IEA,IEA,IEA,IEA,IEA,IEA,IEA,IEA,IEA,IEA,IEA,IEA,IEA,IEA,IEA,IEA,IEA,IEA,IEA,IEA,IEA,IEA,IDA IMP IBA IEA,IEA,IBA IEA,IEA,IEA	ENSBTAG00000048069	FALSE	OR2C3B
query_1	TRUE	2.30287e-11	1299	145	40	0.275862	0.0307929	GO:0004930	GO:MF	G protein-coupled receptor activity	17732	1173	GO:0004888	IEA,IEA,IEA,IEA,IEA,IEA,IEA,IEA,IEA,IEA,IEA,IEA,IEA,IEA,IEA,IEA,IEA,IEA,IEA,IEA,IEA,IEA,IEA,IEA,IEA,IEA,IEA,IEA,IEA,IEA,IEA,IEA,IEA,IEA,IEA,IDA IMP IBA IEA,IEA,IBA IEA,IEA,IEA	ENSBTAG00000039484	FALSE	OR2G27
query_1	TRUE	2.30287e-11	1299	145	40	0.275862	0.0307929	GO:0004930	GO:MF	G protein-coupled receptor activity	17732	1173	GO:0004888	IEA,IEA,IEA,IEA,IEA,IEA,IEA,IEA,IEA,IEA,IEA,IEA,IEA,IEA,IEA,IEA,IEA,IEA,IEA,IEA,IEA,IEA,IEA,IEA,IEA,IEA,IEA,IEA,IEA,IEA,IEA,IEA,IEA,IEA,IEA,IDA IMP IBA IEA,IEA,IBA IEA,IEA,IEA	ENSBTAG00000039930	FALSE	OR2G28
query_1	TRUE	2.30287e-11	1299	145	40	0.275862	0.0307929	GO:0004930	GO:MF	G protein-coupled receptor activity	17732	1173	GO:0004888	IEA,IEA,IEA,IEA,IEA,IEA,IEA,IEA,IEA,IEA,IEA,IEA,IEA,IEA,IEA,IEA,IEA,IEA,IEA,IEA,IEA,IEA,IEA,IEA,IEA,IEA,IEA,IEA,IEA,IEA,IEA,IEA,IEA,IEA,IEA,IDA IMP IBA IEA,IEA,IBA IEA,IEA,IEA	ENSBTAG00000027911	FALSE	OR2G3
query_1	TRUE	2.30287e-11	1299	145	40	0.275862	0.0307929	GO:0004930	GO:MF	G protein-coupled receptor activity	17732	1173	GO:0004888	IEA,IEA,IEA,IEA,IEA,IEA,IEA,IEA,IEA,IEA,IEA,IEA,IEA,IEA,IEA,IEA,IEA,IEA,IEA,IEA,IEA,IEA,IEA,IEA,IEA,IEA,IEA,IEA,IEA,IEA,IEA,IEA,IEA,IEA,IEA,IDA IMP IBA IEA,IEA,IBA IEA,IEA,IEA	ENSBTAG00000015837	FALSE	P2RY12
query_1	TRUE	2.30287e-11	1299	145	40	0.275862	0.0307929	GO:0004930	GO:MF	G protein-coupled receptor activity	17732	1173	GO:0004888	IEA,IEA,IEA,IEA,IEA,IEA,IEA,IEA,IEA,IEA,IEA,IEA,IEA,IEA,IEA,IEA,IEA,IEA,IEA,IEA,IEA,IEA,IEA,IEA,IEA,IEA,IEA,IEA,IEA,IEA,IEA,IEA,IEA,IEA,IEA,IDA IMP IBA IEA,IEA,IBA IEA,IEA,IEA	ENSBTAG00000056123	FALSE	P2RY13
query_1	TRUE	2.30287e-11	1299	145	40	0.275862	0.0307929	GO:0004930	GO:MF	G protein-coupled receptor activity	17732	1173	GO:0004888	IEA,IEA,IEA,IEA,IEA,IEA,IEA,IEA,IEA,IEA,IEA,IEA,IEA,IEA,IEA,IEA,IEA,IEA,IEA,IEA,IEA,IEA,IEA,IEA,IEA,IEA,IEA,IEA,IEA,IEA,IEA,IEA,IEA,IEA,IEA,IDA IMP IBA IEA,IEA,IBA IEA,IEA,IEA	ENSBTAG00000011192	FALSE	GPR87
query_1	TRUE	2.30287e-11	1299	145	40	0.275862	0.0307929	GO:0004930	GO:MF	G protein-coupled receptor activity	17732	1173	GO:0004888	IEA,IEA,IEA,IEA,IEA,IEA,IEA,IEA,IEA,IEA,IEA,IEA,IEA,IEA,IEA,IEA,IEA,IEA,IEA,IEA,IEA,IEA,IEA,IEA,IEA,IEA,IEA,IEA,IEA,IEA,IEA,IEA,IEA,IEA,IEA,IDA IMP IBA IEA,IEA,IBA IEA,IEA,IEA	ENSBTAG00000020990	FALSE	P2RY14
query_1	TRUE	2.30287e-11	1299	145	40	0.275862	0.0307929	GO:0004930	GO:MF	G protein-coupled receptor activity	17732	1173	GO:0004888	IEA,IEA,IEA,IEA,IEA,IEA,IEA,IEA,IEA,IEA,IEA,IEA,IEA,IEA,IEA,IEA,IEA,IEA,IEA,IEA,IEA,IEA,IEA,IEA,IEA,IEA,IEA,IEA,IEA,IEA,IEA,IEA,IEA,IEA,IEA,IDA IMP IBA IEA,IEA,IBA IEA,IEA,IEA	ENSBTAG00000009848	FALSE	GPR171
query_1	TRUE	1.51826e-10	1672	145	44	0.303448	0.0263158	GO:0004888	GO:MF	transmembrane signaling receptor activity	17732	1145	GO:0038023	IBA IEA,IBA IEA,IEA,IBA IEA,IBA IEA,IBA IEA,IBA IEA,IBA IEA,IBA IEA,IBA IEA,IBA IEA,IBA IEA,IBA IEA,IBA IEA,IBA IEA,IBA IEA,IBA IEA,IBA IEA,IBA IEA,IBA IEA,IBA IEA,IBA IEA,IBA IEA,IBA IEA,IBA IEA,IBA IEA,IBA IEA,IBA IEA,IBA IEA,IBA IEA,IBA IEA,IBA IEA,IBA IEA,IBA IEA,IBA IEA,IBA IEA,IBA IEA,IDA IMP IBA IEA,IEA,IBA IEA,IEA,IEA,IBA IEA,IBA IEA	ENSBTAG00000007173	FALSE	PDGFRA
query_1	TRUE	1.51826e-10	1672	145	44	0.303448	0.0263158	GO:0004888	GO:MF	transmembrane signaling receptor activity	17732	1145	GO:0038023	IBA IEA,IBA IEA,IEA,IBA IEA,IBA IEA,IBA IEA,IBA IEA,IBA IEA,IBA IEA,IBA IEA,IBA IEA,IBA IEA,IBA IEA,IBA IEA,IBA IEA,IBA IEA,IBA IEA,IBA IEA,IBA IEA,IBA IEA,IBA IEA,IBA IEA,IBA IEA,IBA IEA,IBA IEA,IBA IEA,IBA IEA,IBA IEA,IBA IEA,IBA IEA,IBA IEA,IBA IEA,IBA IEA,IBA IEA,IBA IEA,IBA IEA,IBA IEA,IDA IMP IBA IEA,IEA,IBA IEA,IEA,IEA,IBA IEA,IBA IEA	ENSBTAG00000002699	FALSE	KIT
query_1	TRUE	1.51826e-10	1672	145	44	0.303448	0.0263158	GO:0004888	GO:MF	transmembrane signaling receptor activity	17732	1145	GO:0038023	IBA IEA,IBA IEA,IEA,IBA IEA,IBA IEA,IBA IEA,IBA IEA,IBA IEA,IBA IEA,IBA IEA,IBA IEA,IBA IEA,IBA IEA,IBA IEA,IBA IEA,IBA IEA,IBA IEA,IBA IEA,IBA IEA,IBA IEA,IBA IEA,IBA IEA,IBA IEA,IBA IEA,IBA IEA,IBA IEA,IBA IEA,IBA IEA,IBA IEA,IBA IEA,IBA IEA,IBA IEA,IBA IEA,IBA IEA,IBA IEA,IBA IEA,IBA IEA,IDA IMP IBA IEA,IEA,IBA IEA,IEA,IEA,IBA IEA,IBA IEA	ENSBTAG00000018224	FALSE	GLP1R
query_1	TRUE	1.51826e-10	1672	145	44	0.303448	0.0263158	GO:0004888	GO:MF	transmembrane signaling receptor activity	17732	1145	GO:0038023	IBA IEA,IBA IEA,IEA,IBA IEA,IBA IEA,IBA IEA,IBA IEA,IBA IEA,IBA IEA,IBA IEA,IBA IEA,IBA IEA,IBA IEA,IBA IEA,IBA IEA,IBA IEA,IBA IEA,IBA IEA,IBA IEA,IBA IEA,IBA IEA,IBA IEA,IBA IEA,IBA IEA,IBA IEA,IBA IEA,IBA IEA,IBA IEA,IBA IEA,IBA IEA,IBA IEA,IBA IEA,IBA IEA,IBA IEA,IBA IEA,IBA IEA,IBA IEA,IDA IMP IBA IEA,IEA,IBA IEA,IEA,IEA,IBA IEA,IBA IEA	ENSBTAG00000049567	FALSE	OR7A129
query_1	TRUE	1.51826e-10	1672	145	44	0.303448	0.0263158	GO:0004888	GO:MF	transmembrane signaling receptor activity	17732	1145	GO:0038023	IBA IEA,IBA IEA,IEA,IBA IEA,IBA IEA,IBA IEA,IBA IEA,IBA IEA,IBA IEA,IBA IEA,IBA IEA,IBA IEA,IBA IEA,IBA IEA,IBA IEA,IBA IEA,IBA IEA,IBA IEA,IBA IEA,IBA IEA,IBA IEA,IBA IEA,IBA IEA,IBA IEA,IBA IEA,IBA IEA,IBA IEA,IBA IEA,IBA IEA,IBA IEA,IBA IEA,IBA IEA,IBA IEA,IBA IEA,IBA IEA,IBA IEA,IBA IEA,IDA IMP IBA IEA,IEA,IBA IEA,IEA,IEA,IBA IEA,IBA IEA	ENSBTAG00000025293	FALSE	OR2W3
query_1	TRUE	1.51826e-10	1672	145	44	0.303448	0.0263158	GO:0004888	GO:MF	transmembrane signaling receptor activity	17732	1145	GO:0038023	IBA IEA,IBA IEA,IEA,IBA IEA,IBA IEA,IBA IEA,IBA IEA,IBA IEA,IBA IEA,IBA IEA,IBA IEA,IBA IEA,IBA IEA,IBA IEA,IBA IEA,IBA IEA,IBA IEA,IBA IEA,IBA IEA,IBA IEA,IBA IEA,IBA IEA,IBA IEA,IBA IEA,IBA IEA,IBA IEA,IBA IEA,IBA IEA,IBA IEA,IBA IEA,IBA IEA,IBA IEA,IBA IEA,IBA IEA,IBA IEA,IBA IEA,IBA IEA,IDA IMP IBA IEA,IEA,IBA IEA,IEA,IEA,IBA IEA,IBA IEA	ENSBTAG00000040033	FALSE	OR2AJ9
query_1	TRUE	1.51826e-10	1672	145	44	0.303448	0.0263158	GO:0004888	GO:MF	transmembrane signaling receptor activity	17732	1145	GO:0038023	IBA IEA,IBA IEA,IEA,IBA IEA,IBA IEA,IBA IEA,IBA IEA,IBA IEA,IBA IEA,IBA IEA,IBA IEA,IBA IEA,IBA IEA,IBA IEA,IBA IEA,IBA IEA,IBA IEA,IBA IEA,IBA IEA,IBA IEA,IBA IEA,IBA IEA,IBA IEA,IBA IEA,IBA IEA,IBA IEA,IBA IEA,IBA IEA,IBA IEA,IBA IEA,IBA IEA,IBA IEA,IBA IEA,IBA IEA,IBA IEA,IBA IEA,IBA IEA,IDA IMP IBA IEA,IEA,IBA IEA,IEA,IEA,IBA IEA,IBA IEA	ENSBTAG00000051864	FALSE	OR2L2B
query_1	TRUE	1.51826e-10	1672	145	44	0.303448	0.0263158	GO:0004888	GO:MF	transmembrane signaling receptor activity	17732	1145	GO:0038023	IBA IEA,IBA IEA,IEA,IBA IEA,IBA IEA,IBA IEA,IBA IEA,IBA IEA,IBA IEA,IBA IEA,IBA IEA,IBA IEA,IBA IEA,IBA IEA,IBA IEA,IBA IEA,IBA IEA,IBA IEA,IBA IEA,IBA IEA,IBA IEA,IBA IEA,IBA IEA,IBA IEA,IBA IEA,IBA IEA,IBA IEA,IBA IEA,IBA IEA,IBA IEA,IBA IEA,IBA IEA,IBA IEA,IBA IEA,IBA IEA,IBA IEA,IBA IEA,IDA IMP IBA IEA,IEA,IBA IEA,IEA,IEA,IBA IEA,IBA IEA	ENSBTAG00000067939	FALSE	OR2L2C
query_1	TRUE	1.51826e-10	1672	145	44	0.303448	0.0263158	GO:0004888	GO:MF	transmembrane signaling receptor activity	17732	1145	GO:0038023	IBA IEA,IBA IEA,IEA,IBA IEA,IBA IEA,IBA IEA,IBA IEA,IBA IEA,IBA IEA,IBA IEA,IBA IEA,IBA IEA,IBA IEA,IBA IEA,IBA IEA,IBA IEA,IBA IEA,IBA IEA,IBA IEA,IBA IEA,IBA IEA,IBA IEA,IBA IEA,IBA IEA,IBA IEA,IBA IEA,IBA IEA,IBA IEA,IBA IEA,IBA IEA,IBA IEA,IBA IEA,IBA IEA,IBA IEA,IBA IEA,IBA IEA,IBA IEA,IDA IMP IBA IEA,IEA,IBA IEA,IEA,IEA,IBA IEA,IBA IEA	ENSBTAG00000061948	FALSE	OR2L3C
query_1	TRUE	1.51826e-10	1672	145	44	0.303448	0.0263158	GO:0004888	GO:MF	transmembrane signaling receptor activity	17732	1145	GO:0038023	IBA IEA,IBA IEA,IEA,IBA IEA,IBA IEA,IBA IEA,IBA IEA,IBA IEA,IBA IEA,IBA IEA,IBA IEA,IBA IEA,IBA IEA,IBA IEA,IBA IEA,IBA IEA,IBA IEA,IBA IEA,IBA IEA,IBA IEA,IBA IEA,IBA IEA,IBA IEA,IBA IEA,IBA IEA,IBA IEA,IBA IEA,IBA IEA,IBA IEA,IBA IEA,IBA IEA,IBA IEA,IBA IEA,IBA IEA,IBA IEA,IBA IEA,IBA IEA,IDA IMP IBA IEA,IEA,IBA IEA,IEA,IEA,IBA IEA,IBA IEA	ENSBTAG00000013691	FALSE	OR2L13
query_1	TRUE	1.51826e-10	1672	145	44	0.303448	0.0263158	GO:0004888	GO:MF	transmembrane signaling receptor activity	17732	1145	GO:0038023	IBA IEA,IBA IEA,IEA,IBA IEA,IBA IEA,IBA IEA,IBA IEA,IBA IEA,IBA IEA,IBA IEA,IBA IEA,IBA IEA,IBA IEA,IBA IEA,IBA IEA,IBA IEA,IBA IEA,IBA IEA,IBA IEA,IBA IEA,IBA IEA,IBA IEA,IBA IEA,IBA IEA,IBA IEA,IBA IEA,IBA IEA,IBA IEA,IBA IEA,IBA IEA,IBA IEA,IBA IEA,IBA IEA,IBA IEA,IBA IEA,IBA IEA,IBA IEA,IDA IMP IBA IEA,IEA,IBA IEA,IEA,IEA,IBA IEA,IBA IEA	ENSBTAG00000048025	FALSE	OR2T22
query_1	TRUE	1.51826e-10	1672	145	44	0.303448	0.0263158	GO:0004888	GO:MF	transmembrane signaling receptor activity	17732	1145	GO:0038023	IBA IEA,IBA IEA,IEA,IBA IEA,IBA IEA,IBA IEA,IBA IEA,IBA IEA,IBA IEA,IBA IEA,IBA IEA,IBA IEA,IBA IEA,IBA IEA,IBA IEA,IBA IEA,IBA IEA,IBA IEA,IBA IEA,IBA IEA,IBA IEA,IBA IEA,IBA IEA,IBA IEA,IBA IEA,IBA IEA,IBA IEA,IBA IEA,IBA IEA,IBA IEA,IBA IEA,IBA IEA,IBA IEA,IBA IEA,IBA IEA,IBA IEA,IBA IEA,IDA IMP IBA IEA,IEA,IBA IEA,IEA,IEA,IBA IEA,IBA IEA	ENSBTAG00000009497	FALSE	OR2M16
query_1	TRUE	1.51826e-10	1672	145	44	0.303448	0.0263158	GO:0004888	GO:MF	transmembrane signaling receptor activity	17732	1145	GO:0038023	IBA IEA,IBA IEA,IEA,IBA IEA,IBA IEA,IBA IEA,IBA IEA,IBA IEA,IBA IEA,IBA IEA,IBA IEA,IBA IEA,IBA IEA,IBA IEA,IBA IEA,IBA IEA,IBA IEA,IBA IEA,IBA IEA,IBA IEA,IBA IEA,IBA IEA,IBA IEA,IBA IEA,IBA IEA,IBA IEA,IBA IEA,IBA IEA,IBA IEA,IBA IEA,IBA IEA,IBA IEA,IBA IEA,IBA IEA,IBA IEA,IBA IEA,IBA IEA,IDA IMP IBA IEA,IEA,IBA IEA,IEA,IEA,IBA IEA,IBA IEA	ENSBTAG00000030722	FALSE	OR2M4
query_1	TRUE	1.51826e-10	1672	145	44	0.303448	0.0263158	GO:0004888	GO:MF	transmembrane signaling receptor activity	17732	1145	GO:0038023	IBA IEA,IBA IEA,IEA,IBA IEA,IBA IEA,IBA IEA,IBA IEA,IBA IEA,IBA IEA,IBA IEA,IBA IEA,IBA IEA,IBA IEA,IBA IEA,IBA IEA,IBA IEA,IBA IEA,IBA IEA,IBA IEA,IBA IEA,IBA IEA,IBA IEA,IBA IEA,IBA IEA,IBA IEA,IBA IEA,IBA IEA,IBA IEA,IBA IEA,IBA IEA,IBA IEA,IBA IEA,IBA IEA,IBA IEA,IBA IEA,IBA IEA,IBA IEA,IDA IMP IBA IEA,IEA,IBA IEA,IEA,IEA,IBA IEA,IBA IEA	ENSBTAG00000039804	FALSE	OR9E2
query_1	TRUE	1.51826e-10	1672	145	44	0.303448	0.0263158	GO:0004888	GO:MF	transmembrane signaling receptor activity	17732	1145	GO:0038023	IBA IEA,IBA IEA,IEA,IBA IEA,IBA IEA,IBA IEA,IBA IEA,IBA IEA,IBA IEA,IBA IEA,IBA IEA,IBA IEA,IBA IEA,IBA IEA,IBA IEA,IBA IEA,IBA IEA,IBA IEA,IBA IEA,IBA IEA,IBA IEA,IBA IEA,IBA IEA,IBA IEA,IBA IEA,IBA IEA,IBA IEA,IBA IEA,IBA IEA,IBA IEA,IBA IEA,IBA IEA,IBA IEA,IBA IEA,IBA IEA,IBA IEA,IBA IEA,IDA IMP IBA IEA,IEA,IBA IEA,IEA,IEA,IBA IEA,IBA IEA	ENSBTAG00000059861	FALSE	OR5AE4
query_1	TRUE	1.51826e-10	1672	145	44	0.303448	0.0263158	GO:0004888	GO:MF	transmembrane signaling receptor activity	17732	1145	GO:0038023	IBA IEA,IBA IEA,IEA,IBA IEA,IBA IEA,IBA IEA,IBA IEA,IBA IEA,IBA IEA,IBA IEA,IBA IEA,IBA IEA,IBA IEA,IBA IEA,IBA IEA,IBA IEA,IBA IEA,IBA IEA,IBA IEA,IBA IEA,IBA IEA,IBA IEA,IBA IEA,IBA IEA,IBA IEA,IBA IEA,IBA IEA,IBA IEA,IBA IEA,IBA IEA,IBA IEA,IBA IEA,IBA IEA,IBA IEA,IBA IEA,IBA IEA,IBA IEA,IDA IMP IBA IEA,IEA,IBA IEA,IEA,IEA,IBA IEA,IBA IEA	ENSBTAG00000064622	FALSE	OR5AE3
query_1	TRUE	1.51826e-10	1672	145	44	0.303448	0.0263158	GO:0004888	GO:MF	transmembrane signaling receptor activity	17732	1145	GO:0038023	IBA IEA,IBA IEA,IEA,IBA IEA,IBA IEA,IBA IEA,IBA IEA,IBA IEA,IBA IEA,IBA IEA,IBA IEA,IBA IEA,IBA IEA,IBA IEA,IBA IEA,IBA IEA,IBA IEA,IBA IEA,IBA IEA,IBA IEA,IBA IEA,IBA IEA,IBA IEA,IBA IEA,IBA IEA,IBA IEA,IBA IEA,IBA IEA,IBA IEA,IBA IEA,IBA IEA,IBA IEA,IBA IEA,IBA IEA,IBA IEA,IBA IEA,IBA IEA,IDA IMP IBA IEA,IEA,IBA IEA,IEA,IEA,IBA IEA,IBA IEA	ENSBTAG00000031412	FALSE	OR6F1
query_1	TRUE	1.51826e-10	1672	145	44	0.303448	0.0263158	GO:0004888	GO:MF	transmembrane signaling receptor activity	17732	1145	GO:0038023	IBA IEA,IBA IEA,IEA,IBA IEA,IBA IEA,IBA IEA,IBA IEA,IBA IEA,IBA IEA,IBA IEA,IBA IEA,IBA IEA,IBA IEA,IBA IEA,IBA IEA,IBA IEA,IBA IEA,IBA IEA,IBA IEA,IBA IEA,IBA IEA,IBA IEA,IBA IEA,IBA IEA,IBA IEA,IBA IEA,IBA IEA,IBA IEA,IBA IEA,IBA IEA,IBA IEA,IBA IEA,IBA IEA,IBA IEA,IBA IEA,IBA IEA,IBA IEA,IDA IMP IBA IEA,IEA,IBA IEA,IEA,IEA,IBA IEA,IBA IEA	ENSBTAG00000007557	FALSE	OR2AK3
query_1	TRUE	1.51826e-10	1672	145	44	0.303448	0.0263158	GO:0004888	GO:MF	transmembrane signaling receptor activity	17732	1145	GO:0038023	IBA IEA,IBA IEA,IEA,IBA IEA,IBA IEA,IBA IEA,IBA IEA,IBA IEA,IBA IEA,IBA IEA,IBA IEA,IBA IEA,IBA IEA,IBA IEA,IBA IEA,IBA IEA,IBA IEA,IBA IEA,IBA IEA,IBA IEA,IBA IEA,IBA IEA,IBA IEA,IBA IEA,IBA IEA,IBA IEA,IBA IEA,IBA IEA,IBA IEA,IBA IEA,IBA IEA,IBA IEA,IBA IEA,IBA IEA,IBA IEA,IBA IEA,IBA IEA,IDA IMP IBA IEA,IEA,IBA IEA,IEA,IEA,IBA IEA,IBA IEA	ENSBTAG00000053009	FALSE	OR2T62
query_1	TRUE	1.51826e-10	1672	145	44	0.303448	0.0263158	GO:0004888	GO:MF	transmembrane signaling receptor activity	17732	1145	GO:0038023	IBA IEA,IBA IEA,IEA,IBA IEA,IBA IEA,IBA IEA,IBA IEA,IBA IEA,IBA IEA,IBA IEA,IBA IEA,IBA IEA,IBA IEA,IBA IEA,IBA IEA,IBA IEA,IBA IEA,IBA IEA,IBA IEA,IBA IEA,IBA IEA,IBA IEA,IBA IEA,IBA IEA,IBA IEA,IBA IEA,IBA IEA,IBA IEA,IBA IEA,IBA IEA,IBA IEA,IBA IEA,IBA IEA,IBA IEA,IBA IEA,IBA IEA,IBA IEA,IDA IMP IBA IEA,IEA,IBA IEA,IEA,IEA,IBA IEA,IBA IEA	ENSBTAG00000046417	FALSE	OR2T63
query_1	TRUE	1.51826e-10	1672	145	44	0.303448	0.0263158	GO:0004888	GO:MF	transmembrane signaling receptor activity	17732	1145	GO:0038023	IBA IEA,IBA IEA,IEA,IBA IEA,IBA IEA,IBA IEA,IBA IEA,IBA IEA,IBA IEA,IBA IEA,IBA IEA,IBA IEA,IBA IEA,IBA IEA,IBA IEA,IBA IEA,IBA IEA,IBA IEA,IBA IEA,IBA IEA,IBA IEA,IBA IEA,IBA IEA,IBA IEA,IBA IEA,IBA IEA,IBA IEA,IBA IEA,IBA IEA,IBA IEA,IBA IEA,IBA IEA,IBA IEA,IBA IEA,IBA IEA,IBA IEA,IBA IEA,IDA IMP IBA IEA,IEA,IBA IEA,IEA,IEA,IBA IEA,IBA IEA	ENSBTAG00000052389	FALSE	OR2T16
query_1	TRUE	1.51826e-10	1672	145	44	0.303448	0.0263158	GO:0004888	GO:MF	transmembrane signaling receptor activity	17732	1145	GO:0038023	IBA IEA,IBA IEA,IEA,IBA IEA,IBA IEA,IBA IEA,IBA IEA,IBA IEA,IBA IEA,IBA IEA,IBA IEA,IBA IEA,IBA IEA,IBA IEA,IBA IEA,IBA IEA,IBA IEA,IBA IEA,IBA IEA,IBA IEA,IBA IEA,IBA IEA,IBA IEA,IBA IEA,IBA IEA,IBA IEA,IBA IEA,IBA IEA,IBA IEA,IBA IEA,IBA IEA,IBA IEA,IBA IEA,IBA IEA,IBA IEA,IBA IEA,IBA IEA,IDA IMP IBA IEA,IEA,IBA IEA,IEA,IEA,IBA IEA,IBA IEA	ENSBTAG00000050140	FALSE	OR2T60
query_1	TRUE	1.51826e-10	1672	145	44	0.303448	0.0263158	GO:0004888	GO:MF	transmembrane signaling receptor activity	17732	1145	GO:0038023	IBA IEA,IBA IEA,IEA,IBA IEA,IBA IEA,IBA IEA,IBA IEA,IBA IEA,IBA IEA,IBA IEA,IBA IEA,IBA IEA,IBA IEA,IBA IEA,IBA IEA,IBA IEA,IBA IEA,IBA IEA,IBA IEA,IBA IEA,IBA IEA,IBA IEA,IBA IEA,IBA IEA,IBA IEA,IBA IEA,IBA IEA,IBA IEA,IBA IEA,IBA IEA,IBA IEA,IBA IEA,IBA IEA,IBA IEA,IBA IEA,IBA IEA,IBA IEA,IDA IMP IBA IEA,IEA,IBA IEA,IEA,IEA,IBA IEA,IBA IEA	ENSBTAG00000001761	FALSE	OR6AA1
query_1	TRUE	1.51826e-10	1672	145	44	0.303448	0.0263158	GO:0004888	GO:MF	transmembrane signaling receptor activity	17732	1145	GO:0038023	IBA IEA,IBA IEA,IEA,IBA IEA,IBA IEA,IBA IEA,IBA IEA,IBA IEA,IBA IEA,IBA IEA,IBA IEA,IBA IEA,IBA IEA,IBA IEA,IBA IEA,IBA IEA,IBA IEA,IBA IEA,IBA IEA,IBA IEA,IBA IEA,IBA IEA,IBA IEA,IBA IEA,IBA IEA,IBA IEA,IBA IEA,IBA IEA,IBA IEA,IBA IEA,IBA IEA,IBA IEA,IBA IEA,IBA IEA,IBA IEA,IBA IEA,IBA IEA,IDA IMP IBA IEA,IEA,IBA IEA,IEA,IEA,IBA IEA,IBA IEA	ENSBTAG00000040109	FALSE	OR6AN1
query_1	TRUE	1.51826e-10	1672	145	44	0.303448	0.0263158	GO:0004888	GO:MF	transmembrane signaling receptor activity	17732	1145	GO:0038023	IBA IEA,IBA IEA,IEA,IBA IEA,IBA IEA,IBA IEA,IBA IEA,IBA IEA,IBA IEA,IBA IEA,IBA IEA,IBA IEA,IBA IEA,IBA IEA,IBA IEA,IBA IEA,IBA IEA,IBA IEA,IBA IEA,IBA IEA,IBA IEA,IBA IEA,IBA IEA,IBA IEA,IBA IEA,IBA IEA,IBA IEA,IBA IEA,IBA IEA,IBA IEA,IBA IEA,IBA IEA,IBA IEA,IBA IEA,IBA IEA,IBA IEA,IBA IEA,IDA IMP IBA IEA,IEA,IBA IEA,IEA,IEA,IBA IEA,IBA IEA	ENSBTAG00000017725	FALSE	OR11L1
query_1	TRUE	1.51826e-10	1672	145	44	0.303448	0.0263158	GO:0004888	GO:MF	transmembrane signaling receptor activity	17732	1145	GO:0038023	IBA IEA,IBA IEA,IEA,IBA IEA,IBA IEA,IBA IEA,IBA IEA,IBA IEA,IBA IEA,IBA IEA,IBA IEA,IBA IEA,IBA IEA,IBA IEA,IBA IEA,IBA IEA,IBA IEA,IBA IEA,IBA IEA,IBA IEA,IBA IEA,IBA IEA,IBA IEA,IBA IEA,IBA IEA,IBA IEA,IBA IEA,IBA IEA,IBA IEA,IBA IEA,IBA IEA,IBA IEA,IBA IEA,IBA IEA,IBA IEA,IBA IEA,IBA IEA,IDA IMP IBA IEA,IEA,IBA IEA,IEA,IEA,IBA IEA,IBA IEA	ENSBTAG00000064343	FALSE	OR2L3
query_1	TRUE	1.51826e-10	1672	145	44	0.303448	0.0263158	GO:0004888	GO:MF	transmembrane signaling receptor activity	17732	1145	GO:0038023	IBA IEA,IBA IEA,IEA,IBA IEA,IBA IEA,IBA IEA,IBA IEA,IBA IEA,IBA IEA,IBA IEA,IBA IEA,IBA IEA,IBA IEA,IBA IEA,IBA IEA,IBA IEA,IBA IEA,IBA IEA,IBA IEA,IBA IEA,IBA IEA,IBA IEA,IBA IEA,IBA IEA,IBA IEA,IBA IEA,IBA IEA,IBA IEA,IBA IEA,IBA IEA,IBA IEA,IBA IEA,IBA IEA,IBA IEA,IBA IEA,IBA IEA,IBA IEA,IDA IMP IBA IEA,IEA,IBA IEA,IEA,IEA,IBA IEA,IBA IEA	ENSBTAG00000045691	FALSE	OR14P2
query_1	TRUE	1.51826e-10	1672	145	44	0.303448	0.0263158	GO:0004888	GO:MF	transmembrane signaling receptor activity	17732	1145	GO:0038023	IBA IEA,IBA IEA,IEA,IBA IEA,IBA IEA,IBA IEA,IBA IEA,IBA IEA,IBA IEA,IBA IEA,IBA IEA,IBA IEA,IBA IEA,IBA IEA,IBA IEA,IBA IEA,IBA IEA,IBA IEA,IBA IEA,IBA IEA,IBA IEA,IBA IEA,IBA IEA,IBA IEA,IBA IEA,IBA IEA,IBA IEA,IBA IEA,IBA IEA,IBA IEA,IBA IEA,IBA IEA,IBA IEA,IBA IEA,IBA IEA,IBA IEA,IBA IEA,IDA IMP IBA IEA,IEA,IBA IEA,IEA,IEA,IBA IEA,IBA IEA	ENSBTAG00000051974	FALSE	OR2L2
query_1	TRUE	1.51826e-10	1672	145	44	0.303448	0.0263158	GO:0004888	GO:MF	transmembrane signaling receptor activity	17732	1145	GO:0038023	IBA IEA,IBA IEA,IEA,IBA IEA,IBA IEA,IBA IEA,IBA IEA,IBA IEA,IBA IEA,IBA IEA,IBA IEA,IBA IEA,IBA IEA,IBA IEA,IBA IEA,IBA IEA,IBA IEA,IBA IEA,IBA IEA,IBA IEA,IBA IEA,IBA IEA,IBA IEA,IBA IEA,IBA IEA,IBA IEA,IBA IEA,IBA IEA,IBA IEA,IBA IEA,IBA IEA,IBA IEA,IBA IEA,IBA IEA,IBA IEA,IBA IEA,IBA IEA,IDA IMP IBA IEA,IEA,IBA IEA,IEA,IEA,IBA IEA,IBA IEA	ENSBTAG00000039805	FALSE	OR2AO1
query_1	TRUE	1.51826e-10	1672	145	44	0.303448	0.0263158	GO:0004888	GO:MF	transmembrane signaling receptor activity	17732	1145	GO:0038023	IBA IEA,IBA IEA,IEA,IBA IEA,IBA IEA,IBA IEA,IBA IEA,IBA IEA,IBA IEA,IBA IEA,IBA IEA,IBA IEA,IBA IEA,IBA IEA,IBA IEA,IBA IEA,IBA IEA,IBA IEA,IBA IEA,IBA IEA,IBA IEA,IBA IEA,IBA IEA,IBA IEA,IBA IEA,IBA IEA,IBA IEA,IBA IEA,IBA IEA,IBA IEA,IBA IEA,IBA IEA,IBA IEA,IBA IEA,IBA IEA,IBA IEA,IBA IEA,IDA IMP IBA IEA,IEA,IBA IEA,IEA,IEA,IBA IEA,IBA IEA	ENSBTAG00000053872	FALSE	OR2T54
query_1	TRUE	1.51826e-10	1672	145	44	0.303448	0.0263158	GO:0004888	GO:MF	transmembrane signaling receptor activity	17732	1145	GO:0038023	IBA IEA,IBA IEA,IEA,IBA IEA,IBA IEA,IBA IEA,IBA IEA,IBA IEA,IBA IEA,IBA IEA,IBA IEA,IBA IEA,IBA IEA,IBA IEA,IBA IEA,IBA IEA,IBA IEA,IBA IEA,IBA IEA,IBA IEA,IBA IEA,IBA IEA,IBA IEA,IBA IEA,IBA IEA,IBA IEA,IBA IEA,IBA IEA,IBA IEA,IBA IEA,IBA IEA,IBA IEA,IBA IEA,IBA IEA,IBA IEA,IBA IEA,IBA IEA,IDA IMP IBA IEA,IEA,IBA IEA,IEA,IEA,IBA IEA,IBA IEA	ENSBTAG00000039797	FALSE	OR2W3D
query_1	TRUE	1.51826e-10	1672	145	44	0.303448	0.0263158	GO:0004888	GO:MF	transmembrane signaling receptor activity	17732	1145	GO:0038023	IBA IEA,IBA IEA,IEA,IBA IEA,IBA IEA,IBA IEA,IBA IEA,IBA IEA,IBA IEA,IBA IEA,IBA IEA,IBA IEA,IBA IEA,IBA IEA,IBA IEA,IBA IEA,IBA IEA,IBA IEA,IBA IEA,IBA IEA,IBA IEA,IBA IEA,IBA IEA,IBA IEA,IBA IEA,IBA IEA,IBA IEA,IBA IEA,IBA IEA,IBA IEA,IBA IEA,IBA IEA,IBA IEA,IBA IEA,IBA IEA,IBA IEA,IBA IEA,IDA IMP IBA IEA,IEA,IBA IEA,IEA,IEA,IBA IEA,IBA IEA	ENSBTAG00000048813	FALSE	OR2W53
query_1	TRUE	1.51826e-10	1672	145	44	0.303448	0.0263158	GO:0004888	GO:MF	transmembrane signaling receptor activity	17732	1145	GO:0038023	IBA IEA,IBA IEA,IEA,IBA IEA,IBA IEA,IBA IEA,IBA IEA,IBA IEA,IBA IEA,IBA IEA,IBA IEA,IBA IEA,IBA IEA,IBA IEA,IBA IEA,IBA IEA,IBA IEA,IBA IEA,IBA IEA,IBA IEA,IBA IEA,IBA IEA,IBA IEA,IBA IEA,IBA IEA,IBA IEA,IBA IEA,IBA IEA,IBA IEA,IBA IEA,IBA IEA,IBA IEA,IBA IEA,IBA IEA,IBA IEA,IBA IEA,IBA IEA,IDA IMP IBA IEA,IEA,IBA IEA,IEA,IEA,IBA IEA,IBA IEA	ENSBTAG00000048315	FALSE	OR2C3
query_1	TRUE	1.51826e-10	1672	145	44	0.303448	0.0263158	GO:0004888	GO:MF	transmembrane signaling receptor activity	17732	1145	GO:0038023	IBA IEA,IBA IEA,IEA,IBA IEA,IBA IEA,IBA IEA,IBA IEA,IBA IEA,IBA IEA,IBA IEA,IBA IEA,IBA IEA,IBA IEA,IBA IEA,IBA IEA,IBA IEA,IBA IEA,IBA IEA,IBA IEA,IBA IEA,IBA IEA,IBA IEA,IBA IEA,IBA IEA,IBA IEA,IBA IEA,IBA IEA,IBA IEA,IBA IEA,IBA IEA,IBA IEA,IBA IEA,IBA IEA,IBA IEA,IBA IEA,IBA IEA,IBA IEA,IDA IMP IBA IEA,IEA,IBA IEA,IEA,IEA,IBA IEA,IBA IEA	ENSBTAG00000048069	FALSE	OR2C3B
query_1	TRUE	1.51826e-10	1672	145	44	0.303448	0.0263158	GO:0004888	GO:MF	transmembrane signaling receptor activity	17732	1145	GO:0038023	IBA IEA,IBA IEA,IEA,IBA IEA,IBA IEA,IBA IEA,IBA IEA,IBA IEA,IBA IEA,IBA IEA,IBA IEA,IBA IEA,IBA IEA,IBA IEA,IBA IEA,IBA IEA,IBA IEA,IBA IEA,IBA IEA,IBA IEA,IBA IEA,IBA IEA,IBA IEA,IBA IEA,IBA IEA,IBA IEA,IBA IEA,IBA IEA,IBA IEA,IBA IEA,IBA IEA,IBA IEA,IBA IEA,IBA IEA,IBA IEA,IBA IEA,IBA IEA,IDA IMP IBA IEA,IEA,IBA IEA,IEA,IEA,IBA IEA,IBA IEA	ENSBTAG00000039484	FALSE	OR2G27
query_1	TRUE	1.51826e-10	1672	145	44	0.303448	0.0263158	GO:0004888	GO:MF	transmembrane signaling receptor activity	17732	1145	GO:0038023	IBA IEA,IBA IEA,IEA,IBA IEA,IBA IEA,IBA IEA,IBA IEA,IBA IEA,IBA IEA,IBA IEA,IBA IEA,IBA IEA,IBA IEA,IBA IEA,IBA IEA,IBA IEA,IBA IEA,IBA IEA,IBA IEA,IBA IEA,IBA IEA,IBA IEA,IBA IEA,IBA IEA,IBA IEA,IBA IEA,IBA IEA,IBA IEA,IBA IEA,IBA IEA,IBA IEA,IBA IEA,IBA IEA,IBA IEA,IBA IEA,IBA IEA,IBA IEA,IDA IMP IBA IEA,IEA,IBA IEA,IEA,IEA,IBA IEA,IBA IEA	ENSBTAG00000039930	FALSE	OR2G28
query_1	TRUE	1.51826e-10	1672	145	44	0.303448	0.0263158	GO:0004888	GO:MF	transmembrane signaling receptor activity	17732	1145	GO:0038023	IBA IEA,IBA IEA,IEA,IBA IEA,IBA IEA,IBA IEA,IBA IEA,IBA IEA,IBA IEA,IBA IEA,IBA IEA,IBA IEA,IBA IEA,IBA IEA,IBA IEA,IBA IEA,IBA IEA,IBA IEA,IBA IEA,IBA IEA,IBA IEA,IBA IEA,IBA IEA,IBA IEA,IBA IEA,IBA IEA,IBA IEA,IBA IEA,IBA IEA,IBA IEA,IBA IEA,IBA IEA,IBA IEA,IBA IEA,IBA IEA,IBA IEA,IBA IEA,IDA IMP IBA IEA,IEA,IBA IEA,IEA,IEA,IBA IEA,IBA IEA	ENSBTAG00000027911	FALSE	OR2G3
query_1	TRUE	1.51826e-10	1672	145	44	0.303448	0.0263158	GO:0004888	GO:MF	transmembrane signaling receptor activity	17732	1145	GO:0038023	IBA IEA,IBA IEA,IEA,IBA IEA,IBA IEA,IBA IEA,IBA IEA,IBA IEA,IBA IEA,IBA IEA,IBA IEA,IBA IEA,IBA IEA,IBA IEA,IBA IEA,IBA IEA,IBA IEA,IBA IEA,IBA IEA,IBA IEA,IBA IEA,IBA IEA,IBA IEA,IBA IEA,IBA IEA,IBA IEA,IBA IEA,IBA IEA,IBA IEA,IBA IEA,IBA IEA,IBA IEA,IBA IEA,IBA IEA,IBA IEA,IBA IEA,IBA IEA,IDA IMP IBA IEA,IEA,IBA IEA,IEA,IEA,IBA IEA,IBA IEA	ENSBTAG00000015837	FALSE	P2RY12
query_1	TRUE	1.51826e-10	1672	145	44	0.303448	0.0263158	GO:0004888	GO:MF	transmembrane signaling receptor activity	17732	1145	GO:0038023	IBA IEA,IBA IEA,IEA,IBA IEA,IBA IEA,IBA IEA,IBA IEA,IBA IEA,IBA IEA,IBA IEA,IBA IEA,IBA IEA,IBA IEA,IBA IEA,IBA IEA,IBA IEA,IBA IEA,IBA IEA,IBA IEA,IBA IEA,IBA IEA,IBA IEA,IBA IEA,IBA IEA,IBA IEA,IBA IEA,IBA IEA,IBA IEA,IBA IEA,IBA IEA,IBA IEA,IBA IEA,IBA IEA,IBA IEA,IBA IEA,IBA IEA,IBA IEA,IDA IMP IBA IEA,IEA,IBA IEA,IEA,IEA,IBA IEA,IBA IEA	ENSBTAG00000056123	FALSE	P2RY13
query_1	TRUE	1.51826e-10	1672	145	44	0.303448	0.0263158	GO:0004888	GO:MF	transmembrane signaling receptor activity	17732	1145	GO:0038023	IBA IEA,IBA IEA,IEA,IBA IEA,IBA IEA,IBA IEA,IBA IEA,IBA IEA,IBA IEA,IBA IEA,IBA IEA,IBA IEA,IBA IEA,IBA IEA,IBA IEA,IBA IEA,IBA IEA,IBA IEA,IBA IEA,IBA IEA,IBA IEA,IBA IEA,IBA IEA,IBA IEA,IBA IEA,IBA IEA,IBA IEA,IBA IEA,IBA IEA,IBA IEA,IBA IEA,IBA IEA,IBA IEA,IBA IEA,IBA IEA,IBA IEA,IBA IEA,IDA IMP IBA IEA,IEA,IBA IEA,IEA,IEA,IBA IEA,IBA IEA	ENSBTAG00000011192	FALSE	GPR87
query_1	TRUE	1.51826e-10	1672	145	44	0.303448	0.0263158	GO:0004888	GO:MF	transmembrane signaling receptor activity	17732	1145	GO:0038023	IBA IEA,IBA IEA,IEA,IBA IEA,IBA IEA,IBA IEA,IBA IEA,IBA IEA,IBA IEA,IBA IEA,IBA IEA,IBA IEA,IBA IEA,IBA IEA,IBA IEA,IBA IEA,IBA IEA,IBA IEA,IBA IEA,IBA IEA,IBA IEA,IBA IEA,IBA IEA,IBA IEA,IBA IEA,IBA IEA,IBA IEA,IBA IEA,IBA IEA,IBA IEA,IBA IEA,IBA IEA,IBA IEA,IBA IEA,IBA IEA,IBA IEA,IBA IEA,IDA IMP IBA IEA,IEA,IBA IEA,IEA,IEA,IBA IEA,IBA IEA	ENSBTAG00000020990	FALSE	P2RY14
query_1	TRUE	1.51826e-10	1672	145	44	0.303448	0.0263158	GO:0004888	GO:MF	transmembrane signaling receptor activity	17732	1145	GO:0038023	IBA IEA,IBA IEA,IEA,IBA IEA,IBA IEA,IBA IEA,IBA IEA,IBA IEA,IBA IEA,IBA IEA,IBA IEA,IBA IEA,IBA IEA,IBA IEA,IBA IEA,IBA IEA,IBA IEA,IBA IEA,IBA IEA,IBA IEA,IBA IEA,IBA IEA,IBA IEA,IBA IEA,IBA IEA,IBA IEA,IBA IEA,IBA IEA,IBA IEA,IBA IEA,IBA IEA,IBA IEA,IBA IEA,IBA IEA,IBA IEA,IBA IEA,IBA IEA,IDA IMP IBA IEA,IEA,IBA IEA,IEA,IEA,IBA IEA,IBA IEA	ENSBTAG00000009848	FALSE	GPR171
query_1	TRUE	1.51826e-10	1672	145	44	0.303448	0.0263158	GO:0004888	GO:MF	transmembrane signaling receptor activity	17732	1145	GO:0038023	IBA IEA,IBA IEA,IEA,IBA IEA,IBA IEA,IBA IEA,IBA IEA,IBA IEA,IBA IEA,IBA IEA,IBA IEA,IBA IEA,IBA IEA,IBA IEA,IBA IEA,IBA IEA,IBA IEA,IBA IEA,IBA IEA,IBA IEA,IBA IEA,IBA IEA,IBA IEA,IBA IEA,IBA IEA,IBA IEA,IBA IEA,IBA IEA,IBA IEA,IBA IEA,IBA IEA,IBA IEA,IBA IEA,IBA IEA,IBA IEA,IBA IEA,IBA IEA,IDA IMP IBA IEA,IEA,IBA IEA,IEA,IEA,IBA IEA,IBA IEA	ENSBTAG00000014050	FALSE	CHRNB3
query_1	TRUE	1.51826e-10	1672	145	44	0.303448	0.0263158	GO:0004888	GO:MF	transmembrane signaling receptor activity	17732	1145	GO:0038023	IBA IEA,IBA IEA,IEA,IBA IEA,IBA IEA,IBA IEA,IBA IEA,IBA IEA,IBA IEA,IBA IEA,IBA IEA,IBA IEA,IBA IEA,IBA IEA,IBA IEA,IBA IEA,IBA IEA,IBA IEA,IBA IEA,IBA IEA,IBA IEA,IBA IEA,IBA IEA,IBA IEA,IBA IEA,IBA IEA,IBA IEA,IBA IEA,IBA IEA,IBA IEA,IBA IEA,IBA IEA,IBA IEA,IBA IEA,IBA IEA,IBA IEA,IBA IEA,IDA IMP IBA IEA,IEA,IBA IEA,IEA,IEA,IBA IEA,IBA IEA	ENSBTAG00000014056	FALSE	CHRNA6
query_1	TRUE	2.22953e-09	1838	145	44	0.303448	0.0239391	GO:0060089	GO:MF	molecular transducer activity	17732	8381	GO:0003674	IBA IEA,IBA IEA,IEA,IBA IEA,IBA IEA,IBA IEA,IBA IEA,IBA IEA,IBA IEA,IBA IEA,IBA IEA,IBA IEA,IBA IEA,IBA IEA,IBA IEA,IBA IEA,IBA IEA,IBA IEA,IBA IEA,IBA IEA,IBA IEA,IBA IEA,IBA IEA,IBA IEA,IBA IEA,IBA IEA,IBA IEA,IBA IEA,IBA IEA,IBA IEA,IBA IEA,IBA IEA,IBA IEA,IBA IEA,IBA IEA,IBA IEA,IBA IEA,IDA IMP IBA IEA,IEA,IBA IEA,IEA,IEA,IBA IEA,IBA IEA	ENSBTAG00000007173	FALSE	PDGFRA
query_1	TRUE	2.22953e-09	1838	145	44	0.303448	0.0239391	GO:0060089	GO:MF	molecular transducer activity	17732	8381	GO:0003674	IBA IEA,IBA IEA,IEA,IBA IEA,IBA IEA,IBA IEA,IBA IEA,IBA IEA,IBA IEA,IBA IEA,IBA IEA,IBA IEA,IBA IEA,IBA IEA,IBA IEA,IBA IEA,IBA IEA,IBA IEA,IBA IEA,IBA IEA,IBA IEA,IBA IEA,IBA IEA,IBA IEA,IBA IEA,IBA IEA,IBA IEA,IBA IEA,IBA IEA,IBA IEA,IBA IEA,IBA IEA,IBA IEA,IBA IEA,IBA IEA,IBA IEA,IBA IEA,IDA IMP IBA IEA,IEA,IBA IEA,IEA,IEA,IBA IEA,IBA IEA	ENSBTAG00000002699	FALSE	KIT
query_1	TRUE	2.22953e-09	1838	145	44	0.303448	0.0239391	GO:0060089	GO:MF	molecular transducer activity	17732	8381	GO:0003674	IBA IEA,IBA IEA,IEA,IBA IEA,IBA IEA,IBA IEA,IBA IEA,IBA IEA,IBA IEA,IBA IEA,IBA IEA,IBA IEA,IBA IEA,IBA IEA,IBA IEA,IBA IEA,IBA IEA,IBA IEA,IBA IEA,IBA IEA,IBA IEA,IBA IEA,IBA IEA,IBA IEA,IBA IEA,IBA IEA,IBA IEA,IBA IEA,IBA IEA,IBA IEA,IBA IEA,IBA IEA,IBA IEA,IBA IEA,IBA IEA,IBA IEA,IBA IEA,IDA IMP IBA IEA,IEA,IBA IEA,IEA,IEA,IBA IEA,IBA IEA	ENSBTAG00000018224	FALSE	GLP1R
query_1	TRUE	2.22953e-09	1838	145	44	0.303448	0.0239391	GO:0060089	GO:MF	molecular transducer activity	17732	8381	GO:0003674	IBA IEA,IBA IEA,IEA,IBA IEA,IBA IEA,IBA IEA,IBA IEA,IBA IEA,IBA IEA,IBA IEA,IBA IEA,IBA IEA,IBA IEA,IBA IEA,IBA IEA,IBA IEA,IBA IEA,IBA IEA,IBA IEA,IBA IEA,IBA IEA,IBA IEA,IBA IEA,IBA IEA,IBA IEA,IBA IEA,IBA IEA,IBA IEA,IBA IEA,IBA IEA,IBA IEA,IBA IEA,IBA IEA,IBA IEA,IBA IEA,IBA IEA,IBA IEA,IDA IMP IBA IEA,IEA,IBA IEA,IEA,IEA,IBA IEA,IBA IEA	ENSBTAG00000049567	FALSE	OR7A129
query_1	TRUE	2.22953e-09	1838	145	44	0.303448	0.0239391	GO:0060089	GO:MF	molecular transducer activity	17732	8381	GO:0003674	IBA IEA,IBA IEA,IEA,IBA IEA,IBA IEA,IBA IEA,IBA IEA,IBA IEA,IBA IEA,IBA IEA,IBA IEA,IBA IEA,IBA IEA,IBA IEA,IBA IEA,IBA IEA,IBA IEA,IBA IEA,IBA IEA,IBA IEA,IBA IEA,IBA IEA,IBA IEA,IBA IEA,IBA IEA,IBA IEA,IBA IEA,IBA IEA,IBA IEA,IBA IEA,IBA IEA,IBA IEA,IBA IEA,IBA IEA,IBA IEA,IBA IEA,IBA IEA,IDA IMP IBA IEA,IEA,IBA IEA,IEA,IEA,IBA IEA,IBA IEA	ENSBTAG00000025293	FALSE	OR2W3
query_1	TRUE	2.22953e-09	1838	145	44	0.303448	0.0239391	GO:0060089	GO:MF	molecular transducer activity	17732	8381	GO:0003674	IBA IEA,IBA IEA,IEA,IBA IEA,IBA IEA,IBA IEA,IBA IEA,IBA IEA,IBA IEA,IBA IEA,IBA IEA,IBA IEA,IBA IEA,IBA IEA,IBA IEA,IBA IEA,IBA IEA,IBA IEA,IBA IEA,IBA IEA,IBA IEA,IBA IEA,IBA IEA,IBA IEA,IBA IEA,IBA IEA,IBA IEA,IBA IEA,IBA IEA,IBA IEA,IBA IEA,IBA IEA,IBA IEA,IBA IEA,IBA IEA,IBA IEA,IBA IEA,IDA IMP IBA IEA,IEA,IBA IEA,IEA,IEA,IBA IEA,IBA IEA	ENSBTAG00000040033	FALSE	OR2AJ9
query_1	TRUE	2.22953e-09	1838	145	44	0.303448	0.0239391	GO:0060089	GO:MF	molecular transducer activity	17732	8381	GO:0003674	IBA IEA,IBA IEA,IEA,IBA IEA,IBA IEA,IBA IEA,IBA IEA,IBA IEA,IBA IEA,IBA IEA,IBA IEA,IBA IEA,IBA IEA,IBA IEA,IBA IEA,IBA IEA,IBA IEA,IBA IEA,IBA IEA,IBA IEA,IBA IEA,IBA IEA,IBA IEA,IBA IEA,IBA IEA,IBA IEA,IBA IEA,IBA IEA,IBA IEA,IBA IEA,IBA IEA,IBA IEA,IBA IEA,IBA IEA,IBA IEA,IBA IEA,IBA IEA,IDA IMP IBA IEA,IEA,IBA IEA,IEA,IEA,IBA IEA,IBA IEA	ENSBTAG00000051864	FALSE	OR2L2B
query_1	TRUE	2.22953e-09	1838	145	44	0.303448	0.0239391	GO:0060089	GO:MF	molecular transducer activity	17732	8381	GO:0003674	IBA IEA,IBA IEA,IEA,IBA IEA,IBA IEA,IBA IEA,IBA IEA,IBA IEA,IBA IEA,IBA IEA,IBA IEA,IBA IEA,IBA IEA,IBA IEA,IBA IEA,IBA IEA,IBA IEA,IBA IEA,IBA IEA,IBA IEA,IBA IEA,IBA IEA,IBA IEA,IBA IEA,IBA IEA,IBA IEA,IBA IEA,IBA IEA,IBA IEA,IBA IEA,IBA IEA,IBA IEA,IBA IEA,IBA IEA,IBA IEA,IBA IEA,IBA IEA,IDA IMP IBA IEA,IEA,IBA IEA,IEA,IEA,IBA IEA,IBA IEA	ENSBTAG00000067939	FALSE	OR2L2C
query_1	TRUE	2.22953e-09	1838	145	44	0.303448	0.0239391	GO:0060089	GO:MF	molecular transducer activity	17732	8381	GO:0003674	IBA IEA,IBA IEA,IEA,IBA IEA,IBA IEA,IBA IEA,IBA IEA,IBA IEA,IBA IEA,IBA IEA,IBA IEA,IBA IEA,IBA IEA,IBA IEA,IBA IEA,IBA IEA,IBA IEA,IBA IEA,IBA IEA,IBA IEA,IBA IEA,IBA IEA,IBA IEA,IBA IEA,IBA IEA,IBA IEA,IBA IEA,IBA IEA,IBA IEA,IBA IEA,IBA IEA,IBA IEA,IBA IEA,IBA IEA,IBA IEA,IBA IEA,IBA IEA,IDA IMP IBA IEA,IEA,IBA IEA,IEA,IEA,IBA IEA,IBA IEA	ENSBTAG00000061948	FALSE	OR2L3C
query_1	TRUE	2.22953e-09	1838	145	44	0.303448	0.0239391	GO:0060089	GO:MF	molecular transducer activity	17732	8381	GO:0003674	IBA IEA,IBA IEA,IEA,IBA IEA,IBA IEA,IBA IEA,IBA IEA,IBA IEA,IBA IEA,IBA IEA,IBA IEA,IBA IEA,IBA IEA,IBA IEA,IBA IEA,IBA IEA,IBA IEA,IBA IEA,IBA IEA,IBA IEA,IBA IEA,IBA IEA,IBA IEA,IBA IEA,IBA IEA,IBA IEA,IBA IEA,IBA IEA,IBA IEA,IBA IEA,IBA IEA,IBA IEA,IBA IEA,IBA IEA,IBA IEA,IBA IEA,IBA IEA,IDA IMP IBA IEA,IEA,IBA IEA,IEA,IEA,IBA IEA,IBA IEA	ENSBTAG00000013691	FALSE	OR2L13
query_1	TRUE	2.22953e-09	1838	145	44	0.303448	0.0239391	GO:0060089	GO:MF	molecular transducer activity	17732	8381	GO:0003674	IBA IEA,IBA IEA,IEA,IBA IEA,IBA IEA,IBA IEA,IBA IEA,IBA IEA,IBA IEA,IBA IEA,IBA IEA,IBA IEA,IBA IEA,IBA IEA,IBA IEA,IBA IEA,IBA IEA,IBA IEA,IBA IEA,IBA IEA,IBA IEA,IBA IEA,IBA IEA,IBA IEA,IBA IEA,IBA IEA,IBA IEA,IBA IEA,IBA IEA,IBA IEA,IBA IEA,IBA IEA,IBA IEA,IBA IEA,IBA IEA,IBA IEA,IBA IEA,IDA IMP IBA IEA,IEA,IBA IEA,IEA,IEA,IBA IEA,IBA IEA	ENSBTAG00000048025	FALSE	OR2T22
query_1	TRUE	2.22953e-09	1838	145	44	0.303448	0.0239391	GO:0060089	GO:MF	molecular transducer activity	17732	8381	GO:0003674	IBA IEA,IBA IEA,IEA,IBA IEA,IBA IEA,IBA IEA,IBA IEA,IBA IEA,IBA IEA,IBA IEA,IBA IEA,IBA IEA,IBA IEA,IBA IEA,IBA IEA,IBA IEA,IBA IEA,IBA IEA,IBA IEA,IBA IEA,IBA IEA,IBA IEA,IBA IEA,IBA IEA,IBA IEA,IBA IEA,IBA IEA,IBA IEA,IBA IEA,IBA IEA,IBA IEA,IBA IEA,IBA IEA,IBA IEA,IBA IEA,IBA IEA,IBA IEA,IDA IMP IBA IEA,IEA,IBA IEA,IEA,IEA,IBA IEA,IBA IEA	ENSBTAG00000009497	FALSE	OR2M16
query_1	TRUE	2.22953e-09	1838	145	44	0.303448	0.0239391	GO:0060089	GO:MF	molecular transducer activity	17732	8381	GO:0003674	IBA IEA,IBA IEA,IEA,IBA IEA,IBA IEA,IBA IEA,IBA IEA,IBA IEA,IBA IEA,IBA IEA,IBA IEA,IBA IEA,IBA IEA,IBA IEA,IBA IEA,IBA IEA,IBA IEA,IBA IEA,IBA IEA,IBA IEA,IBA IEA,IBA IEA,IBA IEA,IBA IEA,IBA IEA,IBA IEA,IBA IEA,IBA IEA,IBA IEA,IBA IEA,IBA IEA,IBA IEA,IBA IEA,IBA IEA,IBA IEA,IBA IEA,IBA IEA,IDA IMP IBA IEA,IEA,IBA IEA,IEA,IEA,IBA IEA,IBA IEA	ENSBTAG00000030722	FALSE	OR2M4
query_1	TRUE	2.22953e-09	1838	145	44	0.303448	0.0239391	GO:0060089	GO:MF	molecular transducer activity	17732	8381	GO:0003674	IBA IEA,IBA IEA,IEA,IBA IEA,IBA IEA,IBA IEA,IBA IEA,IBA IEA,IBA IEA,IBA IEA,IBA IEA,IBA IEA,IBA IEA,IBA IEA,IBA IEA,IBA IEA,IBA IEA,IBA IEA,IBA IEA,IBA IEA,IBA IEA,IBA IEA,IBA IEA,IBA IEA,IBA IEA,IBA IEA,IBA IEA,IBA IEA,IBA IEA,IBA IEA,IBA IEA,IBA IEA,IBA IEA,IBA IEA,IBA IEA,IBA IEA,IBA IEA,IDA IMP IBA IEA,IEA,IBA IEA,IEA,IEA,IBA IEA,IBA IEA	ENSBTAG00000039804	FALSE	OR9E2
query_1	TRUE	2.22953e-09	1838	145	44	0.303448	0.0239391	GO:0060089	GO:MF	molecular transducer activity	17732	8381	GO:0003674	IBA IEA,IBA IEA,IEA,IBA IEA,IBA IEA,IBA IEA,IBA IEA,IBA IEA,IBA IEA,IBA IEA,IBA IEA,IBA IEA,IBA IEA,IBA IEA,IBA IEA,IBA IEA,IBA IEA,IBA IEA,IBA IEA,IBA IEA,IBA IEA,IBA IEA,IBA IEA,IBA IEA,IBA IEA,IBA IEA,IBA IEA,IBA IEA,IBA IEA,IBA IEA,IBA IEA,IBA IEA,IBA IEA,IBA IEA,IBA IEA,IBA IEA,IBA IEA,IDA IMP IBA IEA,IEA,IBA IEA,IEA,IEA,IBA IEA,IBA IEA	ENSBTAG00000059861	FALSE	OR5AE4
query_1	TRUE	2.22953e-09	1838	145	44	0.303448	0.0239391	GO:0060089	GO:MF	molecular transducer activity	17732	8381	GO:0003674	IBA IEA,IBA IEA,IEA,IBA IEA,IBA IEA,IBA IEA,IBA IEA,IBA IEA,IBA IEA,IBA IEA,IBA IEA,IBA IEA,IBA IEA,IBA IEA,IBA IEA,IBA IEA,IBA IEA,IBA IEA,IBA IEA,IBA IEA,IBA IEA,IBA IEA,IBA IEA,IBA IEA,IBA IEA,IBA IEA,IBA IEA,IBA IEA,IBA IEA,IBA IEA,IBA IEA,IBA IEA,IBA IEA,IBA IEA,IBA IEA,IBA IEA,IBA IEA,IDA IMP IBA IEA,IEA,IBA IEA,IEA,IEA,IBA IEA,IBA IEA	ENSBTAG00000064622	FALSE	OR5AE3
query_1	TRUE	2.22953e-09	1838	145	44	0.303448	0.0239391	GO:0060089	GO:MF	molecular transducer activity	17732	8381	GO:0003674	IBA IEA,IBA IEA,IEA,IBA IEA,IBA IEA,IBA IEA,IBA IEA,IBA IEA,IBA IEA,IBA IEA,IBA IEA,IBA IEA,IBA IEA,IBA IEA,IBA IEA,IBA IEA,IBA IEA,IBA IEA,IBA IEA,IBA IEA,IBA IEA,IBA IEA,IBA IEA,IBA IEA,IBA IEA,IBA IEA,IBA IEA,IBA IEA,IBA IEA,IBA IEA,IBA IEA,IBA IEA,IBA IEA,IBA IEA,IBA IEA,IBA IEA,IBA IEA,IDA IMP IBA IEA,IEA,IBA IEA,IEA,IEA,IBA IEA,IBA IEA	ENSBTAG00000031412	FALSE	OR6F1
query_1	TRUE	2.22953e-09	1838	145	44	0.303448	0.0239391	GO:0060089	GO:MF	molecular transducer activity	17732	8381	GO:0003674	IBA IEA,IBA IEA,IEA,IBA IEA,IBA IEA,IBA IEA,IBA IEA,IBA IEA,IBA IEA,IBA IEA,IBA IEA,IBA IEA,IBA IEA,IBA IEA,IBA IEA,IBA IEA,IBA IEA,IBA IEA,IBA IEA,IBA IEA,IBA IEA,IBA IEA,IBA IEA,IBA IEA,IBA IEA,IBA IEA,IBA IEA,IBA IEA,IBA IEA,IBA IEA,IBA IEA,IBA IEA,IBA IEA,IBA IEA,IBA IEA,IBA IEA,IBA IEA,IDA IMP IBA IEA,IEA,IBA IEA,IEA,IEA,IBA IEA,IBA IEA	ENSBTAG00000007557	FALSE	OR2AK3
query_1	TRUE	2.22953e-09	1838	145	44	0.303448	0.0239391	GO:0060089	GO:MF	molecular transducer activity	17732	8381	GO:0003674	IBA IEA,IBA IEA,IEA,IBA IEA,IBA IEA,IBA IEA,IBA IEA,IBA IEA,IBA IEA,IBA IEA,IBA IEA,IBA IEA,IBA IEA,IBA IEA,IBA IEA,IBA IEA,IBA IEA,IBA IEA,IBA IEA,IBA IEA,IBA IEA,IBA IEA,IBA IEA,IBA IEA,IBA IEA,IBA IEA,IBA IEA,IBA IEA,IBA IEA,IBA IEA,IBA IEA,IBA IEA,IBA IEA,IBA IEA,IBA IEA,IBA IEA,IBA IEA,IDA IMP IBA IEA,IEA,IBA IEA,IEA,IEA,IBA IEA,IBA IEA	ENSBTAG00000053009	FALSE	OR2T62
query_1	TRUE	2.22953e-09	1838	145	44	0.303448	0.0239391	GO:0060089	GO:MF	molecular transducer activity	17732	8381	GO:0003674	IBA IEA,IBA IEA,IEA,IBA IEA,IBA IEA,IBA IEA,IBA IEA,IBA IEA,IBA IEA,IBA IEA,IBA IEA,IBA IEA,IBA IEA,IBA IEA,IBA IEA,IBA IEA,IBA IEA,IBA IEA,IBA IEA,IBA IEA,IBA IEA,IBA IEA,IBA IEA,IBA IEA,IBA IEA,IBA IEA,IBA IEA,IBA IEA,IBA IEA,IBA IEA,IBA IEA,IBA IEA,IBA IEA,IBA IEA,IBA IEA,IBA IEA,IBA IEA,IDA IMP IBA IEA,IEA,IBA IEA,IEA,IEA,IBA IEA,IBA IEA	ENSBTAG00000046417	FALSE	OR2T63
query_1	TRUE	2.22953e-09	1838	145	44	0.303448	0.0239391	GO:0060089	GO:MF	molecular transducer activity	17732	8381	GO:0003674	IBA IEA,IBA IEA,IEA,IBA IEA,IBA IEA,IBA IEA,IBA IEA,IBA IEA,IBA IEA,IBA IEA,IBA IEA,IBA IEA,IBA IEA,IBA IEA,IBA IEA,IBA IEA,IBA IEA,IBA IEA,IBA IEA,IBA IEA,IBA IEA,IBA IEA,IBA IEA,IBA IEA,IBA IEA,IBA IEA,IBA IEA,IBA IEA,IBA IEA,IBA IEA,IBA IEA,IBA IEA,IBA IEA,IBA IEA,IBA IEA,IBA IEA,IBA IEA,IDA IMP IBA IEA,IEA,IBA IEA,IEA,IEA,IBA IEA,IBA IEA	ENSBTAG00000052389	FALSE	OR2T16
query_1	TRUE	2.22953e-09	1838	145	44	0.303448	0.0239391	GO:0060089	GO:MF	molecular transducer activity	17732	8381	GO:0003674	IBA IEA,IBA IEA,IEA,IBA IEA,IBA IEA,IBA IEA,IBA IEA,IBA IEA,IBA IEA,IBA IEA,IBA IEA,IBA IEA,IBA IEA,IBA IEA,IBA IEA,IBA IEA,IBA IEA,IBA IEA,IBA IEA,IBA IEA,IBA IEA,IBA IEA,IBA IEA,IBA IEA,IBA IEA,IBA IEA,IBA IEA,IBA IEA,IBA IEA,IBA IEA,IBA IEA,IBA IEA,IBA IEA,IBA IEA,IBA IEA,IBA IEA,IBA IEA,IDA IMP IBA IEA,IEA,IBA IEA,IEA,IEA,IBA IEA,IBA IEA	ENSBTAG00000050140	FALSE	OR2T60
query_1	TRUE	2.22953e-09	1838	145	44	0.303448	0.0239391	GO:0060089	GO:MF	molecular transducer activity	17732	8381	GO:0003674	IBA IEA,IBA IEA,IEA,IBA IEA,IBA IEA,IBA IEA,IBA IEA,IBA IEA,IBA IEA,IBA IEA,IBA IEA,IBA IEA,IBA IEA,IBA IEA,IBA IEA,IBA IEA,IBA IEA,IBA IEA,IBA IEA,IBA IEA,IBA IEA,IBA IEA,IBA IEA,IBA IEA,IBA IEA,IBA IEA,IBA IEA,IBA IEA,IBA IEA,IBA IEA,IBA IEA,IBA IEA,IBA IEA,IBA IEA,IBA IEA,IBA IEA,IBA IEA,IDA IMP IBA IEA,IEA,IBA IEA,IEA,IEA,IBA IEA,IBA IEA	ENSBTAG00000001761	FALSE	OR6AA1
query_1	TRUE	2.22953e-09	1838	145	44	0.303448	0.0239391	GO:0060089	GO:MF	molecular transducer activity	17732	8381	GO:0003674	IBA IEA,IBA IEA,IEA,IBA IEA,IBA IEA,IBA IEA,IBA IEA,IBA IEA,IBA IEA,IBA IEA,IBA IEA,IBA IEA,IBA IEA,IBA IEA,IBA IEA,IBA IEA,IBA IEA,IBA IEA,IBA IEA,IBA IEA,IBA IEA,IBA IEA,IBA IEA,IBA IEA,IBA IEA,IBA IEA,IBA IEA,IBA IEA,IBA IEA,IBA IEA,IBA IEA,IBA IEA,IBA IEA,IBA IEA,IBA IEA,IBA IEA,IBA IEA,IDA IMP IBA IEA,IEA,IBA IEA,IEA,IEA,IBA IEA,IBA IEA	ENSBTAG00000040109	FALSE	OR6AN1
query_1	TRUE	2.22953e-09	1838	145	44	0.303448	0.0239391	GO:0060089	GO:MF	molecular transducer activity	17732	8381	GO:0003674	IBA IEA,IBA IEA,IEA,IBA IEA,IBA IEA,IBA IEA,IBA IEA,IBA IEA,IBA IEA,IBA IEA,IBA IEA,IBA IEA,IBA IEA,IBA IEA,IBA IEA,IBA IEA,IBA IEA,IBA IEA,IBA IEA,IBA IEA,IBA IEA,IBA IEA,IBA IEA,IBA IEA,IBA IEA,IBA IEA,IBA IEA,IBA IEA,IBA IEA,IBA IEA,IBA IEA,IBA IEA,IBA IEA,IBA IEA,IBA IEA,IBA IEA,IBA IEA,IDA IMP IBA IEA,IEA,IBA IEA,IEA,IEA,IBA IEA,IBA IEA	ENSBTAG00000017725	FALSE	OR11L1
query_1	TRUE	2.22953e-09	1838	145	44	0.303448	0.0239391	GO:0060089	GO:MF	molecular transducer activity	17732	8381	GO:0003674	IBA IEA,IBA IEA,IEA,IBA IEA,IBA IEA,IBA IEA,IBA IEA,IBA IEA,IBA IEA,IBA IEA,IBA IEA,IBA IEA,IBA IEA,IBA IEA,IBA IEA,IBA IEA,IBA IEA,IBA IEA,IBA IEA,IBA IEA,IBA IEA,IBA IEA,IBA IEA,IBA IEA,IBA IEA,IBA IEA,IBA IEA,IBA IEA,IBA IEA,IBA IEA,IBA IEA,IBA IEA,IBA IEA,IBA IEA,IBA IEA,IBA IEA,IBA IEA,IDA IMP IBA IEA,IEA,IBA IEA,IEA,IEA,IBA IEA,IBA IEA	ENSBTAG00000064343	FALSE	OR2L3
query_1	TRUE	2.22953e-09	1838	145	44	0.303448	0.0239391	GO:0060089	GO:MF	molecular transducer activity	17732	8381	GO:0003674	IBA IEA,IBA IEA,IEA,IBA IEA,IBA IEA,IBA IEA,IBA IEA,IBA IEA,IBA IEA,IBA IEA,IBA IEA,IBA IEA,IBA IEA,IBA IEA,IBA IEA,IBA IEA,IBA IEA,IBA IEA,IBA IEA,IBA IEA,IBA IEA,IBA IEA,IBA IEA,IBA IEA,IBA IEA,IBA IEA,IBA IEA,IBA IEA,IBA IEA,IBA IEA,IBA IEA,IBA IEA,IBA IEA,IBA IEA,IBA IEA,IBA IEA,IBA IEA,IDA IMP IBA IEA,IEA,IBA IEA,IEA,IEA,IBA IEA,IBA IEA	ENSBTAG00000045691	FALSE	OR14P2
query_1	TRUE	2.22953e-09	1838	145	44	0.303448	0.0239391	GO:0060089	GO:MF	molecular transducer activity	17732	8381	GO:0003674	IBA IEA,IBA IEA,IEA,IBA IEA,IBA IEA,IBA IEA,IBA IEA,IBA IEA,IBA IEA,IBA IEA,IBA IEA,IBA IEA,IBA IEA,IBA IEA,IBA IEA,IBA IEA,IBA IEA,IBA IEA,IBA IEA,IBA IEA,IBA IEA,IBA IEA,IBA IEA,IBA IEA,IBA IEA,IBA IEA,IBA IEA,IBA IEA,IBA IEA,IBA IEA,IBA IEA,IBA IEA,IBA IEA,IBA IEA,IBA IEA,IBA IEA,IBA IEA,IDA IMP IBA IEA,IEA,IBA IEA,IEA,IEA,IBA IEA,IBA IEA	ENSBTAG00000051974	FALSE	OR2L2
query_1	TRUE	2.22953e-09	1838	145	44	0.303448	0.0239391	GO:0060089	GO:MF	molecular transducer activity	17732	8381	GO:0003674	IBA IEA,IBA IEA,IEA,IBA IEA,IBA IEA,IBA IEA,IBA IEA,IBA IEA,IBA IEA,IBA IEA,IBA IEA,IBA IEA,IBA IEA,IBA IEA,IBA IEA,IBA IEA,IBA IEA,IBA IEA,IBA IEA,IBA IEA,IBA IEA,IBA IEA,IBA IEA,IBA IEA,IBA IEA,IBA IEA,IBA IEA,IBA IEA,IBA IEA,IBA IEA,IBA IEA,IBA IEA,IBA IEA,IBA IEA,IBA IEA,IBA IEA,IBA IEA,IDA IMP IBA IEA,IEA,IBA IEA,IEA,IEA,IBA IEA,IBA IEA	ENSBTAG00000039805	FALSE	OR2AO1
query_1	TRUE	2.22953e-09	1838	145	44	0.303448	0.0239391	GO:0060089	GO:MF	molecular transducer activity	17732	8381	GO:0003674	IBA IEA,IBA IEA,IEA,IBA IEA,IBA IEA,IBA IEA,IBA IEA,IBA IEA,IBA IEA,IBA IEA,IBA IEA,IBA IEA,IBA IEA,IBA IEA,IBA IEA,IBA IEA,IBA IEA,IBA IEA,IBA IEA,IBA IEA,IBA IEA,IBA IEA,IBA IEA,IBA IEA,IBA IEA,IBA IEA,IBA IEA,IBA IEA,IBA IEA,IBA IEA,IBA IEA,IBA IEA,IBA IEA,IBA IEA,IBA IEA,IBA IEA,IBA IEA,IDA IMP IBA IEA,IEA,IBA IEA,IEA,IEA,IBA IEA,IBA IEA	ENSBTAG00000053872	FALSE	OR2T54
query_1	TRUE	2.22953e-09	1838	145	44	0.303448	0.0239391	GO:0060089	GO:MF	molecular transducer activity	17732	8381	GO:0003674	IBA IEA,IBA IEA,IEA,IBA IEA,IBA IEA,IBA IEA,IBA IEA,IBA IEA,IBA IEA,IBA IEA,IBA IEA,IBA IEA,IBA IEA,IBA IEA,IBA IEA,IBA IEA,IBA IEA,IBA IEA,IBA IEA,IBA IEA,IBA IEA,IBA IEA,IBA IEA,IBA IEA,IBA IEA,IBA IEA,IBA IEA,IBA IEA,IBA IEA,IBA IEA,IBA IEA,IBA IEA,IBA IEA,IBA IEA,IBA IEA,IBA IEA,IBA IEA,IDA IMP IBA IEA,IEA,IBA IEA,IEA,IEA,IBA IEA,IBA IEA	ENSBTAG00000039797	FALSE	OR2W3D
query_1	TRUE	2.22953e-09	1838	145	44	0.303448	0.0239391	GO:0060089	GO:MF	molecular transducer activity	17732	8381	GO:0003674	IBA IEA,IBA IEA,IEA,IBA IEA,IBA IEA,IBA IEA,IBA IEA,IBA IEA,IBA IEA,IBA IEA,IBA IEA,IBA IEA,IBA IEA,IBA IEA,IBA IEA,IBA IEA,IBA IEA,IBA IEA,IBA IEA,IBA IEA,IBA IEA,IBA IEA,IBA IEA,IBA IEA,IBA IEA,IBA IEA,IBA IEA,IBA IEA,IBA IEA,IBA IEA,IBA IEA,IBA IEA,IBA IEA,IBA IEA,IBA IEA,IBA IEA,IBA IEA,IDA IMP IBA IEA,IEA,IBA IEA,IEA,IEA,IBA IEA,IBA IEA	ENSBTAG00000048813	FALSE	OR2W53
query_1	TRUE	2.22953e-09	1838	145	44	0.303448	0.0239391	GO:0060089	GO:MF	molecular transducer activity	17732	8381	GO:0003674	IBA IEA,IBA IEA,IEA,IBA IEA,IBA IEA,IBA IEA,IBA IEA,IBA IEA,IBA IEA,IBA IEA,IBA IEA,IBA IEA,IBA IEA,IBA IEA,IBA IEA,IBA IEA,IBA IEA,IBA IEA,IBA IEA,IBA IEA,IBA IEA,IBA IEA,IBA IEA,IBA IEA,IBA IEA,IBA IEA,IBA IEA,IBA IEA,IBA IEA,IBA IEA,IBA IEA,IBA IEA,IBA IEA,IBA IEA,IBA IEA,IBA IEA,IBA IEA,IDA IMP IBA IEA,IEA,IBA IEA,IEA,IEA,IBA IEA,IBA IEA	ENSBTAG00000048315	FALSE	OR2C3
query_1	TRUE	2.22953e-09	1838	145	44	0.303448	0.0239391	GO:0060089	GO:MF	molecular transducer activity	17732	8381	GO:0003674	IBA IEA,IBA IEA,IEA,IBA IEA,IBA IEA,IBA IEA,IBA IEA,IBA IEA,IBA IEA,IBA IEA,IBA IEA,IBA IEA,IBA IEA,IBA IEA,IBA IEA,IBA IEA,IBA IEA,IBA IEA,IBA IEA,IBA IEA,IBA IEA,IBA IEA,IBA IEA,IBA IEA,IBA IEA,IBA IEA,IBA IEA,IBA IEA,IBA IEA,IBA IEA,IBA IEA,IBA IEA,IBA IEA,IBA IEA,IBA IEA,IBA IEA,IBA IEA,IDA IMP IBA IEA,IEA,IBA IEA,IEA,IEA,IBA IEA,IBA IEA	ENSBTAG00000048069	FALSE	OR2C3B
query_1	TRUE	2.22953e-09	1838	145	44	0.303448	0.0239391	GO:0060089	GO:MF	molecular transducer activity	17732	8381	GO:0003674	IBA IEA,IBA IEA,IEA,IBA IEA,IBA IEA,IBA IEA,IBA IEA,IBA IEA,IBA IEA,IBA IEA,IBA IEA,IBA IEA,IBA IEA,IBA IEA,IBA IEA,IBA IEA,IBA IEA,IBA IEA,IBA IEA,IBA IEA,IBA IEA,IBA IEA,IBA IEA,IBA IEA,IBA IEA,IBA IEA,IBA IEA,IBA IEA,IBA IEA,IBA IEA,IBA IEA,IBA IEA,IBA IEA,IBA IEA,IBA IEA,IBA IEA,IBA IEA,IDA IMP IBA IEA,IEA,IBA IEA,IEA,IEA,IBA IEA,IBA IEA	ENSBTAG00000039484	FALSE	OR2G27
query_1	TRUE	2.22953e-09	1838	145	44	0.303448	0.0239391	GO:0060089	GO:MF	molecular transducer activity	17732	8381	GO:0003674	IBA IEA,IBA IEA,IEA,IBA IEA,IBA IEA,IBA IEA,IBA IEA,IBA IEA,IBA IEA,IBA IEA,IBA IEA,IBA IEA,IBA IEA,IBA IEA,IBA IEA,IBA IEA,IBA IEA,IBA IEA,IBA IEA,IBA IEA,IBA IEA,IBA IEA,IBA IEA,IBA IEA,IBA IEA,IBA IEA,IBA IEA,IBA IEA,IBA IEA,IBA IEA,IBA IEA,IBA IEA,IBA IEA,IBA IEA,IBA IEA,IBA IEA,IBA IEA,IDA IMP IBA IEA,IEA,IBA IEA,IEA,IEA,IBA IEA,IBA IEA	ENSBTAG00000039930	FALSE	OR2G28
query_1	TRUE	2.22953e-09	1838	145	44	0.303448	0.0239391	GO:0060089	GO:MF	molecular transducer activity	17732	8381	GO:0003674	IBA IEA,IBA IEA,IEA,IBA IEA,IBA IEA,IBA IEA,IBA IEA,IBA IEA,IBA IEA,IBA IEA,IBA IEA,IBA IEA,IBA IEA,IBA IEA,IBA IEA,IBA IEA,IBA IEA,IBA IEA,IBA IEA,IBA IEA,IBA IEA,IBA IEA,IBA IEA,IBA IEA,IBA IEA,IBA IEA,IBA IEA,IBA IEA,IBA IEA,IBA IEA,IBA IEA,IBA IEA,IBA IEA,IBA IEA,IBA IEA,IBA IEA,IBA IEA,IDA IMP IBA IEA,IEA,IBA IEA,IEA,IEA,IBA IEA,IBA IEA	ENSBTAG00000027911	FALSE	OR2G3
query_1	TRUE	2.22953e-09	1838	145	44	0.303448	0.0239391	GO:0060089	GO:MF	molecular transducer activity	17732	8381	GO:0003674	IBA IEA,IBA IEA,IEA,IBA IEA,IBA IEA,IBA IEA,IBA IEA,IBA IEA,IBA IEA,IBA IEA,IBA IEA,IBA IEA,IBA IEA,IBA IEA,IBA IEA,IBA IEA,IBA IEA,IBA IEA,IBA IEA,IBA IEA,IBA IEA,IBA IEA,IBA IEA,IBA IEA,IBA IEA,IBA IEA,IBA IEA,IBA IEA,IBA IEA,IBA IEA,IBA IEA,IBA IEA,IBA IEA,IBA IEA,IBA IEA,IBA IEA,IBA IEA,IDA IMP IBA IEA,IEA,IBA IEA,IEA,IEA,IBA IEA,IBA IEA	ENSBTAG00000015837	FALSE	P2RY12
query_1	TRUE	2.22953e-09	1838	145	44	0.303448	0.0239391	GO:0060089	GO:MF	molecular transducer activity	17732	8381	GO:0003674	IBA IEA,IBA IEA,IEA,IBA IEA,IBA IEA,IBA IEA,IBA IEA,IBA IEA,IBA IEA,IBA IEA,IBA IEA,IBA IEA,IBA IEA,IBA IEA,IBA IEA,IBA IEA,IBA IEA,IBA IEA,IBA IEA,IBA IEA,IBA IEA,IBA IEA,IBA IEA,IBA IEA,IBA IEA,IBA IEA,IBA IEA,IBA IEA,IBA IEA,IBA IEA,IBA IEA,IBA IEA,IBA IEA,IBA IEA,IBA IEA,IBA IEA,IBA IEA,IDA IMP IBA IEA,IEA,IBA IEA,IEA,IEA,IBA IEA,IBA IEA	ENSBTAG00000056123	FALSE	P2RY13
query_1	TRUE	2.22953e-09	1838	145	44	0.303448	0.0239391	GO:0060089	GO:MF	molecular transducer activity	17732	8381	GO:0003674	IBA IEA,IBA IEA,IEA,IBA IEA,IBA IEA,IBA IEA,IBA IEA,IBA IEA,IBA IEA,IBA IEA,IBA IEA,IBA IEA,IBA IEA,IBA IEA,IBA IEA,IBA IEA,IBA IEA,IBA IEA,IBA IEA,IBA IEA,IBA IEA,IBA IEA,IBA IEA,IBA IEA,IBA IEA,IBA IEA,IBA IEA,IBA IEA,IBA IEA,IBA IEA,IBA IEA,IBA IEA,IBA IEA,IBA IEA,IBA IEA,IBA IEA,IBA IEA,IDA IMP IBA IEA,IEA,IBA IEA,IEA,IEA,IBA IEA,IBA IEA	ENSBTAG00000011192	FALSE	GPR87
query_1	TRUE	2.22953e-09	1838	145	44	0.303448	0.0239391	GO:0060089	GO:MF	molecular transducer activity	17732	8381	GO:0003674	IBA IEA,IBA IEA,IEA,IBA IEA,IBA IEA,IBA IEA,IBA IEA,IBA IEA,IBA IEA,IBA IEA,IBA IEA,IBA IEA,IBA IEA,IBA IEA,IBA IEA,IBA IEA,IBA IEA,IBA IEA,IBA IEA,IBA IEA,IBA IEA,IBA IEA,IBA IEA,IBA IEA,IBA IEA,IBA IEA,IBA IEA,IBA IEA,IBA IEA,IBA IEA,IBA IEA,IBA IEA,IBA IEA,IBA IEA,IBA IEA,IBA IEA,IBA IEA,IDA IMP IBA IEA,IEA,IBA IEA,IEA,IEA,IBA IEA,IBA IEA	ENSBTAG00000020990	FALSE	P2RY14
query_1	TRUE	2.22953e-09	1838	145	44	0.303448	0.0239391	GO:0060089	GO:MF	molecular transducer activity	17732	8381	GO:0003674	IBA IEA,IBA IEA,IEA,IBA IEA,IBA IEA,IBA IEA,IBA IEA,IBA IEA,IBA IEA,IBA IEA,IBA IEA,IBA IEA,IBA IEA,IBA IEA,IBA IEA,IBA IEA,IBA IEA,IBA IEA,IBA IEA,IBA IEA,IBA IEA,IBA IEA,IBA IEA,IBA IEA,IBA IEA,IBA IEA,IBA IEA,IBA IEA,IBA IEA,IBA IEA,IBA IEA,IBA IEA,IBA IEA,IBA IEA,IBA IEA,IBA IEA,IBA IEA,IDA IMP IBA IEA,IEA,IBA IEA,IEA,IEA,IBA IEA,IBA IEA	ENSBTAG00000009848	FALSE	GPR171
query_1	TRUE	2.22953e-09	1838	145	44	0.303448	0.0239391	GO:0060089	GO:MF	molecular transducer activity	17732	8381	GO:0003674	IBA IEA,IBA IEA,IEA,IBA IEA,IBA IEA,IBA IEA,IBA IEA,IBA IEA,IBA IEA,IBA IEA,IBA IEA,IBA IEA,IBA IEA,IBA IEA,IBA IEA,IBA IEA,IBA IEA,IBA IEA,IBA IEA,IBA IEA,IBA IEA,IBA IEA,IBA IEA,IBA IEA,IBA IEA,IBA IEA,IBA IEA,IBA IEA,IBA IEA,IBA IEA,IBA IEA,IBA IEA,IBA IEA,IBA IEA,IBA IEA,IBA IEA,IBA IEA,IDA IMP IBA IEA,IEA,IBA IEA,IEA,IEA,IBA IEA,IBA IEA	ENSBTAG00000014050	FALSE	CHRNB3
query_1	TRUE	2.22953e-09	1838	145	44	0.303448	0.0239391	GO:0060089	GO:MF	molecular transducer activity	17732	8381	GO:0003674	IBA IEA,IBA IEA,IEA,IBA IEA,IBA IEA,IBA IEA,IBA IEA,IBA IEA,IBA IEA,IBA IEA,IBA IEA,IBA IEA,IBA IEA,IBA IEA,IBA IEA,IBA IEA,IBA IEA,IBA IEA,IBA IEA,IBA IEA,IBA IEA,IBA IEA,IBA IEA,IBA IEA,IBA IEA,IBA IEA,IBA IEA,IBA IEA,IBA IEA,IBA IEA,IBA IEA,IBA IEA,IBA IEA,IBA IEA,IBA IEA,IBA IEA,IBA IEA,IDA IMP IBA IEA,IEA,IBA IEA,IEA,IEA,IBA IEA,IBA IEA	ENSBTAG00000014056	FALSE	CHRNA6
query_1	TRUE	2.22953e-09	1838	145	44	0.303448	0.0239391	GO:0038023	GO:MF	signaling receptor activity	17732	5506	GO:0060089	IBA IEA,IBA IEA,IEA,IBA IEA,IBA IEA,IBA IEA,IBA IEA,IBA IEA,IBA IEA,IBA IEA,IBA IEA,IBA IEA,IBA IEA,IBA IEA,IBA IEA,IBA IEA,IBA IEA,IBA IEA,IBA IEA,IBA IEA,IBA IEA,IBA IEA,IBA IEA,IBA IEA,IBA IEA,IBA IEA,IBA IEA,IBA IEA,IBA IEA,IBA IEA,IBA IEA,IBA IEA,IBA IEA,IBA IEA,IBA IEA,IBA IEA,IBA IEA,IDA IMP IBA IEA,IEA,IBA IEA,IEA,IEA,IBA IEA,IBA IEA	ENSBTAG00000007173	FALSE	PDGFRA
query_1	TRUE	2.22953e-09	1838	145	44	0.303448	0.0239391	GO:0038023	GO:MF	signaling receptor activity	17732	5506	GO:0060089	IBA IEA,IBA IEA,IEA,IBA IEA,IBA IEA,IBA IEA,IBA IEA,IBA IEA,IBA IEA,IBA IEA,IBA IEA,IBA IEA,IBA IEA,IBA IEA,IBA IEA,IBA IEA,IBA IEA,IBA IEA,IBA IEA,IBA IEA,IBA IEA,IBA IEA,IBA IEA,IBA IEA,IBA IEA,IBA IEA,IBA IEA,IBA IEA,IBA IEA,IBA IEA,IBA IEA,IBA IEA,IBA IEA,IBA IEA,IBA IEA,IBA IEA,IBA IEA,IDA IMP IBA IEA,IEA,IBA IEA,IEA,IEA,IBA IEA,IBA IEA	ENSBTAG00000002699	FALSE	KIT
query_1	TRUE	2.22953e-09	1838	145	44	0.303448	0.0239391	GO:0038023	GO:MF	signaling receptor activity	17732	5506	GO:0060089	IBA IEA,IBA IEA,IEA,IBA IEA,IBA IEA,IBA IEA,IBA IEA,IBA IEA,IBA IEA,IBA IEA,IBA IEA,IBA IEA,IBA IEA,IBA IEA,IBA IEA,IBA IEA,IBA IEA,IBA IEA,IBA IEA,IBA IEA,IBA IEA,IBA IEA,IBA IEA,IBA IEA,IBA IEA,IBA IEA,IBA IEA,IBA IEA,IBA IEA,IBA IEA,IBA IEA,IBA IEA,IBA IEA,IBA IEA,IBA IEA,IBA IEA,IBA IEA,IDA IMP IBA IEA,IEA,IBA IEA,IEA,IEA,IBA IEA,IBA IEA	ENSBTAG00000018224	FALSE	GLP1R
query_1	TRUE	2.22953e-09	1838	145	44	0.303448	0.0239391	GO:0038023	GO:MF	signaling receptor activity	17732	5506	GO:0060089	IBA IEA,IBA IEA,IEA,IBA IEA,IBA IEA,IBA IEA,IBA IEA,IBA IEA,IBA IEA,IBA IEA,IBA IEA,IBA IEA,IBA IEA,IBA IEA,IBA IEA,IBA IEA,IBA IEA,IBA IEA,IBA IEA,IBA IEA,IBA IEA,IBA IEA,IBA IEA,IBA IEA,IBA IEA,IBA IEA,IBA IEA,IBA IEA,IBA IEA,IBA IEA,IBA IEA,IBA IEA,IBA IEA,IBA IEA,IBA IEA,IBA IEA,IBA IEA,IDA IMP IBA IEA,IEA,IBA IEA,IEA,IEA,IBA IEA,IBA IEA	ENSBTAG00000049567	FALSE	OR7A129
query_1	TRUE	2.22953e-09	1838	145	44	0.303448	0.0239391	GO:0038023	GO:MF	signaling receptor activity	17732	5506	GO:0060089	IBA IEA,IBA IEA,IEA,IBA IEA,IBA IEA,IBA IEA,IBA IEA,IBA IEA,IBA IEA,IBA IEA,IBA IEA,IBA IEA,IBA IEA,IBA IEA,IBA IEA,IBA IEA,IBA IEA,IBA IEA,IBA IEA,IBA IEA,IBA IEA,IBA IEA,IBA IEA,IBA IEA,IBA IEA,IBA IEA,IBA IEA,IBA IEA,IBA IEA,IBA IEA,IBA IEA,IBA IEA,IBA IEA,IBA IEA,IBA IEA,IBA IEA,IBA IEA,IDA IMP IBA IEA,IEA,IBA IEA,IEA,IEA,IBA IEA,IBA IEA	ENSBTAG00000025293	FALSE	OR2W3
query_1	TRUE	2.22953e-09	1838	145	44	0.303448	0.0239391	GO:0038023	GO:MF	signaling receptor activity	17732	5506	GO:0060089	IBA IEA,IBA IEA,IEA,IBA IEA,IBA IEA,IBA IEA,IBA IEA,IBA IEA,IBA IEA,IBA IEA,IBA IEA,IBA IEA,IBA IEA,IBA IEA,IBA IEA,IBA IEA,IBA IEA,IBA IEA,IBA IEA,IBA IEA,IBA IEA,IBA IEA,IBA IEA,IBA IEA,IBA IEA,IBA IEA,IBA IEA,IBA IEA,IBA IEA,IBA IEA,IBA IEA,IBA IEA,IBA IEA,IBA IEA,IBA IEA,IBA IEA,IBA IEA,IDA IMP IBA IEA,IEA,IBA IEA,IEA,IEA,IBA IEA,IBA IEA	ENSBTAG00000040033	FALSE	OR2AJ9
query_1	TRUE	2.22953e-09	1838	145	44	0.303448	0.0239391	GO:0038023	GO:MF	signaling receptor activity	17732	5506	GO:0060089	IBA IEA,IBA IEA,IEA,IBA IEA,IBA IEA,IBA IEA,IBA IEA,IBA IEA,IBA IEA,IBA IEA,IBA IEA,IBA IEA,IBA IEA,IBA IEA,IBA IEA,IBA IEA,IBA IEA,IBA IEA,IBA IEA,IBA IEA,IBA IEA,IBA IEA,IBA IEA,IBA IEA,IBA IEA,IBA IEA,IBA IEA,IBA IEA,IBA IEA,IBA IEA,IBA IEA,IBA IEA,IBA IEA,IBA IEA,IBA IEA,IBA IEA,IBA IEA,IDA IMP IBA IEA,IEA,IBA IEA,IEA,IEA,IBA IEA,IBA IEA	ENSBTAG00000051864	FALSE	OR2L2B
query_1	TRUE	2.22953e-09	1838	145	44	0.303448	0.0239391	GO:0038023	GO:MF	signaling receptor activity	17732	5506	GO:0060089	IBA IEA,IBA IEA,IEA,IBA IEA,IBA IEA,IBA IEA,IBA IEA,IBA IEA,IBA IEA,IBA IEA,IBA IEA,IBA IEA,IBA IEA,IBA IEA,IBA IEA,IBA IEA,IBA IEA,IBA IEA,IBA IEA,IBA IEA,IBA IEA,IBA IEA,IBA IEA,IBA IEA,IBA IEA,IBA IEA,IBA IEA,IBA IEA,IBA IEA,IBA IEA,IBA IEA,IBA IEA,IBA IEA,IBA IEA,IBA IEA,IBA IEA,IBA IEA,IDA IMP IBA IEA,IEA,IBA IEA,IEA,IEA,IBA IEA,IBA IEA	ENSBTAG00000067939	FALSE	OR2L2C
query_1	TRUE	2.22953e-09	1838	145	44	0.303448	0.0239391	GO:0038023	GO:MF	signaling receptor activity	17732	5506	GO:0060089	IBA IEA,IBA IEA,IEA,IBA IEA,IBA IEA,IBA IEA,IBA IEA,IBA IEA,IBA IEA,IBA IEA,IBA IEA,IBA IEA,IBA IEA,IBA IEA,IBA IEA,IBA IEA,IBA IEA,IBA IEA,IBA IEA,IBA IEA,IBA IEA,IBA IEA,IBA IEA,IBA IEA,IBA IEA,IBA IEA,IBA IEA,IBA IEA,IBA IEA,IBA IEA,IBA IEA,IBA IEA,IBA IEA,IBA IEA,IBA IEA,IBA IEA,IBA IEA,IDA IMP IBA IEA,IEA,IBA IEA,IEA,IEA,IBA IEA,IBA IEA	ENSBTAG00000061948	FALSE	OR2L3C
query_1	TRUE	2.22953e-09	1838	145	44	0.303448	0.0239391	GO:0038023	GO:MF	signaling receptor activity	17732	5506	GO:0060089	IBA IEA,IBA IEA,IEA,IBA IEA,IBA IEA,IBA IEA,IBA IEA,IBA IEA,IBA IEA,IBA IEA,IBA IEA,IBA IEA,IBA IEA,IBA IEA,IBA IEA,IBA IEA,IBA IEA,IBA IEA,IBA IEA,IBA IEA,IBA IEA,IBA IEA,IBA IEA,IBA IEA,IBA IEA,IBA IEA,IBA IEA,IBA IEA,IBA IEA,IBA IEA,IBA IEA,IBA IEA,IBA IEA,IBA IEA,IBA IEA,IBA IEA,IBA IEA,IDA IMP IBA IEA,IEA,IBA IEA,IEA,IEA,IBA IEA,IBA IEA	ENSBTAG00000013691	FALSE	OR2L13
query_1	TRUE	2.22953e-09	1838	145	44	0.303448	0.0239391	GO:0038023	GO:MF	signaling receptor activity	17732	5506	GO:0060089	IBA IEA,IBA IEA,IEA,IBA IEA,IBA IEA,IBA IEA,IBA IEA,IBA IEA,IBA IEA,IBA IEA,IBA IEA,IBA IEA,IBA IEA,IBA IEA,IBA IEA,IBA IEA,IBA IEA,IBA IEA,IBA IEA,IBA IEA,IBA IEA,IBA IEA,IBA IEA,IBA IEA,IBA IEA,IBA IEA,IBA IEA,IBA IEA,IBA IEA,IBA IEA,IBA IEA,IBA IEA,IBA IEA,IBA IEA,IBA IEA,IBA IEA,IBA IEA,IDA IMP IBA IEA,IEA,IBA IEA,IEA,IEA,IBA IEA,IBA IEA	ENSBTAG00000048025	FALSE	OR2T22
query_1	TRUE	2.22953e-09	1838	145	44	0.303448	0.0239391	GO:0038023	GO:MF	signaling receptor activity	17732	5506	GO:0060089	IBA IEA,IBA IEA,IEA,IBA IEA,IBA IEA,IBA IEA,IBA IEA,IBA IEA,IBA IEA,IBA IEA,IBA IEA,IBA IEA,IBA IEA,IBA IEA,IBA IEA,IBA IEA,IBA IEA,IBA IEA,IBA IEA,IBA IEA,IBA IEA,IBA IEA,IBA IEA,IBA IEA,IBA IEA,IBA IEA,IBA IEA,IBA IEA,IBA IEA,IBA IEA,IBA IEA,IBA IEA,IBA IEA,IBA IEA,IBA IEA,IBA IEA,IBA IEA,IDA IMP IBA IEA,IEA,IBA IEA,IEA,IEA,IBA IEA,IBA IEA	ENSBTAG00000009497	FALSE	OR2M16
query_1	TRUE	2.22953e-09	1838	145	44	0.303448	0.0239391	GO:0038023	GO:MF	signaling receptor activity	17732	5506	GO:0060089	IBA IEA,IBA IEA,IEA,IBA IEA,IBA IEA,IBA IEA,IBA IEA,IBA IEA,IBA IEA,IBA IEA,IBA IEA,IBA IEA,IBA IEA,IBA IEA,IBA IEA,IBA IEA,IBA IEA,IBA IEA,IBA IEA,IBA IEA,IBA IEA,IBA IEA,IBA IEA,IBA IEA,IBA IEA,IBA IEA,IBA IEA,IBA IEA,IBA IEA,IBA IEA,IBA IEA,IBA IEA,IBA IEA,IBA IEA,IBA IEA,IBA IEA,IBA IEA,IDA IMP IBA IEA,IEA,IBA IEA,IEA,IEA,IBA IEA,IBA IEA	ENSBTAG00000030722	FALSE	OR2M4
query_1	TRUE	2.22953e-09	1838	145	44	0.303448	0.0239391	GO:0038023	GO:MF	signaling receptor activity	17732	5506	GO:0060089	IBA IEA,IBA IEA,IEA,IBA IEA,IBA IEA,IBA IEA,IBA IEA,IBA IEA,IBA IEA,IBA IEA,IBA IEA,IBA IEA,IBA IEA,IBA IEA,IBA IEA,IBA IEA,IBA IEA,IBA IEA,IBA IEA,IBA IEA,IBA IEA,IBA IEA,IBA IEA,IBA IEA,IBA IEA,IBA IEA,IBA IEA,IBA IEA,IBA IEA,IBA IEA,IBA IEA,IBA IEA,IBA IEA,IBA IEA,IBA IEA,IBA IEA,IBA IEA,IDA IMP IBA IEA,IEA,IBA IEA,IEA,IEA,IBA IEA,IBA IEA	ENSBTAG00000039804	FALSE	OR9E2
query_1	TRUE	2.22953e-09	1838	145	44	0.303448	0.0239391	GO:0038023	GO:MF	signaling receptor activity	17732	5506	GO:0060089	IBA IEA,IBA IEA,IEA,IBA IEA,IBA IEA,IBA IEA,IBA IEA,IBA IEA,IBA IEA,IBA IEA,IBA IEA,IBA IEA,IBA IEA,IBA IEA,IBA IEA,IBA IEA,IBA IEA,IBA IEA,IBA IEA,IBA IEA,IBA IEA,IBA IEA,IBA IEA,IBA IEA,IBA IEA,IBA IEA,IBA IEA,IBA IEA,IBA IEA,IBA IEA,IBA IEA,IBA IEA,IBA IEA,IBA IEA,IBA IEA,IBA IEA,IBA IEA,IDA IMP IBA IEA,IEA,IBA IEA,IEA,IEA,IBA IEA,IBA IEA	ENSBTAG00000059861	FALSE	OR5AE4
query_1	TRUE	2.22953e-09	1838	145	44	0.303448	0.0239391	GO:0038023	GO:MF	signaling receptor activity	17732	5506	GO:0060089	IBA IEA,IBA IEA,IEA,IBA IEA,IBA IEA,IBA IEA,IBA IEA,IBA IEA,IBA IEA,IBA IEA,IBA IEA,IBA IEA,IBA IEA,IBA IEA,IBA IEA,IBA IEA,IBA IEA,IBA IEA,IBA IEA,IBA IEA,IBA IEA,IBA IEA,IBA IEA,IBA IEA,IBA IEA,IBA IEA,IBA IEA,IBA IEA,IBA IEA,IBA IEA,IBA IEA,IBA IEA,IBA IEA,IBA IEA,IBA IEA,IBA IEA,IBA IEA,IDA IMP IBA IEA,IEA,IBA IEA,IEA,IEA,IBA IEA,IBA IEA	ENSBTAG00000064622	FALSE	OR5AE3
query_1	TRUE	2.22953e-09	1838	145	44	0.303448	0.0239391	GO:0038023	GO:MF	signaling receptor activity	17732	5506	GO:0060089	IBA IEA,IBA IEA,IEA,IBA IEA,IBA IEA,IBA IEA,IBA IEA,IBA IEA,IBA IEA,IBA IEA,IBA IEA,IBA IEA,IBA IEA,IBA IEA,IBA IEA,IBA IEA,IBA IEA,IBA IEA,IBA IEA,IBA IEA,IBA IEA,IBA IEA,IBA IEA,IBA IEA,IBA IEA,IBA IEA,IBA IEA,IBA IEA,IBA IEA,IBA IEA,IBA IEA,IBA IEA,IBA IEA,IBA IEA,IBA IEA,IBA IEA,IBA IEA,IDA IMP IBA IEA,IEA,IBA IEA,IEA,IEA,IBA IEA,IBA IEA	ENSBTAG00000031412	FALSE	OR6F1
query_1	TRUE	2.22953e-09	1838	145	44	0.303448	0.0239391	GO:0038023	GO:MF	signaling receptor activity	17732	5506	GO:0060089	IBA IEA,IBA IEA,IEA,IBA IEA,IBA IEA,IBA IEA,IBA IEA,IBA IEA,IBA IEA,IBA IEA,IBA IEA,IBA IEA,IBA IEA,IBA IEA,IBA IEA,IBA IEA,IBA IEA,IBA IEA,IBA IEA,IBA IEA,IBA IEA,IBA IEA,IBA IEA,IBA IEA,IBA IEA,IBA IEA,IBA IEA,IBA IEA,IBA IEA,IBA IEA,IBA IEA,IBA IEA,IBA IEA,IBA IEA,IBA IEA,IBA IEA,IBA IEA,IDA IMP IBA IEA,IEA,IBA IEA,IEA,IEA,IBA IEA,IBA IEA	ENSBTAG00000007557	FALSE	OR2AK3
query_1	TRUE	2.22953e-09	1838	145	44	0.303448	0.0239391	GO:0038023	GO:MF	signaling receptor activity	17732	5506	GO:0060089	IBA IEA,IBA IEA,IEA,IBA IEA,IBA IEA,IBA IEA,IBA IEA,IBA IEA,IBA IEA,IBA IEA,IBA IEA,IBA IEA,IBA IEA,IBA IEA,IBA IEA,IBA IEA,IBA IEA,IBA IEA,IBA IEA,IBA IEA,IBA IEA,IBA IEA,IBA IEA,IBA IEA,IBA IEA,IBA IEA,IBA IEA,IBA IEA,IBA IEA,IBA IEA,IBA IEA,IBA IEA,IBA IEA,IBA IEA,IBA IEA,IBA IEA,IBA IEA,IDA IMP IBA IEA,IEA,IBA IEA,IEA,IEA,IBA IEA,IBA IEA	ENSBTAG00000053009	FALSE	OR2T62
query_1	TRUE	2.22953e-09	1838	145	44	0.303448	0.0239391	GO:0038023	GO:MF	signaling receptor activity	17732	5506	GO:0060089	IBA IEA,IBA IEA,IEA,IBA IEA,IBA IEA,IBA IEA,IBA IEA,IBA IEA,IBA IEA,IBA IEA,IBA IEA,IBA IEA,IBA IEA,IBA IEA,IBA IEA,IBA IEA,IBA IEA,IBA IEA,IBA IEA,IBA IEA,IBA IEA,IBA IEA,IBA IEA,IBA IEA,IBA IEA,IBA IEA,IBA IEA,IBA IEA,IBA IEA,IBA IEA,IBA IEA,IBA IEA,IBA IEA,IBA IEA,IBA IEA,IBA IEA,IBA IEA,IDA IMP IBA IEA,IEA,IBA IEA,IEA,IEA,IBA IEA,IBA IEA	ENSBTAG00000046417	FALSE	OR2T63
query_1	TRUE	2.22953e-09	1838	145	44	0.303448	0.0239391	GO:0038023	GO:MF	signaling receptor activity	17732	5506	GO:0060089	IBA IEA,IBA IEA,IEA,IBA IEA,IBA IEA,IBA IEA,IBA IEA,IBA IEA,IBA IEA,IBA IEA,IBA IEA,IBA IEA,IBA IEA,IBA IEA,IBA IEA,IBA IEA,IBA IEA,IBA IEA,IBA IEA,IBA IEA,IBA IEA,IBA IEA,IBA IEA,IBA IEA,IBA IEA,IBA IEA,IBA IEA,IBA IEA,IBA IEA,IBA IEA,IBA IEA,IBA IEA,IBA IEA,IBA IEA,IBA IEA,IBA IEA,IBA IEA,IDA IMP IBA IEA,IEA,IBA IEA,IEA,IEA,IBA IEA,IBA IEA	ENSBTAG00000052389	FALSE	OR2T16
query_1	TRUE	2.22953e-09	1838	145	44	0.303448	0.0239391	GO:0038023	GO:MF	signaling receptor activity	17732	5506	GO:0060089	IBA IEA,IBA IEA,IEA,IBA IEA,IBA IEA,IBA IEA,IBA IEA,IBA IEA,IBA IEA,IBA IEA,IBA IEA,IBA IEA,IBA IEA,IBA IEA,IBA IEA,IBA IEA,IBA IEA,IBA IEA,IBA IEA,IBA IEA,IBA IEA,IBA IEA,IBA IEA,IBA IEA,IBA IEA,IBA IEA,IBA IEA,IBA IEA,IBA IEA,IBA IEA,IBA IEA,IBA IEA,IBA IEA,IBA IEA,IBA IEA,IBA IEA,IBA IEA,IDA IMP IBA IEA,IEA,IBA IEA,IEA,IEA,IBA IEA,IBA IEA	ENSBTAG00000050140	FALSE	OR2T60
query_1	TRUE	2.22953e-09	1838	145	44	0.303448	0.0239391	GO:0038023	GO:MF	signaling receptor activity	17732	5506	GO:0060089	IBA IEA,IBA IEA,IEA,IBA IEA,IBA IEA,IBA IEA,IBA IEA,IBA IEA,IBA IEA,IBA IEA,IBA IEA,IBA IEA,IBA IEA,IBA IEA,IBA IEA,IBA IEA,IBA IEA,IBA IEA,IBA IEA,IBA IEA,IBA IEA,IBA IEA,IBA IEA,IBA IEA,IBA IEA,IBA IEA,IBA IEA,IBA IEA,IBA IEA,IBA IEA,IBA IEA,IBA IEA,IBA IEA,IBA IEA,IBA IEA,IBA IEA,IBA IEA,IDA IMP IBA IEA,IEA,IBA IEA,IEA,IEA,IBA IEA,IBA IEA	ENSBTAG00000001761	FALSE	OR6AA1
query_1	TRUE	2.22953e-09	1838	145	44	0.303448	0.0239391	GO:0038023	GO:MF	signaling receptor activity	17732	5506	GO:0060089	IBA IEA,IBA IEA,IEA,IBA IEA,IBA IEA,IBA IEA,IBA IEA,IBA IEA,IBA IEA,IBA IEA,IBA IEA,IBA IEA,IBA IEA,IBA IEA,IBA IEA,IBA IEA,IBA IEA,IBA IEA,IBA IEA,IBA IEA,IBA IEA,IBA IEA,IBA IEA,IBA IEA,IBA IEA,IBA IEA,IBA IEA,IBA IEA,IBA IEA,IBA IEA,IBA IEA,IBA IEA,IBA IEA,IBA IEA,IBA IEA,IBA IEA,IBA IEA,IDA IMP IBA IEA,IEA,IBA IEA,IEA,IEA,IBA IEA,IBA IEA	ENSBTAG00000040109	FALSE	OR6AN1
query_1	TRUE	2.22953e-09	1838	145	44	0.303448	0.0239391	GO:0038023	GO:MF	signaling receptor activity	17732	5506	GO:0060089	IBA IEA,IBA IEA,IEA,IBA IEA,IBA IEA,IBA IEA,IBA IEA,IBA IEA,IBA IEA,IBA IEA,IBA IEA,IBA IEA,IBA IEA,IBA IEA,IBA IEA,IBA IEA,IBA IEA,IBA IEA,IBA IEA,IBA IEA,IBA IEA,IBA IEA,IBA IEA,IBA IEA,IBA IEA,IBA IEA,IBA IEA,IBA IEA,IBA IEA,IBA IEA,IBA IEA,IBA IEA,IBA IEA,IBA IEA,IBA IEA,IBA IEA,IBA IEA,IDA IMP IBA IEA,IEA,IBA IEA,IEA,IEA,IBA IEA,IBA IEA	ENSBTAG00000017725	FALSE	OR11L1
query_1	TRUE	2.22953e-09	1838	145	44	0.303448	0.0239391	GO:0038023	GO:MF	signaling receptor activity	17732	5506	GO:0060089	IBA IEA,IBA IEA,IEA,IBA IEA,IBA IEA,IBA IEA,IBA IEA,IBA IEA,IBA IEA,IBA IEA,IBA IEA,IBA IEA,IBA IEA,IBA IEA,IBA IEA,IBA IEA,IBA IEA,IBA IEA,IBA IEA,IBA IEA,IBA IEA,IBA IEA,IBA IEA,IBA IEA,IBA IEA,IBA IEA,IBA IEA,IBA IEA,IBA IEA,IBA IEA,IBA IEA,IBA IEA,IBA IEA,IBA IEA,IBA IEA,IBA IEA,IBA IEA,IDA IMP IBA IEA,IEA,IBA IEA,IEA,IEA,IBA IEA,IBA IEA	ENSBTAG00000064343	FALSE	OR2L3
query_1	TRUE	2.22953e-09	1838	145	44	0.303448	0.0239391	GO:0038023	GO:MF	signaling receptor activity	17732	5506	GO:0060089	IBA IEA,IBA IEA,IEA,IBA IEA,IBA IEA,IBA IEA,IBA IEA,IBA IEA,IBA IEA,IBA IEA,IBA IEA,IBA IEA,IBA IEA,IBA IEA,IBA IEA,IBA IEA,IBA IEA,IBA IEA,IBA IEA,IBA IEA,IBA IEA,IBA IEA,IBA IEA,IBA IEA,IBA IEA,IBA IEA,IBA IEA,IBA IEA,IBA IEA,IBA IEA,IBA IEA,IBA IEA,IBA IEA,IBA IEA,IBA IEA,IBA IEA,IBA IEA,IDA IMP IBA IEA,IEA,IBA IEA,IEA,IEA,IBA IEA,IBA IEA	ENSBTAG00000045691	FALSE	OR14P2
query_1	TRUE	2.22953e-09	1838	145	44	0.303448	0.0239391	GO:0038023	GO:MF	signaling receptor activity	17732	5506	GO:0060089	IBA IEA,IBA IEA,IEA,IBA IEA,IBA IEA,IBA IEA,IBA IEA,IBA IEA,IBA IEA,IBA IEA,IBA IEA,IBA IEA,IBA IEA,IBA IEA,IBA IEA,IBA IEA,IBA IEA,IBA IEA,IBA IEA,IBA IEA,IBA IEA,IBA IEA,IBA IEA,IBA IEA,IBA IEA,IBA IEA,IBA IEA,IBA IEA,IBA IEA,IBA IEA,IBA IEA,IBA IEA,IBA IEA,IBA IEA,IBA IEA,IBA IEA,IBA IEA,IDA IMP IBA IEA,IEA,IBA IEA,IEA,IEA,IBA IEA,IBA IEA	ENSBTAG00000051974	FALSE	OR2L2
query_1	TRUE	2.22953e-09	1838	145	44	0.303448	0.0239391	GO:0038023	GO:MF	signaling receptor activity	17732	5506	GO:0060089	IBA IEA,IBA IEA,IEA,IBA IEA,IBA IEA,IBA IEA,IBA IEA,IBA IEA,IBA IEA,IBA IEA,IBA IEA,IBA IEA,IBA IEA,IBA IEA,IBA IEA,IBA IEA,IBA IEA,IBA IEA,IBA IEA,IBA IEA,IBA IEA,IBA IEA,IBA IEA,IBA IEA,IBA IEA,IBA IEA,IBA IEA,IBA IEA,IBA IEA,IBA IEA,IBA IEA,IBA IEA,IBA IEA,IBA IEA,IBA IEA,IBA IEA,IBA IEA,IDA IMP IBA IEA,IEA,IBA IEA,IEA,IEA,IBA IEA,IBA IEA	ENSBTAG00000039805	FALSE	OR2AO1
query_1	TRUE	2.22953e-09	1838	145	44	0.303448	0.0239391	GO:0038023	GO:MF	signaling receptor activity	17732	5506	GO:0060089	IBA IEA,IBA IEA,IEA,IBA IEA,IBA IEA,IBA IEA,IBA IEA,IBA IEA,IBA IEA,IBA IEA,IBA IEA,IBA IEA,IBA IEA,IBA IEA,IBA IEA,IBA IEA,IBA IEA,IBA IEA,IBA IEA,IBA IEA,IBA IEA,IBA IEA,IBA IEA,IBA IEA,IBA IEA,IBA IEA,IBA IEA,IBA IEA,IBA IEA,IBA IEA,IBA IEA,IBA IEA,IBA IEA,IBA IEA,IBA IEA,IBA IEA,IBA IEA,IDA IMP IBA IEA,IEA,IBA IEA,IEA,IEA,IBA IEA,IBA IEA	ENSBTAG00000053872	FALSE	OR2T54
query_1	TRUE	2.22953e-09	1838	145	44	0.303448	0.0239391	GO:0038023	GO:MF	signaling receptor activity	17732	5506	GO:0060089	IBA IEA,IBA IEA,IEA,IBA IEA,IBA IEA,IBA IEA,IBA IEA,IBA IEA,IBA IEA,IBA IEA,IBA IEA,IBA IEA,IBA IEA,IBA IEA,IBA IEA,IBA IEA,IBA IEA,IBA IEA,IBA IEA,IBA IEA,IBA IEA,IBA IEA,IBA IEA,IBA IEA,IBA IEA,IBA IEA,IBA IEA,IBA IEA,IBA IEA,IBA IEA,IBA IEA,IBA IEA,IBA IEA,IBA IEA,IBA IEA,IBA IEA,IBA IEA,IDA IMP IBA IEA,IEA,IBA IEA,IEA,IEA,IBA IEA,IBA IEA	ENSBTAG00000039797	FALSE	OR2W3D
query_1	TRUE	2.22953e-09	1838	145	44	0.303448	0.0239391	GO:0038023	GO:MF	signaling receptor activity	17732	5506	GO:0060089	IBA IEA,IBA IEA,IEA,IBA IEA,IBA IEA,IBA IEA,IBA IEA,IBA IEA,IBA IEA,IBA IEA,IBA IEA,IBA IEA,IBA IEA,IBA IEA,IBA IEA,IBA IEA,IBA IEA,IBA IEA,IBA IEA,IBA IEA,IBA IEA,IBA IEA,IBA IEA,IBA IEA,IBA IEA,IBA IEA,IBA IEA,IBA IEA,IBA IEA,IBA IEA,IBA IEA,IBA IEA,IBA IEA,IBA IEA,IBA IEA,IBA IEA,IBA IEA,IDA IMP IBA IEA,IEA,IBA IEA,IEA,IEA,IBA IEA,IBA IEA	ENSBTAG00000048813	FALSE	OR2W53
query_1	TRUE	2.22953e-09	1838	145	44	0.303448	0.0239391	GO:0038023	GO:MF	signaling receptor activity	17732	5506	GO:0060089	IBA IEA,IBA IEA,IEA,IBA IEA,IBA IEA,IBA IEA,IBA IEA,IBA IEA,IBA IEA,IBA IEA,IBA IEA,IBA IEA,IBA IEA,IBA IEA,IBA IEA,IBA IEA,IBA IEA,IBA IEA,IBA IEA,IBA IEA,IBA IEA,IBA IEA,IBA IEA,IBA IEA,IBA IEA,IBA IEA,IBA IEA,IBA IEA,IBA IEA,IBA IEA,IBA IEA,IBA IEA,IBA IEA,IBA IEA,IBA IEA,IBA IEA,IBA IEA,IDA IMP IBA IEA,IEA,IBA IEA,IEA,IEA,IBA IEA,IBA IEA	ENSBTAG00000048315	FALSE	OR2C3
query_1	TRUE	2.22953e-09	1838	145	44	0.303448	0.0239391	GO:0038023	GO:MF	signaling receptor activity	17732	5506	GO:0060089	IBA IEA,IBA IEA,IEA,IBA IEA,IBA IEA,IBA IEA,IBA IEA,IBA IEA,IBA IEA,IBA IEA,IBA IEA,IBA IEA,IBA IEA,IBA IEA,IBA IEA,IBA IEA,IBA IEA,IBA IEA,IBA IEA,IBA IEA,IBA IEA,IBA IEA,IBA IEA,IBA IEA,IBA IEA,IBA IEA,IBA IEA,IBA IEA,IBA IEA,IBA IEA,IBA IEA,IBA IEA,IBA IEA,IBA IEA,IBA IEA,IBA IEA,IBA IEA,IDA IMP IBA IEA,IEA,IBA IEA,IEA,IEA,IBA IEA,IBA IEA	ENSBTAG00000048069	FALSE	OR2C3B
query_1	TRUE	2.22953e-09	1838	145	44	0.303448	0.0239391	GO:0038023	GO:MF	signaling receptor activity	17732	5506	GO:0060089	IBA IEA,IBA IEA,IEA,IBA IEA,IBA IEA,IBA IEA,IBA IEA,IBA IEA,IBA IEA,IBA IEA,IBA IEA,IBA IEA,IBA IEA,IBA IEA,IBA IEA,IBA IEA,IBA IEA,IBA IEA,IBA IEA,IBA IEA,IBA IEA,IBA IEA,IBA IEA,IBA IEA,IBA IEA,IBA IEA,IBA IEA,IBA IEA,IBA IEA,IBA IEA,IBA IEA,IBA IEA,IBA IEA,IBA IEA,IBA IEA,IBA IEA,IBA IEA,IDA IMP IBA IEA,IEA,IBA IEA,IEA,IEA,IBA IEA,IBA IEA	ENSBTAG00000039484	FALSE	OR2G27
query_1	TRUE	2.22953e-09	1838	145	44	0.303448	0.0239391	GO:0038023	GO:MF	signaling receptor activity	17732	5506	GO:0060089	IBA IEA,IBA IEA,IEA,IBA IEA,IBA IEA,IBA IEA,IBA IEA,IBA IEA,IBA IEA,IBA IEA,IBA IEA,IBA IEA,IBA IEA,IBA IEA,IBA IEA,IBA IEA,IBA IEA,IBA IEA,IBA IEA,IBA IEA,IBA IEA,IBA IEA,IBA IEA,IBA IEA,IBA IEA,IBA IEA,IBA IEA,IBA IEA,IBA IEA,IBA IEA,IBA IEA,IBA IEA,IBA IEA,IBA IEA,IBA IEA,IBA IEA,IBA IEA,IDA IMP IBA IEA,IEA,IBA IEA,IEA,IEA,IBA IEA,IBA IEA	ENSBTAG00000039930	FALSE	OR2G28
query_1	TRUE	2.22953e-09	1838	145	44	0.303448	0.0239391	GO:0038023	GO:MF	signaling receptor activity	17732	5506	GO:0060089	IBA IEA,IBA IEA,IEA,IBA IEA,IBA IEA,IBA IEA,IBA IEA,IBA IEA,IBA IEA,IBA IEA,IBA IEA,IBA IEA,IBA IEA,IBA IEA,IBA IEA,IBA IEA,IBA IEA,IBA IEA,IBA IEA,IBA IEA,IBA IEA,IBA IEA,IBA IEA,IBA IEA,IBA IEA,IBA IEA,IBA IEA,IBA IEA,IBA IEA,IBA IEA,IBA IEA,IBA IEA,IBA IEA,IBA IEA,IBA IEA,IBA IEA,IBA IEA,IDA IMP IBA IEA,IEA,IBA IEA,IEA,IEA,IBA IEA,IBA IEA	ENSBTAG00000027911	FALSE	OR2G3
query_1	TRUE	2.22953e-09	1838	145	44	0.303448	0.0239391	GO:0038023	GO:MF	signaling receptor activity	17732	5506	GO:0060089	IBA IEA,IBA IEA,IEA,IBA IEA,IBA IEA,IBA IEA,IBA IEA,IBA IEA,IBA IEA,IBA IEA,IBA IEA,IBA IEA,IBA IEA,IBA IEA,IBA IEA,IBA IEA,IBA IEA,IBA IEA,IBA IEA,IBA IEA,IBA IEA,IBA IEA,IBA IEA,IBA IEA,IBA IEA,IBA IEA,IBA IEA,IBA IEA,IBA IEA,IBA IEA,IBA IEA,IBA IEA,IBA IEA,IBA IEA,IBA IEA,IBA IEA,IBA IEA,IDA IMP IBA IEA,IEA,IBA IEA,IEA,IEA,IBA IEA,IBA IEA	ENSBTAG00000015837	FALSE	P2RY12
query_1	TRUE	2.22953e-09	1838	145	44	0.303448	0.0239391	GO:0038023	GO:MF	signaling receptor activity	17732	5506	GO:0060089	IBA IEA,IBA IEA,IEA,IBA IEA,IBA IEA,IBA IEA,IBA IEA,IBA IEA,IBA IEA,IBA IEA,IBA IEA,IBA IEA,IBA IEA,IBA IEA,IBA IEA,IBA IEA,IBA IEA,IBA IEA,IBA IEA,IBA IEA,IBA IEA,IBA IEA,IBA IEA,IBA IEA,IBA IEA,IBA IEA,IBA IEA,IBA IEA,IBA IEA,IBA IEA,IBA IEA,IBA IEA,IBA IEA,IBA IEA,IBA IEA,IBA IEA,IBA IEA,IDA IMP IBA IEA,IEA,IBA IEA,IEA,IEA,IBA IEA,IBA IEA	ENSBTAG00000056123	FALSE	P2RY13
query_1	TRUE	2.22953e-09	1838	145	44	0.303448	0.0239391	GO:0038023	GO:MF	signaling receptor activity	17732	5506	GO:0060089	IBA IEA,IBA IEA,IEA,IBA IEA,IBA IEA,IBA IEA,IBA IEA,IBA IEA,IBA IEA,IBA IEA,IBA IEA,IBA IEA,IBA IEA,IBA IEA,IBA IEA,IBA IEA,IBA IEA,IBA IEA,IBA IEA,IBA IEA,IBA IEA,IBA IEA,IBA IEA,IBA IEA,IBA IEA,IBA IEA,IBA IEA,IBA IEA,IBA IEA,IBA IEA,IBA IEA,IBA IEA,IBA IEA,IBA IEA,IBA IEA,IBA IEA,IBA IEA,IDA IMP IBA IEA,IEA,IBA IEA,IEA,IEA,IBA IEA,IBA IEA	ENSBTAG00000011192	FALSE	GPR87
query_1	TRUE	2.22953e-09	1838	145	44	0.303448	0.0239391	GO:0038023	GO:MF	signaling receptor activity	17732	5506	GO:0060089	IBA IEA,IBA IEA,IEA,IBA IEA,IBA IEA,IBA IEA,IBA IEA,IBA IEA,IBA IEA,IBA IEA,IBA IEA,IBA IEA,IBA IEA,IBA IEA,IBA IEA,IBA IEA,IBA IEA,IBA IEA,IBA IEA,IBA IEA,IBA IEA,IBA IEA,IBA IEA,IBA IEA,IBA IEA,IBA IEA,IBA IEA,IBA IEA,IBA IEA,IBA IEA,IBA IEA,IBA IEA,IBA IEA,IBA IEA,IBA IEA,IBA IEA,IBA IEA,IDA IMP IBA IEA,IEA,IBA IEA,IEA,IEA,IBA IEA,IBA IEA	ENSBTAG00000020990	FALSE	P2RY14
query_1	TRUE	2.22953e-09	1838	145	44	0.303448	0.0239391	GO:0038023	GO:MF	signaling receptor activity	17732	5506	GO:0060089	IBA IEA,IBA IEA,IEA,IBA IEA,IBA IEA,IBA IEA,IBA IEA,IBA IEA,IBA IEA,IBA IEA,IBA IEA,IBA IEA,IBA IEA,IBA IEA,IBA IEA,IBA IEA,IBA IEA,IBA IEA,IBA IEA,IBA IEA,IBA IEA,IBA IEA,IBA IEA,IBA IEA,IBA IEA,IBA IEA,IBA IEA,IBA IEA,IBA IEA,IBA IEA,IBA IEA,IBA IEA,IBA IEA,IBA IEA,IBA IEA,IBA IEA,IBA IEA,IDA IMP IBA IEA,IEA,IBA IEA,IEA,IEA,IBA IEA,IBA IEA	ENSBTAG00000009848	FALSE	GPR171
query_1	TRUE	2.22953e-09	1838	145	44	0.303448	0.0239391	GO:0038023	GO:MF	signaling receptor activity	17732	5506	GO:0060089	IBA IEA,IBA IEA,IEA,IBA IEA,IBA IEA,IBA IEA,IBA IEA,IBA IEA,IBA IEA,IBA IEA,IBA IEA,IBA IEA,IBA IEA,IBA IEA,IBA IEA,IBA IEA,IBA IEA,IBA IEA,IBA IEA,IBA IEA,IBA IEA,IBA IEA,IBA IEA,IBA IEA,IBA IEA,IBA IEA,IBA IEA,IBA IEA,IBA IEA,IBA IEA,IBA IEA,IBA IEA,IBA IEA,IBA IEA,IBA IEA,IBA IEA,IBA IEA,IDA IMP IBA IEA,IEA,IBA IEA,IEA,IEA,IBA IEA,IBA IEA	ENSBTAG00000014050	FALSE	CHRNB3
query_1	TRUE	2.22953e-09	1838	145	44	0.303448	0.0239391	GO:0038023	GO:MF	signaling receptor activity	17732	5506	GO:0060089	IBA IEA,IBA IEA,IEA,IBA IEA,IBA IEA,IBA IEA,IBA IEA,IBA IEA,IBA IEA,IBA IEA,IBA IEA,IBA IEA,IBA IEA,IBA IEA,IBA IEA,IBA IEA,IBA IEA,IBA IEA,IBA IEA,IBA IEA,IBA IEA,IBA IEA,IBA IEA,IBA IEA,IBA IEA,IBA IEA,IBA IEA,IBA IEA,IBA IEA,IBA IEA,IBA IEA,IBA IEA,IBA IEA,IBA IEA,IBA IEA,IBA IEA,IBA IEA,IDA IMP IBA IEA,IEA,IBA IEA,IEA,IEA,IBA IEA,IBA IEA	ENSBTAG00000014056	FALSE	CHRNA6
query_1	TRUE	0.000145294	12	145	4	0.0275862	0.333333	GO:0045028	GO:MF	G protein-coupled purinergic nucleotide receptor activity	17732	6050	GO:0001614, GO:0004930	IDA IMP IBA IEA,IEA,IBA IEA,IEA	ENSBTAG00000015837	TRUE	P2RY12
query_1	TRUE	0.000145294	12	145	4	0.0275862	0.333333	GO:0045028	GO:MF	G protein-coupled purinergic nucleotide receptor activity	17732	6050	GO:0001614, GO:0004930	IDA IMP IBA IEA,IEA,IBA IEA,IEA	ENSBTAG00000056123	TRUE	P2RY13
query_1	TRUE	0.000145294	12	145	4	0.0275862	0.333333	GO:0045028	GO:MF	G protein-coupled purinergic nucleotide receptor activity	17732	6050	GO:0001614, GO:0004930	IDA IMP IBA IEA,IEA,IBA IEA,IEA	ENSBTAG00000011192	TRUE	GPR87
query_1	TRUE	0.000145294	12	145	4	0.0275862	0.333333	GO:0045028	GO:MF	G protein-coupled purinergic nucleotide receptor activity	17732	6050	GO:0001614, GO:0004930	IDA IMP IBA IEA,IEA,IBA IEA,IEA	ENSBTAG00000020990	TRUE	P2RY14
query_1	TRUE	0.00101363	20	145	4	0.0275862	0.2	GO:0016502	GO:MF	nucleotide receptor activity	17732	2824	GO:0004888	IDA IMP IBA IEA,IEA,IBA IEA,IEA	ENSBTAG00000015837	FALSE	P2RY12
query_1	TRUE	0.00101363	20	145	4	0.0275862	0.2	GO:0016502	GO:MF	nucleotide receptor activity	17732	2824	GO:0004888	IDA IMP IBA IEA,IEA,IBA IEA,IEA	ENSBTAG00000056123	FALSE	P2RY13
query_1	TRUE	0.00101363	20	145	4	0.0275862	0.2	GO:0016502	GO:MF	nucleotide receptor activity	17732	2824	GO:0004888	IDA IMP IBA IEA,IEA,IBA IEA,IEA	ENSBTAG00000011192	FALSE	GPR87
query_1	TRUE	0.00101363	20	145	4	0.0275862	0.2	GO:0016502	GO:MF	nucleotide receptor activity	17732	2824	GO:0004888	IDA IMP IBA IEA,IEA,IBA IEA,IEA	ENSBTAG00000020990	FALSE	P2RY14
query_1	TRUE	0.00101363	20	145	4	0.0275862	0.2	GO:0001614	GO:MF	purinergic nucleotide receptor activity	17732	214	GO:0016502	IDA IMP IBA IEA,IEA,IBA IEA,IEA	ENSBTAG00000015837	FALSE	P2RY12
query_1	TRUE	0.00101363	20	145	4	0.0275862	0.2	GO:0001614	GO:MF	purinergic nucleotide receptor activity	17732	214	GO:0016502	IDA IMP IBA IEA,IEA,IBA IEA,IEA	ENSBTAG00000056123	FALSE	P2RY13
query_1	TRUE	0.00101363	20	145	4	0.0275862	0.2	GO:0001614	GO:MF	purinergic nucleotide receptor activity	17732	214	GO:0016502	IDA IMP IBA IEA,IEA,IBA IEA,IEA	ENSBTAG00000011192	FALSE	GPR87
query_1	TRUE	0.00101363	20	145	4	0.0275862	0.2	GO:0001614	GO:MF	purinergic nucleotide receptor activity	17732	214	GO:0016502	IDA IMP IBA IEA,IEA,IBA IEA,IEA	ENSBTAG00000020990	FALSE	P2RY14
query_1	TRUE	3.03335e-10	779	83	31	0.373494	0.0397946	KEGG:04740	KEGG	Olfactory transduction	8437	360	KEGG:00000	KEGG,KEGG,KEGG,KEGG,KEGG,KEGG,KEGG,KEGG,KEGG,KEGG,KEGG,KEGG,KEGG,KEGG,KEGG,KEGG,KEGG,KEGG,KEGG,KEGG,KEGG,KEGG,KEGG,KEGG,KEGG,KEGG,KEGG,KEGG,KEGG,KEGG,KEGG	ENSBTAG00000049567	FALSE	OR7A129
query_1	TRUE	3.03335e-10	779	83	31	0.373494	0.0397946	KEGG:04740	KEGG	Olfactory transduction	8437	360	KEGG:00000	KEGG,KEGG,KEGG,KEGG,KEGG,KEGG,KEGG,KEGG,KEGG,KEGG,KEGG,KEGG,KEGG,KEGG,KEGG,KEGG,KEGG,KEGG,KEGG,KEGG,KEGG,KEGG,KEGG,KEGG,KEGG,KEGG,KEGG,KEGG,KEGG,KEGG,KEGG	ENSBTAG00000025293	FALSE	OR2W3
query_1	TRUE	3.03335e-10	779	83	31	0.373494	0.0397946	KEGG:04740	KEGG	Olfactory transduction	8437	360	KEGG:00000	KEGG,KEGG,KEGG,KEGG,KEGG,KEGG,KEGG,KEGG,KEGG,KEGG,KEGG,KEGG,KEGG,KEGG,KEGG,KEGG,KEGG,KEGG,KEGG,KEGG,KEGG,KEGG,KEGG,KEGG,KEGG,KEGG,KEGG,KEGG,KEGG,KEGG,KEGG	ENSBTAG00000040033	FALSE	OR2AJ9
query_1	TRUE	3.03335e-10	779	83	31	0.373494	0.0397946	KEGG:04740	KEGG	Olfactory transduction	8437	360	KEGG:00000	KEGG,KEGG,KEGG,KEGG,KEGG,KEGG,KEGG,KEGG,KEGG,KEGG,KEGG,KEGG,KEGG,KEGG,KEGG,KEGG,KEGG,KEGG,KEGG,KEGG,KEGG,KEGG,KEGG,KEGG,KEGG,KEGG,KEGG,KEGG,KEGG,KEGG,KEGG	ENSBTAG00000051864	FALSE	OR2L2B
query_1	TRUE	3.03335e-10	779	83	31	0.373494	0.0397946	KEGG:04740	KEGG	Olfactory transduction	8437	360	KEGG:00000	KEGG,KEGG,KEGG,KEGG,KEGG,KEGG,KEGG,KEGG,KEGG,KEGG,KEGG,KEGG,KEGG,KEGG,KEGG,KEGG,KEGG,KEGG,KEGG,KEGG,KEGG,KEGG,KEGG,KEGG,KEGG,KEGG,KEGG,KEGG,KEGG,KEGG,KEGG	ENSBTAG00000067939	FALSE	OR2L2C
query_1	TRUE	3.03335e-10	779	83	31	0.373494	0.0397946	KEGG:04740	KEGG	Olfactory transduction	8437	360	KEGG:00000	KEGG,KEGG,KEGG,KEGG,KEGG,KEGG,KEGG,KEGG,KEGG,KEGG,KEGG,KEGG,KEGG,KEGG,KEGG,KEGG,KEGG,KEGG,KEGG,KEGG,KEGG,KEGG,KEGG,KEGG,KEGG,KEGG,KEGG,KEGG,KEGG,KEGG,KEGG	ENSBTAG00000061948	FALSE	OR2L3C
query_1	TRUE	3.03335e-10	779	83	31	0.373494	0.0397946	KEGG:04740	KEGG	Olfactory transduction	8437	360	KEGG:00000	KEGG,KEGG,KEGG,KEGG,KEGG,KEGG,KEGG,KEGG,KEGG,KEGG,KEGG,KEGG,KEGG,KEGG,KEGG,KEGG,KEGG,KEGG,KEGG,KEGG,KEGG,KEGG,KEGG,KEGG,KEGG,KEGG,KEGG,KEGG,KEGG,KEGG,KEGG	ENSBTAG00000013691	FALSE	OR2L13
query_1	TRUE	3.03335e-10	779	83	31	0.373494	0.0397946	KEGG:04740	KEGG	Olfactory transduction	8437	360	KEGG:00000	KEGG,KEGG,KEGG,KEGG,KEGG,KEGG,KEGG,KEGG,KEGG,KEGG,KEGG,KEGG,KEGG,KEGG,KEGG,KEGG,KEGG,KEGG,KEGG,KEGG,KEGG,KEGG,KEGG,KEGG,KEGG,KEGG,KEGG,KEGG,KEGG,KEGG,KEGG	ENSBTAG00000048025	FALSE	OR2T22
query_1	TRUE	3.03335e-10	779	83	31	0.373494	0.0397946	KEGG:04740	KEGG	Olfactory transduction	8437	360	KEGG:00000	KEGG,KEGG,KEGG,KEGG,KEGG,KEGG,KEGG,KEGG,KEGG,KEGG,KEGG,KEGG,KEGG,KEGG,KEGG,KEGG,KEGG,KEGG,KEGG,KEGG,KEGG,KEGG,KEGG,KEGG,KEGG,KEGG,KEGG,KEGG,KEGG,KEGG,KEGG	ENSBTAG00000009497	FALSE	OR2M16
query_1	TRUE	3.03335e-10	779	83	31	0.373494	0.0397946	KEGG:04740	KEGG	Olfactory transduction	8437	360	KEGG:00000	KEGG,KEGG,KEGG,KEGG,KEGG,KEGG,KEGG,KEGG,KEGG,KEGG,KEGG,KEGG,KEGG,KEGG,KEGG,KEGG,KEGG,KEGG,KEGG,KEGG,KEGG,KEGG,KEGG,KEGG,KEGG,KEGG,KEGG,KEGG,KEGG,KEGG,KEGG	ENSBTAG00000030722	FALSE	OR2M4
query_1	TRUE	3.03335e-10	779	83	31	0.373494	0.0397946	KEGG:04740	KEGG	Olfactory transduction	8437	360	KEGG:00000	KEGG,KEGG,KEGG,KEGG,KEGG,KEGG,KEGG,KEGG,KEGG,KEGG,KEGG,KEGG,KEGG,KEGG,KEGG,KEGG,KEGG,KEGG,KEGG,KEGG,KEGG,KEGG,KEGG,KEGG,KEGG,KEGG,KEGG,KEGG,KEGG,KEGG,KEGG	ENSBTAG00000039804	FALSE	OR9E2
query_1	TRUE	3.03335e-10	779	83	31	0.373494	0.0397946	KEGG:04740	KEGG	Olfactory transduction	8437	360	KEGG:00000	KEGG,KEGG,KEGG,KEGG,KEGG,KEGG,KEGG,KEGG,KEGG,KEGG,KEGG,KEGG,KEGG,KEGG,KEGG,KEGG,KEGG,KEGG,KEGG,KEGG,KEGG,KEGG,KEGG,KEGG,KEGG,KEGG,KEGG,KEGG,KEGG,KEGG,KEGG	ENSBTAG00000059861	FALSE	OR5AE4
query_1	TRUE	3.03335e-10	779	83	31	0.373494	0.0397946	KEGG:04740	KEGG	Olfactory transduction	8437	360	KEGG:00000	KEGG,KEGG,KEGG,KEGG,KEGG,KEGG,KEGG,KEGG,KEGG,KEGG,KEGG,KEGG,KEGG,KEGG,KEGG,KEGG,KEGG,KEGG,KEGG,KEGG,KEGG,KEGG,KEGG,KEGG,KEGG,KEGG,KEGG,KEGG,KEGG,KEGG,KEGG	ENSBTAG00000064622	FALSE	OR5AE3
query_1	TRUE	3.03335e-10	779	83	31	0.373494	0.0397946	KEGG:04740	KEGG	Olfactory transduction	8437	360	KEGG:00000	KEGG,KEGG,KEGG,KEGG,KEGG,KEGG,KEGG,KEGG,KEGG,KEGG,KEGG,KEGG,KEGG,KEGG,KEGG,KEGG,KEGG,KEGG,KEGG,KEGG,KEGG,KEGG,KEGG,KEGG,KEGG,KEGG,KEGG,KEGG,KEGG,KEGG,KEGG	ENSBTAG00000031412	FALSE	OR6F1
query_1	TRUE	3.03335e-10	779	83	31	0.373494	0.0397946	KEGG:04740	KEGG	Olfactory transduction	8437	360	KEGG:00000	KEGG,KEGG,KEGG,KEGG,KEGG,KEGG,KEGG,KEGG,KEGG,KEGG,KEGG,KEGG,KEGG,KEGG,KEGG,KEGG,KEGG,KEGG,KEGG,KEGG,KEGG,KEGG,KEGG,KEGG,KEGG,KEGG,KEGG,KEGG,KEGG,KEGG,KEGG	ENSBTAG00000007557	FALSE	OR2AK3
query_1	TRUE	3.03335e-10	779	83	31	0.373494	0.0397946	KEGG:04740	KEGG	Olfactory transduction	8437	360	KEGG:00000	KEGG,KEGG,KEGG,KEGG,KEGG,KEGG,KEGG,KEGG,KEGG,KEGG,KEGG,KEGG,KEGG,KEGG,KEGG,KEGG,KEGG,KEGG,KEGG,KEGG,KEGG,KEGG,KEGG,KEGG,KEGG,KEGG,KEGG,KEGG,KEGG,KEGG,KEGG	ENSBTAG00000053009	FALSE	OR2T62
query_1	TRUE	3.03335e-10	779	83	31	0.373494	0.0397946	KEGG:04740	KEGG	Olfactory transduction	8437	360	KEGG:00000	KEGG,KEGG,KEGG,KEGG,KEGG,KEGG,KEGG,KEGG,KEGG,KEGG,KEGG,KEGG,KEGG,KEGG,KEGG,KEGG,KEGG,KEGG,KEGG,KEGG,KEGG,KEGG,KEGG,KEGG,KEGG,KEGG,KEGG,KEGG,KEGG,KEGG,KEGG	ENSBTAG00000046417	FALSE	OR2T63
query_1	TRUE	3.03335e-10	779	83	31	0.373494	0.0397946	KEGG:04740	KEGG	Olfactory transduction	8437	360	KEGG:00000	KEGG,KEGG,KEGG,KEGG,KEGG,KEGG,KEGG,KEGG,KEGG,KEGG,KEGG,KEGG,KEGG,KEGG,KEGG,KEGG,KEGG,KEGG,KEGG,KEGG,KEGG,KEGG,KEGG,KEGG,KEGG,KEGG,KEGG,KEGG,KEGG,KEGG,KEGG	ENSBTAG00000052389	FALSE	OR2T16
query_1	TRUE	3.03335e-10	779	83	31	0.373494	0.0397946	KEGG:04740	KEGG	Olfactory transduction	8437	360	KEGG:00000	KEGG,KEGG,KEGG,KEGG,KEGG,KEGG,KEGG,KEGG,KEGG,KEGG,KEGG,KEGG,KEGG,KEGG,KEGG,KEGG,KEGG,KEGG,KEGG,KEGG,KEGG,KEGG,KEGG,KEGG,KEGG,KEGG,KEGG,KEGG,KEGG,KEGG,KEGG	ENSBTAG00000050140	FALSE	OR2T60
query_1	TRUE	3.03335e-10	779	83	31	0.373494	0.0397946	KEGG:04740	KEGG	Olfactory transduction	8437	360	KEGG:00000	KEGG,KEGG,KEGG,KEGG,KEGG,KEGG,KEGG,KEGG,KEGG,KEGG,KEGG,KEGG,KEGG,KEGG,KEGG,KEGG,KEGG,KEGG,KEGG,KEGG,KEGG,KEGG,KEGG,KEGG,KEGG,KEGG,KEGG,KEGG,KEGG,KEGG,KEGG	ENSBTAG00000001761	FALSE	OR6AA1
query_1	TRUE	3.03335e-10	779	83	31	0.373494	0.0397946	KEGG:04740	KEGG	Olfactory transduction	8437	360	KEGG:00000	KEGG,KEGG,KEGG,KEGG,KEGG,KEGG,KEGG,KEGG,KEGG,KEGG,KEGG,KEGG,KEGG,KEGG,KEGG,KEGG,KEGG,KEGG,KEGG,KEGG,KEGG,KEGG,KEGG,KEGG,KEGG,KEGG,KEGG,KEGG,KEGG,KEGG,KEGG	ENSBTAG00000040109	FALSE	OR6AN1
query_1	TRUE	3.03335e-10	779	83	31	0.373494	0.0397946	KEGG:04740	KEGG	Olfactory transduction	8437	360	KEGG:00000	KEGG,KEGG,KEGG,KEGG,KEGG,KEGG,KEGG,KEGG,KEGG,KEGG,KEGG,KEGG,KEGG,KEGG,KEGG,KEGG,KEGG,KEGG,KEGG,KEGG,KEGG,KEGG,KEGG,KEGG,KEGG,KEGG,KEGG,KEGG,KEGG,KEGG,KEGG	ENSBTAG00000017725	FALSE	OR11L1
query_1	TRUE	3.03335e-10	779	83	31	0.373494	0.0397946	KEGG:04740	KEGG	Olfactory transduction	8437	360	KEGG:00000	KEGG,KEGG,KEGG,KEGG,KEGG,KEGG,KEGG,KEGG,KEGG,KEGG,KEGG,KEGG,KEGG,KEGG,KEGG,KEGG,KEGG,KEGG,KEGG,KEGG,KEGG,KEGG,KEGG,KEGG,KEGG,KEGG,KEGG,KEGG,KEGG,KEGG,KEGG	ENSBTAG00000064343	FALSE	OR2L3
query_1	TRUE	3.03335e-10	779	83	31	0.373494	0.0397946	KEGG:04740	KEGG	Olfactory transduction	8437	360	KEGG:00000	KEGG,KEGG,KEGG,KEGG,KEGG,KEGG,KEGG,KEGG,KEGG,KEGG,KEGG,KEGG,KEGG,KEGG,KEGG,KEGG,KEGG,KEGG,KEGG,KEGG,KEGG,KEGG,KEGG,KEGG,KEGG,KEGG,KEGG,KEGG,KEGG,KEGG,KEGG	ENSBTAG00000039805	FALSE	OR2AO1
query_1	TRUE	3.03335e-10	779	83	31	0.373494	0.0397946	KEGG:04740	KEGG	Olfactory transduction	8437	360	KEGG:00000	KEGG,KEGG,KEGG,KEGG,KEGG,KEGG,KEGG,KEGG,KEGG,KEGG,KEGG,KEGG,KEGG,KEGG,KEGG,KEGG,KEGG,KEGG,KEGG,KEGG,KEGG,KEGG,KEGG,KEGG,KEGG,KEGG,KEGG,KEGG,KEGG,KEGG,KEGG	ENSBTAG00000053872	FALSE	OR2T54
query_1	TRUE	3.03335e-10	779	83	31	0.373494	0.0397946	KEGG:04740	KEGG	Olfactory transduction	8437	360	KEGG:00000	KEGG,KEGG,KEGG,KEGG,KEGG,KEGG,KEGG,KEGG,KEGG,KEGG,KEGG,KEGG,KEGG,KEGG,KEGG,KEGG,KEGG,KEGG,KEGG,KEGG,KEGG,KEGG,KEGG,KEGG,KEGG,KEGG,KEGG,KEGG,KEGG,KEGG,KEGG	ENSBTAG00000039797	FALSE	OR2W3D
query_1	TRUE	3.03335e-10	779	83	31	0.373494	0.0397946	KEGG:04740	KEGG	Olfactory transduction	8437	360	KEGG:00000	KEGG,KEGG,KEGG,KEGG,KEGG,KEGG,KEGG,KEGG,KEGG,KEGG,KEGG,KEGG,KEGG,KEGG,KEGG,KEGG,KEGG,KEGG,KEGG,KEGG,KEGG,KEGG,KEGG,KEGG,KEGG,KEGG,KEGG,KEGG,KEGG,KEGG,KEGG	ENSBTAG00000048813	FALSE	OR2W53
query_1	TRUE	3.03335e-10	779	83	31	0.373494	0.0397946	KEGG:04740	KEGG	Olfactory transduction	8437	360	KEGG:00000	KEGG,KEGG,KEGG,KEGG,KEGG,KEGG,KEGG,KEGG,KEGG,KEGG,KEGG,KEGG,KEGG,KEGG,KEGG,KEGG,KEGG,KEGG,KEGG,KEGG,KEGG,KEGG,KEGG,KEGG,KEGG,KEGG,KEGG,KEGG,KEGG,KEGG,KEGG	ENSBTAG00000048069	FALSE	OR2C3B
query_1	TRUE	3.03335e-10	779	83	31	0.373494	0.0397946	KEGG:04740	KEGG	Olfactory transduction	8437	360	KEGG:00000	KEGG,KEGG,KEGG,KEGG,KEGG,KEGG,KEGG,KEGG,KEGG,KEGG,KEGG,KEGG,KEGG,KEGG,KEGG,KEGG,KEGG,KEGG,KEGG,KEGG,KEGG,KEGG,KEGG,KEGG,KEGG,KEGG,KEGG,KEGG,KEGG,KEGG,KEGG	ENSBTAG00000039484	FALSE	OR2G27
query_1	TRUE	3.03335e-10	779	83	31	0.373494	0.0397946	KEGG:04740	KEGG	Olfactory transduction	8437	360	KEGG:00000	KEGG,KEGG,KEGG,KEGG,KEGG,KEGG,KEGG,KEGG,KEGG,KEGG,KEGG,KEGG,KEGG,KEGG,KEGG,KEGG,KEGG,KEGG,KEGG,KEGG,KEGG,KEGG,KEGG,KEGG,KEGG,KEGG,KEGG,KEGG,KEGG,KEGG,KEGG	ENSBTAG00000039930	FALSE	OR2G28
query_1	TRUE	3.03335e-10	779	83	31	0.373494	0.0397946	KEGG:04740	KEGG	Olfactory transduction	8437	360	KEGG:00000	KEGG,KEGG,KEGG,KEGG,KEGG,KEGG,KEGG,KEGG,KEGG,KEGG,KEGG,KEGG,KEGG,KEGG,KEGG,KEGG,KEGG,KEGG,KEGG,KEGG,KEGG,KEGG,KEGG,KEGG,KEGG,KEGG,KEGG,KEGG,KEGG,KEGG,KEGG	ENSBTAG00000027911	FALSE	OR2G3
