# Supplementary material for: Applying the algorithm for Proven and young in GWAS Reveals high polygenicity for key traits in Nellore cattle
Source: Front Genet. 2025 Apr 30;16:1549284. doi: 10.3389/fgene.2025.1549284 (PMC12075139; doi:10.3389/fgene.2025.1549284)
Supplement: Supplementary file 11 [file Table12.xlsx]

## Sheet: Sheet 1
Table S12a. Candidate genes annotated for the top 1% genomic window associated with STAY
CHR	BP1	BP2	chr	start_pos	end_pos	width	strand	gene_id	gene_name	gene_biotype
5	69094374	70688878	5	69476203	69552137	75935	-	ENSBTAG00000010457	NUAK1	protein_coding
5	69094374	70688878	5	69630577	69639143	8567	-	ENSBTAG00000011913	CKAP4	protein_coding
5	69094374	70688878	5	69672951	69713610	40660	+	ENSBTAG00000002127	TCP11L2	protein_coding
5	69094374	70688878	5	69721989	69864235	142247	+	ENSBTAG00000004781	POLR3B	protein_coding
5	69094374	70688878	5	69837075	69850258	13184	-	ENSBTAG00000061346		protein_coding
5	69094374	70688878	5	69878675	70051146	172472	+	ENSBTAG00000025837	RFX4	protein_coding
5	69094374	70688878	5	70062824	70163584	100761	+	ENSBTAG00000000147	RIC8B	protein_coding
5	69094374	70688878	5	70228954	70253995	25042	+	ENSBTAG00000053105	TMEM263	protein_coding
5	69094374	70688878	5	70239551	70259554	20004	-	ENSBTAG00000010144	MTERF2	protein_coding
5	69094374	70688878	5	70260349	70355222	94874	-	ENSBTAG00000010149	CRY1	protein_coding
5	69094374	70688878	5	70577473	70908786	331314	+	ENSBTAG00000027064	BTBD11	protein_coding
5	69094374	70688878	5	70564290	70565977	1688	+	ENSBTAG00000001858		protein_coding
5	78607994	79944005	5	79807671	80114645	306975	+	ENSBTAG00000005370	TMTC1	protein_coding
5	75925896	77024658	5	76106724	76113238	6515	-	ENSBTAG00000030632	ALG10	protein_coding
5	78607994	79944005	5	78603887	78617622	13736	-	ENSBTAG00000067729		protein_coding
5	78607994	79944005	5	78658638	78688163	29526	+	ENSBTAG00000001161	SINHCAF	protein_coding
5	78607994	79944005	5	78759752	78770734	10983	-	ENSBTAG00000066729		protein_coding
5	75925896	77024658	5	76301694	76418339	116646	+	ENSBTAG00000000606	SYT10	protein_coding
5	78607994	79944005	5	78797983	78841092	43110	+	ENSBTAG00000019373	CAPRIN2	protein_coding
5	78607994	79944005	5	78855639	78920921	65283	+	ENSBTAG00000014106	IPO8	protein_coding
5	75925896	77024658	5	77001537	77081741	80205	+	ENSBTAG00000002651	PKP2	protein_coding
5	75925896	77024658	5	75907209	75940084	32876	-	ENSBTAG00000015044	CARD10	protein_coding
5	75925896	77024658	5	75988809	76019291	30483	+	ENSBTAG00000016661	USP18	protein_coding
5	78607994	79944005	5	79158198	79158556	359	-	ENSBTAG00000061043		protein_coding
5	75925896	77024658	5	76103399	76104932	1534	-	ENSBTAG00000068869		lncRNA
5	78607994	79944005	5	79160534	79265591	105058	-	ENSBTAG00000063594		lncRNA
5	75925896	77024658	5	75967297	75967403	107	-	ENSBTAG00000043029	U6	snRNA
5	75925896	77024658	5	75946067	75946175	109	+	ENSBTAG00000042271	U6	snRNA
23	34391772	35702735	23	34592072	34934622	342551	-	ENSBTAG00000062760	PRP1	protein_coding
23	34391772	35702735	23	34713646	34822718	109073	-	ENSBTAG00000064954	GHE4	protein_coding
23	34391772	35702735	23	34947813	34959598	11786	-	ENSBTAG00000055737	PRP9	protein_coding
23	34391772	35702735	23	35034375	35046727	12353	-	ENSBTAG00000055686	PRP-VII	protein_coding
23	34391772	35702735	23	35089013	35100774	11762	-	ENSBTAG00000061096	PRP3	protein_coding
23	34391772	35702735	23	35287235	35299843	12609	+	ENSBTAG00000006761	CSH2	protein_coding
23	34391772	35702735	23	35332693	35341317	8625	-	ENSBTAG00000015274	PRL	protein_coding
23	34391772	35702735	23	35662351	35750360	88010	-	ENSBTAG00000015130	HDGFL1	protein_coding
23	30895043	31650938	23	30935253	30937384	2132	-	ENSBTAG00000060942		protein_coding
23	30895043	31650938	23	30970168	30976577	6410	-	ENSBTAG00000062841	H2BC15	protein_coding
23	30895043	31650938	23	30948887	30977368	28482	+	ENSBTAG00000059340	H2AC14	protein_coding
23	30895043	31650938	23	30948903	30965624	16722	-	ENSBTAG00000069822		protein_coding
23	30895043	31650938	23	30963934	31363090	399157	+	ENSBTAG00000067558	H1-5	protein_coding
23	30895043	31650938	23	31353935	31355937	2003	-	ENSBTAG00000063383		protein_coding
23	30895043	31650938	23	31189065	31217328	28264	-	ENSBTAG00000009152	ZNF391	protein_coding
23	30895043	31650938	23	31181828	31207759	25932	-	ENSBTAG00000067871		protein_coding
23	30895043	31650938	23	31309024	31315591	6568	-	ENSBTAG00000012461	PRSS16	protein_coding
23	30895043	31650938	23	31360336	31363246	2911	-	ENSBTAG00000070019		protein_coding
23	30895043	31650938	23	31363231	31370077	6847	+	ENSBTAG00000059675	H2BC11	protein_coding
23	30895043	31650938	23	31382509	31383678	1170	-	ENSBTAG00000062118		pseudogene
23	30895043	31650938	23	31448670	31461796	13127	+	ENSBTAG00000068495	ZNF322	protein_coding
23	30895043	31650938	23	31492889	31493824	936	+	ENSBTAG00000048661	OR2M14	pseudogene
23	30895043	31650938	23	31520971	31523923	2953	-	ENSBTAG00000010784	ABT1	protein_coding
23	30895043	31650938	23	31565100	31574718	9619	-	ENSBTAG00000031747	HMGN4	protein_coding
23	30895043	31650938	23	31585191	31591478	6288	-	ENSBTAG00000031753	BTN1A1	protein_coding
23	30895043	31650938	23	31617735	31623267	5533	-	ENSBTAG00000059031		protein_coding
23	30895043	31650938	23	31604833	31625221	20389	-	ENSBTAG00000010852	BTN2A2	protein_coding
23	30895043	31650938	23	31620657	31623155	2499	+	ENSBTAG00000056751		protein_coding
23	30895043	31650938	23	31644078	31655539	11462	-	ENSBTAG00000054314		protein_coding
23	34391772	35702735	23	34453592	34454574	983	-	ENSBTAG00000038430		protein_coding
23	30895043	31650938	23	30930742	30931686	945	+	ENSBTAG00000039274	OR2B2D	protein_coding
23	30895043	31650938	23	31540576	31542043	1468	-	ENSBTAG00000064440		protein_coding
23	34391772	35702735	23	35096334	35096444	111	+	ENSBTAG00000060411	U6	snRNA
23	34391772	35702735	23	35042192	35042300	109	+	ENSBTAG00000066688	U6	snRNA
23	34391772	35702735	23	34848068	34848177	110	+	ENSBTAG00000061838	U6	snRNA
23	34391772	35702735	23	34772902	34773011	110	+	ENSBTAG00000056704	U6	snRNA
23	34391772	35702735	23	35179113	35179221	109	+	ENSBTAG00000058427	U6	snRNA
23	34391772	35702735	23	34673084	34673194	111	+	ENSBTAG00000058896	U6	snRNA
23	34391772	35702735	23	34721254	34721345	92	+	ENSBTAG00000045324	U6	snRNA
23	34391772	35702735	23	34818036	34818144	109	+	ENSBTAG00000055434	U6	snRNA
23	34391772	35702735	23	34979480	34979590	111	+	ENSBTAG00000059097	U6	snRNA
23	34391772	35702735	23	34875975	34876083	109	+	ENSBTAG00000069436	U6	snRNA
23	34391772	35702735	23	34955176	34955282	107	+	ENSBTAG00000069006	U6	snRNA
23	34391772	35702735	23	34929387	34929495	109	+	ENSBTAG00000066286	U6	snRNA
23	34391772	35702735	23	34742704	34742812	109	+	ENSBTAG00000060932	U6	snRNA
23	34391772	35702735	23	34902642	34902750	109	+	ENSBTAG00000065430	U6	snRNA
23	34391772	35702735	23	34628609	34628717	109	+	ENSBTAG00000068914	U6	snRNA
23	34391772	35702735	23	34599441	34599546	106	+	ENSBTAG00000062389	U6	snRNA
23	30895043	31650938	23	31119451	31119516	66	+	ENSBTAG00000054556	bta-mir-7857-1	miRNA
23	30895043	31650938	23	31068704	31068820	117	-	ENSBTAG00000069855		miRNA
23	30895043	31650938	23	31542058	31542108	51	-	ENSBTAG00000053665		miRNA
23	30895043	31650938	23	31022994	31023071	78	-	ENSBTAG00000045181	bta-mir-2379	miRNA
23	30895043	31650938	23	31129228	31129314	87	-	ENSBTAG00000050370	bta-mir-7857-2	miRNA
23	30895043	31650938	23	30995638	31002270	6633	-	ENSBTAG00000060438		protein_coding
23	24526787	24904607	23	24843146	24882880	39735	+	ENSBTAG00000017810	EFHC1	protein_coding
23	24526787	24904607	23	24893081	24962338	69258	-	ENSBTAG00000009112	TRAM2	protein_coding
23	24526787	24904607	23	24605962	24609483	3522	+	ENSBTAG00000002150	IL17A	protein_coding
23	24526787	24904607	23	24645643	24661590	15948	-	ENSBTAG00000016835	IL17F	protein_coding
23	24526787	24904607	23	24694546	24711930	17385	-	ENSBTAG00000010721	MCM3	protein_coding
23	24526787	24904607	23	24712112	24828253	116142	+	ENSBTAG00000025494	PAQR8	protein_coding
23	24526787	24904607	23	24571300	24571404	105	+	ENSBTAG00000029826	MIR133B	miRNA
23	24526787	24904607	23	24567204	24567289	86	+	ENSBTAG00000036400	bta-mir-206	miRNA
14	52760875	54016467	14	53498767	53735184	236418	+	ENSBTAG00000061037		lncRNA
14	52760875	54016467	14	53573484	53573586	103	+	ENSBTAG00000042375	U6	snRNA
14	52760875	54016467	14	53913688	53913804	117	-	ENSBTAG00000043367	U5	snRNA
14	33091989	33880130	14	33785653	33806790	21138	-	ENSBTAG00000000060	PRDM14	protein_coding
14	33091989	33880130	14	33837527	34117891	280365	-	ENSBTAG00000020312	NCOA2	protein_coding
14	33091989	33880130	14	33488212	33633002	144791	-	ENSBTAG00000032881	SLCO5A1	protein_coding
14	63437379	64320590	14	63625778	63643551	17774	+	ENSBTAG00000046358	PABPC1	protein_coding
14	33091989	33880130	14	33318012	33476123	158112	+	ENSBTAG00000004720	SULF1	protein_coding
14	63437379	64320590	14	63706889	63790182	83294	+	ENSBTAG00000011271	SNX31	protein_coding
14	33091989	33880130	14	33105562	33106002	441	+	ENSBTAG00000064289		protein_coding
14	33091989	33880130	14	33277215	33281475	4261	+	ENSBTAG00000056677		lncRNA
14	33091989	33880130	14	33281188	33304688	23501	-	ENSBTAG00000063436		lncRNA
14	33091989	33880130	14	33819223	33827186	7964	-	ENSBTAG00000057610		lncRNA
14	33091989	33880130	14	33600678	33600764	87	-	ENSBTAG00000061434	U3	snoRNA
14	63437379	64320590	14	63800486	63868201	67716	+	ENSBTAG00000001254	ANKRD46	protein_coding
14	63437379	64320590	14	64047881	64103385	55505	+	ENSBTAG00000017833	RNF19A	protein_coding
14	63437379	64320590	14	64100780	64211699	110920	-	ENSBTAG00000050156	SPAG1	protein_coding
14	63437379	64320590	14	64216926	64222938	6013	-	ENSBTAG00000022539	POLR2K	protein_coding
14	63437379	64320590	14	64226669	64240418	13750	+	ENSBTAG00000019795	FBXO43	protein_coding
14	63437379	64320590	14	63479855	63503591	23737	+	ENSBTAG00000068744		lncRNA
14	63437379	64320590	14	63521330	63522650	1321	-	ENSBTAG00000066811		lncRNA
14	63437379	64320590	14	63524134	63586193	62060	+	ENSBTAG00000061963		lncRNA
14	63437379	64320590	14	63647934	63649228	1295	+	ENSBTAG00000065614		lncRNA
14	63437379	64320590	14	63881111	63892736	11626	+	ENSBTAG00000060636		lncRNA
14	63437379	64320590	14	63656653	63695995	39343	-	ENSBTAG00000068808		lncRNA
14	63437379	64320590	14	63886243	63901900	15658	-	ENSBTAG00000057616		lncRNA
14	63437379	64320590	14	64258592	64398735	140144	+	ENSBTAG00000019793	RGS22	protein_coding
9	71985266	72925757	9	72305986	72314330	8345	-	ENSBTAG00000004269	SGK1	protein_coding
9	71985266	72925757	9	72471163	72491959	20797	-	ENSBTAG00000062727		protein_coding
9	71985266	72925757	9	72506624	72507032	409	-	ENSBTAG00000065359		protein_coding
9	71985266	72925757	9	72654704	72837805	183102	-	ENSBTAG00000067242		protein_coding
9	71985266	72925757	9	72844977	72969317	124341	-	ENSBTAG00000059176		protein_coding
9	71985266	72925757	9	72066860	72069838	2979	+	ENSBTAG00000021827	TCF21	protein_coding
9	71985266	72925757	9	72112239	72151639	39401	+	ENSBTAG00000035370	TBPL1	protein_coding
9	71985266	72925757	9	72148001	72223688	75688	-	ENSBTAG00000019002	SLC2A12	protein_coding
9	67833164	69283710	9	67735746	67939139	203394	-	ENSBTAG00000015381	ARHGAP18	protein_coding
9	67833164	69283710	9	67984449	68020888	36440	-	ENSBTAG00000055640	TMEM244	protein_coding
9	67833164	69283710	9	68182877	68286641	103765	+	ENSBTAG00000017393	L3MBTL3	protein_coding
9	67833164	69283710	9	68290435	68334821	44387	-	ENSBTAG00000021361	SAMD3	protein_coding
9	67833164	69283710	9	68454057	68540889	86833	+	ENSBTAG00000040543	TMEM200A	protein_coding
9	67833164	69283710	9	68641960	68654969	13010	+	ENSBTAG00000056907		protein_coding
9	67833164	69283710	9	68925188	68934584	9397	+	ENSBTAG00000059877	SMLR1	protein_coding
9	67833164	69283710	9	68938229	69149343	211115	-	ENSBTAG00000005960	EPB41L2	protein_coding
9	71985266	72925757	9	72448897	72450905	2009	+	ENSBTAG00000056337		lncRNA
9	71985266	72925757	9	72288627	72305970	17344	+	ENSBTAG00000069103		lncRNA
9	71985266	72925757	9	72656937	72657043	107	-	ENSBTAG00000056477	U6	snRNA
9	67833164	69283710	9	69202911	69325864	122954	+	ENSBTAG00000051600	AKAP7	protein_coding
9	67833164	69283710	9	68038545	68038790	246	-	ENSBTAG00000021446		protein_coding
9	67833164	69283710	9	68636471	68641086	4616	+	ENSBTAG00000061689		lncRNA
9	67833164	69283710	9	69150930	69152718	1789	-	ENSBTAG00000057116		lncRNA
17	21573140	22618247	17	21616533	21624087	7555	-	ENSBTAG00000055353		lncRNA
17	21573140	22618247	17	22402096	22402200	105	-	ENSBTAG00000045176	U6	snRNA
6	94115285	94845910	6	94579877	94757659	177783	-	ENSBTAG00000014324	ANTXR2	protein_coding
6	94115285	94845910	6	94140833	94142039	1207	-	ENSBTAG00000032979		protein_coding
6	94115285	94845910	6	94115777	94117624	1848	-	ENSBTAG00000039245	GK2	protein_coding
6	94115285	94845910	6	94140833	94142037	1205	+	ENSBTAG00000067512		protein_coding
6	94115285	94845910	6	94361809	94361911	103	-	ENSBTAG00000043942	U6	snRNA
18	37992979	40242188	18	38109982	38362980	252999	+	ENSBTAG00000014636	ZFHX3	protein_coding
18	37992979	40242188	18	38960728	39008261	47534	+	ENSBTAG00000013266	PMFBP1	protein_coding
18	37992979	40242188	18	39009924	39027609	17686	-	ENSBTAG00000013265	DHX38	protein_coding
18	37992979	40242188	18	39027943	39035340	7398	+	ENSBTAG00000006353	TXNL4B	protein_coding
18	37992979	40242188	18	39037403	39043561	6159	-	ENSBTAG00000006354	HP	protein_coding
18	37992979	40242188	18	39068792	39082256	13465	-	ENSBTAG00000019887	DHODH	protein_coding
18	37992979	40242188	18	39085074	39165547	80474	+	ENSBTAG00000019884	PKD1L3	protein_coding
18	37992979	40242188	18	39164240	39179416	15177	-	ENSBTAG00000019883	IST1	protein_coding
18	37992979	40242188	18	39215632	39232695	17064	+	ENSBTAG00000021438	ZNF821	protein_coding
18	37992979	40242188	18	39234445	39248208	13764	-	ENSBTAG00000046255	ATXN1L	protein_coding
18	37992979	40242188	18	39252673	39350490	97818	+	ENSBTAG00000002769	AP1G1	protein_coding
18	37992979	40242188	18	39353960	39416025	62066	+	ENSBTAG00000007545	PHLPP2	protein_coding
18	37992979	40242188	18	39421095	39435777	14683	-	ENSBTAG00000007544	MARVELD3	protein_coding
18	37992979	40242188	18	39478264	39493865	15602	+	ENSBTAG00000002214	TAT	protein_coding
18	37992979	40242188	18	39528317	39536454	8138	-	ENSBTAG00000016968	CHST4	protein_coding
18	37992979	40242188	18	39566717	39610360	43644	+	ENSBTAG00000032018	ZNF19	protein_coding
18	37992979	40242188	18	39612613	39627522	14910	+	ENSBTAG00000050281	ZNF23	protein_coding
18	37992979	40242188	18	39637109	39643611	6503	+	ENSBTAG00000060492	TLE7	protein_coding
18	37992979	40242188	18	39666317	39771057	104741	+	ENSBTAG00000047367	CMTR2	protein_coding
18	37992979	40242188	18	39673122	39702404	29283	-	ENSBTAG00000001075	CALB2	protein_coding
18	37992979	40242188	18	39762786	40089813	327028	+	ENSBTAG00000051512		protein_coding
18	37992979	40242188	18	39793070	39793423	354	+	ENSBTAG00000049407		pseudogene
18	37992979	40242188	18	40233767	40242997	9231	+	ENSBTAG00000002223	POP4	protein_coding
18	37992979	40242188	18	39257687	39258173	487	-	ENSBTAG00000047787		protein_coding
18	37992979	40242188	18	38082737	38084099	1363	-	ENSBTAG00000064980		lncRNA
18	37992979	40242188	18	38099150	38107961	8812	-	ENSBTAG00000060542		lncRNA
18	37992979	40242188	18	38957640	38958332	693	+	ENSBTAG00000062075		lncRNA
18	37992979	40242188	18	39465447	39465550	104	-	ENSBTAG00000043286	U6	snRNA
18	37992979	40242188	18	39319204	39319289	86	+	ENSBTAG00000043472	SNORD71	snoRNA
18	37992979	40242188	18	39237966	39238072	107	-	ENSBTAG00000069331	U6	snRNA
18	37992979	40242188	18	38680352	38680459	108	-	ENSBTAG00000042231	U6	snRNA
18	37992979	40242188	18	39215918	39215995	78	+	ENSBTAG00000044454	bta-mir-2328	miRNA
18	16130241	16971062	18	16771820	16794928	23109	-	ENSBTAG00000010868	SIAH1	protein_coding
18	16130241	16971062	18	16967300	17021360	54061	-	ENSBTAG00000019938	N4BP1	protein_coding
18	16130241	16971062	18	16485763	16546635	60873	-	ENSBTAG00000044191	ABCC12	protein_coding
18	16130241	16971062	18	16589652	16677760	88109	-	ENSBTAG00000010858	ABCC11	protein_coding
18	16130241	16971062	18	16674872	16759577	84706	+	ENSBTAG00000010867	LONP2	protein_coding
18	16130241	16971062	18	16801438	16810039	8602	+	ENSBTAG00000059444		lncRNA
18	16130241	16971062	18	16957846	16960590	2745	+	ENSBTAG00000063845		lncRNA
16	20711754	21471499	16	20928591	21125747	197157	-	ENSBTAG00000001574	GPATCH2	protein_coding
16	20711754	21471499	16	21125884	21357135	231252	+	ENSBTAG00000052073	SPATA17	protein_coding
16	20711754	21471499	16	21357957	21367732	9776	+	ENSBTAG00000068290		lncRNA
4	42001110	43481949	4	41795264	43261744	1466481	+	ENSBTAG00000051262	MAGI2	protein_coding
4	42001110	43481949	4	43312593	43450037	137445	-	ENSBTAG00000005102	PHTF2	protein_coding
4	42001110	43481949	4	43449579	43454578	5000	+	ENSBTAG00000033290	TMEM60	protein_coding
4	42001110	43481949	4	43463282	43548440	85159	-	ENSBTAG00000015753	RSBN1L	protein_coding
4	42001110	43481949	4	43148353	43148881	529	-	ENSBTAG00000022498		protein_coding
4	42001110	43481949	4	43270138	43308626	38489	-	ENSBTAG00000066679		lncRNA
15	34513822	34997350	15	34481913	34730575	248663	+	ENSBTAG00000005340	SERGEF	protein_coding
15	34513822	34997350	15	34734865	34779954	45090	-	ENSBTAG00000005424	KCNC1	protein_coding
15	34513822	34997350	15	34794122	34796767	2646	-	ENSBTAG00000002216	MYOD1	protein_coding
15	34513822	34997350	15	34871462	34959413	87952	-	ENSBTAG00000000987	OTOG	protein_coding
15	34513822	34997350	15	34963115	35011740	48626	+	ENSBTAG00000000986	USH1C	protein_coding
29	31041924	32854344	29	31813699	31949882	136184	-	ENSBTAG00000002341	ETS1	protein_coding
29	31041924	32854344	29	32611730	32693891	82162	+	ENSBTAG00000068680	BARX2	protein_coding
29	31041924	32854344	29	32262421	32287662	25242	+	ENSBTAG00000006902	KCNJ5	protein_coding
29	31041924	32854344	29	32045833	32184255	138423	+	ENSBTAG00000008283	FLI1	protein_coding
29	31041924	32854344	29	32330486	32532792	202307	-	ENSBTAG00000015905	ARHGAP32	protein_coding
29	31041924	32854344	29	32214439	32244725	30287	-	ENSBTAG00000000008	KCNJ1	protein_coding
29	31041924	32854344	29	32317429	32318160	732	+	ENSBTAG00000024731		processed_pseudogene
29	31041924	32854344	29	32327586	32329448	1863	-	ENSBTAG00000061340		lncRNA
29	31041924	32854344	29	30993316	31049218	55903	-	ENSBTAG00000058504		lncRNA
29	31041924	32854344	29	31046260	31053427	7168	+	ENSBTAG00000062446		lncRNA
29	31041924	32854344	29	32715637	32715986	350	+	ENSBTAG00000057098		protein_coding
29	31041924	32854344	29	32694620	32697768	3149	+	ENSBTAG00000061265		lncRNA
29	31041924	32854344	29	32695413	32697837	2425	-	ENSBTAG00000056471		lncRNA
29	31041924	32854344	29	32743038	32744194	1157	-	ENSBTAG00000056905		lncRNA
29	31041924	32854344	29	32744238	32747088	2851	-	ENSBTAG00000051277		lncRNA

## Sheet: Sheet1
Table S12b. Functional Analysis of Candidate genes annotated for the top 1% genomic window associated with STAY
query	significant	p_value	term_size	query_size	intersection_size	precision	recall	term_id	source	term_name	effective_domain_size	source_order	parents	evidence_codes	intersection	highlighted	gene_name
query_1	TRUE	8.41548e-09	9	119	6	0.0504202	0.666667	GO:1903489	GO:BP	positive regulation of lactation	18832	23634	GO:0007595, GO:0051047, GO:0051094, GO:0051240, GO:1903487	IBA,IBA,IBA,IBA,IBA,IBA	ENSBTAG00000062760	TRUE	PRP1
query_1	TRUE	8.41548e-09	9	119	6	0.0504202	0.666667	GO:1903489	GO:BP	positive regulation of lactation	18832	23634	GO:0007595, GO:0051047, GO:0051094, GO:0051240, GO:1903487	IBA,IBA,IBA,IBA,IBA,IBA	ENSBTAG00000064954	TRUE	GHE4
query_1	TRUE	8.41548e-09	9	119	6	0.0504202	0.666667	GO:1903489	GO:BP	positive regulation of lactation	18832	23634	GO:0007595, GO:0051047, GO:0051094, GO:0051240, GO:1903487	IBA,IBA,IBA,IBA,IBA,IBA	ENSBTAG00000055737	TRUE	PRP9
query_1	TRUE	8.41548e-09	9	119	6	0.0504202	0.666667	GO:1903489	GO:BP	positive regulation of lactation	18832	23634	GO:0007595, GO:0051047, GO:0051094, GO:0051240, GO:1903487	IBA,IBA,IBA,IBA,IBA,IBA	ENSBTAG00000055686	TRUE	PRP-VII
query_1	TRUE	8.41548e-09	9	119	6	0.0504202	0.666667	GO:1903489	GO:BP	positive regulation of lactation	18832	23634	GO:0007595, GO:0051047, GO:0051094, GO:0051240, GO:1903487	IBA,IBA,IBA,IBA,IBA,IBA	ENSBTAG00000061096	TRUE	PRP3
query_1	TRUE	8.41548e-09	9	119	6	0.0504202	0.666667	GO:1903489	GO:BP	positive regulation of lactation	18832	23634	GO:0007595, GO:0051047, GO:0051094, GO:0051240, GO:1903487	IBA,IBA,IBA,IBA,IBA,IBA	ENSBTAG00000006761	TRUE	CSH2
query_1	TRUE	2.29051e-08	11	119	6	0.0504202	0.545455	GO:1903487	GO:BP	regulation of lactation	18832	23632	GO:0007595, GO:0050878, GO:0051046, GO:2000026	IBA,IBA,IBA,IBA,IBA,IBA	ENSBTAG00000062760	FALSE	PRP1
query_1	TRUE	2.29051e-08	11	119	6	0.0504202	0.545455	GO:1903487	GO:BP	regulation of lactation	18832	23632	GO:0007595, GO:0050878, GO:0051046, GO:2000026	IBA,IBA,IBA,IBA,IBA,IBA	ENSBTAG00000064954	FALSE	GHE4
query_1	TRUE	2.29051e-08	11	119	6	0.0504202	0.545455	GO:1903487	GO:BP	regulation of lactation	18832	23632	GO:0007595, GO:0050878, GO:0051046, GO:2000026	IBA,IBA,IBA,IBA,IBA,IBA	ENSBTAG00000055737	FALSE	PRP9
query_1	TRUE	2.29051e-08	11	119	6	0.0504202	0.545455	GO:1903487	GO:BP	regulation of lactation	18832	23632	GO:0007595, GO:0050878, GO:0051046, GO:2000026	IBA,IBA,IBA,IBA,IBA,IBA	ENSBTAG00000055686	FALSE	PRP-VII
query_1	TRUE	2.29051e-08	11	119	6	0.0504202	0.545455	GO:1903487	GO:BP	regulation of lactation	18832	23632	GO:0007595, GO:0050878, GO:0051046, GO:2000026	IBA,IBA,IBA,IBA,IBA,IBA	ENSBTAG00000061096	FALSE	PRP3
query_1	TRUE	2.29051e-08	11	119	6	0.0504202	0.545455	GO:1903487	GO:BP	regulation of lactation	18832	23632	GO:0007595, GO:0050878, GO:0051046, GO:2000026	IBA,IBA,IBA,IBA,IBA,IBA	ENSBTAG00000006761	FALSE	CSH2
query_1	TRUE	1.06769e-05	30	119	6	0.0504202	0.2	GO:1904894	GO:BP	positive regulation of receptor signaling pathway via STAT	18832	24832	GO:0009967, GO:0097696, GO:1904892	IBA,IBA,IBA,IBA,IBA,IBA	ENSBTAG00000062760	TRUE	PRP1
query_1	TRUE	1.06769e-05	30	119	6	0.0504202	0.2	GO:1904894	GO:BP	positive regulation of receptor signaling pathway via STAT	18832	24832	GO:0009967, GO:0097696, GO:1904892	IBA,IBA,IBA,IBA,IBA,IBA	ENSBTAG00000064954	TRUE	GHE4
query_1	TRUE	1.06769e-05	30	119	6	0.0504202	0.2	GO:1904894	GO:BP	positive regulation of receptor signaling pathway via STAT	18832	24832	GO:0009967, GO:0097696, GO:1904892	IBA,IBA,IBA,IBA,IBA,IBA	ENSBTAG00000055737	TRUE	PRP9
query_1	TRUE	1.06769e-05	30	119	6	0.0504202	0.2	GO:1904894	GO:BP	positive regulation of receptor signaling pathway via STAT	18832	24832	GO:0009967, GO:0097696, GO:1904892	IBA,IBA,IBA,IBA,IBA,IBA	ENSBTAG00000055686	TRUE	PRP-VII
query_1	TRUE	1.06769e-05	30	119	6	0.0504202	0.2	GO:1904894	GO:BP	positive regulation of receptor signaling pathway via STAT	18832	24832	GO:0009967, GO:0097696, GO:1904892	IBA,IBA,IBA,IBA,IBA,IBA	ENSBTAG00000061096	TRUE	PRP3
query_1	TRUE	1.06769e-05	30	119	6	0.0504202	0.2	GO:1904894	GO:BP	positive regulation of receptor signaling pathway via STAT	18832	24832	GO:0009967, GO:0097696, GO:1904892	IBA,IBA,IBA,IBA,IBA,IBA	ENSBTAG00000006761	TRUE	CSH2
query_1	TRUE	1.06769e-05	29	119	6	0.0504202	0.206897	GO:0046427	GO:BP	positive regulation of receptor signaling pathway via JAK-STAT	18832	12542	GO:0007259, GO:0046425, GO:1904894	IBA,IBA,IBA,IBA,IBA,IBA	ENSBTAG00000062760	FALSE	PRP1
query_1	TRUE	1.06769e-05	29	119	6	0.0504202	0.206897	GO:0046427	GO:BP	positive regulation of receptor signaling pathway via JAK-STAT	18832	12542	GO:0007259, GO:0046425, GO:1904894	IBA,IBA,IBA,IBA,IBA,IBA	ENSBTAG00000064954	FALSE	GHE4
query_1	TRUE	1.06769e-05	29	119	6	0.0504202	0.206897	GO:0046427	GO:BP	positive regulation of receptor signaling pathway via JAK-STAT	18832	12542	GO:0007259, GO:0046425, GO:1904894	IBA,IBA,IBA,IBA,IBA,IBA	ENSBTAG00000055737	FALSE	PRP9
query_1	TRUE	1.06769e-05	29	119	6	0.0504202	0.206897	GO:0046427	GO:BP	positive regulation of receptor signaling pathway via JAK-STAT	18832	12542	GO:0007259, GO:0046425, GO:1904894	IBA,IBA,IBA,IBA,IBA,IBA	ENSBTAG00000055686	FALSE	PRP-VII
query_1	TRUE	1.06769e-05	29	119	6	0.0504202	0.206897	GO:0046427	GO:BP	positive regulation of receptor signaling pathway via JAK-STAT	18832	12542	GO:0007259, GO:0046425, GO:1904894	IBA,IBA,IBA,IBA,IBA,IBA	ENSBTAG00000061096	FALSE	PRP3
query_1	TRUE	1.06769e-05	29	119	6	0.0504202	0.206897	GO:0046427	GO:BP	positive regulation of receptor signaling pathway via JAK-STAT	18832	12542	GO:0007259, GO:0046425, GO:1904894	IBA,IBA,IBA,IBA,IBA,IBA	ENSBTAG00000006761	FALSE	CSH2
query_1	TRUE	1.06769e-05	29	119	6	0.0504202	0.206897	GO:0007595	GO:BP	lactation	18832	3088	GO:0007589, GO:0030879	IBA,IBA,IBA,IBA,IBA,IBA	ENSBTAG00000062760	FALSE	PRP1
query_1	TRUE	1.06769e-05	29	119	6	0.0504202	0.206897	GO:0007595	GO:BP	lactation	18832	3088	GO:0007589, GO:0030879	IBA,IBA,IBA,IBA,IBA,IBA	ENSBTAG00000064954	FALSE	GHE4
query_1	TRUE	1.06769e-05	29	119	6	0.0504202	0.206897	GO:0007595	GO:BP	lactation	18832	3088	GO:0007589, GO:0030879	IBA,IBA,IBA,IBA,IBA,IBA	ENSBTAG00000055737	FALSE	PRP9
query_1	TRUE	1.06769e-05	29	119	6	0.0504202	0.206897	GO:0007595	GO:BP	lactation	18832	3088	GO:0007589, GO:0030879	IBA,IBA,IBA,IBA,IBA,IBA	ENSBTAG00000055686	FALSE	PRP-VII
query_1	TRUE	1.06769e-05	29	119	6	0.0504202	0.206897	GO:0007595	GO:BP	lactation	18832	3088	GO:0007589, GO:0030879	IBA,IBA,IBA,IBA,IBA,IBA	ENSBTAG00000061096	FALSE	PRP3
query_1	TRUE	1.06769e-05	29	119	6	0.0504202	0.206897	GO:0007595	GO:BP	lactation	18832	3088	GO:0007589, GO:0030879	IBA,IBA,IBA,IBA,IBA,IBA	ENSBTAG00000006761	FALSE	CSH2
query_1	TRUE	0.000423665	88	119	7	0.0588235	0.0795455	GO:0007565	GO:BP	female pregnancy	18832	3077	GO:0044703, GO:0044706	IBA,IBA,IBA,IBA,IBA,IBA,IMP	ENSBTAG00000062760	TRUE	PRP1
query_1	TRUE	0.000423665	88	119	7	0.0588235	0.0795455	GO:0007565	GO:BP	female pregnancy	18832	3077	GO:0044703, GO:0044706	IBA,IBA,IBA,IBA,IBA,IBA,IMP	ENSBTAG00000064954	TRUE	GHE4
query_1	TRUE	0.000423665	88	119	7	0.0588235	0.0795455	GO:0007565	GO:BP	female pregnancy	18832	3077	GO:0044703, GO:0044706	IBA,IBA,IBA,IBA,IBA,IBA,IMP	ENSBTAG00000055737	TRUE	PRP9
query_1	TRUE	0.000423665	88	119	7	0.0588235	0.0795455	GO:0007565	GO:BP	female pregnancy	18832	3077	GO:0044703, GO:0044706	IBA,IBA,IBA,IBA,IBA,IBA,IMP	ENSBTAG00000055686	TRUE	PRP-VII
query_1	TRUE	0.000423665	88	119	7	0.0588235	0.0795455	GO:0007565	GO:BP	female pregnancy	18832	3077	GO:0044703, GO:0044706	IBA,IBA,IBA,IBA,IBA,IBA,IMP	ENSBTAG00000061096	TRUE	PRP3
query_1	TRUE	0.000423665	88	119	7	0.0588235	0.0795455	GO:0007565	GO:BP	female pregnancy	18832	3077	GO:0044703, GO:0044706	IBA,IBA,IBA,IBA,IBA,IBA,IMP	ENSBTAG00000006761	TRUE	CSH2
query_1	TRUE	0.000423665	88	119	7	0.0588235	0.0795455	GO:0007565	GO:BP	female pregnancy	18832	3077	GO:0044703, GO:0044706	IBA,IBA,IBA,IBA,IBA,IBA,IMP	ENSBTAG00000000060	TRUE	PRDM14
query_1	TRUE	0.000567525	94	119	7	0.0588235	0.0744681	GO:0044703	GO:BP	multi-organism reproductive process	18832	11506	GO:0022414	IBA,IBA,IBA,IBA,IBA,IBA,IMP	ENSBTAG00000062760	FALSE	PRP1
query_1	TRUE	0.000567525	94	119	7	0.0588235	0.0744681	GO:0044703	GO:BP	multi-organism reproductive process	18832	11506	GO:0022414	IBA,IBA,IBA,IBA,IBA,IBA,IMP	ENSBTAG00000064954	FALSE	GHE4
query_1	TRUE	0.000567525	94	119	7	0.0588235	0.0744681	GO:0044703	GO:BP	multi-organism reproductive process	18832	11506	GO:0022414	IBA,IBA,IBA,IBA,IBA,IBA,IMP	ENSBTAG00000055737	FALSE	PRP9
query_1	TRUE	0.000567525	94	119	7	0.0588235	0.0744681	GO:0044703	GO:BP	multi-organism reproductive process	18832	11506	GO:0022414	IBA,IBA,IBA,IBA,IBA,IBA,IMP	ENSBTAG00000055686	FALSE	PRP-VII
query_1	TRUE	0.000567525	94	119	7	0.0588235	0.0744681	GO:0044703	GO:BP	multi-organism reproductive process	18832	11506	GO:0022414	IBA,IBA,IBA,IBA,IBA,IBA,IMP	ENSBTAG00000061096	FALSE	PRP3
query_1	TRUE	0.000567525	94	119	7	0.0588235	0.0744681	GO:0044703	GO:BP	multi-organism reproductive process	18832	11506	GO:0022414	IBA,IBA,IBA,IBA,IBA,IBA,IMP	ENSBTAG00000006761	FALSE	CSH2
query_1	TRUE	0.000567525	94	119	7	0.0588235	0.0744681	GO:0044703	GO:BP	multi-organism reproductive process	18832	11506	GO:0022414	IBA,IBA,IBA,IBA,IBA,IBA,IMP	ENSBTAG00000000060	FALSE	PRDM14
query_1	TRUE	0.000689171	65	119	6	0.0504202	0.0923077	GO:0007589	GO:BP	body fluid secretion	18832	3084	GO:0046903, GO:0050878	IBA,IBA,IBA,IBA,IBA,IBA	ENSBTAG00000062760	FALSE	PRP1
query_1	TRUE	0.000689171	65	119	6	0.0504202	0.0923077	GO:0007589	GO:BP	body fluid secretion	18832	3084	GO:0046903, GO:0050878	IBA,IBA,IBA,IBA,IBA,IBA	ENSBTAG00000064954	FALSE	GHE4
query_1	TRUE	0.000689171	65	119	6	0.0504202	0.0923077	GO:0007589	GO:BP	body fluid secretion	18832	3084	GO:0046903, GO:0050878	IBA,IBA,IBA,IBA,IBA,IBA	ENSBTAG00000055737	FALSE	PRP9
query_1	TRUE	0.000689171	65	119	6	0.0504202	0.0923077	GO:0007589	GO:BP	body fluid secretion	18832	3084	GO:0046903, GO:0050878	IBA,IBA,IBA,IBA,IBA,IBA	ENSBTAG00000055686	FALSE	PRP-VII
query_1	TRUE	0.000689171	65	119	6	0.0504202	0.0923077	GO:0007589	GO:BP	body fluid secretion	18832	3084	GO:0046903, GO:0050878	IBA,IBA,IBA,IBA,IBA,IBA	ENSBTAG00000061096	FALSE	PRP3
query_1	TRUE	0.000689171	65	119	6	0.0504202	0.0923077	GO:0007589	GO:BP	body fluid secretion	18832	3084	GO:0046903, GO:0050878	IBA,IBA,IBA,IBA,IBA,IBA	ENSBTAG00000006761	FALSE	CSH2
query_1	TRUE	0.000689171	100	119	7	0.0588235	0.07	GO:0044706	GO:BP	multi-multicellular organism process	18832	11507	GO:0032501	IBA,IBA,IBA,IBA,IBA,IBA,IMP	ENSBTAG00000062760	FALSE	PRP1
query_1	TRUE	0.000689171	100	119	7	0.0588235	0.07	GO:0044706	GO:BP	multi-multicellular organism process	18832	11507	GO:0032501	IBA,IBA,IBA,IBA,IBA,IBA,IMP	ENSBTAG00000064954	FALSE	GHE4
query_1	TRUE	0.000689171	100	119	7	0.0588235	0.07	GO:0044706	GO:BP	multi-multicellular organism process	18832	11507	GO:0032501	IBA,IBA,IBA,IBA,IBA,IBA,IMP	ENSBTAG00000055737	FALSE	PRP9
query_1	TRUE	0.000689171	100	119	7	0.0588235	0.07	GO:0044706	GO:BP	multi-multicellular organism process	18832	11507	GO:0032501	IBA,IBA,IBA,IBA,IBA,IBA,IMP	ENSBTAG00000055686	FALSE	PRP-VII
query_1	TRUE	0.000689171	100	119	7	0.0588235	0.07	GO:0044706	GO:BP	multi-multicellular organism process	18832	11507	GO:0032501	IBA,IBA,IBA,IBA,IBA,IBA,IMP	ENSBTAG00000061096	FALSE	PRP3
query_1	TRUE	0.000689171	100	119	7	0.0588235	0.07	GO:0044706	GO:BP	multi-multicellular organism process	18832	11507	GO:0032501	IBA,IBA,IBA,IBA,IBA,IBA,IMP	ENSBTAG00000006761	FALSE	CSH2
query_1	TRUE	0.000689171	100	119	7	0.0588235	0.07	GO:0044706	GO:BP	multi-multicellular organism process	18832	11507	GO:0032501	IBA,IBA,IBA,IBA,IBA,IBA,IMP	ENSBTAG00000000060	FALSE	PRDM14
query_1	TRUE	0.00104282	71	119	6	0.0504202	0.084507	GO:0046425	GO:BP	regulation of receptor signaling pathway via JAK-STAT	18832	12540	GO:0007259, GO:1904892	IBA,IBA,IBA,IBA,IBA,IBA	ENSBTAG00000062760	FALSE	PRP1
query_1	TRUE	0.00104282	71	119	6	0.0504202	0.084507	GO:0046425	GO:BP	regulation of receptor signaling pathway via JAK-STAT	18832	12540	GO:0007259, GO:1904892	IBA,IBA,IBA,IBA,IBA,IBA	ENSBTAG00000064954	FALSE	GHE4
query_1	TRUE	0.00104282	71	119	6	0.0504202	0.084507	GO:0046425	GO:BP	regulation of receptor signaling pathway via JAK-STAT	18832	12540	GO:0007259, GO:1904892	IBA,IBA,IBA,IBA,IBA,IBA	ENSBTAG00000055737	FALSE	PRP9
query_1	TRUE	0.00104282	71	119	6	0.0504202	0.084507	GO:0046425	GO:BP	regulation of receptor signaling pathway via JAK-STAT	18832	12540	GO:0007259, GO:1904892	IBA,IBA,IBA,IBA,IBA,IBA	ENSBTAG00000055686	FALSE	PRP-VII
query_1	TRUE	0.00104282	71	119	6	0.0504202	0.084507	GO:0046425	GO:BP	regulation of receptor signaling pathway via JAK-STAT	18832	12540	GO:0007259, GO:1904892	IBA,IBA,IBA,IBA,IBA,IBA	ENSBTAG00000061096	FALSE	PRP3
query_1	TRUE	0.00104282	71	119	6	0.0504202	0.084507	GO:0046425	GO:BP	regulation of receptor signaling pathway via JAK-STAT	18832	12540	GO:0007259, GO:1904892	IBA,IBA,IBA,IBA,IBA,IBA	ENSBTAG00000006761	FALSE	CSH2
query_1	TRUE	0.00120749	74	119	6	0.0504202	0.0810811	GO:1904892	GO:BP	regulation of receptor signaling pathway via STAT	18832	24830	GO:0009966, GO:0097696	IBA,IBA,IBA,IBA,IBA,IBA	ENSBTAG00000062760	FALSE	PRP1
query_1	TRUE	0.00120749	74	119	6	0.0504202	0.0810811	GO:1904892	GO:BP	regulation of receptor signaling pathway via STAT	18832	24830	GO:0009966, GO:0097696	IBA,IBA,IBA,IBA,IBA,IBA	ENSBTAG00000064954	FALSE	GHE4
query_1	TRUE	0.00120749	74	119	6	0.0504202	0.0810811	GO:1904892	GO:BP	regulation of receptor signaling pathway via STAT	18832	24830	GO:0009966, GO:0097696	IBA,IBA,IBA,IBA,IBA,IBA	ENSBTAG00000055737	FALSE	PRP9
query_1	TRUE	0.00120749	74	119	6	0.0504202	0.0810811	GO:1904892	GO:BP	regulation of receptor signaling pathway via STAT	18832	24830	GO:0009966, GO:0097696	IBA,IBA,IBA,IBA,IBA,IBA	ENSBTAG00000055686	FALSE	PRP-VII
query_1	TRUE	0.00120749	74	119	6	0.0504202	0.0810811	GO:1904892	GO:BP	regulation of receptor signaling pathway via STAT	18832	24830	GO:0009966, GO:0097696	IBA,IBA,IBA,IBA,IBA,IBA	ENSBTAG00000061096	FALSE	PRP3
query_1	TRUE	0.00120749	74	119	6	0.0504202	0.0810811	GO:1904892	GO:BP	regulation of receptor signaling pathway via STAT	18832	24830	GO:0009966, GO:0097696	IBA,IBA,IBA,IBA,IBA,IBA	ENSBTAG00000006761	FALSE	CSH2
query_1	TRUE	0.00490791	194	119	8	0.0672269	0.0412371	GO:0051047	GO:BP	positive regulation of secretion	18832	13896	GO:0046903, GO:0051046, GO:0051050	IMP,IBA,IBA,IBA,IBA,IBA,IBA,IMP	ENSBTAG00000000606	FALSE	SYT10
query_1	TRUE	0.00490791	194	119	8	0.0672269	0.0412371	GO:0051047	GO:BP	positive regulation of secretion	18832	13896	GO:0046903, GO:0051046, GO:0051050	IMP,IBA,IBA,IBA,IBA,IBA,IBA,IMP	ENSBTAG00000062760	FALSE	PRP1
query_1	TRUE	0.00490791	194	119	8	0.0672269	0.0412371	GO:0051047	GO:BP	positive regulation of secretion	18832	13896	GO:0046903, GO:0051046, GO:0051050	IMP,IBA,IBA,IBA,IBA,IBA,IBA,IMP	ENSBTAG00000064954	FALSE	GHE4
query_1	TRUE	0.00490791	194	119	8	0.0672269	0.0412371	GO:0051047	GO:BP	positive regulation of secretion	18832	13896	GO:0046903, GO:0051046, GO:0051050	IMP,IBA,IBA,IBA,IBA,IBA,IBA,IMP	ENSBTAG00000055737	FALSE	PRP9
query_1	TRUE	0.00490791	194	119	8	0.0672269	0.0412371	GO:0051047	GO:BP	positive regulation of secretion	18832	13896	GO:0046903, GO:0051046, GO:0051050	IMP,IBA,IBA,IBA,IBA,IBA,IBA,IMP	ENSBTAG00000055686	FALSE	PRP-VII
query_1	TRUE	0.00490791	194	119	8	0.0672269	0.0412371	GO:0051047	GO:BP	positive regulation of secretion	18832	13896	GO:0046903, GO:0051046, GO:0051050	IMP,IBA,IBA,IBA,IBA,IBA,IBA,IMP	ENSBTAG00000061096	FALSE	PRP3
query_1	TRUE	0.00490791	194	119	8	0.0672269	0.0412371	GO:0051047	GO:BP	positive regulation of secretion	18832	13896	GO:0046903, GO:0051046, GO:0051050	IMP,IBA,IBA,IBA,IBA,IBA,IBA,IMP	ENSBTAG00000006761	FALSE	CSH2
query_1	TRUE	0.00490791	194	119	8	0.0672269	0.0412371	GO:0051047	GO:BP	positive regulation of secretion	18832	13896	GO:0046903, GO:0051046, GO:0051050	IMP,IBA,IBA,IBA,IBA,IBA,IBA,IMP	ENSBTAG00000002769	FALSE	AP1G1
query_1	TRUE	0.00933351	109	119	6	0.0504202	0.0550459	GO:0030879	GO:BP	mammary gland development	18832	7186	GO:0048732	IBA,IBA,IBA,IBA,IBA,IBA	ENSBTAG00000062760	FALSE	PRP1
query_1	TRUE	0.00933351	109	119	6	0.0504202	0.0550459	GO:0030879	GO:BP	mammary gland development	18832	7186	GO:0048732	IBA,IBA,IBA,IBA,IBA,IBA	ENSBTAG00000064954	FALSE	GHE4
query_1	TRUE	0.00933351	109	119	6	0.0504202	0.0550459	GO:0030879	GO:BP	mammary gland development	18832	7186	GO:0048732	IBA,IBA,IBA,IBA,IBA,IBA	ENSBTAG00000055737	FALSE	PRP9
query_1	TRUE	0.00933351	109	119	6	0.0504202	0.0550459	GO:0030879	GO:BP	mammary gland development	18832	7186	GO:0048732	IBA,IBA,IBA,IBA,IBA,IBA	ENSBTAG00000055686	FALSE	PRP-VII
query_1	TRUE	0.00933351	109	119	6	0.0504202	0.0550459	GO:0030879	GO:BP	mammary gland development	18832	7186	GO:0048732	IBA,IBA,IBA,IBA,IBA,IBA	ENSBTAG00000061096	FALSE	PRP3
query_1	TRUE	0.00933351	109	119	6	0.0504202	0.0550459	GO:0030879	GO:BP	mammary gland development	18832	7186	GO:0048732	IBA,IBA,IBA,IBA,IBA,IBA	ENSBTAG00000006761	FALSE	CSH2
query_1	TRUE	0.017699	124	119	6	0.0504202	0.0483871	GO:0007259	GO:BP	receptor signaling pathway via JAK-STAT	18832	2822	GO:0097696	IBA,IBA,IBA,IBA,IBA,IBA	ENSBTAG00000062760	FALSE	PRP1
query_1	TRUE	0.017699	124	119	6	0.0504202	0.0483871	GO:0007259	GO:BP	receptor signaling pathway via JAK-STAT	18832	2822	GO:0097696	IBA,IBA,IBA,IBA,IBA,IBA	ENSBTAG00000064954	FALSE	GHE4
query_1	TRUE	0.017699	124	119	6	0.0504202	0.0483871	GO:0007259	GO:BP	receptor signaling pathway via JAK-STAT	18832	2822	GO:0097696	IBA,IBA,IBA,IBA,IBA,IBA	ENSBTAG00000055737	FALSE	PRP9
query_1	TRUE	0.017699	124	119	6	0.0504202	0.0483871	GO:0007259	GO:BP	receptor signaling pathway via JAK-STAT	18832	2822	GO:0097696	IBA,IBA,IBA,IBA,IBA,IBA	ENSBTAG00000055686	FALSE	PRP-VII
query_1	TRUE	0.017699	124	119	6	0.0504202	0.0483871	GO:0007259	GO:BP	receptor signaling pathway via JAK-STAT	18832	2822	GO:0097696	IBA,IBA,IBA,IBA,IBA,IBA	ENSBTAG00000061096	FALSE	PRP3
query_1	TRUE	0.017699	124	119	6	0.0504202	0.0483871	GO:0007259	GO:BP	receptor signaling pathway via JAK-STAT	18832	2822	GO:0097696	IBA,IBA,IBA,IBA,IBA,IBA	ENSBTAG00000006761	FALSE	CSH2
query_1	TRUE	0.0205109	129	119	6	0.0504202	0.0465116	GO:0097696	GO:BP	receptor signaling pathway via STAT	18832	19269	GO:0007166	IBA,IBA,IBA,IBA,IBA,IBA	ENSBTAG00000062760	FALSE	PRP1
query_1	TRUE	0.0205109	129	119	6	0.0504202	0.0465116	GO:0097696	GO:BP	receptor signaling pathway via STAT	18832	19269	GO:0007166	IBA,IBA,IBA,IBA,IBA,IBA	ENSBTAG00000064954	FALSE	GHE4
query_1	TRUE	0.0205109	129	119	6	0.0504202	0.0465116	GO:0097696	GO:BP	receptor signaling pathway via STAT	18832	19269	GO:0007166	IBA,IBA,IBA,IBA,IBA,IBA	ENSBTAG00000055737	FALSE	PRP9
query_1	TRUE	0.0205109	129	119	6	0.0504202	0.0465116	GO:0097696	GO:BP	receptor signaling pathway via STAT	18832	19269	GO:0007166	IBA,IBA,IBA,IBA,IBA,IBA	ENSBTAG00000055686	FALSE	PRP-VII
query_1	TRUE	0.0205109	129	119	6	0.0504202	0.0465116	GO:0097696	GO:BP	receptor signaling pathway via STAT	18832	19269	GO:0007166	IBA,IBA,IBA,IBA,IBA,IBA	ENSBTAG00000061096	FALSE	PRP3
query_1	TRUE	0.0205109	129	119	6	0.0504202	0.0465116	GO:0097696	GO:BP	receptor signaling pathway via STAT	18832	19269	GO:0007166	IBA,IBA,IBA,IBA,IBA,IBA	ENSBTAG00000006761	FALSE	CSH2
query_1	TRUE	0.029035	406	119	10	0.0840336	0.0246305	GO:0051046	GO:BP	regulation of secretion	18832	13895	GO:0046903, GO:0051049	IGI,IMP IBA,IBA,IBA,IBA,IBA,IBA,IBA,IMP,IDA IBA	ENSBTAG00000010149	FALSE	CRY1
query_1	TRUE	0.029035	406	119	10	0.0840336	0.0246305	GO:0051046	GO:BP	regulation of secretion	18832	13895	GO:0046903, GO:0051049	IGI,IMP IBA,IBA,IBA,IBA,IBA,IBA,IBA,IMP,IDA IBA	ENSBTAG00000000606	FALSE	SYT10
query_1	TRUE	0.029035	406	119	10	0.0840336	0.0246305	GO:0051046	GO:BP	regulation of secretion	18832	13895	GO:0046903, GO:0051049	IGI,IMP IBA,IBA,IBA,IBA,IBA,IBA,IBA,IMP,IDA IBA	ENSBTAG00000062760	FALSE	PRP1
query_1	TRUE	0.029035	406	119	10	0.0840336	0.0246305	GO:0051046	GO:BP	regulation of secretion	18832	13895	GO:0046903, GO:0051049	IGI,IMP IBA,IBA,IBA,IBA,IBA,IBA,IBA,IMP,IDA IBA	ENSBTAG00000064954	FALSE	GHE4
query_1	TRUE	0.029035	406	119	10	0.0840336	0.0246305	GO:0051046	GO:BP	regulation of secretion	18832	13895	GO:0046903, GO:0051049	IGI,IMP IBA,IBA,IBA,IBA,IBA,IBA,IBA,IMP,IDA IBA	ENSBTAG00000055737	FALSE	PRP9
query_1	TRUE	0.029035	406	119	10	0.0840336	0.0246305	GO:0051046	GO:BP	regulation of secretion	18832	13895	GO:0046903, GO:0051049	IGI,IMP IBA,IBA,IBA,IBA,IBA,IBA,IBA,IMP,IDA IBA	ENSBTAG00000055686	FALSE	PRP-VII
query_1	TRUE	0.029035	406	119	10	0.0840336	0.0246305	GO:0051046	GO:BP	regulation of secretion	18832	13895	GO:0046903, GO:0051049	IGI,IMP IBA,IBA,IBA,IBA,IBA,IBA,IBA,IMP,IDA IBA	ENSBTAG00000061096	FALSE	PRP3
query_1	TRUE	0.029035	406	119	10	0.0840336	0.0246305	GO:0051046	GO:BP	regulation of secretion	18832	13895	GO:0046903, GO:0051049	IGI,IMP IBA,IBA,IBA,IBA,IBA,IBA,IBA,IMP,IDA IBA	ENSBTAG00000006761	FALSE	CSH2
query_1	TRUE	0.029035	406	119	10	0.0840336	0.0246305	GO:0051046	GO:BP	regulation of secretion	18832	13895	GO:0046903, GO:0051049	IGI,IMP IBA,IBA,IBA,IBA,IBA,IBA,IBA,IMP,IDA IBA	ENSBTAG00000002769	FALSE	AP1G1
query_1	TRUE	0.029035	406	119	10	0.0840336	0.0246305	GO:0051046	GO:BP	regulation of secretion	18832	13895	GO:0046903, GO:0051049	IGI,IMP IBA,IBA,IBA,IBA,IBA,IBA,IBA,IMP,IDA IBA	ENSBTAG00000005340	FALSE	SERGEF
query_1	TRUE	0.0341773	270	119	8	0.0672269	0.0296296	GO:0031667	GO:BP	response to nutrient levels	18832	7533	GO:0009991	IBA,IBA,IBA,IBA,IBA,IBA,IBA,IEA	ENSBTAG00000010457	TRUE	NUAK1
query_1	TRUE	0.0341773	270	119	8	0.0672269	0.0296296	GO:0031667	GO:BP	response to nutrient levels	18832	7533	GO:0009991	IBA,IBA,IBA,IBA,IBA,IBA,IBA,IEA	ENSBTAG00000062760	TRUE	PRP1
query_1	TRUE	0.0341773	270	119	8	0.0672269	0.0296296	GO:0031667	GO:BP	response to nutrient levels	18832	7533	GO:0009991	IBA,IBA,IBA,IBA,IBA,IBA,IBA,IEA	ENSBTAG00000064954	TRUE	GHE4
query_1	TRUE	0.0341773	270	119	8	0.0672269	0.0296296	GO:0031667	GO:BP	response to nutrient levels	18832	7533	GO:0009991	IBA,IBA,IBA,IBA,IBA,IBA,IBA,IEA	ENSBTAG00000055737	TRUE	PRP9
query_1	TRUE	0.0341773	270	119	8	0.0672269	0.0296296	GO:0031667	GO:BP	response to nutrient levels	18832	7533	GO:0009991	IBA,IBA,IBA,IBA,IBA,IBA,IBA,IEA	ENSBTAG00000055686	TRUE	PRP-VII
query_1	TRUE	0.0341773	270	119	8	0.0672269	0.0296296	GO:0031667	GO:BP	response to nutrient levels	18832	7533	GO:0009991	IBA,IBA,IBA,IBA,IBA,IBA,IBA,IEA	ENSBTAG00000061096	TRUE	PRP3
query_1	TRUE	0.0341773	270	119	8	0.0672269	0.0296296	GO:0031667	GO:BP	response to nutrient levels	18832	7533	GO:0009991	IBA,IBA,IBA,IBA,IBA,IBA,IBA,IEA	ENSBTAG00000006761	TRUE	CSH2
query_1	TRUE	0.0341773	270	119	8	0.0672269	0.0296296	GO:0031667	GO:BP	response to nutrient levels	18832	7533	GO:0009991	IBA,IBA,IBA,IBA,IBA,IBA,IBA,IEA	ENSBTAG00000002216	TRUE	MYOD1
query_1	TRUE	0.0106264	184	135	8	0.0592593	0.0434783	GO:0000786	GO:CC	nucleosome	19649	93	GO:0000785, GO:0032993	IEA,IEA,IEA,IEA,IEA,IEA,IEA,IEA	ENSBTAG00000062841	TRUE	H2BC15
query_1	TRUE	0.0106264	184	135	8	0.0592593	0.0434783	GO:0000786	GO:CC	nucleosome	19649	93	GO:0000785, GO:0032993	IEA,IEA,IEA,IEA,IEA,IEA,IEA,IEA	ENSBTAG00000059340	TRUE	H2AC14
query_1	TRUE	0.0106264	184	135	8	0.0592593	0.0434783	GO:0000786	GO:CC	nucleosome	19649	93	GO:0000785, GO:0032993	IEA,IEA,IEA,IEA,IEA,IEA,IEA,IEA	ENSBTAG00000069822	TRUE
query_1	TRUE	0.0106264	184	135	8	0.0592593	0.0434783	GO:0000786	GO:CC	nucleosome	19649	93	GO:0000785, GO:0032993	IEA,IEA,IEA,IEA,IEA,IEA,IEA,IEA	ENSBTAG00000067558	TRUE	H1-5
query_1	TRUE	0.0106264	184	135	8	0.0592593	0.0434783	GO:0000786	GO:CC	nucleosome	19649	93	GO:0000785, GO:0032993	IEA,IEA,IEA,IEA,IEA,IEA,IEA,IEA	ENSBTAG00000063383	TRUE
query_1	TRUE	0.0106264	184	135	8	0.0592593	0.0434783	GO:0000786	GO:CC	nucleosome	19649	93	GO:0000785, GO:0032993	IEA,IEA,IEA,IEA,IEA,IEA,IEA,IEA	ENSBTAG00000070019	TRUE
query_1	TRUE	0.0106264	184	135	8	0.0592593	0.0434783	GO:0000786	GO:CC	nucleosome	19649	93	GO:0000785, GO:0032993	IEA,IEA,IEA,IEA,IEA,IEA,IEA,IEA	ENSBTAG00000059675	TRUE	H2BC11
query_1	TRUE	0.0106264	184	135	8	0.0592593	0.0434783	GO:0000786	GO:CC	nucleosome	19649	93	GO:0000785, GO:0032993	IEA,IEA,IEA,IEA,IEA,IEA,IEA,IEA	ENSBTAG00000060438	TRUE
query_1	TRUE	3.74061e-11	6	125	6	0.048	1	GO:0005148	GO:MF	prolactin receptor binding	17732	1315	GO:0005126	IBA,IBA,IBA,IBA,IBA,IBA	ENSBTAG00000062760	TRUE	PRP1
query_1	TRUE	3.74061e-11	6	125	6	0.048	1	GO:0005148	GO:MF	prolactin receptor binding	17732	1315	GO:0005126	IBA,IBA,IBA,IBA,IBA,IBA	ENSBTAG00000064954	TRUE	GHE4
query_1	TRUE	3.74061e-11	6	125	6	0.048	1	GO:0005148	GO:MF	prolactin receptor binding	17732	1315	GO:0005126	IBA,IBA,IBA,IBA,IBA,IBA	ENSBTAG00000055737	TRUE	PRP9
query_1	TRUE	3.74061e-11	6	125	6	0.048	1	GO:0005148	GO:MF	prolactin receptor binding	17732	1315	GO:0005126	IBA,IBA,IBA,IBA,IBA,IBA	ENSBTAG00000055686	TRUE	PRP-VII
query_1	TRUE	3.74061e-11	6	125	6	0.048	1	GO:0005148	GO:MF	prolactin receptor binding	17732	1315	GO:0005126	IBA,IBA,IBA,IBA,IBA,IBA	ENSBTAG00000061096	TRUE	PRP3
query_1	TRUE	3.74061e-11	6	125	6	0.048	1	GO:0005148	GO:MF	prolactin receptor binding	17732	1315	GO:0005126	IBA,IBA,IBA,IBA,IBA,IBA	ENSBTAG00000006761	TRUE	CSH2
query_1	TRUE	0.00127226	150	125	8	0.064	0.0533333	GO:0030527	GO:MF	structural constituent of chromatin	17732	3934	GO:0005198	IEA,IEA,IEA,IEA,IEA,IEA,IEA,IEA	ENSBTAG00000062841	TRUE	H2BC15
query_1	TRUE	0.00127226	150	125	8	0.064	0.0533333	GO:0030527	GO:MF	structural constituent of chromatin	17732	3934	GO:0005198	IEA,IEA,IEA,IEA,IEA,IEA,IEA,IEA	ENSBTAG00000059340	TRUE	H2AC14
query_1	TRUE	0.00127226	150	125	8	0.064	0.0533333	GO:0030527	GO:MF	structural constituent of chromatin	17732	3934	GO:0005198	IEA,IEA,IEA,IEA,IEA,IEA,IEA,IEA	ENSBTAG00000069822	TRUE
query_1	TRUE	0.00127226	150	125	8	0.064	0.0533333	GO:0030527	GO:MF	structural constituent of chromatin	17732	3934	GO:0005198	IEA,IEA,IEA,IEA,IEA,IEA,IEA,IEA	ENSBTAG00000067558	TRUE	H1-5
query_1	TRUE	0.00127226	150	125	8	0.064	0.0533333	GO:0030527	GO:MF	structural constituent of chromatin	17732	3934	GO:0005198	IEA,IEA,IEA,IEA,IEA,IEA,IEA,IEA	ENSBTAG00000063383	TRUE
query_1	TRUE	0.00127226	150	125	8	0.064	0.0533333	GO:0030527	GO:MF	structural constituent of chromatin	17732	3934	GO:0005198	IEA,IEA,IEA,IEA,IEA,IEA,IEA,IEA	ENSBTAG00000070019	TRUE
query_1	TRUE	0.00127226	150	125	8	0.064	0.0533333	GO:0030527	GO:MF	structural constituent of chromatin	17732	3934	GO:0005198	IEA,IEA,IEA,IEA,IEA,IEA,IEA,IEA	ENSBTAG00000059675	TRUE	H2BC11
query_1	TRUE	0.00127226	150	125	8	0.064	0.0533333	GO:0030527	GO:MF	structural constituent of chromatin	17732	3934	GO:0005198	IEA,IEA,IEA,IEA,IEA,IEA,IEA,IEA	ENSBTAG00000060438	TRUE
query_1	TRUE	0.00127226	104	125	7	0.056	0.0673077	GO:0005179	GO:MF	hormone activity	17732	1342	GO:0048018	IBA IEA,IBA IEA,IBA IEA,IBA IEA,IBA IEA,IBA IEA,IEA	ENSBTAG00000062760	TRUE	PRP1
query_1	TRUE	0.00127226	104	125	7	0.056	0.0673077	GO:0005179	GO:MF	hormone activity	17732	1342	GO:0048018	IBA IEA,IBA IEA,IBA IEA,IBA IEA,IBA IEA,IBA IEA,IEA	ENSBTAG00000064954	TRUE	GHE4
query_1	TRUE	0.00127226	104	125	7	0.056	0.0673077	GO:0005179	GO:MF	hormone activity	17732	1342	GO:0048018	IBA IEA,IBA IEA,IBA IEA,IBA IEA,IBA IEA,IBA IEA,IEA	ENSBTAG00000055737	TRUE	PRP9
query_1	TRUE	0.00127226	104	125	7	0.056	0.0673077	GO:0005179	GO:MF	hormone activity	17732	1342	GO:0048018	IBA IEA,IBA IEA,IBA IEA,IBA IEA,IBA IEA,IBA IEA,IEA	ENSBTAG00000055686	TRUE	PRP-VII
query_1	TRUE	0.00127226	104	125	7	0.056	0.0673077	GO:0005179	GO:MF	hormone activity	17732	1342	GO:0048018	IBA IEA,IBA IEA,IBA IEA,IBA IEA,IBA IEA,IBA IEA,IEA	ENSBTAG00000061096	TRUE	PRP3
query_1	TRUE	0.00127226	104	125	7	0.056	0.0673077	GO:0005179	GO:MF	hormone activity	17732	1342	GO:0048018	IBA IEA,IBA IEA,IBA IEA,IBA IEA,IBA IEA,IBA IEA,IEA	ENSBTAG00000006761	TRUE	CSH2
query_1	TRUE	0.00127226	104	125	7	0.056	0.0673077	GO:0005179	GO:MF	hormone activity	17732	1342	GO:0048018	IBA IEA,IBA IEA,IBA IEA,IBA IEA,IBA IEA,IBA IEA,IEA	ENSBTAG00000015274	TRUE	PRL
query_1	TRUE	0.00140978	4208	125	51	0.408	0.0121198	GO:0003676	GO:MF	nucleic acid binding	17732	323	GO:0097159	IEA,IDA IBA IEA,IDA IBA IEA,IDA IBA,IEA,IEA,IEA,IEA,IEA,IEA,IMP IEA,IEA,IBA,IBA IEA,IEA,IBA,IBA IEA,IEA,IEA,IEA,IEA,IEA,IEA,IEA,IEA,IEA,IEA,IBA IEA,IEA,IDA IMP IBA,IEA,IEA,IEA,IEA,IEA,IEA,IBA IEA,IEA,IBA IEA,IEA,IBA,ISS IBA IEA,IEA,IEA,IEA,IEA,IEA,ISS IBA IEA,IEA,IBA IEA,IDA IEA	ENSBTAG00000004781	TRUE	POLR3B
query_1	TRUE	0.00140978	4208	125	51	0.408	0.0121198	GO:0003676	GO:MF	nucleic acid binding	17732	323	GO:0097159	IEA,IDA IBA IEA,IDA IBA IEA,IDA IBA,IEA,IEA,IEA,IEA,IEA,IEA,IMP IEA,IEA,IBA,IBA IEA,IEA,IBA,IBA IEA,IEA,IEA,IEA,IEA,IEA,IEA,IEA,IEA,IEA,IEA,IBA IEA,IEA,IDA IMP IBA,IEA,IEA,IEA,IEA,IEA,IEA,IBA IEA,IEA,IBA IEA,IEA,IBA,ISS IBA IEA,IEA,IEA,IEA,IEA,IEA,ISS IBA IEA,IEA,IBA IEA,IDA IEA	ENSBTAG00000025837	TRUE	RFX4
query_1	TRUE	0.00140978	4208	125	51	0.408	0.0121198	GO:0003676	GO:MF	nucleic acid binding	17732	323	GO:0097159	IEA,IDA IBA IEA,IDA IBA IEA,IDA IBA,IEA,IEA,IEA,IEA,IEA,IEA,IMP IEA,IEA,IBA,IBA IEA,IEA,IBA,IBA IEA,IEA,IEA,IEA,IEA,IEA,IEA,IEA,IEA,IEA,IEA,IBA IEA,IEA,IDA IMP IBA,IEA,IEA,IEA,IEA,IEA,IEA,IBA IEA,IEA,IBA IEA,IEA,IBA,ISS IBA IEA,IEA,IEA,IEA,IEA,IEA,ISS IBA IEA,IEA,IBA IEA,IDA IEA	ENSBTAG00000010144	TRUE	MTERF2
query_1	TRUE	0.00140978	4208	125	51	0.408	0.0121198	GO:0003676	GO:MF	nucleic acid binding	17732	323	GO:0097159	IEA,IDA IBA IEA,IDA IBA IEA,IDA IBA,IEA,IEA,IEA,IEA,IEA,IEA,IMP IEA,IEA,IBA,IBA IEA,IEA,IBA,IBA IEA,IEA,IEA,IEA,IEA,IEA,IEA,IEA,IEA,IEA,IEA,IBA IEA,IEA,IDA IMP IBA,IEA,IEA,IEA,IEA,IEA,IEA,IBA IEA,IEA,IBA IEA,IEA,IBA,ISS IBA IEA,IEA,IEA,IEA,IEA,IEA,ISS IBA IEA,IEA,IBA IEA,IDA IEA	ENSBTAG00000010149	TRUE	CRY1
query_1	TRUE	0.00140978	4208	125	51	0.408	0.0121198	GO:0003676	GO:MF	nucleic acid binding	17732	323	GO:0097159	IEA,IDA IBA IEA,IDA IBA IEA,IDA IBA,IEA,IEA,IEA,IEA,IEA,IEA,IMP IEA,IEA,IBA,IBA IEA,IEA,IBA,IBA IEA,IEA,IEA,IEA,IEA,IEA,IEA,IEA,IEA,IEA,IEA,IBA IEA,IEA,IDA IMP IBA,IEA,IEA,IEA,IEA,IEA,IEA,IBA IEA,IEA,IBA IEA,IEA,IBA,ISS IBA IEA,IEA,IEA,IEA,IEA,IEA,ISS IBA IEA,IEA,IBA IEA,IDA IEA	ENSBTAG00000019373	TRUE	CAPRIN2
query_1	TRUE	0.00140978	4208	125	51	0.408	0.0121198	GO:0003676	GO:MF	nucleic acid binding	17732	323	GO:0097159	IEA,IDA IBA IEA,IDA IBA IEA,IDA IBA,IEA,IEA,IEA,IEA,IEA,IEA,IMP IEA,IEA,IBA,IBA IEA,IEA,IBA,IBA IEA,IEA,IEA,IEA,IEA,IEA,IEA,IEA,IEA,IEA,IEA,IBA IEA,IEA,IDA IMP IBA,IEA,IEA,IEA,IEA,IEA,IEA,IBA IEA,IEA,IBA IEA,IEA,IBA,ISS IBA IEA,IEA,IEA,IEA,IEA,IEA,ISS IBA IEA,IEA,IBA IEA,IDA IEA	ENSBTAG00000043029	TRUE	U6
query_1	TRUE	0.00140978	4208	125	51	0.408	0.0121198	GO:0003676	GO:MF	nucleic acid binding	17732	323	GO:0097159	IEA,IDA IBA IEA,IDA IBA IEA,IDA IBA,IEA,IEA,IEA,IEA,IEA,IEA,IMP IEA,IEA,IBA,IBA IEA,IEA,IBA,IBA IEA,IEA,IEA,IEA,IEA,IEA,IEA,IEA,IEA,IEA,IEA,IBA IEA,IEA,IDA IMP IBA,IEA,IEA,IEA,IEA,IEA,IEA,IBA IEA,IEA,IBA IEA,IEA,IBA,ISS IBA IEA,IEA,IEA,IEA,IEA,IEA,ISS IBA IEA,IEA,IBA IEA,IDA IEA	ENSBTAG00000042271	TRUE	U6
query_1	TRUE	0.00140978	4208	125	51	0.408	0.0121198	GO:0003676	GO:MF	nucleic acid binding	17732	323	GO:0097159	IEA,IDA IBA IEA,IDA IBA IEA,IDA IBA,IEA,IEA,IEA,IEA,IEA,IEA,IMP IEA,IEA,IBA,IBA IEA,IEA,IBA,IBA IEA,IEA,IEA,IEA,IEA,IEA,IEA,IEA,IEA,IEA,IEA,IBA IEA,IEA,IDA IMP IBA,IEA,IEA,IEA,IEA,IEA,IEA,IBA IEA,IEA,IBA IEA,IEA,IBA,ISS IBA IEA,IEA,IEA,IEA,IEA,IEA,ISS IBA IEA,IEA,IBA IEA,IDA IEA	ENSBTAG00000062841	TRUE	H2BC15
query_1	TRUE	0.00140978	4208	125	51	0.408	0.0121198	GO:0003676	GO:MF	nucleic acid binding	17732	323	GO:0097159	IEA,IDA IBA IEA,IDA IBA IEA,IDA IBA,IEA,IEA,IEA,IEA,IEA,IEA,IMP IEA,IEA,IBA,IBA IEA,IEA,IBA,IBA IEA,IEA,IEA,IEA,IEA,IEA,IEA,IEA,IEA,IEA,IEA,IBA IEA,IEA,IDA IMP IBA,IEA,IEA,IEA,IEA,IEA,IEA,IBA IEA,IEA,IBA IEA,IEA,IBA,ISS IBA IEA,IEA,IEA,IEA,IEA,IEA,ISS IBA IEA,IEA,IBA IEA,IDA IEA	ENSBTAG00000059340	TRUE	H2AC14
query_1	TRUE	0.00140978	4208	125	51	0.408	0.0121198	GO:0003676	GO:MF	nucleic acid binding	17732	323	GO:0097159	IEA,IDA IBA IEA,IDA IBA IEA,IDA IBA,IEA,IEA,IEA,IEA,IEA,IEA,IMP IEA,IEA,IBA,IBA IEA,IEA,IBA,IBA IEA,IEA,IEA,IEA,IEA,IEA,IEA,IEA,IEA,IEA,IEA,IBA IEA,IEA,IDA IMP IBA,IEA,IEA,IEA,IEA,IEA,IEA,IBA IEA,IEA,IBA IEA,IEA,IBA,ISS IBA IEA,IEA,IEA,IEA,IEA,IEA,ISS IBA IEA,IEA,IBA IEA,IDA IEA	ENSBTAG00000069822	TRUE
query_1	TRUE	0.00140978	4208	125	51	0.408	0.0121198	GO:0003676	GO:MF	nucleic acid binding	17732	323	GO:0097159	IEA,IDA IBA IEA,IDA IBA IEA,IDA IBA,IEA,IEA,IEA,IEA,IEA,IEA,IMP IEA,IEA,IBA,IBA IEA,IEA,IBA,IBA IEA,IEA,IEA,IEA,IEA,IEA,IEA,IEA,IEA,IEA,IEA,IBA IEA,IEA,IDA IMP IBA,IEA,IEA,IEA,IEA,IEA,IEA,IBA IEA,IEA,IBA IEA,IEA,IBA,ISS IBA IEA,IEA,IEA,IEA,IEA,IEA,ISS IBA IEA,IEA,IBA IEA,IDA IEA	ENSBTAG00000067558	TRUE	H1-5
query_1	TRUE	0.00140978	4208	125	51	0.408	0.0121198	GO:0003676	GO:MF	nucleic acid binding	17732	323	GO:0097159	IEA,IDA IBA IEA,IDA IBA IEA,IDA IBA,IEA,IEA,IEA,IEA,IEA,IEA,IMP IEA,IEA,IBA,IBA IEA,IEA,IBA,IBA IEA,IEA,IEA,IEA,IEA,IEA,IEA,IEA,IEA,IEA,IEA,IBA IEA,IEA,IDA IMP IBA,IEA,IEA,IEA,IEA,IEA,IEA,IBA IEA,IEA,IBA IEA,IEA,IBA,ISS IBA IEA,IEA,IEA,IEA,IEA,IEA,ISS IBA IEA,IEA,IBA IEA,IDA IEA	ENSBTAG00000063383	TRUE
query_1	TRUE	0.00140978	4208	125	51	0.408	0.0121198	GO:0003676	GO:MF	nucleic acid binding	17732	323	GO:0097159	IEA,IDA IBA IEA,IDA IBA IEA,IDA IBA,IEA,IEA,IEA,IEA,IEA,IEA,IMP IEA,IEA,IBA,IBA IEA,IEA,IBA,IBA IEA,IEA,IEA,IEA,IEA,IEA,IEA,IEA,IEA,IEA,IEA,IBA IEA,IEA,IDA IMP IBA,IEA,IEA,IEA,IEA,IEA,IEA,IBA IEA,IEA,IBA IEA,IEA,IBA,ISS IBA IEA,IEA,IEA,IEA,IEA,IEA,ISS IBA IEA,IEA,IBA IEA,IDA IEA	ENSBTAG00000009152	TRUE	ZNF391
query_1	TRUE	0.00140978	4208	125	51	0.408	0.0121198	GO:0003676	GO:MF	nucleic acid binding	17732	323	GO:0097159	IEA,IDA IBA IEA,IDA IBA IEA,IDA IBA,IEA,IEA,IEA,IEA,IEA,IEA,IMP IEA,IEA,IBA,IBA IEA,IEA,IBA,IBA IEA,IEA,IEA,IEA,IEA,IEA,IEA,IEA,IEA,IEA,IEA,IBA IEA,IEA,IDA IMP IBA,IEA,IEA,IEA,IEA,IEA,IEA,IBA IEA,IEA,IBA IEA,IEA,IBA,ISS IBA IEA,IEA,IEA,IEA,IEA,IEA,ISS IBA IEA,IEA,IBA IEA,IDA IEA	ENSBTAG00000070019	TRUE
query_1	TRUE	0.00140978	4208	125	51	0.408	0.0121198	GO:0003676	GO:MF	nucleic acid binding	17732	323	GO:0097159	IEA,IDA IBA IEA,IDA IBA IEA,IDA IBA,IEA,IEA,IEA,IEA,IEA,IEA,IMP IEA,IEA,IBA,IBA IEA,IEA,IBA,IBA IEA,IEA,IEA,IEA,IEA,IEA,IEA,IEA,IEA,IEA,IEA,IBA IEA,IEA,IDA IMP IBA,IEA,IEA,IEA,IEA,IEA,IEA,IBA IEA,IEA,IBA IEA,IEA,IBA,ISS IBA IEA,IEA,IEA,IEA,IEA,IEA,ISS IBA IEA,IEA,IBA IEA,IDA IEA	ENSBTAG00000059675	TRUE	H2BC11
query_1	TRUE	0.00140978	4208	125	51	0.408	0.0121198	GO:0003676	GO:MF	nucleic acid binding	17732	323	GO:0097159	IEA,IDA IBA IEA,IDA IBA IEA,IDA IBA,IEA,IEA,IEA,IEA,IEA,IEA,IMP IEA,IEA,IBA,IBA IEA,IEA,IBA,IBA IEA,IEA,IEA,IEA,IEA,IEA,IEA,IEA,IEA,IEA,IEA,IBA IEA,IEA,IDA IMP IBA,IEA,IEA,IEA,IEA,IEA,IEA,IBA IEA,IEA,IBA IEA,IEA,IBA,ISS IBA IEA,IEA,IEA,IEA,IEA,IEA,ISS IBA IEA,IEA,IBA IEA,IDA IEA	ENSBTAG00000068495	TRUE	ZNF322
query_1	TRUE	0.00140978	4208	125	51	0.408	0.0121198	GO:0003676	GO:MF	nucleic acid binding	17732	323	GO:0097159	IEA,IDA IBA IEA,IDA IBA IEA,IDA IBA,IEA,IEA,IEA,IEA,IEA,IEA,IMP IEA,IEA,IBA,IBA IEA,IEA,IBA,IBA IEA,IEA,IEA,IEA,IEA,IEA,IEA,IEA,IEA,IEA,IEA,IBA IEA,IEA,IDA IMP IBA,IEA,IEA,IEA,IEA,IEA,IEA,IBA IEA,IEA,IBA IEA,IEA,IBA,ISS IBA IEA,IEA,IEA,IEA,IEA,IEA,ISS IBA IEA,IEA,IBA IEA,IDA IEA	ENSBTAG00000010784	TRUE	ABT1
query_1	TRUE	0.00140978	4208	125	51	0.408	0.0121198	GO:0003676	GO:MF	nucleic acid binding	17732	323	GO:0097159	IEA,IDA IBA IEA,IDA IBA IEA,IDA IBA,IEA,IEA,IEA,IEA,IEA,IEA,IMP IEA,IEA,IBA,IBA IEA,IEA,IBA,IBA IEA,IEA,IEA,IEA,IEA,IEA,IEA,IEA,IEA,IEA,IEA,IBA IEA,IEA,IDA IMP IBA,IEA,IEA,IEA,IEA,IEA,IEA,IBA IEA,IEA,IBA IEA,IEA,IBA,ISS IBA IEA,IEA,IEA,IEA,IEA,IEA,ISS IBA IEA,IEA,IBA IEA,IDA IEA	ENSBTAG00000031747	TRUE	HMGN4
query_1	TRUE	0.00140978	4208	125	51	0.408	0.0121198	GO:0003676	GO:MF	nucleic acid binding	17732	323	GO:0097159	IEA,IDA IBA IEA,IDA IBA IEA,IDA IBA,IEA,IEA,IEA,IEA,IEA,IEA,IMP IEA,IEA,IBA,IBA IEA,IEA,IBA,IBA IEA,IEA,IEA,IEA,IEA,IEA,IEA,IEA,IEA,IEA,IEA,IBA IEA,IEA,IDA IMP IBA,IEA,IEA,IEA,IEA,IEA,IEA,IBA IEA,IEA,IBA IEA,IEA,IBA,ISS IBA IEA,IEA,IEA,IEA,IEA,IEA,ISS IBA IEA,IEA,IBA IEA,IDA IEA	ENSBTAG00000064440	TRUE
query_1	TRUE	0.00140978	4208	125	51	0.408	0.0121198	GO:0003676	GO:MF	nucleic acid binding	17732	323	GO:0097159	IEA,IDA IBA IEA,IDA IBA IEA,IDA IBA,IEA,IEA,IEA,IEA,IEA,IEA,IMP IEA,IEA,IBA,IBA IEA,IEA,IBA,IBA IEA,IEA,IEA,IEA,IEA,IEA,IEA,IEA,IEA,IEA,IEA,IBA IEA,IEA,IDA IMP IBA,IEA,IEA,IEA,IEA,IEA,IEA,IBA IEA,IEA,IBA IEA,IEA,IBA,ISS IBA IEA,IEA,IEA,IEA,IEA,IEA,ISS IBA IEA,IEA,IBA IEA,IDA IEA	ENSBTAG00000066688	TRUE	U6
query_1	TRUE	0.00140978	4208	125	51	0.408	0.0121198	GO:0003676	GO:MF	nucleic acid binding	17732	323	GO:0097159	IEA,IDA IBA IEA,IDA IBA IEA,IDA IBA,IEA,IEA,IEA,IEA,IEA,IEA,IMP IEA,IEA,IBA,IBA IEA,IEA,IBA,IBA IEA,IEA,IEA,IEA,IEA,IEA,IEA,IEA,IEA,IEA,IEA,IBA IEA,IEA,IDA IMP IBA,IEA,IEA,IEA,IEA,IEA,IEA,IBA IEA,IEA,IBA IEA,IEA,IBA,ISS IBA IEA,IEA,IEA,IEA,IEA,IEA,ISS IBA IEA,IEA,IBA IEA,IDA IEA	ENSBTAG00000058427	TRUE	U6
query_1	TRUE	0.00140978	4208	125	51	0.408	0.0121198	GO:0003676	GO:MF	nucleic acid binding	17732	323	GO:0097159	IEA,IDA IBA IEA,IDA IBA IEA,IDA IBA,IEA,IEA,IEA,IEA,IEA,IEA,IMP IEA,IEA,IBA,IBA IEA,IEA,IBA,IBA IEA,IEA,IEA,IEA,IEA,IEA,IEA,IEA,IEA,IEA,IEA,IBA IEA,IEA,IDA IMP IBA,IEA,IEA,IEA,IEA,IEA,IEA,IBA IEA,IEA,IBA IEA,IEA,IBA,ISS IBA IEA,IEA,IEA,IEA,IEA,IEA,ISS IBA IEA,IEA,IBA IEA,IDA IEA	ENSBTAG00000045324	TRUE	U6
query_1	TRUE	0.00140978	4208	125	51	0.408	0.0121198	GO:0003676	GO:MF	nucleic acid binding	17732	323	GO:0097159	IEA,IDA IBA IEA,IDA IBA IEA,IDA IBA,IEA,IEA,IEA,IEA,IEA,IEA,IMP IEA,IEA,IBA,IBA IEA,IEA,IBA,IBA IEA,IEA,IEA,IEA,IEA,IEA,IEA,IEA,IEA,IEA,IEA,IBA IEA,IEA,IDA IMP IBA,IEA,IEA,IEA,IEA,IEA,IEA,IBA IEA,IEA,IBA IEA,IEA,IBA,ISS IBA IEA,IEA,IEA,IEA,IEA,IEA,ISS IBA IEA,IEA,IBA IEA,IDA IEA	ENSBTAG00000055434	TRUE	U6
query_1	TRUE	0.00140978	4208	125	51	0.408	0.0121198	GO:0003676	GO:MF	nucleic acid binding	17732	323	GO:0097159	IEA,IDA IBA IEA,IDA IBA IEA,IDA IBA,IEA,IEA,IEA,IEA,IEA,IEA,IMP IEA,IEA,IBA,IBA IEA,IEA,IBA,IBA IEA,IEA,IEA,IEA,IEA,IEA,IEA,IEA,IEA,IEA,IEA,IBA IEA,IEA,IDA IMP IBA,IEA,IEA,IEA,IEA,IEA,IEA,IBA IEA,IEA,IBA IEA,IEA,IBA,ISS IBA IEA,IEA,IEA,IEA,IEA,IEA,ISS IBA IEA,IEA,IBA IEA,IDA IEA	ENSBTAG00000069436	TRUE	U6
query_1	TRUE	0.00140978	4208	125	51	0.408	0.0121198	GO:0003676	GO:MF	nucleic acid binding	17732	323	GO:0097159	IEA,IDA IBA IEA,IDA IBA IEA,IDA IBA,IEA,IEA,IEA,IEA,IEA,IEA,IMP IEA,IEA,IBA,IBA IEA,IEA,IBA,IBA IEA,IEA,IEA,IEA,IEA,IEA,IEA,IEA,IEA,IEA,IEA,IBA IEA,IEA,IDA IMP IBA,IEA,IEA,IEA,IEA,IEA,IEA,IBA IEA,IEA,IBA IEA,IEA,IBA,ISS IBA IEA,IEA,IEA,IEA,IEA,IEA,ISS IBA IEA,IEA,IBA IEA,IDA IEA	ENSBTAG00000060932	TRUE	U6
query_1	TRUE	0.00140978	4208	125	51	0.408	0.0121198	GO:0003676	GO:MF	nucleic acid binding	17732	323	GO:0097159	IEA,IDA IBA IEA,IDA IBA IEA,IDA IBA,IEA,IEA,IEA,IEA,IEA,IEA,IMP IEA,IEA,IBA,IBA IEA,IEA,IBA,IBA IEA,IEA,IEA,IEA,IEA,IEA,IEA,IEA,IEA,IEA,IEA,IBA IEA,IEA,IDA IMP IBA,IEA,IEA,IEA,IEA,IEA,IEA,IBA IEA,IEA,IBA IEA,IEA,IBA,ISS IBA IEA,IEA,IEA,IEA,IEA,IEA,ISS IBA IEA,IEA,IBA IEA,IDA IEA	ENSBTAG00000068914	TRUE	U6
query_1	TRUE	0.00140978	4208	125	51	0.408	0.0121198	GO:0003676	GO:MF	nucleic acid binding	17732	323	GO:0097159	IEA,IDA IBA IEA,IDA IBA IEA,IDA IBA,IEA,IEA,IEA,IEA,IEA,IEA,IMP IEA,IEA,IBA,IBA IEA,IEA,IBA,IBA IEA,IEA,IEA,IEA,IEA,IEA,IEA,IEA,IEA,IEA,IEA,IBA IEA,IEA,IDA IMP IBA,IEA,IEA,IEA,IEA,IEA,IEA,IBA IEA,IEA,IBA IEA,IEA,IBA,ISS IBA IEA,IEA,IEA,IEA,IEA,IEA,ISS IBA IEA,IEA,IBA IEA,IDA IEA	ENSBTAG00000060438	TRUE
query_1	TRUE	0.00140978	4208	125	51	0.408	0.0121198	GO:0003676	GO:MF	nucleic acid binding	17732	323	GO:0097159	IEA,IDA IBA IEA,IDA IBA IEA,IDA IBA,IEA,IEA,IEA,IEA,IEA,IEA,IMP IEA,IEA,IBA,IBA IEA,IEA,IBA,IBA IEA,IEA,IEA,IEA,IEA,IEA,IEA,IEA,IEA,IEA,IEA,IBA IEA,IEA,IDA IMP IBA,IEA,IEA,IEA,IEA,IEA,IEA,IBA IEA,IEA,IBA IEA,IEA,IBA,ISS IBA IEA,IEA,IEA,IEA,IEA,IEA,ISS IBA IEA,IEA,IBA IEA,IDA IEA	ENSBTAG00000010721	TRUE	MCM3
query_1	TRUE	0.00140978	4208	125	51	0.408	0.0121198	GO:0003676	GO:MF	nucleic acid binding	17732	323	GO:0097159	IEA,IDA IBA IEA,IDA IBA IEA,IDA IBA,IEA,IEA,IEA,IEA,IEA,IEA,IMP IEA,IEA,IBA,IBA IEA,IEA,IBA,IBA IEA,IEA,IEA,IEA,IEA,IEA,IEA,IEA,IEA,IEA,IEA,IBA IEA,IEA,IDA IMP IBA,IEA,IEA,IEA,IEA,IEA,IEA,IBA IEA,IEA,IBA IEA,IEA,IBA,ISS IBA IEA,IEA,IEA,IEA,IEA,IEA,ISS IBA IEA,IEA,IBA IEA,IDA IEA	ENSBTAG00000042375	TRUE	U6
query_1	TRUE	0.00140978	4208	125	51	0.408	0.0121198	GO:0003676	GO:MF	nucleic acid binding	17732	323	GO:0097159	IEA,IDA IBA IEA,IDA IBA IEA,IDA IBA,IEA,IEA,IEA,IEA,IEA,IEA,IMP IEA,IEA,IBA,IBA IEA,IEA,IBA,IBA IEA,IEA,IEA,IEA,IEA,IEA,IEA,IEA,IEA,IEA,IEA,IBA IEA,IEA,IDA IMP IBA,IEA,IEA,IEA,IEA,IEA,IEA,IBA IEA,IEA,IBA IEA,IEA,IBA,ISS IBA IEA,IEA,IEA,IEA,IEA,IEA,ISS IBA IEA,IEA,IBA IEA,IDA IEA	ENSBTAG00000000060	TRUE	PRDM14
query_1	TRUE	0.00140978	4208	125	51	0.408	0.0121198	GO:0003676	GO:MF	nucleic acid binding	17732	323	GO:0097159	IEA,IDA IBA IEA,IDA IBA IEA,IDA IBA,IEA,IEA,IEA,IEA,IEA,IEA,IMP IEA,IEA,IBA,IBA IEA,IEA,IBA,IBA IEA,IEA,IEA,IEA,IEA,IEA,IEA,IEA,IEA,IEA,IEA,IBA IEA,IEA,IDA IMP IBA,IEA,IEA,IEA,IEA,IEA,IEA,IBA IEA,IEA,IBA IEA,IEA,IBA,ISS IBA IEA,IEA,IEA,IEA,IEA,IEA,ISS IBA IEA,IEA,IBA IEA,IDA IEA	ENSBTAG00000020312	TRUE	NCOA2
query_1	TRUE	0.00140978	4208	125	51	0.408	0.0121198	GO:0003676	GO:MF	nucleic acid binding	17732	323	GO:0097159	IEA,IDA IBA IEA,IDA IBA IEA,IDA IBA,IEA,IEA,IEA,IEA,IEA,IEA,IMP IEA,IEA,IBA,IBA IEA,IEA,IBA,IBA IEA,IEA,IEA,IEA,IEA,IEA,IEA,IEA,IEA,IEA,IEA,IBA IEA,IEA,IDA IMP IBA,IEA,IEA,IEA,IEA,IEA,IEA,IBA IEA,IEA,IBA IEA,IEA,IBA,ISS IBA IEA,IEA,IEA,IEA,IEA,IEA,ISS IBA IEA,IEA,IBA IEA,IDA IEA	ENSBTAG00000046358	TRUE	PABPC1
query_1	TRUE	0.00140978	4208	125	51	0.408	0.0121198	GO:0003676	GO:MF	nucleic acid binding	17732	323	GO:0097159	IEA,IDA IBA IEA,IDA IBA IEA,IDA IBA,IEA,IEA,IEA,IEA,IEA,IEA,IMP IEA,IEA,IBA,IBA IEA,IEA,IBA,IBA IEA,IEA,IEA,IEA,IEA,IEA,IEA,IEA,IEA,IEA,IEA,IBA IEA,IEA,IDA IMP IBA,IEA,IEA,IEA,IEA,IEA,IEA,IBA IEA,IEA,IBA IEA,IEA,IBA,ISS IBA IEA,IEA,IEA,IEA,IEA,IEA,ISS IBA IEA,IEA,IBA IEA,IDA IEA	ENSBTAG00000022539	TRUE	POLR2K
query_1	TRUE	0.00140978	4208	125	51	0.408	0.0121198	GO:0003676	GO:MF	nucleic acid binding	17732	323	GO:0097159	IEA,IDA IBA IEA,IDA IBA IEA,IDA IBA,IEA,IEA,IEA,IEA,IEA,IEA,IMP IEA,IEA,IBA,IBA IEA,IEA,IBA,IBA IEA,IEA,IEA,IEA,IEA,IEA,IEA,IEA,IEA,IEA,IEA,IBA IEA,IEA,IDA IMP IBA,IEA,IEA,IEA,IEA,IEA,IEA,IBA IEA,IEA,IBA IEA,IEA,IBA,ISS IBA IEA,IEA,IEA,IEA,IEA,IEA,ISS IBA IEA,IEA,IBA IEA,IDA IEA	ENSBTAG00000021827	TRUE	TCF21
query_1	TRUE	0.00140978	4208	125	51	0.408	0.0121198	GO:0003676	GO:MF	nucleic acid binding	17732	323	GO:0097159	IEA,IDA IBA IEA,IDA IBA IEA,IDA IBA,IEA,IEA,IEA,IEA,IEA,IEA,IMP IEA,IEA,IBA,IBA IEA,IEA,IBA,IBA IEA,IEA,IEA,IEA,IEA,IEA,IEA,IEA,IEA,IEA,IEA,IBA IEA,IEA,IDA IMP IBA,IEA,IEA,IEA,IEA,IEA,IEA,IBA IEA,IEA,IBA IEA,IEA,IBA,ISS IBA IEA,IEA,IEA,IEA,IEA,IEA,ISS IBA IEA,IEA,IBA IEA,IDA IEA	ENSBTAG00000035370	TRUE	TBPL1
query_1	TRUE	0.00140978	4208	125	51	0.408	0.0121198	GO:0003676	GO:MF	nucleic acid binding	17732	323	GO:0097159	IEA,IDA IBA IEA,IDA IBA IEA,IDA IBA,IEA,IEA,IEA,IEA,IEA,IEA,IMP IEA,IEA,IBA,IBA IEA,IEA,IBA,IBA IEA,IEA,IEA,IEA,IEA,IEA,IEA,IEA,IEA,IEA,IEA,IBA IEA,IEA,IDA IMP IBA,IEA,IEA,IEA,IEA,IEA,IEA,IBA IEA,IEA,IBA IEA,IEA,IBA,ISS IBA IEA,IEA,IEA,IEA,IEA,IEA,ISS IBA IEA,IEA,IBA IEA,IDA IEA	ENSBTAG00000056477	TRUE	U6
query_1	TRUE	0.00140978	4208	125	51	0.408	0.0121198	GO:0003676	GO:MF	nucleic acid binding	17732	323	GO:0097159	IEA,IDA IBA IEA,IDA IBA IEA,IDA IBA,IEA,IEA,IEA,IEA,IEA,IEA,IMP IEA,IEA,IBA,IBA IEA,IEA,IBA,IBA IEA,IEA,IEA,IEA,IEA,IEA,IEA,IEA,IEA,IEA,IEA,IBA IEA,IEA,IDA IMP IBA,IEA,IEA,IEA,IEA,IEA,IEA,IBA IEA,IEA,IBA IEA,IEA,IBA,ISS IBA IEA,IEA,IEA,IEA,IEA,IEA,ISS IBA IEA,IEA,IBA IEA,IDA IEA	ENSBTAG00000014636	TRUE	ZFHX3
query_1	TRUE	0.00140978	4208	125	51	0.408	0.0121198	GO:0003676	GO:MF	nucleic acid binding	17732	323	GO:0097159	IEA,IDA IBA IEA,IDA IBA IEA,IDA IBA,IEA,IEA,IEA,IEA,IEA,IEA,IMP IEA,IEA,IBA,IBA IEA,IEA,IBA,IBA IEA,IEA,IEA,IEA,IEA,IEA,IEA,IEA,IEA,IEA,IEA,IBA IEA,IEA,IDA IMP IBA,IEA,IEA,IEA,IEA,IEA,IEA,IBA IEA,IEA,IBA IEA,IEA,IBA,ISS IBA IEA,IEA,IEA,IEA,IEA,IEA,ISS IBA IEA,IEA,IBA IEA,IDA IEA	ENSBTAG00000013265	TRUE	DHX38
query_1	TRUE	0.00140978	4208	125	51	0.408	0.0121198	GO:0003676	GO:MF	nucleic acid binding	17732	323	GO:0097159	IEA,IDA IBA IEA,IDA IBA IEA,IDA IBA,IEA,IEA,IEA,IEA,IEA,IEA,IMP IEA,IEA,IBA,IBA IEA,IEA,IBA,IBA IEA,IEA,IEA,IEA,IEA,IEA,IEA,IEA,IEA,IEA,IEA,IBA IEA,IEA,IDA IMP IBA,IEA,IEA,IEA,IEA,IEA,IEA,IBA IEA,IEA,IBA IEA,IEA,IBA,ISS IBA IEA,IEA,IEA,IEA,IEA,IEA,ISS IBA IEA,IEA,IBA IEA,IDA IEA	ENSBTAG00000021438	TRUE	ZNF821
query_1	TRUE	0.00140978	4208	125	51	0.408	0.0121198	GO:0003676	GO:MF	nucleic acid binding	17732	323	GO:0097159	IEA,IDA IBA IEA,IDA IBA IEA,IDA IBA,IEA,IEA,IEA,IEA,IEA,IEA,IMP IEA,IEA,IBA,IBA IEA,IEA,IBA,IBA IEA,IEA,IEA,IEA,IEA,IEA,IEA,IEA,IEA,IEA,IEA,IBA IEA,IEA,IDA IMP IBA,IEA,IEA,IEA,IEA,IEA,IEA,IBA IEA,IEA,IBA IEA,IEA,IBA,ISS IBA IEA,IEA,IEA,IEA,IEA,IEA,ISS IBA IEA,IEA,IBA IEA,IDA IEA	ENSBTAG00000046255	TRUE	ATXN1L
query_1	TRUE	0.00140978	4208	125	51	0.408	0.0121198	GO:0003676	GO:MF	nucleic acid binding	17732	323	GO:0097159	IEA,IDA IBA IEA,IDA IBA IEA,IDA IBA,IEA,IEA,IEA,IEA,IEA,IEA,IMP IEA,IEA,IBA,IBA IEA,IEA,IBA,IBA IEA,IEA,IEA,IEA,IEA,IEA,IEA,IEA,IEA,IEA,IEA,IBA IEA,IEA,IDA IMP IBA,IEA,IEA,IEA,IEA,IEA,IEA,IBA IEA,IEA,IBA IEA,IEA,IBA,ISS IBA IEA,IEA,IEA,IEA,IEA,IEA,ISS IBA IEA,IEA,IBA IEA,IDA IEA	ENSBTAG00000050281	TRUE	ZNF23
query_1	TRUE	0.00140978	4208	125	51	0.408	0.0121198	GO:0003676	GO:MF	nucleic acid binding	17732	323	GO:0097159	IEA,IDA IBA IEA,IDA IBA IEA,IDA IBA,IEA,IEA,IEA,IEA,IEA,IEA,IMP IEA,IEA,IBA,IBA IEA,IEA,IBA,IBA IEA,IEA,IEA,IEA,IEA,IEA,IEA,IEA,IEA,IEA,IEA,IBA IEA,IEA,IDA IMP IBA,IEA,IEA,IEA,IEA,IEA,IEA,IBA IEA,IEA,IBA IEA,IEA,IBA,ISS IBA IEA,IEA,IEA,IEA,IEA,IEA,ISS IBA IEA,IEA,IBA IEA,IDA IEA	ENSBTAG00000002223	TRUE	POP4
query_1	TRUE	0.00140978	4208	125	51	0.408	0.0121198	GO:0003676	GO:MF	nucleic acid binding	17732	323	GO:0097159	IEA,IDA IBA IEA,IDA IBA IEA,IDA IBA,IEA,IEA,IEA,IEA,IEA,IEA,IMP IEA,IEA,IBA,IBA IEA,IEA,IBA,IBA IEA,IEA,IEA,IEA,IEA,IEA,IEA,IEA,IEA,IEA,IEA,IBA IEA,IEA,IDA IMP IBA,IEA,IEA,IEA,IEA,IEA,IEA,IBA IEA,IEA,IBA IEA,IEA,IBA,ISS IBA IEA,IEA,IEA,IEA,IEA,IEA,ISS IBA IEA,IEA,IBA IEA,IDA IEA	ENSBTAG00000043286	TRUE	U6
query_1	TRUE	0.00140978	4208	125	51	0.408	0.0121198	GO:0003676	GO:MF	nucleic acid binding	17732	323	GO:0097159	IEA,IDA IBA IEA,IDA IBA IEA,IDA IBA,IEA,IEA,IEA,IEA,IEA,IEA,IMP IEA,IEA,IBA,IBA IEA,IEA,IBA,IBA IEA,IEA,IEA,IEA,IEA,IEA,IEA,IEA,IEA,IEA,IEA,IBA IEA,IEA,IDA IMP IBA,IEA,IEA,IEA,IEA,IEA,IEA,IBA IEA,IEA,IBA IEA,IEA,IBA,ISS IBA IEA,IEA,IEA,IEA,IEA,IEA,ISS IBA IEA,IEA,IBA IEA,IDA IEA	ENSBTAG00000069331	TRUE	U6
query_1	TRUE	0.00140978	4208	125	51	0.408	0.0121198	GO:0003676	GO:MF	nucleic acid binding	17732	323	GO:0097159	IEA,IDA IBA IEA,IDA IBA IEA,IDA IBA,IEA,IEA,IEA,IEA,IEA,IEA,IMP IEA,IEA,IBA,IBA IEA,IEA,IBA,IBA IEA,IEA,IEA,IEA,IEA,IEA,IEA,IEA,IEA,IEA,IEA,IBA IEA,IEA,IDA IMP IBA,IEA,IEA,IEA,IEA,IEA,IEA,IBA IEA,IEA,IBA IEA,IEA,IBA,ISS IBA IEA,IEA,IEA,IEA,IEA,IEA,ISS IBA IEA,IEA,IBA IEA,IDA IEA	ENSBTAG00000042231	TRUE	U6
query_1	TRUE	0.00140978	4208	125	51	0.408	0.0121198	GO:0003676	GO:MF	nucleic acid binding	17732	323	GO:0097159	IEA,IDA IBA IEA,IDA IBA IEA,IDA IBA,IEA,IEA,IEA,IEA,IEA,IEA,IMP IEA,IEA,IBA,IBA IEA,IEA,IBA,IBA IEA,IEA,IEA,IEA,IEA,IEA,IEA,IEA,IEA,IEA,IEA,IBA IEA,IEA,IDA IMP IBA,IEA,IEA,IEA,IEA,IEA,IEA,IBA IEA,IEA,IBA IEA,IEA,IBA,ISS IBA IEA,IEA,IEA,IEA,IEA,IEA,ISS IBA IEA,IEA,IBA IEA,IDA IEA	ENSBTAG00000019938	TRUE	N4BP1
query_1	TRUE	0.00140978	4208	125	51	0.408	0.0121198	GO:0003676	GO:MF	nucleic acid binding	17732	323	GO:0097159	IEA,IDA IBA IEA,IDA IBA IEA,IDA IBA,IEA,IEA,IEA,IEA,IEA,IEA,IMP IEA,IEA,IBA,IBA IEA,IEA,IBA,IBA IEA,IEA,IEA,IEA,IEA,IEA,IEA,IEA,IEA,IEA,IEA,IBA IEA,IEA,IDA IMP IBA,IEA,IEA,IEA,IEA,IEA,IEA,IBA IEA,IEA,IBA IEA,IEA,IBA,ISS IBA IEA,IEA,IEA,IEA,IEA,IEA,ISS IBA IEA,IEA,IBA IEA,IDA IEA	ENSBTAG00000001574	TRUE	GPATCH2
query_1	TRUE	0.00140978	4208	125	51	0.408	0.0121198	GO:0003676	GO:MF	nucleic acid binding	17732	323	GO:0097159	IEA,IDA IBA IEA,IDA IBA IEA,IDA IBA,IEA,IEA,IEA,IEA,IEA,IEA,IMP IEA,IEA,IBA,IBA IEA,IEA,IBA,IBA IEA,IEA,IEA,IEA,IEA,IEA,IEA,IEA,IEA,IEA,IEA,IBA IEA,IEA,IDA IMP IBA,IEA,IEA,IEA,IEA,IEA,IEA,IBA IEA,IEA,IBA IEA,IEA,IBA,ISS IBA IEA,IEA,IEA,IEA,IEA,IEA,ISS IBA IEA,IEA,IBA IEA,IDA IEA	ENSBTAG00000002216	TRUE	MYOD1
query_1	TRUE	0.00140978	4208	125	51	0.408	0.0121198	GO:0003676	GO:MF	nucleic acid binding	17732	323	GO:0097159	IEA,IDA IBA IEA,IDA IBA IEA,IDA IBA,IEA,IEA,IEA,IEA,IEA,IEA,IMP IEA,IEA,IBA,IBA IEA,IEA,IBA,IBA IEA,IEA,IEA,IEA,IEA,IEA,IEA,IEA,IEA,IEA,IEA,IBA IEA,IEA,IDA IMP IBA,IEA,IEA,IEA,IEA,IEA,IEA,IBA IEA,IEA,IBA IEA,IEA,IBA,ISS IBA IEA,IEA,IEA,IEA,IEA,IEA,ISS IBA IEA,IEA,IBA IEA,IDA IEA	ENSBTAG00000002341	TRUE	ETS1
query_1	TRUE	0.00140978	4208	125	51	0.408	0.0121198	GO:0003676	GO:MF	nucleic acid binding	17732	323	GO:0097159	IEA,IDA IBA IEA,IDA IBA IEA,IDA IBA,IEA,IEA,IEA,IEA,IEA,IEA,IMP IEA,IEA,IBA,IBA IEA,IEA,IBA,IBA IEA,IEA,IEA,IEA,IEA,IEA,IEA,IEA,IEA,IEA,IEA,IBA IEA,IEA,IDA IMP IBA,IEA,IEA,IEA,IEA,IEA,IEA,IBA IEA,IEA,IBA IEA,IEA,IBA,ISS IBA IEA,IEA,IEA,IEA,IEA,IEA,ISS IBA IEA,IEA,IBA IEA,IDA IEA	ENSBTAG00000068680	TRUE	BARX2
query_1	TRUE	0.00140978	4208	125	51	0.408	0.0121198	GO:0003676	GO:MF	nucleic acid binding	17732	323	GO:0097159	IEA,IDA IBA IEA,IDA IBA IEA,IDA IBA,IEA,IEA,IEA,IEA,IEA,IEA,IMP IEA,IEA,IBA,IBA IEA,IEA,IBA,IBA IEA,IEA,IEA,IEA,IEA,IEA,IEA,IEA,IEA,IEA,IEA,IBA IEA,IEA,IDA IMP IBA,IEA,IEA,IEA,IEA,IEA,IEA,IBA IEA,IEA,IBA IEA,IEA,IBA,ISS IBA IEA,IEA,IEA,IEA,IEA,IEA,ISS IBA IEA,IEA,IBA IEA,IDA IEA	ENSBTAG00000008283	TRUE	FLI1
query_1	TRUE	0.00922357	13554	125	112	0.896	0.00826324	GO:0005488	GO:MF	binding	17732	1480	GO:0003674	IEA,IEA,IDA IBA IEA,IBA IEA,IDA IBA IEA,IDA IPI IBA,IEA,IEA,IDA IPI IMP IBA,IBA IEA,IEA,IEA,IBA,IEA,IEA,IBA IEA,IBA IEA,IBA IEA,IBA IEA,IBA IEA,IBA IEA,IEA,IEA,IPI IEA,IEA,IPI IMP IEA,IEA,IBA,IBA IEA,IEA,IBA,IBA IEA,IBA IEA,IBA IEA,IBA IEA,IBA IEA,IBA IEA,IEA,IEA,IEA,IEA,IEA,IEA,IEA,IEA,IEA,IEA,IEA,IEA,IBA IEA,IBA IEA,IEA,IDA IMP IBA IEA,IBA IEA,IEA,IEA,IBA IEA,IBA IEA,IEA,IBA IEA,IEA,IEA,IEA,IPI…	ENSBTAG00000010457	TRUE	NUAK1
query_1	TRUE	0.00922357	13554	125	112	0.896	0.00826324	GO:0005488	GO:MF	binding	17732	1480	GO:0003674	IEA,IEA,IDA IBA IEA,IBA IEA,IDA IBA IEA,IDA IPI IBA,IEA,IEA,IDA IPI IMP IBA,IBA IEA,IEA,IEA,IBA,IEA,IEA,IBA IEA,IBA IEA,IBA IEA,IBA IEA,IBA IEA,IBA IEA,IEA,IEA,IPI IEA,IEA,IPI IMP IEA,IEA,IBA,IBA IEA,IEA,IBA,IBA IEA,IBA IEA,IBA IEA,IBA IEA,IBA IEA,IBA IEA,IEA,IEA,IEA,IEA,IEA,IEA,IEA,IEA,IEA,IEA,IEA,IEA,IBA IEA,IBA IEA,IEA,IDA IMP IBA IEA,IBA IEA,IEA,IEA,IBA IEA,IBA IEA,IEA,IBA IEA,IEA,IEA,IEA,IPI…	ENSBTAG00000004781	TRUE	POLR3B
query_1	TRUE	0.00922357	13554	125	112	0.896	0.00826324	GO:0005488	GO:MF	binding	17732	1480	GO:0003674	IEA,IEA,IDA IBA IEA,IBA IEA,IDA IBA IEA,IDA IPI IBA,IEA,IEA,IDA IPI IMP IBA,IBA IEA,IEA,IEA,IBA,IEA,IEA,IBA IEA,IBA IEA,IBA IEA,IBA IEA,IBA IEA,IBA IEA,IEA,IEA,IPI IEA,IEA,IPI IMP IEA,IEA,IBA,IBA IEA,IEA,IBA,IBA IEA,IBA IEA,IBA IEA,IBA IEA,IBA IEA,IBA IEA,IEA,IEA,IEA,IEA,IEA,IEA,IEA,IEA,IEA,IEA,IEA,IEA,IBA IEA,IBA IEA,IEA,IDA IMP IBA IEA,IBA IEA,IEA,IEA,IBA IEA,IBA IEA,IEA,IBA IEA,IEA,IEA,IEA,IPI…	ENSBTAG00000025837	TRUE	RFX4
query_1	TRUE	0.00922357	13554	125	112	0.896	0.00826324	GO:0005488	GO:MF	binding	17732	1480	GO:0003674	IEA,IEA,IDA IBA IEA,IBA IEA,IDA IBA IEA,IDA IPI IBA,IEA,IEA,IDA IPI IMP IBA,IBA IEA,IEA,IEA,IBA,IEA,IEA,IBA IEA,IBA IEA,IBA IEA,IBA IEA,IBA IEA,IBA IEA,IEA,IEA,IPI IEA,IEA,IPI IMP IEA,IEA,IBA,IBA IEA,IEA,IBA,IBA IEA,IBA IEA,IBA IEA,IBA IEA,IBA IEA,IBA IEA,IEA,IEA,IEA,IEA,IEA,IEA,IEA,IEA,IEA,IEA,IEA,IEA,IBA IEA,IBA IEA,IEA,IDA IMP IBA IEA,IBA IEA,IEA,IEA,IBA IEA,IBA IEA,IEA,IBA IEA,IEA,IEA,IEA,IPI…	ENSBTAG00000000147	TRUE	RIC8B
query_1	TRUE	0.00922357	13554	125	112	0.896	0.00826324	GO:0005488	GO:MF	binding	17732	1480	GO:0003674	IEA,IEA,IDA IBA IEA,IBA IEA,IDA IBA IEA,IDA IPI IBA,IEA,IEA,IDA IPI IMP IBA,IBA IEA,IEA,IEA,IBA,IEA,IEA,IBA IEA,IBA IEA,IBA IEA,IBA IEA,IBA IEA,IBA IEA,IEA,IEA,IPI IEA,IEA,IPI IMP IEA,IEA,IBA,IBA IEA,IEA,IBA,IBA IEA,IBA IEA,IBA IEA,IBA IEA,IBA IEA,IBA IEA,IEA,IEA,IEA,IEA,IEA,IEA,IEA,IEA,IEA,IEA,IEA,IEA,IBA IEA,IBA IEA,IEA,IDA IMP IBA IEA,IBA IEA,IEA,IEA,IBA IEA,IBA IEA,IEA,IBA IEA,IEA,IEA,IEA,IPI…	ENSBTAG00000010144	TRUE	MTERF2
query_1	TRUE	0.00922357	13554	125	112	0.896	0.00826324	GO:0005488	GO:MF	binding	17732	1480	GO:0003674	IEA,IEA,IDA IBA IEA,IBA IEA,IDA IBA IEA,IDA IPI IBA,IEA,IEA,IDA IPI IMP IBA,IBA IEA,IEA,IEA,IBA,IEA,IEA,IBA IEA,IBA IEA,IBA IEA,IBA IEA,IBA IEA,IBA IEA,IEA,IEA,IPI IEA,IEA,IPI IMP IEA,IEA,IBA,IBA IEA,IEA,IBA,IBA IEA,IBA IEA,IBA IEA,IBA IEA,IBA IEA,IBA IEA,IEA,IEA,IEA,IEA,IEA,IEA,IEA,IEA,IEA,IEA,IEA,IEA,IBA IEA,IBA IEA,IEA,IDA IMP IBA IEA,IBA IEA,IEA,IEA,IBA IEA,IBA IEA,IEA,IBA IEA,IEA,IEA,IEA,IPI…	ENSBTAG00000010149	TRUE	CRY1
query_1	TRUE	0.00922357	13554	125	112	0.896	0.00826324	GO:0005488	GO:MF	binding	17732	1480	GO:0003674	IEA,IEA,IDA IBA IEA,IBA IEA,IDA IBA IEA,IDA IPI IBA,IEA,IEA,IDA IPI IMP IBA,IBA IEA,IEA,IEA,IBA,IEA,IEA,IBA IEA,IBA IEA,IBA IEA,IBA IEA,IBA IEA,IBA IEA,IEA,IEA,IPI IEA,IEA,IPI IMP IEA,IEA,IBA,IBA IEA,IEA,IBA,IBA IEA,IBA IEA,IBA IEA,IBA IEA,IBA IEA,IBA IEA,IEA,IEA,IEA,IEA,IEA,IEA,IEA,IEA,IEA,IEA,IEA,IEA,IBA IEA,IBA IEA,IEA,IDA IMP IBA IEA,IBA IEA,IEA,IEA,IBA IEA,IBA IEA,IEA,IBA IEA,IEA,IEA,IEA,IPI…	ENSBTAG00000027064	TRUE	BTBD11
query_1	TRUE	0.00922357	13554	125	112	0.896	0.00826324	GO:0005488	GO:MF	binding	17732	1480	GO:0003674	IEA,IEA,IDA IBA IEA,IBA IEA,IDA IBA IEA,IDA IPI IBA,IEA,IEA,IDA IPI IMP IBA,IBA IEA,IEA,IEA,IBA,IEA,IEA,IBA IEA,IBA IEA,IBA IEA,IBA IEA,IBA IEA,IBA IEA,IEA,IEA,IPI IEA,IEA,IPI IMP IEA,IEA,IBA,IBA IEA,IEA,IBA,IBA IEA,IBA IEA,IBA IEA,IBA IEA,IBA IEA,IBA IEA,IEA,IEA,IEA,IEA,IEA,IEA,IEA,IEA,IEA,IEA,IEA,IEA,IBA IEA,IBA IEA,IEA,IDA IMP IBA IEA,IBA IEA,IEA,IEA,IBA IEA,IBA IEA,IEA,IBA IEA,IEA,IEA,IEA,IPI…	ENSBTAG00000005370	TRUE	TMTC1
query_1	TRUE	0.00922357	13554	125	112	0.896	0.00826324	GO:0005488	GO:MF	binding	17732	1480	GO:0003674	IEA,IEA,IDA IBA IEA,IBA IEA,IDA IBA IEA,IDA IPI IBA,IEA,IEA,IDA IPI IMP IBA,IBA IEA,IEA,IEA,IBA,IEA,IEA,IBA IEA,IBA IEA,IBA IEA,IBA IEA,IBA IEA,IBA IEA,IEA,IEA,IPI IEA,IEA,IPI IMP IEA,IEA,IBA,IBA IEA,IEA,IBA,IBA IEA,IBA IEA,IBA IEA,IBA IEA,IBA IEA,IBA IEA,IEA,IEA,IEA,IEA,IEA,IEA,IEA,IEA,IEA,IEA,IEA,IEA,IBA IEA,IBA IEA,IEA,IDA IMP IBA IEA,IBA IEA,IEA,IEA,IBA IEA,IBA IEA,IEA,IBA IEA,IEA,IEA,IEA,IPI…	ENSBTAG00000000606	TRUE	SYT10
query_1	TRUE	0.00922357	13554	125	112	0.896	0.00826324	GO:0005488	GO:MF	binding	17732	1480	GO:0003674	IEA,IEA,IDA IBA IEA,IBA IEA,IDA IBA IEA,IDA IPI IBA,IEA,IEA,IDA IPI IMP IBA,IBA IEA,IEA,IEA,IBA,IEA,IEA,IBA IEA,IBA IEA,IBA IEA,IBA IEA,IBA IEA,IBA IEA,IEA,IEA,IPI IEA,IEA,IPI IMP IEA,IEA,IBA,IBA IEA,IEA,IBA,IBA IEA,IBA IEA,IBA IEA,IBA IEA,IBA IEA,IBA IEA,IEA,IEA,IEA,IEA,IEA,IEA,IEA,IEA,IEA,IEA,IEA,IEA,IBA IEA,IBA IEA,IEA,IDA IMP IBA IEA,IBA IEA,IEA,IEA,IBA IEA,IBA IEA,IEA,IBA IEA,IEA,IEA,IEA,IPI…	ENSBTAG00000019373	TRUE	CAPRIN2
query_1	TRUE	0.00922357	13554	125	112	0.896	0.00826324	GO:0005488	GO:MF	binding	17732	1480	GO:0003674	IEA,IEA,IDA IBA IEA,IBA IEA,IDA IBA IEA,IDA IPI IBA,IEA,IEA,IDA IPI IMP IBA,IBA IEA,IEA,IEA,IBA,IEA,IEA,IBA IEA,IBA IEA,IBA IEA,IBA IEA,IBA IEA,IBA IEA,IEA,IEA,IPI IEA,IEA,IPI IMP IEA,IEA,IBA,IBA IEA,IEA,IBA,IBA IEA,IBA IEA,IBA IEA,IBA IEA,IBA IEA,IBA IEA,IEA,IEA,IEA,IEA,IEA,IEA,IEA,IEA,IEA,IEA,IEA,IEA,IBA IEA,IBA IEA,IEA,IDA IMP IBA IEA,IBA IEA,IEA,IEA,IBA IEA,IBA IEA,IEA,IBA IEA,IEA,IEA,IEA,IPI…	ENSBTAG00000014106	TRUE	IPO8
query_1	TRUE	0.00922357	13554	125	112	0.896	0.00826324	GO:0005488	GO:MF	binding	17732	1480	GO:0003674	IEA,IEA,IDA IBA IEA,IBA IEA,IDA IBA IEA,IDA IPI IBA,IEA,IEA,IDA IPI IMP IBA,IBA IEA,IEA,IEA,IBA,IEA,IEA,IBA IEA,IBA IEA,IBA IEA,IBA IEA,IBA IEA,IBA IEA,IEA,IEA,IPI IEA,IEA,IPI IMP IEA,IEA,IBA,IBA IEA,IEA,IBA,IBA IEA,IBA IEA,IBA IEA,IBA IEA,IBA IEA,IBA IEA,IEA,IEA,IEA,IEA,IEA,IEA,IEA,IEA,IEA,IEA,IEA,IEA,IBA IEA,IBA IEA,IEA,IDA IMP IBA IEA,IBA IEA,IEA,IEA,IBA IEA,IBA IEA,IEA,IBA IEA,IEA,IEA,IEA,IPI…	ENSBTAG00000002651	TRUE	PKP2
query_1	TRUE	0.00922357	13554	125	112	0.896	0.00826324	GO:0005488	GO:MF	binding	17732	1480	GO:0003674	IEA,IEA,IDA IBA IEA,IBA IEA,IDA IBA IEA,IDA IPI IBA,IEA,IEA,IDA IPI IMP IBA,IBA IEA,IEA,IEA,IBA,IEA,IEA,IBA IEA,IBA IEA,IBA IEA,IBA IEA,IBA IEA,IBA IEA,IEA,IEA,IPI IEA,IEA,IPI IMP IEA,IEA,IBA,IBA IEA,IEA,IBA,IBA IEA,IBA IEA,IBA IEA,IBA IEA,IBA IEA,IBA IEA,IEA,IEA,IEA,IEA,IEA,IEA,IEA,IEA,IEA,IEA,IEA,IEA,IBA IEA,IBA IEA,IEA,IDA IMP IBA IEA,IBA IEA,IEA,IEA,IBA IEA,IBA IEA,IEA,IBA IEA,IEA,IEA,IEA,IPI…	ENSBTAG00000015044	TRUE	CARD10
query_1	TRUE	0.00922357	13554	125	112	0.896	0.00826324	GO:0005488	GO:MF	binding	17732	1480	GO:0003674	IEA,IEA,IDA IBA IEA,IBA IEA,IDA IBA IEA,IDA IPI IBA,IEA,IEA,IDA IPI IMP IBA,IBA IEA,IEA,IEA,IBA,IEA,IEA,IBA IEA,IBA IEA,IBA IEA,IBA IEA,IBA IEA,IBA IEA,IEA,IEA,IPI IEA,IEA,IPI IMP IEA,IEA,IBA,IBA IEA,IEA,IBA,IBA IEA,IBA IEA,IBA IEA,IBA IEA,IBA IEA,IBA IEA,IEA,IEA,IEA,IEA,IEA,IEA,IEA,IEA,IEA,IEA,IEA,IEA,IBA IEA,IBA IEA,IEA,IDA IMP IBA IEA,IBA IEA,IEA,IEA,IBA IEA,IBA IEA,IEA,IBA IEA,IEA,IEA,IEA,IPI…	ENSBTAG00000043029	TRUE	U6
query_1	TRUE	0.00922357	13554	125	112	0.896	0.00826324	GO:0005488	GO:MF	binding	17732	1480	GO:0003674	IEA,IEA,IDA IBA IEA,IBA IEA,IDA IBA IEA,IDA IPI IBA,IEA,IEA,IDA IPI IMP IBA,IBA IEA,IEA,IEA,IBA,IEA,IEA,IBA IEA,IBA IEA,IBA IEA,IBA IEA,IBA IEA,IBA IEA,IEA,IEA,IPI IEA,IEA,IPI IMP IEA,IEA,IBA,IBA IEA,IEA,IBA,IBA IEA,IBA IEA,IBA IEA,IBA IEA,IBA IEA,IBA IEA,IEA,IEA,IEA,IEA,IEA,IEA,IEA,IEA,IEA,IEA,IEA,IEA,IBA IEA,IBA IEA,IEA,IDA IMP IBA IEA,IBA IEA,IEA,IEA,IBA IEA,IBA IEA,IEA,IBA IEA,IEA,IEA,IEA,IPI…	ENSBTAG00000042271	TRUE	U6
query_1	TRUE	0.00922357	13554	125	112	0.896	0.00826324	GO:0005488	GO:MF	binding	17732	1480	GO:0003674	IEA,IEA,IDA IBA IEA,IBA IEA,IDA IBA IEA,IDA IPI IBA,IEA,IEA,IDA IPI IMP IBA,IBA IEA,IEA,IEA,IBA,IEA,IEA,IBA IEA,IBA IEA,IBA IEA,IBA IEA,IBA IEA,IBA IEA,IEA,IEA,IPI IEA,IEA,IPI IMP IEA,IEA,IBA,IBA IEA,IEA,IBA,IBA IEA,IBA IEA,IBA IEA,IBA IEA,IBA IEA,IBA IEA,IEA,IEA,IEA,IEA,IEA,IEA,IEA,IEA,IEA,IEA,IEA,IEA,IBA IEA,IBA IEA,IEA,IDA IMP IBA IEA,IBA IEA,IEA,IEA,IBA IEA,IBA IEA,IEA,IBA IEA,IEA,IEA,IEA,IPI…	ENSBTAG00000062760	TRUE	PRP1
query_1	TRUE	0.00922357	13554	125	112	0.896	0.00826324	GO:0005488	GO:MF	binding	17732	1480	GO:0003674	IEA,IEA,IDA IBA IEA,IBA IEA,IDA IBA IEA,IDA IPI IBA,IEA,IEA,IDA IPI IMP IBA,IBA IEA,IEA,IEA,IBA,IEA,IEA,IBA IEA,IBA IEA,IBA IEA,IBA IEA,IBA IEA,IBA IEA,IEA,IEA,IPI IEA,IEA,IPI IMP IEA,IEA,IBA,IBA IEA,IEA,IBA,IBA IEA,IBA IEA,IBA IEA,IBA IEA,IBA IEA,IBA IEA,IEA,IEA,IEA,IEA,IEA,IEA,IEA,IEA,IEA,IEA,IEA,IEA,IBA IEA,IBA IEA,IEA,IDA IMP IBA IEA,IBA IEA,IEA,IEA,IBA IEA,IBA IEA,IEA,IBA IEA,IEA,IEA,IEA,IPI…	ENSBTAG00000064954	TRUE	GHE4
query_1	TRUE	0.00922357	13554	125	112	0.896	0.00826324	GO:0005488	GO:MF	binding	17732	1480	GO:0003674	IEA,IEA,IDA IBA IEA,IBA IEA,IDA IBA IEA,IDA IPI IBA,IEA,IEA,IDA IPI IMP IBA,IBA IEA,IEA,IEA,IBA,IEA,IEA,IBA IEA,IBA IEA,IBA IEA,IBA IEA,IBA IEA,IBA IEA,IEA,IEA,IPI IEA,IEA,IPI IMP IEA,IEA,IBA,IBA IEA,IEA,IBA,IBA IEA,IBA IEA,IBA IEA,IBA IEA,IBA IEA,IBA IEA,IEA,IEA,IEA,IEA,IEA,IEA,IEA,IEA,IEA,IEA,IEA,IEA,IBA IEA,IBA IEA,IEA,IDA IMP IBA IEA,IBA IEA,IEA,IEA,IBA IEA,IBA IEA,IEA,IBA IEA,IEA,IEA,IEA,IPI…	ENSBTAG00000055737	TRUE	PRP9
query_1	TRUE	0.00922357	13554	125	112	0.896	0.00826324	GO:0005488	GO:MF	binding	17732	1480	GO:0003674	IEA,IEA,IDA IBA IEA,IBA IEA,IDA IBA IEA,IDA IPI IBA,IEA,IEA,IDA IPI IMP IBA,IBA IEA,IEA,IEA,IBA,IEA,IEA,IBA IEA,IBA IEA,IBA IEA,IBA IEA,IBA IEA,IBA IEA,IEA,IEA,IPI IEA,IEA,IPI IMP IEA,IEA,IBA,IBA IEA,IEA,IBA,IBA IEA,IBA IEA,IBA IEA,IBA IEA,IBA IEA,IBA IEA,IEA,IEA,IEA,IEA,IEA,IEA,IEA,IEA,IEA,IEA,IEA,IEA,IBA IEA,IBA IEA,IEA,IDA IMP IBA IEA,IBA IEA,IEA,IEA,IBA IEA,IBA IEA,IEA,IBA IEA,IEA,IEA,IEA,IPI…	ENSBTAG00000055686	TRUE	PRP-VII
query_1	TRUE	0.00922357	13554	125	112	0.896	0.00826324	GO:0005488	GO:MF	binding	17732	1480	GO:0003674	IEA,IEA,IDA IBA IEA,IBA IEA,IDA IBA IEA,IDA IPI IBA,IEA,IEA,IDA IPI IMP IBA,IBA IEA,IEA,IEA,IBA,IEA,IEA,IBA IEA,IBA IEA,IBA IEA,IBA IEA,IBA IEA,IBA IEA,IEA,IEA,IPI IEA,IEA,IPI IMP IEA,IEA,IBA,IBA IEA,IEA,IBA,IBA IEA,IBA IEA,IBA IEA,IBA IEA,IBA IEA,IBA IEA,IEA,IEA,IEA,IEA,IEA,IEA,IEA,IEA,IEA,IEA,IEA,IEA,IBA IEA,IBA IEA,IEA,IDA IMP IBA IEA,IBA IEA,IEA,IEA,IBA IEA,IBA IEA,IEA,IBA IEA,IEA,IEA,IEA,IPI…	ENSBTAG00000061096	TRUE	PRP3
query_1	TRUE	0.00922357	13554	125	112	0.896	0.00826324	GO:0005488	GO:MF	binding	17732	1480	GO:0003674	IEA,IEA,IDA IBA IEA,IBA IEA,IDA IBA IEA,IDA IPI IBA,IEA,IEA,IDA IPI IMP IBA,IBA IEA,IEA,IEA,IBA,IEA,IEA,IBA IEA,IBA IEA,IBA IEA,IBA IEA,IBA IEA,IBA IEA,IEA,IEA,IPI IEA,IEA,IPI IMP IEA,IEA,IBA,IBA IEA,IEA,IBA,IBA IEA,IBA IEA,IBA IEA,IBA IEA,IBA IEA,IBA IEA,IEA,IEA,IEA,IEA,IEA,IEA,IEA,IEA,IEA,IEA,IEA,IEA,IBA IEA,IBA IEA,IEA,IDA IMP IBA IEA,IBA IEA,IEA,IEA,IBA IEA,IBA IEA,IEA,IBA IEA,IEA,IEA,IEA,IPI…	ENSBTAG00000006761	TRUE	CSH2
query_1	TRUE	0.00922357	13554	125	112	0.896	0.00826324	GO:0005488	GO:MF	binding	17732	1480	GO:0003674	IEA,IEA,IDA IBA IEA,IBA IEA,IDA IBA IEA,IDA IPI IBA,IEA,IEA,IDA IPI IMP IBA,IBA IEA,IEA,IEA,IBA,IEA,IEA,IBA IEA,IBA IEA,IBA IEA,IBA IEA,IBA IEA,IBA IEA,IEA,IEA,IPI IEA,IEA,IPI IMP IEA,IEA,IBA,IBA IEA,IEA,IBA,IBA IEA,IBA IEA,IBA IEA,IBA IEA,IBA IEA,IBA IEA,IEA,IEA,IEA,IEA,IEA,IEA,IEA,IEA,IEA,IEA,IEA,IEA,IBA IEA,IBA IEA,IEA,IDA IMP IBA IEA,IBA IEA,IEA,IEA,IBA IEA,IBA IEA,IEA,IBA IEA,IEA,IEA,IEA,IPI…	ENSBTAG00000015274	TRUE	PRL
query_1	TRUE	0.00922357	13554	125	112	0.896	0.00826324	GO:0005488	GO:MF	binding	17732	1480	GO:0003674	IEA,IEA,IDA IBA IEA,IBA IEA,IDA IBA IEA,IDA IPI IBA,IEA,IEA,IDA IPI IMP IBA,IBA IEA,IEA,IEA,IBA,IEA,IEA,IBA IEA,IBA IEA,IBA IEA,IBA IEA,IBA IEA,IBA IEA,IEA,IEA,IPI IEA,IEA,IPI IMP IEA,IEA,IBA,IBA IEA,IEA,IBA,IBA IEA,IBA IEA,IBA IEA,IBA IEA,IBA IEA,IBA IEA,IEA,IEA,IEA,IEA,IEA,IEA,IEA,IEA,IEA,IEA,IEA,IEA,IBA IEA,IBA IEA,IEA,IDA IMP IBA IEA,IBA IEA,IEA,IEA,IBA IEA,IBA IEA,IEA,IBA IEA,IEA,IEA,IEA,IPI…	ENSBTAG00000062841	TRUE	H2BC15
query_1	TRUE	0.00922357	13554	125	112	0.896	0.00826324	GO:0005488	GO:MF	binding	17732	1480	GO:0003674	IEA,IEA,IDA IBA IEA,IBA IEA,IDA IBA IEA,IDA IPI IBA,IEA,IEA,IDA IPI IMP IBA,IBA IEA,IEA,IEA,IBA,IEA,IEA,IBA IEA,IBA IEA,IBA IEA,IBA IEA,IBA IEA,IBA IEA,IEA,IEA,IPI IEA,IEA,IPI IMP IEA,IEA,IBA,IBA IEA,IEA,IBA,IBA IEA,IBA IEA,IBA IEA,IBA IEA,IBA IEA,IBA IEA,IEA,IEA,IEA,IEA,IEA,IEA,IEA,IEA,IEA,IEA,IEA,IEA,IBA IEA,IBA IEA,IEA,IDA IMP IBA IEA,IBA IEA,IEA,IEA,IBA IEA,IBA IEA,IEA,IBA IEA,IEA,IEA,IEA,IPI…	ENSBTAG00000059340	TRUE	H2AC14
query_1	TRUE	0.00922357	13554	125	112	0.896	0.00826324	GO:0005488	GO:MF	binding	17732	1480	GO:0003674	IEA,IEA,IDA IBA IEA,IBA IEA,IDA IBA IEA,IDA IPI IBA,IEA,IEA,IDA IPI IMP IBA,IBA IEA,IEA,IEA,IBA,IEA,IEA,IBA IEA,IBA IEA,IBA IEA,IBA IEA,IBA IEA,IBA IEA,IEA,IEA,IPI IEA,IEA,IPI IMP IEA,IEA,IBA,IBA IEA,IEA,IBA,IBA IEA,IBA IEA,IBA IEA,IBA IEA,IBA IEA,IBA IEA,IEA,IEA,IEA,IEA,IEA,IEA,IEA,IEA,IEA,IEA,IEA,IEA,IBA IEA,IBA IEA,IEA,IDA IMP IBA IEA,IBA IEA,IEA,IEA,IBA IEA,IBA IEA,IEA,IBA IEA,IEA,IEA,IEA,IPI…	ENSBTAG00000069822	TRUE
query_1	TRUE	0.00922357	13554	125	112	0.896	0.00826324	GO:0005488	GO:MF	binding	17732	1480	GO:0003674	IEA,IEA,IDA IBA IEA,IBA IEA,IDA IBA IEA,IDA IPI IBA,IEA,IEA,IDA IPI IMP IBA,IBA IEA,IEA,IEA,IBA,IEA,IEA,IBA IEA,IBA IEA,IBA IEA,IBA IEA,IBA IEA,IBA IEA,IEA,IEA,IPI IEA,IEA,IPI IMP IEA,IEA,IBA,IBA IEA,IEA,IBA,IBA IEA,IBA IEA,IBA IEA,IBA IEA,IBA IEA,IBA IEA,IEA,IEA,IEA,IEA,IEA,IEA,IEA,IEA,IEA,IEA,IEA,IEA,IBA IEA,IBA IEA,IEA,IDA IMP IBA IEA,IBA IEA,IEA,IEA,IBA IEA,IBA IEA,IEA,IBA IEA,IEA,IEA,IEA,IPI…	ENSBTAG00000067558	TRUE	H1-5
query_1	TRUE	0.00922357	13554	125	112	0.896	0.00826324	GO:0005488	GO:MF	binding	17732	1480	GO:0003674	IEA,IEA,IDA IBA IEA,IBA IEA,IDA IBA IEA,IDA IPI IBA,IEA,IEA,IDA IPI IMP IBA,IBA IEA,IEA,IEA,IBA,IEA,IEA,IBA IEA,IBA IEA,IBA IEA,IBA IEA,IBA IEA,IBA IEA,IEA,IEA,IPI IEA,IEA,IPI IMP IEA,IEA,IBA,IBA IEA,IEA,IBA,IBA IEA,IBA IEA,IBA IEA,IBA IEA,IBA IEA,IBA IEA,IEA,IEA,IEA,IEA,IEA,IEA,IEA,IEA,IEA,IEA,IEA,IEA,IBA IEA,IBA IEA,IEA,IDA IMP IBA IEA,IBA IEA,IEA,IEA,IBA IEA,IBA IEA,IEA,IBA IEA,IEA,IEA,IEA,IPI…	ENSBTAG00000063383	TRUE
query_1	TRUE	0.00922357	13554	125	112	0.896	0.00826324	GO:0005488	GO:MF	binding	17732	1480	GO:0003674	IEA,IEA,IDA IBA IEA,IBA IEA,IDA IBA IEA,IDA IPI IBA,IEA,IEA,IDA IPI IMP IBA,IBA IEA,IEA,IEA,IBA,IEA,IEA,IBA IEA,IBA IEA,IBA IEA,IBA IEA,IBA IEA,IBA IEA,IEA,IEA,IPI IEA,IEA,IPI IMP IEA,IEA,IBA,IBA IEA,IEA,IBA,IBA IEA,IBA IEA,IBA IEA,IBA IEA,IBA IEA,IBA IEA,IEA,IEA,IEA,IEA,IEA,IEA,IEA,IEA,IEA,IEA,IEA,IEA,IBA IEA,IBA IEA,IEA,IDA IMP IBA IEA,IBA IEA,IEA,IEA,IBA IEA,IBA IEA,IEA,IBA IEA,IEA,IEA,IEA,IPI…	ENSBTAG00000009152	TRUE	ZNF391
query_1	TRUE	0.00922357	13554	125	112	0.896	0.00826324	GO:0005488	GO:MF	binding	17732	1480	GO:0003674	IEA,IEA,IDA IBA IEA,IBA IEA,IDA IBA IEA,IDA IPI IBA,IEA,IEA,IDA IPI IMP IBA,IBA IEA,IEA,IEA,IBA,IEA,IEA,IBA IEA,IBA IEA,IBA IEA,IBA IEA,IBA IEA,IBA IEA,IEA,IEA,IPI IEA,IEA,IPI IMP IEA,IEA,IBA,IBA IEA,IEA,IBA,IBA IEA,IBA IEA,IBA IEA,IBA IEA,IBA IEA,IBA IEA,IEA,IEA,IEA,IEA,IEA,IEA,IEA,IEA,IEA,IEA,IEA,IEA,IBA IEA,IBA IEA,IEA,IDA IMP IBA IEA,IBA IEA,IEA,IEA,IBA IEA,IBA IEA,IEA,IBA IEA,IEA,IEA,IEA,IPI…	ENSBTAG00000070019	TRUE
query_1	TRUE	0.00922357	13554	125	112	0.896	0.00826324	GO:0005488	GO:MF	binding	17732	1480	GO:0003674	IEA,IEA,IDA IBA IEA,IBA IEA,IDA IBA IEA,IDA IPI IBA,IEA,IEA,IDA IPI IMP IBA,IBA IEA,IEA,IEA,IBA,IEA,IEA,IBA IEA,IBA IEA,IBA IEA,IBA IEA,IBA IEA,IBA IEA,IEA,IEA,IPI IEA,IEA,IPI IMP IEA,IEA,IBA,IBA IEA,IEA,IBA,IBA IEA,IBA IEA,IBA IEA,IBA IEA,IBA IEA,IBA IEA,IEA,IEA,IEA,IEA,IEA,IEA,IEA,IEA,IEA,IEA,IEA,IEA,IBA IEA,IBA IEA,IEA,IDA IMP IBA IEA,IBA IEA,IEA,IEA,IBA IEA,IBA IEA,IEA,IBA IEA,IEA,IEA,IEA,IPI…	ENSBTAG00000059675	TRUE	H2BC11
query_1	TRUE	0.00922357	13554	125	112	0.896	0.00826324	GO:0005488	GO:MF	binding	17732	1480	GO:0003674	IEA,IEA,IDA IBA IEA,IBA IEA,IDA IBA IEA,IDA IPI IBA,IEA,IEA,IDA IPI IMP IBA,IBA IEA,IEA,IEA,IBA,IEA,IEA,IBA IEA,IBA IEA,IBA IEA,IBA IEA,IBA IEA,IBA IEA,IEA,IEA,IPI IEA,IEA,IPI IMP IEA,IEA,IBA,IBA IEA,IEA,IBA,IBA IEA,IBA IEA,IBA IEA,IBA IEA,IBA IEA,IBA IEA,IEA,IEA,IEA,IEA,IEA,IEA,IEA,IEA,IEA,IEA,IEA,IEA,IBA IEA,IBA IEA,IEA,IDA IMP IBA IEA,IBA IEA,IEA,IEA,IBA IEA,IBA IEA,IEA,IBA IEA,IEA,IEA,IEA,IPI…	ENSBTAG00000068495	TRUE	ZNF322
query_1	TRUE	0.00922357	13554	125	112	0.896	0.00826324	GO:0005488	GO:MF	binding	17732	1480	GO:0003674	IEA,IEA,IDA IBA IEA,IBA IEA,IDA IBA IEA,IDA IPI IBA,IEA,IEA,IDA IPI IMP IBA,IBA IEA,IEA,IEA,IBA,IEA,IEA,IBA IEA,IBA IEA,IBA IEA,IBA IEA,IBA IEA,IBA IEA,IEA,IEA,IPI IEA,IEA,IPI IMP IEA,IEA,IBA,IBA IEA,IEA,IBA,IBA IEA,IBA IEA,IBA IEA,IBA IEA,IBA IEA,IBA IEA,IEA,IEA,IEA,IEA,IEA,IEA,IEA,IEA,IEA,IEA,IEA,IEA,IBA IEA,IBA IEA,IEA,IDA IMP IBA IEA,IBA IEA,IEA,IEA,IBA IEA,IBA IEA,IEA,IBA IEA,IEA,IEA,IEA,IPI…	ENSBTAG00000010784	TRUE	ABT1
query_1	TRUE	0.00922357	13554	125	112	0.896	0.00826324	GO:0005488	GO:MF	binding	17732	1480	GO:0003674	IEA,IEA,IDA IBA IEA,IBA IEA,IDA IBA IEA,IDA IPI IBA,IEA,IEA,IDA IPI IMP IBA,IBA IEA,IEA,IEA,IBA,IEA,IEA,IBA IEA,IBA IEA,IBA IEA,IBA IEA,IBA IEA,IBA IEA,IEA,IEA,IPI IEA,IEA,IPI IMP IEA,IEA,IBA,IBA IEA,IEA,IBA,IBA IEA,IBA IEA,IBA IEA,IBA IEA,IBA IEA,IBA IEA,IEA,IEA,IEA,IEA,IEA,IEA,IEA,IEA,IEA,IEA,IEA,IEA,IBA IEA,IBA IEA,IEA,IDA IMP IBA IEA,IBA IEA,IEA,IEA,IBA IEA,IBA IEA,IEA,IBA IEA,IEA,IEA,IEA,IPI…	ENSBTAG00000031747	TRUE	HMGN4
query_1	TRUE	0.00922357	13554	125	112	0.896	0.00826324	GO:0005488	GO:MF	binding	17732	1480	GO:0003674	IEA,IEA,IDA IBA IEA,IBA IEA,IDA IBA IEA,IDA IPI IBA,IEA,IEA,IDA IPI IMP IBA,IBA IEA,IEA,IEA,IBA,IEA,IEA,IBA IEA,IBA IEA,IBA IEA,IBA IEA,IBA IEA,IBA IEA,IEA,IEA,IPI IEA,IEA,IPI IMP IEA,IEA,IBA,IBA IEA,IEA,IBA,IBA IEA,IBA IEA,IBA IEA,IBA IEA,IBA IEA,IBA IEA,IEA,IEA,IEA,IEA,IEA,IEA,IEA,IEA,IEA,IEA,IEA,IEA,IBA IEA,IBA IEA,IEA,IDA IMP IBA IEA,IBA IEA,IEA,IEA,IBA IEA,IBA IEA,IEA,IBA IEA,IEA,IEA,IEA,IPI…	ENSBTAG00000031753	TRUE	BTN1A1
query_1	TRUE	0.00922357	13554	125	112	0.896	0.00826324	GO:0005488	GO:MF	binding	17732	1480	GO:0003674	IEA,IEA,IDA IBA IEA,IBA IEA,IDA IBA IEA,IDA IPI IBA,IEA,IEA,IDA IPI IMP IBA,IBA IEA,IEA,IEA,IBA,IEA,IEA,IBA IEA,IBA IEA,IBA IEA,IBA IEA,IBA IEA,IBA IEA,IEA,IEA,IPI IEA,IEA,IPI IMP IEA,IEA,IBA,IBA IEA,IEA,IBA,IBA IEA,IBA IEA,IBA IEA,IBA IEA,IBA IEA,IBA IEA,IEA,IEA,IEA,IEA,IEA,IEA,IEA,IEA,IEA,IEA,IEA,IEA,IBA IEA,IBA IEA,IEA,IDA IMP IBA IEA,IBA IEA,IEA,IEA,IBA IEA,IBA IEA,IEA,IBA IEA,IEA,IEA,IEA,IPI…	ENSBTAG00000010852	TRUE	BTN2A2
query_1	TRUE	0.00922357	13554	125	112	0.896	0.00826324	GO:0005488	GO:MF	binding	17732	1480	GO:0003674	IEA,IEA,IDA IBA IEA,IBA IEA,IDA IBA IEA,IDA IPI IBA,IEA,IEA,IDA IPI IMP IBA,IBA IEA,IEA,IEA,IBA,IEA,IEA,IBA IEA,IBA IEA,IBA IEA,IBA IEA,IBA IEA,IBA IEA,IEA,IEA,IPI IEA,IEA,IPI IMP IEA,IEA,IBA,IBA IEA,IEA,IBA,IBA IEA,IBA IEA,IBA IEA,IBA IEA,IBA IEA,IBA IEA,IEA,IEA,IEA,IEA,IEA,IEA,IEA,IEA,IEA,IEA,IEA,IEA,IBA IEA,IBA IEA,IEA,IDA IMP IBA IEA,IBA IEA,IEA,IEA,IBA IEA,IBA IEA,IEA,IBA IEA,IEA,IEA,IEA,IPI…	ENSBTAG00000054314	TRUE
query_1	TRUE	0.00922357	13554	125	112	0.896	0.00826324	GO:0005488	GO:MF	binding	17732	1480	GO:0003674	IEA,IEA,IDA IBA IEA,IBA IEA,IDA IBA IEA,IDA IPI IBA,IEA,IEA,IDA IPI IMP IBA,IBA IEA,IEA,IEA,IBA,IEA,IEA,IBA IEA,IBA IEA,IBA IEA,IBA IEA,IBA IEA,IBA IEA,IEA,IEA,IPI IEA,IEA,IPI IMP IEA,IEA,IBA,IBA IEA,IEA,IBA,IBA IEA,IBA IEA,IBA IEA,IBA IEA,IBA IEA,IBA IEA,IEA,IEA,IEA,IEA,IEA,IEA,IEA,IEA,IEA,IEA,IEA,IEA,IBA IEA,IBA IEA,IEA,IDA IMP IBA IEA,IBA IEA,IEA,IEA,IBA IEA,IBA IEA,IEA,IBA IEA,IEA,IEA,IEA,IPI…	ENSBTAG00000038430	TRUE
query_1	TRUE	0.00922357	13554	125	112	0.896	0.00826324	GO:0005488	GO:MF	binding	17732	1480	GO:0003674	IEA,IEA,IDA IBA IEA,IBA IEA,IDA IBA IEA,IDA IPI IBA,IEA,IEA,IDA IPI IMP IBA,IBA IEA,IEA,IEA,IBA,IEA,IEA,IBA IEA,IBA IEA,IBA IEA,IBA IEA,IBA IEA,IBA IEA,IEA,IEA,IPI IEA,IEA,IPI IMP IEA,IEA,IBA,IBA IEA,IEA,IBA,IBA IEA,IBA IEA,IBA IEA,IBA IEA,IBA IEA,IBA IEA,IEA,IEA,IEA,IEA,IEA,IEA,IEA,IEA,IEA,IEA,IEA,IEA,IBA IEA,IBA IEA,IEA,IDA IMP IBA IEA,IBA IEA,IEA,IEA,IBA IEA,IBA IEA,IEA,IBA IEA,IEA,IEA,IEA,IPI…	ENSBTAG00000064440	TRUE
query_1	TRUE	0.00922357	13554	125	112	0.896	0.00826324	GO:0005488	GO:MF	binding	17732	1480	GO:0003674	IEA,IEA,IDA IBA IEA,IBA IEA,IDA IBA IEA,IDA IPI IBA,IEA,IEA,IDA IPI IMP IBA,IBA IEA,IEA,IEA,IBA,IEA,IEA,IBA IEA,IBA IEA,IBA IEA,IBA IEA,IBA IEA,IBA IEA,IEA,IEA,IPI IEA,IEA,IPI IMP IEA,IEA,IBA,IBA IEA,IEA,IBA,IBA IEA,IBA IEA,IBA IEA,IBA IEA,IBA IEA,IBA IEA,IEA,IEA,IEA,IEA,IEA,IEA,IEA,IEA,IEA,IEA,IEA,IEA,IBA IEA,IBA IEA,IEA,IDA IMP IBA IEA,IBA IEA,IEA,IEA,IBA IEA,IBA IEA,IEA,IBA IEA,IEA,IEA,IEA,IPI…	ENSBTAG00000066688	TRUE	U6
query_1	TRUE	0.00922357	13554	125	112	0.896	0.00826324	GO:0005488	GO:MF	binding	17732	1480	GO:0003674	IEA,IEA,IDA IBA IEA,IBA IEA,IDA IBA IEA,IDA IPI IBA,IEA,IEA,IDA IPI IMP IBA,IBA IEA,IEA,IEA,IBA,IEA,IEA,IBA IEA,IBA IEA,IBA IEA,IBA IEA,IBA IEA,IBA IEA,IEA,IEA,IPI IEA,IEA,IPI IMP IEA,IEA,IBA,IBA IEA,IEA,IBA,IBA IEA,IBA IEA,IBA IEA,IBA IEA,IBA IEA,IBA IEA,IEA,IEA,IEA,IEA,IEA,IEA,IEA,IEA,IEA,IEA,IEA,IEA,IBA IEA,IBA IEA,IEA,IDA IMP IBA IEA,IBA IEA,IEA,IEA,IBA IEA,IBA IEA,IEA,IBA IEA,IEA,IEA,IEA,IPI…	ENSBTAG00000058427	TRUE	U6
query_1	TRUE	0.00922357	13554	125	112	0.896	0.00826324	GO:0005488	GO:MF	binding	17732	1480	GO:0003674	IEA,IEA,IDA IBA IEA,IBA IEA,IDA IBA IEA,IDA IPI IBA,IEA,IEA,IDA IPI IMP IBA,IBA IEA,IEA,IEA,IBA,IEA,IEA,IBA IEA,IBA IEA,IBA IEA,IBA IEA,IBA IEA,IBA IEA,IEA,IEA,IPI IEA,IEA,IPI IMP IEA,IEA,IBA,IBA IEA,IEA,IBA,IBA IEA,IBA IEA,IBA IEA,IBA IEA,IBA IEA,IBA IEA,IEA,IEA,IEA,IEA,IEA,IEA,IEA,IEA,IEA,IEA,IEA,IEA,IBA IEA,IBA IEA,IEA,IDA IMP IBA IEA,IBA IEA,IEA,IEA,IBA IEA,IBA IEA,IEA,IBA IEA,IEA,IEA,IEA,IPI…	ENSBTAG00000045324	TRUE	U6
query_1	TRUE	0.00922357	13554	125	112	0.896	0.00826324	GO:0005488	GO:MF	binding	17732	1480	GO:0003674	IEA,IEA,IDA IBA IEA,IBA IEA,IDA IBA IEA,IDA IPI IBA,IEA,IEA,IDA IPI IMP IBA,IBA IEA,IEA,IEA,IBA,IEA,IEA,IBA IEA,IBA IEA,IBA IEA,IBA IEA,IBA IEA,IBA IEA,IEA,IEA,IPI IEA,IEA,IPI IMP IEA,IEA,IBA,IBA IEA,IEA,IBA,IBA IEA,IBA IEA,IBA IEA,IBA IEA,IBA IEA,IBA IEA,IEA,IEA,IEA,IEA,IEA,IEA,IEA,IEA,IEA,IEA,IEA,IEA,IBA IEA,IBA IEA,IEA,IDA IMP IBA IEA,IBA IEA,IEA,IEA,IBA IEA,IBA IEA,IEA,IBA IEA,IEA,IEA,IEA,IPI…	ENSBTAG00000055434	TRUE	U6
query_1	TRUE	0.00922357	13554	125	112	0.896	0.00826324	GO:0005488	GO:MF	binding	17732	1480	GO:0003674	IEA,IEA,IDA IBA IEA,IBA IEA,IDA IBA IEA,IDA IPI IBA,IEA,IEA,IDA IPI IMP IBA,IBA IEA,IEA,IEA,IBA,IEA,IEA,IBA IEA,IBA IEA,IBA IEA,IBA IEA,IBA IEA,IBA IEA,IEA,IEA,IPI IEA,IEA,IPI IMP IEA,IEA,IBA,IBA IEA,IEA,IBA,IBA IEA,IBA IEA,IBA IEA,IBA IEA,IBA IEA,IBA IEA,IEA,IEA,IEA,IEA,IEA,IEA,IEA,IEA,IEA,IEA,IEA,IEA,IBA IEA,IBA IEA,IEA,IDA IMP IBA IEA,IBA IEA,IEA,IEA,IBA IEA,IBA IEA,IEA,IBA IEA,IEA,IEA,IEA,IPI…	ENSBTAG00000069436	TRUE	U6
query_1	TRUE	0.00922357	13554	125	112	0.896	0.00826324	GO:0005488	GO:MF	binding	17732	1480	GO:0003674	IEA,IEA,IDA IBA IEA,IBA IEA,IDA IBA IEA,IDA IPI IBA,IEA,IEA,IDA IPI IMP IBA,IBA IEA,IEA,IEA,IBA,IEA,IEA,IBA IEA,IBA IEA,IBA IEA,IBA IEA,IBA IEA,IBA IEA,IEA,IEA,IPI IEA,IEA,IPI IMP IEA,IEA,IBA,IBA IEA,IEA,IBA,IBA IEA,IBA IEA,IBA IEA,IBA IEA,IBA IEA,IBA IEA,IEA,IEA,IEA,IEA,IEA,IEA,IEA,IEA,IEA,IEA,IEA,IEA,IBA IEA,IBA IEA,IEA,IDA IMP IBA IEA,IBA IEA,IEA,IEA,IBA IEA,IBA IEA,IEA,IBA IEA,IEA,IEA,IEA,IPI…	ENSBTAG00000060932	TRUE	U6
query_1	TRUE	0.00922357	13554	125	112	0.896	0.00826324	GO:0005488	GO:MF	binding	17732	1480	GO:0003674	IEA,IEA,IDA IBA IEA,IBA IEA,IDA IBA IEA,IDA IPI IBA,IEA,IEA,IDA IPI IMP IBA,IBA IEA,IEA,IEA,IBA,IEA,IEA,IBA IEA,IBA IEA,IBA IEA,IBA IEA,IBA IEA,IBA IEA,IEA,IEA,IPI IEA,IEA,IPI IMP IEA,IEA,IBA,IBA IEA,IEA,IBA,IBA IEA,IBA IEA,IBA IEA,IBA IEA,IBA IEA,IBA IEA,IEA,IEA,IEA,IEA,IEA,IEA,IEA,IEA,IEA,IEA,IEA,IEA,IBA IEA,IBA IEA,IEA,IDA IMP IBA IEA,IBA IEA,IEA,IEA,IBA IEA,IBA IEA,IEA,IBA IEA,IEA,IEA,IEA,IPI…	ENSBTAG00000068914	TRUE	U6
query_1	TRUE	0.00922357	13554	125	112	0.896	0.00826324	GO:0005488	GO:MF	binding	17732	1480	GO:0003674	IEA,IEA,IDA IBA IEA,IBA IEA,IDA IBA IEA,IDA IPI IBA,IEA,IEA,IDA IPI IMP IBA,IBA IEA,IEA,IEA,IBA,IEA,IEA,IBA IEA,IBA IEA,IBA IEA,IBA IEA,IBA IEA,IBA IEA,IEA,IEA,IPI IEA,IEA,IPI IMP IEA,IEA,IBA,IBA IEA,IEA,IBA,IBA IEA,IBA IEA,IBA IEA,IBA IEA,IBA IEA,IBA IEA,IEA,IEA,IEA,IEA,IEA,IEA,IEA,IEA,IEA,IEA,IEA,IEA,IBA IEA,IBA IEA,IEA,IDA IMP IBA IEA,IBA IEA,IEA,IEA,IBA IEA,IBA IEA,IEA,IBA IEA,IEA,IEA,IEA,IPI…	ENSBTAG00000060438	TRUE
query_1	TRUE	0.00922357	13554	125	112	0.896	0.00826324	GO:0005488	GO:MF	binding	17732	1480	GO:0003674	IEA,IEA,IDA IBA IEA,IBA IEA,IDA IBA IEA,IDA IPI IBA,IEA,IEA,IDA IPI IMP IBA,IBA IEA,IEA,IEA,IBA,IEA,IEA,IBA IEA,IBA IEA,IBA IEA,IBA IEA,IBA IEA,IBA IEA,IEA,IEA,IPI IEA,IEA,IPI IMP IEA,IEA,IBA,IBA IEA,IEA,IBA,IBA IEA,IBA IEA,IBA IEA,IBA IEA,IBA IEA,IBA IEA,IEA,IEA,IEA,IEA,IEA,IEA,IEA,IEA,IEA,IEA,IEA,IEA,IBA IEA,IBA IEA,IEA,IDA IMP IBA IEA,IBA IEA,IEA,IEA,IBA IEA,IBA IEA,IEA,IBA IEA,IEA,IEA,IEA,IPI…	ENSBTAG00000017810	TRUE	EFHC1
query_1	TRUE	0.00922357	13554	125	112	0.896	0.00826324	GO:0005488	GO:MF	binding	17732	1480	GO:0003674	IEA,IEA,IDA IBA IEA,IBA IEA,IDA IBA IEA,IDA IPI IBA,IEA,IEA,IDA IPI IMP IBA,IBA IEA,IEA,IEA,IBA,IEA,IEA,IBA IEA,IBA IEA,IBA IEA,IBA IEA,IBA IEA,IBA IEA,IEA,IEA,IPI IEA,IEA,IPI IMP IEA,IEA,IBA,IBA IEA,IEA,IBA,IBA IEA,IBA IEA,IBA IEA,IBA IEA,IBA IEA,IBA IEA,IEA,IEA,IEA,IEA,IEA,IEA,IEA,IEA,IEA,IEA,IEA,IEA,IBA IEA,IBA IEA,IEA,IDA IMP IBA IEA,IBA IEA,IEA,IEA,IBA IEA,IBA IEA,IEA,IBA IEA,IEA,IEA,IEA,IPI…	ENSBTAG00000002150	TRUE	IL17A
query_1	TRUE	0.00922357	13554	125	112	0.896	0.00826324	GO:0005488	GO:MF	binding	17732	1480	GO:0003674	IEA,IEA,IDA IBA IEA,IBA IEA,IDA IBA IEA,IDA IPI IBA,IEA,IEA,IDA IPI IMP IBA,IBA IEA,IEA,IEA,IBA,IEA,IEA,IBA IEA,IBA IEA,IBA IEA,IBA IEA,IBA IEA,IBA IEA,IEA,IEA,IPI IEA,IEA,IPI IMP IEA,IEA,IBA,IBA IEA,IEA,IBA,IBA IEA,IBA IEA,IBA IEA,IBA IEA,IBA IEA,IBA IEA,IEA,IEA,IEA,IEA,IEA,IEA,IEA,IEA,IEA,IEA,IEA,IEA,IBA IEA,IBA IEA,IEA,IDA IMP IBA IEA,IBA IEA,IEA,IEA,IBA IEA,IBA IEA,IEA,IBA IEA,IEA,IEA,IEA,IPI…	ENSBTAG00000016835	TRUE	IL17F
query_1	TRUE	0.00922357	13554	125	112	0.896	0.00826324	GO:0005488	GO:MF	binding	17732	1480	GO:0003674	IEA,IEA,IDA IBA IEA,IBA IEA,IDA IBA IEA,IDA IPI IBA,IEA,IEA,IDA IPI IMP IBA,IBA IEA,IEA,IEA,IBA,IEA,IEA,IBA IEA,IBA IEA,IBA IEA,IBA IEA,IBA IEA,IBA IEA,IEA,IEA,IPI IEA,IEA,IPI IMP IEA,IEA,IBA,IBA IEA,IEA,IBA,IBA IEA,IBA IEA,IBA IEA,IBA IEA,IBA IEA,IBA IEA,IEA,IEA,IEA,IEA,IEA,IEA,IEA,IEA,IEA,IEA,IEA,IEA,IBA IEA,IBA IEA,IEA,IDA IMP IBA IEA,IBA IEA,IEA,IEA,IBA IEA,IBA IEA,IEA,IBA IEA,IEA,IEA,IEA,IPI…	ENSBTAG00000010721	TRUE	MCM3
query_1	TRUE	0.00922357	13554	125	112	0.896	0.00826324	GO:0005488	GO:MF	binding	17732	1480	GO:0003674	IEA,IEA,IDA IBA IEA,IBA IEA,IDA IBA IEA,IDA IPI IBA,IEA,IEA,IDA IPI IMP IBA,IBA IEA,IEA,IEA,IBA,IEA,IEA,IBA IEA,IBA IEA,IBA IEA,IBA IEA,IBA IEA,IBA IEA,IEA,IEA,IPI IEA,IEA,IPI IMP IEA,IEA,IBA,IBA IEA,IEA,IBA,IBA IEA,IBA IEA,IBA IEA,IBA IEA,IBA IEA,IBA IEA,IEA,IEA,IEA,IEA,IEA,IEA,IEA,IEA,IEA,IEA,IEA,IEA,IBA IEA,IBA IEA,IEA,IDA IMP IBA IEA,IBA IEA,IEA,IEA,IBA IEA,IBA IEA,IEA,IBA IEA,IEA,IEA,IEA,IPI…	ENSBTAG00000025494	TRUE	PAQR8
query_1	TRUE	0.00922357	13554	125	112	0.896	0.00826324	GO:0005488	GO:MF	binding	17732	1480	GO:0003674	IEA,IEA,IDA IBA IEA,IBA IEA,IDA IBA IEA,IDA IPI IBA,IEA,IEA,IDA IPI IMP IBA,IBA IEA,IEA,IEA,IBA,IEA,IEA,IBA IEA,IBA IEA,IBA IEA,IBA IEA,IBA IEA,IBA IEA,IEA,IEA,IPI IEA,IEA,IPI IMP IEA,IEA,IBA,IBA IEA,IEA,IBA,IBA IEA,IBA IEA,IBA IEA,IBA IEA,IBA IEA,IBA IEA,IEA,IEA,IEA,IEA,IEA,IEA,IEA,IEA,IEA,IEA,IEA,IEA,IBA IEA,IBA IEA,IEA,IDA IMP IBA IEA,IBA IEA,IEA,IEA,IBA IEA,IBA IEA,IEA,IBA IEA,IEA,IEA,IEA,IPI…	ENSBTAG00000042375	TRUE	U6
query_1	TRUE	0.00922357	13554	125	112	0.896	0.00826324	GO:0005488	GO:MF	binding	17732	1480	GO:0003674	IEA,IEA,IDA IBA IEA,IBA IEA,IDA IBA IEA,IDA IPI IBA,IEA,IEA,IDA IPI IMP IBA,IBA IEA,IEA,IEA,IBA,IEA,IEA,IBA IEA,IBA IEA,IBA IEA,IBA IEA,IBA IEA,IBA IEA,IEA,IEA,IPI IEA,IEA,IPI IMP IEA,IEA,IBA,IBA IEA,IEA,IBA,IBA IEA,IBA IEA,IBA IEA,IBA IEA,IBA IEA,IBA IEA,IEA,IEA,IEA,IEA,IEA,IEA,IEA,IEA,IEA,IEA,IEA,IEA,IBA IEA,IBA IEA,IEA,IDA IMP IBA IEA,IBA IEA,IEA,IEA,IBA IEA,IBA IEA,IEA,IBA IEA,IEA,IEA,IEA,IPI…	ENSBTAG00000000060	TRUE	PRDM14
query_1	TRUE	0.00922357	13554	125	112	0.896	0.00826324	GO:0005488	GO:MF	binding	17732	1480	GO:0003674	IEA,IEA,IDA IBA IEA,IBA IEA,IDA IBA IEA,IDA IPI IBA,IEA,IEA,IDA IPI IMP IBA,IBA IEA,IEA,IEA,IBA,IEA,IEA,IBA IEA,IBA IEA,IBA IEA,IBA IEA,IBA IEA,IBA IEA,IEA,IEA,IPI IEA,IEA,IPI IMP IEA,IEA,IBA,IBA IEA,IEA,IBA,IBA IEA,IBA IEA,IBA IEA,IBA IEA,IBA IEA,IBA IEA,IEA,IEA,IEA,IEA,IEA,IEA,IEA,IEA,IEA,IEA,IEA,IEA,IBA IEA,IBA IEA,IEA,IDA IMP IBA IEA,IBA IEA,IEA,IEA,IBA IEA,IBA IEA,IEA,IBA IEA,IEA,IEA,IEA,IPI…	ENSBTAG00000020312	TRUE	NCOA2
query_1	TRUE	0.00922357	13554	125	112	0.896	0.00826324	GO:0005488	GO:MF	binding	17732	1480	GO:0003674	IEA,IEA,IDA IBA IEA,IBA IEA,IDA IBA IEA,IDA IPI IBA,IEA,IEA,IDA IPI IMP IBA,IBA IEA,IEA,IEA,IBA,IEA,IEA,IBA IEA,IBA IEA,IBA IEA,IBA IEA,IBA IEA,IBA IEA,IEA,IEA,IPI IEA,IEA,IPI IMP IEA,IEA,IBA,IBA IEA,IEA,IBA,IBA IEA,IBA IEA,IBA IEA,IBA IEA,IBA IEA,IBA IEA,IEA,IEA,IEA,IEA,IEA,IEA,IEA,IEA,IEA,IEA,IEA,IEA,IBA IEA,IBA IEA,IEA,IDA IMP IBA IEA,IBA IEA,IEA,IEA,IBA IEA,IBA IEA,IEA,IBA IEA,IEA,IEA,IEA,IPI…	ENSBTAG00000032881	TRUE	SLCO5A1
query_1	TRUE	0.00922357	13554	125	112	0.896	0.00826324	GO:0005488	GO:MF	binding	17732	1480	GO:0003674	IEA,IEA,IDA IBA IEA,IBA IEA,IDA IBA IEA,IDA IPI IBA,IEA,IEA,IDA IPI IMP IBA,IBA IEA,IEA,IEA,IBA,IEA,IEA,IBA IEA,IBA IEA,IBA IEA,IBA IEA,IBA IEA,IBA IEA,IEA,IEA,IPI IEA,IEA,IPI IMP IEA,IEA,IBA,IBA IEA,IEA,IBA,IBA IEA,IBA IEA,IBA IEA,IBA IEA,IBA IEA,IBA IEA,IEA,IEA,IEA,IEA,IEA,IEA,IEA,IEA,IEA,IEA,IEA,IEA,IBA IEA,IBA IEA,IEA,IDA IMP IBA IEA,IBA IEA,IEA,IEA,IBA IEA,IBA IEA,IEA,IBA IEA,IEA,IEA,IEA,IPI…	ENSBTAG00000046358	TRUE	PABPC1
query_1	TRUE	0.00922357	13554	125	112	0.896	0.00826324	GO:0005488	GO:MF	binding	17732	1480	GO:0003674	IEA,IEA,IDA IBA IEA,IBA IEA,IDA IBA IEA,IDA IPI IBA,IEA,IEA,IDA IPI IMP IBA,IBA IEA,IEA,IEA,IBA,IEA,IEA,IBA IEA,IBA IEA,IBA IEA,IBA IEA,IBA IEA,IBA IEA,IEA,IEA,IPI IEA,IEA,IPI IMP IEA,IEA,IBA,IBA IEA,IEA,IBA,IBA IEA,IBA IEA,IBA IEA,IBA IEA,IBA IEA,IBA IEA,IEA,IEA,IEA,IEA,IEA,IEA,IEA,IEA,IEA,IEA,IEA,IEA,IBA IEA,IBA IEA,IEA,IDA IMP IBA IEA,IBA IEA,IEA,IEA,IBA IEA,IBA IEA,IEA,IBA IEA,IEA,IEA,IEA,IPI…	ENSBTAG00000004720	TRUE	SULF1
query_1	TRUE	0.00922357	13554	125	112	0.896	0.00826324	GO:0005488	GO:MF	binding	17732	1480	GO:0003674	IEA,IEA,IDA IBA IEA,IBA IEA,IDA IBA IEA,IDA IPI IBA,IEA,IEA,IDA IPI IMP IBA,IBA IEA,IEA,IEA,IBA,IEA,IEA,IBA IEA,IBA IEA,IBA IEA,IBA IEA,IBA IEA,IBA IEA,IEA,IEA,IPI IEA,IEA,IPI IMP IEA,IEA,IBA,IBA IEA,IEA,IBA,IBA IEA,IBA IEA,IBA IEA,IBA IEA,IBA IEA,IBA IEA,IEA,IEA,IEA,IEA,IEA,IEA,IEA,IEA,IEA,IEA,IEA,IEA,IBA IEA,IBA IEA,IEA,IDA IMP IBA IEA,IBA IEA,IEA,IEA,IBA IEA,IBA IEA,IEA,IBA IEA,IEA,IEA,IEA,IPI…	ENSBTAG00000011271	TRUE	SNX31
query_1	TRUE	0.00922357	13554	125	112	0.896	0.00826324	GO:0005488	GO:MF	binding	17732	1480	GO:0003674	IEA,IEA,IDA IBA IEA,IBA IEA,IDA IBA IEA,IDA IPI IBA,IEA,IEA,IDA IPI IMP IBA,IBA IEA,IEA,IEA,IBA,IEA,IEA,IBA IEA,IBA IEA,IBA IEA,IBA IEA,IBA IEA,IBA IEA,IEA,IEA,IPI IEA,IEA,IPI IMP IEA,IEA,IBA,IBA IEA,IEA,IBA,IBA IEA,IBA IEA,IBA IEA,IBA IEA,IBA IEA,IBA IEA,IEA,IEA,IEA,IEA,IEA,IEA,IEA,IEA,IEA,IEA,IEA,IEA,IBA IEA,IBA IEA,IEA,IDA IMP IBA IEA,IBA IEA,IEA,IEA,IBA IEA,IBA IEA,IEA,IBA IEA,IEA,IEA,IEA,IPI…	ENSBTAG00000001254	TRUE	ANKRD46
query_1	TRUE	0.00922357	13554	125	112	0.896	0.00826324	GO:0005488	GO:MF	binding	17732	1480	GO:0003674	IEA,IEA,IDA IBA IEA,IBA IEA,IDA IBA IEA,IDA IPI IBA,IEA,IEA,IDA IPI IMP IBA,IBA IEA,IEA,IEA,IBA,IEA,IEA,IBA IEA,IBA IEA,IBA IEA,IBA IEA,IBA IEA,IBA IEA,IEA,IEA,IPI IEA,IEA,IPI IMP IEA,IEA,IBA,IBA IEA,IEA,IBA,IBA IEA,IBA IEA,IBA IEA,IBA IEA,IBA IEA,IBA IEA,IEA,IEA,IEA,IEA,IEA,IEA,IEA,IEA,IEA,IEA,IEA,IEA,IBA IEA,IBA IEA,IEA,IDA IMP IBA IEA,IBA IEA,IEA,IEA,IBA IEA,IBA IEA,IEA,IBA IEA,IEA,IEA,IEA,IPI…	ENSBTAG00000017833	TRUE	RNF19A
query_1	TRUE	0.00922357	13554	125	112	0.896	0.00826324	GO:0005488	GO:MF	binding	17732	1480	GO:0003674	IEA,IEA,IDA IBA IEA,IBA IEA,IDA IBA IEA,IDA IPI IBA,IEA,IEA,IDA IPI IMP IBA,IBA IEA,IEA,IEA,IBA,IEA,IEA,IBA IEA,IBA IEA,IBA IEA,IBA IEA,IBA IEA,IBA IEA,IEA,IEA,IPI IEA,IEA,IPI IMP IEA,IEA,IBA,IBA IEA,IEA,IBA,IBA IEA,IBA IEA,IBA IEA,IBA IEA,IBA IEA,IBA IEA,IEA,IEA,IEA,IEA,IEA,IEA,IEA,IEA,IEA,IEA,IEA,IEA,IBA IEA,IBA IEA,IEA,IDA IMP IBA IEA,IBA IEA,IEA,IEA,IBA IEA,IBA IEA,IEA,IBA IEA,IEA,IEA,IEA,IPI…	ENSBTAG00000050156	TRUE	SPAG1
query_1	TRUE	0.00922357	13554	125	112	0.896	0.00826324	GO:0005488	GO:MF	binding	17732	1480	GO:0003674	IEA,IEA,IDA IBA IEA,IBA IEA,IDA IBA IEA,IDA IPI IBA,IEA,IEA,IDA IPI IMP IBA,IBA IEA,IEA,IEA,IBA,IEA,IEA,IBA IEA,IBA IEA,IBA IEA,IBA IEA,IBA IEA,IBA IEA,IEA,IEA,IPI IEA,IEA,IPI IMP IEA,IEA,IBA,IBA IEA,IEA,IBA,IBA IEA,IBA IEA,IBA IEA,IBA IEA,IBA IEA,IBA IEA,IEA,IEA,IEA,IEA,IEA,IEA,IEA,IEA,IEA,IEA,IEA,IEA,IBA IEA,IBA IEA,IEA,IDA IMP IBA IEA,IBA IEA,IEA,IEA,IBA IEA,IBA IEA,IEA,IBA IEA,IEA,IEA,IEA,IPI…	ENSBTAG00000022539	TRUE	POLR2K
query_1	TRUE	0.00922357	13554	125	112	0.896	0.00826324	GO:0005488	GO:MF	binding	17732	1480	GO:0003674	IEA,IEA,IDA IBA IEA,IBA IEA,IDA IBA IEA,IDA IPI IBA,IEA,IEA,IDA IPI IMP IBA,IBA IEA,IEA,IEA,IBA,IEA,IEA,IBA IEA,IBA IEA,IBA IEA,IBA IEA,IBA IEA,IBA IEA,IEA,IEA,IPI IEA,IEA,IPI IMP IEA,IEA,IBA,IBA IEA,IEA,IBA,IBA IEA,IBA IEA,IBA IEA,IBA IEA,IBA IEA,IBA IEA,IEA,IEA,IEA,IEA,IEA,IEA,IEA,IEA,IEA,IEA,IEA,IEA,IBA IEA,IBA IEA,IEA,IDA IMP IBA IEA,IBA IEA,IEA,IEA,IBA IEA,IBA IEA,IEA,IBA IEA,IEA,IEA,IEA,IPI…	ENSBTAG00000019795	TRUE	FBXO43
query_1	TRUE	0.00922357	13554	125	112	0.896	0.00826324	GO:0005488	GO:MF	binding	17732	1480	GO:0003674	IEA,IEA,IDA IBA IEA,IBA IEA,IDA IBA IEA,IDA IPI IBA,IEA,IEA,IDA IPI IMP IBA,IBA IEA,IEA,IEA,IBA,IEA,IEA,IBA IEA,IBA IEA,IBA IEA,IBA IEA,IBA IEA,IBA IEA,IEA,IEA,IPI IEA,IEA,IPI IMP IEA,IEA,IBA,IBA IEA,IEA,IBA,IBA IEA,IBA IEA,IBA IEA,IBA IEA,IBA IEA,IBA IEA,IEA,IEA,IEA,IEA,IEA,IEA,IEA,IEA,IEA,IEA,IEA,IEA,IBA IEA,IBA IEA,IEA,IDA IMP IBA IEA,IBA IEA,IEA,IEA,IBA IEA,IBA IEA,IEA,IBA IEA,IEA,IEA,IEA,IPI…	ENSBTAG00000019793	TRUE	RGS22
query_1	TRUE	0.00922357	13554	125	112	0.896	0.00826324	GO:0005488	GO:MF	binding	17732	1480	GO:0003674	IEA,IEA,IDA IBA IEA,IBA IEA,IDA IBA IEA,IDA IPI IBA,IEA,IEA,IDA IPI IMP IBA,IBA IEA,IEA,IEA,IBA,IEA,IEA,IBA IEA,IBA IEA,IBA IEA,IBA IEA,IBA IEA,IBA IEA,IEA,IEA,IPI IEA,IEA,IPI IMP IEA,IEA,IBA,IBA IEA,IEA,IBA,IBA IEA,IBA IEA,IBA IEA,IBA IEA,IBA IEA,IBA IEA,IEA,IEA,IEA,IEA,IEA,IEA,IEA,IEA,IEA,IEA,IEA,IEA,IBA IEA,IBA IEA,IEA,IDA IMP IBA IEA,IBA IEA,IEA,IEA,IBA IEA,IBA IEA,IEA,IBA IEA,IEA,IEA,IEA,IPI…	ENSBTAG00000004269	TRUE	SGK1
query_1	TRUE	0.00922357	13554	125	112	0.896	0.00826324	GO:0005488	GO:MF	binding	17732	1480	GO:0003674	IEA,IEA,IDA IBA IEA,IBA IEA,IDA IBA IEA,IDA IPI IBA,IEA,IEA,IDA IPI IMP IBA,IBA IEA,IEA,IEA,IBA,IEA,IEA,IBA IEA,IBA IEA,IBA IEA,IBA IEA,IBA IEA,IBA IEA,IEA,IEA,IPI IEA,IEA,IPI IMP IEA,IEA,IBA,IBA IEA,IEA,IBA,IBA IEA,IBA IEA,IBA IEA,IBA IEA,IBA IEA,IBA IEA,IEA,IEA,IEA,IEA,IEA,IEA,IEA,IEA,IEA,IEA,IEA,IEA,IBA IEA,IBA IEA,IEA,IDA IMP IBA IEA,IBA IEA,IEA,IEA,IBA IEA,IBA IEA,IEA,IBA IEA,IEA,IEA,IEA,IPI…	ENSBTAG00000021827	TRUE	TCF21
query_1	TRUE	0.00922357	13554	125	112	0.896	0.00826324	GO:0005488	GO:MF	binding	17732	1480	GO:0003674	IEA,IEA,IDA IBA IEA,IBA IEA,IDA IBA IEA,IDA IPI IBA,IEA,IEA,IDA IPI IMP IBA,IBA IEA,IEA,IEA,IBA,IEA,IEA,IBA IEA,IBA IEA,IBA IEA,IBA IEA,IBA IEA,IBA IEA,IEA,IEA,IPI IEA,IEA,IPI IMP IEA,IEA,IBA,IBA IEA,IEA,IBA,IBA IEA,IBA IEA,IBA IEA,IBA IEA,IBA IEA,IBA IEA,IEA,IEA,IEA,IEA,IEA,IEA,IEA,IEA,IEA,IEA,IEA,IEA,IBA IEA,IBA IEA,IEA,IDA IMP IBA IEA,IBA IEA,IEA,IEA,IBA IEA,IBA IEA,IEA,IBA IEA,IEA,IEA,IEA,IPI…	ENSBTAG00000035370	TRUE	TBPL1
query_1	TRUE	0.00922357	13554	125	112	0.896	0.00826324	GO:0005488	GO:MF	binding	17732	1480	GO:0003674	IEA,IEA,IDA IBA IEA,IBA IEA,IDA IBA IEA,IDA IPI IBA,IEA,IEA,IDA IPI IMP IBA,IBA IEA,IEA,IEA,IBA,IEA,IEA,IBA IEA,IBA IEA,IBA IEA,IBA IEA,IBA IEA,IBA IEA,IEA,IEA,IPI IEA,IEA,IPI IMP IEA,IEA,IBA,IBA IEA,IEA,IBA,IBA IEA,IBA IEA,IBA IEA,IBA IEA,IBA IEA,IBA IEA,IEA,IEA,IEA,IEA,IEA,IEA,IEA,IEA,IEA,IEA,IEA,IEA,IBA IEA,IBA IEA,IEA,IDA IMP IBA IEA,IBA IEA,IEA,IEA,IBA IEA,IBA IEA,IEA,IBA IEA,IEA,IEA,IEA,IPI…	ENSBTAG00000017393	TRUE	L3MBTL3
query_1	TRUE	0.00922357	13554	125	112	0.896	0.00826324	GO:0005488	GO:MF	binding	17732	1480	GO:0003674	IEA,IEA,IDA IBA IEA,IBA IEA,IDA IBA IEA,IDA IPI IBA,IEA,IEA,IDA IPI IMP IBA,IBA IEA,IEA,IEA,IBA,IEA,IEA,IBA IEA,IBA IEA,IBA IEA,IBA IEA,IBA IEA,IBA IEA,IEA,IEA,IPI IEA,IEA,IPI IMP IEA,IEA,IBA,IBA IEA,IEA,IBA,IBA IEA,IBA IEA,IBA IEA,IBA IEA,IBA IEA,IBA IEA,IEA,IEA,IEA,IEA,IEA,IEA,IEA,IEA,IEA,IEA,IEA,IEA,IBA IEA,IBA IEA,IEA,IDA IMP IBA IEA,IBA IEA,IEA,IEA,IBA IEA,IBA IEA,IEA,IBA IEA,IEA,IEA,IEA,IPI…	ENSBTAG00000021361	TRUE	SAMD3
query_1	TRUE	0.00922357	13554	125	112	0.896	0.00826324	GO:0005488	GO:MF	binding	17732	1480	GO:0003674	IEA,IEA,IDA IBA IEA,IBA IEA,IDA IBA IEA,IDA IPI IBA,IEA,IEA,IDA IPI IMP IBA,IBA IEA,IEA,IEA,IBA,IEA,IEA,IBA IEA,IBA IEA,IBA IEA,IBA IEA,IBA IEA,IBA IEA,IEA,IEA,IPI IEA,IEA,IPI IMP IEA,IEA,IBA,IBA IEA,IEA,IBA,IBA IEA,IBA IEA,IBA IEA,IBA IEA,IBA IEA,IBA IEA,IEA,IEA,IEA,IEA,IEA,IEA,IEA,IEA,IEA,IEA,IEA,IEA,IBA IEA,IBA IEA,IEA,IDA IMP IBA IEA,IBA IEA,IEA,IEA,IBA IEA,IBA IEA,IEA,IBA IEA,IEA,IEA,IEA,IPI…	ENSBTAG00000005960	TRUE	EPB41L2
query_1	TRUE	0.00922357	13554	125	112	0.896	0.00826324	GO:0005488	GO:MF	binding	17732	1480	GO:0003674	IEA,IEA,IDA IBA IEA,IBA IEA,IDA IBA IEA,IDA IPI IBA,IEA,IEA,IDA IPI IMP IBA,IBA IEA,IEA,IEA,IBA,IEA,IEA,IBA IEA,IBA IEA,IBA IEA,IBA IEA,IBA IEA,IBA IEA,IEA,IEA,IPI IEA,IEA,IPI IMP IEA,IEA,IBA,IBA IEA,IEA,IBA,IBA IEA,IBA IEA,IBA IEA,IBA IEA,IBA IEA,IBA IEA,IEA,IEA,IEA,IEA,IEA,IEA,IEA,IEA,IEA,IEA,IEA,IEA,IBA IEA,IBA IEA,IEA,IDA IMP IBA IEA,IBA IEA,IEA,IEA,IBA IEA,IBA IEA,IEA,IBA IEA,IEA,IEA,IEA,IPI…	ENSBTAG00000056477	TRUE	U6
query_1	TRUE	0.00922357	13554	125	112	0.896	0.00826324	GO:0005488	GO:MF	binding	17732	1480	GO:0003674	IEA,IEA,IDA IBA IEA,IBA IEA,IDA IBA IEA,IDA IPI IBA,IEA,IEA,IDA IPI IMP IBA,IBA IEA,IEA,IEA,IBA,IEA,IEA,IBA IEA,IBA IEA,IBA IEA,IBA IEA,IBA IEA,IBA IEA,IEA,IEA,IPI IEA,IEA,IPI IMP IEA,IEA,IBA,IBA IEA,IEA,IBA,IBA IEA,IBA IEA,IBA IEA,IBA IEA,IBA IEA,IBA IEA,IEA,IEA,IEA,IEA,IEA,IEA,IEA,IEA,IEA,IEA,IEA,IEA,IBA IEA,IBA IEA,IEA,IDA IMP IBA IEA,IBA IEA,IEA,IEA,IBA IEA,IBA IEA,IEA,IBA IEA,IEA,IEA,IEA,IPI…	ENSBTAG00000051600	TRUE	AKAP7
query_1	TRUE	0.00922357	13554	125	112	0.896	0.00826324	GO:0005488	GO:MF	binding	17732	1480	GO:0003674	IEA,IEA,IDA IBA IEA,IBA IEA,IDA IBA IEA,IDA IPI IBA,IEA,IEA,IDA IPI IMP IBA,IBA IEA,IEA,IEA,IBA,IEA,IEA,IBA IEA,IBA IEA,IBA IEA,IBA IEA,IBA IEA,IBA IEA,IEA,IEA,IPI IEA,IEA,IPI IMP IEA,IEA,IBA,IBA IEA,IEA,IBA,IBA IEA,IBA IEA,IBA IEA,IBA IEA,IBA IEA,IBA IEA,IEA,IEA,IEA,IEA,IEA,IEA,IEA,IEA,IEA,IEA,IEA,IEA,IBA IEA,IBA IEA,IEA,IDA IMP IBA IEA,IBA IEA,IEA,IEA,IBA IEA,IBA IEA,IEA,IBA IEA,IEA,IEA,IEA,IPI…	ENSBTAG00000021446	TRUE
query_1	TRUE	0.00922357	13554	125	112	0.896	0.00826324	GO:0005488	GO:MF	binding	17732	1480	GO:0003674	IEA,IEA,IDA IBA IEA,IBA IEA,IDA IBA IEA,IDA IPI IBA,IEA,IEA,IDA IPI IMP IBA,IBA IEA,IEA,IEA,IBA,IEA,IEA,IBA IEA,IBA IEA,IBA IEA,IBA IEA,IBA IEA,IBA IEA,IEA,IEA,IPI IEA,IEA,IPI IMP IEA,IEA,IBA,IBA IEA,IEA,IBA,IBA IEA,IBA IEA,IBA IEA,IBA IEA,IBA IEA,IBA IEA,IEA,IEA,IEA,IEA,IEA,IEA,IEA,IEA,IEA,IEA,IEA,IEA,IBA IEA,IBA IEA,IEA,IDA IMP IBA IEA,IBA IEA,IEA,IEA,IBA IEA,IBA IEA,IEA,IBA IEA,IEA,IEA,IEA,IPI…	ENSBTAG00000014324	TRUE	ANTXR2
query_1	TRUE	0.00922357	13554	125	112	0.896	0.00826324	GO:0005488	GO:MF	binding	17732	1480	GO:0003674	IEA,IEA,IDA IBA IEA,IBA IEA,IDA IBA IEA,IDA IPI IBA,IEA,IEA,IDA IPI IMP IBA,IBA IEA,IEA,IEA,IBA,IEA,IEA,IBA IEA,IBA IEA,IBA IEA,IBA IEA,IBA IEA,IBA IEA,IEA,IEA,IPI IEA,IEA,IPI IMP IEA,IEA,IBA,IBA IEA,IEA,IBA,IBA IEA,IBA IEA,IBA IEA,IBA IEA,IBA IEA,IBA IEA,IEA,IEA,IEA,IEA,IEA,IEA,IEA,IEA,IEA,IEA,IEA,IEA,IBA IEA,IBA IEA,IEA,IDA IMP IBA IEA,IBA IEA,IEA,IEA,IBA IEA,IBA IEA,IEA,IBA IEA,IEA,IEA,IEA,IPI…	ENSBTAG00000039245	TRUE	GK2
query_1	TRUE	0.00922357	13554	125	112	0.896	0.00826324	GO:0005488	GO:MF	binding	17732	1480	GO:0003674	IEA,IEA,IDA IBA IEA,IBA IEA,IDA IBA IEA,IDA IPI IBA,IEA,IEA,IDA IPI IMP IBA,IBA IEA,IEA,IEA,IBA,IEA,IEA,IBA IEA,IBA IEA,IBA IEA,IBA IEA,IBA IEA,IBA IEA,IEA,IEA,IPI IEA,IEA,IPI IMP IEA,IEA,IBA,IBA IEA,IEA,IBA,IBA IEA,IBA IEA,IBA IEA,IBA IEA,IBA IEA,IBA IEA,IEA,IEA,IEA,IEA,IEA,IEA,IEA,IEA,IEA,IEA,IEA,IEA,IBA IEA,IBA IEA,IEA,IDA IMP IBA IEA,IBA IEA,IEA,IEA,IBA IEA,IBA IEA,IEA,IBA IEA,IEA,IEA,IEA,IPI…	ENSBTAG00000014636	TRUE	ZFHX3
query_1	TRUE	0.00922357	13554	125	112	0.896	0.00826324	GO:0005488	GO:MF	binding	17732	1480	GO:0003674	IEA,IEA,IDA IBA IEA,IBA IEA,IDA IBA IEA,IDA IPI IBA,IEA,IEA,IDA IPI IMP IBA,IBA IEA,IEA,IEA,IBA,IEA,IEA,IBA IEA,IBA IEA,IBA IEA,IBA IEA,IBA IEA,IBA IEA,IEA,IEA,IPI IEA,IEA,IPI IMP IEA,IEA,IBA,IBA IEA,IEA,IBA,IBA IEA,IBA IEA,IBA IEA,IBA IEA,IBA IEA,IBA IEA,IEA,IEA,IEA,IEA,IEA,IEA,IEA,IEA,IEA,IEA,IEA,IEA,IBA IEA,IBA IEA,IEA,IDA IMP IBA IEA,IBA IEA,IEA,IEA,IBA IEA,IBA IEA,IEA,IBA IEA,IEA,IEA,IEA,IPI…	ENSBTAG00000013265	TRUE	DHX38
query_1	TRUE	0.00922357	13554	125	112	0.896	0.00826324	GO:0005488	GO:MF	binding	17732	1480	GO:0003674	IEA,IEA,IDA IBA IEA,IBA IEA,IDA IBA IEA,IDA IPI IBA,IEA,IEA,IDA IPI IMP IBA,IBA IEA,IEA,IEA,IBA,IEA,IEA,IBA IEA,IBA IEA,IBA IEA,IBA IEA,IBA IEA,IBA IEA,IEA,IEA,IPI IEA,IEA,IPI IMP IEA,IEA,IBA,IBA IEA,IEA,IBA,IBA IEA,IBA IEA,IBA IEA,IBA IEA,IBA IEA,IBA IEA,IEA,IEA,IEA,IEA,IEA,IEA,IEA,IEA,IEA,IEA,IEA,IEA,IBA IEA,IBA IEA,IEA,IDA IMP IBA IEA,IBA IEA,IEA,IEA,IBA IEA,IBA IEA,IEA,IBA IEA,IEA,IEA,IEA,IPI…	ENSBTAG00000006354	TRUE	HP
query_1	TRUE	0.00922357	13554	125	112	0.896	0.00826324	GO:0005488	GO:MF	binding	17732	1480	GO:0003674	IEA,IEA,IDA IBA IEA,IBA IEA,IDA IBA IEA,IDA IPI IBA,IEA,IEA,IDA IPI IMP IBA,IBA IEA,IEA,IEA,IBA,IEA,IEA,IBA IEA,IBA IEA,IBA IEA,IBA IEA,IBA IEA,IBA IEA,IEA,IEA,IPI IEA,IEA,IPI IMP IEA,IEA,IBA,IBA IEA,IEA,IBA,IBA IEA,IBA IEA,IBA IEA,IBA IEA,IBA IEA,IBA IEA,IEA,IEA,IEA,IEA,IEA,IEA,IEA,IEA,IEA,IEA,IEA,IEA,IBA IEA,IBA IEA,IEA,IDA IMP IBA IEA,IBA IEA,IEA,IEA,IBA IEA,IBA IEA,IEA,IBA IEA,IEA,IEA,IEA,IPI…	ENSBTAG00000019884	TRUE	PKD1L3
query_1	TRUE	0.00922357	13554	125	112	0.896	0.00826324	GO:0005488	GO:MF	binding	17732	1480	GO:0003674	IEA,IEA,IDA IBA IEA,IBA IEA,IDA IBA IEA,IDA IPI IBA,IEA,IEA,IDA IPI IMP IBA,IBA IEA,IEA,IEA,IBA,IEA,IEA,IBA IEA,IBA IEA,IBA IEA,IBA IEA,IBA IEA,IBA IEA,IEA,IEA,IPI IEA,IEA,IPI IMP IEA,IEA,IBA,IBA IEA,IEA,IBA,IBA IEA,IBA IEA,IBA IEA,IBA IEA,IBA IEA,IBA IEA,IEA,IEA,IEA,IEA,IEA,IEA,IEA,IEA,IEA,IEA,IEA,IEA,IBA IEA,IBA IEA,IEA,IDA IMP IBA IEA,IBA IEA,IEA,IEA,IBA IEA,IBA IEA,IEA,IBA IEA,IEA,IEA,IEA,IPI…	ENSBTAG00000019883	TRUE	IST1
query_1	TRUE	0.00922357	13554	125	112	0.896	0.00826324	GO:0005488	GO:MF	binding	17732	1480	GO:0003674	IEA,IEA,IDA IBA IEA,IBA IEA,IDA IBA IEA,IDA IPI IBA,IEA,IEA,IDA IPI IMP IBA,IBA IEA,IEA,IEA,IBA,IEA,IEA,IBA IEA,IBA IEA,IBA IEA,IBA IEA,IBA IEA,IBA IEA,IEA,IEA,IPI IEA,IEA,IPI IMP IEA,IEA,IBA,IBA IEA,IEA,IBA,IBA IEA,IBA IEA,IBA IEA,IBA IEA,IBA IEA,IBA IEA,IEA,IEA,IEA,IEA,IEA,IEA,IEA,IEA,IEA,IEA,IEA,IEA,IBA IEA,IBA IEA,IEA,IDA IMP IBA IEA,IBA IEA,IEA,IEA,IBA IEA,IBA IEA,IEA,IBA IEA,IEA,IEA,IEA,IPI…	ENSBTAG00000021438	TRUE	ZNF821
query_1	TRUE	0.00922357	13554	125	112	0.896	0.00826324	GO:0005488	GO:MF	binding	17732	1480	GO:0003674	IEA,IEA,IDA IBA IEA,IBA IEA,IDA IBA IEA,IDA IPI IBA,IEA,IEA,IDA IPI IMP IBA,IBA IEA,IEA,IEA,IBA,IEA,IEA,IBA IEA,IBA IEA,IBA IEA,IBA IEA,IBA IEA,IBA IEA,IEA,IEA,IPI IEA,IEA,IPI IMP IEA,IEA,IBA,IBA IEA,IEA,IBA,IBA IEA,IBA IEA,IBA IEA,IBA IEA,IBA IEA,IBA IEA,IEA,IEA,IEA,IEA,IEA,IEA,IEA,IEA,IEA,IEA,IEA,IEA,IBA IEA,IBA IEA,IEA,IDA IMP IBA IEA,IBA IEA,IEA,IEA,IBA IEA,IBA IEA,IEA,IBA IEA,IEA,IEA,IEA,IPI…	ENSBTAG00000046255	TRUE	ATXN1L
query_1	TRUE	0.00922357	13554	125	112	0.896	0.00826324	GO:0005488	GO:MF	binding	17732	1480	GO:0003674	IEA,IEA,IDA IBA IEA,IBA IEA,IDA IBA IEA,IDA IPI IBA,IEA,IEA,IDA IPI IMP IBA,IBA IEA,IEA,IEA,IBA,IEA,IEA,IBA IEA,IBA IEA,IBA IEA,IBA IEA,IBA IEA,IBA IEA,IEA,IEA,IPI IEA,IEA,IPI IMP IEA,IEA,IBA,IBA IEA,IEA,IBA,IBA IEA,IBA IEA,IBA IEA,IBA IEA,IBA IEA,IBA IEA,IEA,IEA,IEA,IEA,IEA,IEA,IEA,IEA,IEA,IEA,IEA,IEA,IBA IEA,IBA IEA,IEA,IDA IMP IBA IEA,IBA IEA,IEA,IEA,IBA IEA,IBA IEA,IEA,IBA IEA,IEA,IEA,IEA,IPI…	ENSBTAG00000002769	TRUE	AP1G1
query_1	TRUE	0.00922357	13554	125	112	0.896	0.00826324	GO:0005488	GO:MF	binding	17732	1480	GO:0003674	IEA,IEA,IDA IBA IEA,IBA IEA,IDA IBA IEA,IDA IPI IBA,IEA,IEA,IDA IPI IMP IBA,IBA IEA,IEA,IEA,IBA,IEA,IEA,IBA IEA,IBA IEA,IBA IEA,IBA IEA,IBA IEA,IBA IEA,IEA,IEA,IPI IEA,IEA,IPI IMP IEA,IEA,IBA,IBA IEA,IEA,IBA,IBA IEA,IBA IEA,IBA IEA,IBA IEA,IBA IEA,IBA IEA,IEA,IEA,IEA,IEA,IEA,IEA,IEA,IEA,IEA,IEA,IEA,IEA,IBA IEA,IBA IEA,IEA,IDA IMP IBA IEA,IBA IEA,IEA,IEA,IBA IEA,IBA IEA,IEA,IBA IEA,IEA,IEA,IEA,IPI…	ENSBTAG00000007545	TRUE	PHLPP2
query_1	TRUE	0.00922357	13554	125	112	0.896	0.00826324	GO:0005488	GO:MF	binding	17732	1480	GO:0003674	IEA,IEA,IDA IBA IEA,IBA IEA,IDA IBA IEA,IDA IPI IBA,IEA,IEA,IDA IPI IMP IBA,IBA IEA,IEA,IEA,IBA,IEA,IEA,IBA IEA,IBA IEA,IBA IEA,IBA IEA,IBA IEA,IBA IEA,IEA,IEA,IPI IEA,IEA,IPI IMP IEA,IEA,IBA,IBA IEA,IEA,IBA,IBA IEA,IBA IEA,IBA IEA,IBA IEA,IBA IEA,IBA IEA,IEA,IEA,IEA,IEA,IEA,IEA,IEA,IEA,IEA,IEA,IEA,IEA,IBA IEA,IBA IEA,IEA,IDA IMP IBA IEA,IBA IEA,IEA,IEA,IBA IEA,IBA IEA,IEA,IBA IEA,IEA,IEA,IEA,IPI…	ENSBTAG00000002214	TRUE	TAT
query_1	TRUE	0.00922357	13554	125	112	0.896	0.00826324	GO:0005488	GO:MF	binding	17732	1480	GO:0003674	IEA,IEA,IDA IBA IEA,IBA IEA,IDA IBA IEA,IDA IPI IBA,IEA,IEA,IDA IPI IMP IBA,IBA IEA,IEA,IEA,IBA,IEA,IEA,IBA IEA,IBA IEA,IBA IEA,IBA IEA,IBA IEA,IBA IEA,IEA,IEA,IPI IEA,IEA,IPI IMP IEA,IEA,IBA,IBA IEA,IEA,IBA,IBA IEA,IBA IEA,IBA IEA,IBA IEA,IBA IEA,IBA IEA,IEA,IEA,IEA,IEA,IEA,IEA,IEA,IEA,IEA,IEA,IEA,IEA,IBA IEA,IBA IEA,IEA,IDA IMP IBA IEA,IBA IEA,IEA,IEA,IBA IEA,IBA IEA,IEA,IBA IEA,IEA,IEA,IEA,IPI…	ENSBTAG00000032018	TRUE	ZNF19
query_1	TRUE	0.00922357	13554	125	112	0.896	0.00826324	GO:0005488	GO:MF	binding	17732	1480	GO:0003674	IEA,IEA,IDA IBA IEA,IBA IEA,IDA IBA IEA,IDA IPI IBA,IEA,IEA,IDA IPI IMP IBA,IBA IEA,IEA,IEA,IBA,IEA,IEA,IBA IEA,IBA IEA,IBA IEA,IBA IEA,IBA IEA,IBA IEA,IEA,IEA,IPI IEA,IEA,IPI IMP IEA,IEA,IBA,IBA IEA,IEA,IBA,IBA IEA,IBA IEA,IBA IEA,IBA IEA,IBA IEA,IBA IEA,IEA,IEA,IEA,IEA,IEA,IEA,IEA,IEA,IEA,IEA,IEA,IEA,IBA IEA,IBA IEA,IEA,IDA IMP IBA IEA,IBA IEA,IEA,IEA,IBA IEA,IBA IEA,IEA,IBA IEA,IEA,IEA,IEA,IPI…	ENSBTAG00000050281	TRUE	ZNF23
query_1	TRUE	0.00922357	13554	125	112	0.896	0.00826324	GO:0005488	GO:MF	binding	17732	1480	GO:0003674	IEA,IEA,IDA IBA IEA,IBA IEA,IDA IBA IEA,IDA IPI IBA,IEA,IEA,IDA IPI IMP IBA,IBA IEA,IEA,IEA,IBA,IEA,IEA,IBA IEA,IBA IEA,IBA IEA,IBA IEA,IBA IEA,IBA IEA,IEA,IEA,IPI IEA,IEA,IPI IMP IEA,IEA,IBA,IBA IEA,IEA,IBA,IBA IEA,IBA IEA,IBA IEA,IBA IEA,IBA IEA,IBA IEA,IEA,IEA,IEA,IEA,IEA,IEA,IEA,IEA,IEA,IEA,IEA,IEA,IBA IEA,IBA IEA,IEA,IDA IMP IBA IEA,IBA IEA,IEA,IEA,IBA IEA,IBA IEA,IEA,IBA IEA,IEA,IEA,IEA,IPI…	ENSBTAG00000060492	TRUE	TLE7
query_1	TRUE	0.00922357	13554	125	112	0.896	0.00826324	GO:0005488	GO:MF	binding	17732	1480	GO:0003674	IEA,IEA,IDA IBA IEA,IBA IEA,IDA IBA IEA,IDA IPI IBA,IEA,IEA,IDA IPI IMP IBA,IBA IEA,IEA,IEA,IBA,IEA,IEA,IBA IEA,IBA IEA,IBA IEA,IBA IEA,IBA IEA,IBA IEA,IEA,IEA,IPI IEA,IEA,IPI IMP IEA,IEA,IBA,IBA IEA,IEA,IBA,IBA IEA,IBA IEA,IBA IEA,IBA IEA,IBA IEA,IBA IEA,IEA,IEA,IEA,IEA,IEA,IEA,IEA,IEA,IEA,IEA,IEA,IEA,IBA IEA,IBA IEA,IEA,IDA IMP IBA IEA,IBA IEA,IEA,IEA,IBA IEA,IBA IEA,IEA,IBA IEA,IEA,IEA,IEA,IPI…	ENSBTAG00000001075	TRUE	CALB2
query_1	TRUE	0.00922357	13554	125	112	0.896	0.00826324	GO:0005488	GO:MF	binding	17732	1480	GO:0003674	IEA,IEA,IDA IBA IEA,IBA IEA,IDA IBA IEA,IDA IPI IBA,IEA,IEA,IDA IPI IMP IBA,IBA IEA,IEA,IEA,IBA,IEA,IEA,IBA IEA,IBA IEA,IBA IEA,IBA IEA,IBA IEA,IBA IEA,IEA,IEA,IPI IEA,IEA,IPI IMP IEA,IEA,IBA,IBA IEA,IEA,IBA,IBA IEA,IBA IEA,IBA IEA,IBA IEA,IBA IEA,IBA IEA,IEA,IEA,IEA,IEA,IEA,IEA,IEA,IEA,IEA,IEA,IEA,IEA,IBA IEA,IBA IEA,IEA,IDA IMP IBA IEA,IBA IEA,IEA,IEA,IBA IEA,IBA IEA,IEA,IBA IEA,IEA,IEA,IEA,IPI…	ENSBTAG00000002223	TRUE	POP4
query_1	TRUE	0.00922357	13554	125	112	0.896	0.00826324	GO:0005488	GO:MF	binding	17732	1480	GO:0003674	IEA,IEA,IDA IBA IEA,IBA IEA,IDA IBA IEA,IDA IPI IBA,IEA,IEA,IDA IPI IMP IBA,IBA IEA,IEA,IEA,IBA,IEA,IEA,IBA IEA,IBA IEA,IBA IEA,IBA IEA,IBA IEA,IBA IEA,IEA,IEA,IPI IEA,IEA,IPI IMP IEA,IEA,IBA,IBA IEA,IEA,IBA,IBA IEA,IBA IEA,IBA IEA,IBA IEA,IBA IEA,IBA IEA,IEA,IEA,IEA,IEA,IEA,IEA,IEA,IEA,IEA,IEA,IEA,IEA,IBA IEA,IBA IEA,IEA,IDA IMP IBA IEA,IBA IEA,IEA,IEA,IBA IEA,IBA IEA,IEA,IBA IEA,IEA,IEA,IEA,IPI…	ENSBTAG00000043286	TRUE	U6
query_1	TRUE	0.00922357	13554	125	112	0.896	0.00826324	GO:0005488	GO:MF	binding	17732	1480	GO:0003674	IEA,IEA,IDA IBA IEA,IBA IEA,IDA IBA IEA,IDA IPI IBA,IEA,IEA,IDA IPI IMP IBA,IBA IEA,IEA,IEA,IBA,IEA,IEA,IBA IEA,IBA IEA,IBA IEA,IBA IEA,IBA IEA,IBA IEA,IEA,IEA,IPI IEA,IEA,IPI IMP IEA,IEA,IBA,IBA IEA,IEA,IBA,IBA IEA,IBA IEA,IBA IEA,IBA IEA,IBA IEA,IBA IEA,IEA,IEA,IEA,IEA,IEA,IEA,IEA,IEA,IEA,IEA,IEA,IEA,IBA IEA,IBA IEA,IEA,IDA IMP IBA IEA,IBA IEA,IEA,IEA,IBA IEA,IBA IEA,IEA,IBA IEA,IEA,IEA,IEA,IPI…	ENSBTAG00000069331	TRUE	U6
query_1	TRUE	0.00922357	13554	125	112	0.896	0.00826324	GO:0005488	GO:MF	binding	17732	1480	GO:0003674	IEA,IEA,IDA IBA IEA,IBA IEA,IDA IBA IEA,IDA IPI IBA,IEA,IEA,IDA IPI IMP IBA,IBA IEA,IEA,IEA,IBA,IEA,IEA,IBA IEA,IBA IEA,IBA IEA,IBA IEA,IBA IEA,IBA IEA,IEA,IEA,IPI IEA,IEA,IPI IMP IEA,IEA,IBA,IBA IEA,IEA,IBA,IBA IEA,IBA IEA,IBA IEA,IBA IEA,IBA IEA,IBA IEA,IEA,IEA,IEA,IEA,IEA,IEA,IEA,IEA,IEA,IEA,IEA,IEA,IBA IEA,IBA IEA,IEA,IDA IMP IBA IEA,IBA IEA,IEA,IEA,IBA IEA,IBA IEA,IEA,IBA IEA,IEA,IEA,IEA,IPI…	ENSBTAG00000042231	TRUE	U6
query_1	TRUE	0.00922357	13554	125	112	0.896	0.00826324	GO:0005488	GO:MF	binding	17732	1480	GO:0003674	IEA,IEA,IDA IBA IEA,IBA IEA,IDA IBA IEA,IDA IPI IBA,IEA,IEA,IDA IPI IMP IBA,IBA IEA,IEA,IEA,IBA,IEA,IEA,IBA IEA,IBA IEA,IBA IEA,IBA IEA,IBA IEA,IBA IEA,IEA,IEA,IPI IEA,IEA,IPI IMP IEA,IEA,IBA,IBA IEA,IEA,IBA,IBA IEA,IBA IEA,IBA IEA,IBA IEA,IBA IEA,IBA IEA,IEA,IEA,IEA,IEA,IEA,IEA,IEA,IEA,IEA,IEA,IEA,IEA,IBA IEA,IBA IEA,IEA,IDA IMP IBA IEA,IBA IEA,IEA,IEA,IBA IEA,IBA IEA,IEA,IBA IEA,IEA,IEA,IEA,IPI…	ENSBTAG00000010868	TRUE	SIAH1
query_1	TRUE	0.00922357	13554	125	112	0.896	0.00826324	GO:0005488	GO:MF	binding	17732	1480	GO:0003674	IEA,IEA,IDA IBA IEA,IBA IEA,IDA IBA IEA,IDA IPI IBA,IEA,IEA,IDA IPI IMP IBA,IBA IEA,IEA,IEA,IBA,IEA,IEA,IBA IEA,IBA IEA,IBA IEA,IBA IEA,IBA IEA,IBA IEA,IEA,IEA,IPI IEA,IEA,IPI IMP IEA,IEA,IBA,IBA IEA,IEA,IBA,IBA IEA,IBA IEA,IBA IEA,IBA IEA,IBA IEA,IBA IEA,IEA,IEA,IEA,IEA,IEA,IEA,IEA,IEA,IEA,IEA,IEA,IEA,IBA IEA,IBA IEA,IEA,IDA IMP IBA IEA,IBA IEA,IEA,IEA,IBA IEA,IBA IEA,IEA,IBA IEA,IEA,IEA,IEA,IPI…	ENSBTAG00000019938	TRUE	N4BP1
query_1	TRUE	0.00922357	13554	125	112	0.896	0.00826324	GO:0005488	GO:MF	binding	17732	1480	GO:0003674	IEA,IEA,IDA IBA IEA,IBA IEA,IDA IBA IEA,IDA IPI IBA,IEA,IEA,IDA IPI IMP IBA,IBA IEA,IEA,IEA,IBA,IEA,IEA,IBA IEA,IBA IEA,IBA IEA,IBA IEA,IBA IEA,IBA IEA,IEA,IEA,IPI IEA,IEA,IPI IMP IEA,IEA,IBA,IBA IEA,IEA,IBA,IBA IEA,IBA IEA,IBA IEA,IBA IEA,IBA IEA,IBA IEA,IEA,IEA,IEA,IEA,IEA,IEA,IEA,IEA,IEA,IEA,IEA,IEA,IBA IEA,IBA IEA,IEA,IDA IMP IBA IEA,IBA IEA,IEA,IEA,IBA IEA,IBA IEA,IEA,IBA IEA,IEA,IEA,IEA,IPI…	ENSBTAG00000044191	TRUE	ABCC12
query_1	TRUE	0.00922357	13554	125	112	0.896	0.00826324	GO:0005488	GO:MF	binding	17732	1480	GO:0003674	IEA,IEA,IDA IBA IEA,IBA IEA,IDA IBA IEA,IDA IPI IBA,IEA,IEA,IDA IPI IMP IBA,IBA IEA,IEA,IEA,IBA,IEA,IEA,IBA IEA,IBA IEA,IBA IEA,IBA IEA,IBA IEA,IBA IEA,IEA,IEA,IPI IEA,IEA,IPI IMP IEA,IEA,IBA,IBA IEA,IEA,IBA,IBA IEA,IBA IEA,IBA IEA,IBA IEA,IBA IEA,IBA IEA,IEA,IEA,IEA,IEA,IEA,IEA,IEA,IEA,IEA,IEA,IEA,IEA,IBA IEA,IBA IEA,IEA,IDA IMP IBA IEA,IBA IEA,IEA,IEA,IBA IEA,IBA IEA,IEA,IBA IEA,IEA,IEA,IEA,IPI…	ENSBTAG00000010858	TRUE	ABCC11
query_1	TRUE	0.00922357	13554	125	112	0.896	0.00826324	GO:0005488	GO:MF	binding	17732	1480	GO:0003674	IEA,IEA,IDA IBA IEA,IBA IEA,IDA IBA IEA,IDA IPI IBA,IEA,IEA,IDA IPI IMP IBA,IBA IEA,IEA,IEA,IBA,IEA,IEA,IBA IEA,IBA IEA,IBA IEA,IBA IEA,IBA IEA,IBA IEA,IEA,IEA,IPI IEA,IEA,IPI IMP IEA,IEA,IBA,IBA IEA,IEA,IBA,IBA IEA,IBA IEA,IBA IEA,IBA IEA,IBA IEA,IBA IEA,IEA,IEA,IEA,IEA,IEA,IEA,IEA,IEA,IEA,IEA,IEA,IEA,IBA IEA,IBA IEA,IEA,IDA IMP IBA IEA,IBA IEA,IEA,IEA,IBA IEA,IBA IEA,IEA,IBA IEA,IEA,IEA,IEA,IPI…	ENSBTAG00000010867	TRUE	LONP2
query_1	TRUE	0.00922357	13554	125	112	0.896	0.00826324	GO:0005488	GO:MF	binding	17732	1480	GO:0003674	IEA,IEA,IDA IBA IEA,IBA IEA,IDA IBA IEA,IDA IPI IBA,IEA,IEA,IDA IPI IMP IBA,IBA IEA,IEA,IEA,IBA,IEA,IEA,IBA IEA,IBA IEA,IBA IEA,IBA IEA,IBA IEA,IBA IEA,IEA,IEA,IPI IEA,IEA,IPI IMP IEA,IEA,IBA,IBA IEA,IEA,IBA,IBA IEA,IBA IEA,IBA IEA,IBA IEA,IBA IEA,IBA IEA,IEA,IEA,IEA,IEA,IEA,IEA,IEA,IEA,IEA,IEA,IEA,IEA,IBA IEA,IBA IEA,IEA,IDA IMP IBA IEA,IBA IEA,IEA,IEA,IBA IEA,IBA IEA,IEA,IBA IEA,IEA,IEA,IEA,IPI…	ENSBTAG00000001574	TRUE	GPATCH2
query_1	TRUE	0.00922357	13554	125	112	0.896	0.00826324	GO:0005488	GO:MF	binding	17732	1480	GO:0003674	IEA,IEA,IDA IBA IEA,IBA IEA,IDA IBA IEA,IDA IPI IBA,IEA,IEA,IDA IPI IMP IBA,IBA IEA,IEA,IEA,IBA,IEA,IEA,IBA IEA,IBA IEA,IBA IEA,IBA IEA,IBA IEA,IBA IEA,IEA,IEA,IPI IEA,IEA,IPI IMP IEA,IEA,IBA,IBA IEA,IEA,IBA,IBA IEA,IBA IEA,IBA IEA,IBA IEA,IBA IEA,IBA IEA,IEA,IEA,IEA,IEA,IEA,IEA,IEA,IEA,IEA,IEA,IEA,IEA,IBA IEA,IBA IEA,IEA,IDA IMP IBA IEA,IBA IEA,IEA,IEA,IBA IEA,IBA IEA,IEA,IBA IEA,IEA,IEA,IEA,IPI…	ENSBTAG00000052073	TRUE	SPATA17
query_1	TRUE	0.00922357	13554	125	112	0.896	0.00826324	GO:0005488	GO:MF	binding	17732	1480	GO:0003674	IEA,IEA,IDA IBA IEA,IBA IEA,IDA IBA IEA,IDA IPI IBA,IEA,IEA,IDA IPI IMP IBA,IBA IEA,IEA,IEA,IBA,IEA,IEA,IBA IEA,IBA IEA,IBA IEA,IBA IEA,IBA IEA,IBA IEA,IEA,IEA,IPI IEA,IEA,IPI IMP IEA,IEA,IBA,IBA IEA,IEA,IBA,IBA IEA,IBA IEA,IBA IEA,IBA IEA,IBA IEA,IBA IEA,IEA,IEA,IEA,IEA,IEA,IEA,IEA,IEA,IEA,IEA,IEA,IEA,IBA IEA,IBA IEA,IEA,IDA IMP IBA IEA,IBA IEA,IEA,IEA,IBA IEA,IBA IEA,IEA,IBA IEA,IEA,IEA,IEA,IPI…	ENSBTAG00000051262	TRUE	MAGI2
query_1	TRUE	0.00922357	13554	125	112	0.896	0.00826324	GO:0005488	GO:MF	binding	17732	1480	GO:0003674	IEA,IEA,IDA IBA IEA,IBA IEA,IDA IBA IEA,IDA IPI IBA,IEA,IEA,IDA IPI IMP IBA,IBA IEA,IEA,IEA,IBA,IEA,IEA,IBA IEA,IBA IEA,IBA IEA,IBA IEA,IBA IEA,IBA IEA,IEA,IEA,IPI IEA,IEA,IPI IMP IEA,IEA,IBA,IBA IEA,IEA,IBA,IBA IEA,IBA IEA,IBA IEA,IBA IEA,IBA IEA,IBA IEA,IEA,IEA,IEA,IEA,IEA,IEA,IEA,IEA,IEA,IEA,IEA,IEA,IBA IEA,IBA IEA,IEA,IDA IMP IBA IEA,IBA IEA,IEA,IEA,IBA IEA,IBA IEA,IEA,IBA IEA,IEA,IEA,IEA,IPI…	ENSBTAG00000015753	TRUE	RSBN1L
query_1	TRUE	0.00922357	13554	125	112	0.896	0.00826324	GO:0005488	GO:MF	binding	17732	1480	GO:0003674	IEA,IEA,IDA IBA IEA,IBA IEA,IDA IBA IEA,IDA IPI IBA,IEA,IEA,IDA IPI IMP IBA,IBA IEA,IEA,IEA,IBA,IEA,IEA,IBA IEA,IBA IEA,IBA IEA,IBA IEA,IBA IEA,IBA IEA,IEA,IEA,IPI IEA,IEA,IPI IMP IEA,IEA,IBA,IBA IEA,IEA,IBA,IBA IEA,IBA IEA,IBA IEA,IBA IEA,IBA IEA,IBA IEA,IEA,IEA,IEA,IEA,IEA,IEA,IEA,IEA,IEA,IEA,IEA,IEA,IBA IEA,IBA IEA,IEA,IDA IMP IBA IEA,IBA IEA,IEA,IEA,IBA IEA,IBA IEA,IEA,IBA IEA,IEA,IEA,IEA,IPI…	ENSBTAG00000005424	TRUE	KCNC1
query_1	TRUE	0.00922357	13554	125	112	0.896	0.00826324	GO:0005488	GO:MF	binding	17732	1480	GO:0003674	IEA,IEA,IDA IBA IEA,IBA IEA,IDA IBA IEA,IDA IPI IBA,IEA,IEA,IDA IPI IMP IBA,IBA IEA,IEA,IEA,IBA,IEA,IEA,IBA IEA,IBA IEA,IBA IEA,IBA IEA,IBA IEA,IBA IEA,IEA,IEA,IPI IEA,IEA,IPI IMP IEA,IEA,IBA,IBA IEA,IEA,IBA,IBA IEA,IBA IEA,IBA IEA,IBA IEA,IBA IEA,IBA IEA,IEA,IEA,IEA,IEA,IEA,IEA,IEA,IEA,IEA,IEA,IEA,IEA,IBA IEA,IBA IEA,IEA,IDA IMP IBA IEA,IBA IEA,IEA,IEA,IBA IEA,IBA IEA,IEA,IBA IEA,IEA,IEA,IEA,IPI…	ENSBTAG00000002216	TRUE	MYOD1
query_1	TRUE	0.00922357	13554	125	112	0.896	0.00826324	GO:0005488	GO:MF	binding	17732	1480	GO:0003674	IEA,IEA,IDA IBA IEA,IBA IEA,IDA IBA IEA,IDA IPI IBA,IEA,IEA,IDA IPI IMP IBA,IBA IEA,IEA,IEA,IBA,IEA,IEA,IBA IEA,IBA IEA,IBA IEA,IBA IEA,IBA IEA,IBA IEA,IEA,IEA,IPI IEA,IEA,IPI IMP IEA,IEA,IBA,IBA IEA,IEA,IBA,IBA IEA,IBA IEA,IBA IEA,IBA IEA,IBA IEA,IBA IEA,IEA,IEA,IEA,IEA,IEA,IEA,IEA,IEA,IEA,IEA,IEA,IEA,IBA IEA,IBA IEA,IEA,IDA IMP IBA IEA,IBA IEA,IEA,IEA,IBA IEA,IBA IEA,IEA,IBA IEA,IEA,IEA,IEA,IPI…	ENSBTAG00000000987	TRUE	OTOG
query_1	TRUE	0.00922357	13554	125	112	0.896	0.00826324	GO:0005488	GO:MF	binding	17732	1480	GO:0003674	IEA,IEA,IDA IBA IEA,IBA IEA,IDA IBA IEA,IDA IPI IBA,IEA,IEA,IDA IPI IMP IBA,IBA IEA,IEA,IEA,IBA,IEA,IEA,IBA IEA,IBA IEA,IBA IEA,IBA IEA,IBA IEA,IBA IEA,IEA,IEA,IPI IEA,IEA,IPI IMP IEA,IEA,IBA,IBA IEA,IEA,IBA,IBA IEA,IBA IEA,IBA IEA,IBA IEA,IBA IEA,IBA IEA,IEA,IEA,IEA,IEA,IEA,IEA,IEA,IEA,IEA,IEA,IEA,IEA,IBA IEA,IBA IEA,IEA,IDA IMP IBA IEA,IBA IEA,IEA,IEA,IBA IEA,IBA IEA,IEA,IBA IEA,IEA,IEA,IEA,IPI…	ENSBTAG00000000986	TRUE	USH1C
query_1	TRUE	0.00922357	13554	125	112	0.896	0.00826324	GO:0005488	GO:MF	binding	17732	1480	GO:0003674	IEA,IEA,IDA IBA IEA,IBA IEA,IDA IBA IEA,IDA IPI IBA,IEA,IEA,IDA IPI IMP IBA,IBA IEA,IEA,IEA,IBA,IEA,IEA,IBA IEA,IBA IEA,IBA IEA,IBA IEA,IBA IEA,IBA IEA,IEA,IEA,IPI IEA,IEA,IPI IMP IEA,IEA,IBA,IBA IEA,IEA,IBA,IBA IEA,IBA IEA,IBA IEA,IBA IEA,IBA IEA,IBA IEA,IEA,IEA,IEA,IEA,IEA,IEA,IEA,IEA,IEA,IEA,IEA,IEA,IBA IEA,IBA IEA,IEA,IDA IMP IBA IEA,IBA IEA,IEA,IEA,IBA IEA,IBA IEA,IEA,IBA IEA,IEA,IEA,IEA,IPI…	ENSBTAG00000002341	TRUE	ETS1
query_1	TRUE	0.00922357	13554	125	112	0.896	0.00826324	GO:0005488	GO:MF	binding	17732	1480	GO:0003674	IEA,IEA,IDA IBA IEA,IBA IEA,IDA IBA IEA,IDA IPI IBA,IEA,IEA,IDA IPI IMP IBA,IBA IEA,IEA,IEA,IBA,IEA,IEA,IBA IEA,IBA IEA,IBA IEA,IBA IEA,IBA IEA,IBA IEA,IEA,IEA,IPI IEA,IEA,IPI IMP IEA,IEA,IBA,IBA IEA,IEA,IBA,IBA IEA,IBA IEA,IBA IEA,IBA IEA,IBA IEA,IBA IEA,IEA,IEA,IEA,IEA,IEA,IEA,IEA,IEA,IEA,IEA,IEA,IEA,IBA IEA,IBA IEA,IEA,IDA IMP IBA IEA,IBA IEA,IEA,IEA,IBA IEA,IBA IEA,IEA,IBA IEA,IEA,IEA,IEA,IPI…	ENSBTAG00000068680	TRUE	BARX2
query_1	TRUE	0.00922357	13554	125	112	0.896	0.00826324	GO:0005488	GO:MF	binding	17732	1480	GO:0003674	IEA,IEA,IDA IBA IEA,IBA IEA,IDA IBA IEA,IDA IPI IBA,IEA,IEA,IDA IPI IMP IBA,IBA IEA,IEA,IEA,IBA,IEA,IEA,IBA IEA,IBA IEA,IBA IEA,IBA IEA,IBA IEA,IBA IEA,IEA,IEA,IPI IEA,IEA,IPI IMP IEA,IEA,IBA,IBA IEA,IEA,IBA,IBA IEA,IBA IEA,IBA IEA,IBA IEA,IBA IEA,IBA IEA,IEA,IEA,IEA,IEA,IEA,IEA,IEA,IEA,IEA,IEA,IEA,IEA,IBA IEA,IBA IEA,IEA,IDA IMP IBA IEA,IBA IEA,IEA,IEA,IBA IEA,IBA IEA,IEA,IBA IEA,IEA,IEA,IEA,IPI…	ENSBTAG00000006902	TRUE	KCNJ5
query_1	TRUE	0.00922357	13554	125	112	0.896	0.00826324	GO:0005488	GO:MF	binding	17732	1480	GO:0003674	IEA,IEA,IDA IBA IEA,IBA IEA,IDA IBA IEA,IDA IPI IBA,IEA,IEA,IDA IPI IMP IBA,IBA IEA,IEA,IEA,IBA,IEA,IEA,IBA IEA,IBA IEA,IBA IEA,IBA IEA,IBA IEA,IBA IEA,IEA,IEA,IPI IEA,IEA,IPI IMP IEA,IEA,IBA,IBA IEA,IEA,IBA,IBA IEA,IBA IEA,IBA IEA,IBA IEA,IBA IEA,IBA IEA,IEA,IEA,IEA,IEA,IEA,IEA,IEA,IEA,IEA,IEA,IEA,IEA,IBA IEA,IBA IEA,IEA,IDA IMP IBA IEA,IBA IEA,IEA,IEA,IBA IEA,IBA IEA,IEA,IBA IEA,IEA,IEA,IEA,IPI…	ENSBTAG00000008283	TRUE	FLI1
query_1	TRUE	0.00922357	13554	125	112	0.896	0.00826324	GO:0005488	GO:MF	binding	17732	1480	GO:0003674	IEA,IEA,IDA IBA IEA,IBA IEA,IDA IBA IEA,IDA IPI IBA,IEA,IEA,IDA IPI IMP IBA,IBA IEA,IEA,IEA,IBA,IEA,IEA,IBA IEA,IBA IEA,IBA IEA,IBA IEA,IBA IEA,IBA IEA,IEA,IEA,IPI IEA,IEA,IPI IMP IEA,IEA,IBA,IBA IEA,IEA,IBA,IBA IEA,IBA IEA,IBA IEA,IBA IEA,IBA IEA,IBA IEA,IEA,IEA,IEA,IEA,IEA,IEA,IEA,IEA,IEA,IEA,IEA,IEA,IBA IEA,IBA IEA,IEA,IDA IMP IBA IEA,IBA IEA,IEA,IEA,IBA IEA,IBA IEA,IEA,IBA IEA,IEA,IEA,IEA,IPI…	ENSBTAG00000015905	TRUE	ARHGAP32
query_1	TRUE	0.00922357	13554	125	112	0.896	0.00826324	GO:0005488	GO:MF	binding	17732	1480	GO:0003674	IEA,IEA,IDA IBA IEA,IBA IEA,IDA IBA IEA,IDA IPI IBA,IEA,IEA,IDA IPI IMP IBA,IBA IEA,IEA,IEA,IBA,IEA,IEA,IBA IEA,IBA IEA,IBA IEA,IBA IEA,IBA IEA,IBA IEA,IEA,IEA,IPI IEA,IEA,IPI IMP IEA,IEA,IBA,IBA IEA,IEA,IBA,IBA IEA,IBA IEA,IBA IEA,IBA IEA,IBA IEA,IBA IEA,IEA,IEA,IEA,IEA,IEA,IEA,IEA,IEA,IEA,IEA,IEA,IEA,IBA IEA,IBA IEA,IEA,IDA IMP IBA IEA,IBA IEA,IEA,IEA,IBA IEA,IBA IEA,IEA,IBA IEA,IEA,IEA,IEA,IPI…	ENSBTAG00000000008	TRUE	KCNJ1
query_1	TRUE	0.0116785	2088	125	29	0.232	0.0138889	GO:0003677	GO:MF	DNA binding	17732	324	GO:0003676	IEA,IDA IBA IEA,IDA IEA,IDA IBA,IEA,IEA,IEA,IMP IEA,IEA,IBA,IBA IEA,IEA,IBA,IEA,IEA,IEA,IBA IEA,IDA IMP IBA,IEA,IEA,IEA,IEA,IBA IEA,IBA IEA,IBA,ISS IBA IEA,IEA,IBA IEA,IDA IEA	ENSBTAG00000004781	FALSE	POLR3B
query_1	TRUE	0.0116785	2088	125	29	0.232	0.0138889	GO:0003677	GO:MF	DNA binding	17732	324	GO:0003676	IEA,IDA IBA IEA,IDA IEA,IDA IBA,IEA,IEA,IEA,IMP IEA,IEA,IBA,IBA IEA,IEA,IBA,IEA,IEA,IEA,IBA IEA,IDA IMP IBA,IEA,IEA,IEA,IEA,IBA IEA,IBA IEA,IBA,ISS IBA IEA,IEA,IBA IEA,IDA IEA	ENSBTAG00000025837	FALSE	RFX4
query_1	TRUE	0.0116785	2088	125	29	0.232	0.0138889	GO:0003677	GO:MF	DNA binding	17732	324	GO:0003676	IEA,IDA IBA IEA,IDA IEA,IDA IBA,IEA,IEA,IEA,IMP IEA,IEA,IBA,IBA IEA,IEA,IBA,IEA,IEA,IEA,IBA IEA,IDA IMP IBA,IEA,IEA,IEA,IEA,IBA IEA,IBA IEA,IBA,ISS IBA IEA,IEA,IBA IEA,IDA IEA	ENSBTAG00000010144	FALSE	MTERF2
query_1	TRUE	0.0116785	2088	125	29	0.232	0.0138889	GO:0003677	GO:MF	DNA binding	17732	324	GO:0003676	IEA,IDA IBA IEA,IDA IEA,IDA IBA,IEA,IEA,IEA,IMP IEA,IEA,IBA,IBA IEA,IEA,IBA,IEA,IEA,IEA,IBA IEA,IDA IMP IBA,IEA,IEA,IEA,IEA,IBA IEA,IBA IEA,IBA,ISS IBA IEA,IEA,IBA IEA,IDA IEA	ENSBTAG00000010149	FALSE	CRY1
query_1	TRUE	0.0116785	2088	125	29	0.232	0.0138889	GO:0003677	GO:MF	DNA binding	17732	324	GO:0003676	IEA,IDA IBA IEA,IDA IEA,IDA IBA,IEA,IEA,IEA,IMP IEA,IEA,IBA,IBA IEA,IEA,IBA,IEA,IEA,IEA,IBA IEA,IDA IMP IBA,IEA,IEA,IEA,IEA,IBA IEA,IBA IEA,IBA,ISS IBA IEA,IEA,IBA IEA,IDA IEA	ENSBTAG00000062841	FALSE	H2BC15
query_1	TRUE	0.0116785	2088	125	29	0.232	0.0138889	GO:0003677	GO:MF	DNA binding	17732	324	GO:0003676	IEA,IDA IBA IEA,IDA IEA,IDA IBA,IEA,IEA,IEA,IMP IEA,IEA,IBA,IBA IEA,IEA,IBA,IEA,IEA,IEA,IBA IEA,IDA IMP IBA,IEA,IEA,IEA,IEA,IBA IEA,IBA IEA,IBA,ISS IBA IEA,IEA,IBA IEA,IDA IEA	ENSBTAG00000059340	FALSE	H2AC14
query_1	TRUE	0.0116785	2088	125	29	0.232	0.0138889	GO:0003677	GO:MF	DNA binding	17732	324	GO:0003676	IEA,IDA IBA IEA,IDA IEA,IDA IBA,IEA,IEA,IEA,IMP IEA,IEA,IBA,IBA IEA,IEA,IBA,IEA,IEA,IEA,IBA IEA,IDA IMP IBA,IEA,IEA,IEA,IEA,IBA IEA,IBA IEA,IBA,ISS IBA IEA,IEA,IBA IEA,IDA IEA	ENSBTAG00000069822	FALSE
query_1	TRUE	0.0116785	2088	125	29	0.232	0.0138889	GO:0003677	GO:MF	DNA binding	17732	324	GO:0003676	IEA,IDA IBA IEA,IDA IEA,IDA IBA,IEA,IEA,IEA,IMP IEA,IEA,IBA,IBA IEA,IEA,IBA,IEA,IEA,IEA,IBA IEA,IDA IMP IBA,IEA,IEA,IEA,IEA,IBA IEA,IBA IEA,IBA,ISS IBA IEA,IEA,IBA IEA,IDA IEA	ENSBTAG00000067558	FALSE	H1-5
query_1	TRUE	0.0116785	2088	125	29	0.232	0.0138889	GO:0003677	GO:MF	DNA binding	17732	324	GO:0003676	IEA,IDA IBA IEA,IDA IEA,IDA IBA,IEA,IEA,IEA,IMP IEA,IEA,IBA,IBA IEA,IEA,IBA,IEA,IEA,IEA,IBA IEA,IDA IMP IBA,IEA,IEA,IEA,IEA,IBA IEA,IBA IEA,IBA,ISS IBA IEA,IEA,IBA IEA,IDA IEA	ENSBTAG00000063383	FALSE
query_1	TRUE	0.0116785	2088	125	29	0.232	0.0138889	GO:0003677	GO:MF	DNA binding	17732	324	GO:0003676	IEA,IDA IBA IEA,IDA IEA,IDA IBA,IEA,IEA,IEA,IMP IEA,IEA,IBA,IBA IEA,IEA,IBA,IEA,IEA,IEA,IBA IEA,IDA IMP IBA,IEA,IEA,IEA,IEA,IBA IEA,IBA IEA,IBA,ISS IBA IEA,IEA,IBA IEA,IDA IEA	ENSBTAG00000009152	FALSE	ZNF391
query_1	TRUE	0.0116785	2088	125	29	0.232	0.0138889	GO:0003677	GO:MF	DNA binding	17732	324	GO:0003676	IEA,IDA IBA IEA,IDA IEA,IDA IBA,IEA,IEA,IEA,IMP IEA,IEA,IBA,IBA IEA,IEA,IBA,IEA,IEA,IEA,IBA IEA,IDA IMP IBA,IEA,IEA,IEA,IEA,IBA IEA,IBA IEA,IBA,ISS IBA IEA,IEA,IBA IEA,IDA IEA	ENSBTAG00000070019	FALSE
query_1	TRUE	0.0116785	2088	125	29	0.232	0.0138889	GO:0003677	GO:MF	DNA binding	17732	324	GO:0003676	IEA,IDA IBA IEA,IDA IEA,IDA IBA,IEA,IEA,IEA,IMP IEA,IEA,IBA,IBA IEA,IEA,IBA,IEA,IEA,IEA,IBA IEA,IDA IMP IBA,IEA,IEA,IEA,IEA,IBA IEA,IBA IEA,IBA,ISS IBA IEA,IEA,IBA IEA,IDA IEA	ENSBTAG00000059675	FALSE	H2BC11
query_1	TRUE	0.0116785	2088	125	29	0.232	0.0138889	GO:0003677	GO:MF	DNA binding	17732	324	GO:0003676	IEA,IDA IBA IEA,IDA IEA,IDA IBA,IEA,IEA,IEA,IMP IEA,IEA,IBA,IBA IEA,IEA,IBA,IEA,IEA,IEA,IBA IEA,IDA IMP IBA,IEA,IEA,IEA,IEA,IBA IEA,IBA IEA,IBA,ISS IBA IEA,IEA,IBA IEA,IDA IEA	ENSBTAG00000068495	FALSE	ZNF322
query_1	TRUE	0.0116785	2088	125	29	0.232	0.0138889	GO:0003677	GO:MF	DNA binding	17732	324	GO:0003676	IEA,IDA IBA IEA,IDA IEA,IDA IBA,IEA,IEA,IEA,IMP IEA,IEA,IBA,IBA IEA,IEA,IBA,IEA,IEA,IEA,IBA IEA,IDA IMP IBA,IEA,IEA,IEA,IEA,IBA IEA,IBA IEA,IBA,ISS IBA IEA,IEA,IBA IEA,IDA IEA	ENSBTAG00000010784	FALSE	ABT1
query_1	TRUE	0.0116785	2088	125	29	0.232	0.0138889	GO:0003677	GO:MF	DNA binding	17732	324	GO:0003676	IEA,IDA IBA IEA,IDA IEA,IDA IBA,IEA,IEA,IEA,IMP IEA,IEA,IBA,IBA IEA,IEA,IBA,IEA,IEA,IEA,IBA IEA,IDA IMP IBA,IEA,IEA,IEA,IEA,IBA IEA,IBA IEA,IBA,ISS IBA IEA,IEA,IBA IEA,IDA IEA	ENSBTAG00000031747	FALSE	HMGN4
query_1	TRUE	0.0116785	2088	125	29	0.232	0.0138889	GO:0003677	GO:MF	DNA binding	17732	324	GO:0003676	IEA,IDA IBA IEA,IDA IEA,IDA IBA,IEA,IEA,IEA,IMP IEA,IEA,IBA,IBA IEA,IEA,IBA,IEA,IEA,IEA,IBA IEA,IDA IMP IBA,IEA,IEA,IEA,IEA,IBA IEA,IBA IEA,IBA,ISS IBA IEA,IEA,IBA IEA,IDA IEA	ENSBTAG00000060438	FALSE
query_1	TRUE	0.0116785	2088	125	29	0.232	0.0138889	GO:0003677	GO:MF	DNA binding	17732	324	GO:0003676	IEA,IDA IBA IEA,IDA IEA,IDA IBA,IEA,IEA,IEA,IMP IEA,IEA,IBA,IBA IEA,IEA,IBA,IEA,IEA,IEA,IBA IEA,IDA IMP IBA,IEA,IEA,IEA,IEA,IBA IEA,IBA IEA,IBA,ISS IBA IEA,IEA,IBA IEA,IDA IEA	ENSBTAG00000010721	FALSE	MCM3
query_1	TRUE	0.0116785	2088	125	29	0.232	0.0138889	GO:0003677	GO:MF	DNA binding	17732	324	GO:0003676	IEA,IDA IBA IEA,IDA IEA,IDA IBA,IEA,IEA,IEA,IMP IEA,IEA,IBA,IBA IEA,IEA,IBA,IEA,IEA,IEA,IBA IEA,IDA IMP IBA,IEA,IEA,IEA,IEA,IBA IEA,IBA IEA,IBA,ISS IBA IEA,IEA,IBA IEA,IDA IEA	ENSBTAG00000000060	FALSE	PRDM14
query_1	TRUE	0.0116785	2088	125	29	0.232	0.0138889	GO:0003677	GO:MF	DNA binding	17732	324	GO:0003676	IEA,IDA IBA IEA,IDA IEA,IDA IBA,IEA,IEA,IEA,IMP IEA,IEA,IBA,IBA IEA,IEA,IBA,IEA,IEA,IEA,IBA IEA,IDA IMP IBA,IEA,IEA,IEA,IEA,IBA IEA,IBA IEA,IBA,ISS IBA IEA,IEA,IBA IEA,IDA IEA	ENSBTAG00000020312	FALSE	NCOA2
query_1	TRUE	0.0116785	2088	125	29	0.232	0.0138889	GO:0003677	GO:MF	DNA binding	17732	324	GO:0003676	IEA,IDA IBA IEA,IDA IEA,IDA IBA,IEA,IEA,IEA,IMP IEA,IEA,IBA,IBA IEA,IEA,IBA,IEA,IEA,IEA,IBA IEA,IDA IMP IBA,IEA,IEA,IEA,IEA,IBA IEA,IBA IEA,IBA,ISS IBA IEA,IEA,IBA IEA,IDA IEA	ENSBTAG00000022539	FALSE	POLR2K
query_1	TRUE	0.0116785	2088	125	29	0.232	0.0138889	GO:0003677	GO:MF	DNA binding	17732	324	GO:0003676	IEA,IDA IBA IEA,IDA IEA,IDA IBA,IEA,IEA,IEA,IMP IEA,IEA,IBA,IBA IEA,IEA,IBA,IEA,IEA,IEA,IBA IEA,IDA IMP IBA,IEA,IEA,IEA,IEA,IBA IEA,IBA IEA,IBA,ISS IBA IEA,IEA,IBA IEA,IDA IEA	ENSBTAG00000021827	FALSE	TCF21
query_1	TRUE	0.0116785	2088	125	29	0.232	0.0138889	GO:0003677	GO:MF	DNA binding	17732	324	GO:0003676	IEA,IDA IBA IEA,IDA IEA,IDA IBA,IEA,IEA,IEA,IMP IEA,IEA,IBA,IBA IEA,IEA,IBA,IEA,IEA,IEA,IBA IEA,IDA IMP IBA,IEA,IEA,IEA,IEA,IBA IEA,IBA IEA,IBA,ISS IBA IEA,IEA,IBA IEA,IDA IEA	ENSBTAG00000035370	FALSE	TBPL1
query_1	TRUE	0.0116785	2088	125	29	0.232	0.0138889	GO:0003677	GO:MF	DNA binding	17732	324	GO:0003676	IEA,IDA IBA IEA,IDA IEA,IDA IBA,IEA,IEA,IEA,IMP IEA,IEA,IBA,IBA IEA,IEA,IBA,IEA,IEA,IEA,IBA IEA,IDA IMP IBA,IEA,IEA,IEA,IEA,IBA IEA,IBA IEA,IBA,ISS IBA IEA,IEA,IBA IEA,IDA IEA	ENSBTAG00000014636	FALSE	ZFHX3
query_1	TRUE	0.0116785	2088	125	29	0.232	0.0138889	GO:0003677	GO:MF	DNA binding	17732	324	GO:0003676	IEA,IDA IBA IEA,IDA IEA,IDA IBA,IEA,IEA,IEA,IMP IEA,IEA,IBA,IBA IEA,IEA,IBA,IEA,IEA,IEA,IBA IEA,IDA IMP IBA,IEA,IEA,IEA,IEA,IBA IEA,IBA IEA,IBA,ISS IBA IEA,IEA,IBA IEA,IDA IEA	ENSBTAG00000021438	FALSE	ZNF821
query_1	TRUE	0.0116785	2088	125	29	0.232	0.0138889	GO:0003677	GO:MF	DNA binding	17732	324	GO:0003676	IEA,IDA IBA IEA,IDA IEA,IDA IBA,IEA,IEA,IEA,IMP IEA,IEA,IBA,IBA IEA,IEA,IBA,IEA,IEA,IEA,IBA IEA,IDA IMP IBA,IEA,IEA,IEA,IEA,IBA IEA,IBA IEA,IBA,ISS IBA IEA,IEA,IBA IEA,IDA IEA	ENSBTAG00000050281	FALSE	ZNF23
query_1	TRUE	0.0116785	2088	125	29	0.232	0.0138889	GO:0003677	GO:MF	DNA binding	17732	324	GO:0003676	IEA,IDA IBA IEA,IDA IEA,IDA IBA,IEA,IEA,IEA,IMP IEA,IEA,IBA,IBA IEA,IEA,IBA,IEA,IEA,IEA,IBA IEA,IDA IMP IBA,IEA,IEA,IEA,IEA,IBA IEA,IBA IEA,IBA,ISS IBA IEA,IEA,IBA IEA,IDA IEA	ENSBTAG00000002216	FALSE	MYOD1
query_1	TRUE	0.0116785	2088	125	29	0.232	0.0138889	GO:0003677	GO:MF	DNA binding	17732	324	GO:0003676	IEA,IDA IBA IEA,IDA IEA,IDA IBA,IEA,IEA,IEA,IMP IEA,IEA,IBA,IBA IEA,IEA,IBA,IEA,IEA,IEA,IBA IEA,IDA IMP IBA,IEA,IEA,IEA,IEA,IBA IEA,IBA IEA,IBA,ISS IBA IEA,IEA,IBA IEA,IDA IEA	ENSBTAG00000002341	FALSE	ETS1
query_1	TRUE	0.0116785	2088	125	29	0.232	0.0138889	GO:0003677	GO:MF	DNA binding	17732	324	GO:0003676	IEA,IDA IBA IEA,IDA IEA,IDA IBA,IEA,IEA,IEA,IMP IEA,IEA,IBA,IBA IEA,IEA,IBA,IEA,IEA,IEA,IBA IEA,IDA IMP IBA,IEA,IEA,IEA,IEA,IBA IEA,IBA IEA,IBA,ISS IBA IEA,IEA,IBA IEA,IDA IEA	ENSBTAG00000068680	FALSE	BARX2
query_1	TRUE	0.0116785	2088	125	29	0.232	0.0138889	GO:0003677	GO:MF	DNA binding	17732	324	GO:0003676	IEA,IDA IBA IEA,IDA IEA,IDA IBA,IEA,IEA,IEA,IMP IEA,IEA,IBA,IBA IEA,IEA,IBA,IEA,IEA,IEA,IBA IEA,IDA IMP IBA,IEA,IEA,IEA,IEA,IBA IEA,IBA IEA,IBA,ISS IBA IEA,IEA,IBA IEA,IDA IEA	ENSBTAG00000008283	FALSE	FLI1
query_1	TRUE	0.0116785	356	125	10	0.08	0.0280899	GO:0046982	GO:MF	protein heterodimerization activity	17732	6271	GO:0046983	IEA,IPI,IEA,IEA,IEA,IEA,IEA,IEA,IEA,IEA	ENSBTAG00000027064	TRUE	BTBD11
query_1	TRUE	0.0116785	356	125	10	0.08	0.0280899	GO:0046982	GO:MF	protein heterodimerization activity	17732	6271	GO:0046983	IEA,IPI,IEA,IEA,IEA,IEA,IEA,IEA,IEA,IEA	ENSBTAG00000000606	TRUE	SYT10
query_1	TRUE	0.0116785	356	125	10	0.08	0.0280899	GO:0046982	GO:MF	protein heterodimerization activity	17732	6271	GO:0046983	IEA,IPI,IEA,IEA,IEA,IEA,IEA,IEA,IEA,IEA	ENSBTAG00000062841	TRUE	H2BC15
query_1	TRUE	0.0116785	356	125	10	0.08	0.0280899	GO:0046982	GO:MF	protein heterodimerization activity	17732	6271	GO:0046983	IEA,IPI,IEA,IEA,IEA,IEA,IEA,IEA,IEA,IEA	ENSBTAG00000059340	TRUE	H2AC14
query_1	TRUE	0.0116785	356	125	10	0.08	0.0280899	GO:0046982	GO:MF	protein heterodimerization activity	17732	6271	GO:0046983	IEA,IPI,IEA,IEA,IEA,IEA,IEA,IEA,IEA,IEA	ENSBTAG00000069822	TRUE
query_1	TRUE	0.0116785	356	125	10	0.08	0.0280899	GO:0046982	GO:MF	protein heterodimerization activity	17732	6271	GO:0046983	IEA,IPI,IEA,IEA,IEA,IEA,IEA,IEA,IEA,IEA	ENSBTAG00000063383	TRUE
query_1	TRUE	0.0116785	356	125	10	0.08	0.0280899	GO:0046982	GO:MF	protein heterodimerization activity	17732	6271	GO:0046983	IEA,IPI,IEA,IEA,IEA,IEA,IEA,IEA,IEA,IEA	ENSBTAG00000070019	TRUE
query_1	TRUE	0.0116785	356	125	10	0.08	0.0280899	GO:0046982	GO:MF	protein heterodimerization activity	17732	6271	GO:0046983	IEA,IPI,IEA,IEA,IEA,IEA,IEA,IEA,IEA,IEA	ENSBTAG00000059675	TRUE	H2BC11
query_1	TRUE	0.0116785	356	125	10	0.08	0.0280899	GO:0046982	GO:MF	protein heterodimerization activity	17732	6271	GO:0046983	IEA,IPI,IEA,IEA,IEA,IEA,IEA,IEA,IEA,IEA	ENSBTAG00000060438	TRUE
query_1	TRUE	0.0116785	356	125	10	0.08	0.0280899	GO:0046982	GO:MF	protein heterodimerization activity	17732	6271	GO:0046983	IEA,IPI,IEA,IEA,IEA,IEA,IEA,IEA,IEA,IEA	ENSBTAG00000002150	TRUE	IL17A
query_1	TRUE	8.90833e-05	76	60	7	0.116667	0.0921053	KEGG:04917	KEGG	Prolactin signaling pathway	8437	374	KEGG:00000	KEGG,KEGG,KEGG,KEGG,KEGG,KEGG,KEGG	ENSBTAG00000062760	FALSE	PRP1
query_1	TRUE	8.90833e-05	76	60	7	0.116667	0.0921053	KEGG:04917	KEGG	Prolactin signaling pathway	8437	374	KEGG:00000	KEGG,KEGG,KEGG,KEGG,KEGG,KEGG,KEGG	ENSBTAG00000064954	FALSE	GHE4
query_1	TRUE	8.90833e-05	76	60	7	0.116667	0.0921053	KEGG:04917	KEGG	Prolactin signaling pathway	8437	374	KEGG:00000	KEGG,KEGG,KEGG,KEGG,KEGG,KEGG,KEGG	ENSBTAG00000055737	FALSE	PRP9
query_1	TRUE	8.90833e-05	76	60	7	0.116667	0.0921053	KEGG:04917	KEGG	Prolactin signaling pathway	8437	374	KEGG:00000	KEGG,KEGG,KEGG,KEGG,KEGG,KEGG,KEGG	ENSBTAG00000055686	FALSE	PRP-VII
query_1	TRUE	8.90833e-05	76	60	7	0.116667	0.0921053	KEGG:04917	KEGG	Prolactin signaling pathway	8437	374	KEGG:00000	KEGG,KEGG,KEGG,KEGG,KEGG,KEGG,KEGG	ENSBTAG00000061096	FALSE	PRP3
query_1	TRUE	8.90833e-05	76	60	7	0.116667	0.0921053	KEGG:04917	KEGG	Prolactin signaling pathway	8437	374	KEGG:00000	KEGG,KEGG,KEGG,KEGG,KEGG,KEGG,KEGG	ENSBTAG00000006761	FALSE	CSH2
query_1	TRUE	8.90833e-05	76	60	7	0.116667	0.0921053	KEGG:04917	KEGG	Prolactin signaling pathway	8437	374	KEGG:00000	KEGG,KEGG,KEGG,KEGG,KEGG,KEGG,KEGG	ENSBTAG00000015274	FALSE	PRL
query_1	TRUE	0.00578132	363	60	10	0.166667	0.0275482	KEGG:04151	KEGG	PI3K-Akt signaling pathway	8437	285	KEGG:00000	KEGG,KEGG,KEGG,KEGG,KEGG,KEGG,KEGG,KEGG,KEGG,KEGG	ENSBTAG00000062760	FALSE	PRP1
query_1	TRUE	0.00578132	363	60	10	0.166667	0.0275482	KEGG:04151	KEGG	PI3K-Akt signaling pathway	8437	285	KEGG:00000	KEGG,KEGG,KEGG,KEGG,KEGG,KEGG,KEGG,KEGG,KEGG,KEGG	ENSBTAG00000064954	FALSE	GHE4
query_1	TRUE	0.00578132	363	60	10	0.166667	0.0275482	KEGG:04151	KEGG	PI3K-Akt signaling pathway	8437	285	KEGG:00000	KEGG,KEGG,KEGG,KEGG,KEGG,KEGG,KEGG,KEGG,KEGG,KEGG	ENSBTAG00000055737	FALSE	PRP9
query_1	TRUE	0.00578132	363	60	10	0.166667	0.0275482	KEGG:04151	KEGG	PI3K-Akt signaling pathway	8437	285	KEGG:00000	KEGG,KEGG,KEGG,KEGG,KEGG,KEGG,KEGG,KEGG,KEGG,KEGG	ENSBTAG00000055686	FALSE	PRP-VII
query_1	TRUE	0.00578132	363	60	10	0.166667	0.0275482	KEGG:04151	KEGG	PI3K-Akt signaling pathway	8437	285	KEGG:00000	KEGG,KEGG,KEGG,KEGG,KEGG,KEGG,KEGG,KEGG,KEGG,KEGG	ENSBTAG00000061096	FALSE	PRP3
query_1	TRUE	0.00578132	363	60	10	0.166667	0.0275482	KEGG:04151	KEGG	PI3K-Akt signaling pathway	8437	285	KEGG:00000	KEGG,KEGG,KEGG,KEGG,KEGG,KEGG,KEGG,KEGG,KEGG,KEGG	ENSBTAG00000006761	FALSE	CSH2
query_1	TRUE	0.00578132	363	60	10	0.166667	0.0275482	KEGG:04151	KEGG	PI3K-Akt signaling pathway	8437	285	KEGG:00000	KEGG,KEGG,KEGG,KEGG,KEGG,KEGG,KEGG,KEGG,KEGG,KEGG	ENSBTAG00000015274	FALSE	PRL
query_1	TRUE	0.00578132	363	60	10	0.166667	0.0275482	KEGG:04151	KEGG	PI3K-Akt signaling pathway	8437	285	KEGG:00000	KEGG,KEGG,KEGG,KEGG,KEGG,KEGG,KEGG,KEGG,KEGG,KEGG	ENSBTAG00000004269	FALSE	SGK1
query_1	TRUE	0.00578132	363	60	10	0.166667	0.0275482	KEGG:04151	KEGG	PI3K-Akt signaling pathway	8437	285	KEGG:00000	KEGG,KEGG,KEGG,KEGG,KEGG,KEGG,KEGG,KEGG,KEGG,KEGG	ENSBTAG00000007545	FALSE	PHLPP2
query_1	TRUE	0.00578132	363	60	10	0.166667	0.0275482	KEGG:04151	KEGG	PI3K-Akt signaling pathway	8437	285	KEGG:00000	KEGG,KEGG,KEGG,KEGG,KEGG,KEGG,KEGG,KEGG,KEGG,KEGG	ENSBTAG00000051262	FALSE	MAGI2
query_1	TRUE	0.00578132	292	60	9	0.15	0.0308219	KEGG:04060	KEGG	Cytokine-cytokine receptor interaction	8437	253	KEGG:00000	KEGG,KEGG,KEGG,KEGG,KEGG,KEGG,KEGG,KEGG,KEGG	ENSBTAG00000062760	FALSE	PRP1
query_1	TRUE	0.00578132	292	60	9	0.15	0.0308219	KEGG:04060	KEGG	Cytokine-cytokine receptor interaction	8437	253	KEGG:00000	KEGG,KEGG,KEGG,KEGG,KEGG,KEGG,KEGG,KEGG,KEGG	ENSBTAG00000064954	FALSE	GHE4
query_1	TRUE	0.00578132	292	60	9	0.15	0.0308219	KEGG:04060	KEGG	Cytokine-cytokine receptor interaction	8437	253	KEGG:00000	KEGG,KEGG,KEGG,KEGG,KEGG,KEGG,KEGG,KEGG,KEGG	ENSBTAG00000055737	FALSE	PRP9
query_1	TRUE	0.00578132	292	60	9	0.15	0.0308219	KEGG:04060	KEGG	Cytokine-cytokine receptor interaction	8437	253	KEGG:00000	KEGG,KEGG,KEGG,KEGG,KEGG,KEGG,KEGG,KEGG,KEGG	ENSBTAG00000055686	FALSE	PRP-VII
query_1	TRUE	0.00578132	292	60	9	0.15	0.0308219	KEGG:04060	KEGG	Cytokine-cytokine receptor interaction	8437	253	KEGG:00000	KEGG,KEGG,KEGG,KEGG,KEGG,KEGG,KEGG,KEGG,KEGG	ENSBTAG00000061096	FALSE	PRP3
query_1	TRUE	0.00578132	292	60	9	0.15	0.0308219	KEGG:04060	KEGG	Cytokine-cytokine receptor interaction	8437	253	KEGG:00000	KEGG,KEGG,KEGG,KEGG,KEGG,KEGG,KEGG,KEGG,KEGG	ENSBTAG00000006761	FALSE	CSH2
query_1	TRUE	0.00578132	292	60	9	0.15	0.0308219	KEGG:04060	KEGG	Cytokine-cytokine receptor interaction	8437	253	KEGG:00000	KEGG,KEGG,KEGG,KEGG,KEGG,KEGG,KEGG,KEGG,KEGG	ENSBTAG00000015274	FALSE	PRL
query_1	TRUE	0.00578132	292	60	9	0.15	0.0308219	KEGG:04060	KEGG	Cytokine-cytokine receptor interaction	8437	253	KEGG:00000	KEGG,KEGG,KEGG,KEGG,KEGG,KEGG,KEGG,KEGG,KEGG	ENSBTAG00000002150	FALSE	IL17A
query_1	TRUE	0.00578132	292	60	9	0.15	0.0308219	KEGG:04060	KEGG	Cytokine-cytokine receptor interaction	8437	253	KEGG:00000	KEGG,KEGG,KEGG,KEGG,KEGG,KEGG,KEGG,KEGG,KEGG	ENSBTAG00000016835	FALSE	IL17F
query_1	TRUE	0.00578132	178	60	7	0.116667	0.0393258	KEGG:04630	KEGG	JAK-STAT signaling pathway	8437	332	KEGG:00000	KEGG,KEGG,KEGG,KEGG,KEGG,KEGG,KEGG	ENSBTAG00000062760	FALSE	PRP1
query_1	TRUE	0.00578132	178	60	7	0.116667	0.0393258	KEGG:04630	KEGG	JAK-STAT signaling pathway	8437	332	KEGG:00000	KEGG,KEGG,KEGG,KEGG,KEGG,KEGG,KEGG	ENSBTAG00000064954	FALSE	GHE4
query_1	TRUE	0.00578132	178	60	7	0.116667	0.0393258	KEGG:04630	KEGG	JAK-STAT signaling pathway	8437	332	KEGG:00000	KEGG,KEGG,KEGG,KEGG,KEGG,KEGG,KEGG	ENSBTAG00000055737	FALSE	PRP9
query_1	TRUE	0.00578132	178	60	7	0.116667	0.0393258	KEGG:04630	KEGG	JAK-STAT signaling pathway	8437	332	KEGG:00000	KEGG,KEGG,KEGG,KEGG,KEGG,KEGG,KEGG	ENSBTAG00000055686	FALSE	PRP-VII
query_1	TRUE	0.00578132	178	60	7	0.116667	0.0393258	KEGG:04630	KEGG	JAK-STAT signaling pathway	8437	332	KEGG:00000	KEGG,KEGG,KEGG,KEGG,KEGG,KEGG,KEGG	ENSBTAG00000061096	FALSE	PRP3
query_1	TRUE	0.00578132	178	60	7	0.116667	0.0393258	KEGG:04630	KEGG	JAK-STAT signaling pathway	8437	332	KEGG:00000	KEGG,KEGG,KEGG,KEGG,KEGG,KEGG,KEGG	ENSBTAG00000006761	FALSE	CSH2
query_1	TRUE	0.00578132	178	60	7	0.116667	0.0393258	KEGG:04630	KEGG	JAK-STAT signaling pathway	8437	332	KEGG:00000	KEGG,KEGG,KEGG,KEGG,KEGG,KEGG,KEGG	ENSBTAG00000015274	FALSE	PRL
