# Supplementary material for: Applying the algorithm for Proven and young in GWAS Reveals high polygenicity for key traits in Nellore cattle
Source: Front Genet. 2025 Apr 30;16:1549284. doi: 10.3389/fgene.2025.1549284 (PMC12075139; doi:10.3389/fgene.2025.1549284)
Supplement: Supplementary file 13 [file Table13.xlsx]

## Sheet: Sheet 1
Table S13a. Candidate genes annotated for the top 1% genomic window associated with W120
CHR	BP1	BP2	chr	start_pos	end_pos	width	strand	gene_id	gene_name	gene_biotype
10	82912907	83689406	10	82753241	83013776	260536	+	ENSBTAG00000056878		protein_coding
10	82912907	83689406	10	83129243	83129888	646	-	ENSBTAG00000025385		protein_coding
10	82912907	83689406	10	83133145	83177268	44124	-	ENSBTAG00000060734		protein_coding
10	82912907	83689406	10	83135758	83275182	139425	+	ENSBTAG00000015805	SIPA1L1	protein_coding
10	82912907	83689406	10	83455563	84063446	607884	+	ENSBTAG00000014189	RGS6	protein_coding
10	82912907	83689406	10	83519489	83538966	19478	-	ENSBTAG00000069898		protein_coding
10	85365431	86375387	10	85352023	85367724	15702	-	ENSBTAG00000020334	ENTPD5	protein_coding
10	85365431	86375387	10	85384726	85431717	46992	+	ENSBTAG00000018467	BBOF1	protein_coding
10	85365431	86375387	10	85399255	85447592	48338	-	ENSBTAG00000018469	ALDH6A1	protein_coding
10	85365431	86375387	10	85448033	85479500	31468	+	ENSBTAG00000030557	LIN52	protein_coding
10	85365431	86375387	10	85599406	85619777	20372	+	ENSBTAG00000014632	VSX2	protein_coding
10	85365431	86375387	10	85630970	85647090	16121	-	ENSBTAG00000014633	ABCD4	protein_coding
10	85365431	86375387	10	85672636	85682201	9566	+	ENSBTAG00000005774	VRTN	protein_coding
10	85365431	86375387	10	85710801	85715142	4342	-	ENSBTAG00000052950	SYNDIG1L	protein_coding
10	85365431	86375387	10	85774963	85783571	8609	-	ENSBTAG00000021955	NPC2	protein_coding
10	85365431	86375387	10	85783280	85786093	2814	+	ENSBTAG00000021956	ISCA2	protein_coding
10	85365431	86375387	10	85791017	85898441	107425	-	ENSBTAG00000021957	LTBP2	protein_coding
10	85365431	86375387	10	85910920	85921047	10128	-	ENSBTAG00000062100		protein_coding
10	85365431	86375387	10	85937952	85949434	11483	+	ENSBTAG00000062549		protein_coding
10	85365431	86375387	10	85945782	85988421	42640	-	ENSBTAG00000020379	AREL1	protein_coding
10	85365431	86375387	10	85988488	85998914	10427	+	ENSBTAG00000020381	FCF1	protein_coding
10	85365431	86375387	10	86019651	86109580	89930	+	ENSBTAG00000008287	YLPM1	protein_coding
10	85365431	86375387	10	86091714	86093618	1905	-	ENSBTAG00000064365		protein_coding
10	85365431	86375387	10	86107927	86116785	8859	-	ENSBTAG00000015052	PROX2	protein_coding
10	85365431	86375387	10	86137451	86156263	18813	+	ENSBTAG00000006463	DLST	protein_coding
10	85365431	86375387	10	86156578	86174154	17577	-	ENSBTAG00000006688	RPS6KL1	protein_coding
10	85365431	86375387	10	86200664	86214093	13430	-	ENSBTAG00000013688	PGF	protein_coding
10	85365431	86375387	10	86259536	86275828	16293	+	ENSBTAG00000008664	EIF2B2	protein_coding
10	85365431	86375387	10	86307311	86318449	11139	-	ENSBTAG00000013992	ACYP1	protein_coding
10	85365431	86375387	10	86318504	86328461	9958	+	ENSBTAG00000013983	ZC2HC1C	protein_coding
10	85365431	86375387	10	86332450	86367821	35372	-	ENSBTAG00000016612	NEK9	protein_coding
10	85365431	86375387	10	86374541	86407512	32972	-	ENSBTAG00000005694	TMED10	protein_coding
10	85365431	86375387	10	85897045	85899204	2160	+	ENSBTAG00000059164		protein_coding
10	82912907	83689406	10	83305788	83310900	5113	-	ENSBTAG00000063995		lncRNA
10	82912907	83689406	10	83405088	83410285	5198	-	ENSBTAG00000057986		lncRNA
10	85365431	86375387	10	85374652	85383218	8567	-	ENSBTAG00000056324		lncRNA
10	85365431	86375387	10	85661926	85671190	9265	+	ENSBTAG00000067858		lncRNA
10	85365431	86375387	10	86121823	86123100	1278	+	ENSBTAG00000066467		lncRNA
10	85365431	86375387	10	86221427	86229394	7968	-	ENSBTAG00000063396		lncRNA
10	85365431	86375387	10	85776496	85776681	186	-	ENSBTAG00000043732	U2	snRNA
10	82912907	83689406	10	83522679	83522975	297	-	ENSBTAG00000048139	Metazoa_SRP	misc_RNA
10	85365431	86375387	10	86275260	86302076	26817	-	ENSBTAG00000019279	MLH3	protein_coding
5	40614933	41734874	5	40812649	41332738	520090	+	ENSBTAG00000043962	SLC2A13	protein_coding
5	40614933	41734874	5	41392611	41476268	83658	-	ENSBTAG00000060650	C12orf40	protein_coding
5	40614933	41734874	5	41480673	41574437	93765	+	ENSBTAG00000038043	ABCD2	protein_coding
5	40614933	41734874	5	41732670	41918813	186144	+	ENSBTAG00000004832	KIF21A	protein_coding
5	40614933	41734874	5	41599737	41599892	156	+	ENSBTAG00000051251		processed_pseudogene
5	40614933	41734874	5	41601052	41601382	331	+	ENSBTAG00000062417		processed_pseudogene
5	40614933	41734874	5	41732851	41732915	65	+	ENSBTAG00000044680	bta-mir-2428	miRNA
5	39340288	40373980	5	39200986	39632049	431064	-	ENSBTAG00000012624	PDZRN4	protein_coding
5	39340288	40373980	5	39772742	40037738	264997	-	ENSBTAG00000020679	CNTN1	protein_coding
5	39340288	40373980	5	40326662	40357455	30794	-	ENSBTAG00000066266		protein_coding
5	40614933	41734874	5	40461232	40666669	205438	-	ENSBTAG00000016260	LRRK2	protein_coding
5	39340288	40373980	5	40055380	40081289	25910	+	ENSBTAG00000067176		lncRNA
6	69176844	69912628	6	69402213	69463110	60898	-	ENSBTAG00000059729		protein_coding
6	69176844	69912628	6	69523594	69596055	72462	-	ENSBTAG00000032660	CHIC2	protein_coding
6	69176844	69912628	6	69629306	69631402	2097	+	ENSBTAG00000045812	GSX2	protein_coding
6	69176844	69912628	6	69723778	69771549	47772	+	ENSBTAG00000007173	PDGFRA	protein_coding
6	69176844	69912628	6	69244647	69249405	4759	-	ENSBTAG00000066737		lncRNA
6	69176844	69912628	6	69245220	69247299	2080	+	ENSBTAG00000068721		lncRNA
6	69176844	69912628	6	69692001	69722083	30083	-	ENSBTAG00000058666		lncRNA
6	69176844	69912628	6	69171339	69205252	33914	+	ENSBTAG00000062542		lncRNA
6	69176844	69912628	6	69877227	69877333	107	-	ENSBTAG00000060229	U6	snRNA
20	29800340	31105010	20	30060705	30070007	9303	-	ENSBTAG00000000084	MRPS30	protein_coding
20	29800340	31105010	20	30366541	30367934	1394	+	ENSBTAG00000011657		protein_coding
20	29800340	31105010	20	30504242	30601752	97511	+	ENSBTAG00000051910	FGF10	protein_coding
20	29800340	31105010	20	30791588	30863316	71729	-	ENSBTAG00000066963		protein_coding
20	29800340	31105010	20	31025587	31160621	135035	+	ENSBTAG00000058280		protein_coding
20	29800340	31105010	20	30459188	30460295	1108	+	ENSBTAG00000060635		protein_coding
20	29800340	31105010	20	30637143	30637249	107	-	ENSBTAG00000066520	U6	snRNA
11	29718581	30428257	11	29782764	29793436	10673	+	ENSBTAG00000006474	EPCAM	protein_coding
11	29718581	30428257	11	29804982	29901146	96165	+	ENSBTAG00000002742	MSH2	protein_coding
11	29718581	30428257	11	29914745	29963621	48877	-	ENSBTAG00000017500	KCNK12	protein_coding
11	29718581	30428257	11	30105964	30143448	37485	+	ENSBTAG00000001424	MSH6	protein_coding
11	29718581	30428257	11	30143483	30255619	112137	-	ENSBTAG00000001425	FBXO11	protein_coding
11	29718581	30428257	11	29993936	30003404	9469	-	ENSBTAG00000056863		lncRNA
11	29718581	30428257	11	30024494	30026563	2070	-	ENSBTAG00000062947		lncRNA
11	29718581	30428257	11	29801995	29802129	135	-	ENSBTAG00000042135		snoRNA
11	29718581	30428257	11	30282127	30289775	7649	-	ENSBTAG00000063899		protein_coding
11	29718581	30428257	11	30313960	30314356	397	-	ENSBTAG00000063037		protein_coding
11	29718581	30428257	11	30364673	30364840	168	+	ENSBTAG00000055548	U2	snRNA
19	37595473	39850336	19	38060640	38364932	304293	+	ENSBTAG00000000641	SKAP1	protein_coding
19	37595473	39850336	19	38358273	38385093	26821	-	ENSBTAG00000020321	SNX11	protein_coding
19	37595473	39850336	19	38395348	38414767	19420	+	ENSBTAG00000002949	CBX1	protein_coding
19	37595473	39850336	19	38420130	38432559	12430	-	ENSBTAG00000013653	NFE2L1	protein_coding
19	37595473	39850336	19	38443733	38454518	10786	+	ENSBTAG00000039954	COPZ2	protein_coding
19	37595473	39850336	19	39454627	39495001	40375	+	ENSBTAG00000030587	LASP1	protein_coding
19	37595473	39850336	19	38489984	38499521	9538	-	ENSBTAG00000014202	CDK5RAP3	protein_coding
19	37595473	39850336	19	39504400	39531020	26621	-	ENSBTAG00000024983	FBXO47	protein_coding
19	37595473	39850336	19	39511265	39512249	985	+	ENSBTAG00000054142		protein_coding
19	37595473	39850336	19	38500545	38516837	16293	+	ENSBTAG00000012249	PRR15L	protein_coding
19	37595473	39850336	19	38520754	38527313	6560	-	ENSBTAG00000012259	PNPO	protein_coding
19	37595473	39850336	19	38533720	38565125	31406	-	ENSBTAG00000013740	SP2	protein_coding
19	37595473	39850336	19	37587471	37596407	8937	+	ENSBTAG00000018803	SNF8	protein_coding
19	37595473	39850336	19	37596244	37611943	15700	-	ENSBTAG00000018802	UBE2Z	protein_coding
19	37595473	39850336	19	37618778	37621710	2933	-	ENSBTAG00000018339	ATP5MC1	protein_coding
19	40595675	42117748	19	40626894	40653419	26526	-	ENSBTAG00000019262	TOP2A	protein_coding
19	40595675	42117748	19	40672669	40684245	11577	+	ENSBTAG00000008611	IGFBP4	protein_coding
19	40595675	42117748	19	40696965	40720512	23548	-	ENSBTAG00000007958	TNS4	protein_coding
19	40595675	42117748	19	40730052	40733765	3714	+	ENSBTAG00000057190		protein_coding
19	40595675	42117748	19	40818250	40841535	23286	-	ENSBTAG00000065163		protein_coding
19	40595675	42117748	19	40853590	40853968	379	-	ENSBTAG00000068807		protein_coding
19	40595675	42117748	19	40860957	40870069	9113	-	ENSBTAG00000030539	KRT222	protein_coding
19	40595675	42117748	19	40775267	40786420	11154	-	ENSBTAG00000015133	CCR7	protein_coding
19	37595473	39850336	19	39431975	39435348	3374	-	ENSBTAG00000044056	SPMAP1	protein_coding
19	37595473	39850336	19	39438653	39443015	4363	-	ENSBTAG00000003229	RPL23	protein_coding
19	40595675	42117748	19	40963732	40982772	19041	-	ENSBTAG00000030548	KRT27	protein_coding
19	40595675	42117748	19	40902849	40907225	4377	-	ENSBTAG00000040279	KRT24	protein_coding
19	40595675	42117748	19	41008990	41013543	4554	-	ENSBTAG00000020824	KRT10	protein_coding
19	37595473	39850336	19	37866983	37870934	3952	+	ENSBTAG00000061622	HOXB9	protein_coding
19	37595473	39850336	19	37878401	37881121	2721	+	ENSBTAG00000054162	HOXB8	protein_coding
19	37595473	39850336	19	37882418	37884842	2425	+	ENSBTAG00000005546	HOXB7	protein_coding
19	40595675	42117748	19	41961520	41985636	24117	-	ENSBTAG00000017685	JUP	protein_coding
19	40595675	42117748	19	41997949	42005150	7202	-	ENSBTAG00000025752	P3H4	protein_coding
19	40595675	42117748	19	42006082	42014014	7933	+	ENSBTAG00000011454	FKBP10	protein_coding
19	40595675	42117748	19	42015644	42024004	8361	-	ENSBTAG00000011456	NT5C3B	protein_coding
19	40595675	42117748	19	42024526	42037110	12585	+	ENSBTAG00000011459	KLHL10	protein_coding
19	40595675	42117748	19	42049435	42093698	44264	-	ENSBTAG00000016740	ACLY	protein_coding
19	37595473	39850336	19	38612708	38620632	7925	+	ENSBTAG00000064446	SP6	protein_coding
19	37595473	39850336	19	38623604	38626909	3306	+	ENSBTAG00000001828	SCRN2	protein_coding
19	37595473	39850336	19	38626491	38631794	5304	-	ENSBTAG00000001830	LRRC46	protein_coding
19	40595675	42117748	19	42107196	42129060	21865	+	ENSBTAG00000013698	ODAD4	protein_coding
19	37595473	39850336	19	38631957	38637781	5825	+	ENSBTAG00000001832	MRPL10	protein_coding
19	37595473	39850336	19	38639481	38651271	11791	+	ENSBTAG00000013523	OSBPL7	protein_coding
19	40595675	42117748	19	41053696	41059191	5496	-	ENSBTAG00000015518	KRT12	protein_coding
19	37595473	39850336	19	37677653	37703676	26024	-	ENSBTAG00000007935	CALCOCO2	protein_coding
19	37595473	39850336	19	37727988	37743376	15389	+	ENSBTAG00000009332	TTLL6	protein_coding
19	37595473	39850336	19	37913845	37916664	2820	+	ENSBTAG00000039599	HOXB4	protein_coding
19	37595473	39850336	19	37898606	37901190	2585	+	ENSBTAG00000045835	HOXB5	protein_coding
19	37595473	39850336	19	37915998	37942452	26455	+	ENSBTAG00000021427	HOXB3	protein_coding
19	37595473	39850336	19	37946201	37948660	2460	+	ENSBTAG00000009979	HOXB2	protein_coding
19	37595473	39850336	19	37957710	37960269	2560	+	ENSBTAG00000007603	HOXB1	protein_coding
19	37595473	39850336	19	37974759	37976071	1313	-	ENSBTAG00000007601		protein_coding
19	37595473	39850336	19	37792257	37794223	1967	+	ENSBTAG00000014663	HOXB13	protein_coding
19	40595675	42117748	19	41065643	41075614	9972	-	ENSBTAG00000007794	KRT20	protein_coding
19	37595473	39850336	19	37796415	37797581	1167	-	ENSBTAG00000063888		pseudogene
19	37595473	39850336	19	39590715	39657775	67061	-	ENSBTAG00000019347	PLXDC1	protein_coding
19	37595473	39850336	19	39661441	39667489	6049	-	ENSBTAG00000068787		pseudogene
19	37595473	39850336	19	39672416	39691127	18712	-	ENSBTAG00000002036	CACNB1	protein_coding
19	37595473	39850336	19	39694197	39697793	3597	+	ENSBTAG00000002060	RPL19	protein_coding
19	37595473	39850336	19	39703115	39716158	13044	-	ENSBTAG00000008366	STAC2	protein_coding
19	37595473	39850336	19	39727417	39735809	8393	+	ENSBTAG00000008368		protein_coding
19	37595473	39850336	19	39742501	39842831	100331	-	ENSBTAG00000008371	FBXL20	protein_coding
19	37595473	39850336	19	39843524	39867786	24263	-	ENSBTAG00000013236	MED1	protein_coding
19	40595675	42117748	19	41114841	41134104	19264	-	ENSBTAG00000040460	KRT23	protein_coding
19	37595473	39850336	19	39301751	39328191	26441	+	ENSBTAG00000011532	MLLT6	protein_coding
19	40595675	42117748	19	41163720	41170540	6821	-	ENSBTAG00000020078	KRT39	protein_coding
19	37595473	39850336	19	39056270	39137167	80898	+	ENSBTAG00000016911	ARHGAP23	protein_coding
19	37595473	39850336	19	39148784	39219803	71020	-	ENSBTAG00000013469	SRCIN1	protein_coding
19	37595473	39850336	19	39273829	39277540	3712	-	ENSBTAG00000048067	EPOP	protein_coding
19	37595473	39850336	19	39328390	39340181	11792	-	ENSBTAG00000011539	PCGF2	protein_coding
19	37595473	39850336	19	39344060	39357550	13491	+	ENSBTAG00000003830	PSMB3	protein_coding
19	37595473	39850336	19	39358809	39381326	22518	-	ENSBTAG00000006499	PIP4K2B	protein_coding
19	37595473	39850336	19	39382536	39403233	20698	-	ENSBTAG00000030591	CWC25	protein_coding
19	40595675	42117748	19	41172250	41173684	1435	+	ENSBTAG00000049112		protein_coding
19	40595675	42117748	19	41179781	41186890	7110	-	ENSBTAG00000017408	KRT40	protein_coding
19	40595675	42117748	19	41937856	41945539	7684	-	ENSBTAG00000052414	HAP1	protein_coding
19	40595675	42117748	19	41926788	41929100	2313	+	ENSBTAG00000017663	GAST	protein_coding
19	37595473	39850336	19	38746990	38764622	17633	-	ENSBTAG00000011280	TBKBP1	protein_coding
19	37595473	39850336	19	38773099	38794976	21878	-	ENSBTAG00000006586	KPNB1	protein_coding
19	37595473	39850336	19	38823897	38965992	142096	-	ENSBTAG00000011435	NPEPPS	protein_coding
19	37595473	39850336	19	38966306	38985580	19275	+	ENSBTAG00000025001	MRPL45	protein_coding
19	37595473	39850336	19	38988992	39005272	16281	-	ENSBTAG00000001804	GPR179	protein_coding
19	37595473	39850336	19	39010987	39036089	25103	+	ENSBTAG00000008535	SOCS7	protein_coding
19	40595675	42117748	19	41792379	41796743	4365	-	ENSBTAG00000007583	KRT14	protein_coding
19	40595675	42117748	19	41708942	41713090	4149	-	ENSBTAG00000050581		protein_coding
19	40595675	42117748	19	41776865	41791559	14695	-	ENSBTAG00000047165	KRT9	protein_coding
19	40595675	42117748	19	41824311	41827946	3636	-	ENSBTAG00000033766	KRT16	protein_coding
19	37595473	39850336	19	38715293	38727277	11985	-	ENSBTAG00000014199	TBX21	protein_coding
19	37595473	39850336	19	39497279	39497356	78	+	ENSBTAG00000067662	LASP1NB	protein_coding
19	40595675	42117748	19	40605340	40606828	1489	-	ENSBTAG00000060908	GJD3	protein_coding
19	37595473	39850336	19	37790620	37792057	1438	+	ENSBTAG00000067219		lncRNA
19	37595473	39850336	19	37802237	37811877	9641	-	ENSBTAG00000067521		lncRNA
19	37595473	39850336	19	37872230	37873982	1753	-	ENSBTAG00000059695		lncRNA
19	37595473	39850336	19	37954981	37956180	1200	-	ENSBTAG00000062691		lncRNA
19	37595473	39850336	19	38808601	38809635	1035	-	ENSBTAG00000057006		lncRNA
19	37595473	39850336	19	38815910	38818285	2376	-	ENSBTAG00000069391		lncRNA
19	37595473	39850336	19	39572998	39574415	1418	+	ENSBTAG00000066700		lncRNA
19	37595473	39850336	19	39691271	39693860	2590	-	ENSBTAG00000065959		lncRNA
19	37595473	39850336	19	38436120	38439560	3441	-	ENSBTAG00000058282		lncRNA
19	37595473	39850336	19	39572985	39579575	6591	-	ENSBTAG00000056140		lncRNA
19	37595473	39850336	19	39660569	39668130	7562	-	ENSBTAG00000064226		lncRNA
19	37595473	39850336	19	38078789	38078895	107	-	ENSBTAG00000069373	U6	snRNA
19	37595473	39850336	19	38864114	38864217	104	-	ENSBTAG00000042555	U6	snRNA
19	37595473	39850336	19	39442137	39442272	136	-	ENSBTAG00000043359	SNORA21	snoRNA
19	37595473	39850336	19	37624288	37624568	281	-	ENSBTAG00000044230		snoRNA
19	37595473	39850336	19	38444475	38444560	86	+	ENSBTAG00000036361	bta-mir-152	miRNA
19	37595473	39850336	19	37777085	37777156	72	+	ENSBTAG00000064630	bta-mir-1814a	miRNA
19	37595473	39850336	19	37912298	37912418	121	+	ENSBTAG00000029892	bta-mir-10a	miRNA
19	37595473	39850336	19	39452025	39452083	59	+	ENSBTAG00000053252	bta-mir-2341	miRNA
19	37595473	39850336	19	37860865	37860966	102	+	ENSBTAG00000036386	bta-mir-196a-1	miRNA
19	37595473	39850336	19	38262561	38262636	76	+	ENSBTAG00000049370	bta-mir-2340	miRNA
19	37595473	39850336	19	37905897	37905971	75	+	ENSBTAG00000045840	bta-mir-2886	miRNA
19	37595473	39850336	19	37887739	37897080	9342	+	ENSBTAG00000050006	HOXB6	protein_coding
19	40595675	42117748	19	41907220	41909777	2558	+	ENSBTAG00000002282	EIF1	protein_coding
19	40595675	42117748	19	41233378	41250485	17108	-	ENSBTAG00000050460		protein_coding
19	40595675	42117748	19	41252670	41267673	15004	-	ENSBTAG00000038759		protein_coding
19	40595675	42117748	19	41278488	41287846	9359	-	ENSBTAG00000039644		protein_coding
19	40595675	42117748	19	41306477	41319934	13458	-	ENSBTAG00000064990	KRTAP4-7	protein_coding
19	40595675	42117748	19	41359727	41361041	1315	-	ENSBTAG00000053670		protein_coding
19	40595675	42117748	19	41398466	41404457	5992	-	ENSBTAG00000068572		protein_coding
19	40595675	42117748	19	41406831	41407819	989	+	ENSBTAG00000054957		protein_coding
19	40595675	42117748	19	41434618	41469975	35358	+	ENSBTAG00000040229		protein_coding
19	40595675	42117748	19	41422636	41423091	456	+	ENSBTAG00000064471		pseudogene
19	40595675	42117748	19	41447501	41485861	38361	-	ENSBTAG00000064860	KRTAP9-2	protein_coding
19	40595675	42117748	19	41480784	41485861	5078	+	ENSBTAG00000056759		protein_coding
19	40595675	42117748	19	41510047	41511129	1083	-	ENSBTAG00000048895		pseudogene
19	40595675	42117748	19	41517075	41520371	3297	-	ENSBTAG00000069163	KRTAP16-1	protein_coding
19	40595675	42117748	19	41615468	41619464	3997	-	ENSBTAG00000013685	KRT31	protein_coding
19	40595675	42117748	19	41627472	41634832	7361	-	ENSBTAG00000000573	KRT37	protein_coding
19	40595675	42117748	19	41646391	41651198	4808	-	ENSBTAG00000053139		protein_coding
19	40595675	42117748	19	41678479	41695018	16540	-	ENSBTAG00000046124	KRT36	protein_coding
19	40595675	42117748	19	41689520	41700655	11136	+	ENSBTAG00000063562		protein_coding
19	40595675	42117748	19	40623003	40623248	246	-	ENSBTAG00000052844		protein_coding
19	40595675	42117748	19	41190862	41191562	701	-	ENSBTAG00000054927	KRTAP3-3	protein_coding
19	40595675	42117748	19	41198996	41199292	297	-	ENSBTAG00000054092		protein_coding
19	40595675	42117748	19	41201889	41202203	315	-	ENSBTAG00000054542		protein_coding
19	40595675	42117748	19	41211660	41212263	604	-	ENSBTAG00000052919	KRTAP3-1	protein_coding
19	40595675	42117748	19	41281249	41281886	638	+	ENSBTAG00000024839		protein_coding
19	40595675	42117748	19	41299170	41301606	2437	-	ENSBTAG00000056481		protein_coding
19	40595675	42117748	19	41325980	41326489	510	-	ENSBTAG00000054462		protein_coding
19	40595675	42117748	19	41331418	41332047	630	-	ENSBTAG00000065481		protein_coding
19	40595675	42117748	19	41336578	41338195	1618	-	ENSBTAG00000058782		protein_coding
19	40595675	42117748	19	41351199	41351828	630	-	ENSBTAG00000066314		protein_coding
19	40595675	42117748	19	41365692	41366805	1114	-	ENSBTAG00000064362		protein_coding
19	40595675	42117748	19	41431546	41432133	588	-	ENSBTAG00000050842		protein_coding
19	40595675	42117748	19	41527379	41527714	336	-	ENSBTAG00000063685	KRTAP17-1	protein_coding
19	40595675	42117748	19	40762938	40764263	1326	-	ENSBTAG00000063952		lncRNA
19	40595675	42117748	19	40796283	40797767	1485	+	ENSBTAG00000068436		lncRNA
19	40595675	42117748	19	41387771	41390383	2613	-	ENSBTAG00000069076		lncRNA
19	40595675	42117748	19	41621350	41625572	4223	+	ENSBTAG00000061305		lncRNA
19	40595675	42117748	19	41701437	41704804	3368	+	ENSBTAG00000064684		lncRNA
19	40595675	42117748	19	41856184	41895375	39192	-	ENSBTAG00000067104		lncRNA
19	40595675	42117748	19	41857165	41885394	28230	+	ENSBTAG00000055319		lncRNA
19	40595675	42117748	19	41111543	41111668	126	-	ENSBTAG00000043117		snRNA
19	40595675	42117748	19	41879096	41879215	120	+	ENSBTAG00000042897		snoRNA
19	40595675	42117748	19	41859977	41860080	104	-	ENSBTAG00000042827	U6	snRNA
19	40595675	42117748	19	40752649	40752706	58	-	ENSBTAG00000054624	bta-mir-2285cb	miRNA
19	40595675	42117748	19	40833670	40850922	17253	-	ENSBTAG00000015308	SMARCE1	protein_coding
19	40595675	42117748	19	40990474	40998537	8064	-	ENSBTAG00000030555	KRT28	protein_coding
19	40595675	42117748	19	40945832	40954058	8227	-	ENSBTAG00000030542	KRT25	protein_coding
19	40595675	42117748	19	42041012	42048179	7168	-	ENSBTAG00000050549	KLHL11	protein_coding
19	40595675	42117748	19	41834619	41840099	5481	-	ENSBTAG00000006806	KRT17	protein_coding
19	40595675	42117748	19	41841922	41849463	7542	-	ENSBTAG00000047262	KRT42	protein_coding
19	40595675	42117748	19	41731623	41736234	4612	-	ENSBTAG00000004905	KRT19	protein_coding
19	40595675	42117748	19	41721543	41726328	4786	-	ENSBTAG00000004903	KRT15	protein_coding
19	40595675	42117748	19	41552389	41597743	45355	-	ENSBTAG00000037553	KRT33A	protein_coding
19	40595675	42117748	19	41666475	41674684	8210	-	ENSBTAG00000016384	KRT32	protein_coding
8	80792014	81428622	8	80711246	80921978	210733	+	ENSBTAG00000000738	DAPK1	protein_coding
8	80792014	81428622	8	80974483	80980412	5930	+	ENSBTAG00000000720	CTSL	protein_coding
8	80792014	81428622	8	81003308	81046041	42734	-	ENSBTAG00000019554	FBP2	protein_coding
8	80792014	81428622	8	81197307	81619574	422268	+	ENSBTAG00000000699	AOPEP	protein_coding
8	80792014	81428622	8	81068094	81098919	30826	-	ENSBTAG00000009733	FBP1	protein_coding
8	80792014	81428622	8	80947197	80954976	7780	+	ENSBTAG00000056046		lncRNA
8	25904409	27055794	8	25328728	26461335	1132608	-	ENSBTAG00000002997	ADAMTSL1	protein_coding
8	25904409	27055794	8	26124056	26124753	698	+	ENSBTAG00000052821		protein_coding
8	25904409	27055794	8	26598507	26825777	227271	-	ENSBTAG00000014103	SH3GL2	protein_coding
8	25904409	27055794	8	26894319	27246651	352333	-	ENSBTAG00000001847	CNTLN	protein_coding
8	67230723	68017522	8	67229792	67282360	52569	-	ENSBTAG00000020788	SLC18A1	protein_coding
8	67230723	68017522	8	67302895	67329011	26117	+	ENSBTAG00000018646	ATP6V1B2	protein_coding
8	67230723	68017522	8	67361738	67371555	9818	-	ENSBTAG00000000841	LZTS1	protein_coding
8	67230723	68017522	8	67827937	67829776	1840	+	ENSBTAG00000012266		pseudogene
8	67230723	68017522	8	67331431	67334832	3402	+	ENSBTAG00000063717		protein_coding
8	67230723	68017522	8	67617494	67617733	240	-	ENSBTAG00000004170		protein_coding
8	67230723	68017522	8	67352499	67355995	3497	-	ENSBTAG00000069347		lncRNA
8	67230723	68017522	8	67620517	67637588	17072	+	ENSBTAG00000067123		lncRNA
8	67230723	68017522	8	67829327	67830593	1267	-	ENSBTAG00000057173		lncRNA
8	67230723	68017522	8	67899620	67927277	27658	-	ENSBTAG00000065705		lncRNA
8	25904409	27055794	8	26890941	26892012	1072	-	ENSBTAG00000057979		lncRNA
8	25904409	27055794	8	26826315	26889304	62990	-	ENSBTAG00000058556		lncRNA
8	25904409	27055794	8	26615204	26615310	107	-	ENSBTAG00000042797	U6	snRNA
16	60666257	61711110	16	60633294	60693186	59893	+	ENSBTAG00000004059	SOAT1	protein_coding
16	60666257	61711110	16	60703195	60782457	79263	+	ENSBTAG00000002164	AXDND1	protein_coding
16	60666257	61711110	16	60788793	60815571	26779	-	ENSBTAG00000002167	NPHS2	protein_coding
16	60666257	61711110	16	60811414	60895707	84294	+	ENSBTAG00000002407	TDRD5	protein_coding
16	60666257	61711110	16	60937582	61032846	95265	+	ENSBTAG00000069796	FAM163A	protein_coding
16	60666257	61711110	16	61055339	61090392	35054	-	ENSBTAG00000035230	TOR1AIP2	protein_coding
16	60666257	61711110	16	61095202	61140007	44806	+	ENSBTAG00000035226	TOR1AIP1	protein_coding
16	60666257	61711110	16	61174442	61334437	159996	+	ENSBTAG00000008082	CEP350	protein_coding
16	60666257	61711110	16	61362871	61404620	41750	+	ENSBTAG00000014191	QSOX1	protein_coding
16	60666257	61711110	16	61416843	61474955	58113	+	ENSBTAG00000003992	LHX4	protein_coding
16	60666257	61711110	16	61488363	61683620	195258	-	ENSBTAG00000046502	ACBD6	protein_coding
16	60666257	61711110	16	61405223	61412167	6945	+	ENSBTAG00000056932		lncRNA
16	60666257	61711110	16	61475651	61478588	2938	+	ENSBTAG00000056409		lncRNA
16	60666257	61711110	16	61351174	61362672	11499	+	ENSBTAG00000057761		lncRNA
16	60666257	61711110	16	61355439	61361522	6084	-	ENSBTAG00000056766		lncRNA
16	60666257	61711110	16	61158103	61158209	107	-	ENSBTAG00000067328	U6	snRNA
16	60666257	61711110	16	61045276	61045434	159	-	ENSBTAG00000064765	U2	snRNA
7	66369626	67211667	7	66698038	66749817	51780	+	ENSBTAG00000066277		lncRNA
7	66369626	67211667	7	66907595	66909841	2247	+	ENSBTAG00000062541		lncRNA
7	66369626	67211667	7	67115675	67116986	1312	-	ENSBTAG00000063667		lncRNA
7	66369626	67211667	7	66431202	66431305	104	+	ENSBTAG00000062680	U6	snRNA
28	43952431	45154855	28	44228060	44339169	111110	+	ENSBTAG00000019537	MARCHF8	protein_coding
28	43952431	45154855	28	44346284	44392527	46244	-	ENSBTAG00000020319	ALOX5	protein_coding
28	43952431	45154855	28	44466103	44467041	939	-	ENSBTAG00000057490		pseudogene
28	43952431	45154855	28	44472736	44474194	1459	+	ENSBTAG00000061556		protein_coding
28	43952431	45154855	28	44491047	44492792	1746	+	ENSBTAG00000067838		protein_coding
28	43952431	45154855	28	44512657	44514217	1561	+	ENSBTAG00000070010		protein_coding
28	43952431	45154855	28	44575961	44584816	8856	-	ENSBTAG00000037913	ZNF22	protein_coding
28	43952431	45154855	28	44589525	44609264	19740	+	ENSBTAG00000002670	DEPP1	protein_coding
28	43952431	45154855	28	44592870	44626310	33441	-	ENSBTAG00000002669	RASSF4	protein_coding
28	43952431	45154855	28	44643772	44665689	21918	-	ENSBTAG00000052544	TMEM72	protein_coding
28	43952431	45154855	28	45022457	45051962	29506	+	ENSBTAG00000005077	CXCL12	protein_coding
28	43952431	45154855	28	43900420	44015116	114697	-	ENSBTAG00000023018	PARG	protein_coding
28	43952431	45154855	28	44015237	44035982	20746	+	ENSBTAG00000011694	TIMM23	protein_coding
28	43952431	45154855	28	44036736	44059067	22332	-	ENSBTAG00000019565	NCOA4	protein_coding
28	43952431	45154855	28	44061316	44072018	10703	-	ENSBTAG00000011660	MSMB	protein_coding
28	43952431	45154855	28	44112887	44157819	44933	+	ENSBTAG00000018915	FAM21A	protein_coding
28	43952431	45154855	28	44160987	44213060	52074	+	ENSBTAG00000006719	ZFAND4	protein_coding
28	43952431	45154855	28	44434543	44435529	987	+	ENSBTAG00000040143	OR13A1	protein_coding
28	43952431	45154855	28	44448732	44449676	945	+	ENSBTAG00000009763	OR6D16	protein_coding
28	43952431	45154855	28	44098857	44104938	6082	+	ENSBTAG00000060880		lncRNA
28	43952431	45154855	28	45102635	45121617	18983	-	ENSBTAG00000061399		lncRNA
28	43952431	45154855	28	44027672	44027871	200	+	ENSBTAG00000043162	SNORA74	snoRNA
14	10584341	11176477	14	10799447	10814847	15401	-	ENSBTAG00000017478	GSDMC	protein_coding
14	10584341	11176477	14	11175601	11376731	201131	+	ENSBTAG00000065397		protein_coding
14	10584341	11176477	14	10631067	10779138	148072	+	ENSBTAG00000020801	CYRIB	protein_coding
14	10584341	11176477	14	10772092	10779140	7049	-	ENSBTAG00000052291		protein_coding
14	10584341	11176477	14	10793942	10797991	4050	-	ENSBTAG00000066631		lncRNA
14	21415611	22184329	14	21961033	21989950	28918	-	ENSBTAG00000003460	TCEA1	protein_coding
14	21415611	22184329	14	21993402	22011808	18407	-	ENSBTAG00000004243	LYPLA1	protein_coding
14	21415611	22184329	14	22017578	22023123	5546	+	ENSBTAG00000001174	MRPL15	protein_coding
14	21415611	22184329	14	22093129	22093727	599	-	ENSBTAG00000052277		protein_coding
14	21415611	22184329	14	21447952	21461165	13214	-	ENSBTAG00000064329		protein_coding
14	21415611	22184329	14	21714449	21737924	23476	-	ENSBTAG00000000914	OPRK1	protein_coding
14	21415611	22184329	14	21493003	21532700	39698	-	ENSBTAG00000000878	RB1CC1	protein_coding
14	21415611	22184329	14	21903677	21955492	51816	+	ENSBTAG00000003454	RGS20	protein_coding
14	21415611	22184329	14	21853768	21901170	47403	-	ENSBTAG00000003450	ATP6V1H	protein_coding
14	21415611	22184329	14	21898905	21899208	304	+	ENSBTAG00000054835		protein_coding
14	21415611	22184329	14	21608255	21609250	996	+	ENSBTAG00000016159	NPBWR1	protein_coding
14	21415611	22184329	14	21489228	21491504	2277	-	ENSBTAG00000056648		lncRNA
14	21415611	22184329	14	21533065	21534296	1232	-	ENSBTAG00000066055		lncRNA
14	21415611	22184329	14	21696751	21704256	7506	-	ENSBTAG00000067499		lncRNA
14	21415611	22184329	14	22015083	22016176	1094	-	ENSBTAG00000069465		lncRNA
14	21415611	22184329	14	22023381	22027052	3672	-	ENSBTAG00000059890		lncRNA
14	21415611	22184329	14	21599107	21599213	107	+	ENSBTAG00000058672	U6	snRNA
14	41527200	42563372	14	41546772	41548049	1278	+	ENSBTAG00000055362		protein_coding
14	41527200	42563372	14	41584140	41585180	1041	+	ENSBTAG00000054774		protein_coding
14	41527200	42563372	14	41622446	41624407	1962	-	ENSBTAG00000009539		protein_coding
14	41527200	42563372	14	41721020	41820938	99919	+	ENSBTAG00000008150	PKIA	protein_coding
14	41527200	42563372	14	41789183	42227354	438172	+	ENSBTAG00000056935		protein_coding
14	41527200	42563372	14	41850272	41869611	19340	-	ENSBTAG00000069755		protein_coding
14	41527200	42563372	14	41936346	41996703	60358	-	ENSBTAG00000016284	IL7	protein_coding
14	41527200	42563372	14	41944440	42082544	138105	+	ENSBTAG00000057821		protein_coding
14	41527200	42563372	14	42519407	42519538	132	+	ENSBTAG00000042141		snoRNA
14	41527200	42563372	14	41603448	41603550	103	-	ENSBTAG00000045131	U6	snRNA
14	4009175	4550266	14	4095347	4319188	223842	+	ENSBTAG00000058978	COL22A1	protein_coding
14	4009175	4550266	14	4387975	4651873	263899	+	ENSBTAG00000018218	FAM135B	protein_coding
14	10584341	11176477	14	10264558	10604312	339755	+	ENSBTAG00000003185	ASAP1	protein_coding
14	4009175	4550266	14	4008599	4011934	3336	-	ENSBTAG00000059808		lncRNA
14	4009175	4550266	14	4001872	4039363	37492	+	ENSBTAG00000064865		lncRNA
14	4009175	4550266	14	4273909	4274015	107	+	ENSBTAG00000066937	U6	snRNA
3	32282358	33320159	3	32494133	32532949	38817	-	ENSBTAG00000006466	CD53	protein_coding
3	32282358	33320159	3	32744983	32767640	22658	+	ENSBTAG00000047879	KCNA3	protein_coding
3	32282358	33320159	3	33026800	33031126	4327	+	ENSBTAG00000014970	LAMTOR5	protein_coding
3	32282358	33320159	3	32830656	32834145	3490	+	ENSBTAG00000015459	KCNA2	protein_coding
3	32282358	33320159	3	32910256	32923730	13475	+	ENSBTAG00000008322	KCNA10	protein_coding
3	32282358	33320159	3	32944105	32954911	10807	-	ENSBTAG00000010565	CYM	protein_coding
3	32282358	33320159	3	33044395	33074902	30508	+	ENSBTAG00000015380	SLC16A4	protein_coding
3	32282358	33320159	3	33049841	33052195	2355	-	ENSBTAG00000061007		protein_coding
3	32282358	33320159	3	33066514	33096542	30029	-	ENSBTAG00000060532	RBM15	protein_coding
3	32282358	33320159	3	32967201	32975179	7979	-	ENSBTAG00000010560	PROK1	protein_coding
3	32282358	33320159	3	32272397	32300437	28041	+	ENSBTAG00000009888	DRAM2	protein_coding
3	32282358	33320159	3	32408213	32428000	19788	+	ENSBTAG00000012659	LRIF1	protein_coding
3	32282358	33320159	3	33193396	33216860	23465	-	ENSBTAG00000007352	KCNC4	protein_coding
3	32282358	33320159	3	33226161	33281660	55500	-	ENSBTAG00000001981	SLC6A17	protein_coding
3	32282358	33320159	3	33316136	33317748	1613	-	ENSBTAG00000016389	UBL4B	protein_coding
3	32282358	33320159	3	32695261	32744805	49545	-	ENSBTAG00000056858		lncRNA
3	32282358	33320159	3	32835264	32842884	7621	+	ENSBTAG00000060559		lncRNA
3	32282358	33320159	3	32975741	32992737	16997	-	ENSBTAG00000059228		lncRNA
3	32282358	33320159	3	32485026	32485129	104	-	ENSBTAG00000042091	U6	snRNA
3	32282358	33320159	3	33245673	33245734	62	-	ENSBTAG00000053616	bta-mir-2285as-3	miRNA

## Sheet: Sheet1
Table S13b. Functional Analysis of Candidate genes annotated for the top 1% genomic window associated with W120
query	significant	p_value	term_size	query_size	intersection_size	precision	recall	term_id	source	term_name	effective_domain_size	source_order	parents	evidence_codes	intersection	highlighted	gene_name
query_1	TRUE	3.24634e-23	68	212	22	0.103774	0.323529	GO:0045109	GO:BP	intermediate filament organization	18832	11669	GO:0045104, GO:0097435	IBA,IBA,IBA,IBA IEA,IBA,IBA,IBA,IBA,IBA,IBA,IBA,IBA,IBA,IBA,IBA,IBA IEA,IBA IEA,IBA,IBA,IBA,IBA,IBA	ENSBTAG00000030548	TRUE	KRT27
query_1	TRUE	3.24634e-23	68	212	22	0.103774	0.323529	GO:0045109	GO:BP	intermediate filament organization	18832	11669	GO:0045104, GO:0097435	IBA,IBA,IBA,IBA IEA,IBA,IBA,IBA,IBA,IBA,IBA,IBA,IBA,IBA,IBA,IBA,IBA IEA,IBA IEA,IBA,IBA,IBA,IBA,IBA	ENSBTAG00000040279	TRUE	KRT24
query_1	TRUE	3.24634e-23	68	212	22	0.103774	0.323529	GO:0045109	GO:BP	intermediate filament organization	18832	11669	GO:0045104, GO:0097435	IBA,IBA,IBA,IBA IEA,IBA,IBA,IBA,IBA,IBA,IBA,IBA,IBA,IBA,IBA,IBA,IBA IEA,IBA IEA,IBA,IBA,IBA,IBA,IBA	ENSBTAG00000020824	TRUE	KRT10
query_1	TRUE	3.24634e-23	68	212	22	0.103774	0.323529	GO:0045109	GO:BP	intermediate filament organization	18832	11669	GO:0045104, GO:0097435	IBA,IBA,IBA,IBA IEA,IBA,IBA,IBA,IBA,IBA,IBA,IBA,IBA,IBA,IBA,IBA,IBA IEA,IBA IEA,IBA,IBA,IBA,IBA,IBA	ENSBTAG00000007794	TRUE	KRT20
query_1	TRUE	3.24634e-23	68	212	22	0.103774	0.323529	GO:0045109	GO:BP	intermediate filament organization	18832	11669	GO:0045104, GO:0097435	IBA,IBA,IBA,IBA IEA,IBA,IBA,IBA,IBA,IBA,IBA,IBA,IBA,IBA,IBA,IBA,IBA IEA,IBA IEA,IBA,IBA,IBA,IBA,IBA	ENSBTAG00000040460	TRUE	KRT23
query_1	TRUE	3.24634e-23	68	212	22	0.103774	0.323529	GO:0045109	GO:BP	intermediate filament organization	18832	11669	GO:0045104, GO:0097435	IBA,IBA,IBA,IBA IEA,IBA,IBA,IBA,IBA,IBA,IBA,IBA,IBA,IBA,IBA,IBA,IBA IEA,IBA IEA,IBA,IBA,IBA,IBA,IBA	ENSBTAG00000020078	TRUE	KRT39
query_1	TRUE	3.24634e-23	68	212	22	0.103774	0.323529	GO:0045109	GO:BP	intermediate filament organization	18832	11669	GO:0045104, GO:0097435	IBA,IBA,IBA,IBA IEA,IBA,IBA,IBA,IBA,IBA,IBA,IBA,IBA,IBA,IBA,IBA,IBA IEA,IBA IEA,IBA,IBA,IBA,IBA,IBA	ENSBTAG00000017408	TRUE	KRT40
query_1	TRUE	3.24634e-23	68	212	22	0.103774	0.323529	GO:0045109	GO:BP	intermediate filament organization	18832	11669	GO:0045104, GO:0097435	IBA,IBA,IBA,IBA IEA,IBA,IBA,IBA,IBA,IBA,IBA,IBA,IBA,IBA,IBA,IBA,IBA IEA,IBA IEA,IBA,IBA,IBA,IBA,IBA	ENSBTAG00000007583	TRUE	KRT14
query_1	TRUE	3.24634e-23	68	212	22	0.103774	0.323529	GO:0045109	GO:BP	intermediate filament organization	18832	11669	GO:0045104, GO:0097435	IBA,IBA,IBA,IBA IEA,IBA,IBA,IBA,IBA,IBA,IBA,IBA,IBA,IBA,IBA,IBA,IBA IEA,IBA IEA,IBA,IBA,IBA,IBA,IBA	ENSBTAG00000050581	TRUE
query_1	TRUE	3.24634e-23	68	212	22	0.103774	0.323529	GO:0045109	GO:BP	intermediate filament organization	18832	11669	GO:0045104, GO:0097435	IBA,IBA,IBA,IBA IEA,IBA,IBA,IBA,IBA,IBA,IBA,IBA,IBA,IBA,IBA,IBA,IBA IEA,IBA IEA,IBA,IBA,IBA,IBA,IBA	ENSBTAG00000047165	TRUE	KRT9
query_1	TRUE	3.24634e-23	68	212	22	0.103774	0.323529	GO:0045109	GO:BP	intermediate filament organization	18832	11669	GO:0045104, GO:0097435	IBA,IBA,IBA,IBA IEA,IBA,IBA,IBA,IBA,IBA,IBA,IBA,IBA,IBA,IBA,IBA,IBA IEA,IBA IEA,IBA,IBA,IBA,IBA,IBA	ENSBTAG00000033766	TRUE	KRT16
query_1	TRUE	3.24634e-23	68	212	22	0.103774	0.323529	GO:0045109	GO:BP	intermediate filament organization	18832	11669	GO:0045104, GO:0097435	IBA,IBA,IBA,IBA IEA,IBA,IBA,IBA,IBA,IBA,IBA,IBA,IBA,IBA,IBA,IBA,IBA IEA,IBA IEA,IBA,IBA,IBA,IBA,IBA	ENSBTAG00000013685	TRUE	KRT31
query_1	TRUE	3.24634e-23	68	212	22	0.103774	0.323529	GO:0045109	GO:BP	intermediate filament organization	18832	11669	GO:0045104, GO:0097435	IBA,IBA,IBA,IBA IEA,IBA,IBA,IBA,IBA,IBA,IBA,IBA,IBA,IBA,IBA,IBA,IBA IEA,IBA IEA,IBA,IBA,IBA,IBA,IBA	ENSBTAG00000000573	TRUE	KRT37
query_1	TRUE	3.24634e-23	68	212	22	0.103774	0.323529	GO:0045109	GO:BP	intermediate filament organization	18832	11669	GO:0045104, GO:0097435	IBA,IBA,IBA,IBA IEA,IBA,IBA,IBA,IBA,IBA,IBA,IBA,IBA,IBA,IBA,IBA,IBA IEA,IBA IEA,IBA,IBA,IBA,IBA,IBA	ENSBTAG00000046124	TRUE	KRT36
query_1	TRUE	3.24634e-23	68	212	22	0.103774	0.323529	GO:0045109	GO:BP	intermediate filament organization	18832	11669	GO:0045104, GO:0097435	IBA,IBA,IBA,IBA IEA,IBA,IBA,IBA,IBA,IBA,IBA,IBA,IBA,IBA,IBA,IBA,IBA IEA,IBA IEA,IBA,IBA,IBA,IBA,IBA	ENSBTAG00000030555	TRUE	KRT28
query_1	TRUE	3.24634e-23	68	212	22	0.103774	0.323529	GO:0045109	GO:BP	intermediate filament organization	18832	11669	GO:0045104, GO:0097435	IBA,IBA,IBA,IBA IEA,IBA,IBA,IBA,IBA,IBA,IBA,IBA,IBA,IBA,IBA,IBA,IBA IEA,IBA IEA,IBA,IBA,IBA,IBA,IBA	ENSBTAG00000030542	TRUE	KRT25
query_1	TRUE	3.24634e-23	68	212	22	0.103774	0.323529	GO:0045109	GO:BP	intermediate filament organization	18832	11669	GO:0045104, GO:0097435	IBA,IBA,IBA,IBA IEA,IBA,IBA,IBA,IBA,IBA,IBA,IBA,IBA,IBA,IBA,IBA,IBA IEA,IBA IEA,IBA,IBA,IBA,IBA,IBA	ENSBTAG00000006806	TRUE	KRT17
query_1	TRUE	3.24634e-23	68	212	22	0.103774	0.323529	GO:0045109	GO:BP	intermediate filament organization	18832	11669	GO:0045104, GO:0097435	IBA,IBA,IBA,IBA IEA,IBA,IBA,IBA,IBA,IBA,IBA,IBA,IBA,IBA,IBA,IBA,IBA IEA,IBA IEA,IBA,IBA,IBA,IBA,IBA	ENSBTAG00000047262	TRUE	KRT42
query_1	TRUE	3.24634e-23	68	212	22	0.103774	0.323529	GO:0045109	GO:BP	intermediate filament organization	18832	11669	GO:0045104, GO:0097435	IBA,IBA,IBA,IBA IEA,IBA,IBA,IBA,IBA,IBA,IBA,IBA,IBA,IBA,IBA,IBA,IBA IEA,IBA IEA,IBA,IBA,IBA,IBA,IBA	ENSBTAG00000004905	TRUE	KRT19
query_1	TRUE	3.24634e-23	68	212	22	0.103774	0.323529	GO:0045109	GO:BP	intermediate filament organization	18832	11669	GO:0045104, GO:0097435	IBA,IBA,IBA,IBA IEA,IBA,IBA,IBA,IBA,IBA,IBA,IBA,IBA,IBA,IBA,IBA,IBA IEA,IBA IEA,IBA,IBA,IBA,IBA,IBA	ENSBTAG00000004903	TRUE	KRT15
query_1	TRUE	3.24634e-23	68	212	22	0.103774	0.323529	GO:0045109	GO:BP	intermediate filament organization	18832	11669	GO:0045104, GO:0097435	IBA,IBA,IBA,IBA IEA,IBA,IBA,IBA,IBA,IBA,IBA,IBA,IBA,IBA,IBA,IBA,IBA IEA,IBA IEA,IBA,IBA,IBA,IBA,IBA	ENSBTAG00000037553	TRUE	KRT33A
query_1	TRUE	3.24634e-23	68	212	22	0.103774	0.323529	GO:0045109	GO:BP	intermediate filament organization	18832	11669	GO:0045104, GO:0097435	IBA,IBA,IBA,IBA IEA,IBA,IBA,IBA,IBA,IBA,IBA,IBA,IBA,IBA,IBA,IBA,IBA IEA,IBA IEA,IBA,IBA,IBA,IBA,IBA	ENSBTAG00000016384	TRUE	KRT32
query_1	TRUE	3.84804e-21	85	212	22	0.103774	0.258824	GO:0045104	GO:BP	intermediate filament cytoskeleton organization	18832	11664	GO:0007010, GO:0045103	IBA,IBA,IBA,IBA IEA,IBA,IBA,IBA,IBA,IBA,IBA,IBA IEA,IBA,IBA,IBA,IBA,IBA IEA,IBA IEA,IBA,IBA,IBA,IBA,IBA	ENSBTAG00000030548	FALSE	KRT27
query_1	TRUE	3.84804e-21	85	212	22	0.103774	0.258824	GO:0045104	GO:BP	intermediate filament cytoskeleton organization	18832	11664	GO:0007010, GO:0045103	IBA,IBA,IBA,IBA IEA,IBA,IBA,IBA,IBA,IBA,IBA,IBA IEA,IBA,IBA,IBA,IBA,IBA IEA,IBA IEA,IBA,IBA,IBA,IBA,IBA	ENSBTAG00000040279	FALSE	KRT24
query_1	TRUE	3.84804e-21	85	212	22	0.103774	0.258824	GO:0045104	GO:BP	intermediate filament cytoskeleton organization	18832	11664	GO:0007010, GO:0045103	IBA,IBA,IBA,IBA IEA,IBA,IBA,IBA,IBA,IBA,IBA,IBA IEA,IBA,IBA,IBA,IBA,IBA IEA,IBA IEA,IBA,IBA,IBA,IBA,IBA	ENSBTAG00000020824	FALSE	KRT10
query_1	TRUE	3.84804e-21	85	212	22	0.103774	0.258824	GO:0045104	GO:BP	intermediate filament cytoskeleton organization	18832	11664	GO:0007010, GO:0045103	IBA,IBA,IBA,IBA IEA,IBA,IBA,IBA,IBA,IBA,IBA,IBA IEA,IBA,IBA,IBA,IBA,IBA IEA,IBA IEA,IBA,IBA,IBA,IBA,IBA	ENSBTAG00000007794	FALSE	KRT20
query_1	TRUE	3.84804e-21	85	212	22	0.103774	0.258824	GO:0045104	GO:BP	intermediate filament cytoskeleton organization	18832	11664	GO:0007010, GO:0045103	IBA,IBA,IBA,IBA IEA,IBA,IBA,IBA,IBA,IBA,IBA,IBA IEA,IBA,IBA,IBA,IBA,IBA IEA,IBA IEA,IBA,IBA,IBA,IBA,IBA	ENSBTAG00000040460	FALSE	KRT23
query_1	TRUE	3.84804e-21	85	212	22	0.103774	0.258824	GO:0045104	GO:BP	intermediate filament cytoskeleton organization	18832	11664	GO:0007010, GO:0045103	IBA,IBA,IBA,IBA IEA,IBA,IBA,IBA,IBA,IBA,IBA,IBA IEA,IBA,IBA,IBA,IBA,IBA IEA,IBA IEA,IBA,IBA,IBA,IBA,IBA	ENSBTAG00000020078	FALSE	KRT39
query_1	TRUE	3.84804e-21	85	212	22	0.103774	0.258824	GO:0045104	GO:BP	intermediate filament cytoskeleton organization	18832	11664	GO:0007010, GO:0045103	IBA,IBA,IBA,IBA IEA,IBA,IBA,IBA,IBA,IBA,IBA,IBA IEA,IBA,IBA,IBA,IBA,IBA IEA,IBA IEA,IBA,IBA,IBA,IBA,IBA	ENSBTAG00000017408	FALSE	KRT40
query_1	TRUE	3.84804e-21	85	212	22	0.103774	0.258824	GO:0045104	GO:BP	intermediate filament cytoskeleton organization	18832	11664	GO:0007010, GO:0045103	IBA,IBA,IBA,IBA IEA,IBA,IBA,IBA,IBA,IBA,IBA,IBA IEA,IBA,IBA,IBA,IBA,IBA IEA,IBA IEA,IBA,IBA,IBA,IBA,IBA	ENSBTAG00000007583	FALSE	KRT14
query_1	TRUE	3.84804e-21	85	212	22	0.103774	0.258824	GO:0045104	GO:BP	intermediate filament cytoskeleton organization	18832	11664	GO:0007010, GO:0045103	IBA,IBA,IBA,IBA IEA,IBA,IBA,IBA,IBA,IBA,IBA,IBA IEA,IBA,IBA,IBA,IBA,IBA IEA,IBA IEA,IBA,IBA,IBA,IBA,IBA	ENSBTAG00000050581	FALSE
query_1	TRUE	3.84804e-21	85	212	22	0.103774	0.258824	GO:0045104	GO:BP	intermediate filament cytoskeleton organization	18832	11664	GO:0007010, GO:0045103	IBA,IBA,IBA,IBA IEA,IBA,IBA,IBA,IBA,IBA,IBA,IBA IEA,IBA,IBA,IBA,IBA,IBA IEA,IBA IEA,IBA,IBA,IBA,IBA,IBA	ENSBTAG00000047165	FALSE	KRT9
query_1	TRUE	3.84804e-21	85	212	22	0.103774	0.258824	GO:0045104	GO:BP	intermediate filament cytoskeleton organization	18832	11664	GO:0007010, GO:0045103	IBA,IBA,IBA,IBA IEA,IBA,IBA,IBA,IBA,IBA,IBA,IBA IEA,IBA,IBA,IBA,IBA,IBA IEA,IBA IEA,IBA,IBA,IBA,IBA,IBA	ENSBTAG00000033766	FALSE	KRT16
query_1	TRUE	3.84804e-21	85	212	22	0.103774	0.258824	GO:0045104	GO:BP	intermediate filament cytoskeleton organization	18832	11664	GO:0007010, GO:0045103	IBA,IBA,IBA,IBA IEA,IBA,IBA,IBA,IBA,IBA,IBA,IBA IEA,IBA,IBA,IBA,IBA,IBA IEA,IBA IEA,IBA,IBA,IBA,IBA,IBA	ENSBTAG00000013685	FALSE	KRT31
query_1	TRUE	3.84804e-21	85	212	22	0.103774	0.258824	GO:0045104	GO:BP	intermediate filament cytoskeleton organization	18832	11664	GO:0007010, GO:0045103	IBA,IBA,IBA,IBA IEA,IBA,IBA,IBA,IBA,IBA,IBA,IBA IEA,IBA,IBA,IBA,IBA,IBA IEA,IBA IEA,IBA,IBA,IBA,IBA,IBA	ENSBTAG00000000573	FALSE	KRT37
query_1	TRUE	3.84804e-21	85	212	22	0.103774	0.258824	GO:0045104	GO:BP	intermediate filament cytoskeleton organization	18832	11664	GO:0007010, GO:0045103	IBA,IBA,IBA,IBA IEA,IBA,IBA,IBA,IBA,IBA,IBA,IBA IEA,IBA,IBA,IBA,IBA,IBA IEA,IBA IEA,IBA,IBA,IBA,IBA,IBA	ENSBTAG00000046124	FALSE	KRT36
query_1	TRUE	3.84804e-21	85	212	22	0.103774	0.258824	GO:0045104	GO:BP	intermediate filament cytoskeleton organization	18832	11664	GO:0007010, GO:0045103	IBA,IBA,IBA,IBA IEA,IBA,IBA,IBA,IBA,IBA,IBA,IBA IEA,IBA,IBA,IBA,IBA,IBA IEA,IBA IEA,IBA,IBA,IBA,IBA,IBA	ENSBTAG00000030555	FALSE	KRT28
query_1	TRUE	3.84804e-21	85	212	22	0.103774	0.258824	GO:0045104	GO:BP	intermediate filament cytoskeleton organization	18832	11664	GO:0007010, GO:0045103	IBA,IBA,IBA,IBA IEA,IBA,IBA,IBA,IBA,IBA,IBA,IBA IEA,IBA,IBA,IBA,IBA,IBA IEA,IBA IEA,IBA,IBA,IBA,IBA,IBA	ENSBTAG00000030542	FALSE	KRT25
query_1	TRUE	3.84804e-21	85	212	22	0.103774	0.258824	GO:0045104	GO:BP	intermediate filament cytoskeleton organization	18832	11664	GO:0007010, GO:0045103	IBA,IBA,IBA,IBA IEA,IBA,IBA,IBA,IBA,IBA,IBA,IBA IEA,IBA,IBA,IBA,IBA,IBA IEA,IBA IEA,IBA,IBA,IBA,IBA,IBA	ENSBTAG00000006806	FALSE	KRT17
query_1	TRUE	3.84804e-21	85	212	22	0.103774	0.258824	GO:0045104	GO:BP	intermediate filament cytoskeleton organization	18832	11664	GO:0007010, GO:0045103	IBA,IBA,IBA,IBA IEA,IBA,IBA,IBA,IBA,IBA,IBA,IBA IEA,IBA,IBA,IBA,IBA,IBA IEA,IBA IEA,IBA,IBA,IBA,IBA,IBA	ENSBTAG00000047262	FALSE	KRT42
query_1	TRUE	3.84804e-21	85	212	22	0.103774	0.258824	GO:0045104	GO:BP	intermediate filament cytoskeleton organization	18832	11664	GO:0007010, GO:0045103	IBA,IBA,IBA,IBA IEA,IBA,IBA,IBA,IBA,IBA,IBA,IBA IEA,IBA,IBA,IBA,IBA,IBA IEA,IBA IEA,IBA,IBA,IBA,IBA,IBA	ENSBTAG00000004905	FALSE	KRT19
query_1	TRUE	3.84804e-21	85	212	22	0.103774	0.258824	GO:0045104	GO:BP	intermediate filament cytoskeleton organization	18832	11664	GO:0007010, GO:0045103	IBA,IBA,IBA,IBA IEA,IBA,IBA,IBA,IBA,IBA,IBA,IBA IEA,IBA,IBA,IBA,IBA,IBA IEA,IBA IEA,IBA,IBA,IBA,IBA,IBA	ENSBTAG00000004903	FALSE	KRT15
query_1	TRUE	3.84804e-21	85	212	22	0.103774	0.258824	GO:0045104	GO:BP	intermediate filament cytoskeleton organization	18832	11664	GO:0007010, GO:0045103	IBA,IBA,IBA,IBA IEA,IBA,IBA,IBA,IBA,IBA,IBA,IBA IEA,IBA,IBA,IBA,IBA,IBA IEA,IBA IEA,IBA,IBA,IBA,IBA,IBA	ENSBTAG00000037553	FALSE	KRT33A
query_1	TRUE	3.84804e-21	85	212	22	0.103774	0.258824	GO:0045104	GO:BP	intermediate filament cytoskeleton organization	18832	11664	GO:0007010, GO:0045103	IBA,IBA,IBA,IBA IEA,IBA,IBA,IBA,IBA,IBA,IBA,IBA IEA,IBA,IBA,IBA,IBA,IBA IEA,IBA IEA,IBA,IBA,IBA,IBA,IBA	ENSBTAG00000016384	FALSE	KRT32
query_1	TRUE	3.84804e-21	86	212	22	0.103774	0.255814	GO:0045103	GO:BP	intermediate filament-based process	18832	11663	GO:0009987	IBA,IBA,IBA,IBA IEA,IBA,IBA,IBA,IBA,IBA,IBA,IBA IEA,IBA,IBA,IBA,IBA,IBA IEA,IBA IEA,IBA,IBA,IBA,IBA,IBA	ENSBTAG00000030548	FALSE	KRT27
query_1	TRUE	3.84804e-21	86	212	22	0.103774	0.255814	GO:0045103	GO:BP	intermediate filament-based process	18832	11663	GO:0009987	IBA,IBA,IBA,IBA IEA,IBA,IBA,IBA,IBA,IBA,IBA,IBA IEA,IBA,IBA,IBA,IBA,IBA IEA,IBA IEA,IBA,IBA,IBA,IBA,IBA	ENSBTAG00000040279	FALSE	KRT24
query_1	TRUE	3.84804e-21	86	212	22	0.103774	0.255814	GO:0045103	GO:BP	intermediate filament-based process	18832	11663	GO:0009987	IBA,IBA,IBA,IBA IEA,IBA,IBA,IBA,IBA,IBA,IBA,IBA IEA,IBA,IBA,IBA,IBA,IBA IEA,IBA IEA,IBA,IBA,IBA,IBA,IBA	ENSBTAG00000020824	FALSE	KRT10
query_1	TRUE	3.84804e-21	86	212	22	0.103774	0.255814	GO:0045103	GO:BP	intermediate filament-based process	18832	11663	GO:0009987	IBA,IBA,IBA,IBA IEA,IBA,IBA,IBA,IBA,IBA,IBA,IBA IEA,IBA,IBA,IBA,IBA,IBA IEA,IBA IEA,IBA,IBA,IBA,IBA,IBA	ENSBTAG00000007794	FALSE	KRT20
query_1	TRUE	3.84804e-21	86	212	22	0.103774	0.255814	GO:0045103	GO:BP	intermediate filament-based process	18832	11663	GO:0009987	IBA,IBA,IBA,IBA IEA,IBA,IBA,IBA,IBA,IBA,IBA,IBA IEA,IBA,IBA,IBA,IBA,IBA IEA,IBA IEA,IBA,IBA,IBA,IBA,IBA	ENSBTAG00000040460	FALSE	KRT23
query_1	TRUE	3.84804e-21	86	212	22	0.103774	0.255814	GO:0045103	GO:BP	intermediate filament-based process	18832	11663	GO:0009987	IBA,IBA,IBA,IBA IEA,IBA,IBA,IBA,IBA,IBA,IBA,IBA IEA,IBA,IBA,IBA,IBA,IBA IEA,IBA IEA,IBA,IBA,IBA,IBA,IBA	ENSBTAG00000020078	FALSE	KRT39
query_1	TRUE	3.84804e-21	86	212	22	0.103774	0.255814	GO:0045103	GO:BP	intermediate filament-based process	18832	11663	GO:0009987	IBA,IBA,IBA,IBA IEA,IBA,IBA,IBA,IBA,IBA,IBA,IBA IEA,IBA,IBA,IBA,IBA,IBA IEA,IBA IEA,IBA,IBA,IBA,IBA,IBA	ENSBTAG00000017408	FALSE	KRT40
query_1	TRUE	3.84804e-21	86	212	22	0.103774	0.255814	GO:0045103	GO:BP	intermediate filament-based process	18832	11663	GO:0009987	IBA,IBA,IBA,IBA IEA,IBA,IBA,IBA,IBA,IBA,IBA,IBA IEA,IBA,IBA,IBA,IBA,IBA IEA,IBA IEA,IBA,IBA,IBA,IBA,IBA	ENSBTAG00000007583	FALSE	KRT14
query_1	TRUE	3.84804e-21	86	212	22	0.103774	0.255814	GO:0045103	GO:BP	intermediate filament-based process	18832	11663	GO:0009987	IBA,IBA,IBA,IBA IEA,IBA,IBA,IBA,IBA,IBA,IBA,IBA IEA,IBA,IBA,IBA,IBA,IBA IEA,IBA IEA,IBA,IBA,IBA,IBA,IBA	ENSBTAG00000050581	FALSE
query_1	TRUE	3.84804e-21	86	212	22	0.103774	0.255814	GO:0045103	GO:BP	intermediate filament-based process	18832	11663	GO:0009987	IBA,IBA,IBA,IBA IEA,IBA,IBA,IBA,IBA,IBA,IBA,IBA IEA,IBA,IBA,IBA,IBA,IBA IEA,IBA IEA,IBA,IBA,IBA,IBA,IBA	ENSBTAG00000047165	FALSE	KRT9
query_1	TRUE	3.84804e-21	86	212	22	0.103774	0.255814	GO:0045103	GO:BP	intermediate filament-based process	18832	11663	GO:0009987	IBA,IBA,IBA,IBA IEA,IBA,IBA,IBA,IBA,IBA,IBA,IBA IEA,IBA,IBA,IBA,IBA,IBA IEA,IBA IEA,IBA,IBA,IBA,IBA,IBA	ENSBTAG00000033766	FALSE	KRT16
query_1	TRUE	3.84804e-21	86	212	22	0.103774	0.255814	GO:0045103	GO:BP	intermediate filament-based process	18832	11663	GO:0009987	IBA,IBA,IBA,IBA IEA,IBA,IBA,IBA,IBA,IBA,IBA,IBA IEA,IBA,IBA,IBA,IBA,IBA IEA,IBA IEA,IBA,IBA,IBA,IBA,IBA	ENSBTAG00000013685	FALSE	KRT31
query_1	TRUE	3.84804e-21	86	212	22	0.103774	0.255814	GO:0045103	GO:BP	intermediate filament-based process	18832	11663	GO:0009987	IBA,IBA,IBA,IBA IEA,IBA,IBA,IBA,IBA,IBA,IBA,IBA IEA,IBA,IBA,IBA,IBA,IBA IEA,IBA IEA,IBA,IBA,IBA,IBA,IBA	ENSBTAG00000000573	FALSE	KRT37
query_1	TRUE	3.84804e-21	86	212	22	0.103774	0.255814	GO:0045103	GO:BP	intermediate filament-based process	18832	11663	GO:0009987	IBA,IBA,IBA,IBA IEA,IBA,IBA,IBA,IBA,IBA,IBA,IBA IEA,IBA,IBA,IBA,IBA,IBA IEA,IBA IEA,IBA,IBA,IBA,IBA,IBA	ENSBTAG00000046124	FALSE	KRT36
query_1	TRUE	3.84804e-21	86	212	22	0.103774	0.255814	GO:0045103	GO:BP	intermediate filament-based process	18832	11663	GO:0009987	IBA,IBA,IBA,IBA IEA,IBA,IBA,IBA,IBA,IBA,IBA,IBA IEA,IBA,IBA,IBA,IBA,IBA IEA,IBA IEA,IBA,IBA,IBA,IBA,IBA	ENSBTAG00000030555	FALSE	KRT28
query_1	TRUE	3.84804e-21	86	212	22	0.103774	0.255814	GO:0045103	GO:BP	intermediate filament-based process	18832	11663	GO:0009987	IBA,IBA,IBA,IBA IEA,IBA,IBA,IBA,IBA,IBA,IBA,IBA IEA,IBA,IBA,IBA,IBA,IBA IEA,IBA IEA,IBA,IBA,IBA,IBA,IBA	ENSBTAG00000030542	FALSE	KRT25
query_1	TRUE	3.84804e-21	86	212	22	0.103774	0.255814	GO:0045103	GO:BP	intermediate filament-based process	18832	11663	GO:0009987	IBA,IBA,IBA,IBA IEA,IBA,IBA,IBA,IBA,IBA,IBA,IBA IEA,IBA,IBA,IBA,IBA,IBA IEA,IBA IEA,IBA,IBA,IBA,IBA,IBA	ENSBTAG00000006806	FALSE	KRT17
query_1	TRUE	3.84804e-21	86	212	22	0.103774	0.255814	GO:0045103	GO:BP	intermediate filament-based process	18832	11663	GO:0009987	IBA,IBA,IBA,IBA IEA,IBA,IBA,IBA,IBA,IBA,IBA,IBA IEA,IBA,IBA,IBA,IBA,IBA IEA,IBA IEA,IBA,IBA,IBA,IBA,IBA	ENSBTAG00000047262	FALSE	KRT42
query_1	TRUE	3.84804e-21	86	212	22	0.103774	0.255814	GO:0045103	GO:BP	intermediate filament-based process	18832	11663	GO:0009987	IBA,IBA,IBA,IBA IEA,IBA,IBA,IBA,IBA,IBA,IBA,IBA IEA,IBA,IBA,IBA,IBA,IBA IEA,IBA IEA,IBA,IBA,IBA,IBA,IBA	ENSBTAG00000004905	FALSE	KRT19
query_1	TRUE	3.84804e-21	86	212	22	0.103774	0.255814	GO:0045103	GO:BP	intermediate filament-based process	18832	11663	GO:0009987	IBA,IBA,IBA,IBA IEA,IBA,IBA,IBA,IBA,IBA,IBA,IBA IEA,IBA,IBA,IBA,IBA,IBA IEA,IBA IEA,IBA,IBA,IBA,IBA,IBA	ENSBTAG00000004903	FALSE	KRT15
query_1	TRUE	3.84804e-21	86	212	22	0.103774	0.255814	GO:0045103	GO:BP	intermediate filament-based process	18832	11663	GO:0009987	IBA,IBA,IBA,IBA IEA,IBA,IBA,IBA,IBA,IBA,IBA,IBA IEA,IBA,IBA,IBA,IBA,IBA IEA,IBA IEA,IBA,IBA,IBA,IBA,IBA	ENSBTAG00000037553	FALSE	KRT33A
query_1	TRUE	3.84804e-21	86	212	22	0.103774	0.255814	GO:0045103	GO:BP	intermediate filament-based process	18832	11663	GO:0009987	IBA,IBA,IBA,IBA IEA,IBA,IBA,IBA,IBA,IBA,IBA,IBA IEA,IBA,IBA,IBA,IBA,IBA IEA,IBA IEA,IBA,IBA,IBA,IBA,IBA	ENSBTAG00000016384	FALSE	KRT32
query_1	TRUE	7.23784e-08	543	212	27	0.127358	0.0497238	GO:0030855	GO:BP	epithelial cell differentiation	18832	7175	GO:0030154, GO:0060429	IEA,IBA,IBA,IBA IEA,IEA,IEA,IBA,ISS IEA,IBA,IBA,IBA,IBA,IBA,IBA,IBA IEA,IBA,IBA,IBA IEA,IBA,IBA,IBA IEA,IBA,IBA,IBA,IBA,IBA,IEP	ENSBTAG00000051910	TRUE	FGF10
query_1	TRUE	7.23784e-08	543	212	27	0.127358	0.0497238	GO:0030855	GO:BP	epithelial cell differentiation	18832	7175	GO:0030154, GO:0060429	IEA,IBA,IBA,IBA IEA,IEA,IEA,IBA,ISS IEA,IBA,IBA,IBA,IBA,IBA,IBA,IBA IEA,IBA,IBA,IBA IEA,IBA,IBA,IBA IEA,IBA,IBA,IBA,IBA,IBA,IEP	ENSBTAG00000030548	TRUE	KRT27
query_1	TRUE	7.23784e-08	543	212	27	0.127358	0.0497238	GO:0030855	GO:BP	epithelial cell differentiation	18832	7175	GO:0030154, GO:0060429	IEA,IBA,IBA,IBA IEA,IEA,IEA,IBA,ISS IEA,IBA,IBA,IBA,IBA,IBA,IBA,IBA IEA,IBA,IBA,IBA IEA,IBA,IBA,IBA IEA,IBA,IBA,IBA,IBA,IBA,IEP	ENSBTAG00000040279	TRUE	KRT24
query_1	TRUE	7.23784e-08	543	212	27	0.127358	0.0497238	GO:0030855	GO:BP	epithelial cell differentiation	18832	7175	GO:0030154, GO:0060429	IEA,IBA,IBA,IBA IEA,IEA,IEA,IBA,ISS IEA,IBA,IBA,IBA,IBA,IBA,IBA,IBA IEA,IBA,IBA,IBA IEA,IBA,IBA,IBA IEA,IBA,IBA,IBA,IBA,IBA,IEP	ENSBTAG00000020824	TRUE	KRT10
query_1	TRUE	7.23784e-08	543	212	27	0.127358	0.0497238	GO:0030855	GO:BP	epithelial cell differentiation	18832	7175	GO:0030154, GO:0060429	IEA,IBA,IBA,IBA IEA,IEA,IEA,IBA,ISS IEA,IBA,IBA,IBA,IBA,IBA,IBA,IBA IEA,IBA,IBA,IBA IEA,IBA,IBA,IBA IEA,IBA,IBA,IBA,IBA,IBA,IEP	ENSBTAG00000045835	TRUE	HOXB5
query_1	TRUE	7.23784e-08	543	212	27	0.127358	0.0497238	GO:0030855	GO:BP	epithelial cell differentiation	18832	7175	GO:0030154, GO:0060429	IEA,IBA,IBA,IBA IEA,IEA,IEA,IBA,ISS IEA,IBA,IBA,IBA,IBA,IBA,IBA,IBA IEA,IBA,IBA,IBA IEA,IBA,IBA,IBA IEA,IBA,IBA,IBA,IBA,IBA,IEP	ENSBTAG00000014663	TRUE	HOXB13
query_1	TRUE	7.23784e-08	543	212	27	0.127358	0.0497238	GO:0030855	GO:BP	epithelial cell differentiation	18832	7175	GO:0030154, GO:0060429	IEA,IBA,IBA,IBA IEA,IEA,IEA,IBA,ISS IEA,IBA,IBA,IBA,IBA,IBA,IBA,IBA IEA,IBA,IBA,IBA IEA,IBA,IBA,IBA IEA,IBA,IBA,IBA,IBA,IBA,IEP	ENSBTAG00000007794	TRUE	KRT20
query_1	TRUE	7.23784e-08	543	212	27	0.127358	0.0497238	GO:0030855	GO:BP	epithelial cell differentiation	18832	7175	GO:0030154, GO:0060429	IEA,IBA,IBA,IBA IEA,IEA,IEA,IBA,ISS IEA,IBA,IBA,IBA,IBA,IBA,IBA,IBA IEA,IBA,IBA,IBA IEA,IBA,IBA,IBA IEA,IBA,IBA,IBA,IBA,IBA,IEP	ENSBTAG00000013236	TRUE	MED1
query_1	TRUE	7.23784e-08	543	212	27	0.127358	0.0497238	GO:0030855	GO:BP	epithelial cell differentiation	18832	7175	GO:0030154, GO:0060429	IEA,IBA,IBA,IBA IEA,IEA,IEA,IBA,ISS IEA,IBA,IBA,IBA,IBA,IBA,IBA,IBA IEA,IBA,IBA,IBA IEA,IBA,IBA,IBA IEA,IBA,IBA,IBA,IBA,IBA,IEP	ENSBTAG00000040460	TRUE	KRT23
query_1	TRUE	7.23784e-08	543	212	27	0.127358	0.0497238	GO:0030855	GO:BP	epithelial cell differentiation	18832	7175	GO:0030154, GO:0060429	IEA,IBA,IBA,IBA IEA,IEA,IEA,IBA,ISS IEA,IBA,IBA,IBA,IBA,IBA,IBA,IBA IEA,IBA,IBA,IBA IEA,IBA,IBA,IBA IEA,IBA,IBA,IBA,IBA,IBA,IEP	ENSBTAG00000020078	TRUE	KRT39
query_1	TRUE	7.23784e-08	543	212	27	0.127358	0.0497238	GO:0030855	GO:BP	epithelial cell differentiation	18832	7175	GO:0030154, GO:0060429	IEA,IBA,IBA,IBA IEA,IEA,IEA,IBA,ISS IEA,IBA,IBA,IBA,IBA,IBA,IBA,IBA IEA,IBA,IBA,IBA IEA,IBA,IBA,IBA IEA,IBA,IBA,IBA,IBA,IBA,IEP	ENSBTAG00000017408	TRUE	KRT40
query_1	TRUE	7.23784e-08	543	212	27	0.127358	0.0497238	GO:0030855	GO:BP	epithelial cell differentiation	18832	7175	GO:0030154, GO:0060429	IEA,IBA,IBA,IBA IEA,IEA,IEA,IBA,ISS IEA,IBA,IBA,IBA,IBA,IBA,IBA,IBA IEA,IBA,IBA,IBA IEA,IBA,IBA,IBA IEA,IBA,IBA,IBA,IBA,IBA,IEP	ENSBTAG00000007583	TRUE	KRT14
query_1	TRUE	7.23784e-08	543	212	27	0.127358	0.0497238	GO:0030855	GO:BP	epithelial cell differentiation	18832	7175	GO:0030154, GO:0060429	IEA,IBA,IBA,IBA IEA,IEA,IEA,IBA,ISS IEA,IBA,IBA,IBA,IBA,IBA,IBA,IBA IEA,IBA,IBA,IBA IEA,IBA,IBA,IBA IEA,IBA,IBA,IBA,IBA,IBA,IEP	ENSBTAG00000050581	TRUE
query_1	TRUE	7.23784e-08	543	212	27	0.127358	0.0497238	GO:0030855	GO:BP	epithelial cell differentiation	18832	7175	GO:0030154, GO:0060429	IEA,IBA,IBA,IBA IEA,IEA,IEA,IBA,ISS IEA,IBA,IBA,IBA,IBA,IBA,IBA,IBA IEA,IBA,IBA,IBA IEA,IBA,IBA,IBA IEA,IBA,IBA,IBA,IBA,IBA,IEP	ENSBTAG00000047165	TRUE	KRT9
query_1	TRUE	7.23784e-08	543	212	27	0.127358	0.0497238	GO:0030855	GO:BP	epithelial cell differentiation	18832	7175	GO:0030154, GO:0060429	IEA,IBA,IBA,IBA IEA,IEA,IEA,IBA,ISS IEA,IBA,IBA,IBA,IBA,IBA,IBA,IBA IEA,IBA,IBA,IBA IEA,IBA,IBA,IBA IEA,IBA,IBA,IBA,IBA,IBA,IEP	ENSBTAG00000033766	TRUE	KRT16
query_1	TRUE	7.23784e-08	543	212	27	0.127358	0.0497238	GO:0030855	GO:BP	epithelial cell differentiation	18832	7175	GO:0030154, GO:0060429	IEA,IBA,IBA,IBA IEA,IEA,IEA,IBA,ISS IEA,IBA,IBA,IBA,IBA,IBA,IBA,IBA IEA,IBA,IBA,IBA IEA,IBA,IBA,IBA IEA,IBA,IBA,IBA,IBA,IBA,IEP	ENSBTAG00000013685	TRUE	KRT31
query_1	TRUE	7.23784e-08	543	212	27	0.127358	0.0497238	GO:0030855	GO:BP	epithelial cell differentiation	18832	7175	GO:0030154, GO:0060429	IEA,IBA,IBA,IBA IEA,IEA,IEA,IBA,ISS IEA,IBA,IBA,IBA,IBA,IBA,IBA,IBA IEA,IBA,IBA,IBA IEA,IBA,IBA,IBA IEA,IBA,IBA,IBA,IBA,IBA,IEP	ENSBTAG00000000573	TRUE	KRT37
query_1	TRUE	7.23784e-08	543	212	27	0.127358	0.0497238	GO:0030855	GO:BP	epithelial cell differentiation	18832	7175	GO:0030154, GO:0060429	IEA,IBA,IBA,IBA IEA,IEA,IEA,IBA,ISS IEA,IBA,IBA,IBA,IBA,IBA,IBA,IBA IEA,IBA,IBA,IBA IEA,IBA,IBA,IBA IEA,IBA,IBA,IBA,IBA,IBA,IEP	ENSBTAG00000046124	TRUE	KRT36
query_1	TRUE	7.23784e-08	543	212	27	0.127358	0.0497238	GO:0030855	GO:BP	epithelial cell differentiation	18832	7175	GO:0030154, GO:0060429	IEA,IBA,IBA,IBA IEA,IEA,IEA,IBA,ISS IEA,IBA,IBA,IBA,IBA,IBA,IBA,IBA IEA,IBA,IBA,IBA IEA,IBA,IBA,IBA IEA,IBA,IBA,IBA,IBA,IBA,IEP	ENSBTAG00000030555	TRUE	KRT28
query_1	TRUE	7.23784e-08	543	212	27	0.127358	0.0497238	GO:0030855	GO:BP	epithelial cell differentiation	18832	7175	GO:0030154, GO:0060429	IEA,IBA,IBA,IBA IEA,IEA,IEA,IBA,ISS IEA,IBA,IBA,IBA,IBA,IBA,IBA,IBA IEA,IBA,IBA,IBA IEA,IBA,IBA,IBA IEA,IBA,IBA,IBA,IBA,IBA,IEP	ENSBTAG00000030542	TRUE	KRT25
query_1	TRUE	7.23784e-08	543	212	27	0.127358	0.0497238	GO:0030855	GO:BP	epithelial cell differentiation	18832	7175	GO:0030154, GO:0060429	IEA,IBA,IBA,IBA IEA,IEA,IEA,IBA,ISS IEA,IBA,IBA,IBA,IBA,IBA,IBA,IBA IEA,IBA,IBA,IBA IEA,IBA,IBA,IBA IEA,IBA,IBA,IBA,IBA,IBA,IEP	ENSBTAG00000006806	TRUE	KRT17
query_1	TRUE	7.23784e-08	543	212	27	0.127358	0.0497238	GO:0030855	GO:BP	epithelial cell differentiation	18832	7175	GO:0030154, GO:0060429	IEA,IBA,IBA,IBA IEA,IEA,IEA,IBA,ISS IEA,IBA,IBA,IBA,IBA,IBA,IBA,IBA IEA,IBA,IBA,IBA IEA,IBA,IBA,IBA IEA,IBA,IBA,IBA,IBA,IBA,IEP	ENSBTAG00000047262	TRUE	KRT42
query_1	TRUE	7.23784e-08	543	212	27	0.127358	0.0497238	GO:0030855	GO:BP	epithelial cell differentiation	18832	7175	GO:0030154, GO:0060429	IEA,IBA,IBA,IBA IEA,IEA,IEA,IBA,ISS IEA,IBA,IBA,IBA,IBA,IBA,IBA,IBA IEA,IBA,IBA,IBA IEA,IBA,IBA,IBA IEA,IBA,IBA,IBA,IBA,IBA,IEP	ENSBTAG00000004905	TRUE	KRT19
query_1	TRUE	7.23784e-08	543	212	27	0.127358	0.0497238	GO:0030855	GO:BP	epithelial cell differentiation	18832	7175	GO:0030154, GO:0060429	IEA,IBA,IBA,IBA IEA,IEA,IEA,IBA,ISS IEA,IBA,IBA,IBA,IBA,IBA,IBA,IBA IEA,IBA,IBA,IBA IEA,IBA,IBA,IBA IEA,IBA,IBA,IBA,IBA,IBA,IEP	ENSBTAG00000004903	TRUE	KRT15
query_1	TRUE	7.23784e-08	543	212	27	0.127358	0.0497238	GO:0030855	GO:BP	epithelial cell differentiation	18832	7175	GO:0030154, GO:0060429	IEA,IBA,IBA,IBA IEA,IEA,IEA,IBA,ISS IEA,IBA,IBA,IBA,IBA,IBA,IBA,IBA IEA,IBA,IBA,IBA IEA,IBA,IBA,IBA IEA,IBA,IBA,IBA,IBA,IBA,IEP	ENSBTAG00000037553	TRUE	KRT33A
query_1	TRUE	7.23784e-08	543	212	27	0.127358	0.0497238	GO:0030855	GO:BP	epithelial cell differentiation	18832	7175	GO:0030154, GO:0060429	IEA,IBA,IBA,IBA IEA,IEA,IEA,IBA,ISS IEA,IBA,IBA,IBA,IBA,IBA,IBA,IBA IEA,IBA,IBA,IBA IEA,IBA,IBA,IBA IEA,IBA,IBA,IBA,IBA,IBA,IEP	ENSBTAG00000016384	TRUE	KRT32
query_1	TRUE	7.23784e-08	543	212	27	0.127358	0.0497238	GO:0030855	GO:BP	epithelial cell differentiation	18832	7175	GO:0030154, GO:0060429	IEA,IBA,IBA,IBA IEA,IEA,IEA,IBA,ISS IEA,IBA,IBA,IBA,IBA,IBA,IBA,IBA IEA,IBA,IBA,IBA IEA,IBA,IBA,IBA IEA,IBA,IBA,IBA,IBA,IBA,IEP	ENSBTAG00000002167	TRUE	NPHS2
query_1	TRUE	1.34121e-06	671	212	28	0.132075	0.0417288	GO:0097435	GO:BP	supramolecular fiber organization	18832	19199	GO:0016043	IBA IEA,IEA,IBA,IBA,IBA,IBA IEA,IEA,IBA IEA,IBA,IBA,IBA,IEA,IBA,IBA,IBA,IBA,IBA,IBA,IBA,IBA,IBA IEA,IBA IEA,IBA,IBA IEA,IBA,IBA,IBA,IEA	ENSBTAG00000021957	FALSE	LTBP2
query_1	TRUE	1.34121e-06	671	212	28	0.132075	0.0417288	GO:0097435	GO:BP	supramolecular fiber organization	18832	19199	GO:0016043	IBA IEA,IEA,IBA,IBA,IBA,IBA IEA,IEA,IBA IEA,IBA,IBA,IBA,IEA,IBA,IBA,IBA,IBA,IBA,IBA,IBA,IBA,IBA IEA,IBA IEA,IBA,IBA IEA,IBA,IBA,IBA,IEA	ENSBTAG00000007173	FALSE	PDGFRA
query_1	TRUE	1.34121e-06	671	212	28	0.132075	0.0417288	GO:0097435	GO:BP	supramolecular fiber organization	18832	19199	GO:0016043	IBA IEA,IEA,IBA,IBA,IBA,IBA IEA,IEA,IBA IEA,IBA,IBA,IBA,IEA,IBA,IBA,IBA,IBA,IBA,IBA,IBA,IBA,IBA IEA,IBA IEA,IBA,IBA IEA,IBA,IBA,IBA,IEA	ENSBTAG00000030548	FALSE	KRT27
query_1	TRUE	1.34121e-06	671	212	28	0.132075	0.0417288	GO:0097435	GO:BP	supramolecular fiber organization	18832	19199	GO:0016043	IBA IEA,IEA,IBA,IBA,IBA,IBA IEA,IEA,IBA IEA,IBA,IBA,IBA,IEA,IBA,IBA,IBA,IBA,IBA,IBA,IBA,IBA,IBA IEA,IBA IEA,IBA,IBA IEA,IBA,IBA,IBA,IEA	ENSBTAG00000040279	FALSE	KRT24
query_1	TRUE	1.34121e-06	671	212	28	0.132075	0.0417288	GO:0097435	GO:BP	supramolecular fiber organization	18832	19199	GO:0016043	IBA IEA,IEA,IBA,IBA,IBA,IBA IEA,IEA,IBA IEA,IBA,IBA,IBA,IEA,IBA,IBA,IBA,IBA,IBA,IBA,IBA,IBA,IBA IEA,IBA IEA,IBA,IBA IEA,IBA,IBA,IBA,IEA	ENSBTAG00000020824	FALSE	KRT10
query_1	TRUE	1.34121e-06	671	212	28	0.132075	0.0417288	GO:0097435	GO:BP	supramolecular fiber organization	18832	19199	GO:0016043	IBA IEA,IEA,IBA,IBA,IBA,IBA IEA,IEA,IBA IEA,IBA,IBA,IBA,IEA,IBA,IBA,IBA,IBA,IBA,IBA,IBA,IBA,IBA IEA,IBA IEA,IBA,IBA IEA,IBA,IBA,IBA,IEA	ENSBTAG00000025752	FALSE	P3H4
query_1	TRUE	1.34121e-06	671	212	28	0.132075	0.0417288	GO:0097435	GO:BP	supramolecular fiber organization	18832	19199	GO:0016043	IBA IEA,IEA,IBA,IBA,IBA,IBA IEA,IEA,IBA IEA,IBA,IBA,IBA,IEA,IBA,IBA,IBA,IBA,IBA,IBA,IBA,IBA,IBA IEA,IBA IEA,IBA,IBA IEA,IBA,IBA,IBA,IEA	ENSBTAG00000011454	FALSE	FKBP10
query_1	TRUE	1.34121e-06	671	212	28	0.132075	0.0417288	GO:0097435	GO:BP	supramolecular fiber organization	18832	19199	GO:0016043	IBA IEA,IEA,IBA,IBA,IBA,IBA IEA,IEA,IBA IEA,IBA,IBA,IBA,IEA,IBA,IBA,IBA,IBA,IBA,IBA,IBA,IBA,IBA IEA,IBA IEA,IBA,IBA IEA,IBA,IBA,IBA,IEA	ENSBTAG00000007794	FALSE	KRT20
query_1	TRUE	1.34121e-06	671	212	28	0.132075	0.0417288	GO:0097435	GO:BP	supramolecular fiber organization	18832	19199	GO:0016043	IBA IEA,IEA,IBA,IBA,IBA,IBA IEA,IEA,IBA IEA,IBA,IBA,IBA,IEA,IBA,IBA,IBA,IBA,IBA,IBA,IBA,IBA,IBA IEA,IBA IEA,IBA,IBA IEA,IBA,IBA,IBA,IEA	ENSBTAG00000040460	FALSE	KRT23
query_1	TRUE	1.34121e-06	671	212	28	0.132075	0.0417288	GO:0097435	GO:BP	supramolecular fiber organization	18832	19199	GO:0016043	IBA IEA,IEA,IBA,IBA,IBA,IBA IEA,IEA,IBA IEA,IBA,IBA,IBA,IEA,IBA,IBA,IBA,IBA,IBA,IBA,IBA,IBA,IBA IEA,IBA IEA,IBA,IBA IEA,IBA,IBA,IBA,IEA	ENSBTAG00000020078	FALSE	KRT39
query_1	TRUE	1.34121e-06	671	212	28	0.132075	0.0417288	GO:0097435	GO:BP	supramolecular fiber organization	18832	19199	GO:0016043	IBA IEA,IEA,IBA,IBA,IBA,IBA IEA,IEA,IBA IEA,IBA,IBA,IBA,IEA,IBA,IBA,IBA,IBA,IBA,IBA,IBA,IBA,IBA IEA,IBA IEA,IBA,IBA IEA,IBA,IBA,IBA,IEA	ENSBTAG00000017408	FALSE	KRT40
query_1	TRUE	1.34121e-06	671	212	28	0.132075	0.0417288	GO:0097435	GO:BP	supramolecular fiber organization	18832	19199	GO:0016043	IBA IEA,IEA,IBA,IBA,IBA,IBA IEA,IEA,IBA IEA,IBA,IBA,IBA,IEA,IBA,IBA,IBA,IBA,IBA,IBA,IBA,IBA,IBA IEA,IBA IEA,IBA,IBA IEA,IBA,IBA,IBA,IEA	ENSBTAG00000006586	FALSE	KPNB1
query_1	TRUE	1.34121e-06	671	212	28	0.132075	0.0417288	GO:0097435	GO:BP	supramolecular fiber organization	18832	19199	GO:0016043	IBA IEA,IEA,IBA,IBA,IBA,IBA IEA,IEA,IBA IEA,IBA,IBA,IBA,IEA,IBA,IBA,IBA,IBA,IBA,IBA,IBA,IBA,IBA IEA,IBA IEA,IBA,IBA IEA,IBA,IBA,IBA,IEA	ENSBTAG00000007583	FALSE	KRT14
query_1	TRUE	1.34121e-06	671	212	28	0.132075	0.0417288	GO:0097435	GO:BP	supramolecular fiber organization	18832	19199	GO:0016043	IBA IEA,IEA,IBA,IBA,IBA,IBA IEA,IEA,IBA IEA,IBA,IBA,IBA,IEA,IBA,IBA,IBA,IBA,IBA,IBA,IBA,IBA,IBA IEA,IBA IEA,IBA,IBA IEA,IBA,IBA,IBA,IEA	ENSBTAG00000050581	FALSE
query_1	TRUE	1.34121e-06	671	212	28	0.132075	0.0417288	GO:0097435	GO:BP	supramolecular fiber organization	18832	19199	GO:0016043	IBA IEA,IEA,IBA,IBA,IBA,IBA IEA,IEA,IBA IEA,IBA,IBA,IBA,IEA,IBA,IBA,IBA,IBA,IBA,IBA,IBA,IBA,IBA IEA,IBA IEA,IBA,IBA IEA,IBA,IBA,IBA,IEA	ENSBTAG00000047165	FALSE	KRT9
query_1	TRUE	1.34121e-06	671	212	28	0.132075	0.0417288	GO:0097435	GO:BP	supramolecular fiber organization	18832	19199	GO:0016043	IBA IEA,IEA,IBA,IBA,IBA,IBA IEA,IEA,IBA IEA,IBA,IBA,IBA,IEA,IBA,IBA,IBA,IBA,IBA,IBA,IBA,IBA,IBA IEA,IBA IEA,IBA,IBA IEA,IBA,IBA,IBA,IEA	ENSBTAG00000033766	FALSE	KRT16
query_1	TRUE	1.34121e-06	671	212	28	0.132075	0.0417288	GO:0097435	GO:BP	supramolecular fiber organization	18832	19199	GO:0016043	IBA IEA,IEA,IBA,IBA,IBA,IBA IEA,IEA,IBA IEA,IBA,IBA,IBA,IEA,IBA,IBA,IBA,IBA,IBA,IBA,IBA,IBA,IBA IEA,IBA IEA,IBA,IBA IEA,IBA,IBA,IBA,IEA	ENSBTAG00000013685	FALSE	KRT31
query_1	TRUE	1.34121e-06	671	212	28	0.132075	0.0417288	GO:0097435	GO:BP	supramolecular fiber organization	18832	19199	GO:0016043	IBA IEA,IEA,IBA,IBA,IBA,IBA IEA,IEA,IBA IEA,IBA,IBA,IBA,IEA,IBA,IBA,IBA,IBA,IBA,IBA,IBA,IBA,IBA IEA,IBA IEA,IBA,IBA IEA,IBA,IBA,IBA,IEA	ENSBTAG00000000573	FALSE	KRT37
query_1	TRUE	1.34121e-06	671	212	28	0.132075	0.0417288	GO:0097435	GO:BP	supramolecular fiber organization	18832	19199	GO:0016043	IBA IEA,IEA,IBA,IBA,IBA,IBA IEA,IEA,IBA IEA,IBA,IBA,IBA,IEA,IBA,IBA,IBA,IBA,IBA,IBA,IBA,IBA,IBA IEA,IBA IEA,IBA,IBA IEA,IBA,IBA,IBA,IEA	ENSBTAG00000046124	FALSE	KRT36
query_1	TRUE	1.34121e-06	671	212	28	0.132075	0.0417288	GO:0097435	GO:BP	supramolecular fiber organization	18832	19199	GO:0016043	IBA IEA,IEA,IBA,IBA,IBA,IBA IEA,IEA,IBA IEA,IBA,IBA,IBA,IEA,IBA,IBA,IBA,IBA,IBA,IBA,IBA,IBA,IBA IEA,IBA IEA,IBA,IBA IEA,IBA,IBA,IBA,IEA	ENSBTAG00000030555	FALSE	KRT28
query_1	TRUE	1.34121e-06	671	212	28	0.132075	0.0417288	GO:0097435	GO:BP	supramolecular fiber organization	18832	19199	GO:0016043	IBA IEA,IEA,IBA,IBA,IBA,IBA IEA,IEA,IBA IEA,IBA,IBA,IBA,IEA,IBA,IBA,IBA,IBA,IBA,IBA,IBA,IBA,IBA IEA,IBA IEA,IBA,IBA IEA,IBA,IBA,IBA,IEA	ENSBTAG00000030542	FALSE	KRT25
query_1	TRUE	1.34121e-06	671	212	28	0.132075	0.0417288	GO:0097435	GO:BP	supramolecular fiber organization	18832	19199	GO:0016043	IBA IEA,IEA,IBA,IBA,IBA,IBA IEA,IEA,IBA IEA,IBA,IBA,IBA,IEA,IBA,IBA,IBA,IBA,IBA,IBA,IBA,IBA,IBA IEA,IBA IEA,IBA,IBA IEA,IBA,IBA,IBA,IEA	ENSBTAG00000006806	FALSE	KRT17
query_1	TRUE	1.34121e-06	671	212	28	0.132075	0.0417288	GO:0097435	GO:BP	supramolecular fiber organization	18832	19199	GO:0016043	IBA IEA,IEA,IBA,IBA,IBA,IBA IEA,IEA,IBA IEA,IBA,IBA,IBA,IEA,IBA,IBA,IBA,IBA,IBA,IBA,IBA,IBA,IBA IEA,IBA IEA,IBA,IBA IEA,IBA,IBA,IBA,IEA	ENSBTAG00000047262	FALSE	KRT42
query_1	TRUE	1.34121e-06	671	212	28	0.132075	0.0417288	GO:0097435	GO:BP	supramolecular fiber organization	18832	19199	GO:0016043	IBA IEA,IEA,IBA,IBA,IBA,IBA IEA,IEA,IBA IEA,IBA,IBA,IBA,IEA,IBA,IBA,IBA,IBA,IBA,IBA,IBA,IBA,IBA IEA,IBA IEA,IBA,IBA IEA,IBA,IBA,IBA,IEA	ENSBTAG00000004905	FALSE	KRT19
query_1	TRUE	1.34121e-06	671	212	28	0.132075	0.0417288	GO:0097435	GO:BP	supramolecular fiber organization	18832	19199	GO:0016043	IBA IEA,IEA,IBA,IBA,IBA,IBA IEA,IEA,IBA IEA,IBA,IBA,IBA,IEA,IBA,IBA,IBA,IBA,IBA,IBA,IBA,IBA,IBA IEA,IBA IEA,IBA,IBA IEA,IBA,IBA,IBA,IEA	ENSBTAG00000004903	FALSE	KRT15
query_1	TRUE	1.34121e-06	671	212	28	0.132075	0.0417288	GO:0097435	GO:BP	supramolecular fiber organization	18832	19199	GO:0016043	IBA IEA,IEA,IBA,IBA,IBA,IBA IEA,IEA,IBA IEA,IBA,IBA,IBA,IEA,IBA,IBA,IBA,IBA,IBA,IBA,IBA,IBA,IBA IEA,IBA IEA,IBA,IBA IEA,IBA,IBA,IBA,IEA	ENSBTAG00000037553	FALSE	KRT33A
query_1	TRUE	1.34121e-06	671	212	28	0.132075	0.0417288	GO:0097435	GO:BP	supramolecular fiber organization	18832	19199	GO:0016043	IBA IEA,IEA,IBA,IBA,IBA,IBA IEA,IEA,IBA IEA,IBA,IBA,IBA,IEA,IBA,IBA,IBA,IBA,IBA,IBA,IBA,IBA,IBA IEA,IBA IEA,IBA,IBA IEA,IBA,IBA,IBA,IEA	ENSBTAG00000016384	FALSE	KRT32
query_1	TRUE	1.34121e-06	671	212	28	0.132075	0.0417288	GO:0097435	GO:BP	supramolecular fiber organization	18832	19199	GO:0016043	IBA IEA,IEA,IBA,IBA,IBA,IBA IEA,IEA,IBA IEA,IBA,IBA,IBA,IEA,IBA,IBA,IBA,IBA,IBA,IBA,IBA,IBA,IBA IEA,IBA IEA,IBA,IBA IEA,IBA,IBA,IBA,IEA	ENSBTAG00000020801	FALSE	CYRIB
query_1	TRUE	1.57831e-06	86	212	11	0.0518868	0.127907	GO:0048704	GO:BP	embryonic skeletal system morphogenesis	18832	13386	GO:0048562, GO:0048705, GO:0048706	IBA IEA,IBA,IEA,IEA,IEA,IEA,IBA IEA,IEA,IEA,IEA,IGI	ENSBTAG00000007173	TRUE	PDGFRA
query_1	TRUE	1.57831e-06	86	212	11	0.0518868	0.127907	GO:0048704	GO:BP	embryonic skeletal system morphogenesis	18832	13386	GO:0048562, GO:0048705, GO:0048706	IBA IEA,IBA,IEA,IEA,IEA,IEA,IBA IEA,IEA,IEA,IEA,IGI	ENSBTAG00000061622	TRUE	HOXB9
query_1	TRUE	1.57831e-06	86	212	11	0.0518868	0.127907	GO:0048704	GO:BP	embryonic skeletal system morphogenesis	18832	13386	GO:0048562, GO:0048705, GO:0048706	IBA IEA,IBA,IEA,IEA,IEA,IEA,IBA IEA,IEA,IEA,IEA,IGI	ENSBTAG00000054162	TRUE	HOXB8
query_1	TRUE	1.57831e-06	86	212	11	0.0518868	0.127907	GO:0048704	GO:BP	embryonic skeletal system morphogenesis	18832	13386	GO:0048562, GO:0048705, GO:0048706	IBA IEA,IBA,IEA,IEA,IEA,IEA,IBA IEA,IEA,IEA,IEA,IGI	ENSBTAG00000005546	TRUE	HOXB7
query_1	TRUE	1.57831e-06	86	212	11	0.0518868	0.127907	GO:0048704	GO:BP	embryonic skeletal system morphogenesis	18832	13386	GO:0048562, GO:0048705, GO:0048706	IBA IEA,IBA,IEA,IEA,IEA,IEA,IBA IEA,IEA,IEA,IEA,IGI	ENSBTAG00000039599	TRUE	HOXB4
query_1	TRUE	1.57831e-06	86	212	11	0.0518868	0.127907	GO:0048704	GO:BP	embryonic skeletal system morphogenesis	18832	13386	GO:0048562, GO:0048705, GO:0048706	IBA IEA,IBA,IEA,IEA,IEA,IEA,IBA IEA,IEA,IEA,IEA,IGI	ENSBTAG00000045835	TRUE	HOXB5
query_1	TRUE	1.57831e-06	86	212	11	0.0518868	0.127907	GO:0048704	GO:BP	embryonic skeletal system morphogenesis	18832	13386	GO:0048562, GO:0048705, GO:0048706	IBA IEA,IBA,IEA,IEA,IEA,IEA,IBA IEA,IEA,IEA,IEA,IGI	ENSBTAG00000021427	TRUE	HOXB3
query_1	TRUE	1.57831e-06	86	212	11	0.0518868	0.127907	GO:0048704	GO:BP	embryonic skeletal system morphogenesis	18832	13386	GO:0048562, GO:0048705, GO:0048706	IBA IEA,IBA,IEA,IEA,IEA,IEA,IBA IEA,IEA,IEA,IEA,IGI	ENSBTAG00000009979	TRUE	HOXB2
query_1	TRUE	1.57831e-06	86	212	11	0.0518868	0.127907	GO:0048704	GO:BP	embryonic skeletal system morphogenesis	18832	13386	GO:0048562, GO:0048705, GO:0048706	IBA IEA,IBA,IEA,IEA,IEA,IEA,IBA IEA,IEA,IEA,IEA,IGI	ENSBTAG00000007603	TRUE	HOXB1
query_1	TRUE	1.57831e-06	86	212	11	0.0518868	0.127907	GO:0048704	GO:BP	embryonic skeletal system morphogenesis	18832	13386	GO:0048562, GO:0048705, GO:0048706	IBA IEA,IBA,IEA,IEA,IEA,IEA,IBA IEA,IEA,IEA,IEA,IGI	ENSBTAG00000011539	TRUE	PCGF2
query_1	TRUE	1.57831e-06	86	212	11	0.0518868	0.127907	GO:0048704	GO:BP	embryonic skeletal system morphogenesis	18832	13386	GO:0048562, GO:0048705, GO:0048706	IBA IEA,IBA,IEA,IEA,IEA,IEA,IBA IEA,IEA,IEA,IEA,IGI	ENSBTAG00000050006	TRUE	HOXB6
query_1	TRUE	3.09095e-06	950	212	33	0.15566	0.0347368	GO:0060429	GO:BP	epithelium development	18832	15095	GO:0009888	IEA,IEA,IBA,IBA,IBA IEA,IEA,IEA,IEA,IEA,IEA,IEA,IBA,ISS IEA,IBA,IBA,IBA,IBA,IBA,IBA,IBA IEA,IBA,IBA,IBA IEA,IBA,IBA IEA,IBA IEA,IBA,IBA,IBA,IBA,IBA,IEP,IMP	ENSBTAG00000051910	FALSE	FGF10
query_1	TRUE	3.09095e-06	950	212	33	0.15566	0.0347368	GO:0060429	GO:BP	epithelium development	18832	15095	GO:0009888	IEA,IEA,IBA,IBA,IBA IEA,IEA,IEA,IEA,IEA,IEA,IEA,IBA,ISS IEA,IBA,IBA,IBA,IBA,IBA,IBA,IBA IEA,IBA,IBA,IBA IEA,IBA,IBA IEA,IBA IEA,IBA,IBA,IBA,IBA,IBA,IEP,IMP	ENSBTAG00000006474	FALSE	EPCAM
query_1	TRUE	3.09095e-06	950	212	33	0.15566	0.0347368	GO:0060429	GO:BP	epithelium development	18832	15095	GO:0009888	IEA,IEA,IBA,IBA,IBA IEA,IEA,IEA,IEA,IEA,IEA,IEA,IBA,ISS IEA,IBA,IBA,IBA,IBA,IBA,IBA,IBA IEA,IBA,IBA,IBA IEA,IBA,IBA IEA,IBA IEA,IBA,IBA,IBA,IBA,IBA,IEP,IMP	ENSBTAG00000030548	FALSE	KRT27
query_1	TRUE	3.09095e-06	950	212	33	0.15566	0.0347368	GO:0060429	GO:BP	epithelium development	18832	15095	GO:0009888	IEA,IEA,IBA,IBA,IBA IEA,IEA,IEA,IEA,IEA,IEA,IEA,IBA,ISS IEA,IBA,IBA,IBA,IBA,IBA,IBA,IBA IEA,IBA,IBA,IBA IEA,IBA,IBA IEA,IBA IEA,IBA,IBA,IBA,IBA,IBA,IEP,IMP	ENSBTAG00000040279	FALSE	KRT24
query_1	TRUE	3.09095e-06	950	212	33	0.15566	0.0347368	GO:0060429	GO:BP	epithelium development	18832	15095	GO:0009888	IEA,IEA,IBA,IBA,IBA IEA,IEA,IEA,IEA,IEA,IEA,IEA,IBA,ISS IEA,IBA,IBA,IBA,IBA,IBA,IBA,IBA IEA,IBA,IBA,IBA IEA,IBA,IBA IEA,IBA IEA,IBA,IBA,IBA,IBA,IBA,IEP,IMP	ENSBTAG00000020824	FALSE	KRT10
query_1	TRUE	3.09095e-06	950	212	33	0.15566	0.0347368	GO:0060429	GO:BP	epithelium development	18832	15095	GO:0009888	IEA,IEA,IBA,IBA,IBA IEA,IEA,IEA,IEA,IEA,IEA,IEA,IBA,ISS IEA,IBA,IBA,IBA,IBA,IBA,IBA,IBA IEA,IBA,IBA,IBA IEA,IBA,IBA IEA,IBA IEA,IBA,IBA,IBA,IBA,IBA,IEP,IMP	ENSBTAG00000005546	FALSE	HOXB7
query_1	TRUE	3.09095e-06	950	212	33	0.15566	0.0347368	GO:0060429	GO:BP	epithelium development	18832	15095	GO:0009888	IEA,IEA,IBA,IBA,IBA IEA,IEA,IEA,IEA,IEA,IEA,IEA,IBA,ISS IEA,IBA,IBA,IBA,IBA,IBA,IBA,IBA IEA,IBA,IBA,IBA IEA,IBA,IBA IEA,IBA IEA,IBA,IBA,IBA,IBA,IBA,IEP,IMP	ENSBTAG00000015518	FALSE	KRT12
query_1	TRUE	3.09095e-06	950	212	33	0.15566	0.0347368	GO:0060429	GO:BP	epithelium development	18832	15095	GO:0009888	IEA,IEA,IBA,IBA,IBA IEA,IEA,IEA,IEA,IEA,IEA,IEA,IBA,ISS IEA,IBA,IBA,IBA,IBA,IBA,IBA,IBA IEA,IBA,IBA,IBA IEA,IBA,IBA IEA,IBA IEA,IBA,IBA,IBA,IBA,IBA,IEP,IMP	ENSBTAG00000039599	FALSE	HOXB4
query_1	TRUE	3.09095e-06	950	212	33	0.15566	0.0347368	GO:0060429	GO:BP	epithelium development	18832	15095	GO:0009888	IEA,IEA,IBA,IBA,IBA IEA,IEA,IEA,IEA,IEA,IEA,IEA,IBA,ISS IEA,IBA,IBA,IBA,IBA,IBA,IBA,IBA IEA,IBA,IBA,IBA IEA,IBA,IBA IEA,IBA IEA,IBA,IBA,IBA,IBA,IBA,IEP,IMP	ENSBTAG00000045835	FALSE	HOXB5
query_1	TRUE	3.09095e-06	950	212	33	0.15566	0.0347368	GO:0060429	GO:BP	epithelium development	18832	15095	GO:0009888	IEA,IEA,IBA,IBA,IBA IEA,IEA,IEA,IEA,IEA,IEA,IEA,IBA,ISS IEA,IBA,IBA,IBA,IBA,IBA,IBA,IBA IEA,IBA,IBA,IBA IEA,IBA,IBA IEA,IBA IEA,IBA,IBA,IBA,IBA,IBA,IEP,IMP	ENSBTAG00000009979	FALSE	HOXB2
query_1	TRUE	3.09095e-06	950	212	33	0.15566	0.0347368	GO:0060429	GO:BP	epithelium development	18832	15095	GO:0009888	IEA,IEA,IBA,IBA,IBA IEA,IEA,IEA,IEA,IEA,IEA,IEA,IBA,ISS IEA,IBA,IBA,IBA,IBA,IBA,IBA,IBA IEA,IBA,IBA,IBA IEA,IBA,IBA IEA,IBA IEA,IBA,IBA,IBA,IBA,IBA,IEP,IMP	ENSBTAG00000014663	FALSE	HOXB13
query_1	TRUE	3.09095e-06	950	212	33	0.15566	0.0347368	GO:0060429	GO:BP	epithelium development	18832	15095	GO:0009888	IEA,IEA,IBA,IBA,IBA IEA,IEA,IEA,IEA,IEA,IEA,IEA,IBA,ISS IEA,IBA,IBA,IBA,IBA,IBA,IBA,IBA IEA,IBA,IBA,IBA IEA,IBA,IBA IEA,IBA IEA,IBA,IBA,IBA,IBA,IBA,IEP,IMP	ENSBTAG00000007794	FALSE	KRT20
query_1	TRUE	3.09095e-06	950	212	33	0.15566	0.0347368	GO:0060429	GO:BP	epithelium development	18832	15095	GO:0009888	IEA,IEA,IBA,IBA,IBA IEA,IEA,IEA,IEA,IEA,IEA,IEA,IBA,ISS IEA,IBA,IBA,IBA,IBA,IBA,IBA,IBA IEA,IBA,IBA,IBA IEA,IBA,IBA IEA,IBA IEA,IBA,IBA,IBA,IBA,IBA,IEP,IMP	ENSBTAG00000013236	FALSE	MED1
query_1	TRUE	3.09095e-06	950	212	33	0.15566	0.0347368	GO:0060429	GO:BP	epithelium development	18832	15095	GO:0009888	IEA,IEA,IBA,IBA,IBA IEA,IEA,IEA,IEA,IEA,IEA,IEA,IBA,ISS IEA,IBA,IBA,IBA,IBA,IBA,IBA,IBA IEA,IBA,IBA,IBA IEA,IBA,IBA IEA,IBA IEA,IBA,IBA,IBA,IBA,IBA,IEP,IMP	ENSBTAG00000040460	FALSE	KRT23
query_1	TRUE	3.09095e-06	950	212	33	0.15566	0.0347368	GO:0060429	GO:BP	epithelium development	18832	15095	GO:0009888	IEA,IEA,IBA,IBA,IBA IEA,IEA,IEA,IEA,IEA,IEA,IEA,IBA,ISS IEA,IBA,IBA,IBA,IBA,IBA,IBA,IBA IEA,IBA,IBA,IBA IEA,IBA,IBA IEA,IBA IEA,IBA,IBA,IBA,IBA,IBA,IEP,IMP	ENSBTAG00000020078	FALSE	KRT39
query_1	TRUE	3.09095e-06	950	212	33	0.15566	0.0347368	GO:0060429	GO:BP	epithelium development	18832	15095	GO:0009888	IEA,IEA,IBA,IBA,IBA IEA,IEA,IEA,IEA,IEA,IEA,IEA,IBA,ISS IEA,IBA,IBA,IBA,IBA,IBA,IBA,IBA IEA,IBA,IBA,IBA IEA,IBA,IBA IEA,IBA IEA,IBA,IBA,IBA,IBA,IBA,IEP,IMP	ENSBTAG00000017408	FALSE	KRT40
query_1	TRUE	3.09095e-06	950	212	33	0.15566	0.0347368	GO:0060429	GO:BP	epithelium development	18832	15095	GO:0009888	IEA,IEA,IBA,IBA,IBA IEA,IEA,IEA,IEA,IEA,IEA,IEA,IBA,ISS IEA,IBA,IBA,IBA,IBA,IBA,IBA,IBA IEA,IBA,IBA,IBA IEA,IBA,IBA IEA,IBA IEA,IBA,IBA,IBA,IBA,IBA,IEP,IMP	ENSBTAG00000007583	FALSE	KRT14
query_1	TRUE	3.09095e-06	950	212	33	0.15566	0.0347368	GO:0060429	GO:BP	epithelium development	18832	15095	GO:0009888	IEA,IEA,IBA,IBA,IBA IEA,IEA,IEA,IEA,IEA,IEA,IEA,IBA,ISS IEA,IBA,IBA,IBA,IBA,IBA,IBA,IBA IEA,IBA,IBA,IBA IEA,IBA,IBA IEA,IBA IEA,IBA,IBA,IBA,IBA,IBA,IEP,IMP	ENSBTAG00000050581	FALSE
query_1	TRUE	3.09095e-06	950	212	33	0.15566	0.0347368	GO:0060429	GO:BP	epithelium development	18832	15095	GO:0009888	IEA,IEA,IBA,IBA,IBA IEA,IEA,IEA,IEA,IEA,IEA,IEA,IBA,ISS IEA,IBA,IBA,IBA,IBA,IBA,IBA,IBA IEA,IBA,IBA,IBA IEA,IBA,IBA IEA,IBA IEA,IBA,IBA,IBA,IBA,IBA,IEP,IMP	ENSBTAG00000047165	FALSE	KRT9
query_1	TRUE	3.09095e-06	950	212	33	0.15566	0.0347368	GO:0060429	GO:BP	epithelium development	18832	15095	GO:0009888	IEA,IEA,IBA,IBA,IBA IEA,IEA,IEA,IEA,IEA,IEA,IEA,IBA,ISS IEA,IBA,IBA,IBA,IBA,IBA,IBA,IBA IEA,IBA,IBA,IBA IEA,IBA,IBA IEA,IBA IEA,IBA,IBA,IBA,IBA,IBA,IEP,IMP	ENSBTAG00000033766	FALSE	KRT16
query_1	TRUE	3.09095e-06	950	212	33	0.15566	0.0347368	GO:0060429	GO:BP	epithelium development	18832	15095	GO:0009888	IEA,IEA,IBA,IBA,IBA IEA,IEA,IEA,IEA,IEA,IEA,IEA,IBA,ISS IEA,IBA,IBA,IBA,IBA,IBA,IBA,IBA IEA,IBA,IBA,IBA IEA,IBA,IBA IEA,IBA IEA,IBA,IBA,IBA,IBA,IBA,IEP,IMP	ENSBTAG00000013685	FALSE	KRT31
query_1	TRUE	3.09095e-06	950	212	33	0.15566	0.0347368	GO:0060429	GO:BP	epithelium development	18832	15095	GO:0009888	IEA,IEA,IBA,IBA,IBA IEA,IEA,IEA,IEA,IEA,IEA,IEA,IBA,ISS IEA,IBA,IBA,IBA,IBA,IBA,IBA,IBA IEA,IBA,IBA,IBA IEA,IBA,IBA IEA,IBA IEA,IBA,IBA,IBA,IBA,IBA,IEP,IMP	ENSBTAG00000000573	FALSE	KRT37
query_1	TRUE	3.09095e-06	950	212	33	0.15566	0.0347368	GO:0060429	GO:BP	epithelium development	18832	15095	GO:0009888	IEA,IEA,IBA,IBA,IBA IEA,IEA,IEA,IEA,IEA,IEA,IEA,IBA,ISS IEA,IBA,IBA,IBA,IBA,IBA,IBA,IBA IEA,IBA,IBA,IBA IEA,IBA,IBA IEA,IBA IEA,IBA,IBA,IBA,IBA,IBA,IEP,IMP	ENSBTAG00000046124	FALSE	KRT36
query_1	TRUE	3.09095e-06	950	212	33	0.15566	0.0347368	GO:0060429	GO:BP	epithelium development	18832	15095	GO:0009888	IEA,IEA,IBA,IBA,IBA IEA,IEA,IEA,IEA,IEA,IEA,IEA,IBA,ISS IEA,IBA,IBA,IBA,IBA,IBA,IBA,IBA IEA,IBA,IBA,IBA IEA,IBA,IBA IEA,IBA IEA,IBA,IBA,IBA,IBA,IBA,IEP,IMP	ENSBTAG00000030555	FALSE	KRT28
query_1	TRUE	3.09095e-06	950	212	33	0.15566	0.0347368	GO:0060429	GO:BP	epithelium development	18832	15095	GO:0009888	IEA,IEA,IBA,IBA,IBA IEA,IEA,IEA,IEA,IEA,IEA,IEA,IBA,ISS IEA,IBA,IBA,IBA,IBA,IBA,IBA,IBA IEA,IBA,IBA,IBA IEA,IBA,IBA IEA,IBA IEA,IBA,IBA,IBA,IBA,IBA,IEP,IMP	ENSBTAG00000030542	FALSE	KRT25
query_1	TRUE	3.09095e-06	950	212	33	0.15566	0.0347368	GO:0060429	GO:BP	epithelium development	18832	15095	GO:0009888	IEA,IEA,IBA,IBA,IBA IEA,IEA,IEA,IEA,IEA,IEA,IEA,IBA,ISS IEA,IBA,IBA,IBA,IBA,IBA,IBA,IBA IEA,IBA,IBA,IBA IEA,IBA,IBA IEA,IBA IEA,IBA,IBA,IBA,IBA,IBA,IEP,IMP	ENSBTAG00000006806	FALSE	KRT17
query_1	TRUE	3.09095e-06	950	212	33	0.15566	0.0347368	GO:0060429	GO:BP	epithelium development	18832	15095	GO:0009888	IEA,IEA,IBA,IBA,IBA IEA,IEA,IEA,IEA,IEA,IEA,IEA,IBA,ISS IEA,IBA,IBA,IBA,IBA,IBA,IBA,IBA IEA,IBA,IBA,IBA IEA,IBA,IBA IEA,IBA IEA,IBA,IBA,IBA,IBA,IBA,IEP,IMP	ENSBTAG00000047262	FALSE	KRT42
query_1	TRUE	3.09095e-06	950	212	33	0.15566	0.0347368	GO:0060429	GO:BP	epithelium development	18832	15095	GO:0009888	IEA,IEA,IBA,IBA,IBA IEA,IEA,IEA,IEA,IEA,IEA,IEA,IBA,ISS IEA,IBA,IBA,IBA,IBA,IBA,IBA,IBA IEA,IBA,IBA,IBA IEA,IBA,IBA IEA,IBA IEA,IBA,IBA,IBA,IBA,IBA,IEP,IMP	ENSBTAG00000004905	FALSE	KRT19
query_1	TRUE	3.09095e-06	950	212	33	0.15566	0.0347368	GO:0060429	GO:BP	epithelium development	18832	15095	GO:0009888	IEA,IEA,IBA,IBA,IBA IEA,IEA,IEA,IEA,IEA,IEA,IEA,IBA,ISS IEA,IBA,IBA,IBA,IBA,IBA,IBA,IBA IEA,IBA,IBA,IBA IEA,IBA,IBA IEA,IBA IEA,IBA,IBA,IBA,IBA,IBA,IEP,IMP	ENSBTAG00000004903	FALSE	KRT15
query_1	TRUE	3.09095e-06	950	212	33	0.15566	0.0347368	GO:0060429	GO:BP	epithelium development	18832	15095	GO:0009888	IEA,IEA,IBA,IBA,IBA IEA,IEA,IEA,IEA,IEA,IEA,IEA,IBA,ISS IEA,IBA,IBA,IBA,IBA,IBA,IBA,IBA IEA,IBA,IBA,IBA IEA,IBA,IBA IEA,IBA IEA,IBA,IBA,IBA,IBA,IBA,IEP,IMP	ENSBTAG00000037553	FALSE	KRT33A
query_1	TRUE	3.09095e-06	950	212	33	0.15566	0.0347368	GO:0060429	GO:BP	epithelium development	18832	15095	GO:0009888	IEA,IEA,IBA,IBA,IBA IEA,IEA,IEA,IEA,IEA,IEA,IEA,IBA,ISS IEA,IBA,IBA,IBA,IBA,IBA,IBA,IBA IEA,IBA,IBA,IBA IEA,IBA,IBA IEA,IBA IEA,IBA,IBA,IBA,IBA,IBA,IEP,IMP	ENSBTAG00000016384	FALSE	KRT32
query_1	TRUE	3.09095e-06	950	212	33	0.15566	0.0347368	GO:0060429	GO:BP	epithelium development	18832	15095	GO:0009888	IEA,IEA,IBA,IBA,IBA IEA,IEA,IEA,IEA,IEA,IEA,IEA,IBA,ISS IEA,IBA,IBA,IBA,IBA,IBA,IBA,IBA IEA,IBA,IBA,IBA IEA,IBA,IBA IEA,IBA IEA,IBA,IBA,IBA,IBA,IBA,IEP,IMP	ENSBTAG00000002167	FALSE	NPHS2
query_1	TRUE	3.09095e-06	950	212	33	0.15566	0.0347368	GO:0060429	GO:BP	epithelium development	18832	15095	GO:0009888	IEA,IEA,IBA,IBA,IBA IEA,IEA,IEA,IEA,IEA,IEA,IEA,IBA,ISS IEA,IBA,IBA,IBA,IBA,IBA,IBA,IBA IEA,IBA,IBA,IBA IEA,IBA,IBA IEA,IBA IEA,IBA,IBA,IBA,IBA,IBA,IEP,IMP	ENSBTAG00000060532	FALSE	RBM15
query_1	TRUE	2.1581e-05	113	212	11	0.0518868	0.0973451	GO:0048706	GO:BP	embryonic skeletal system development	18832	13388	GO:0001501, GO:0043009	IBA IEA,IBA IEA,IEA,IEA,IEA,IEA,IBA IEA,IEA,IEA,IEA,IMP IGI	ENSBTAG00000007173	FALSE	PDGFRA
query_1	TRUE	2.1581e-05	113	212	11	0.0518868	0.0973451	GO:0048706	GO:BP	embryonic skeletal system development	18832	13388	GO:0001501, GO:0043009	IBA IEA,IBA IEA,IEA,IEA,IEA,IEA,IBA IEA,IEA,IEA,IEA,IMP IGI	ENSBTAG00000061622	FALSE	HOXB9
query_1	TRUE	2.1581e-05	113	212	11	0.0518868	0.0973451	GO:0048706	GO:BP	embryonic skeletal system development	18832	13388	GO:0001501, GO:0043009	IBA IEA,IBA IEA,IEA,IEA,IEA,IEA,IBA IEA,IEA,IEA,IEA,IMP IGI	ENSBTAG00000054162	FALSE	HOXB8
query_1	TRUE	2.1581e-05	113	212	11	0.0518868	0.0973451	GO:0048706	GO:BP	embryonic skeletal system development	18832	13388	GO:0001501, GO:0043009	IBA IEA,IBA IEA,IEA,IEA,IEA,IEA,IBA IEA,IEA,IEA,IEA,IMP IGI	ENSBTAG00000005546	FALSE	HOXB7
query_1	TRUE	2.1581e-05	113	212	11	0.0518868	0.0973451	GO:0048706	GO:BP	embryonic skeletal system development	18832	13388	GO:0001501, GO:0043009	IBA IEA,IBA IEA,IEA,IEA,IEA,IEA,IBA IEA,IEA,IEA,IEA,IMP IGI	ENSBTAG00000039599	FALSE	HOXB4
query_1	TRUE	2.1581e-05	113	212	11	0.0518868	0.0973451	GO:0048706	GO:BP	embryonic skeletal system development	18832	13388	GO:0001501, GO:0043009	IBA IEA,IBA IEA,IEA,IEA,IEA,IEA,IBA IEA,IEA,IEA,IEA,IMP IGI	ENSBTAG00000045835	FALSE	HOXB5
query_1	TRUE	2.1581e-05	113	212	11	0.0518868	0.0973451	GO:0048706	GO:BP	embryonic skeletal system development	18832	13388	GO:0001501, GO:0043009	IBA IEA,IBA IEA,IEA,IEA,IEA,IEA,IBA IEA,IEA,IEA,IEA,IMP IGI	ENSBTAG00000021427	FALSE	HOXB3
query_1	TRUE	2.1581e-05	113	212	11	0.0518868	0.0973451	GO:0048706	GO:BP	embryonic skeletal system development	18832	13388	GO:0001501, GO:0043009	IBA IEA,IBA IEA,IEA,IEA,IEA,IEA,IBA IEA,IEA,IEA,IEA,IMP IGI	ENSBTAG00000009979	FALSE	HOXB2
query_1	TRUE	2.1581e-05	113	212	11	0.0518868	0.0973451	GO:0048706	GO:BP	embryonic skeletal system development	18832	13388	GO:0001501, GO:0043009	IBA IEA,IBA IEA,IEA,IEA,IEA,IEA,IBA IEA,IEA,IEA,IEA,IMP IGI	ENSBTAG00000007603	FALSE	HOXB1
query_1	TRUE	2.1581e-05	113	212	11	0.0518868	0.0973451	GO:0048706	GO:BP	embryonic skeletal system development	18832	13388	GO:0001501, GO:0043009	IBA IEA,IBA IEA,IEA,IEA,IEA,IEA,IBA IEA,IEA,IEA,IEA,IMP IGI	ENSBTAG00000011539	FALSE	PCGF2
query_1	TRUE	2.1581e-05	113	212	11	0.0518868	0.0973451	GO:0048706	GO:BP	embryonic skeletal system development	18832	13388	GO:0001501, GO:0043009	IBA IEA,IBA IEA,IEA,IEA,IEA,IEA,IBA IEA,IEA,IEA,IEA,IMP IGI	ENSBTAG00000050006	FALSE	HOXB6
query_1	TRUE	0.00263722	1538	212	37	0.174528	0.0240572	GO:0009888	GO:BP	tissue development	18832	3786	GO:0048856	IEA,IEA,IEA,IBA,IBA,IBA IEA,IEA,IEA,IEA,IEA,IEA,IEA,IEA,IEA,IBA,ISS IEA,IBA,IBA,IBA,IBA,IBA,IBA,IBA IEA,IBA,IBA,IBA IEA,IBA,IBA IEA,IBA IEA,IBA,IBA,IBA,IBA,IBA,IEP,IEA,IMP	ENSBTAG00000007173	FALSE	PDGFRA
query_1	TRUE	0.00263722	1538	212	37	0.174528	0.0240572	GO:0009888	GO:BP	tissue development	18832	3786	GO:0048856	IEA,IEA,IEA,IBA,IBA,IBA IEA,IEA,IEA,IEA,IEA,IEA,IEA,IEA,IEA,IBA,ISS IEA,IBA,IBA,IBA,IBA,IBA,IBA,IBA IEA,IBA,IBA,IBA IEA,IBA,IBA IEA,IBA IEA,IBA,IBA,IBA,IBA,IBA,IEP,IEA,IMP	ENSBTAG00000051910	FALSE	FGF10
query_1	TRUE	0.00263722	1538	212	37	0.174528	0.0240572	GO:0009888	GO:BP	tissue development	18832	3786	GO:0048856	IEA,IEA,IEA,IBA,IBA,IBA IEA,IEA,IEA,IEA,IEA,IEA,IEA,IEA,IEA,IBA,ISS IEA,IBA,IBA,IBA,IBA,IBA,IBA,IBA IEA,IBA,IBA,IBA IEA,IBA,IBA IEA,IBA IEA,IBA,IBA,IBA,IBA,IBA,IEP,IEA,IMP	ENSBTAG00000006474	FALSE	EPCAM
query_1	TRUE	0.00263722	1538	212	37	0.174528	0.0240572	GO:0009888	GO:BP	tissue development	18832	3786	GO:0048856	IEA,IEA,IEA,IBA,IBA,IBA IEA,IEA,IEA,IEA,IEA,IEA,IEA,IEA,IEA,IBA,ISS IEA,IBA,IBA,IBA,IBA,IBA,IBA,IBA IEA,IBA,IBA,IBA IEA,IBA,IBA IEA,IBA IEA,IBA,IBA,IBA,IBA,IBA,IEP,IEA,IMP	ENSBTAG00000030548	FALSE	KRT27
query_1	TRUE	0.00263722	1538	212	37	0.174528	0.0240572	GO:0009888	GO:BP	tissue development	18832	3786	GO:0048856	IEA,IEA,IEA,IBA,IBA,IBA IEA,IEA,IEA,IEA,IEA,IEA,IEA,IEA,IEA,IBA,ISS IEA,IBA,IBA,IBA,IBA,IBA,IBA,IBA IEA,IBA,IBA,IBA IEA,IBA,IBA IEA,IBA IEA,IBA,IBA,IBA,IBA,IBA,IEP,IEA,IMP	ENSBTAG00000040279	FALSE	KRT24
query_1	TRUE	0.00263722	1538	212	37	0.174528	0.0240572	GO:0009888	GO:BP	tissue development	18832	3786	GO:0048856	IEA,IEA,IEA,IBA,IBA,IBA IEA,IEA,IEA,IEA,IEA,IEA,IEA,IEA,IEA,IBA,ISS IEA,IBA,IBA,IBA,IBA,IBA,IBA,IBA IEA,IBA,IBA,IBA IEA,IBA,IBA IEA,IBA IEA,IBA,IBA,IBA,IBA,IBA,IEP,IEA,IMP	ENSBTAG00000020824	FALSE	KRT10
query_1	TRUE	0.00263722	1538	212	37	0.174528	0.0240572	GO:0009888	GO:BP	tissue development	18832	3786	GO:0048856	IEA,IEA,IEA,IBA,IBA,IBA IEA,IEA,IEA,IEA,IEA,IEA,IEA,IEA,IEA,IBA,ISS IEA,IBA,IBA,IBA,IBA,IBA,IBA,IBA IEA,IBA,IBA,IBA IEA,IBA,IBA IEA,IBA IEA,IBA,IBA,IBA,IBA,IBA,IEP,IEA,IMP	ENSBTAG00000005546	FALSE	HOXB7
query_1	TRUE	0.00263722	1538	212	37	0.174528	0.0240572	GO:0009888	GO:BP	tissue development	18832	3786	GO:0048856	IEA,IEA,IEA,IBA,IBA,IBA IEA,IEA,IEA,IEA,IEA,IEA,IEA,IEA,IEA,IBA,ISS IEA,IBA,IBA,IBA,IBA,IBA,IBA,IBA IEA,IBA,IBA,IBA IEA,IBA,IBA IEA,IBA IEA,IBA,IBA,IBA,IBA,IBA,IEP,IEA,IMP	ENSBTAG00000064446	FALSE	SP6
query_1	TRUE	0.00263722	1538	212	37	0.174528	0.0240572	GO:0009888	GO:BP	tissue development	18832	3786	GO:0048856	IEA,IEA,IEA,IBA,IBA,IBA IEA,IEA,IEA,IEA,IEA,IEA,IEA,IEA,IEA,IBA,ISS IEA,IBA,IBA,IBA,IBA,IBA,IBA,IBA IEA,IBA,IBA,IBA IEA,IBA,IBA IEA,IBA IEA,IBA,IBA,IBA,IBA,IBA,IEP,IEA,IMP	ENSBTAG00000015518	FALSE	KRT12
query_1	TRUE	0.00263722	1538	212	37	0.174528	0.0240572	GO:0009888	GO:BP	tissue development	18832	3786	GO:0048856	IEA,IEA,IEA,IBA,IBA,IBA IEA,IEA,IEA,IEA,IEA,IEA,IEA,IEA,IEA,IBA,ISS IEA,IBA,IBA,IBA,IBA,IBA,IBA,IBA IEA,IBA,IBA,IBA IEA,IBA,IBA IEA,IBA IEA,IBA,IBA,IBA,IBA,IBA,IEP,IEA,IMP	ENSBTAG00000039599	FALSE	HOXB4
query_1	TRUE	0.00263722	1538	212	37	0.174528	0.0240572	GO:0009888	GO:BP	tissue development	18832	3786	GO:0048856	IEA,IEA,IEA,IBA,IBA,IBA IEA,IEA,IEA,IEA,IEA,IEA,IEA,IEA,IEA,IBA,ISS IEA,IBA,IBA,IBA,IBA,IBA,IBA,IBA IEA,IBA,IBA,IBA IEA,IBA,IBA IEA,IBA IEA,IBA,IBA,IBA,IBA,IBA,IEP,IEA,IMP	ENSBTAG00000045835	FALSE	HOXB5
query_1	TRUE	0.00263722	1538	212	37	0.174528	0.0240572	GO:0009888	GO:BP	tissue development	18832	3786	GO:0048856	IEA,IEA,IEA,IBA,IBA,IBA IEA,IEA,IEA,IEA,IEA,IEA,IEA,IEA,IEA,IBA,ISS IEA,IBA,IBA,IBA,IBA,IBA,IBA,IBA IEA,IBA,IBA,IBA IEA,IBA,IBA IEA,IBA IEA,IBA,IBA,IBA,IBA,IBA,IEP,IEA,IMP	ENSBTAG00000021427	FALSE	HOXB3
query_1	TRUE	0.00263722	1538	212	37	0.174528	0.0240572	GO:0009888	GO:BP	tissue development	18832	3786	GO:0048856	IEA,IEA,IEA,IBA,IBA,IBA IEA,IEA,IEA,IEA,IEA,IEA,IEA,IEA,IEA,IBA,ISS IEA,IBA,IBA,IBA,IBA,IBA,IBA,IBA IEA,IBA,IBA,IBA IEA,IBA,IBA IEA,IBA IEA,IBA,IBA,IBA,IBA,IBA,IEP,IEA,IMP	ENSBTAG00000009979	FALSE	HOXB2
query_1	TRUE	0.00263722	1538	212	37	0.174528	0.0240572	GO:0009888	GO:BP	tissue development	18832	3786	GO:0048856	IEA,IEA,IEA,IBA,IBA,IBA IEA,IEA,IEA,IEA,IEA,IEA,IEA,IEA,IEA,IBA,ISS IEA,IBA,IBA,IBA,IBA,IBA,IBA,IBA IEA,IBA,IBA,IBA IEA,IBA,IBA IEA,IBA IEA,IBA,IBA,IBA,IBA,IBA,IEP,IEA,IMP	ENSBTAG00000014663	FALSE	HOXB13
query_1	TRUE	0.00263722	1538	212	37	0.174528	0.0240572	GO:0009888	GO:BP	tissue development	18832	3786	GO:0048856	IEA,IEA,IEA,IBA,IBA,IBA IEA,IEA,IEA,IEA,IEA,IEA,IEA,IEA,IEA,IBA,ISS IEA,IBA,IBA,IBA,IBA,IBA,IBA,IBA IEA,IBA,IBA,IBA IEA,IBA,IBA IEA,IBA IEA,IBA,IBA,IBA,IBA,IBA,IEP,IEA,IMP	ENSBTAG00000007794	FALSE	KRT20
query_1	TRUE	0.00263722	1538	212	37	0.174528	0.0240572	GO:0009888	GO:BP	tissue development	18832	3786	GO:0048856	IEA,IEA,IEA,IBA,IBA,IBA IEA,IEA,IEA,IEA,IEA,IEA,IEA,IEA,IEA,IBA,ISS IEA,IBA,IBA,IBA,IBA,IBA,IBA,IBA IEA,IBA,IBA,IBA IEA,IBA,IBA IEA,IBA IEA,IBA,IBA,IBA,IBA,IBA,IEP,IEA,IMP	ENSBTAG00000013236	FALSE	MED1
query_1	TRUE	0.00263722	1538	212	37	0.174528	0.0240572	GO:0009888	GO:BP	tissue development	18832	3786	GO:0048856	IEA,IEA,IEA,IBA,IBA,IBA IEA,IEA,IEA,IEA,IEA,IEA,IEA,IEA,IEA,IBA,ISS IEA,IBA,IBA,IBA,IBA,IBA,IBA,IBA IEA,IBA,IBA,IBA IEA,IBA,IBA IEA,IBA IEA,IBA,IBA,IBA,IBA,IBA,IEP,IEA,IMP	ENSBTAG00000040460	FALSE	KRT23
query_1	TRUE	0.00263722	1538	212	37	0.174528	0.0240572	GO:0009888	GO:BP	tissue development	18832	3786	GO:0048856	IEA,IEA,IEA,IBA,IBA,IBA IEA,IEA,IEA,IEA,IEA,IEA,IEA,IEA,IEA,IBA,ISS IEA,IBA,IBA,IBA,IBA,IBA,IBA,IBA IEA,IBA,IBA,IBA IEA,IBA,IBA IEA,IBA IEA,IBA,IBA,IBA,IBA,IBA,IEP,IEA,IMP	ENSBTAG00000020078	FALSE	KRT39
query_1	TRUE	0.00263722	1538	212	37	0.174528	0.0240572	GO:0009888	GO:BP	tissue development	18832	3786	GO:0048856	IEA,IEA,IEA,IBA,IBA,IBA IEA,IEA,IEA,IEA,IEA,IEA,IEA,IEA,IEA,IBA,ISS IEA,IBA,IBA,IBA,IBA,IBA,IBA,IBA IEA,IBA,IBA,IBA IEA,IBA,IBA IEA,IBA IEA,IBA,IBA,IBA,IBA,IBA,IEP,IEA,IMP	ENSBTAG00000017408	FALSE	KRT40
query_1	TRUE	0.00263722	1538	212	37	0.174528	0.0240572	GO:0009888	GO:BP	tissue development	18832	3786	GO:0048856	IEA,IEA,IEA,IBA,IBA,IBA IEA,IEA,IEA,IEA,IEA,IEA,IEA,IEA,IEA,IBA,ISS IEA,IBA,IBA,IBA,IBA,IBA,IBA,IBA IEA,IBA,IBA,IBA IEA,IBA,IBA IEA,IBA IEA,IBA,IBA,IBA,IBA,IBA,IEP,IEA,IMP	ENSBTAG00000007583	FALSE	KRT14
query_1	TRUE	0.00263722	1538	212	37	0.174528	0.0240572	GO:0009888	GO:BP	tissue development	18832	3786	GO:0048856	IEA,IEA,IEA,IBA,IBA,IBA IEA,IEA,IEA,IEA,IEA,IEA,IEA,IEA,IEA,IBA,ISS IEA,IBA,IBA,IBA,IBA,IBA,IBA,IBA IEA,IBA,IBA,IBA IEA,IBA,IBA IEA,IBA IEA,IBA,IBA,IBA,IBA,IBA,IEP,IEA,IMP	ENSBTAG00000050581	FALSE
query_1	TRUE	0.00263722	1538	212	37	0.174528	0.0240572	GO:0009888	GO:BP	tissue development	18832	3786	GO:0048856	IEA,IEA,IEA,IBA,IBA,IBA IEA,IEA,IEA,IEA,IEA,IEA,IEA,IEA,IEA,IBA,ISS IEA,IBA,IBA,IBA,IBA,IBA,IBA,IBA IEA,IBA,IBA,IBA IEA,IBA,IBA IEA,IBA IEA,IBA,IBA,IBA,IBA,IBA,IEP,IEA,IMP	ENSBTAG00000047165	FALSE	KRT9
query_1	TRUE	0.00263722	1538	212	37	0.174528	0.0240572	GO:0009888	GO:BP	tissue development	18832	3786	GO:0048856	IEA,IEA,IEA,IBA,IBA,IBA IEA,IEA,IEA,IEA,IEA,IEA,IEA,IEA,IEA,IBA,ISS IEA,IBA,IBA,IBA,IBA,IBA,IBA,IBA IEA,IBA,IBA,IBA IEA,IBA,IBA IEA,IBA IEA,IBA,IBA,IBA,IBA,IBA,IEP,IEA,IMP	ENSBTAG00000033766	FALSE	KRT16
query_1	TRUE	0.00263722	1538	212	37	0.174528	0.0240572	GO:0009888	GO:BP	tissue development	18832	3786	GO:0048856	IEA,IEA,IEA,IBA,IBA,IBA IEA,IEA,IEA,IEA,IEA,IEA,IEA,IEA,IEA,IBA,ISS IEA,IBA,IBA,IBA,IBA,IBA,IBA,IBA IEA,IBA,IBA,IBA IEA,IBA,IBA IEA,IBA IEA,IBA,IBA,IBA,IBA,IBA,IEP,IEA,IMP	ENSBTAG00000013685	FALSE	KRT31
query_1	TRUE	0.00263722	1538	212	37	0.174528	0.0240572	GO:0009888	GO:BP	tissue development	18832	3786	GO:0048856	IEA,IEA,IEA,IBA,IBA,IBA IEA,IEA,IEA,IEA,IEA,IEA,IEA,IEA,IEA,IBA,ISS IEA,IBA,IBA,IBA,IBA,IBA,IBA,IBA IEA,IBA,IBA,IBA IEA,IBA,IBA IEA,IBA IEA,IBA,IBA,IBA,IBA,IBA,IEP,IEA,IMP	ENSBTAG00000000573	FALSE	KRT37
query_1	TRUE	0.00263722	1538	212	37	0.174528	0.0240572	GO:0009888	GO:BP	tissue development	18832	3786	GO:0048856	IEA,IEA,IEA,IBA,IBA,IBA IEA,IEA,IEA,IEA,IEA,IEA,IEA,IEA,IEA,IBA,ISS IEA,IBA,IBA,IBA,IBA,IBA,IBA,IBA IEA,IBA,IBA,IBA IEA,IBA,IBA IEA,IBA IEA,IBA,IBA,IBA,IBA,IBA,IEP,IEA,IMP	ENSBTAG00000046124	FALSE	KRT36
query_1	TRUE	0.00263722	1538	212	37	0.174528	0.0240572	GO:0009888	GO:BP	tissue development	18832	3786	GO:0048856	IEA,IEA,IEA,IBA,IBA,IBA IEA,IEA,IEA,IEA,IEA,IEA,IEA,IEA,IEA,IBA,ISS IEA,IBA,IBA,IBA,IBA,IBA,IBA,IBA IEA,IBA,IBA,IBA IEA,IBA,IBA IEA,IBA IEA,IBA,IBA,IBA,IBA,IBA,IEP,IEA,IMP	ENSBTAG00000030555	FALSE	KRT28
query_1	TRUE	0.00263722	1538	212	37	0.174528	0.0240572	GO:0009888	GO:BP	tissue development	18832	3786	GO:0048856	IEA,IEA,IEA,IBA,IBA,IBA IEA,IEA,IEA,IEA,IEA,IEA,IEA,IEA,IEA,IBA,ISS IEA,IBA,IBA,IBA,IBA,IBA,IBA,IBA IEA,IBA,IBA,IBA IEA,IBA,IBA IEA,IBA IEA,IBA,IBA,IBA,IBA,IBA,IEP,IEA,IMP	ENSBTAG00000030542	FALSE	KRT25
query_1	TRUE	0.00263722	1538	212	37	0.174528	0.0240572	GO:0009888	GO:BP	tissue development	18832	3786	GO:0048856	IEA,IEA,IEA,IBA,IBA,IBA IEA,IEA,IEA,IEA,IEA,IEA,IEA,IEA,IEA,IBA,ISS IEA,IBA,IBA,IBA,IBA,IBA,IBA,IBA IEA,IBA,IBA,IBA IEA,IBA,IBA IEA,IBA IEA,IBA,IBA,IBA,IBA,IBA,IEP,IEA,IMP	ENSBTAG00000006806	FALSE	KRT17
query_1	TRUE	0.00263722	1538	212	37	0.174528	0.0240572	GO:0009888	GO:BP	tissue development	18832	3786	GO:0048856	IEA,IEA,IEA,IBA,IBA,IBA IEA,IEA,IEA,IEA,IEA,IEA,IEA,IEA,IEA,IBA,ISS IEA,IBA,IBA,IBA,IBA,IBA,IBA,IBA IEA,IBA,IBA,IBA IEA,IBA,IBA IEA,IBA IEA,IBA,IBA,IBA,IBA,IBA,IEP,IEA,IMP	ENSBTAG00000047262	FALSE	KRT42
query_1	TRUE	0.00263722	1538	212	37	0.174528	0.0240572	GO:0009888	GO:BP	tissue development	18832	3786	GO:0048856	IEA,IEA,IEA,IBA,IBA,IBA IEA,IEA,IEA,IEA,IEA,IEA,IEA,IEA,IEA,IBA,ISS IEA,IBA,IBA,IBA,IBA,IBA,IBA,IBA IEA,IBA,IBA,IBA IEA,IBA,IBA IEA,IBA IEA,IBA,IBA,IBA,IBA,IBA,IEP,IEA,IMP	ENSBTAG00000004905	FALSE	KRT19
query_1	TRUE	0.00263722	1538	212	37	0.174528	0.0240572	GO:0009888	GO:BP	tissue development	18832	3786	GO:0048856	IEA,IEA,IEA,IBA,IBA,IBA IEA,IEA,IEA,IEA,IEA,IEA,IEA,IEA,IEA,IBA,ISS IEA,IBA,IBA,IBA,IBA,IBA,IBA,IBA IEA,IBA,IBA,IBA IEA,IBA,IBA IEA,IBA IEA,IBA,IBA,IBA,IBA,IBA,IEP,IEA,IMP	ENSBTAG00000004903	FALSE	KRT15
query_1	TRUE	0.00263722	1538	212	37	0.174528	0.0240572	GO:0009888	GO:BP	tissue development	18832	3786	GO:0048856	IEA,IEA,IEA,IBA,IBA,IBA IEA,IEA,IEA,IEA,IEA,IEA,IEA,IEA,IEA,IBA,ISS IEA,IBA,IBA,IBA,IBA,IBA,IBA,IBA IEA,IBA,IBA,IBA IEA,IBA,IBA IEA,IBA IEA,IBA,IBA,IBA,IBA,IBA,IEP,IEA,IMP	ENSBTAG00000037553	FALSE	KRT33A
query_1	TRUE	0.00263722	1538	212	37	0.174528	0.0240572	GO:0009888	GO:BP	tissue development	18832	3786	GO:0048856	IEA,IEA,IEA,IBA,IBA,IBA IEA,IEA,IEA,IEA,IEA,IEA,IEA,IEA,IEA,IBA,ISS IEA,IBA,IBA,IBA,IBA,IBA,IBA,IBA IEA,IBA,IBA,IBA IEA,IBA,IBA IEA,IBA IEA,IBA,IBA,IBA,IBA,IBA,IEP,IEA,IMP	ENSBTAG00000016384	FALSE	KRT32
query_1	TRUE	0.00263722	1538	212	37	0.174528	0.0240572	GO:0009888	GO:BP	tissue development	18832	3786	GO:0048856	IEA,IEA,IEA,IBA,IBA,IBA IEA,IEA,IEA,IEA,IEA,IEA,IEA,IEA,IEA,IBA,ISS IEA,IBA,IBA,IBA,IBA,IBA,IBA,IBA IEA,IBA,IBA,IBA IEA,IBA,IBA IEA,IBA IEA,IBA,IBA,IBA,IBA,IBA,IEP,IEA,IMP	ENSBTAG00000002167	FALSE	NPHS2
query_1	TRUE	0.00263722	1538	212	37	0.174528	0.0240572	GO:0009888	GO:BP	tissue development	18832	3786	GO:0048856	IEA,IEA,IEA,IBA,IBA,IBA IEA,IEA,IEA,IEA,IEA,IEA,IEA,IEA,IEA,IBA,ISS IEA,IBA,IBA,IBA,IBA,IBA,IBA,IBA IEA,IBA,IBA,IBA IEA,IBA,IBA IEA,IBA IEA,IBA,IBA,IBA,IBA,IBA,IEP,IEA,IMP	ENSBTAG00000020319	FALSE	ALOX5
query_1	TRUE	0.00263722	1538	212	37	0.174528	0.0240572	GO:0009888	GO:BP	tissue development	18832	3786	GO:0048856	IEA,IEA,IEA,IBA,IBA,IBA IEA,IEA,IEA,IEA,IEA,IEA,IEA,IEA,IEA,IBA,ISS IEA,IBA,IBA,IBA,IBA,IBA,IBA,IBA IEA,IBA,IBA,IBA IEA,IBA,IBA IEA,IBA IEA,IBA,IBA,IBA,IBA,IBA,IEP,IEA,IMP	ENSBTAG00000060532	FALSE	RBM15
query_1	TRUE	0.00268439	193	212	11	0.0518868	0.0569948	GO:0009952	GO:BP	anterior/posterior pattern specification	18832	3828	GO:0003002	IBA IEA,IEA,IBA IEA,IEA,IBA IEA,IBA IEA,IEA,IEA,IEA,IMP IBA,IMP IBA	ENSBTAG00000061622	TRUE	HOXB9
query_1	TRUE	0.00268439	193	212	11	0.0518868	0.0569948	GO:0009952	GO:BP	anterior/posterior pattern specification	18832	3828	GO:0003002	IBA IEA,IEA,IBA IEA,IEA,IBA IEA,IBA IEA,IEA,IEA,IEA,IMP IBA,IMP IBA	ENSBTAG00000054162	TRUE	HOXB8
query_1	TRUE	0.00268439	193	212	11	0.0518868	0.0569948	GO:0009952	GO:BP	anterior/posterior pattern specification	18832	3828	GO:0003002	IBA IEA,IEA,IBA IEA,IEA,IBA IEA,IBA IEA,IEA,IEA,IEA,IMP IBA,IMP IBA	ENSBTAG00000005546	TRUE	HOXB7
query_1	TRUE	0.00268439	193	212	11	0.0518868	0.0569948	GO:0009952	GO:BP	anterior/posterior pattern specification	18832	3828	GO:0003002	IBA IEA,IEA,IBA IEA,IEA,IBA IEA,IBA IEA,IEA,IEA,IEA,IMP IBA,IMP IBA	ENSBTAG00000039599	TRUE	HOXB4
query_1	TRUE	0.00268439	193	212	11	0.0518868	0.0569948	GO:0009952	GO:BP	anterior/posterior pattern specification	18832	3828	GO:0003002	IBA IEA,IEA,IBA IEA,IEA,IBA IEA,IBA IEA,IEA,IEA,IEA,IMP IBA,IMP IBA	ENSBTAG00000045835	TRUE	HOXB5
query_1	TRUE	0.00268439	193	212	11	0.0518868	0.0569948	GO:0009952	GO:BP	anterior/posterior pattern specification	18832	3828	GO:0003002	IBA IEA,IEA,IBA IEA,IEA,IBA IEA,IBA IEA,IEA,IEA,IEA,IMP IBA,IMP IBA	ENSBTAG00000021427	TRUE	HOXB3
query_1	TRUE	0.00268439	193	212	11	0.0518868	0.0569948	GO:0009952	GO:BP	anterior/posterior pattern specification	18832	3828	GO:0003002	IBA IEA,IEA,IBA IEA,IEA,IBA IEA,IBA IEA,IEA,IEA,IEA,IMP IBA,IMP IBA	ENSBTAG00000009979	TRUE	HOXB2
query_1	TRUE	0.00268439	193	212	11	0.0518868	0.0569948	GO:0009952	GO:BP	anterior/posterior pattern specification	18832	3828	GO:0003002	IBA IEA,IEA,IBA IEA,IEA,IBA IEA,IBA IEA,IEA,IEA,IEA,IMP IBA,IMP IBA	ENSBTAG00000007603	TRUE	HOXB1
query_1	TRUE	0.00268439	193	212	11	0.0518868	0.0569948	GO:0009952	GO:BP	anterior/posterior pattern specification	18832	3828	GO:0003002	IBA IEA,IEA,IBA IEA,IEA,IBA IEA,IBA IEA,IEA,IEA,IEA,IMP IBA,IMP IBA	ENSBTAG00000011539	TRUE	PCGF2
query_1	TRUE	0.00268439	193	212	11	0.0518868	0.0569948	GO:0009952	GO:BP	anterior/posterior pattern specification	18832	3828	GO:0003002	IBA IEA,IEA,IBA IEA,IEA,IBA IEA,IBA IEA,IEA,IEA,IEA,IMP IBA,IMP IBA	ENSBTAG00000050006	TRUE	HOXB6
query_1	TRUE	0.00268439	193	212	11	0.0518868	0.0569948	GO:0009952	GO:BP	anterior/posterior pattern specification	18832	3828	GO:0003002	IBA IEA,IEA,IBA IEA,IEA,IBA IEA,IBA IEA,IEA,IEA,IEA,IMP IBA,IMP IBA	ENSBTAG00000002407	TRUE	TDRD5
query_1	TRUE	0.00268439	27	212	5	0.0235849	0.185185	GO:0031069	GO:BP	hair follicle morphogenesis	18832	7263	GO:0001942, GO:0009653, GO:0022405, GO:0048730	IEA,IBA,IBA,IBA IEA,IEA	ENSBTAG00000051910	TRUE	FGF10
query_1	TRUE	0.00268439	27	212	5	0.0235849	0.185185	GO:0031069	GO:BP	hair follicle morphogenesis	18832	7263	GO:0001942, GO:0009653, GO:0022405, GO:0048730	IEA,IBA,IBA,IBA IEA,IEA	ENSBTAG00000030548	TRUE	KRT27
query_1	TRUE	0.00268439	27	212	5	0.0235849	0.185185	GO:0031069	GO:BP	hair follicle morphogenesis	18832	7263	GO:0001942, GO:0009653, GO:0022405, GO:0048730	IEA,IBA,IBA,IBA IEA,IEA	ENSBTAG00000030555	TRUE	KRT28
query_1	TRUE	0.00268439	27	212	5	0.0235849	0.185185	GO:0031069	GO:BP	hair follicle morphogenesis	18832	7263	GO:0001942, GO:0009653, GO:0022405, GO:0048730	IEA,IBA,IBA,IBA IEA,IEA	ENSBTAG00000030542	TRUE	KRT25
query_1	TRUE	0.00268439	27	212	5	0.0235849	0.185185	GO:0031069	GO:BP	hair follicle morphogenesis	18832	7263	GO:0001942, GO:0009653, GO:0022405, GO:0048730	IEA,IBA,IBA,IBA IEA,IEA	ENSBTAG00000006806	TRUE	KRT17
query_1	TRUE	0.00268439	1253	212	32	0.150943	0.0255387	GO:0007010	GO:BP	cytoskeleton organization	18832	2653	GO:0006996	IEA,IEA,IBA,IBA,IBA,IEA,IBA,IBA IEA,IBA,IBA,IEA,IBA,IEA,IBA,IBA,IBA,IBA IEA,IBA,IBA,IBA,IBA,ISS IBA IEA,IBA IEA,IBA,IBA IEA,IBA,IBA,IBA,IBA IEA,IDA,IEA,IEA	ENSBTAG00000007173	FALSE	PDGFRA
query_1	TRUE	0.00268439	1253	212	32	0.150943	0.0255387	GO:0007010	GO:BP	cytoskeleton organization	18832	2653	GO:0006996	IEA,IEA,IBA,IBA,IBA,IEA,IBA,IBA IEA,IBA,IBA,IEA,IBA,IEA,IBA,IBA,IBA,IBA IEA,IBA,IBA,IBA,IBA,ISS IBA IEA,IBA IEA,IBA,IBA IEA,IBA,IBA,IBA,IBA IEA,IDA,IEA,IEA	ENSBTAG00000051910	FALSE	FGF10
query_1	TRUE	0.00268439	1253	212	32	0.150943	0.0255387	GO:0007010	GO:BP	cytoskeleton organization	18832	2653	GO:0006996	IEA,IEA,IBA,IBA,IBA,IEA,IBA,IBA IEA,IBA,IBA,IEA,IBA,IEA,IBA,IBA,IBA,IBA IEA,IBA,IBA,IBA,IBA,ISS IBA IEA,IBA IEA,IBA,IBA IEA,IBA,IBA,IBA,IBA IEA,IDA,IEA,IEA	ENSBTAG00000030548	FALSE	KRT27
query_1	TRUE	0.00268439	1253	212	32	0.150943	0.0255387	GO:0007010	GO:BP	cytoskeleton organization	18832	2653	GO:0006996	IEA,IEA,IBA,IBA,IBA,IEA,IBA,IBA IEA,IBA,IBA,IEA,IBA,IEA,IBA,IBA,IBA,IBA IEA,IBA,IBA,IBA,IBA,ISS IBA IEA,IBA IEA,IBA,IBA IEA,IBA,IBA,IBA,IBA IEA,IDA,IEA,IEA	ENSBTAG00000040279	FALSE	KRT24
query_1	TRUE	0.00268439	1253	212	32	0.150943	0.0255387	GO:0007010	GO:BP	cytoskeleton organization	18832	2653	GO:0006996	IEA,IEA,IBA,IBA,IBA,IEA,IBA,IBA IEA,IBA,IBA,IEA,IBA,IEA,IBA,IBA,IBA,IBA IEA,IBA,IBA,IBA,IBA,ISS IBA IEA,IBA IEA,IBA,IBA IEA,IBA,IBA,IBA,IBA IEA,IDA,IEA,IEA	ENSBTAG00000020824	FALSE	KRT10
query_1	TRUE	0.00268439	1253	212	32	0.150943	0.0255387	GO:0007010	GO:BP	cytoskeleton organization	18832	2653	GO:0006996	IEA,IEA,IBA,IBA,IBA,IEA,IBA,IBA IEA,IBA,IBA,IEA,IBA,IEA,IBA,IBA,IBA,IBA IEA,IBA,IBA,IBA,IBA,ISS IBA IEA,IBA IEA,IBA,IBA IEA,IBA,IBA,IBA,IBA IEA,IDA,IEA,IEA	ENSBTAG00000013698	FALSE	ODAD4
query_1	TRUE	0.00268439	1253	212	32	0.150943	0.0255387	GO:0007010	GO:BP	cytoskeleton organization	18832	2653	GO:0006996	IEA,IEA,IBA,IBA,IBA,IEA,IBA,IBA IEA,IBA,IBA,IEA,IBA,IEA,IBA,IBA,IBA,IBA IEA,IBA,IBA,IBA,IBA,ISS IBA IEA,IBA IEA,IBA,IBA IEA,IBA,IBA,IBA,IBA IEA,IDA,IEA,IEA	ENSBTAG00000009332	FALSE	TTLL6
query_1	TRUE	0.00268439	1253	212	32	0.150943	0.0255387	GO:0007010	GO:BP	cytoskeleton organization	18832	2653	GO:0006996	IEA,IEA,IBA,IBA,IBA,IEA,IBA,IBA IEA,IBA,IBA,IEA,IBA,IEA,IBA,IBA,IBA,IBA IEA,IBA,IBA,IBA,IBA,ISS IBA IEA,IBA IEA,IBA,IBA IEA,IBA,IBA,IBA,IBA IEA,IDA,IEA,IEA	ENSBTAG00000007794	FALSE	KRT20
query_1	TRUE	0.00268439	1253	212	32	0.150943	0.0255387	GO:0007010	GO:BP	cytoskeleton organization	18832	2653	GO:0006996	IEA,IEA,IBA,IBA,IBA,IEA,IBA,IBA IEA,IBA,IBA,IEA,IBA,IEA,IBA,IBA,IBA,IBA IEA,IBA,IBA,IBA,IBA,ISS IBA IEA,IBA IEA,IBA,IBA IEA,IBA,IBA,IBA,IBA IEA,IDA,IEA,IEA	ENSBTAG00000040460	FALSE	KRT23
query_1	TRUE	0.00268439	1253	212	32	0.150943	0.0255387	GO:0007010	GO:BP	cytoskeleton organization	18832	2653	GO:0006996	IEA,IEA,IBA,IBA,IBA,IEA,IBA,IBA IEA,IBA,IBA,IEA,IBA,IEA,IBA,IBA,IBA,IBA IEA,IBA,IBA,IBA,IBA,ISS IBA IEA,IBA IEA,IBA,IBA IEA,IBA,IBA,IBA,IBA IEA,IDA,IEA,IEA	ENSBTAG00000020078	FALSE	KRT39
query_1	TRUE	0.00268439	1253	212	32	0.150943	0.0255387	GO:0007010	GO:BP	cytoskeleton organization	18832	2653	GO:0006996	IEA,IEA,IBA,IBA,IBA,IEA,IBA,IBA IEA,IBA,IBA,IEA,IBA,IEA,IBA,IBA,IBA,IBA IEA,IBA,IBA,IBA,IBA,ISS IBA IEA,IBA IEA,IBA,IBA IEA,IBA,IBA,IBA,IBA IEA,IDA,IEA,IEA	ENSBTAG00000013469	FALSE	SRCIN1
query_1	TRUE	0.00268439	1253	212	32	0.150943	0.0255387	GO:0007010	GO:BP	cytoskeleton organization	18832	2653	GO:0006996	IEA,IEA,IBA,IBA,IBA,IEA,IBA,IBA IEA,IBA,IBA,IEA,IBA,IEA,IBA,IBA,IBA,IBA IEA,IBA,IBA,IBA,IBA,ISS IBA IEA,IBA IEA,IBA,IBA IEA,IBA,IBA,IBA,IBA IEA,IDA,IEA,IEA	ENSBTAG00000017408	FALSE	KRT40
query_1	TRUE	0.00268439	1253	212	32	0.150943	0.0255387	GO:0007010	GO:BP	cytoskeleton organization	18832	2653	GO:0006996	IEA,IEA,IBA,IBA,IBA,IEA,IBA,IBA IEA,IBA,IBA,IEA,IBA,IEA,IBA,IBA,IBA,IBA IEA,IBA,IBA,IBA,IBA,ISS IBA IEA,IBA IEA,IBA,IBA IEA,IBA,IBA,IBA,IBA IEA,IDA,IEA,IEA	ENSBTAG00000006586	FALSE	KPNB1
query_1	TRUE	0.00268439	1253	212	32	0.150943	0.0255387	GO:0007010	GO:BP	cytoskeleton organization	18832	2653	GO:0006996	IEA,IEA,IBA,IBA,IBA,IEA,IBA,IBA IEA,IBA,IBA,IEA,IBA,IEA,IBA,IBA,IBA,IBA IEA,IBA,IBA,IBA,IBA,ISS IBA IEA,IBA IEA,IBA,IBA IEA,IBA,IBA,IBA,IBA IEA,IDA,IEA,IEA	ENSBTAG00000007583	FALSE	KRT14
query_1	TRUE	0.00268439	1253	212	32	0.150943	0.0255387	GO:0007010	GO:BP	cytoskeleton organization	18832	2653	GO:0006996	IEA,IEA,IBA,IBA,IBA,IEA,IBA,IBA IEA,IBA,IBA,IEA,IBA,IEA,IBA,IBA,IBA,IBA IEA,IBA,IBA,IBA,IBA,ISS IBA IEA,IBA IEA,IBA,IBA IEA,IBA,IBA,IBA,IBA IEA,IDA,IEA,IEA	ENSBTAG00000050581	FALSE
query_1	TRUE	0.00268439	1253	212	32	0.150943	0.0255387	GO:0007010	GO:BP	cytoskeleton organization	18832	2653	GO:0006996	IEA,IEA,IBA,IBA,IBA,IEA,IBA,IBA IEA,IBA,IBA,IEA,IBA,IEA,IBA,IBA,IBA,IBA IEA,IBA,IBA,IBA,IBA,ISS IBA IEA,IBA IEA,IBA,IBA IEA,IBA,IBA,IBA,IBA IEA,IDA,IEA,IEA	ENSBTAG00000047165	FALSE	KRT9
query_1	TRUE	0.00268439	1253	212	32	0.150943	0.0255387	GO:0007010	GO:BP	cytoskeleton organization	18832	2653	GO:0006996	IEA,IEA,IBA,IBA,IBA,IEA,IBA,IBA IEA,IBA,IBA,IEA,IBA,IEA,IBA,IBA,IBA,IBA IEA,IBA,IBA,IBA,IBA,ISS IBA IEA,IBA IEA,IBA,IBA IEA,IBA,IBA,IBA,IBA IEA,IDA,IEA,IEA	ENSBTAG00000033766	FALSE	KRT16
query_1	TRUE	0.00268439	1253	212	32	0.150943	0.0255387	GO:0007010	GO:BP	cytoskeleton organization	18832	2653	GO:0006996	IEA,IEA,IBA,IBA,IBA,IEA,IBA,IBA IEA,IBA,IBA,IEA,IBA,IEA,IBA,IBA,IBA,IBA IEA,IBA,IBA,IBA,IBA,ISS IBA IEA,IBA IEA,IBA,IBA IEA,IBA,IBA,IBA,IBA IEA,IDA,IEA,IEA	ENSBTAG00000013685	FALSE	KRT31
query_1	TRUE	0.00268439	1253	212	32	0.150943	0.0255387	GO:0007010	GO:BP	cytoskeleton organization	18832	2653	GO:0006996	IEA,IEA,IBA,IBA,IBA,IEA,IBA,IBA IEA,IBA,IBA,IEA,IBA,IEA,IBA,IBA,IBA,IBA IEA,IBA,IBA,IBA,IBA,ISS IBA IEA,IBA IEA,IBA,IBA IEA,IBA,IBA,IBA,IBA IEA,IDA,IEA,IEA	ENSBTAG00000000573	FALSE	KRT37
query_1	TRUE	0.00268439	1253	212	32	0.150943	0.0255387	GO:0007010	GO:BP	cytoskeleton organization	18832	2653	GO:0006996	IEA,IEA,IBA,IBA,IBA,IEA,IBA,IBA IEA,IBA,IBA,IEA,IBA,IEA,IBA,IBA,IBA,IBA IEA,IBA,IBA,IBA,IBA,ISS IBA IEA,IBA IEA,IBA,IBA IEA,IBA,IBA,IBA,IBA IEA,IDA,IEA,IEA	ENSBTAG00000046124	FALSE	KRT36
query_1	TRUE	0.00268439	1253	212	32	0.150943	0.0255387	GO:0007010	GO:BP	cytoskeleton organization	18832	2653	GO:0006996	IEA,IEA,IBA,IBA,IBA,IEA,IBA,IBA IEA,IBA,IBA,IEA,IBA,IEA,IBA,IBA,IBA,IBA IEA,IBA,IBA,IBA,IBA,ISS IBA IEA,IBA IEA,IBA,IBA IEA,IBA,IBA,IBA,IBA IEA,IDA,IEA,IEA	ENSBTAG00000030555	FALSE	KRT28
query_1	TRUE	0.00268439	1253	212	32	0.150943	0.0255387	GO:0007010	GO:BP	cytoskeleton organization	18832	2653	GO:0006996	IEA,IEA,IBA,IBA,IBA,IEA,IBA,IBA IEA,IBA,IBA,IEA,IBA,IEA,IBA,IBA,IBA,IBA IEA,IBA,IBA,IBA,IBA,ISS IBA IEA,IBA IEA,IBA,IBA IEA,IBA,IBA,IBA,IBA IEA,IDA,IEA,IEA	ENSBTAG00000030542	FALSE	KRT25
query_1	TRUE	0.00268439	1253	212	32	0.150943	0.0255387	GO:0007010	GO:BP	cytoskeleton organization	18832	2653	GO:0006996	IEA,IEA,IBA,IBA,IBA,IEA,IBA,IBA IEA,IBA,IBA,IEA,IBA,IEA,IBA,IBA,IBA,IBA IEA,IBA,IBA,IBA,IBA,ISS IBA IEA,IBA IEA,IBA,IBA IEA,IBA,IBA,IBA,IBA IEA,IDA,IEA,IEA	ENSBTAG00000006806	FALSE	KRT17
query_1	TRUE	0.00268439	1253	212	32	0.150943	0.0255387	GO:0007010	GO:BP	cytoskeleton organization	18832	2653	GO:0006996	IEA,IEA,IBA,IBA,IBA,IEA,IBA,IBA IEA,IBA,IBA,IEA,IBA,IEA,IBA,IBA,IBA,IBA IEA,IBA,IBA,IBA,IBA,ISS IBA IEA,IBA IEA,IBA,IBA IEA,IBA,IBA,IBA,IBA IEA,IDA,IEA,IEA	ENSBTAG00000047262	FALSE	KRT42
query_1	TRUE	0.00268439	1253	212	32	0.150943	0.0255387	GO:0007010	GO:BP	cytoskeleton organization	18832	2653	GO:0006996	IEA,IEA,IBA,IBA,IBA,IEA,IBA,IBA IEA,IBA,IBA,IEA,IBA,IEA,IBA,IBA,IBA,IBA IEA,IBA,IBA,IBA,IBA,ISS IBA IEA,IBA IEA,IBA,IBA IEA,IBA,IBA,IBA,IBA IEA,IDA,IEA,IEA	ENSBTAG00000004905	FALSE	KRT19
query_1	TRUE	0.00268439	1253	212	32	0.150943	0.0255387	GO:0007010	GO:BP	cytoskeleton organization	18832	2653	GO:0006996	IEA,IEA,IBA,IBA,IBA,IEA,IBA,IBA IEA,IBA,IBA,IEA,IBA,IEA,IBA,IBA,IBA,IBA IEA,IBA,IBA,IBA,IBA,ISS IBA IEA,IBA IEA,IBA,IBA IEA,IBA,IBA,IBA,IBA IEA,IDA,IEA,IEA	ENSBTAG00000004903	FALSE	KRT15
query_1	TRUE	0.00268439	1253	212	32	0.150943	0.0255387	GO:0007010	GO:BP	cytoskeleton organization	18832	2653	GO:0006996	IEA,IEA,IBA,IBA,IBA,IEA,IBA,IBA IEA,IBA,IBA,IEA,IBA,IEA,IBA,IBA,IBA,IBA IEA,IBA,IBA,IBA,IBA,ISS IBA IEA,IBA IEA,IBA,IBA IEA,IBA,IBA,IBA,IBA IEA,IDA,IEA,IEA	ENSBTAG00000037553	FALSE	KRT33A
query_1	TRUE	0.00268439	1253	212	32	0.150943	0.0255387	GO:0007010	GO:BP	cytoskeleton organization	18832	2653	GO:0006996	IEA,IEA,IBA,IBA,IBA,IEA,IBA,IBA IEA,IBA,IBA,IEA,IBA,IEA,IBA,IBA,IBA,IBA IEA,IBA,IBA,IBA,IBA,ISS IBA IEA,IBA IEA,IBA,IBA IEA,IBA,IBA,IBA,IBA IEA,IDA,IEA,IEA	ENSBTAG00000016384	FALSE	KRT32
query_1	TRUE	0.00268439	1253	212	32	0.150943	0.0255387	GO:0007010	GO:BP	cytoskeleton organization	18832	2653	GO:0006996	IEA,IEA,IBA,IBA,IBA,IEA,IBA,IBA IEA,IBA,IBA,IEA,IBA,IEA,IBA,IBA,IBA,IBA IEA,IBA,IBA,IBA,IBA,ISS IBA IEA,IBA IEA,IBA,IBA IEA,IBA,IBA,IBA,IBA IEA,IDA,IEA,IEA	ENSBTAG00000001847	FALSE	CNTLN
query_1	TRUE	0.00268439	1253	212	32	0.150943	0.0255387	GO:0007010	GO:BP	cytoskeleton organization	18832	2653	GO:0006996	IEA,IEA,IBA,IBA,IBA,IEA,IBA,IBA IEA,IBA,IBA,IEA,IBA,IEA,IBA,IBA,IBA,IBA IEA,IBA,IBA,IBA,IBA,ISS IBA IEA,IBA IEA,IBA,IBA IEA,IBA,IBA,IBA,IBA IEA,IDA,IEA,IEA	ENSBTAG00000002167	FALSE	NPHS2
query_1	TRUE	0.00268439	1253	212	32	0.150943	0.0255387	GO:0007010	GO:BP	cytoskeleton organization	18832	2653	GO:0006996	IEA,IEA,IBA,IBA,IBA,IEA,IBA,IBA IEA,IBA,IBA,IEA,IBA,IEA,IBA,IBA,IBA,IBA IEA,IBA,IBA,IBA,IBA,ISS IBA IEA,IBA IEA,IBA,IBA IEA,IBA,IBA,IBA,IBA IEA,IDA,IEA,IEA	ENSBTAG00000008082	FALSE	CEP350
query_1	TRUE	0.00268439	1253	212	32	0.150943	0.0255387	GO:0007010	GO:BP	cytoskeleton organization	18832	2653	GO:0006996	IEA,IEA,IBA,IBA,IBA,IEA,IBA,IBA IEA,IBA,IBA,IEA,IBA,IEA,IBA,IBA,IBA,IBA IEA,IBA,IBA,IBA,IBA,ISS IBA IEA,IBA IEA,IBA,IBA IEA,IBA,IBA,IBA,IBA IEA,IDA,IEA,IEA	ENSBTAG00000020801	FALSE	CYRIB
query_1	TRUE	0.00268439	6228	212	100	0.471698	0.0160565	GO:0016043	GO:BP	cellular component organization	18832	5137	GO:0071840	IEA,IBA,IEA,IBA IEA,IBA IEA,IBA,IEA,IEA,IEA,IBA IEA,IBA IEA,IBA IEA,IEA,IEA,IEA,IEA,IEA,IEA,IDA,IMP ISS IBA,IBA,IEA,IBA IEA,IEA,IEA,IBA,IBA,IBA IEA,IEA,IBA IEA,IEA,IEA,IBA IEA,IBA,IBA IEA,IBA,IBA,IEA,IBA,IEA,IEA,IEA,IEA,IBA,IBA IEA,IEA,IBA,IBA,IBA,IBA IEA,IDA,IEA,IBA,IBA,IBA,IEA,IEA,IEA,IBA,ISS IBA IEA,IBA IEA,IBA,IBA IEA,IBA,IBA,IBA,IEA,IEA,IEA,IBA,IBA IEA,IEA,IBA,IEA,IMP,IDA,IMP IBA,IBA IEA,IEA…	ENSBTAG00000015805	FALSE	SIPA1L1
query_1	TRUE	0.00268439	6228	212	100	0.471698	0.0160565	GO:0016043	GO:BP	cellular component organization	18832	5137	GO:0071840	IEA,IBA,IEA,IBA IEA,IBA IEA,IBA,IEA,IEA,IEA,IBA IEA,IBA IEA,IBA IEA,IEA,IEA,IEA,IEA,IEA,IEA,IDA,IMP ISS IBA,IBA,IEA,IBA IEA,IEA,IEA,IBA,IBA,IBA IEA,IEA,IBA IEA,IEA,IEA,IBA IEA,IBA,IBA IEA,IBA,IBA,IEA,IBA,IEA,IEA,IEA,IEA,IBA,IBA IEA,IEA,IBA,IBA,IBA,IBA IEA,IDA,IEA,IBA,IBA,IBA,IEA,IEA,IEA,IBA,ISS IBA IEA,IBA IEA,IBA,IBA IEA,IBA,IBA,IBA,IEA,IEA,IEA,IBA,IBA IEA,IEA,IBA,IEA,IMP,IDA,IMP IBA,IBA IEA,IEA…	ENSBTAG00000014633	FALSE	ABCD4
query_1	TRUE	0.00268439	6228	212	100	0.471698	0.0160565	GO:0016043	GO:BP	cellular component organization	18832	5137	GO:0071840	IEA,IBA,IEA,IBA IEA,IBA IEA,IBA,IEA,IEA,IEA,IBA IEA,IBA IEA,IBA IEA,IEA,IEA,IEA,IEA,IEA,IEA,IDA,IMP ISS IBA,IBA,IEA,IBA IEA,IEA,IEA,IBA,IBA,IBA IEA,IEA,IBA IEA,IEA,IEA,IBA IEA,IBA,IBA IEA,IBA,IBA,IEA,IBA,IEA,IEA,IEA,IEA,IBA,IBA IEA,IEA,IBA,IBA,IBA,IBA IEA,IDA,IEA,IBA,IBA,IBA,IEA,IEA,IEA,IBA,ISS IBA IEA,IBA IEA,IBA,IBA IEA,IBA,IBA,IBA,IEA,IEA,IEA,IBA,IBA IEA,IEA,IBA,IEA,IMP,IDA,IMP IBA,IBA IEA,IEA…	ENSBTAG00000021955	FALSE	NPC2
query_1	TRUE	0.00268439	6228	212	100	0.471698	0.0160565	GO:0016043	GO:BP	cellular component organization	18832	5137	GO:0071840	IEA,IBA,IEA,IBA IEA,IBA IEA,IBA,IEA,IEA,IEA,IBA IEA,IBA IEA,IBA IEA,IEA,IEA,IEA,IEA,IEA,IEA,IDA,IMP ISS IBA,IBA,IEA,IBA IEA,IEA,IEA,IBA,IBA,IBA IEA,IEA,IBA IEA,IEA,IEA,IBA IEA,IBA,IBA IEA,IBA,IBA,IEA,IBA,IEA,IEA,IEA,IEA,IBA,IBA IEA,IEA,IBA,IBA,IBA,IBA IEA,IDA,IEA,IBA,IBA,IBA,IEA,IEA,IEA,IBA,ISS IBA IEA,IBA IEA,IBA,IBA IEA,IBA,IBA,IBA,IEA,IEA,IEA,IBA,IBA IEA,IEA,IBA,IEA,IMP,IDA,IMP IBA,IBA IEA,IEA…	ENSBTAG00000021956	FALSE	ISCA2
query_1	TRUE	0.00268439	6228	212	100	0.471698	0.0160565	GO:0016043	GO:BP	cellular component organization	18832	5137	GO:0071840	IEA,IBA,IEA,IBA IEA,IBA IEA,IBA,IEA,IEA,IEA,IBA IEA,IBA IEA,IBA IEA,IEA,IEA,IEA,IEA,IEA,IEA,IDA,IMP ISS IBA,IBA,IEA,IBA IEA,IEA,IEA,IBA,IBA,IBA IEA,IEA,IBA IEA,IEA,IEA,IBA IEA,IBA,IBA IEA,IBA,IBA,IEA,IBA,IEA,IEA,IEA,IEA,IBA,IBA IEA,IEA,IBA,IBA,IBA,IBA IEA,IDA,IEA,IBA,IBA,IBA,IEA,IEA,IEA,IBA,ISS IBA IEA,IBA IEA,IBA,IBA IEA,IBA,IBA,IBA,IEA,IEA,IEA,IBA,IBA IEA,IEA,IBA,IEA,IMP,IDA,IMP IBA,IBA IEA,IEA…	ENSBTAG00000021957	FALSE	LTBP2
query_1	TRUE	0.00268439	6228	212	100	0.471698	0.0160565	GO:0016043	GO:BP	cellular component organization	18832	5137	GO:0071840	IEA,IBA,IEA,IBA IEA,IBA IEA,IBA,IEA,IEA,IEA,IBA IEA,IBA IEA,IBA IEA,IEA,IEA,IEA,IEA,IEA,IEA,IDA,IMP ISS IBA,IBA,IEA,IBA IEA,IEA,IEA,IBA,IBA,IBA IEA,IEA,IBA IEA,IEA,IEA,IBA IEA,IBA,IBA IEA,IBA,IBA,IEA,IBA,IEA,IEA,IEA,IEA,IBA,IBA IEA,IEA,IBA,IBA,IBA,IBA IEA,IDA,IEA,IBA,IBA,IBA,IEA,IEA,IEA,IBA,ISS IBA IEA,IBA IEA,IBA,IBA IEA,IBA,IBA,IBA,IEA,IEA,IEA,IBA,IBA IEA,IEA,IBA,IEA,IMP,IDA,IMP IBA,IBA IEA,IEA…	ENSBTAG00000008287	FALSE	YLPM1
query_1	TRUE	0.00268439	6228	212	100	0.471698	0.0160565	GO:0016043	GO:BP	cellular component organization	18832	5137	GO:0071840	IEA,IBA,IEA,IBA IEA,IBA IEA,IBA,IEA,IEA,IEA,IBA IEA,IBA IEA,IBA IEA,IEA,IEA,IEA,IEA,IEA,IEA,IDA,IMP ISS IBA,IBA,IEA,IBA IEA,IEA,IEA,IBA,IBA,IBA IEA,IEA,IBA IEA,IEA,IEA,IBA IEA,IBA,IBA IEA,IBA,IBA,IEA,IBA,IEA,IEA,IEA,IEA,IBA,IBA IEA,IEA,IBA,IBA,IBA,IBA IEA,IDA,IEA,IBA,IBA,IBA,IEA,IEA,IEA,IBA,ISS IBA IEA,IBA IEA,IBA,IBA IEA,IBA,IBA,IBA,IEA,IEA,IEA,IBA,IBA IEA,IEA,IBA,IEA,IMP,IDA,IMP IBA,IBA IEA,IEA…	ENSBTAG00000005694	FALSE	TMED10
query_1	TRUE	0.00268439	6228	212	100	0.471698	0.0160565	GO:0016043	GO:BP	cellular component organization	18832	5137	GO:0071840	IEA,IBA,IEA,IBA IEA,IBA IEA,IBA,IEA,IEA,IEA,IBA IEA,IBA IEA,IBA IEA,IEA,IEA,IEA,IEA,IEA,IEA,IDA,IMP ISS IBA,IBA,IEA,IBA IEA,IEA,IEA,IBA,IBA,IBA IEA,IEA,IBA IEA,IEA,IEA,IBA IEA,IBA,IBA IEA,IBA,IBA,IEA,IBA,IEA,IEA,IEA,IEA,IBA,IBA IEA,IEA,IBA,IBA,IBA,IBA IEA,IDA,IEA,IBA,IBA,IBA,IEA,IEA,IEA,IBA,ISS IBA IEA,IBA IEA,IBA,IBA IEA,IBA,IBA,IBA,IEA,IEA,IEA,IBA,IBA IEA,IEA,IBA,IEA,IMP,IDA,IMP IBA,IBA IEA,IEA…	ENSBTAG00000043732	FALSE	U2
query_1	TRUE	0.00268439	6228	212	100	0.471698	0.0160565	GO:0016043	GO:BP	cellular component organization	18832	5137	GO:0071840	IEA,IBA,IEA,IBA IEA,IBA IEA,IBA,IEA,IEA,IEA,IBA IEA,IBA IEA,IBA IEA,IEA,IEA,IEA,IEA,IEA,IEA,IDA,IMP ISS IBA,IBA,IEA,IBA IEA,IEA,IEA,IBA,IBA,IBA IEA,IEA,IBA IEA,IEA,IEA,IBA IEA,IBA,IBA IEA,IBA,IBA,IEA,IBA,IEA,IEA,IEA,IEA,IBA,IBA IEA,IEA,IBA,IBA,IBA,IBA IEA,IDA,IEA,IBA,IBA,IBA,IEA,IEA,IEA,IBA,ISS IBA IEA,IBA IEA,IBA,IBA IEA,IBA,IBA,IBA,IEA,IEA,IEA,IBA,IBA IEA,IEA,IBA,IEA,IMP,IDA,IMP IBA,IBA IEA,IEA…	ENSBTAG00000019279	FALSE	MLH3
query_1	TRUE	0.00268439	6228	212	100	0.471698	0.0160565	GO:0016043	GO:BP	cellular component organization	18832	5137	GO:0071840	IEA,IBA,IEA,IBA IEA,IBA IEA,IBA,IEA,IEA,IEA,IBA IEA,IBA IEA,IBA IEA,IEA,IEA,IEA,IEA,IEA,IEA,IDA,IMP ISS IBA,IBA,IEA,IBA IEA,IEA,IEA,IBA,IBA,IBA IEA,IEA,IBA IEA,IEA,IEA,IBA IEA,IBA,IBA IEA,IBA,IBA,IEA,IBA,IEA,IEA,IEA,IEA,IBA,IBA IEA,IEA,IBA,IBA,IBA,IBA IEA,IDA,IEA,IBA,IBA,IBA,IEA,IEA,IEA,IBA,ISS IBA IEA,IBA IEA,IBA,IBA IEA,IBA,IBA,IBA,IEA,IEA,IEA,IBA,IBA IEA,IEA,IBA,IEA,IMP,IDA,IMP IBA,IBA IEA,IEA…	ENSBTAG00000038043	FALSE	ABCD2
query_1	TRUE	0.00268439	6228	212	100	0.471698	0.0160565	GO:0016043	GO:BP	cellular component organization	18832	5137	GO:0071840	IEA,IBA,IEA,IBA IEA,IBA IEA,IBA,IEA,IEA,IEA,IBA IEA,IBA IEA,IBA IEA,IEA,IEA,IEA,IEA,IEA,IEA,IDA,IMP ISS IBA,IBA,IEA,IBA IEA,IEA,IEA,IBA,IBA,IBA IEA,IEA,IBA IEA,IEA,IEA,IBA IEA,IBA,IBA IEA,IBA,IBA,IEA,IBA,IEA,IEA,IEA,IEA,IBA,IBA IEA,IEA,IBA,IBA,IBA,IBA IEA,IDA,IEA,IBA,IBA,IBA,IEA,IEA,IEA,IBA,ISS IBA IEA,IBA IEA,IBA,IBA IEA,IBA,IBA,IBA,IEA,IEA,IEA,IBA,IBA IEA,IEA,IBA,IEA,IMP,IDA,IMP IBA,IBA IEA,IEA…	ENSBTAG00000020679	FALSE	CNTN1
query_1	TRUE	0.00268439	6228	212	100	0.471698	0.0160565	GO:0016043	GO:BP	cellular component organization	18832	5137	GO:0071840	IEA,IBA,IEA,IBA IEA,IBA IEA,IBA,IEA,IEA,IEA,IBA IEA,IBA IEA,IBA IEA,IEA,IEA,IEA,IEA,IEA,IEA,IDA,IMP ISS IBA,IBA,IEA,IBA IEA,IEA,IEA,IBA,IBA,IBA IEA,IEA,IBA IEA,IEA,IEA,IBA IEA,IBA,IBA IEA,IBA,IBA,IEA,IBA,IEA,IEA,IEA,IEA,IBA,IBA IEA,IEA,IBA,IBA,IBA,IBA IEA,IDA,IEA,IBA,IBA,IBA,IEA,IEA,IEA,IBA,ISS IBA IEA,IBA IEA,IBA,IBA IEA,IBA,IBA,IBA,IEA,IEA,IEA,IBA,IBA IEA,IEA,IBA,IEA,IMP,IDA,IMP IBA,IBA IEA,IEA…	ENSBTAG00000016260	FALSE	LRRK2
query_1	TRUE	0.00268439	6228	212	100	0.471698	0.0160565	GO:0016043	GO:BP	cellular component organization	18832	5137	GO:0071840	IEA,IBA,IEA,IBA IEA,IBA IEA,IBA,IEA,IEA,IEA,IBA IEA,IBA IEA,IBA IEA,IEA,IEA,IEA,IEA,IEA,IEA,IDA,IMP ISS IBA,IBA,IEA,IBA IEA,IEA,IEA,IBA,IBA,IBA IEA,IEA,IBA IEA,IEA,IEA,IBA IEA,IBA,IBA IEA,IBA,IBA,IEA,IBA,IEA,IEA,IEA,IEA,IBA,IBA IEA,IEA,IBA,IBA,IBA,IBA IEA,IDA,IEA,IBA,IBA,IBA,IEA,IEA,IEA,IBA,ISS IBA IEA,IBA IEA,IBA,IBA IEA,IBA,IBA,IBA,IEA,IEA,IEA,IBA,IBA IEA,IEA,IBA,IEA,IMP,IDA,IMP IBA,IBA IEA,IEA…	ENSBTAG00000007173	FALSE	PDGFRA
query_1	TRUE	0.00268439	6228	212	100	0.471698	0.0160565	GO:0016043	GO:BP	cellular component organization	18832	5137	GO:0071840	IEA,IBA,IEA,IBA IEA,IBA IEA,IBA,IEA,IEA,IEA,IBA IEA,IBA IEA,IBA IEA,IEA,IEA,IEA,IEA,IEA,IEA,IDA,IMP ISS IBA,IBA,IEA,IBA IEA,IEA,IEA,IBA,IBA,IBA IEA,IEA,IBA IEA,IEA,IEA,IBA IEA,IBA,IBA IEA,IBA,IBA,IEA,IBA,IEA,IEA,IEA,IEA,IBA,IBA IEA,IEA,IBA,IBA,IBA,IBA IEA,IDA,IEA,IBA,IBA,IBA,IEA,IEA,IEA,IBA,ISS IBA IEA,IBA IEA,IBA,IBA IEA,IBA,IBA,IBA,IEA,IEA,IEA,IBA,IBA IEA,IEA,IBA,IEA,IMP,IDA,IMP IBA,IBA IEA,IEA…	ENSBTAG00000060229	FALSE	U6
query_1	TRUE	0.00268439	6228	212	100	0.471698	0.0160565	GO:0016043	GO:BP	cellular component organization	18832	5137	GO:0071840	IEA,IBA,IEA,IBA IEA,IBA IEA,IBA,IEA,IEA,IEA,IBA IEA,IBA IEA,IBA IEA,IEA,IEA,IEA,IEA,IEA,IEA,IDA,IMP ISS IBA,IBA,IEA,IBA IEA,IEA,IEA,IBA,IBA,IBA IEA,IEA,IBA IEA,IEA,IEA,IBA IEA,IBA,IBA IEA,IBA,IBA,IEA,IBA,IEA,IEA,IEA,IEA,IBA,IBA IEA,IEA,IBA,IBA,IBA,IBA IEA,IDA,IEA,IBA,IBA,IBA,IEA,IEA,IEA,IBA,ISS IBA IEA,IBA IEA,IBA,IBA IEA,IBA,IBA,IBA,IEA,IEA,IEA,IBA,IBA IEA,IEA,IBA,IEA,IMP,IDA,IMP IBA,IBA IEA,IEA…	ENSBTAG00000011657	FALSE
query_1	TRUE	0.00268439	6228	212	100	0.471698	0.0160565	GO:0016043	GO:BP	cellular component organization	18832	5137	GO:0071840	IEA,IBA,IEA,IBA IEA,IBA IEA,IBA,IEA,IEA,IEA,IBA IEA,IBA IEA,IBA IEA,IEA,IEA,IEA,IEA,IEA,IEA,IDA,IMP ISS IBA,IBA,IEA,IBA IEA,IEA,IEA,IBA,IBA,IBA IEA,IEA,IBA IEA,IEA,IEA,IBA IEA,IBA,IBA IEA,IBA,IBA,IEA,IBA,IEA,IEA,IEA,IEA,IBA,IBA IEA,IEA,IBA,IBA,IBA,IBA IEA,IDA,IEA,IBA,IBA,IBA,IEA,IEA,IEA,IBA,ISS IBA IEA,IBA IEA,IBA,IBA IEA,IBA,IBA,IBA,IEA,IEA,IEA,IBA,IBA IEA,IEA,IBA,IEA,IMP,IDA,IMP IBA,IBA IEA,IEA…	ENSBTAG00000051910	FALSE	FGF10
query_1	TRUE	0.00268439	6228	212	100	0.471698	0.0160565	GO:0016043	GO:BP	cellular component organization	18832	5137	GO:0071840	IEA,IBA,IEA,IBA IEA,IBA IEA,IBA,IEA,IEA,IEA,IBA IEA,IBA IEA,IBA IEA,IEA,IEA,IEA,IEA,IEA,IEA,IDA,IMP ISS IBA,IBA,IEA,IBA IEA,IEA,IEA,IBA,IBA,IBA IEA,IEA,IBA IEA,IEA,IEA,IBA IEA,IBA,IBA IEA,IBA,IBA,IEA,IBA,IEA,IEA,IEA,IEA,IBA,IBA IEA,IEA,IBA,IBA,IBA,IBA IEA,IDA,IEA,IBA,IBA,IBA,IEA,IEA,IEA,IBA,ISS IBA IEA,IBA IEA,IBA,IBA IEA,IBA,IBA,IBA,IEA,IEA,IEA,IBA,IBA IEA,IEA,IBA,IEA,IMP,IDA,IMP IBA,IBA IEA,IEA…	ENSBTAG00000066520	FALSE	U6
query_1	TRUE	0.00268439	6228	212	100	0.471698	0.0160565	GO:0016043	GO:BP	cellular component organization	18832	5137	GO:0071840	IEA,IBA,IEA,IBA IEA,IBA IEA,IBA,IEA,IEA,IEA,IBA IEA,IBA IEA,IBA IEA,IEA,IEA,IEA,IEA,IEA,IEA,IDA,IMP ISS IBA,IBA,IEA,IBA IEA,IEA,IEA,IBA,IBA,IBA IEA,IEA,IBA IEA,IEA,IEA,IBA IEA,IBA,IBA IEA,IBA,IBA,IEA,IBA,IEA,IEA,IEA,IEA,IBA,IBA IEA,IEA,IBA,IBA,IBA,IBA IEA,IDA,IEA,IBA,IBA,IBA,IEA,IEA,IEA,IBA,ISS IBA IEA,IBA IEA,IBA,IBA IEA,IBA,IBA,IBA,IEA,IEA,IEA,IBA,IBA IEA,IEA,IBA,IEA,IMP,IDA,IMP IBA,IBA IEA,IEA…	ENSBTAG00000002742	FALSE	MSH2
query_1	TRUE	0.00268439	6228	212	100	0.471698	0.0160565	GO:0016043	GO:BP	cellular component organization	18832	5137	GO:0071840	IEA,IBA,IEA,IBA IEA,IBA IEA,IBA,IEA,IEA,IEA,IBA IEA,IBA IEA,IBA IEA,IEA,IEA,IEA,IEA,IEA,IEA,IDA,IMP ISS IBA,IBA,IEA,IBA IEA,IEA,IEA,IBA,IBA,IBA IEA,IEA,IBA IEA,IEA,IEA,IBA IEA,IBA,IBA IEA,IBA,IBA,IEA,IBA,IEA,IEA,IEA,IEA,IBA,IBA IEA,IEA,IBA,IBA,IBA,IBA IEA,IDA,IEA,IBA,IBA,IBA,IEA,IEA,IEA,IBA,ISS IBA IEA,IBA IEA,IBA,IBA IEA,IBA,IBA,IBA,IEA,IEA,IEA,IBA,IBA IEA,IEA,IBA,IEA,IMP,IDA,IMP IBA,IBA IEA,IEA…	ENSBTAG00000000641	FALSE	SKAP1
query_1	TRUE	0.00268439	6228	212	100	0.471698	0.0160565	GO:0016043	GO:BP	cellular component organization	18832	5137	GO:0071840	IEA,IBA,IEA,IBA IEA,IBA IEA,IBA,IEA,IEA,IEA,IBA IEA,IBA IEA,IBA IEA,IEA,IEA,IEA,IEA,IEA,IEA,IDA,IMP ISS IBA,IBA,IEA,IBA IEA,IEA,IEA,IBA,IBA,IBA IEA,IEA,IBA IEA,IEA,IEA,IBA IEA,IBA,IBA IEA,IBA,IBA,IEA,IBA,IEA,IEA,IEA,IEA,IBA,IBA IEA,IEA,IBA,IBA,IBA,IBA IEA,IDA,IEA,IBA,IBA,IBA,IEA,IEA,IEA,IBA,ISS IBA IEA,IBA IEA,IBA,IBA IEA,IBA,IBA,IBA,IEA,IEA,IEA,IBA,IBA IEA,IEA,IBA,IEA,IMP,IDA,IMP IBA,IBA IEA,IEA…	ENSBTAG00000020321	FALSE	SNX11
query_1	TRUE	0.00268439	6228	212	100	0.471698	0.0160565	GO:0016043	GO:BP	cellular component organization	18832	5137	GO:0071840	IEA,IBA,IEA,IBA IEA,IBA IEA,IBA,IEA,IEA,IEA,IBA IEA,IBA IEA,IBA IEA,IEA,IEA,IEA,IEA,IEA,IEA,IDA,IMP ISS IBA,IBA,IEA,IBA IEA,IEA,IEA,IBA,IBA,IBA IEA,IEA,IBA IEA,IEA,IEA,IBA IEA,IBA,IBA IEA,IBA,IBA,IEA,IBA,IEA,IEA,IEA,IEA,IBA,IBA IEA,IEA,IBA,IBA,IBA,IBA IEA,IDA,IEA,IBA,IBA,IBA,IEA,IEA,IEA,IBA,ISS IBA IEA,IBA IEA,IBA,IBA IEA,IBA,IBA,IBA,IEA,IEA,IEA,IBA,IBA IEA,IEA,IBA,IEA,IMP,IDA,IMP IBA,IBA IEA,IEA…	ENSBTAG00000002949	FALSE	CBX1
query_1	TRUE	0.00268439	6228	212	100	0.471698	0.0160565	GO:0016043	GO:BP	cellular component organization	18832	5137	GO:0071840	IEA,IBA,IEA,IBA IEA,IBA IEA,IBA,IEA,IEA,IEA,IBA IEA,IBA IEA,IBA IEA,IEA,IEA,IEA,IEA,IEA,IEA,IDA,IMP ISS IBA,IBA,IEA,IBA IEA,IEA,IEA,IBA,IBA,IBA IEA,IEA,IBA IEA,IEA,IEA,IBA IEA,IBA,IBA IEA,IBA,IBA,IEA,IBA,IEA,IEA,IEA,IEA,IBA,IBA IEA,IEA,IBA,IBA,IBA,IBA IEA,IDA,IEA,IBA,IBA,IBA,IEA,IEA,IEA,IBA,ISS IBA IEA,IBA IEA,IBA,IBA IEA,IBA,IBA,IBA,IEA,IEA,IEA,IBA,IBA IEA,IEA,IBA,IEA,IMP,IDA,IMP IBA,IBA IEA,IEA…	ENSBTAG00000014202	FALSE	CDK5RAP3
query_1	TRUE	0.00268439	6228	212	100	0.471698	0.0160565	GO:0016043	GO:BP	cellular component organization	18832	5137	GO:0071840	IEA,IBA,IEA,IBA IEA,IBA IEA,IBA,IEA,IEA,IEA,IBA IEA,IBA IEA,IBA IEA,IEA,IEA,IEA,IEA,IEA,IEA,IDA,IMP ISS IBA,IBA,IEA,IBA IEA,IEA,IEA,IBA,IBA,IBA IEA,IEA,IBA IEA,IEA,IEA,IBA IEA,IBA,IBA IEA,IBA,IBA,IEA,IBA,IEA,IEA,IEA,IEA,IBA,IBA IEA,IEA,IBA,IBA,IBA,IBA IEA,IDA,IEA,IBA,IBA,IBA,IEA,IEA,IEA,IBA,ISS IBA IEA,IBA IEA,IBA,IBA IEA,IBA,IBA,IBA,IEA,IEA,IEA,IBA,IBA IEA,IEA,IBA,IEA,IMP,IDA,IMP IBA,IBA IEA,IEA…	ENSBTAG00000019262	FALSE	TOP2A
query_1	TRUE	0.00268439	6228	212	100	0.471698	0.0160565	GO:0016043	GO:BP	cellular component organization	18832	5137	GO:0071840	IEA,IBA,IEA,IBA IEA,IBA IEA,IBA,IEA,IEA,IEA,IBA IEA,IBA IEA,IBA IEA,IEA,IEA,IEA,IEA,IEA,IEA,IDA,IMP ISS IBA,IBA,IEA,IBA IEA,IEA,IEA,IBA,IBA,IBA IEA,IEA,IBA IEA,IEA,IEA,IBA IEA,IBA,IBA IEA,IBA,IBA,IEA,IBA,IEA,IEA,IEA,IEA,IBA,IBA IEA,IEA,IBA,IBA,IBA,IBA IEA,IDA,IEA,IBA,IBA,IBA,IEA,IEA,IEA,IBA,ISS IBA IEA,IBA IEA,IBA,IBA IEA,IBA,IBA,IBA,IEA,IEA,IEA,IBA,IBA IEA,IEA,IBA,IEA,IMP,IDA,IMP IBA,IBA IEA,IEA…	ENSBTAG00000008611	FALSE	IGFBP4
query_1	TRUE	0.00268439	6228	212	100	0.471698	0.0160565	GO:0016043	GO:BP	cellular component organization	18832	5137	GO:0071840	IEA,IBA,IEA,IBA IEA,IBA IEA,IBA,IEA,IEA,IEA,IBA IEA,IBA IEA,IBA IEA,IEA,IEA,IEA,IEA,IEA,IEA,IDA,IMP ISS IBA,IBA,IEA,IBA IEA,IEA,IEA,IBA,IBA,IBA IEA,IEA,IBA IEA,IEA,IEA,IBA IEA,IBA,IBA IEA,IBA,IBA,IEA,IBA,IEA,IEA,IEA,IEA,IBA,IBA IEA,IEA,IBA,IBA,IBA,IBA IEA,IDA,IEA,IBA,IBA,IBA,IEA,IEA,IEA,IBA,ISS IBA IEA,IBA IEA,IBA,IBA IEA,IBA,IBA,IBA,IEA,IEA,IEA,IBA,IBA IEA,IEA,IBA,IEA,IMP,IDA,IMP IBA,IBA IEA,IEA…	ENSBTAG00000003229	FALSE	RPL23
query_1	TRUE	0.00268439	6228	212	100	0.471698	0.0160565	GO:0016043	GO:BP	cellular component organization	18832	5137	GO:0071840	IEA,IBA,IEA,IBA IEA,IBA IEA,IBA,IEA,IEA,IEA,IBA IEA,IBA IEA,IBA IEA,IEA,IEA,IEA,IEA,IEA,IEA,IDA,IMP ISS IBA,IBA,IEA,IBA IEA,IEA,IEA,IBA,IBA,IBA IEA,IEA,IBA IEA,IEA,IEA,IBA IEA,IBA,IBA IEA,IBA,IBA,IEA,IBA,IEA,IEA,IEA,IEA,IBA,IBA IEA,IEA,IBA,IBA,IBA,IBA IEA,IDA,IEA,IBA,IBA,IBA,IEA,IEA,IEA,IBA,ISS IBA IEA,IBA IEA,IBA,IBA IEA,IBA,IBA,IBA,IEA,IEA,IEA,IBA,IBA IEA,IEA,IBA,IEA,IMP,IDA,IMP IBA,IBA IEA,IEA…	ENSBTAG00000030548	FALSE	KRT27
query_1	TRUE	0.00268439	6228	212	100	0.471698	0.0160565	GO:0016043	GO:BP	cellular component organization	18832	5137	GO:0071840	IEA,IBA,IEA,IBA IEA,IBA IEA,IBA,IEA,IEA,IEA,IBA IEA,IBA IEA,IBA IEA,IEA,IEA,IEA,IEA,IEA,IEA,IDA,IMP ISS IBA,IBA,IEA,IBA IEA,IEA,IEA,IBA,IBA,IBA IEA,IEA,IBA IEA,IEA,IEA,IBA IEA,IBA,IBA IEA,IBA,IBA,IEA,IBA,IEA,IEA,IEA,IEA,IBA,IBA IEA,IEA,IBA,IBA,IBA,IBA IEA,IDA,IEA,IBA,IBA,IBA,IEA,IEA,IEA,IBA,ISS IBA IEA,IBA IEA,IBA,IBA IEA,IBA,IBA,IBA,IEA,IEA,IEA,IBA,IBA IEA,IEA,IBA,IEA,IMP,IDA,IMP IBA,IBA IEA,IEA…	ENSBTAG00000040279	FALSE	KRT24
query_1	TRUE	0.00268439	6228	212	100	0.471698	0.0160565	GO:0016043	GO:BP	cellular component organization	18832	5137	GO:0071840	IEA,IBA,IEA,IBA IEA,IBA IEA,IBA,IEA,IEA,IEA,IBA IEA,IBA IEA,IBA IEA,IEA,IEA,IEA,IEA,IEA,IEA,IDA,IMP ISS IBA,IBA,IEA,IBA IEA,IEA,IEA,IBA,IBA,IBA IEA,IEA,IBA IEA,IEA,IEA,IBA IEA,IBA,IBA IEA,IBA,IBA,IEA,IBA,IEA,IEA,IEA,IEA,IBA,IBA IEA,IEA,IBA,IBA,IBA,IBA IEA,IDA,IEA,IBA,IBA,IBA,IEA,IEA,IEA,IBA,ISS IBA IEA,IBA IEA,IBA,IBA IEA,IBA,IBA,IBA,IEA,IEA,IEA,IBA,IBA IEA,IEA,IBA,IEA,IMP,IDA,IMP IBA,IBA IEA,IEA…	ENSBTAG00000020824	FALSE	KRT10
query_1	TRUE	0.00268439	6228	212	100	0.471698	0.0160565	GO:0016043	GO:BP	cellular component organization	18832	5137	GO:0071840	IEA,IBA,IEA,IBA IEA,IBA IEA,IBA,IEA,IEA,IEA,IBA IEA,IBA IEA,IBA IEA,IEA,IEA,IEA,IEA,IEA,IEA,IDA,IMP ISS IBA,IBA,IEA,IBA IEA,IEA,IEA,IBA,IBA,IBA IEA,IEA,IBA IEA,IEA,IEA,IBA IEA,IBA,IBA IEA,IBA,IBA,IEA,IBA,IEA,IEA,IEA,IEA,IBA,IBA IEA,IEA,IBA,IBA,IBA,IBA IEA,IDA,IEA,IBA,IBA,IBA,IEA,IEA,IEA,IBA,ISS IBA IEA,IBA IEA,IBA,IBA IEA,IBA,IBA,IBA,IEA,IEA,IEA,IBA,IBA IEA,IEA,IBA,IEA,IMP,IDA,IMP IBA,IBA IEA,IEA…	ENSBTAG00000017685	FALSE	JUP
query_1	TRUE	0.00268439	6228	212	100	0.471698	0.0160565	GO:0016043	GO:BP	cellular component organization	18832	5137	GO:0071840	IEA,IBA,IEA,IBA IEA,IBA IEA,IBA,IEA,IEA,IEA,IBA IEA,IBA IEA,IBA IEA,IEA,IEA,IEA,IEA,IEA,IEA,IDA,IMP ISS IBA,IBA,IEA,IBA IEA,IEA,IEA,IBA,IBA,IBA IEA,IEA,IBA IEA,IEA,IEA,IBA IEA,IBA,IBA IEA,IBA,IBA,IEA,IBA,IEA,IEA,IEA,IEA,IBA,IBA IEA,IEA,IBA,IBA,IBA,IBA IEA,IDA,IEA,IBA,IBA,IBA,IEA,IEA,IEA,IBA,ISS IBA IEA,IBA IEA,IBA,IBA IEA,IBA,IBA,IBA,IEA,IEA,IEA,IBA,IBA IEA,IEA,IBA,IEA,IMP,IDA,IMP IBA,IBA IEA,IEA…	ENSBTAG00000025752	FALSE	P3H4
query_1	TRUE	0.00268439	6228	212	100	0.471698	0.0160565	GO:0016043	GO:BP	cellular component organization	18832	5137	GO:0071840	IEA,IBA,IEA,IBA IEA,IBA IEA,IBA,IEA,IEA,IEA,IBA IEA,IBA IEA,IBA IEA,IEA,IEA,IEA,IEA,IEA,IEA,IDA,IMP ISS IBA,IBA,IEA,IBA IEA,IEA,IEA,IBA,IBA,IBA IEA,IEA,IBA IEA,IEA,IEA,IBA IEA,IBA,IBA IEA,IBA,IBA,IEA,IBA,IEA,IEA,IEA,IEA,IBA,IBA IEA,IEA,IBA,IBA,IBA,IBA IEA,IDA,IEA,IBA,IBA,IBA,IEA,IEA,IEA,IBA,ISS IBA IEA,IBA IEA,IBA,IBA IEA,IBA,IBA,IBA,IEA,IEA,IEA,IBA,IBA IEA,IEA,IBA,IEA,IMP,IDA,IMP IBA,IBA IEA,IEA…	ENSBTAG00000011454	FALSE	FKBP10
query_1	TRUE	0.00268439	6228	212	100	0.471698	0.0160565	GO:0016043	GO:BP	cellular component organization	18832	5137	GO:0071840	IEA,IBA,IEA,IBA IEA,IBA IEA,IBA,IEA,IEA,IEA,IBA IEA,IBA IEA,IBA IEA,IEA,IEA,IEA,IEA,IEA,IEA,IDA,IMP ISS IBA,IBA,IEA,IBA IEA,IEA,IEA,IBA,IBA,IBA IEA,IEA,IBA IEA,IEA,IEA,IBA IEA,IBA,IBA IEA,IBA,IBA,IEA,IBA,IEA,IEA,IEA,IEA,IBA,IBA IEA,IEA,IBA,IBA,IBA,IBA IEA,IDA,IEA,IBA,IBA,IBA,IEA,IEA,IEA,IBA,ISS IBA IEA,IBA IEA,IBA,IBA IEA,IBA,IBA,IBA,IEA,IEA,IEA,IBA,IBA IEA,IEA,IBA,IEA,IMP,IDA,IMP IBA,IBA IEA,IEA…	ENSBTAG00000013698	FALSE	ODAD4
query_1	TRUE	0.00268439	6228	212	100	0.471698	0.0160565	GO:0016043	GO:BP	cellular component organization	18832	5137	GO:0071840	IEA,IBA,IEA,IBA IEA,IBA IEA,IBA,IEA,IEA,IEA,IBA IEA,IBA IEA,IBA IEA,IEA,IEA,IEA,IEA,IEA,IEA,IDA,IMP ISS IBA,IBA,IEA,IBA IEA,IEA,IEA,IBA,IBA,IBA IEA,IEA,IBA IEA,IEA,IEA,IBA IEA,IBA,IBA IEA,IBA,IBA,IEA,IBA,IEA,IEA,IEA,IEA,IBA,IBA IEA,IEA,IBA,IBA,IBA,IBA IEA,IDA,IEA,IBA,IBA,IBA,IEA,IEA,IEA,IBA,ISS IBA IEA,IBA IEA,IBA,IBA IEA,IBA,IBA,IBA,IEA,IEA,IEA,IBA,IBA IEA,IEA,IBA,IEA,IMP,IDA,IMP IBA,IBA IEA,IEA…	ENSBTAG00000007935	FALSE	CALCOCO2
query_1	TRUE	0.00268439	6228	212	100	0.471698	0.0160565	GO:0016043	GO:BP	cellular component organization	18832	5137	GO:0071840	IEA,IBA,IEA,IBA IEA,IBA IEA,IBA,IEA,IEA,IEA,IBA IEA,IBA IEA,IBA IEA,IEA,IEA,IEA,IEA,IEA,IEA,IDA,IMP ISS IBA,IBA,IEA,IBA IEA,IEA,IEA,IBA,IBA,IBA IEA,IEA,IBA IEA,IEA,IEA,IBA IEA,IBA,IBA IEA,IBA,IBA,IEA,IBA,IEA,IEA,IEA,IEA,IBA,IBA IEA,IEA,IBA,IBA,IBA,IBA IEA,IDA,IEA,IBA,IBA,IBA,IEA,IEA,IEA,IBA,ISS IBA IEA,IBA IEA,IBA,IBA IEA,IBA,IBA,IBA,IEA,IEA,IEA,IBA,IBA IEA,IEA,IBA,IEA,IMP,IDA,IMP IBA,IBA IEA,IEA…	ENSBTAG00000009332	FALSE	TTLL6
query_1	TRUE	0.00268439	6228	212	100	0.471698	0.0160565	GO:0016043	GO:BP	cellular component organization	18832	5137	GO:0071840	IEA,IBA,IEA,IBA IEA,IBA IEA,IBA,IEA,IEA,IEA,IBA IEA,IBA IEA,IBA IEA,IEA,IEA,IEA,IEA,IEA,IEA,IDA,IMP ISS IBA,IBA,IEA,IBA IEA,IEA,IEA,IBA,IBA,IBA IEA,IEA,IBA IEA,IEA,IEA,IBA IEA,IBA,IBA IEA,IBA,IBA,IEA,IBA,IEA,IEA,IEA,IEA,IBA,IBA IEA,IEA,IBA,IBA,IBA,IBA IEA,IDA,IEA,IBA,IBA,IBA,IEA,IEA,IEA,IBA,ISS IBA IEA,IBA IEA,IBA,IBA IEA,IBA,IBA,IBA,IEA,IEA,IEA,IBA,IBA IEA,IEA,IBA,IEA,IMP,IDA,IMP IBA,IBA IEA,IEA…	ENSBTAG00000007794	FALSE	KRT20
query_1	TRUE	0.00268439	6228	212	100	0.471698	0.0160565	GO:0016043	GO:BP	cellular component organization	18832	5137	GO:0071840	IEA,IBA,IEA,IBA IEA,IBA IEA,IBA,IEA,IEA,IEA,IBA IEA,IBA IEA,IBA IEA,IEA,IEA,IEA,IEA,IEA,IEA,IDA,IMP ISS IBA,IBA,IEA,IBA IEA,IEA,IEA,IBA,IBA,IBA IEA,IEA,IBA IEA,IEA,IEA,IBA IEA,IBA,IBA IEA,IBA,IBA,IEA,IBA,IEA,IEA,IEA,IEA,IBA,IBA IEA,IEA,IBA,IBA,IBA,IBA IEA,IDA,IEA,IBA,IBA,IBA,IEA,IEA,IEA,IBA,ISS IBA IEA,IBA IEA,IBA,IBA IEA,IBA,IBA,IBA,IEA,IEA,IEA,IBA,IBA IEA,IEA,IBA,IEA,IMP,IDA,IMP IBA,IBA IEA,IEA…	ENSBTAG00000002036	FALSE	CACNB1
query_1	TRUE	0.00268439	6228	212	100	0.471698	0.0160565	GO:0016043	GO:BP	cellular component organization	18832	5137	GO:0071840	IEA,IBA,IEA,IBA IEA,IBA IEA,IBA,IEA,IEA,IEA,IBA IEA,IBA IEA,IBA IEA,IEA,IEA,IEA,IEA,IEA,IEA,IDA,IMP ISS IBA,IBA,IEA,IBA IEA,IEA,IEA,IBA,IBA,IBA IEA,IEA,IBA IEA,IEA,IEA,IBA IEA,IBA,IBA IEA,IBA,IBA,IEA,IBA,IEA,IEA,IEA,IEA,IBA,IBA IEA,IEA,IBA,IBA,IBA,IBA IEA,IDA,IEA,IBA,IBA,IBA,IEA,IEA,IEA,IBA,ISS IBA IEA,IBA IEA,IBA,IBA IEA,IBA,IBA,IBA,IEA,IEA,IEA,IBA,IBA IEA,IEA,IBA,IEA,IMP,IDA,IMP IBA,IBA IEA,IEA…	ENSBTAG00000040460	FALSE	KRT23
query_1	TRUE	0.00268439	6228	212	100	0.471698	0.0160565	GO:0016043	GO:BP	cellular component organization	18832	5137	GO:0071840	IEA,IBA,IEA,IBA IEA,IBA IEA,IBA,IEA,IEA,IEA,IBA IEA,IBA IEA,IBA IEA,IEA,IEA,IEA,IEA,IEA,IEA,IDA,IMP ISS IBA,IBA,IEA,IBA IEA,IEA,IEA,IBA,IBA,IBA IEA,IEA,IBA IEA,IEA,IEA,IBA IEA,IBA,IBA IEA,IBA,IBA,IEA,IBA,IEA,IEA,IEA,IEA,IBA,IBA IEA,IEA,IBA,IBA,IBA,IBA IEA,IDA,IEA,IBA,IBA,IBA,IEA,IEA,IEA,IBA,ISS IBA IEA,IBA IEA,IBA,IBA IEA,IBA,IBA,IBA,IEA,IEA,IEA,IBA,IBA IEA,IEA,IBA,IEA,IMP,IDA,IMP IBA,IBA IEA,IEA…	ENSBTAG00000011532	FALSE	MLLT6
query_1	TRUE	0.00268439	6228	212	100	0.471698	0.0160565	GO:0016043	GO:BP	cellular component organization	18832	5137	GO:0071840	IEA,IBA,IEA,IBA IEA,IBA IEA,IBA,IEA,IEA,IEA,IBA IEA,IBA IEA,IBA IEA,IEA,IEA,IEA,IEA,IEA,IEA,IDA,IMP ISS IBA,IBA,IEA,IBA IEA,IEA,IEA,IBA,IBA,IBA IEA,IEA,IBA IEA,IEA,IEA,IBA IEA,IBA,IBA IEA,IBA,IBA,IEA,IBA,IEA,IEA,IEA,IEA,IBA,IBA IEA,IEA,IBA,IBA,IBA,IBA IEA,IDA,IEA,IBA,IBA,IBA,IEA,IEA,IEA,IBA,ISS IBA IEA,IBA IEA,IBA,IBA IEA,IBA,IBA,IBA,IEA,IEA,IEA,IBA,IBA IEA,IEA,IBA,IEA,IMP,IDA,IMP IBA,IBA IEA,IEA…	ENSBTAG00000020078	FALSE	KRT39
query_1	TRUE	0.00268439	6228	212	100	0.471698	0.0160565	GO:0016043	GO:BP	cellular component organization	18832	5137	GO:0071840	IEA,IBA,IEA,IBA IEA,IBA IEA,IBA,IEA,IEA,IEA,IBA IEA,IBA IEA,IBA IEA,IEA,IEA,IEA,IEA,IEA,IEA,IDA,IMP ISS IBA,IBA,IEA,IBA IEA,IEA,IEA,IBA,IBA,IBA IEA,IEA,IBA IEA,IEA,IEA,IBA IEA,IBA,IBA IEA,IBA,IBA,IEA,IBA,IEA,IEA,IEA,IEA,IBA,IBA IEA,IEA,IBA,IBA,IBA,IBA IEA,IDA,IEA,IBA,IBA,IBA,IEA,IEA,IEA,IBA,ISS IBA IEA,IBA IEA,IBA,IBA IEA,IBA,IBA,IBA,IEA,IEA,IEA,IBA,IBA IEA,IEA,IBA,IEA,IMP,IDA,IMP IBA,IBA IEA,IEA…	ENSBTAG00000013469	FALSE	SRCIN1
query_1	TRUE	0.00268439	6228	212	100	0.471698	0.0160565	GO:0016043	GO:BP	cellular component organization	18832	5137	GO:0071840	IEA,IBA,IEA,IBA IEA,IBA IEA,IBA,IEA,IEA,IEA,IBA IEA,IBA IEA,IBA IEA,IEA,IEA,IEA,IEA,IEA,IEA,IDA,IMP ISS IBA,IBA,IEA,IBA IEA,IEA,IEA,IBA,IBA,IBA IEA,IEA,IBA IEA,IEA,IEA,IBA IEA,IBA,IBA IEA,IBA,IBA,IEA,IBA,IEA,IEA,IEA,IEA,IBA,IBA IEA,IEA,IBA,IBA,IBA,IBA IEA,IDA,IEA,IBA,IBA,IBA,IEA,IEA,IEA,IBA,ISS IBA IEA,IBA IEA,IBA,IBA IEA,IBA,IBA,IBA,IEA,IEA,IEA,IBA,IBA IEA,IEA,IBA,IEA,IMP,IDA,IMP IBA,IBA IEA,IEA…	ENSBTAG00000048067	FALSE	EPOP
query_1	TRUE	0.00268439	6228	212	100	0.471698	0.0160565	GO:0016043	GO:BP	cellular component organization	18832	5137	GO:0071840	IEA,IBA,IEA,IBA IEA,IBA IEA,IBA,IEA,IEA,IEA,IBA IEA,IBA IEA,IBA IEA,IEA,IEA,IEA,IEA,IEA,IEA,IDA,IMP ISS IBA,IBA,IEA,IBA IEA,IEA,IEA,IBA,IBA,IBA IEA,IEA,IBA IEA,IEA,IEA,IBA IEA,IBA,IBA IEA,IBA,IBA,IEA,IBA,IEA,IEA,IEA,IEA,IBA,IBA IEA,IEA,IBA,IBA,IBA,IBA IEA,IDA,IEA,IBA,IBA,IBA,IEA,IEA,IEA,IBA,ISS IBA IEA,IBA IEA,IBA,IBA IEA,IBA,IBA,IBA,IEA,IEA,IEA,IBA,IBA IEA,IEA,IBA,IEA,IMP,IDA,IMP IBA,IBA IEA,IEA…	ENSBTAG00000011539	FALSE	PCGF2
query_1	TRUE	0.00268439	6228	212	100	0.471698	0.0160565	GO:0016043	GO:BP	cellular component organization	18832	5137	GO:0071840	IEA,IBA,IEA,IBA IEA,IBA IEA,IBA,IEA,IEA,IEA,IBA IEA,IBA IEA,IBA IEA,IEA,IEA,IEA,IEA,IEA,IEA,IDA,IMP ISS IBA,IBA,IEA,IBA IEA,IEA,IEA,IBA,IBA,IBA IEA,IEA,IBA IEA,IEA,IEA,IBA IEA,IBA,IBA IEA,IBA,IBA,IEA,IBA,IEA,IEA,IEA,IEA,IBA,IBA IEA,IEA,IBA,IBA,IBA,IBA IEA,IDA,IEA,IBA,IBA,IBA,IEA,IEA,IEA,IBA,ISS IBA IEA,IBA IEA,IBA,IBA IEA,IBA,IBA,IBA,IEA,IEA,IEA,IBA,IBA IEA,IEA,IBA,IEA,IMP,IDA,IMP IBA,IBA IEA,IEA…	ENSBTAG00000006499	FALSE	PIP4K2B
query_1	TRUE	0.00268439	6228	212	100	0.471698	0.0160565	GO:0016043	GO:BP	cellular component organization	18832	5137	GO:0071840	IEA,IBA,IEA,IBA IEA,IBA IEA,IBA,IEA,IEA,IEA,IBA IEA,IBA IEA,IBA IEA,IEA,IEA,IEA,IEA,IEA,IEA,IDA,IMP ISS IBA,IBA,IEA,IBA IEA,IEA,IEA,IBA,IBA,IBA IEA,IEA,IBA IEA,IEA,IEA,IBA IEA,IBA,IBA IEA,IBA,IBA,IEA,IBA,IEA,IEA,IEA,IEA,IBA,IBA IEA,IEA,IBA,IBA,IBA,IBA IEA,IDA,IEA,IBA,IBA,IBA,IEA,IEA,IEA,IBA,ISS IBA IEA,IBA IEA,IBA,IBA IEA,IBA,IBA,IBA,IEA,IEA,IEA,IBA,IBA IEA,IEA,IBA,IEA,IMP,IDA,IMP IBA,IBA IEA,IEA…	ENSBTAG00000017408	FALSE	KRT40
query_1	TRUE	0.00268439	6228	212	100	0.471698	0.0160565	GO:0016043	GO:BP	cellular component organization	18832	5137	GO:0071840	IEA,IBA,IEA,IBA IEA,IBA IEA,IBA,IEA,IEA,IEA,IBA IEA,IBA IEA,IBA IEA,IEA,IEA,IEA,IEA,IEA,IEA,IDA,IMP ISS IBA,IBA,IEA,IBA IEA,IEA,IEA,IBA,IBA,IBA IEA,IEA,IBA IEA,IEA,IEA,IBA IEA,IBA,IBA IEA,IBA,IBA,IEA,IBA,IEA,IEA,IEA,IEA,IBA,IBA IEA,IEA,IBA,IBA,IBA,IBA IEA,IDA,IEA,IBA,IBA,IBA,IEA,IEA,IEA,IBA,ISS IBA IEA,IBA IEA,IBA,IBA IEA,IBA,IBA,IBA,IEA,IEA,IEA,IBA,IBA IEA,IEA,IBA,IEA,IMP,IDA,IMP IBA,IBA IEA,IEA…	ENSBTAG00000052414	FALSE	HAP1
query_1	TRUE	0.00268439	6228	212	100	0.471698	0.0160565	GO:0016043	GO:BP	cellular component organization	18832	5137	GO:0071840	IEA,IBA,IEA,IBA IEA,IBA IEA,IBA,IEA,IEA,IEA,IBA IEA,IBA IEA,IBA IEA,IEA,IEA,IEA,IEA,IEA,IEA,IDA,IMP ISS IBA,IBA,IEA,IBA IEA,IEA,IEA,IBA,IBA,IBA IEA,IEA,IBA IEA,IEA,IEA,IBA IEA,IBA,IBA IEA,IBA,IBA,IEA,IBA,IEA,IEA,IEA,IEA,IBA,IBA IEA,IEA,IBA,IBA,IBA,IBA IEA,IDA,IEA,IBA,IBA,IBA,IEA,IEA,IEA,IBA,ISS IBA IEA,IBA IEA,IBA,IBA IEA,IBA,IBA,IBA,IEA,IEA,IEA,IBA,IBA IEA,IEA,IBA,IEA,IMP,IDA,IMP IBA,IBA IEA,IEA…	ENSBTAG00000006586	FALSE	KPNB1
query_1	TRUE	0.00268439	6228	212	100	0.471698	0.0160565	GO:0016043	GO:BP	cellular component organization	18832	5137	GO:0071840	IEA,IBA,IEA,IBA IEA,IBA IEA,IBA,IEA,IEA,IEA,IBA IEA,IBA IEA,IBA IEA,IEA,IEA,IEA,IEA,IEA,IEA,IDA,IMP ISS IBA,IBA,IEA,IBA IEA,IEA,IEA,IBA,IBA,IBA IEA,IEA,IBA IEA,IEA,IEA,IBA IEA,IBA,IBA IEA,IBA,IBA,IEA,IBA,IEA,IEA,IEA,IEA,IBA,IBA IEA,IEA,IBA,IBA,IBA,IBA IEA,IDA,IEA,IBA,IBA,IBA,IEA,IEA,IEA,IBA,ISS IBA IEA,IBA IEA,IBA,IBA IEA,IBA,IBA,IBA,IEA,IEA,IEA,IBA,IBA IEA,IEA,IBA,IEA,IMP,IDA,IMP IBA,IBA IEA,IEA…	ENSBTAG00000007583	FALSE	KRT14
query_1	TRUE	0.00268439	6228	212	100	0.471698	0.0160565	GO:0016043	GO:BP	cellular component organization	18832	5137	GO:0071840	IEA,IBA,IEA,IBA IEA,IBA IEA,IBA,IEA,IEA,IEA,IBA IEA,IBA IEA,IBA IEA,IEA,IEA,IEA,IEA,IEA,IEA,IDA,IMP ISS IBA,IBA,IEA,IBA IEA,IEA,IEA,IBA,IBA,IBA IEA,IEA,IBA IEA,IEA,IEA,IBA IEA,IBA,IBA IEA,IBA,IBA,IEA,IBA,IEA,IEA,IEA,IEA,IBA,IBA IEA,IEA,IBA,IBA,IBA,IBA IEA,IDA,IEA,IBA,IBA,IBA,IEA,IEA,IEA,IBA,ISS IBA IEA,IBA IEA,IBA,IBA IEA,IBA,IBA,IBA,IEA,IEA,IEA,IBA,IBA IEA,IEA,IBA,IEA,IMP,IDA,IMP IBA,IBA IEA,IEA…	ENSBTAG00000050581	FALSE
query_1	TRUE	0.00268439	6228	212	100	0.471698	0.0160565	GO:0016043	GO:BP	cellular component organization	18832	5137	GO:0071840	IEA,IBA,IEA,IBA IEA,IBA IEA,IBA,IEA,IEA,IEA,IBA IEA,IBA IEA,IBA IEA,IEA,IEA,IEA,IEA,IEA,IEA,IDA,IMP ISS IBA,IBA,IEA,IBA IEA,IEA,IEA,IBA,IBA,IBA IEA,IEA,IBA IEA,IEA,IEA,IBA IEA,IBA,IBA IEA,IBA,IBA,IEA,IBA,IEA,IEA,IEA,IEA,IBA,IBA IEA,IEA,IBA,IBA,IBA,IBA IEA,IDA,IEA,IBA,IBA,IBA,IEA,IEA,IEA,IBA,ISS IBA IEA,IBA IEA,IBA,IBA IEA,IBA,IBA,IBA,IEA,IEA,IEA,IBA,IBA IEA,IEA,IBA,IEA,IMP,IDA,IMP IBA,IBA IEA,IEA…	ENSBTAG00000047165	FALSE	KRT9
query_1	TRUE	0.00268439	6228	212	100	0.471698	0.0160565	GO:0016043	GO:BP	cellular component organization	18832	5137	GO:0071840	IEA,IBA,IEA,IBA IEA,IBA IEA,IBA,IEA,IEA,IEA,IBA IEA,IBA IEA,IBA IEA,IEA,IEA,IEA,IEA,IEA,IEA,IDA,IMP ISS IBA,IBA,IEA,IBA IEA,IEA,IEA,IBA,IBA,IBA IEA,IEA,IBA IEA,IEA,IEA,IBA IEA,IBA,IBA IEA,IBA,IBA,IEA,IBA,IEA,IEA,IEA,IEA,IBA,IBA IEA,IEA,IBA,IBA,IBA,IBA IEA,IDA,IEA,IBA,IBA,IBA,IEA,IEA,IEA,IBA,ISS IBA IEA,IBA IEA,IBA,IBA IEA,IBA,IBA,IBA,IEA,IEA,IEA,IBA,IBA IEA,IEA,IBA,IEA,IMP,IDA,IMP IBA,IBA IEA,IEA…	ENSBTAG00000033766	FALSE	KRT16
query_1	TRUE	0.00268439	6228	212	100	0.471698	0.0160565	GO:0016043	GO:BP	cellular component organization	18832	5137	GO:0071840	IEA,IBA,IEA,IBA IEA,IBA IEA,IBA,IEA,IEA,IEA,IBA IEA,IBA IEA,IBA IEA,IEA,IEA,IEA,IEA,IEA,IEA,IDA,IMP ISS IBA,IBA,IEA,IBA IEA,IEA,IEA,IBA,IBA,IBA IEA,IEA,IBA IEA,IEA,IEA,IBA IEA,IBA,IBA IEA,IBA,IBA,IEA,IBA,IEA,IEA,IEA,IEA,IBA,IBA IEA,IEA,IBA,IBA,IBA,IBA IEA,IDA,IEA,IBA,IBA,IBA,IEA,IEA,IEA,IBA,ISS IBA IEA,IBA IEA,IBA,IBA IEA,IBA,IBA,IBA,IEA,IEA,IEA,IBA,IBA IEA,IEA,IBA,IEA,IMP,IDA,IMP IBA,IBA IEA,IEA…	ENSBTAG00000060908	FALSE	GJD3
query_1	TRUE	0.00268439	6228	212	100	0.471698	0.0160565	GO:0016043	GO:BP	cellular component organization	18832	5137	GO:0071840	IEA,IBA,IEA,IBA IEA,IBA IEA,IBA,IEA,IEA,IEA,IBA IEA,IBA IEA,IBA IEA,IEA,IEA,IEA,IEA,IEA,IEA,IDA,IMP ISS IBA,IBA,IEA,IBA IEA,IEA,IEA,IBA,IBA,IBA IEA,IEA,IBA IEA,IEA,IEA,IBA IEA,IBA,IBA IEA,IBA,IBA,IEA,IBA,IEA,IEA,IEA,IEA,IBA,IBA IEA,IEA,IBA,IBA,IBA,IBA IEA,IDA,IEA,IBA,IBA,IBA,IEA,IEA,IEA,IBA,ISS IBA IEA,IBA IEA,IBA,IBA IEA,IBA,IBA,IBA,IEA,IEA,IEA,IBA,IBA IEA,IEA,IBA,IEA,IMP,IDA,IMP IBA,IBA IEA,IEA…	ENSBTAG00000069373	FALSE	U6
query_1	TRUE	0.00268439	6228	212	100	0.471698	0.0160565	GO:0016043	GO:BP	cellular component organization	18832	5137	GO:0071840	IEA,IBA,IEA,IBA IEA,IBA IEA,IBA,IEA,IEA,IEA,IBA IEA,IBA IEA,IBA IEA,IEA,IEA,IEA,IEA,IEA,IEA,IDA,IMP ISS IBA,IBA,IEA,IBA IEA,IEA,IEA,IBA,IBA,IBA IEA,IEA,IBA IEA,IEA,IEA,IBA IEA,IBA,IBA IEA,IBA,IBA,IEA,IBA,IEA,IEA,IEA,IEA,IBA,IBA IEA,IEA,IBA,IBA,IBA,IBA IEA,IDA,IEA,IBA,IBA,IBA,IEA,IEA,IEA,IBA,ISS IBA IEA,IBA IEA,IBA,IBA IEA,IBA,IBA,IBA,IEA,IEA,IEA,IBA,IBA IEA,IEA,IBA,IEA,IMP,IDA,IMP IBA,IBA IEA,IEA…	ENSBTAG00000013685	FALSE	KRT31
query_1	TRUE	0.00268439	6228	212	100	0.471698	0.0160565	GO:0016043	GO:BP	cellular component organization	18832	5137	GO:0071840	IEA,IBA,IEA,IBA IEA,IBA IEA,IBA,IEA,IEA,IEA,IBA IEA,IBA IEA,IBA IEA,IEA,IEA,IEA,IEA,IEA,IEA,IDA,IMP ISS IBA,IBA,IEA,IBA IEA,IEA,IEA,IBA,IBA,IBA IEA,IEA,IBA IEA,IEA,IEA,IBA IEA,IBA,IBA IEA,IBA,IBA,IEA,IBA,IEA,IEA,IEA,IEA,IBA,IBA IEA,IEA,IBA,IBA,IBA,IBA IEA,IDA,IEA,IBA,IBA,IBA,IEA,IEA,IEA,IBA,ISS IBA IEA,IBA IEA,IBA,IBA IEA,IBA,IBA,IBA,IEA,IEA,IEA,IBA,IBA IEA,IEA,IBA,IEA,IMP,IDA,IMP IBA,IBA IEA,IEA…	ENSBTAG00000000573	FALSE	KRT37
query_1	TRUE	0.00268439	6228	212	100	0.471698	0.0160565	GO:0016043	GO:BP	cellular component organization	18832	5137	GO:0071840	IEA,IBA,IEA,IBA IEA,IBA IEA,IBA,IEA,IEA,IEA,IBA IEA,IBA IEA,IBA IEA,IEA,IEA,IEA,IEA,IEA,IEA,IDA,IMP ISS IBA,IBA,IEA,IBA IEA,IEA,IEA,IBA,IBA,IBA IEA,IEA,IBA IEA,IEA,IEA,IBA IEA,IBA,IBA IEA,IBA,IBA,IEA,IBA,IEA,IEA,IEA,IEA,IBA,IBA IEA,IEA,IBA,IBA,IBA,IBA IEA,IDA,IEA,IBA,IBA,IBA,IEA,IEA,IEA,IBA,ISS IBA IEA,IBA IEA,IBA,IBA IEA,IBA,IBA,IBA,IEA,IEA,IEA,IBA,IBA IEA,IEA,IBA,IEA,IMP,IDA,IMP IBA,IBA IEA,IEA…	ENSBTAG00000046124	FALSE	KRT36
query_1	TRUE	0.00268439	6228	212	100	0.471698	0.0160565	GO:0016043	GO:BP	cellular component organization	18832	5137	GO:0071840	IEA,IBA,IEA,IBA IEA,IBA IEA,IBA,IEA,IEA,IEA,IBA IEA,IBA IEA,IBA IEA,IEA,IEA,IEA,IEA,IEA,IEA,IDA,IMP ISS IBA,IBA,IEA,IBA IEA,IEA,IEA,IBA,IBA,IBA IEA,IEA,IBA IEA,IEA,IEA,IBA IEA,IBA,IBA IEA,IBA,IBA,IEA,IBA,IEA,IEA,IEA,IEA,IBA,IBA IEA,IEA,IBA,IBA,IBA,IBA IEA,IDA,IEA,IBA,IBA,IBA,IEA,IEA,IEA,IBA,ISS IBA IEA,IBA IEA,IBA,IBA IEA,IBA,IBA,IBA,IEA,IEA,IEA,IBA,IBA IEA,IEA,IBA,IEA,IMP,IDA,IMP IBA,IBA IEA,IEA…	ENSBTAG00000043117	FALSE
query_1	TRUE	0.00268439	6228	212	100	0.471698	0.0160565	GO:0016043	GO:BP	cellular component organization	18832	5137	GO:0071840	IEA,IBA,IEA,IBA IEA,IBA IEA,IBA,IEA,IEA,IEA,IBA IEA,IBA IEA,IBA IEA,IEA,IEA,IEA,IEA,IEA,IEA,IDA,IMP ISS IBA,IBA,IEA,IBA IEA,IEA,IEA,IBA,IBA,IBA IEA,IEA,IBA IEA,IEA,IEA,IBA IEA,IBA,IBA IEA,IBA,IBA,IEA,IBA,IEA,IEA,IEA,IEA,IBA,IBA IEA,IEA,IBA,IBA,IBA,IBA IEA,IDA,IEA,IBA,IBA,IBA,IEA,IEA,IEA,IBA,ISS IBA IEA,IBA IEA,IBA,IBA IEA,IBA,IBA,IBA,IEA,IEA,IEA,IBA,IBA IEA,IEA,IBA,IEA,IMP,IDA,IMP IBA,IBA IEA,IEA…	ENSBTAG00000042827	FALSE	U6
query_1	TRUE	0.00268439	6228	212	100	0.471698	0.0160565	GO:0016043	GO:BP	cellular component organization	18832	5137	GO:0071840	IEA,IBA,IEA,IBA IEA,IBA IEA,IBA,IEA,IEA,IEA,IBA IEA,IBA IEA,IBA IEA,IEA,IEA,IEA,IEA,IEA,IEA,IDA,IMP ISS IBA,IBA,IEA,IBA IEA,IEA,IEA,IBA,IBA,IBA IEA,IEA,IBA IEA,IEA,IEA,IBA IEA,IBA,IBA IEA,IBA,IBA,IEA,IBA,IEA,IEA,IEA,IEA,IBA,IBA IEA,IEA,IBA,IBA,IBA,IBA IEA,IDA,IEA,IBA,IBA,IBA,IEA,IEA,IEA,IBA,ISS IBA IEA,IBA IEA,IBA,IBA IEA,IBA,IBA,IBA,IEA,IEA,IEA,IBA,IBA IEA,IEA,IBA,IEA,IMP,IDA,IMP IBA,IBA IEA,IEA…	ENSBTAG00000015308	FALSE	SMARCE1
query_1	TRUE	0.00268439	6228	212	100	0.471698	0.0160565	GO:0016043	GO:BP	cellular component organization	18832	5137	GO:0071840	IEA,IBA,IEA,IBA IEA,IBA IEA,IBA,IEA,IEA,IEA,IBA IEA,IBA IEA,IBA IEA,IEA,IEA,IEA,IEA,IEA,IEA,IDA,IMP ISS IBA,IBA,IEA,IBA IEA,IEA,IEA,IBA,IBA,IBA IEA,IEA,IBA IEA,IEA,IEA,IBA IEA,IBA,IBA IEA,IBA,IBA,IEA,IBA,IEA,IEA,IEA,IEA,IBA,IBA IEA,IEA,IBA,IBA,IBA,IBA IEA,IDA,IEA,IBA,IBA,IBA,IEA,IEA,IEA,IBA,ISS IBA IEA,IBA IEA,IBA,IBA IEA,IBA,IBA,IBA,IEA,IEA,IEA,IBA,IBA IEA,IEA,IBA,IEA,IMP,IDA,IMP IBA,IBA IEA,IEA…	ENSBTAG00000030555	FALSE	KRT28
query_1	TRUE	0.00268439	6228	212	100	0.471698	0.0160565	GO:0016043	GO:BP	cellular component organization	18832	5137	GO:0071840	IEA,IBA,IEA,IBA IEA,IBA IEA,IBA,IEA,IEA,IEA,IBA IEA,IBA IEA,IBA IEA,IEA,IEA,IEA,IEA,IEA,IEA,IDA,IMP ISS IBA,IBA,IEA,IBA IEA,IEA,IEA,IBA,IBA,IBA IEA,IEA,IBA IEA,IEA,IEA,IBA IEA,IBA,IBA IEA,IBA,IBA,IEA,IBA,IEA,IEA,IEA,IEA,IBA,IBA IEA,IEA,IBA,IBA,IBA,IBA IEA,IDA,IEA,IBA,IBA,IBA,IEA,IEA,IEA,IBA,ISS IBA IEA,IBA IEA,IBA,IBA IEA,IBA,IBA,IBA,IEA,IEA,IEA,IBA,IBA IEA,IEA,IBA,IEA,IMP,IDA,IMP IBA,IBA IEA,IEA…	ENSBTAG00000030542	FALSE	KRT25
query_1	TRUE	0.00268439	6228	212	100	0.471698	0.0160565	GO:0016043	GO:BP	cellular component organization	18832	5137	GO:0071840	IEA,IBA,IEA,IBA IEA,IBA IEA,IBA,IEA,IEA,IEA,IBA IEA,IBA IEA,IBA IEA,IEA,IEA,IEA,IEA,IEA,IEA,IDA,IMP ISS IBA,IBA,IEA,IBA IEA,IEA,IEA,IBA,IBA,IBA IEA,IEA,IBA IEA,IEA,IEA,IBA IEA,IBA,IBA IEA,IBA,IBA,IEA,IBA,IEA,IEA,IEA,IEA,IBA,IBA IEA,IEA,IBA,IBA,IBA,IBA IEA,IDA,IEA,IBA,IBA,IBA,IEA,IEA,IEA,IBA,ISS IBA IEA,IBA IEA,IBA,IBA IEA,IBA,IBA,IBA,IEA,IEA,IEA,IBA,IBA IEA,IEA,IBA,IEA,IMP,IDA,IMP IBA,IBA IEA,IEA…	ENSBTAG00000006806	FALSE	KRT17
query_1	TRUE	0.00268439	6228	212	100	0.471698	0.0160565	GO:0016043	GO:BP	cellular component organization	18832	5137	GO:0071840	IEA,IBA,IEA,IBA IEA,IBA IEA,IBA,IEA,IEA,IEA,IBA IEA,IBA IEA,IBA IEA,IEA,IEA,IEA,IEA,IEA,IEA,IDA,IMP ISS IBA,IBA,IEA,IBA IEA,IEA,IEA,IBA,IBA,IBA IEA,IEA,IBA IEA,IEA,IEA,IBA IEA,IBA,IBA IEA,IBA,IBA,IEA,IBA,IEA,IEA,IEA,IEA,IBA,IBA IEA,IEA,IBA,IBA,IBA,IBA IEA,IDA,IEA,IBA,IBA,IBA,IEA,IEA,IEA,IBA,ISS IBA IEA,IBA IEA,IBA,IBA IEA,IBA,IBA,IBA,IEA,IEA,IEA,IBA,IBA IEA,IEA,IBA,IEA,IMP,IDA,IMP IBA,IBA IEA,IEA…	ENSBTAG00000047262	FALSE	KRT42
query_1	TRUE	0.00268439	6228	212	100	0.471698	0.0160565	GO:0016043	GO:BP	cellular component organization	18832	5137	GO:0071840	IEA,IBA,IEA,IBA IEA,IBA IEA,IBA,IEA,IEA,IEA,IBA IEA,IBA IEA,IBA IEA,IEA,IEA,IEA,IEA,IEA,IEA,IDA,IMP ISS IBA,IBA,IEA,IBA IEA,IEA,IEA,IBA,IBA,IBA IEA,IEA,IBA IEA,IEA,IEA,IBA IEA,IBA,IBA IEA,IBA,IBA,IEA,IBA,IEA,IEA,IEA,IEA,IBA,IBA IEA,IEA,IBA,IBA,IBA,IBA IEA,IDA,IEA,IBA,IBA,IBA,IEA,IEA,IEA,IBA,ISS IBA IEA,IBA IEA,IBA,IBA IEA,IBA,IBA,IBA,IEA,IEA,IEA,IBA,IBA IEA,IEA,IBA,IEA,IMP,IDA,IMP IBA,IBA IEA,IEA…	ENSBTAG00000004905	FALSE	KRT19
query_1	TRUE	0.00268439	6228	212	100	0.471698	0.0160565	GO:0016043	GO:BP	cellular component organization	18832	5137	GO:0071840	IEA,IBA,IEA,IBA IEA,IBA IEA,IBA,IEA,IEA,IEA,IBA IEA,IBA IEA,IBA IEA,IEA,IEA,IEA,IEA,IEA,IEA,IDA,IMP ISS IBA,IBA,IEA,IBA IEA,IEA,IEA,IBA,IBA,IBA IEA,IEA,IBA IEA,IEA,IEA,IBA IEA,IBA,IBA IEA,IBA,IBA,IEA,IBA,IEA,IEA,IEA,IEA,IBA,IBA IEA,IEA,IBA,IBA,IBA,IBA IEA,IDA,IEA,IBA,IBA,IBA,IEA,IEA,IEA,IBA,ISS IBA IEA,IBA IEA,IBA,IBA IEA,IBA,IBA,IBA,IEA,IEA,IEA,IBA,IBA IEA,IEA,IBA,IEA,IMP,IDA,IMP IBA,IBA IEA,IEA…	ENSBTAG00000004903	FALSE	KRT15
query_1	TRUE	0.00268439	6228	212	100	0.471698	0.0160565	GO:0016043	GO:BP	cellular component organization	18832	5137	GO:0071840	IEA,IBA,IEA,IBA IEA,IBA IEA,IBA,IEA,IEA,IEA,IBA IEA,IBA IEA,IBA IEA,IEA,IEA,IEA,IEA,IEA,IEA,IDA,IMP ISS IBA,IBA,IEA,IBA IEA,IEA,IEA,IBA,IBA,IBA IEA,IEA,IBA IEA,IEA,IEA,IBA IEA,IBA,IBA IEA,IBA,IBA,IEA,IBA,IEA,IEA,IEA,IEA,IBA,IBA IEA,IEA,IBA,IBA,IBA,IBA IEA,IDA,IEA,IBA,IBA,IBA,IEA,IEA,IEA,IBA,ISS IBA IEA,IBA IEA,IBA,IBA IEA,IBA,IBA,IBA,IEA,IEA,IEA,IBA,IBA IEA,IEA,IBA,IEA,IMP,IDA,IMP IBA,IBA IEA,IEA…	ENSBTAG00000037553	FALSE	KRT33A
query_1	TRUE	0.00268439	6228	212	100	0.471698	0.0160565	GO:0016043	GO:BP	cellular component organization	18832	5137	GO:0071840	IEA,IBA,IEA,IBA IEA,IBA IEA,IBA,IEA,IEA,IEA,IBA IEA,IBA IEA,IBA IEA,IEA,IEA,IEA,IEA,IEA,IEA,IDA,IMP ISS IBA,IBA,IEA,IBA IEA,IEA,IEA,IBA,IBA,IBA IEA,IEA,IBA IEA,IEA,IEA,IBA IEA,IBA,IBA IEA,IBA,IBA,IEA,IBA,IEA,IEA,IEA,IEA,IBA,IBA IEA,IEA,IBA,IBA,IBA,IBA IEA,IDA,IEA,IBA,IBA,IBA,IEA,IEA,IEA,IBA,ISS IBA IEA,IBA IEA,IBA,IBA IEA,IBA,IBA,IBA,IEA,IEA,IEA,IBA,IBA IEA,IEA,IBA,IEA,IMP,IDA,IMP IBA,IBA IEA,IEA…	ENSBTAG00000016384	FALSE	KRT32
query_1	TRUE	0.00268439	6228	212	100	0.471698	0.0160565	GO:0016043	GO:BP	cellular component organization	18832	5137	GO:0071840	IEA,IBA,IEA,IBA IEA,IBA IEA,IBA,IEA,IEA,IEA,IBA IEA,IBA IEA,IBA IEA,IEA,IEA,IEA,IEA,IEA,IEA,IDA,IMP ISS IBA,IBA,IEA,IBA IEA,IEA,IEA,IBA,IBA,IBA IEA,IEA,IBA IEA,IEA,IEA,IBA IEA,IBA,IBA IEA,IBA,IBA,IEA,IBA,IEA,IEA,IEA,IEA,IBA,IBA IEA,IEA,IBA,IBA,IBA,IBA IEA,IDA,IEA,IBA,IBA,IBA,IEA,IEA,IEA,IBA,ISS IBA IEA,IBA IEA,IBA,IBA IEA,IBA,IBA,IBA,IEA,IEA,IEA,IBA,IBA IEA,IEA,IBA,IEA,IMP,IDA,IMP IBA,IBA IEA,IEA…	ENSBTAG00000000720	FALSE	CTSL
query_1	TRUE	0.00268439	6228	212	100	0.471698	0.0160565	GO:0016043	GO:BP	cellular component organization	18832	5137	GO:0071840	IEA,IBA,IEA,IBA IEA,IBA IEA,IBA,IEA,IEA,IEA,IBA IEA,IBA IEA,IBA IEA,IEA,IEA,IEA,IEA,IEA,IEA,IDA,IMP ISS IBA,IBA,IEA,IBA IEA,IEA,IEA,IBA,IBA,IBA IEA,IEA,IBA IEA,IEA,IEA,IBA IEA,IBA,IBA IEA,IBA,IBA,IEA,IBA,IEA,IEA,IEA,IEA,IBA,IBA IEA,IEA,IBA,IBA,IBA,IBA IEA,IDA,IEA,IBA,IBA,IBA,IEA,IEA,IEA,IBA,ISS IBA IEA,IBA IEA,IBA,IBA IEA,IBA,IBA,IBA,IEA,IEA,IEA,IBA,IBA IEA,IEA,IBA,IEA,IMP,IDA,IMP IBA,IBA IEA,IEA…	ENSBTAG00000009733	FALSE	FBP1
query_1	TRUE	0.00268439	6228	212	100	0.471698	0.0160565	GO:0016043	GO:BP	cellular component organization	18832	5137	GO:0071840	IEA,IBA,IEA,IBA IEA,IBA IEA,IBA,IEA,IEA,IEA,IBA IEA,IBA IEA,IBA IEA,IEA,IEA,IEA,IEA,IEA,IEA,IDA,IMP ISS IBA,IBA,IEA,IBA IEA,IEA,IEA,IBA,IBA,IBA IEA,IEA,IBA IEA,IEA,IEA,IBA IEA,IBA,IBA IEA,IBA,IBA,IEA,IBA,IEA,IEA,IEA,IEA,IBA,IBA IEA,IEA,IBA,IBA,IBA,IBA IEA,IDA,IEA,IBA,IBA,IBA,IEA,IEA,IEA,IBA,ISS IBA IEA,IBA IEA,IBA,IBA IEA,IBA,IBA,IBA,IEA,IEA,IEA,IBA,IBA IEA,IEA,IBA,IEA,IMP,IDA,IMP IBA,IBA IEA,IEA…	ENSBTAG00000002997	FALSE	ADAMTSL1
query_1	TRUE	0.00268439	6228	212	100	0.471698	0.0160565	GO:0016043	GO:BP	cellular component organization	18832	5137	GO:0071840	IEA,IBA,IEA,IBA IEA,IBA IEA,IBA,IEA,IEA,IEA,IBA IEA,IBA IEA,IBA IEA,IEA,IEA,IEA,IEA,IEA,IEA,IDA,IMP ISS IBA,IBA,IEA,IBA IEA,IEA,IEA,IBA,IBA,IBA IEA,IEA,IBA IEA,IEA,IEA,IBA IEA,IBA,IBA IEA,IBA,IBA,IEA,IBA,IEA,IEA,IEA,IEA,IBA,IBA IEA,IEA,IBA,IBA,IBA,IBA IEA,IDA,IEA,IBA,IBA,IBA,IEA,IEA,IEA,IBA,ISS IBA IEA,IBA IEA,IBA,IBA IEA,IBA,IBA,IBA,IEA,IEA,IEA,IBA,IBA IEA,IEA,IBA,IEA,IMP,IDA,IMP IBA,IBA IEA,IEA…	ENSBTAG00000014103	FALSE	SH3GL2
query_1	TRUE	0.00268439	6228	212	100	0.471698	0.0160565	GO:0016043	GO:BP	cellular component organization	18832	5137	GO:0071840	IEA,IBA,IEA,IBA IEA,IBA IEA,IBA,IEA,IEA,IEA,IBA IEA,IBA IEA,IBA IEA,IEA,IEA,IEA,IEA,IEA,IEA,IDA,IMP ISS IBA,IBA,IEA,IBA IEA,IEA,IEA,IBA,IBA,IBA IEA,IEA,IBA IEA,IEA,IEA,IBA IEA,IBA,IBA IEA,IBA,IBA,IEA,IBA,IEA,IEA,IEA,IEA,IBA,IBA IEA,IEA,IBA,IBA,IBA,IBA IEA,IDA,IEA,IBA,IBA,IBA,IEA,IEA,IEA,IBA,ISS IBA IEA,IBA IEA,IBA,IBA IEA,IBA,IBA,IBA,IEA,IEA,IEA,IBA,IBA IEA,IEA,IBA,IEA,IMP,IDA,IMP IBA,IBA IEA,IEA…	ENSBTAG00000001847	FALSE	CNTLN
query_1	TRUE	0.00268439	6228	212	100	0.471698	0.0160565	GO:0016043	GO:BP	cellular component organization	18832	5137	GO:0071840	IEA,IBA,IEA,IBA IEA,IBA IEA,IBA,IEA,IEA,IEA,IBA IEA,IBA IEA,IBA IEA,IEA,IEA,IEA,IEA,IEA,IEA,IDA,IMP ISS IBA,IBA,IEA,IBA IEA,IEA,IEA,IBA,IBA,IBA IEA,IEA,IBA IEA,IEA,IEA,IBA IEA,IBA,IBA IEA,IBA,IBA,IEA,IBA,IEA,IEA,IEA,IEA,IBA,IBA IEA,IEA,IBA,IBA,IBA,IBA IEA,IDA,IEA,IBA,IBA,IBA,IEA,IEA,IEA,IBA,ISS IBA IEA,IBA IEA,IBA,IBA IEA,IBA,IBA,IBA,IEA,IEA,IEA,IBA,IBA IEA,IEA,IBA,IEA,IMP,IDA,IMP IBA,IBA IEA,IEA…	ENSBTAG00000018646	FALSE	ATP6V1B2
query_1	TRUE	0.00268439	6228	212	100	0.471698	0.0160565	GO:0016043	GO:BP	cellular component organization	18832	5137	GO:0071840	IEA,IBA,IEA,IBA IEA,IBA IEA,IBA,IEA,IEA,IEA,IBA IEA,IBA IEA,IBA IEA,IEA,IEA,IEA,IEA,IEA,IEA,IDA,IMP ISS IBA,IBA,IEA,IBA IEA,IEA,IEA,IBA,IBA,IBA IEA,IEA,IBA IEA,IEA,IEA,IBA IEA,IBA,IBA IEA,IBA,IBA,IEA,IBA,IEA,IEA,IEA,IEA,IBA,IBA IEA,IEA,IBA,IBA,IBA,IBA IEA,IDA,IEA,IBA,IBA,IBA,IEA,IEA,IEA,IBA,ISS IBA IEA,IBA IEA,IBA,IBA IEA,IBA,IBA,IBA,IEA,IEA,IEA,IBA,IBA IEA,IEA,IBA,IEA,IMP,IDA,IMP IBA,IBA IEA,IEA…	ENSBTAG00000000841	FALSE	LZTS1
query_1	TRUE	0.00268439	6228	212	100	0.471698	0.0160565	GO:0016043	GO:BP	cellular component organization	18832	5137	GO:0071840	IEA,IBA,IEA,IBA IEA,IBA IEA,IBA,IEA,IEA,IEA,IBA IEA,IBA IEA,IBA IEA,IEA,IEA,IEA,IEA,IEA,IEA,IDA,IMP ISS IBA,IBA,IEA,IBA IEA,IEA,IEA,IBA,IBA,IBA IEA,IEA,IBA IEA,IEA,IEA,IBA IEA,IBA,IBA IEA,IBA,IBA,IEA,IBA,IEA,IEA,IEA,IEA,IBA,IBA IEA,IEA,IBA,IBA,IBA,IBA IEA,IDA,IEA,IBA,IBA,IBA,IEA,IEA,IEA,IBA,ISS IBA IEA,IBA IEA,IBA,IBA IEA,IBA,IBA,IBA,IEA,IEA,IEA,IBA,IBA IEA,IEA,IBA,IEA,IMP,IDA,IMP IBA,IBA IEA,IEA…	ENSBTAG00000042797	FALSE	U6
query_1	TRUE	0.00268439	6228	212	100	0.471698	0.0160565	GO:0016043	GO:BP	cellular component organization	18832	5137	GO:0071840	IEA,IBA,IEA,IBA IEA,IBA IEA,IBA,IEA,IEA,IEA,IBA IEA,IBA IEA,IBA IEA,IEA,IEA,IEA,IEA,IEA,IEA,IDA,IMP ISS IBA,IBA,IEA,IBA IEA,IEA,IEA,IBA,IBA,IBA IEA,IEA,IBA IEA,IEA,IEA,IBA IEA,IBA,IBA IEA,IBA,IBA,IEA,IBA,IEA,IEA,IEA,IEA,IBA,IBA IEA,IEA,IBA,IBA,IBA,IBA IEA,IDA,IEA,IBA,IBA,IBA,IEA,IEA,IEA,IBA,ISS IBA IEA,IBA IEA,IBA,IBA IEA,IBA,IBA,IBA,IEA,IEA,IEA,IBA,IBA IEA,IEA,IBA,IEA,IMP,IDA,IMP IBA,IBA IEA,IEA…	ENSBTAG00000004059	FALSE	SOAT1
query_1	TRUE	0.00268439	6228	212	100	0.471698	0.0160565	GO:0016043	GO:BP	cellular component organization	18832	5137	GO:0071840	IEA,IBA,IEA,IBA IEA,IBA IEA,IBA,IEA,IEA,IEA,IBA IEA,IBA IEA,IBA IEA,IEA,IEA,IEA,IEA,IEA,IEA,IDA,IMP ISS IBA,IBA,IEA,IBA IEA,IEA,IEA,IBA,IBA,IBA IEA,IEA,IBA IEA,IEA,IEA,IBA IEA,IBA,IBA IEA,IBA,IBA,IEA,IBA,IEA,IEA,IEA,IEA,IBA,IBA IEA,IEA,IBA,IBA,IBA,IBA IEA,IDA,IEA,IBA,IBA,IBA,IEA,IEA,IEA,IBA,ISS IBA IEA,IBA IEA,IBA,IBA IEA,IBA,IBA,IBA,IEA,IEA,IEA,IBA,IBA IEA,IEA,IBA,IEA,IMP,IDA,IMP IBA,IBA IEA,IEA…	ENSBTAG00000002167	FALSE	NPHS2
query_1	TRUE	0.00268439	6228	212	100	0.471698	0.0160565	GO:0016043	GO:BP	cellular component organization	18832	5137	GO:0071840	IEA,IBA,IEA,IBA IEA,IBA IEA,IBA,IEA,IEA,IEA,IBA IEA,IBA IEA,IBA IEA,IEA,IEA,IEA,IEA,IEA,IEA,IDA,IMP ISS IBA,IBA,IEA,IBA IEA,IEA,IEA,IBA,IBA,IBA IEA,IEA,IBA IEA,IEA,IEA,IBA IEA,IBA,IBA IEA,IBA,IBA,IEA,IBA,IEA,IEA,IEA,IEA,IBA,IBA IEA,IEA,IBA,IBA,IBA,IBA IEA,IDA,IEA,IBA,IBA,IBA,IEA,IEA,IEA,IBA,ISS IBA IEA,IBA IEA,IBA,IBA IEA,IBA,IBA,IBA,IEA,IEA,IEA,IBA,IBA IEA,IEA,IBA,IEA,IMP,IDA,IMP IBA,IBA IEA,IEA…	ENSBTAG00000002407	FALSE	TDRD5
query_1	TRUE	0.00268439	6228	212	100	0.471698	0.0160565	GO:0016043	GO:BP	cellular component organization	18832	5137	GO:0071840	IEA,IBA,IEA,IBA IEA,IBA IEA,IBA,IEA,IEA,IEA,IBA IEA,IBA IEA,IBA IEA,IEA,IEA,IEA,IEA,IEA,IEA,IDA,IMP ISS IBA,IBA,IEA,IBA IEA,IEA,IEA,IBA,IBA,IBA IEA,IEA,IBA IEA,IEA,IEA,IBA IEA,IBA,IBA IEA,IBA,IBA,IEA,IBA,IEA,IEA,IEA,IEA,IBA,IBA IEA,IEA,IBA,IBA,IBA,IBA IEA,IDA,IEA,IBA,IBA,IBA,IEA,IEA,IEA,IBA,ISS IBA IEA,IBA IEA,IBA,IBA IEA,IBA,IBA,IBA,IEA,IEA,IEA,IBA,IBA IEA,IEA,IBA,IEA,IMP,IDA,IMP IBA,IBA IEA,IEA…	ENSBTAG00000035230	FALSE	TOR1AIP2
query_1	TRUE	0.00268439	6228	212	100	0.471698	0.0160565	GO:0016043	GO:BP	cellular component organization	18832	5137	GO:0071840	IEA,IBA,IEA,IBA IEA,IBA IEA,IBA,IEA,IEA,IEA,IBA IEA,IBA IEA,IBA IEA,IEA,IEA,IEA,IEA,IEA,IEA,IDA,IMP ISS IBA,IBA,IEA,IBA IEA,IEA,IEA,IBA,IBA,IBA IEA,IEA,IBA IEA,IEA,IEA,IBA IEA,IBA,IBA IEA,IBA,IBA,IEA,IBA,IEA,IEA,IEA,IEA,IBA,IBA IEA,IEA,IBA,IBA,IBA,IBA IEA,IDA,IEA,IBA,IBA,IBA,IEA,IEA,IEA,IBA,ISS IBA IEA,IBA IEA,IBA,IBA IEA,IBA,IBA,IBA,IEA,IEA,IEA,IBA,IBA IEA,IEA,IBA,IEA,IMP,IDA,IMP IBA,IBA IEA,IEA…	ENSBTAG00000035226	FALSE	TOR1AIP1
query_1	TRUE	0.00268439	6228	212	100	0.471698	0.0160565	GO:0016043	GO:BP	cellular component organization	18832	5137	GO:0071840	IEA,IBA,IEA,IBA IEA,IBA IEA,IBA,IEA,IEA,IEA,IBA IEA,IBA IEA,IBA IEA,IEA,IEA,IEA,IEA,IEA,IEA,IDA,IMP ISS IBA,IBA,IEA,IBA IEA,IEA,IEA,IBA,IBA,IBA IEA,IEA,IBA IEA,IEA,IEA,IBA IEA,IBA,IBA IEA,IBA,IBA,IEA,IBA,IEA,IEA,IEA,IEA,IBA,IBA IEA,IEA,IBA,IBA,IBA,IBA IEA,IDA,IEA,IBA,IBA,IBA,IEA,IEA,IEA,IBA,ISS IBA IEA,IBA IEA,IBA,IBA IEA,IBA,IBA,IBA,IEA,IEA,IEA,IBA,IBA IEA,IEA,IBA,IEA,IMP,IDA,IMP IBA,IBA IEA,IEA…	ENSBTAG00000008082	FALSE	CEP350
query_1	TRUE	0.00268439	6228	212	100	0.471698	0.0160565	GO:0016043	GO:BP	cellular component organization	18832	5137	GO:0071840	IEA,IBA,IEA,IBA IEA,IBA IEA,IBA,IEA,IEA,IEA,IBA IEA,IBA IEA,IBA IEA,IEA,IEA,IEA,IEA,IEA,IEA,IDA,IMP ISS IBA,IBA,IEA,IBA IEA,IEA,IEA,IBA,IBA,IBA IEA,IEA,IBA IEA,IEA,IEA,IBA IEA,IBA,IBA IEA,IBA,IBA,IEA,IBA,IEA,IEA,IEA,IEA,IBA,IBA IEA,IEA,IBA,IBA,IBA,IBA IEA,IDA,IEA,IBA,IBA,IBA,IEA,IEA,IEA,IBA,ISS IBA IEA,IBA IEA,IBA,IBA IEA,IBA,IBA,IBA,IEA,IEA,IEA,IBA,IBA IEA,IEA,IBA,IEA,IMP,IDA,IMP IBA,IBA IEA,IEA…	ENSBTAG00000014191	FALSE	QSOX1
query_1	TRUE	0.00268439	6228	212	100	0.471698	0.0160565	GO:0016043	GO:BP	cellular component organization	18832	5137	GO:0071840	IEA,IBA,IEA,IBA IEA,IBA IEA,IBA,IEA,IEA,IEA,IBA IEA,IBA IEA,IBA IEA,IEA,IEA,IEA,IEA,IEA,IEA,IDA,IMP ISS IBA,IBA,IEA,IBA IEA,IEA,IEA,IBA,IBA,IBA IEA,IEA,IBA IEA,IEA,IEA,IBA IEA,IBA,IBA IEA,IBA,IBA,IEA,IBA,IEA,IEA,IEA,IEA,IBA,IBA IEA,IEA,IBA,IBA,IBA,IBA IEA,IDA,IEA,IBA,IBA,IBA,IEA,IEA,IEA,IBA,ISS IBA IEA,IBA IEA,IBA,IBA IEA,IBA,IBA,IBA,IEA,IEA,IEA,IBA,IBA IEA,IEA,IBA,IEA,IMP,IDA,IMP IBA,IBA IEA,IEA…	ENSBTAG00000003992	FALSE	LHX4
query_1	TRUE	0.00268439	6228	212	100	0.471698	0.0160565	GO:0016043	GO:BP	cellular component organization	18832	5137	GO:0071840	IEA,IBA,IEA,IBA IEA,IBA IEA,IBA,IEA,IEA,IEA,IBA IEA,IBA IEA,IBA IEA,IEA,IEA,IEA,IEA,IEA,IEA,IDA,IMP ISS IBA,IBA,IEA,IBA IEA,IEA,IEA,IBA,IBA,IBA IEA,IEA,IBA IEA,IEA,IEA,IBA IEA,IBA,IBA IEA,IBA,IBA,IEA,IBA,IEA,IEA,IEA,IEA,IBA,IBA IEA,IEA,IBA,IBA,IBA,IBA IEA,IDA,IEA,IBA,IBA,IBA,IEA,IEA,IEA,IBA,ISS IBA IEA,IBA IEA,IBA,IBA IEA,IBA,IBA,IBA,IEA,IEA,IEA,IBA,IBA IEA,IEA,IBA,IEA,IMP,IDA,IMP IBA,IBA IEA,IEA…	ENSBTAG00000067328	FALSE	U6
query_1	TRUE	0.00268439	6228	212	100	0.471698	0.0160565	GO:0016043	GO:BP	cellular component organization	18832	5137	GO:0071840	IEA,IBA,IEA,IBA IEA,IBA IEA,IBA,IEA,IEA,IEA,IBA IEA,IBA IEA,IBA IEA,IEA,IEA,IEA,IEA,IEA,IEA,IDA,IMP ISS IBA,IBA,IEA,IBA IEA,IEA,IEA,IBA,IBA,IBA IEA,IEA,IBA IEA,IEA,IEA,IBA IEA,IBA,IBA IEA,IBA,IBA,IEA,IBA,IEA,IEA,IEA,IEA,IBA,IBA IEA,IEA,IBA,IBA,IBA,IBA IEA,IDA,IEA,IBA,IBA,IBA,IEA,IEA,IEA,IBA,ISS IBA IEA,IBA IEA,IBA,IBA IEA,IBA,IBA,IBA,IEA,IEA,IEA,IBA,IBA IEA,IEA,IBA,IEA,IMP,IDA,IMP IBA,IBA IEA,IEA…	ENSBTAG00000062680	FALSE	U6
query_1	TRUE	0.00268439	6228	212	100	0.471698	0.0160565	GO:0016043	GO:BP	cellular component organization	18832	5137	GO:0071840	IEA,IBA,IEA,IBA IEA,IBA IEA,IBA,IEA,IEA,IEA,IBA IEA,IBA IEA,IBA IEA,IEA,IEA,IEA,IEA,IEA,IEA,IDA,IMP ISS IBA,IBA,IEA,IBA IEA,IEA,IEA,IBA,IBA,IBA IEA,IEA,IBA IEA,IEA,IEA,IBA IEA,IBA,IBA IEA,IBA,IBA,IEA,IBA,IEA,IEA,IEA,IEA,IBA,IBA IEA,IEA,IBA,IBA,IBA,IBA IEA,IDA,IEA,IBA,IBA,IBA,IEA,IEA,IEA,IBA,ISS IBA IEA,IBA IEA,IBA,IBA IEA,IBA,IBA,IBA,IEA,IEA,IEA,IBA,IBA IEA,IEA,IBA,IEA,IMP,IDA,IMP IBA,IBA IEA,IEA…	ENSBTAG00000005077	FALSE	CXCL12
query_1	TRUE	0.00268439	6228	212	100	0.471698	0.0160565	GO:0016043	GO:BP	cellular component organization	18832	5137	GO:0071840	IEA,IBA,IEA,IBA IEA,IBA IEA,IBA,IEA,IEA,IEA,IBA IEA,IBA IEA,IBA IEA,IEA,IEA,IEA,IEA,IEA,IEA,IDA,IMP ISS IBA,IBA,IEA,IBA IEA,IEA,IEA,IBA,IBA,IBA IEA,IEA,IBA IEA,IEA,IEA,IBA IEA,IBA,IBA IEA,IBA,IBA,IEA,IBA,IEA,IEA,IEA,IEA,IBA,IBA IEA,IEA,IBA,IBA,IBA,IBA IEA,IDA,IEA,IBA,IBA,IBA,IEA,IEA,IEA,IBA,ISS IBA IEA,IBA IEA,IBA,IBA IEA,IBA,IBA,IBA,IEA,IEA,IEA,IBA,IBA IEA,IEA,IBA,IEA,IMP,IDA,IMP IBA,IBA IEA,IEA…	ENSBTAG00000020801	FALSE	CYRIB
query_1	TRUE	0.00268439	6228	212	100	0.471698	0.0160565	GO:0016043	GO:BP	cellular component organization	18832	5137	GO:0071840	IEA,IBA,IEA,IBA IEA,IBA IEA,IBA,IEA,IEA,IEA,IBA IEA,IBA IEA,IBA IEA,IEA,IEA,IEA,IEA,IEA,IEA,IDA,IMP ISS IBA,IBA,IEA,IBA IEA,IEA,IEA,IBA,IBA,IBA IEA,IEA,IBA IEA,IEA,IEA,IBA IEA,IBA,IBA IEA,IBA,IBA,IEA,IBA,IEA,IEA,IEA,IEA,IBA,IBA IEA,IEA,IBA,IBA,IBA,IBA IEA,IDA,IEA,IBA,IBA,IBA,IEA,IEA,IEA,IBA,ISS IBA IEA,IBA IEA,IBA,IBA IEA,IBA,IBA,IBA,IEA,IEA,IEA,IBA,IBA IEA,IEA,IBA,IEA,IMP,IDA,IMP IBA,IBA IEA,IEA…	ENSBTAG00000000878	FALSE	RB1CC1
query_1	TRUE	0.00268439	6228	212	100	0.471698	0.0160565	GO:0016043	GO:BP	cellular component organization	18832	5137	GO:0071840	IEA,IBA,IEA,IBA IEA,IBA IEA,IBA,IEA,IEA,IEA,IBA IEA,IBA IEA,IBA IEA,IEA,IEA,IEA,IEA,IEA,IEA,IDA,IMP ISS IBA,IBA,IEA,IBA IEA,IEA,IEA,IBA,IBA,IBA IEA,IEA,IBA IEA,IEA,IEA,IBA IEA,IBA,IBA IEA,IBA,IBA,IEA,IBA,IEA,IEA,IEA,IEA,IBA,IBA IEA,IEA,IBA,IBA,IBA,IBA IEA,IDA,IEA,IBA,IBA,IBA,IEA,IEA,IEA,IBA,ISS IBA IEA,IBA IEA,IBA,IBA IEA,IBA,IBA,IBA,IEA,IEA,IEA,IBA,IBA IEA,IEA,IBA,IEA,IMP,IDA,IMP IBA,IBA IEA,IEA…	ENSBTAG00000058672	FALSE	U6
query_1	TRUE	0.00268439	6228	212	100	0.471698	0.0160565	GO:0016043	GO:BP	cellular component organization	18832	5137	GO:0071840	IEA,IBA,IEA,IBA IEA,IBA IEA,IBA,IEA,IEA,IEA,IBA IEA,IBA IEA,IBA IEA,IEA,IEA,IEA,IEA,IEA,IEA,IDA,IMP ISS IBA,IBA,IEA,IBA IEA,IEA,IEA,IBA,IBA,IBA IEA,IEA,IBA IEA,IEA,IEA,IBA IEA,IBA,IBA IEA,IBA,IBA,IEA,IBA,IEA,IEA,IEA,IEA,IBA,IBA IEA,IEA,IBA,IBA,IBA,IBA IEA,IDA,IEA,IBA,IBA,IBA,IEA,IEA,IEA,IBA,ISS IBA IEA,IBA IEA,IBA,IBA IEA,IBA,IBA,IBA,IEA,IEA,IEA,IBA,IBA IEA,IEA,IBA,IEA,IMP,IDA,IMP IBA,IBA IEA,IEA…	ENSBTAG00000045131	FALSE	U6
query_1	TRUE	0.00268439	6228	212	100	0.471698	0.0160565	GO:0016043	GO:BP	cellular component organization	18832	5137	GO:0071840	IEA,IBA,IEA,IBA IEA,IBA IEA,IBA,IEA,IEA,IEA,IBA IEA,IBA IEA,IBA IEA,IEA,IEA,IEA,IEA,IEA,IEA,IDA,IMP ISS IBA,IBA,IEA,IBA IEA,IEA,IEA,IBA,IBA,IBA IEA,IEA,IBA IEA,IEA,IEA,IBA IEA,IBA,IBA IEA,IBA,IBA,IEA,IBA,IEA,IEA,IEA,IEA,IBA,IBA IEA,IEA,IBA,IBA,IBA,IBA IEA,IDA,IEA,IBA,IBA,IBA,IEA,IEA,IEA,IBA,ISS IBA IEA,IBA IEA,IBA,IBA IEA,IBA,IBA,IBA,IEA,IEA,IEA,IBA,IBA IEA,IEA,IBA,IEA,IMP,IDA,IMP IBA,IBA IEA,IEA…	ENSBTAG00000003185	FALSE	ASAP1
query_1	TRUE	0.00268439	6228	212	100	0.471698	0.0160565	GO:0016043	GO:BP	cellular component organization	18832	5137	GO:0071840	IEA,IBA,IEA,IBA IEA,IBA IEA,IBA,IEA,IEA,IEA,IBA IEA,IBA IEA,IBA IEA,IEA,IEA,IEA,IEA,IEA,IEA,IDA,IMP ISS IBA,IBA,IEA,IBA IEA,IEA,IEA,IBA,IBA,IBA IEA,IEA,IBA IEA,IEA,IEA,IBA IEA,IBA,IBA IEA,IBA,IBA,IEA,IBA,IEA,IEA,IEA,IEA,IBA,IBA IEA,IEA,IBA,IBA,IBA,IBA IEA,IDA,IEA,IBA,IBA,IBA,IEA,IEA,IEA,IBA,ISS IBA IEA,IBA IEA,IBA,IBA IEA,IBA,IBA,IBA,IEA,IEA,IEA,IBA,IBA IEA,IEA,IBA,IEA,IMP,IDA,IMP IBA,IBA IEA,IEA…	ENSBTAG00000066937	FALSE	U6
query_1	TRUE	0.00268439	6228	212	100	0.471698	0.0160565	GO:0016043	GO:BP	cellular component organization	18832	5137	GO:0071840	IEA,IBA,IEA,IBA IEA,IBA IEA,IBA,IEA,IEA,IEA,IBA IEA,IBA IEA,IBA IEA,IEA,IEA,IEA,IEA,IEA,IEA,IDA,IMP ISS IBA,IBA,IEA,IBA IEA,IEA,IEA,IBA,IBA,IBA IEA,IEA,IBA IEA,IEA,IEA,IBA IEA,IBA,IBA IEA,IBA,IBA,IEA,IBA,IEA,IEA,IEA,IEA,IBA,IBA IEA,IEA,IBA,IBA,IBA,IBA IEA,IDA,IEA,IBA,IBA,IBA,IEA,IEA,IEA,IBA,ISS IBA IEA,IBA IEA,IBA,IBA IEA,IBA,IBA,IBA,IEA,IEA,IEA,IBA,IBA IEA,IEA,IBA,IEA,IMP,IDA,IMP IBA,IBA IEA,IEA…	ENSBTAG00000006466	FALSE	CD53
query_1	TRUE	0.00268439	6228	212	100	0.471698	0.0160565	GO:0016043	GO:BP	cellular component organization	18832	5137	GO:0071840	IEA,IBA,IEA,IBA IEA,IBA IEA,IBA,IEA,IEA,IEA,IBA IEA,IBA IEA,IBA IEA,IEA,IEA,IEA,IEA,IEA,IEA,IDA,IMP ISS IBA,IBA,IEA,IBA IEA,IEA,IEA,IBA,IBA,IBA IEA,IEA,IBA IEA,IEA,IEA,IBA IEA,IBA,IBA IEA,IBA,IBA,IEA,IBA,IEA,IEA,IEA,IEA,IBA,IBA IEA,IEA,IBA,IBA,IBA,IBA IEA,IDA,IEA,IBA,IBA,IBA,IEA,IEA,IEA,IBA,ISS IBA IEA,IBA IEA,IBA,IBA IEA,IBA,IBA,IBA,IEA,IEA,IEA,IBA,IBA IEA,IEA,IBA,IEA,IMP,IDA,IMP IBA,IBA IEA,IEA…	ENSBTAG00000047879	FALSE	KCNA3
query_1	TRUE	0.00268439	6228	212	100	0.471698	0.0160565	GO:0016043	GO:BP	cellular component organization	18832	5137	GO:0071840	IEA,IBA,IEA,IBA IEA,IBA IEA,IBA,IEA,IEA,IEA,IBA IEA,IBA IEA,IBA IEA,IEA,IEA,IEA,IEA,IEA,IEA,IDA,IMP ISS IBA,IBA,IEA,IBA IEA,IEA,IEA,IBA,IBA,IBA IEA,IEA,IBA IEA,IEA,IEA,IBA IEA,IBA,IBA IEA,IBA,IBA,IEA,IBA,IEA,IEA,IEA,IEA,IBA,IBA IEA,IEA,IBA,IBA,IBA,IBA IEA,IDA,IEA,IBA,IBA,IBA,IEA,IEA,IEA,IBA,ISS IBA IEA,IBA IEA,IBA,IBA IEA,IBA,IBA,IBA,IEA,IEA,IEA,IBA,IBA IEA,IEA,IBA,IEA,IMP,IDA,IMP IBA,IBA IEA,IEA…	ENSBTAG00000014970	FALSE	LAMTOR5
query_1	TRUE	0.00268439	6228	212	100	0.471698	0.0160565	GO:0016043	GO:BP	cellular component organization	18832	5137	GO:0071840	IEA,IBA,IEA,IBA IEA,IBA IEA,IBA,IEA,IEA,IEA,IBA IEA,IBA IEA,IBA IEA,IEA,IEA,IEA,IEA,IEA,IEA,IDA,IMP ISS IBA,IBA,IEA,IBA IEA,IEA,IEA,IBA,IBA,IBA IEA,IEA,IBA IEA,IEA,IEA,IBA IEA,IBA,IBA IEA,IBA,IBA,IEA,IBA,IEA,IEA,IEA,IEA,IBA,IBA IEA,IEA,IBA,IBA,IBA,IBA IEA,IDA,IEA,IBA,IBA,IBA,IEA,IEA,IEA,IBA,ISS IBA IEA,IBA IEA,IBA,IBA IEA,IBA,IBA,IBA,IEA,IEA,IEA,IBA,IBA IEA,IEA,IBA,IEA,IMP,IDA,IMP IBA,IBA IEA,IEA…	ENSBTAG00000015459	FALSE	KCNA2
query_1	TRUE	0.00268439	6228	212	100	0.471698	0.0160565	GO:0016043	GO:BP	cellular component organization	18832	5137	GO:0071840	IEA,IBA,IEA,IBA IEA,IBA IEA,IBA,IEA,IEA,IEA,IBA IEA,IBA IEA,IBA IEA,IEA,IEA,IEA,IEA,IEA,IEA,IDA,IMP ISS IBA,IBA,IEA,IBA IEA,IEA,IEA,IBA,IBA,IBA IEA,IEA,IBA IEA,IEA,IEA,IBA IEA,IBA,IBA IEA,IBA,IBA,IEA,IBA,IEA,IEA,IEA,IEA,IBA,IBA IEA,IEA,IBA,IBA,IBA,IBA IEA,IDA,IEA,IBA,IBA,IBA,IEA,IEA,IEA,IBA,ISS IBA IEA,IBA IEA,IBA,IBA IEA,IBA,IBA,IBA,IEA,IEA,IEA,IBA,IBA IEA,IEA,IBA,IEA,IMP,IDA,IMP IBA,IBA IEA,IEA…	ENSBTAG00000008322	FALSE	KCNA10
query_1	TRUE	0.00268439	6228	212	100	0.471698	0.0160565	GO:0016043	GO:BP	cellular component organization	18832	5137	GO:0071840	IEA,IBA,IEA,IBA IEA,IBA IEA,IBA,IEA,IEA,IEA,IBA IEA,IBA IEA,IBA IEA,IEA,IEA,IEA,IEA,IEA,IEA,IDA,IMP ISS IBA,IBA,IEA,IBA IEA,IEA,IEA,IBA,IBA,IBA IEA,IEA,IBA IEA,IEA,IEA,IBA IEA,IBA,IBA IEA,IBA,IBA,IEA,IBA,IEA,IEA,IEA,IEA,IBA,IBA IEA,IEA,IBA,IBA,IBA,IBA IEA,IDA,IEA,IBA,IBA,IBA,IEA,IEA,IEA,IBA,ISS IBA IEA,IBA IEA,IBA,IBA IEA,IBA,IBA,IBA,IEA,IEA,IEA,IBA,IBA IEA,IEA,IBA,IEA,IMP,IDA,IMP IBA,IBA IEA,IEA…	ENSBTAG00000060532	FALSE	RBM15
query_1	TRUE	0.00268439	6228	212	100	0.471698	0.0160565	GO:0016043	GO:BP	cellular component organization	18832	5137	GO:0071840	IEA,IBA,IEA,IBA IEA,IBA IEA,IBA,IEA,IEA,IEA,IBA IEA,IBA IEA,IBA IEA,IEA,IEA,IEA,IEA,IEA,IEA,IDA,IMP ISS IBA,IBA,IEA,IBA IEA,IEA,IEA,IBA,IBA,IBA IEA,IEA,IBA IEA,IEA,IEA,IBA IEA,IBA,IBA IEA,IBA,IBA,IEA,IBA,IEA,IEA,IEA,IEA,IBA,IBA IEA,IEA,IBA,IBA,IBA,IBA IEA,IDA,IEA,IBA,IBA,IBA,IEA,IEA,IEA,IBA,ISS IBA IEA,IBA IEA,IBA,IBA IEA,IBA,IBA,IBA,IEA,IEA,IEA,IBA,IBA IEA,IEA,IBA,IEA,IMP,IDA,IMP IBA,IBA IEA,IEA…	ENSBTAG00000012659	FALSE	LRIF1
query_1	TRUE	0.00268439	6228	212	100	0.471698	0.0160565	GO:0016043	GO:BP	cellular component organization	18832	5137	GO:0071840	IEA,IBA,IEA,IBA IEA,IBA IEA,IBA,IEA,IEA,IEA,IBA IEA,IBA IEA,IBA IEA,IEA,IEA,IEA,IEA,IEA,IEA,IDA,IMP ISS IBA,IBA,IEA,IBA IEA,IEA,IEA,IBA,IBA,IBA IEA,IEA,IBA IEA,IEA,IEA,IBA IEA,IBA,IBA IEA,IBA,IBA,IEA,IBA,IEA,IEA,IEA,IEA,IBA,IBA IEA,IEA,IBA,IBA,IBA,IBA IEA,IDA,IEA,IBA,IBA,IBA,IEA,IEA,IEA,IBA,ISS IBA IEA,IBA IEA,IBA,IBA IEA,IBA,IBA,IBA,IEA,IEA,IEA,IBA,IBA IEA,IEA,IBA,IEA,IMP,IDA,IMP IBA,IBA IEA,IEA…	ENSBTAG00000007352	FALSE	KCNC4
query_1	TRUE	0.00268439	6228	212	100	0.471698	0.0160565	GO:0016043	GO:BP	cellular component organization	18832	5137	GO:0071840	IEA,IBA,IEA,IBA IEA,IBA IEA,IBA,IEA,IEA,IEA,IBA IEA,IBA IEA,IBA IEA,IEA,IEA,IEA,IEA,IEA,IEA,IDA,IMP ISS IBA,IBA,IEA,IBA IEA,IEA,IEA,IBA,IBA,IBA IEA,IEA,IBA IEA,IEA,IEA,IBA IEA,IBA,IBA IEA,IBA,IBA,IEA,IBA,IEA,IEA,IEA,IEA,IBA,IBA IEA,IEA,IBA,IBA,IBA,IBA IEA,IDA,IEA,IBA,IBA,IBA,IEA,IEA,IEA,IBA,ISS IBA IEA,IBA IEA,IBA,IBA IEA,IBA,IBA,IBA,IEA,IEA,IEA,IBA,IBA IEA,IEA,IBA,IEA,IMP,IDA,IMP IBA,IBA IEA,IEA…	ENSBTAG00000042091	FALSE	U6
query_1	TRUE	0.00268439	3138	212	60	0.283019	0.0191205	GO:0030154	GO:BP	cell differentiation	18832	6924	GO:0048869	IEA,IEA,IEA,ISS IEA,IBA IEA,IBA IEA,IEA,IEA,IBA IEA,IEA,IEA,IEA,IEA,IEA,IBA,IBA,IBA IEA,IEA,IEA,IEA,IEA,IEA,IEA,IEA,IEA,IBA,ISS IEA,IBA,IBA,IEA,IBA IEA,IBA,IBA IEA,IBA,IBA,IBA,IBA IEA,IBA IEA,IBA,IBA,IBA IEA,IEA,IBA,IBA,IBA IEA,IBA,IBA IEA,IBA,IBA,IBA,IBA,IMP,IEP,IMP IBA IEA,IGI IBA,IEA,IBA,ISS,ISS IEA,IDA	ENSBTAG00000015805	FALSE	SIPA1L1
query_1	TRUE	0.00268439	3138	212	60	0.283019	0.0191205	GO:0030154	GO:BP	cell differentiation	18832	6924	GO:0048869	IEA,IEA,IEA,ISS IEA,IBA IEA,IBA IEA,IEA,IEA,IBA IEA,IEA,IEA,IEA,IEA,IEA,IBA,IBA,IBA IEA,IEA,IEA,IEA,IEA,IEA,IEA,IEA,IEA,IBA,ISS IEA,IBA,IBA,IEA,IBA IEA,IBA,IBA IEA,IBA,IBA,IBA,IBA IEA,IBA IEA,IBA,IBA,IBA IEA,IEA,IBA,IBA,IBA IEA,IBA,IBA IEA,IBA,IBA,IBA,IBA,IMP,IEP,IMP IBA IEA,IGI IBA,IEA,IBA,ISS,ISS IEA,IDA	ENSBTAG00000018469	FALSE	ALDH6A1
query_1	TRUE	0.00268439	3138	212	60	0.283019	0.0191205	GO:0030154	GO:BP	cell differentiation	18832	6924	GO:0048869	IEA,IEA,IEA,ISS IEA,IBA IEA,IBA IEA,IEA,IEA,IBA IEA,IEA,IEA,IEA,IEA,IEA,IBA,IBA,IBA IEA,IEA,IEA,IEA,IEA,IEA,IEA,IEA,IEA,IBA,ISS IEA,IBA,IBA,IEA,IBA IEA,IBA,IBA IEA,IBA,IBA,IBA,IBA IEA,IBA IEA,IBA,IBA,IBA IEA,IEA,IBA,IBA,IBA IEA,IBA,IBA IEA,IBA,IBA,IBA,IBA,IMP,IEP,IMP IBA IEA,IGI IBA,IEA,IBA,ISS,ISS IEA,IDA	ENSBTAG00000015052	FALSE	PROX2
query_1	TRUE	0.00268439	3138	212	60	0.283019	0.0191205	GO:0030154	GO:BP	cell differentiation	18832	6924	GO:0048869	IEA,IEA,IEA,ISS IEA,IBA IEA,IBA IEA,IEA,IEA,IBA IEA,IEA,IEA,IEA,IEA,IEA,IBA,IBA,IBA IEA,IEA,IEA,IEA,IEA,IEA,IEA,IEA,IEA,IBA,ISS IEA,IBA,IBA,IEA,IBA IEA,IBA,IBA IEA,IBA,IBA,IBA,IBA IEA,IBA IEA,IBA,IBA,IBA IEA,IEA,IBA,IBA,IBA IEA,IBA,IBA IEA,IBA,IBA,IBA,IBA,IMP,IEP,IMP IBA IEA,IGI IBA,IEA,IBA,ISS,ISS IEA,IDA	ENSBTAG00000008664	FALSE	EIF2B2
query_1	TRUE	0.00268439	3138	212	60	0.283019	0.0191205	GO:0030154	GO:BP	cell differentiation	18832	6924	GO:0048869	IEA,IEA,IEA,ISS IEA,IBA IEA,IBA IEA,IEA,IEA,IBA IEA,IEA,IEA,IEA,IEA,IEA,IBA,IBA,IBA IEA,IEA,IEA,IEA,IEA,IEA,IEA,IEA,IEA,IBA,ISS IEA,IBA,IBA,IEA,IBA IEA,IBA,IBA IEA,IBA,IBA,IBA,IBA IEA,IBA IEA,IBA,IBA,IBA IEA,IEA,IBA,IBA,IBA IEA,IBA,IBA IEA,IBA,IBA,IBA,IBA,IMP,IEP,IMP IBA IEA,IGI IBA,IEA,IBA,ISS,ISS IEA,IDA	ENSBTAG00000020679	FALSE	CNTN1
query_1	TRUE	0.00268439	3138	212	60	0.283019	0.0191205	GO:0030154	GO:BP	cell differentiation	18832	6924	GO:0048869	IEA,IEA,IEA,ISS IEA,IBA IEA,IBA IEA,IEA,IEA,IBA IEA,IEA,IEA,IEA,IEA,IEA,IBA,IBA,IBA IEA,IEA,IEA,IEA,IEA,IEA,IEA,IEA,IEA,IBA,ISS IEA,IBA,IBA,IEA,IBA IEA,IBA,IBA IEA,IBA,IBA,IBA,IBA IEA,IBA IEA,IBA,IBA,IBA IEA,IEA,IBA,IBA,IBA IEA,IBA,IBA IEA,IBA,IBA,IBA,IBA,IMP,IEP,IMP IBA IEA,IGI IBA,IEA,IBA,ISS,ISS IEA,IDA	ENSBTAG00000016260	FALSE	LRRK2
query_1	TRUE	0.00268439	3138	212	60	0.283019	0.0191205	GO:0030154	GO:BP	cell differentiation	18832	6924	GO:0048869	IEA,IEA,IEA,ISS IEA,IBA IEA,IBA IEA,IEA,IEA,IBA IEA,IEA,IEA,IEA,IEA,IEA,IBA,IBA,IBA IEA,IEA,IEA,IEA,IEA,IEA,IEA,IEA,IEA,IBA,ISS IEA,IBA,IBA,IEA,IBA IEA,IBA,IBA IEA,IBA,IBA,IBA,IBA IEA,IBA IEA,IBA,IBA,IBA IEA,IEA,IBA,IBA,IBA IEA,IBA,IBA IEA,IBA,IBA,IBA,IBA,IMP,IEP,IMP IBA IEA,IGI IBA,IEA,IBA,ISS,ISS IEA,IDA	ENSBTAG00000045812	FALSE	GSX2
query_1	TRUE	0.00268439	3138	212	60	0.283019	0.0191205	GO:0030154	GO:BP	cell differentiation	18832	6924	GO:0048869	IEA,IEA,IEA,ISS IEA,IBA IEA,IBA IEA,IEA,IEA,IBA IEA,IEA,IEA,IEA,IEA,IEA,IBA,IBA,IBA IEA,IEA,IEA,IEA,IEA,IEA,IEA,IEA,IEA,IBA,ISS IEA,IBA,IBA,IEA,IBA IEA,IBA,IBA IEA,IBA,IBA,IBA,IBA IEA,IBA IEA,IBA,IBA,IBA IEA,IEA,IBA,IBA,IBA IEA,IBA,IBA IEA,IBA,IBA,IBA,IBA,IMP,IEP,IMP IBA IEA,IGI IBA,IEA,IBA,ISS,ISS IEA,IDA	ENSBTAG00000007173	FALSE	PDGFRA
query_1	TRUE	0.00268439	3138	212	60	0.283019	0.0191205	GO:0030154	GO:BP	cell differentiation	18832	6924	GO:0048869	IEA,IEA,IEA,ISS IEA,IBA IEA,IBA IEA,IEA,IEA,IBA IEA,IEA,IEA,IEA,IEA,IEA,IBA,IBA,IBA IEA,IEA,IEA,IEA,IEA,IEA,IEA,IEA,IEA,IBA,ISS IEA,IBA,IBA,IEA,IBA IEA,IBA,IBA IEA,IBA,IBA,IBA,IBA IEA,IBA IEA,IBA,IBA,IBA IEA,IEA,IBA,IBA,IBA IEA,IBA,IBA IEA,IBA,IBA,IBA,IBA,IMP,IEP,IMP IBA IEA,IGI IBA,IEA,IBA,ISS,ISS IEA,IDA	ENSBTAG00000051910	FALSE	FGF10
query_1	TRUE	0.00268439	3138	212	60	0.283019	0.0191205	GO:0030154	GO:BP	cell differentiation	18832	6924	GO:0048869	IEA,IEA,IEA,ISS IEA,IBA IEA,IBA IEA,IEA,IEA,IBA IEA,IEA,IEA,IEA,IEA,IEA,IBA,IBA,IBA IEA,IEA,IEA,IEA,IEA,IEA,IEA,IEA,IEA,IBA,ISS IEA,IBA,IBA,IEA,IBA IEA,IBA,IBA IEA,IBA,IBA,IBA,IBA IEA,IBA IEA,IBA,IBA,IBA IEA,IEA,IBA,IBA,IBA IEA,IBA,IBA IEA,IBA,IBA,IBA,IBA,IMP,IEP,IMP IBA IEA,IGI IBA,IEA,IBA,ISS,ISS IEA,IDA	ENSBTAG00000006474	FALSE	EPCAM
query_1	TRUE	0.00268439	3138	212	60	0.283019	0.0191205	GO:0030154	GO:BP	cell differentiation	18832	6924	GO:0048869	IEA,IEA,IEA,ISS IEA,IBA IEA,IBA IEA,IEA,IEA,IBA IEA,IEA,IEA,IEA,IEA,IEA,IBA,IBA,IBA IEA,IEA,IEA,IEA,IEA,IEA,IEA,IEA,IEA,IBA,ISS IEA,IBA,IBA,IEA,IBA IEA,IBA,IBA IEA,IBA,IBA,IBA,IBA IEA,IBA IEA,IBA,IBA,IBA IEA,IEA,IBA,IBA,IBA IEA,IBA,IBA IEA,IBA,IBA,IBA,IBA,IMP,IEP,IMP IBA IEA,IGI IBA,IEA,IBA,ISS,ISS IEA,IDA	ENSBTAG00000002742	FALSE	MSH2
query_1	TRUE	0.00268439	3138	212	60	0.283019	0.0191205	GO:0030154	GO:BP	cell differentiation	18832	6924	GO:0048869	IEA,IEA,IEA,ISS IEA,IBA IEA,IBA IEA,IEA,IEA,IBA IEA,IEA,IEA,IEA,IEA,IEA,IBA,IBA,IBA IEA,IEA,IEA,IEA,IEA,IEA,IEA,IEA,IEA,IBA,ISS IEA,IBA,IBA,IEA,IBA IEA,IBA,IBA IEA,IBA,IBA,IBA,IBA IEA,IBA IEA,IBA,IBA,IBA IEA,IEA,IBA,IBA,IBA IEA,IBA,IBA IEA,IBA,IBA,IBA,IBA,IMP,IEP,IMP IBA IEA,IGI IBA,IEA,IBA,ISS,ISS IEA,IDA	ENSBTAG00000014202	FALSE	CDK5RAP3
query_1	TRUE	0.00268439	3138	212	60	0.283019	0.0191205	GO:0030154	GO:BP	cell differentiation	18832	6924	GO:0048869	IEA,IEA,IEA,ISS IEA,IBA IEA,IBA IEA,IEA,IEA,IBA IEA,IEA,IEA,IEA,IEA,IEA,IBA,IBA,IBA IEA,IEA,IEA,IEA,IEA,IEA,IEA,IEA,IEA,IBA,ISS IEA,IBA,IBA,IEA,IBA IEA,IBA,IBA IEA,IBA,IBA,IBA,IBA IEA,IBA IEA,IBA,IBA,IBA IEA,IEA,IBA,IBA,IBA IEA,IBA,IBA IEA,IBA,IBA,IBA,IBA,IMP,IEP,IMP IBA IEA,IGI IBA,IEA,IBA,ISS,ISS IEA,IDA	ENSBTAG00000019262	FALSE	TOP2A
query_1	TRUE	0.00268439	3138	212	60	0.283019	0.0191205	GO:0030154	GO:BP	cell differentiation	18832	6924	GO:0048869	IEA,IEA,IEA,ISS IEA,IBA IEA,IBA IEA,IEA,IEA,IBA IEA,IEA,IEA,IEA,IEA,IEA,IBA,IBA,IBA IEA,IEA,IEA,IEA,IEA,IEA,IEA,IEA,IEA,IBA,ISS IEA,IBA,IBA,IEA,IBA IEA,IBA,IBA IEA,IBA,IBA,IBA,IBA IEA,IBA IEA,IBA,IBA,IBA IEA,IEA,IBA,IBA,IBA IEA,IBA,IBA IEA,IBA,IBA,IBA,IBA,IMP,IEP,IMP IBA IEA,IGI IBA,IEA,IBA,ISS,ISS IEA,IDA	ENSBTAG00000015133	FALSE	CCR7
query_1	TRUE	0.00268439	3138	212	60	0.283019	0.0191205	GO:0030154	GO:BP	cell differentiation	18832	6924	GO:0048869	IEA,IEA,IEA,ISS IEA,IBA IEA,IBA IEA,IEA,IEA,IBA IEA,IEA,IEA,IEA,IEA,IEA,IBA,IBA,IBA IEA,IEA,IEA,IEA,IEA,IEA,IEA,IEA,IEA,IBA,ISS IEA,IBA,IBA,IEA,IBA IEA,IBA,IBA IEA,IBA,IBA,IBA,IBA IEA,IBA IEA,IBA,IBA,IBA IEA,IEA,IBA,IBA,IBA IEA,IBA,IBA IEA,IBA,IBA,IBA,IBA,IMP,IEP,IMP IBA IEA,IGI IBA,IEA,IBA,ISS,ISS IEA,IDA	ENSBTAG00000030548	FALSE	KRT27
query_1	TRUE	0.00268439	3138	212	60	0.283019	0.0191205	GO:0030154	GO:BP	cell differentiation	18832	6924	GO:0048869	IEA,IEA,IEA,ISS IEA,IBA IEA,IBA IEA,IEA,IEA,IBA IEA,IEA,IEA,IEA,IEA,IEA,IBA,IBA,IBA IEA,IEA,IEA,IEA,IEA,IEA,IEA,IEA,IEA,IBA,ISS IEA,IBA,IBA,IEA,IBA IEA,IBA,IBA IEA,IBA,IBA,IBA,IBA IEA,IBA IEA,IBA,IBA,IBA IEA,IEA,IBA,IBA,IBA IEA,IBA,IBA IEA,IBA,IBA,IBA,IBA,IMP,IEP,IMP IBA IEA,IGI IBA,IEA,IBA,ISS,ISS IEA,IDA	ENSBTAG00000040279	FALSE	KRT24
query_1	TRUE	0.00268439	3138	212	60	0.283019	0.0191205	GO:0030154	GO:BP	cell differentiation	18832	6924	GO:0048869	IEA,IEA,IEA,ISS IEA,IBA IEA,IBA IEA,IEA,IEA,IBA IEA,IEA,IEA,IEA,IEA,IEA,IBA,IBA,IBA IEA,IEA,IEA,IEA,IEA,IEA,IEA,IEA,IEA,IBA,ISS IEA,IBA,IBA,IEA,IBA IEA,IBA,IBA IEA,IBA,IBA,IBA,IBA IEA,IBA IEA,IBA,IBA,IBA IEA,IEA,IBA,IBA,IBA IEA,IBA,IBA IEA,IBA,IBA,IBA,IBA,IMP,IEP,IMP IBA IEA,IGI IBA,IEA,IBA,ISS,ISS IEA,IDA	ENSBTAG00000020824	FALSE	KRT10
query_1	TRUE	0.00268439	3138	212	60	0.283019	0.0191205	GO:0030154	GO:BP	cell differentiation	18832	6924	GO:0048869	IEA,IEA,IEA,ISS IEA,IBA IEA,IBA IEA,IEA,IEA,IBA IEA,IEA,IEA,IEA,IEA,IEA,IBA,IBA,IBA IEA,IEA,IEA,IEA,IEA,IEA,IEA,IEA,IEA,IBA,ISS IEA,IBA,IBA,IEA,IBA IEA,IBA,IBA IEA,IBA,IBA,IBA,IBA IEA,IBA IEA,IBA,IBA,IBA IEA,IEA,IBA,IBA,IBA IEA,IBA,IBA IEA,IBA,IBA,IBA,IBA,IMP,IEP,IMP IBA IEA,IGI IBA,IEA,IBA,ISS,ISS IEA,IDA	ENSBTAG00000054162	FALSE	HOXB8
query_1	TRUE	0.00268439	3138	212	60	0.283019	0.0191205	GO:0030154	GO:BP	cell differentiation	18832	6924	GO:0048869	IEA,IEA,IEA,ISS IEA,IBA IEA,IBA IEA,IEA,IEA,IBA IEA,IEA,IEA,IEA,IEA,IEA,IBA,IBA,IBA IEA,IEA,IEA,IEA,IEA,IEA,IEA,IEA,IEA,IBA,ISS IEA,IBA,IBA,IEA,IBA IEA,IBA,IBA IEA,IBA,IBA,IBA,IBA IEA,IBA IEA,IBA,IBA,IBA IEA,IEA,IBA,IBA,IBA IEA,IBA,IBA IEA,IBA,IBA,IBA,IBA,IMP,IEP,IMP IBA IEA,IGI IBA,IEA,IBA,ISS,ISS IEA,IDA	ENSBTAG00000005546	FALSE	HOXB7
query_1	TRUE	0.00268439	3138	212	60	0.283019	0.0191205	GO:0030154	GO:BP	cell differentiation	18832	6924	GO:0048869	IEA,IEA,IEA,ISS IEA,IBA IEA,IBA IEA,IEA,IEA,IBA IEA,IEA,IEA,IEA,IEA,IEA,IBA,IBA,IBA IEA,IEA,IEA,IEA,IEA,IEA,IEA,IEA,IEA,IBA,ISS IEA,IBA,IBA,IEA,IBA IEA,IBA,IBA IEA,IBA,IBA,IBA,IBA IEA,IBA IEA,IBA,IBA,IBA IEA,IEA,IBA,IBA,IBA IEA,IBA,IBA IEA,IBA,IBA,IBA,IBA,IMP,IEP,IMP IBA IEA,IGI IBA,IEA,IBA,ISS,ISS IEA,IDA	ENSBTAG00000011459	FALSE	KLHL10
query_1	TRUE	0.00268439	3138	212	60	0.283019	0.0191205	GO:0030154	GO:BP	cell differentiation	18832	6924	GO:0048869	IEA,IEA,IEA,ISS IEA,IBA IEA,IBA IEA,IEA,IEA,IBA IEA,IEA,IEA,IEA,IEA,IEA,IBA,IBA,IBA IEA,IEA,IEA,IEA,IEA,IEA,IEA,IEA,IEA,IBA,ISS IEA,IBA,IBA,IEA,IBA IEA,IBA,IBA IEA,IBA,IBA,IBA,IBA IEA,IBA IEA,IBA,IBA,IBA IEA,IEA,IBA,IBA,IBA IEA,IBA,IBA IEA,IBA,IBA,IBA,IBA,IMP,IEP,IMP IBA IEA,IGI IBA,IEA,IBA,ISS,ISS IEA,IDA	ENSBTAG00000064446	FALSE	SP6
query_1	TRUE	0.00268439	3138	212	60	0.283019	0.0191205	GO:0030154	GO:BP	cell differentiation	18832	6924	GO:0048869	IEA,IEA,IEA,ISS IEA,IBA IEA,IBA IEA,IEA,IEA,IBA IEA,IEA,IEA,IEA,IEA,IEA,IBA,IBA,IBA IEA,IEA,IEA,IEA,IEA,IEA,IEA,IEA,IEA,IBA,ISS IEA,IBA,IBA,IEA,IBA IEA,IBA,IBA IEA,IBA,IBA,IBA,IBA IEA,IBA IEA,IBA,IBA,IBA IEA,IEA,IBA,IBA,IBA IEA,IBA,IBA IEA,IBA,IBA,IBA,IBA,IMP,IEP,IMP IBA IEA,IGI IBA,IEA,IBA,ISS,ISS IEA,IDA	ENSBTAG00000039599	FALSE	HOXB4
query_1	TRUE	0.00268439	3138	212	60	0.283019	0.0191205	GO:0030154	GO:BP	cell differentiation	18832	6924	GO:0048869	IEA,IEA,IEA,ISS IEA,IBA IEA,IBA IEA,IEA,IEA,IBA IEA,IEA,IEA,IEA,IEA,IEA,IBA,IBA,IBA IEA,IEA,IEA,IEA,IEA,IEA,IEA,IEA,IEA,IBA,ISS IEA,IBA,IBA,IEA,IBA IEA,IBA,IBA IEA,IBA,IBA,IBA,IBA IEA,IBA IEA,IBA,IBA,IBA IEA,IEA,IBA,IBA,IBA IEA,IBA,IBA IEA,IBA,IBA,IBA,IBA,IMP,IEP,IMP IBA IEA,IGI IBA,IEA,IBA,ISS,ISS IEA,IDA	ENSBTAG00000045835	FALSE	HOXB5
query_1	TRUE	0.00268439	3138	212	60	0.283019	0.0191205	GO:0030154	GO:BP	cell differentiation	18832	6924	GO:0048869	IEA,IEA,IEA,ISS IEA,IBA IEA,IBA IEA,IEA,IEA,IBA IEA,IEA,IEA,IEA,IEA,IEA,IBA,IBA,IBA IEA,IEA,IEA,IEA,IEA,IEA,IEA,IEA,IEA,IBA,ISS IEA,IBA,IBA,IEA,IBA IEA,IBA,IBA IEA,IBA,IBA,IBA,IBA IEA,IBA IEA,IBA,IBA,IBA IEA,IEA,IBA,IBA,IBA IEA,IBA,IBA IEA,IBA,IBA,IBA,IBA,IMP,IEP,IMP IBA IEA,IGI IBA,IEA,IBA,ISS,ISS IEA,IDA	ENSBTAG00000021427	FALSE	HOXB3
query_1	TRUE	0.00268439	3138	212	60	0.283019	0.0191205	GO:0030154	GO:BP	cell differentiation	18832	6924	GO:0048869	IEA,IEA,IEA,ISS IEA,IBA IEA,IBA IEA,IEA,IEA,IBA IEA,IEA,IEA,IEA,IEA,IEA,IBA,IBA,IBA IEA,IEA,IEA,IEA,IEA,IEA,IEA,IEA,IEA,IBA,ISS IEA,IBA,IBA,IEA,IBA IEA,IBA,IBA IEA,IBA,IBA,IBA,IBA IEA,IBA IEA,IBA,IBA,IBA IEA,IEA,IBA,IBA,IBA IEA,IBA,IBA IEA,IBA,IBA,IBA,IBA,IMP,IEP,IMP IBA IEA,IGI IBA,IEA,IBA,ISS,ISS IEA,IDA	ENSBTAG00000014663	FALSE	HOXB13
query_1	TRUE	0.00268439	3138	212	60	0.283019	0.0191205	GO:0030154	GO:BP	cell differentiation	18832	6924	GO:0048869	IEA,IEA,IEA,ISS IEA,IBA IEA,IBA IEA,IEA,IEA,IBA IEA,IEA,IEA,IEA,IEA,IEA,IBA,IBA,IBA IEA,IEA,IEA,IEA,IEA,IEA,IEA,IEA,IEA,IBA,ISS IEA,IBA,IBA,IEA,IBA IEA,IBA,IBA IEA,IBA,IBA,IBA,IBA IEA,IBA IEA,IBA,IBA,IBA IEA,IEA,IBA,IBA,IBA IEA,IBA,IBA IEA,IBA,IBA,IBA,IBA,IMP,IEP,IMP IBA IEA,IGI IBA,IEA,IBA,ISS,ISS IEA,IDA	ENSBTAG00000007794	FALSE	KRT20
query_1	TRUE	0.00268439	3138	212	60	0.283019	0.0191205	GO:0030154	GO:BP	cell differentiation	18832	6924	GO:0048869	IEA,IEA,IEA,ISS IEA,IBA IEA,IBA IEA,IEA,IEA,IBA IEA,IEA,IEA,IEA,IEA,IEA,IBA,IBA,IBA IEA,IEA,IEA,IEA,IEA,IEA,IEA,IEA,IEA,IBA,ISS IEA,IBA,IBA,IEA,IBA IEA,IBA,IBA IEA,IBA,IBA,IBA,IBA IEA,IBA IEA,IBA,IBA,IBA IEA,IEA,IBA,IBA,IBA IEA,IBA,IBA IEA,IBA,IBA,IBA,IBA,IMP,IEP,IMP IBA IEA,IGI IBA,IEA,IBA,ISS,ISS IEA,IDA	ENSBTAG00000013236	FALSE	MED1
query_1	TRUE	0.00268439	3138	212	60	0.283019	0.0191205	GO:0030154	GO:BP	cell differentiation	18832	6924	GO:0048869	IEA,IEA,IEA,ISS IEA,IBA IEA,IBA IEA,IEA,IEA,IBA IEA,IEA,IEA,IEA,IEA,IEA,IBA,IBA,IBA IEA,IEA,IEA,IEA,IEA,IEA,IEA,IEA,IEA,IBA,ISS IEA,IBA,IBA,IEA,IBA IEA,IBA,IBA IEA,IBA,IBA,IBA,IBA IEA,IBA IEA,IBA,IBA,IBA IEA,IEA,IBA,IBA,IBA IEA,IBA,IBA IEA,IBA,IBA,IBA,IBA,IMP,IEP,IMP IBA IEA,IGI IBA,IEA,IBA,ISS,ISS IEA,IDA	ENSBTAG00000040460	FALSE	KRT23
query_1	TRUE	0.00268439	3138	212	60	0.283019	0.0191205	GO:0030154	GO:BP	cell differentiation	18832	6924	GO:0048869	IEA,IEA,IEA,ISS IEA,IBA IEA,IBA IEA,IEA,IEA,IBA IEA,IEA,IEA,IEA,IEA,IEA,IBA,IBA,IBA IEA,IEA,IEA,IEA,IEA,IEA,IEA,IEA,IEA,IBA,ISS IEA,IBA,IBA,IEA,IBA IEA,IBA,IBA IEA,IBA,IBA,IBA,IBA IEA,IBA IEA,IBA,IBA,IBA IEA,IEA,IBA,IBA,IBA IEA,IBA,IBA IEA,IBA,IBA,IBA,IBA,IMP,IEP,IMP IBA IEA,IGI IBA,IEA,IBA,ISS,ISS IEA,IDA	ENSBTAG00000020078	FALSE	KRT39
query_1	TRUE	0.00268439	3138	212	60	0.283019	0.0191205	GO:0030154	GO:BP	cell differentiation	18832	6924	GO:0048869	IEA,IEA,IEA,ISS IEA,IBA IEA,IBA IEA,IEA,IEA,IBA IEA,IEA,IEA,IEA,IEA,IEA,IBA,IBA,IBA IEA,IEA,IEA,IEA,IEA,IEA,IEA,IEA,IEA,IBA,ISS IEA,IBA,IBA,IEA,IBA IEA,IBA,IBA IEA,IBA,IBA,IBA,IBA IEA,IBA IEA,IBA,IBA,IBA IEA,IEA,IBA,IBA,IBA IEA,IBA,IBA IEA,IBA,IBA,IBA,IBA,IMP,IEP,IMP IBA IEA,IGI IBA,IEA,IBA,ISS,ISS IEA,IDA	ENSBTAG00000013469	FALSE	SRCIN1
query_1	TRUE	0.00268439	3138	212	60	0.283019	0.0191205	GO:0030154	GO:BP	cell differentiation	18832	6924	GO:0048869	IEA,IEA,IEA,ISS IEA,IBA IEA,IBA IEA,IEA,IEA,IBA IEA,IEA,IEA,IEA,IEA,IEA,IBA,IBA,IBA IEA,IEA,IEA,IEA,IEA,IEA,IEA,IEA,IEA,IBA,ISS IEA,IBA,IBA,IEA,IBA IEA,IBA,IBA IEA,IBA,IBA,IBA,IBA IEA,IBA IEA,IBA,IBA,IBA IEA,IEA,IBA,IBA,IBA IEA,IBA,IBA IEA,IBA,IBA,IBA,IBA,IMP,IEP,IMP IBA IEA,IGI IBA,IEA,IBA,ISS,ISS IEA,IDA	ENSBTAG00000048067	FALSE	EPOP
query_1	TRUE	0.00268439	3138	212	60	0.283019	0.0191205	GO:0030154	GO:BP	cell differentiation	18832	6924	GO:0048869	IEA,IEA,IEA,ISS IEA,IBA IEA,IBA IEA,IEA,IEA,IBA IEA,IEA,IEA,IEA,IEA,IEA,IBA,IBA,IBA IEA,IEA,IEA,IEA,IEA,IEA,IEA,IEA,IEA,IBA,ISS IEA,IBA,IBA,IEA,IBA IEA,IBA,IBA IEA,IBA,IBA,IBA,IBA IEA,IBA IEA,IBA,IBA,IBA IEA,IEA,IBA,IBA,IBA IEA,IBA,IBA IEA,IBA,IBA,IBA,IBA,IMP,IEP,IMP IBA IEA,IGI IBA,IEA,IBA,ISS,ISS IEA,IDA	ENSBTAG00000017408	FALSE	KRT40
query_1	TRUE	0.00268439	3138	212	60	0.283019	0.0191205	GO:0030154	GO:BP	cell differentiation	18832	6924	GO:0048869	IEA,IEA,IEA,ISS IEA,IBA IEA,IBA IEA,IEA,IEA,IBA IEA,IEA,IEA,IEA,IEA,IEA,IBA,IBA,IBA IEA,IEA,IEA,IEA,IEA,IEA,IEA,IEA,IEA,IBA,ISS IEA,IBA,IBA,IEA,IBA IEA,IBA,IBA IEA,IBA,IBA,IBA,IBA IEA,IBA IEA,IBA,IBA,IBA IEA,IEA,IBA,IBA,IBA IEA,IBA,IBA IEA,IBA,IBA,IBA,IBA,IMP,IEP,IMP IBA IEA,IGI IBA,IEA,IBA,ISS,ISS IEA,IDA	ENSBTAG00000052414	FALSE	HAP1
query_1	TRUE	0.00268439	3138	212	60	0.283019	0.0191205	GO:0030154	GO:BP	cell differentiation	18832	6924	GO:0048869	IEA,IEA,IEA,ISS IEA,IBA IEA,IBA IEA,IEA,IEA,IBA IEA,IEA,IEA,IEA,IEA,IEA,IBA,IBA,IBA IEA,IEA,IEA,IEA,IEA,IEA,IEA,IEA,IEA,IBA,ISS IEA,IBA,IBA,IEA,IBA IEA,IBA,IBA IEA,IBA,IBA,IBA,IBA IEA,IBA IEA,IBA,IBA,IBA IEA,IEA,IBA,IBA,IBA IEA,IBA,IBA IEA,IBA,IBA,IBA,IBA,IMP,IEP,IMP IBA IEA,IGI IBA,IEA,IBA,ISS,ISS IEA,IDA	ENSBTAG00000007583	FALSE	KRT14
query_1	TRUE	0.00268439	3138	212	60	0.283019	0.0191205	GO:0030154	GO:BP	cell differentiation	18832	6924	GO:0048869	IEA,IEA,IEA,ISS IEA,IBA IEA,IBA IEA,IEA,IEA,IBA IEA,IEA,IEA,IEA,IEA,IEA,IBA,IBA,IBA IEA,IEA,IEA,IEA,IEA,IEA,IEA,IEA,IEA,IBA,ISS IEA,IBA,IBA,IEA,IBA IEA,IBA,IBA IEA,IBA,IBA,IBA,IBA IEA,IBA IEA,IBA,IBA,IBA IEA,IEA,IBA,IBA,IBA IEA,IBA,IBA IEA,IBA,IBA,IBA,IBA,IMP,IEP,IMP IBA IEA,IGI IBA,IEA,IBA,ISS,ISS IEA,IDA	ENSBTAG00000050581	FALSE
query_1	TRUE	0.00268439	3138	212	60	0.283019	0.0191205	GO:0030154	GO:BP	cell differentiation	18832	6924	GO:0048869	IEA,IEA,IEA,ISS IEA,IBA IEA,IBA IEA,IEA,IEA,IBA IEA,IEA,IEA,IEA,IEA,IEA,IBA,IBA,IBA IEA,IEA,IEA,IEA,IEA,IEA,IEA,IEA,IEA,IBA,ISS IEA,IBA,IBA,IEA,IBA IEA,IBA,IBA IEA,IBA,IBA,IBA,IBA IEA,IBA IEA,IBA,IBA,IBA IEA,IEA,IBA,IBA,IBA IEA,IBA,IBA IEA,IBA,IBA,IBA,IBA,IMP,IEP,IMP IBA IEA,IGI IBA,IEA,IBA,ISS,ISS IEA,IDA	ENSBTAG00000047165	FALSE	KRT9
query_1	TRUE	0.00268439	3138	212	60	0.283019	0.0191205	GO:0030154	GO:BP	cell differentiation	18832	6924	GO:0048869	IEA,IEA,IEA,ISS IEA,IBA IEA,IBA IEA,IEA,IEA,IBA IEA,IEA,IEA,IEA,IEA,IEA,IBA,IBA,IBA IEA,IEA,IEA,IEA,IEA,IEA,IEA,IEA,IEA,IBA,ISS IEA,IBA,IBA,IEA,IBA IEA,IBA,IBA IEA,IBA,IBA,IBA,IBA IEA,IBA IEA,IBA,IBA,IBA IEA,IEA,IBA,IBA,IBA IEA,IBA,IBA IEA,IBA,IBA,IBA,IBA,IMP,IEP,IMP IBA IEA,IGI IBA,IEA,IBA,ISS,ISS IEA,IDA	ENSBTAG00000033766	FALSE	KRT16
query_1	TRUE	0.00268439	3138	212	60	0.283019	0.0191205	GO:0030154	GO:BP	cell differentiation	18832	6924	GO:0048869	IEA,IEA,IEA,ISS IEA,IBA IEA,IBA IEA,IEA,IEA,IBA IEA,IEA,IEA,IEA,IEA,IEA,IBA,IBA,IBA IEA,IEA,IEA,IEA,IEA,IEA,IEA,IEA,IEA,IBA,ISS IEA,IBA,IBA,IEA,IBA IEA,IBA,IBA IEA,IBA,IBA,IBA,IBA IEA,IBA IEA,IBA,IBA,IBA IEA,IEA,IBA,IBA,IBA IEA,IBA,IBA IEA,IBA,IBA,IBA,IBA,IMP,IEP,IMP IBA IEA,IGI IBA,IEA,IBA,ISS,ISS IEA,IDA	ENSBTAG00000014199	FALSE	TBX21
query_1	TRUE	0.00268439	3138	212	60	0.283019	0.0191205	GO:0030154	GO:BP	cell differentiation	18832	6924	GO:0048869	IEA,IEA,IEA,ISS IEA,IBA IEA,IBA IEA,IEA,IEA,IBA IEA,IEA,IEA,IEA,IEA,IEA,IBA,IBA,IBA IEA,IEA,IEA,IEA,IEA,IEA,IEA,IEA,IEA,IBA,ISS IEA,IBA,IBA,IEA,IBA IEA,IBA,IBA IEA,IBA,IBA,IBA,IBA IEA,IBA IEA,IBA,IBA,IBA IEA,IEA,IBA,IBA,IBA IEA,IBA,IBA IEA,IBA,IBA,IBA,IBA,IMP,IEP,IMP IBA IEA,IGI IBA,IEA,IBA,ISS,ISS IEA,IDA	ENSBTAG00000013685	FALSE	KRT31
query_1	TRUE	0.00268439	3138	212	60	0.283019	0.0191205	GO:0030154	GO:BP	cell differentiation	18832	6924	GO:0048869	IEA,IEA,IEA,ISS IEA,IBA IEA,IBA IEA,IEA,IEA,IBA IEA,IEA,IEA,IEA,IEA,IEA,IBA,IBA,IBA IEA,IEA,IEA,IEA,IEA,IEA,IEA,IEA,IEA,IBA,ISS IEA,IBA,IBA,IEA,IBA IEA,IBA,IBA IEA,IBA,IBA,IBA,IBA IEA,IBA IEA,IBA,IBA,IBA IEA,IEA,IBA,IBA,IBA IEA,IBA,IBA IEA,IBA,IBA,IBA,IBA,IMP,IEP,IMP IBA IEA,IGI IBA,IEA,IBA,ISS,ISS IEA,IDA	ENSBTAG00000000573	FALSE	KRT37
query_1	TRUE	0.00268439	3138	212	60	0.283019	0.0191205	GO:0030154	GO:BP	cell differentiation	18832	6924	GO:0048869	IEA,IEA,IEA,ISS IEA,IBA IEA,IBA IEA,IEA,IEA,IBA IEA,IEA,IEA,IEA,IEA,IEA,IBA,IBA,IBA IEA,IEA,IEA,IEA,IEA,IEA,IEA,IEA,IEA,IBA,ISS IEA,IBA,IBA,IEA,IBA IEA,IBA,IBA IEA,IBA,IBA,IBA,IBA IEA,IBA IEA,IBA,IBA,IBA IEA,IEA,IBA,IBA,IBA IEA,IBA,IBA IEA,IBA,IBA,IBA,IBA,IMP,IEP,IMP IBA IEA,IGI IBA,IEA,IBA,ISS,ISS IEA,IDA	ENSBTAG00000046124	FALSE	KRT36
query_1	TRUE	0.00268439	3138	212	60	0.283019	0.0191205	GO:0030154	GO:BP	cell differentiation	18832	6924	GO:0048869	IEA,IEA,IEA,ISS IEA,IBA IEA,IBA IEA,IEA,IEA,IBA IEA,IEA,IEA,IEA,IEA,IEA,IBA,IBA,IBA IEA,IEA,IEA,IEA,IEA,IEA,IEA,IEA,IEA,IBA,ISS IEA,IBA,IBA,IEA,IBA IEA,IBA,IBA IEA,IBA,IBA,IBA,IBA IEA,IBA IEA,IBA,IBA,IBA IEA,IEA,IBA,IBA,IBA IEA,IBA,IBA IEA,IBA,IBA,IBA,IBA,IMP,IEP,IMP IBA IEA,IGI IBA,IEA,IBA,ISS,ISS IEA,IDA	ENSBTAG00000015308	FALSE	SMARCE1
query_1	TRUE	0.00268439	3138	212	60	0.283019	0.0191205	GO:0030154	GO:BP	cell differentiation	18832	6924	GO:0048869	IEA,IEA,IEA,ISS IEA,IBA IEA,IBA IEA,IEA,IEA,IBA IEA,IEA,IEA,IEA,IEA,IEA,IBA,IBA,IBA IEA,IEA,IEA,IEA,IEA,IEA,IEA,IEA,IEA,IBA,ISS IEA,IBA,IBA,IEA,IBA IEA,IBA,IBA IEA,IBA,IBA,IBA,IBA IEA,IBA IEA,IBA,IBA,IBA IEA,IEA,IBA,IBA,IBA IEA,IBA,IBA IEA,IBA,IBA,IBA,IBA,IMP,IEP,IMP IBA IEA,IGI IBA,IEA,IBA,ISS,ISS IEA,IDA	ENSBTAG00000030555	FALSE	KRT28
query_1	TRUE	0.00268439	3138	212	60	0.283019	0.0191205	GO:0030154	GO:BP	cell differentiation	18832	6924	GO:0048869	IEA,IEA,IEA,ISS IEA,IBA IEA,IBA IEA,IEA,IEA,IBA IEA,IEA,IEA,IEA,IEA,IEA,IBA,IBA,IBA IEA,IEA,IEA,IEA,IEA,IEA,IEA,IEA,IEA,IBA,ISS IEA,IBA,IBA,IEA,IBA IEA,IBA,IBA IEA,IBA,IBA,IBA,IBA IEA,IBA IEA,IBA,IBA,IBA IEA,IEA,IBA,IBA,IBA IEA,IBA,IBA IEA,IBA,IBA,IBA,IBA,IMP,IEP,IMP IBA IEA,IGI IBA,IEA,IBA,ISS,ISS IEA,IDA	ENSBTAG00000030542	FALSE	KRT25
query_1	TRUE	0.00268439	3138	212	60	0.283019	0.0191205	GO:0030154	GO:BP	cell differentiation	18832	6924	GO:0048869	IEA,IEA,IEA,ISS IEA,IBA IEA,IBA IEA,IEA,IEA,IBA IEA,IEA,IEA,IEA,IEA,IEA,IBA,IBA,IBA IEA,IEA,IEA,IEA,IEA,IEA,IEA,IEA,IEA,IBA,ISS IEA,IBA,IBA,IEA,IBA IEA,IBA,IBA IEA,IBA,IBA,IBA,IBA IEA,IBA IEA,IBA,IBA,IBA IEA,IEA,IBA,IBA,IBA IEA,IBA,IBA IEA,IBA,IBA,IBA,IBA,IMP,IEP,IMP IBA IEA,IGI IBA,IEA,IBA,ISS,ISS IEA,IDA	ENSBTAG00000006806	FALSE	KRT17
query_1	TRUE	0.00268439	3138	212	60	0.283019	0.0191205	GO:0030154	GO:BP	cell differentiation	18832	6924	GO:0048869	IEA,IEA,IEA,ISS IEA,IBA IEA,IBA IEA,IEA,IEA,IBA IEA,IEA,IEA,IEA,IEA,IEA,IBA,IBA,IBA IEA,IEA,IEA,IEA,IEA,IEA,IEA,IEA,IEA,IBA,ISS IEA,IBA,IBA,IEA,IBA IEA,IBA,IBA IEA,IBA,IBA,IBA,IBA IEA,IBA IEA,IBA,IBA,IBA IEA,IEA,IBA,IBA,IBA IEA,IBA,IBA IEA,IBA,IBA,IBA,IBA,IMP,IEP,IMP IBA IEA,IGI IBA,IEA,IBA,ISS,ISS IEA,IDA	ENSBTAG00000047262	FALSE	KRT42
query_1	TRUE	0.00268439	3138	212	60	0.283019	0.0191205	GO:0030154	GO:BP	cell differentiation	18832	6924	GO:0048869	IEA,IEA,IEA,ISS IEA,IBA IEA,IBA IEA,IEA,IEA,IBA IEA,IEA,IEA,IEA,IEA,IEA,IBA,IBA,IBA IEA,IEA,IEA,IEA,IEA,IEA,IEA,IEA,IEA,IBA,ISS IEA,IBA,IBA,IEA,IBA IEA,IBA,IBA IEA,IBA,IBA,IBA,IBA IEA,IBA IEA,IBA,IBA,IBA IEA,IEA,IBA,IBA,IBA IEA,IBA,IBA IEA,IBA,IBA,IBA,IBA,IMP,IEP,IMP IBA IEA,IGI IBA,IEA,IBA,ISS,ISS IEA,IDA	ENSBTAG00000004905	FALSE	KRT19
query_1	TRUE	0.00268439	3138	212	60	0.283019	0.0191205	GO:0030154	GO:BP	cell differentiation	18832	6924	GO:0048869	IEA,IEA,IEA,ISS IEA,IBA IEA,IBA IEA,IEA,IEA,IBA IEA,IEA,IEA,IEA,IEA,IEA,IBA,IBA,IBA IEA,IEA,IEA,IEA,IEA,IEA,IEA,IEA,IEA,IBA,ISS IEA,IBA,IBA,IEA,IBA IEA,IBA,IBA IEA,IBA,IBA,IBA,IBA IEA,IBA IEA,IBA,IBA,IBA IEA,IEA,IBA,IBA,IBA IEA,IBA,IBA IEA,IBA,IBA,IBA,IBA,IMP,IEP,IMP IBA IEA,IGI IBA,IEA,IBA,ISS,ISS IEA,IDA	ENSBTAG00000004903	FALSE	KRT15
query_1	TRUE	0.00268439	3138	212	60	0.283019	0.0191205	GO:0030154	GO:BP	cell differentiation	18832	6924	GO:0048869	IEA,IEA,IEA,ISS IEA,IBA IEA,IBA IEA,IEA,IEA,IBA IEA,IEA,IEA,IEA,IEA,IEA,IBA,IBA,IBA IEA,IEA,IEA,IEA,IEA,IEA,IEA,IEA,IEA,IBA,ISS IEA,IBA,IBA,IEA,IBA IEA,IBA,IBA IEA,IBA,IBA,IBA,IBA IEA,IBA IEA,IBA,IBA,IBA IEA,IEA,IBA,IBA,IBA IEA,IBA,IBA IEA,IBA,IBA,IBA,IBA,IMP,IEP,IMP IBA IEA,IGI IBA,IEA,IBA,ISS,ISS IEA,IDA	ENSBTAG00000037553	FALSE	KRT33A
query_1	TRUE	0.00268439	3138	212	60	0.283019	0.0191205	GO:0030154	GO:BP	cell differentiation	18832	6924	GO:0048869	IEA,IEA,IEA,ISS IEA,IBA IEA,IBA IEA,IEA,IEA,IBA IEA,IEA,IEA,IEA,IEA,IEA,IBA,IBA,IBA IEA,IEA,IEA,IEA,IEA,IEA,IEA,IEA,IEA,IBA,ISS IEA,IBA,IBA,IEA,IBA IEA,IBA,IBA IEA,IBA,IBA,IBA,IBA IEA,IBA IEA,IBA,IBA,IBA IEA,IEA,IBA,IBA,IBA IEA,IBA,IBA IEA,IBA,IBA,IBA,IBA,IMP,IEP,IMP IBA IEA,IGI IBA,IEA,IBA,ISS,ISS IEA,IDA	ENSBTAG00000016384	FALSE	KRT32
query_1	TRUE	0.00268439	3138	212	60	0.283019	0.0191205	GO:0030154	GO:BP	cell differentiation	18832	6924	GO:0048869	IEA,IEA,IEA,ISS IEA,IBA IEA,IBA IEA,IEA,IEA,IBA IEA,IEA,IEA,IEA,IEA,IEA,IBA,IBA,IBA IEA,IEA,IEA,IEA,IEA,IEA,IEA,IEA,IEA,IBA,ISS IEA,IBA,IBA,IEA,IBA IEA,IBA,IBA IEA,IBA,IBA,IBA,IBA IEA,IBA IEA,IBA,IBA,IBA IEA,IEA,IBA,IBA,IBA IEA,IBA,IBA IEA,IBA,IBA,IBA,IBA,IMP,IEP,IMP IBA IEA,IGI IBA,IEA,IBA,ISS,ISS IEA,IDA	ENSBTAG00000000841	FALSE	LZTS1
query_1	TRUE	0.00268439	3138	212	60	0.283019	0.0191205	GO:0030154	GO:BP	cell differentiation	18832	6924	GO:0048869	IEA,IEA,IEA,ISS IEA,IBA IEA,IBA IEA,IEA,IEA,IBA IEA,IEA,IEA,IEA,IEA,IEA,IBA,IBA,IBA IEA,IEA,IEA,IEA,IEA,IEA,IEA,IEA,IEA,IBA,ISS IEA,IBA,IBA,IEA,IBA IEA,IBA,IBA IEA,IBA,IBA,IBA,IBA IEA,IBA IEA,IBA,IBA,IBA IEA,IEA,IBA,IBA,IBA IEA,IBA,IBA IEA,IBA,IBA,IBA,IBA,IMP,IEP,IMP IBA IEA,IGI IBA,IEA,IBA,ISS,ISS IEA,IDA	ENSBTAG00000004059	FALSE	SOAT1
query_1	TRUE	0.00268439	3138	212	60	0.283019	0.0191205	GO:0030154	GO:BP	cell differentiation	18832	6924	GO:0048869	IEA,IEA,IEA,ISS IEA,IBA IEA,IBA IEA,IEA,IEA,IBA IEA,IEA,IEA,IEA,IEA,IEA,IBA,IBA,IBA IEA,IEA,IEA,IEA,IEA,IEA,IEA,IEA,IEA,IBA,ISS IEA,IBA,IBA,IEA,IBA IEA,IBA,IBA IEA,IBA,IBA,IBA,IBA IEA,IBA IEA,IBA,IBA,IBA IEA,IEA,IBA,IBA,IBA IEA,IBA,IBA IEA,IBA,IBA,IBA,IBA,IMP,IEP,IMP IBA IEA,IGI IBA,IEA,IBA,ISS,ISS IEA,IDA	ENSBTAG00000002167	FALSE	NPHS2
query_1	TRUE	0.00268439	3138	212	60	0.283019	0.0191205	GO:0030154	GO:BP	cell differentiation	18832	6924	GO:0048869	IEA,IEA,IEA,ISS IEA,IBA IEA,IBA IEA,IEA,IEA,IBA IEA,IEA,IEA,IEA,IEA,IEA,IBA,IBA,IBA IEA,IEA,IEA,IEA,IEA,IEA,IEA,IEA,IEA,IBA,ISS IEA,IBA,IBA,IEA,IBA IEA,IBA,IBA IEA,IBA,IBA,IBA,IBA IEA,IBA IEA,IBA,IBA,IBA IEA,IEA,IBA,IBA,IBA IEA,IBA,IBA IEA,IBA,IBA,IBA,IBA,IMP,IEP,IMP IBA IEA,IGI IBA,IEA,IBA,ISS,ISS IEA,IDA	ENSBTAG00000002407	FALSE	TDRD5
query_1	TRUE	0.00268439	3138	212	60	0.283019	0.0191205	GO:0030154	GO:BP	cell differentiation	18832	6924	GO:0048869	IEA,IEA,IEA,ISS IEA,IBA IEA,IBA IEA,IEA,IEA,IBA IEA,IEA,IEA,IEA,IEA,IEA,IBA,IBA,IBA IEA,IEA,IEA,IEA,IEA,IEA,IEA,IEA,IEA,IBA,ISS IEA,IBA,IBA,IEA,IBA IEA,IBA,IBA IEA,IBA,IBA,IBA,IBA IEA,IBA IEA,IBA,IBA,IBA IEA,IEA,IBA,IBA,IBA IEA,IBA,IBA IEA,IBA,IBA,IBA,IBA,IMP,IEP,IMP IBA IEA,IGI IBA,IEA,IBA,ISS,ISS IEA,IDA	ENSBTAG00000003992	FALSE	LHX4
query_1	TRUE	0.00268439	3138	212	60	0.283019	0.0191205	GO:0030154	GO:BP	cell differentiation	18832	6924	GO:0048869	IEA,IEA,IEA,ISS IEA,IBA IEA,IBA IEA,IEA,IEA,IBA IEA,IEA,IEA,IEA,IEA,IEA,IBA,IBA,IBA IEA,IEA,IEA,IEA,IEA,IEA,IEA,IEA,IEA,IBA,ISS IEA,IBA,IBA,IEA,IBA IEA,IBA,IBA IEA,IBA,IBA,IBA,IBA IEA,IBA IEA,IBA,IBA,IBA IEA,IEA,IBA,IBA,IBA IEA,IBA,IBA IEA,IBA,IBA,IBA,IBA,IMP,IEP,IMP IBA IEA,IGI IBA,IEA,IBA,ISS,ISS IEA,IDA	ENSBTAG00000020319	FALSE	ALOX5
query_1	TRUE	0.00268439	3138	212	60	0.283019	0.0191205	GO:0030154	GO:BP	cell differentiation	18832	6924	GO:0048869	IEA,IEA,IEA,ISS IEA,IBA IEA,IBA IEA,IEA,IEA,IBA IEA,IEA,IEA,IEA,IEA,IEA,IBA,IBA,IBA IEA,IEA,IEA,IEA,IEA,IEA,IEA,IEA,IEA,IBA,ISS IEA,IBA,IBA,IEA,IBA IEA,IBA,IBA IEA,IBA,IBA,IBA,IBA IEA,IBA IEA,IBA,IBA,IBA IEA,IEA,IBA,IBA,IBA IEA,IBA,IBA IEA,IBA,IBA,IBA,IBA,IMP,IEP,IMP IBA IEA,IGI IBA,IEA,IBA,ISS,ISS IEA,IDA	ENSBTAG00000005077	FALSE	CXCL12
query_1	TRUE	0.00268439	3138	212	60	0.283019	0.0191205	GO:0030154	GO:BP	cell differentiation	18832	6924	GO:0048869	IEA,IEA,IEA,ISS IEA,IBA IEA,IBA IEA,IEA,IEA,IBA IEA,IEA,IEA,IEA,IEA,IEA,IBA,IBA,IBA IEA,IEA,IEA,IEA,IEA,IEA,IEA,IEA,IEA,IBA,ISS IEA,IBA,IBA,IEA,IBA IEA,IBA,IBA IEA,IBA,IBA,IBA,IBA IEA,IBA IEA,IBA,IBA,IBA IEA,IEA,IBA,IBA,IBA IEA,IBA,IBA IEA,IBA,IBA,IBA,IBA,IMP,IEP,IMP IBA IEA,IGI IBA,IEA,IBA,ISS,ISS IEA,IDA	ENSBTAG00000016284	FALSE	IL7
query_1	TRUE	0.00268439	3138	212	60	0.283019	0.0191205	GO:0030154	GO:BP	cell differentiation	18832	6924	GO:0048869	IEA,IEA,IEA,ISS IEA,IBA IEA,IBA IEA,IEA,IEA,IBA IEA,IEA,IEA,IEA,IEA,IEA,IBA,IBA,IBA IEA,IEA,IEA,IEA,IEA,IEA,IEA,IEA,IEA,IBA,ISS IEA,IBA,IBA,IEA,IBA IEA,IBA,IBA IEA,IBA,IBA,IBA,IBA IEA,IBA IEA,IBA,IBA,IBA IEA,IEA,IBA,IBA,IBA IEA,IBA,IBA IEA,IBA,IBA,IBA,IBA,IMP,IEP,IMP IBA IEA,IGI IBA,IEA,IBA,ISS,ISS IEA,IDA	ENSBTAG00000006466	FALSE	CD53
query_1	TRUE	0.00268439	3138	212	60	0.283019	0.0191205	GO:0030154	GO:BP	cell differentiation	18832	6924	GO:0048869	IEA,IEA,IEA,ISS IEA,IBA IEA,IBA IEA,IEA,IEA,IBA IEA,IEA,IEA,IEA,IEA,IEA,IBA,IBA,IBA IEA,IEA,IEA,IEA,IEA,IEA,IEA,IEA,IEA,IBA,ISS IEA,IBA,IBA,IEA,IBA IEA,IBA,IBA IEA,IBA,IBA,IBA,IBA IEA,IBA IEA,IBA,IBA,IBA IEA,IEA,IBA,IBA,IBA IEA,IBA,IBA IEA,IBA,IBA,IBA,IBA,IMP,IEP,IMP IBA IEA,IGI IBA,IEA,IBA,ISS,ISS IEA,IDA	ENSBTAG00000060532	FALSE	RBM15
query_1	TRUE	0.00268439	3138	212	60	0.283019	0.0191205	GO:0048869	GO:BP	cellular developmental process	18832	13537	GO:0009987, GO:0032502	IEA,IEA,IEA,ISS IEA,IBA IEA,IBA IEA,IEA,IEA,IBA IEA,IEA,IEA,IEA,IEA,IEA,IBA,IBA,IBA IEA,IEA,IEA,IEA,IEA,IEA,IEA,IEA,IEA,IBA,ISS IEA,IBA,IBA,IEA,IBA IEA,IBA,IBA IEA,IBA,IBA,IBA,IBA IEA,IBA IEA,IBA,IBA,IBA IEA,IEA,IBA,IBA,IBA IEA,IBA,IBA IEA,IBA,IBA,IBA,IBA,IMP,IEP,IMP IBA IEA,IGI IBA,IEA,IBA,ISS,ISS IEA,IDA	ENSBTAG00000015805	FALSE	SIPA1L1
query_1	TRUE	0.00268439	3138	212	60	0.283019	0.0191205	GO:0048869	GO:BP	cellular developmental process	18832	13537	GO:0009987, GO:0032502	IEA,IEA,IEA,ISS IEA,IBA IEA,IBA IEA,IEA,IEA,IBA IEA,IEA,IEA,IEA,IEA,IEA,IBA,IBA,IBA IEA,IEA,IEA,IEA,IEA,IEA,IEA,IEA,IEA,IBA,ISS IEA,IBA,IBA,IEA,IBA IEA,IBA,IBA IEA,IBA,IBA,IBA,IBA IEA,IBA IEA,IBA,IBA,IBA IEA,IEA,IBA,IBA,IBA IEA,IBA,IBA IEA,IBA,IBA,IBA,IBA,IMP,IEP,IMP IBA IEA,IGI IBA,IEA,IBA,ISS,ISS IEA,IDA	ENSBTAG00000018469	FALSE	ALDH6A1
query_1	TRUE	0.00268439	3138	212	60	0.283019	0.0191205	GO:0048869	GO:BP	cellular developmental process	18832	13537	GO:0009987, GO:0032502	IEA,IEA,IEA,ISS IEA,IBA IEA,IBA IEA,IEA,IEA,IBA IEA,IEA,IEA,IEA,IEA,IEA,IBA,IBA,IBA IEA,IEA,IEA,IEA,IEA,IEA,IEA,IEA,IEA,IBA,ISS IEA,IBA,IBA,IEA,IBA IEA,IBA,IBA IEA,IBA,IBA,IBA,IBA IEA,IBA IEA,IBA,IBA,IBA IEA,IEA,IBA,IBA,IBA IEA,IBA,IBA IEA,IBA,IBA,IBA,IBA,IMP,IEP,IMP IBA IEA,IGI IBA,IEA,IBA,ISS,ISS IEA,IDA	ENSBTAG00000015052	FALSE	PROX2
query_1	TRUE	0.00268439	3138	212	60	0.283019	0.0191205	GO:0048869	GO:BP	cellular developmental process	18832	13537	GO:0009987, GO:0032502	IEA,IEA,IEA,ISS IEA,IBA IEA,IBA IEA,IEA,IEA,IBA IEA,IEA,IEA,IEA,IEA,IEA,IBA,IBA,IBA IEA,IEA,IEA,IEA,IEA,IEA,IEA,IEA,IEA,IBA,ISS IEA,IBA,IBA,IEA,IBA IEA,IBA,IBA IEA,IBA,IBA,IBA,IBA IEA,IBA IEA,IBA,IBA,IBA IEA,IEA,IBA,IBA,IBA IEA,IBA,IBA IEA,IBA,IBA,IBA,IBA,IMP,IEP,IMP IBA IEA,IGI IBA,IEA,IBA,ISS,ISS IEA,IDA	ENSBTAG00000008664	FALSE	EIF2B2
query_1	TRUE	0.00268439	3138	212	60	0.283019	0.0191205	GO:0048869	GO:BP	cellular developmental process	18832	13537	GO:0009987, GO:0032502	IEA,IEA,IEA,ISS IEA,IBA IEA,IBA IEA,IEA,IEA,IBA IEA,IEA,IEA,IEA,IEA,IEA,IBA,IBA,IBA IEA,IEA,IEA,IEA,IEA,IEA,IEA,IEA,IEA,IBA,ISS IEA,IBA,IBA,IEA,IBA IEA,IBA,IBA IEA,IBA,IBA,IBA,IBA IEA,IBA IEA,IBA,IBA,IBA IEA,IEA,IBA,IBA,IBA IEA,IBA,IBA IEA,IBA,IBA,IBA,IBA,IMP,IEP,IMP IBA IEA,IGI IBA,IEA,IBA,ISS,ISS IEA,IDA	ENSBTAG00000020679	FALSE	CNTN1
query_1	TRUE	0.00268439	3138	212	60	0.283019	0.0191205	GO:0048869	GO:BP	cellular developmental process	18832	13537	GO:0009987, GO:0032502	IEA,IEA,IEA,ISS IEA,IBA IEA,IBA IEA,IEA,IEA,IBA IEA,IEA,IEA,IEA,IEA,IEA,IBA,IBA,IBA IEA,IEA,IEA,IEA,IEA,IEA,IEA,IEA,IEA,IBA,ISS IEA,IBA,IBA,IEA,IBA IEA,IBA,IBA IEA,IBA,IBA,IBA,IBA IEA,IBA IEA,IBA,IBA,IBA IEA,IEA,IBA,IBA,IBA IEA,IBA,IBA IEA,IBA,IBA,IBA,IBA,IMP,IEP,IMP IBA IEA,IGI IBA,IEA,IBA,ISS,ISS IEA,IDA	ENSBTAG00000016260	FALSE	LRRK2
query_1	TRUE	0.00268439	3138	212	60	0.283019	0.0191205	GO:0048869	GO:BP	cellular developmental process	18832	13537	GO:0009987, GO:0032502	IEA,IEA,IEA,ISS IEA,IBA IEA,IBA IEA,IEA,IEA,IBA IEA,IEA,IEA,IEA,IEA,IEA,IBA,IBA,IBA IEA,IEA,IEA,IEA,IEA,IEA,IEA,IEA,IEA,IBA,ISS IEA,IBA,IBA,IEA,IBA IEA,IBA,IBA IEA,IBA,IBA,IBA,IBA IEA,IBA IEA,IBA,IBA,IBA IEA,IEA,IBA,IBA,IBA IEA,IBA,IBA IEA,IBA,IBA,IBA,IBA,IMP,IEP,IMP IBA IEA,IGI IBA,IEA,IBA,ISS,ISS IEA,IDA	ENSBTAG00000045812	FALSE	GSX2
query_1	TRUE	0.00268439	3138	212	60	0.283019	0.0191205	GO:0048869	GO:BP	cellular developmental process	18832	13537	GO:0009987, GO:0032502	IEA,IEA,IEA,ISS IEA,IBA IEA,IBA IEA,IEA,IEA,IBA IEA,IEA,IEA,IEA,IEA,IEA,IBA,IBA,IBA IEA,IEA,IEA,IEA,IEA,IEA,IEA,IEA,IEA,IBA,ISS IEA,IBA,IBA,IEA,IBA IEA,IBA,IBA IEA,IBA,IBA,IBA,IBA IEA,IBA IEA,IBA,IBA,IBA IEA,IEA,IBA,IBA,IBA IEA,IBA,IBA IEA,IBA,IBA,IBA,IBA,IMP,IEP,IMP IBA IEA,IGI IBA,IEA,IBA,ISS,ISS IEA,IDA	ENSBTAG00000007173	FALSE	PDGFRA
query_1	TRUE	0.00268439	3138	212	60	0.283019	0.0191205	GO:0048869	GO:BP	cellular developmental process	18832	13537	GO:0009987, GO:0032502	IEA,IEA,IEA,ISS IEA,IBA IEA,IBA IEA,IEA,IEA,IBA IEA,IEA,IEA,IEA,IEA,IEA,IBA,IBA,IBA IEA,IEA,IEA,IEA,IEA,IEA,IEA,IEA,IEA,IBA,ISS IEA,IBA,IBA,IEA,IBA IEA,IBA,IBA IEA,IBA,IBA,IBA,IBA IEA,IBA IEA,IBA,IBA,IBA IEA,IEA,IBA,IBA,IBA IEA,IBA,IBA IEA,IBA,IBA,IBA,IBA,IMP,IEP,IMP IBA IEA,IGI IBA,IEA,IBA,ISS,ISS IEA,IDA	ENSBTAG00000051910	FALSE	FGF10
query_1	TRUE	0.00268439	3138	212	60	0.283019	0.0191205	GO:0048869	GO:BP	cellular developmental process	18832	13537	GO:0009987, GO:0032502	IEA,IEA,IEA,ISS IEA,IBA IEA,IBA IEA,IEA,IEA,IBA IEA,IEA,IEA,IEA,IEA,IEA,IBA,IBA,IBA IEA,IEA,IEA,IEA,IEA,IEA,IEA,IEA,IEA,IBA,ISS IEA,IBA,IBA,IEA,IBA IEA,IBA,IBA IEA,IBA,IBA,IBA,IBA IEA,IBA IEA,IBA,IBA,IBA IEA,IEA,IBA,IBA,IBA IEA,IBA,IBA IEA,IBA,IBA,IBA,IBA,IMP,IEP,IMP IBA IEA,IGI IBA,IEA,IBA,ISS,ISS IEA,IDA	ENSBTAG00000006474	FALSE	EPCAM
query_1	TRUE	0.00268439	3138	212	60	0.283019	0.0191205	GO:0048869	GO:BP	cellular developmental process	18832	13537	GO:0009987, GO:0032502	IEA,IEA,IEA,ISS IEA,IBA IEA,IBA IEA,IEA,IEA,IBA IEA,IEA,IEA,IEA,IEA,IEA,IBA,IBA,IBA IEA,IEA,IEA,IEA,IEA,IEA,IEA,IEA,IEA,IBA,ISS IEA,IBA,IBA,IEA,IBA IEA,IBA,IBA IEA,IBA,IBA,IBA,IBA IEA,IBA IEA,IBA,IBA,IBA IEA,IEA,IBA,IBA,IBA IEA,IBA,IBA IEA,IBA,IBA,IBA,IBA,IMP,IEP,IMP IBA IEA,IGI IBA,IEA,IBA,ISS,ISS IEA,IDA	ENSBTAG00000002742	FALSE	MSH2
query_1	TRUE	0.00268439	3138	212	60	0.283019	0.0191205	GO:0048869	GO:BP	cellular developmental process	18832	13537	GO:0009987, GO:0032502	IEA,IEA,IEA,ISS IEA,IBA IEA,IBA IEA,IEA,IEA,IBA IEA,IEA,IEA,IEA,IEA,IEA,IBA,IBA,IBA IEA,IEA,IEA,IEA,IEA,IEA,IEA,IEA,IEA,IBA,ISS IEA,IBA,IBA,IEA,IBA IEA,IBA,IBA IEA,IBA,IBA,IBA,IBA IEA,IBA IEA,IBA,IBA,IBA IEA,IEA,IBA,IBA,IBA IEA,IBA,IBA IEA,IBA,IBA,IBA,IBA,IMP,IEP,IMP IBA IEA,IGI IBA,IEA,IBA,ISS,ISS IEA,IDA	ENSBTAG00000014202	FALSE	CDK5RAP3
query_1	TRUE	0.00268439	3138	212	60	0.283019	0.0191205	GO:0048869	GO:BP	cellular developmental process	18832	13537	GO:0009987, GO:0032502	IEA,IEA,IEA,ISS IEA,IBA IEA,IBA IEA,IEA,IEA,IBA IEA,IEA,IEA,IEA,IEA,IEA,IBA,IBA,IBA IEA,IEA,IEA,IEA,IEA,IEA,IEA,IEA,IEA,IBA,ISS IEA,IBA,IBA,IEA,IBA IEA,IBA,IBA IEA,IBA,IBA,IBA,IBA IEA,IBA IEA,IBA,IBA,IBA IEA,IEA,IBA,IBA,IBA IEA,IBA,IBA IEA,IBA,IBA,IBA,IBA,IMP,IEP,IMP IBA IEA,IGI IBA,IEA,IBA,ISS,ISS IEA,IDA	ENSBTAG00000019262	FALSE	TOP2A
query_1	TRUE	0.00268439	3138	212	60	0.283019	0.0191205	GO:0048869	GO:BP	cellular developmental process	18832	13537	GO:0009987, GO:0032502	IEA,IEA,IEA,ISS IEA,IBA IEA,IBA IEA,IEA,IEA,IBA IEA,IEA,IEA,IEA,IEA,IEA,IBA,IBA,IBA IEA,IEA,IEA,IEA,IEA,IEA,IEA,IEA,IEA,IBA,ISS IEA,IBA,IBA,IEA,IBA IEA,IBA,IBA IEA,IBA,IBA,IBA,IBA IEA,IBA IEA,IBA,IBA,IBA IEA,IEA,IBA,IBA,IBA IEA,IBA,IBA IEA,IBA,IBA,IBA,IBA,IMP,IEP,IMP IBA IEA,IGI IBA,IEA,IBA,ISS,ISS IEA,IDA	ENSBTAG00000015133	FALSE	CCR7
query_1	TRUE	0.00268439	3138	212	60	0.283019	0.0191205	GO:0048869	GO:BP	cellular developmental process	18832	13537	GO:0009987, GO:0032502	IEA,IEA,IEA,ISS IEA,IBA IEA,IBA IEA,IEA,IEA,IBA IEA,IEA,IEA,IEA,IEA,IEA,IBA,IBA,IBA IEA,IEA,IEA,IEA,IEA,IEA,IEA,IEA,IEA,IBA,ISS IEA,IBA,IBA,IEA,IBA IEA,IBA,IBA IEA,IBA,IBA,IBA,IBA IEA,IBA IEA,IBA,IBA,IBA IEA,IEA,IBA,IBA,IBA IEA,IBA,IBA IEA,IBA,IBA,IBA,IBA,IMP,IEP,IMP IBA IEA,IGI IBA,IEA,IBA,ISS,ISS IEA,IDA	ENSBTAG00000030548	FALSE	KRT27
query_1	TRUE	0.00268439	3138	212	60	0.283019	0.0191205	GO:0048869	GO:BP	cellular developmental process	18832	13537	GO:0009987, GO:0032502	IEA,IEA,IEA,ISS IEA,IBA IEA,IBA IEA,IEA,IEA,IBA IEA,IEA,IEA,IEA,IEA,IEA,IBA,IBA,IBA IEA,IEA,IEA,IEA,IEA,IEA,IEA,IEA,IEA,IBA,ISS IEA,IBA,IBA,IEA,IBA IEA,IBA,IBA IEA,IBA,IBA,IBA,IBA IEA,IBA IEA,IBA,IBA,IBA IEA,IEA,IBA,IBA,IBA IEA,IBA,IBA IEA,IBA,IBA,IBA,IBA,IMP,IEP,IMP IBA IEA,IGI IBA,IEA,IBA,ISS,ISS IEA,IDA	ENSBTAG00000040279	FALSE	KRT24
query_1	TRUE	0.00268439	3138	212	60	0.283019	0.0191205	GO:0048869	GO:BP	cellular developmental process	18832	13537	GO:0009987, GO:0032502	IEA,IEA,IEA,ISS IEA,IBA IEA,IBA IEA,IEA,IEA,IBA IEA,IEA,IEA,IEA,IEA,IEA,IBA,IBA,IBA IEA,IEA,IEA,IEA,IEA,IEA,IEA,IEA,IEA,IBA,ISS IEA,IBA,IBA,IEA,IBA IEA,IBA,IBA IEA,IBA,IBA,IBA,IBA IEA,IBA IEA,IBA,IBA,IBA IEA,IEA,IBA,IBA,IBA IEA,IBA,IBA IEA,IBA,IBA,IBA,IBA,IMP,IEP,IMP IBA IEA,IGI IBA,IEA,IBA,ISS,ISS IEA,IDA	ENSBTAG00000020824	FALSE	KRT10
query_1	TRUE	0.00268439	3138	212	60	0.283019	0.0191205	GO:0048869	GO:BP	cellular developmental process	18832	13537	GO:0009987, GO:0032502	IEA,IEA,IEA,ISS IEA,IBA IEA,IBA IEA,IEA,IEA,IBA IEA,IEA,IEA,IEA,IEA,IEA,IBA,IBA,IBA IEA,IEA,IEA,IEA,IEA,IEA,IEA,IEA,IEA,IBA,ISS IEA,IBA,IBA,IEA,IBA IEA,IBA,IBA IEA,IBA,IBA,IBA,IBA IEA,IBA IEA,IBA,IBA,IBA IEA,IEA,IBA,IBA,IBA IEA,IBA,IBA IEA,IBA,IBA,IBA,IBA,IMP,IEP,IMP IBA IEA,IGI IBA,IEA,IBA,ISS,ISS IEA,IDA	ENSBTAG00000054162	FALSE	HOXB8
query_1	TRUE	0.00268439	3138	212	60	0.283019	0.0191205	GO:0048869	GO:BP	cellular developmental process	18832	13537	GO:0009987, GO:0032502	IEA,IEA,IEA,ISS IEA,IBA IEA,IBA IEA,IEA,IEA,IBA IEA,IEA,IEA,IEA,IEA,IEA,IBA,IBA,IBA IEA,IEA,IEA,IEA,IEA,IEA,IEA,IEA,IEA,IBA,ISS IEA,IBA,IBA,IEA,IBA IEA,IBA,IBA IEA,IBA,IBA,IBA,IBA IEA,IBA IEA,IBA,IBA,IBA IEA,IEA,IBA,IBA,IBA IEA,IBA,IBA IEA,IBA,IBA,IBA,IBA,IMP,IEP,IMP IBA IEA,IGI IBA,IEA,IBA,ISS,ISS IEA,IDA	ENSBTAG00000005546	FALSE	HOXB7
query_1	TRUE	0.00268439	3138	212	60	0.283019	0.0191205	GO:0048869	GO:BP	cellular developmental process	18832	13537	GO:0009987, GO:0032502	IEA,IEA,IEA,ISS IEA,IBA IEA,IBA IEA,IEA,IEA,IBA IEA,IEA,IEA,IEA,IEA,IEA,IBA,IBA,IBA IEA,IEA,IEA,IEA,IEA,IEA,IEA,IEA,IEA,IBA,ISS IEA,IBA,IBA,IEA,IBA IEA,IBA,IBA IEA,IBA,IBA,IBA,IBA IEA,IBA IEA,IBA,IBA,IBA IEA,IEA,IBA,IBA,IBA IEA,IBA,IBA IEA,IBA,IBA,IBA,IBA,IMP,IEP,IMP IBA IEA,IGI IBA,IEA,IBA,ISS,ISS IEA,IDA	ENSBTAG00000011459	FALSE	KLHL10
query_1	TRUE	0.00268439	3138	212	60	0.283019	0.0191205	GO:0048869	GO:BP	cellular developmental process	18832	13537	GO:0009987, GO:0032502	IEA,IEA,IEA,ISS IEA,IBA IEA,IBA IEA,IEA,IEA,IBA IEA,IEA,IEA,IEA,IEA,IEA,IBA,IBA,IBA IEA,IEA,IEA,IEA,IEA,IEA,IEA,IEA,IEA,IBA,ISS IEA,IBA,IBA,IEA,IBA IEA,IBA,IBA IEA,IBA,IBA,IBA,IBA IEA,IBA IEA,IBA,IBA,IBA IEA,IEA,IBA,IBA,IBA IEA,IBA,IBA IEA,IBA,IBA,IBA,IBA,IMP,IEP,IMP IBA IEA,IGI IBA,IEA,IBA,ISS,ISS IEA,IDA	ENSBTAG00000064446	FALSE	SP6
query_1	TRUE	0.00268439	3138	212	60	0.283019	0.0191205	GO:0048869	GO:BP	cellular developmental process	18832	13537	GO:0009987, GO:0032502	IEA,IEA,IEA,ISS IEA,IBA IEA,IBA IEA,IEA,IEA,IBA IEA,IEA,IEA,IEA,IEA,IEA,IBA,IBA,IBA IEA,IEA,IEA,IEA,IEA,IEA,IEA,IEA,IEA,IBA,ISS IEA,IBA,IBA,IEA,IBA IEA,IBA,IBA IEA,IBA,IBA,IBA,IBA IEA,IBA IEA,IBA,IBA,IBA IEA,IEA,IBA,IBA,IBA IEA,IBA,IBA IEA,IBA,IBA,IBA,IBA,IMP,IEP,IMP IBA IEA,IGI IBA,IEA,IBA,ISS,ISS IEA,IDA	ENSBTAG00000039599	FALSE	HOXB4
query_1	TRUE	0.00268439	3138	212	60	0.283019	0.0191205	GO:0048869	GO:BP	cellular developmental process	18832	13537	GO:0009987, GO:0032502	IEA,IEA,IEA,ISS IEA,IBA IEA,IBA IEA,IEA,IEA,IBA IEA,IEA,IEA,IEA,IEA,IEA,IBA,IBA,IBA IEA,IEA,IEA,IEA,IEA,IEA,IEA,IEA,IEA,IBA,ISS IEA,IBA,IBA,IEA,IBA IEA,IBA,IBA IEA,IBA,IBA,IBA,IBA IEA,IBA IEA,IBA,IBA,IBA IEA,IEA,IBA,IBA,IBA IEA,IBA,IBA IEA,IBA,IBA,IBA,IBA,IMP,IEP,IMP IBA IEA,IGI IBA,IEA,IBA,ISS,ISS IEA,IDA	ENSBTAG00000045835	FALSE	HOXB5
query_1	TRUE	0.00268439	3138	212	60	0.283019	0.0191205	GO:0048869	GO:BP	cellular developmental process	18832	13537	GO:0009987, GO:0032502	IEA,IEA,IEA,ISS IEA,IBA IEA,IBA IEA,IEA,IEA,IBA IEA,IEA,IEA,IEA,IEA,IEA,IBA,IBA,IBA IEA,IEA,IEA,IEA,IEA,IEA,IEA,IEA,IEA,IBA,ISS IEA,IBA,IBA,IEA,IBA IEA,IBA,IBA IEA,IBA,IBA,IBA,IBA IEA,IBA IEA,IBA,IBA,IBA IEA,IEA,IBA,IBA,IBA IEA,IBA,IBA IEA,IBA,IBA,IBA,IBA,IMP,IEP,IMP IBA IEA,IGI IBA,IEA,IBA,ISS,ISS IEA,IDA	ENSBTAG00000021427	FALSE	HOXB3
query_1	TRUE	0.00268439	3138	212	60	0.283019	0.0191205	GO:0048869	GO:BP	cellular developmental process	18832	13537	GO:0009987, GO:0032502	IEA,IEA,IEA,ISS IEA,IBA IEA,IBA IEA,IEA,IEA,IBA IEA,IEA,IEA,IEA,IEA,IEA,IBA,IBA,IBA IEA,IEA,IEA,IEA,IEA,IEA,IEA,IEA,IEA,IBA,ISS IEA,IBA,IBA,IEA,IBA IEA,IBA,IBA IEA,IBA,IBA,IBA,IBA IEA,IBA IEA,IBA,IBA,IBA IEA,IEA,IBA,IBA,IBA IEA,IBA,IBA IEA,IBA,IBA,IBA,IBA,IMP,IEP,IMP IBA IEA,IGI IBA,IEA,IBA,ISS,ISS IEA,IDA	ENSBTAG00000014663	FALSE	HOXB13
query_1	TRUE	0.00268439	3138	212	60	0.283019	0.0191205	GO:0048869	GO:BP	cellular developmental process	18832	13537	GO:0009987, GO:0032502	IEA,IEA,IEA,ISS IEA,IBA IEA,IBA IEA,IEA,IEA,IBA IEA,IEA,IEA,IEA,IEA,IEA,IBA,IBA,IBA IEA,IEA,IEA,IEA,IEA,IEA,IEA,IEA,IEA,IBA,ISS IEA,IBA,IBA,IEA,IBA IEA,IBA,IBA IEA,IBA,IBA,IBA,IBA IEA,IBA IEA,IBA,IBA,IBA IEA,IEA,IBA,IBA,IBA IEA,IBA,IBA IEA,IBA,IBA,IBA,IBA,IMP,IEP,IMP IBA IEA,IGI IBA,IEA,IBA,ISS,ISS IEA,IDA	ENSBTAG00000007794	FALSE	KRT20
query_1	TRUE	0.00268439	3138	212	60	0.283019	0.0191205	GO:0048869	GO:BP	cellular developmental process	18832	13537	GO:0009987, GO:0032502	IEA,IEA,IEA,ISS IEA,IBA IEA,IBA IEA,IEA,IEA,IBA IEA,IEA,IEA,IEA,IEA,IEA,IBA,IBA,IBA IEA,IEA,IEA,IEA,IEA,IEA,IEA,IEA,IEA,IBA,ISS IEA,IBA,IBA,IEA,IBA IEA,IBA,IBA IEA,IBA,IBA,IBA,IBA IEA,IBA IEA,IBA,IBA,IBA IEA,IEA,IBA,IBA,IBA IEA,IBA,IBA IEA,IBA,IBA,IBA,IBA,IMP,IEP,IMP IBA IEA,IGI IBA,IEA,IBA,ISS,ISS IEA,IDA	ENSBTAG00000013236	FALSE	MED1
query_1	TRUE	0.00268439	3138	212	60	0.283019	0.0191205	GO:0048869	GO:BP	cellular developmental process	18832	13537	GO:0009987, GO:0032502	IEA,IEA,IEA,ISS IEA,IBA IEA,IBA IEA,IEA,IEA,IBA IEA,IEA,IEA,IEA,IEA,IEA,IBA,IBA,IBA IEA,IEA,IEA,IEA,IEA,IEA,IEA,IEA,IEA,IBA,ISS IEA,IBA,IBA,IEA,IBA IEA,IBA,IBA IEA,IBA,IBA,IBA,IBA IEA,IBA IEA,IBA,IBA,IBA IEA,IEA,IBA,IBA,IBA IEA,IBA,IBA IEA,IBA,IBA,IBA,IBA,IMP,IEP,IMP IBA IEA,IGI IBA,IEA,IBA,ISS,ISS IEA,IDA	ENSBTAG00000040460	FALSE	KRT23
query_1	TRUE	0.00268439	3138	212	60	0.283019	0.0191205	GO:0048869	GO:BP	cellular developmental process	18832	13537	GO:0009987, GO:0032502	IEA,IEA,IEA,ISS IEA,IBA IEA,IBA IEA,IEA,IEA,IBA IEA,IEA,IEA,IEA,IEA,IEA,IBA,IBA,IBA IEA,IEA,IEA,IEA,IEA,IEA,IEA,IEA,IEA,IBA,ISS IEA,IBA,IBA,IEA,IBA IEA,IBA,IBA IEA,IBA,IBA,IBA,IBA IEA,IBA IEA,IBA,IBA,IBA IEA,IEA,IBA,IBA,IBA IEA,IBA,IBA IEA,IBA,IBA,IBA,IBA,IMP,IEP,IMP IBA IEA,IGI IBA,IEA,IBA,ISS,ISS IEA,IDA	ENSBTAG00000020078	FALSE	KRT39
query_1	TRUE	0.00268439	3138	212	60	0.283019	0.0191205	GO:0048869	GO:BP	cellular developmental process	18832	13537	GO:0009987, GO:0032502	IEA,IEA,IEA,ISS IEA,IBA IEA,IBA IEA,IEA,IEA,IBA IEA,IEA,IEA,IEA,IEA,IEA,IBA,IBA,IBA IEA,IEA,IEA,IEA,IEA,IEA,IEA,IEA,IEA,IBA,ISS IEA,IBA,IBA,IEA,IBA IEA,IBA,IBA IEA,IBA,IBA,IBA,IBA IEA,IBA IEA,IBA,IBA,IBA IEA,IEA,IBA,IBA,IBA IEA,IBA,IBA IEA,IBA,IBA,IBA,IBA,IMP,IEP,IMP IBA IEA,IGI IBA,IEA,IBA,ISS,ISS IEA,IDA	ENSBTAG00000013469	FALSE	SRCIN1
query_1	TRUE	0.00268439	3138	212	60	0.283019	0.0191205	GO:0048869	GO:BP	cellular developmental process	18832	13537	GO:0009987, GO:0032502	IEA,IEA,IEA,ISS IEA,IBA IEA,IBA IEA,IEA,IEA,IBA IEA,IEA,IEA,IEA,IEA,IEA,IBA,IBA,IBA IEA,IEA,IEA,IEA,IEA,IEA,IEA,IEA,IEA,IBA,ISS IEA,IBA,IBA,IEA,IBA IEA,IBA,IBA IEA,IBA,IBA,IBA,IBA IEA,IBA IEA,IBA,IBA,IBA IEA,IEA,IBA,IBA,IBA IEA,IBA,IBA IEA,IBA,IBA,IBA,IBA,IMP,IEP,IMP IBA IEA,IGI IBA,IEA,IBA,ISS,ISS IEA,IDA	ENSBTAG00000048067	FALSE	EPOP
query_1	TRUE	0.00268439	3138	212	60	0.283019	0.0191205	GO:0048869	GO:BP	cellular developmental process	18832	13537	GO:0009987, GO:0032502	IEA,IEA,IEA,ISS IEA,IBA IEA,IBA IEA,IEA,IEA,IBA IEA,IEA,IEA,IEA,IEA,IEA,IBA,IBA,IBA IEA,IEA,IEA,IEA,IEA,IEA,IEA,IEA,IEA,IBA,ISS IEA,IBA,IBA,IEA,IBA IEA,IBA,IBA IEA,IBA,IBA,IBA,IBA IEA,IBA IEA,IBA,IBA,IBA IEA,IEA,IBA,IBA,IBA IEA,IBA,IBA IEA,IBA,IBA,IBA,IBA,IMP,IEP,IMP IBA IEA,IGI IBA,IEA,IBA,ISS,ISS IEA,IDA	ENSBTAG00000017408	FALSE	KRT40
query_1	TRUE	0.00268439	3138	212	60	0.283019	0.0191205	GO:0048869	GO:BP	cellular developmental process	18832	13537	GO:0009987, GO:0032502	IEA,IEA,IEA,ISS IEA,IBA IEA,IBA IEA,IEA,IEA,IBA IEA,IEA,IEA,IEA,IEA,IEA,IBA,IBA,IBA IEA,IEA,IEA,IEA,IEA,IEA,IEA,IEA,IEA,IBA,ISS IEA,IBA,IBA,IEA,IBA IEA,IBA,IBA IEA,IBA,IBA,IBA,IBA IEA,IBA IEA,IBA,IBA,IBA IEA,IEA,IBA,IBA,IBA IEA,IBA,IBA IEA,IBA,IBA,IBA,IBA,IMP,IEP,IMP IBA IEA,IGI IBA,IEA,IBA,ISS,ISS IEA,IDA	ENSBTAG00000052414	FALSE	HAP1
query_1	TRUE	0.00268439	3138	212	60	0.283019	0.0191205	GO:0048869	GO:BP	cellular developmental process	18832	13537	GO:0009987, GO:0032502	IEA,IEA,IEA,ISS IEA,IBA IEA,IBA IEA,IEA,IEA,IBA IEA,IEA,IEA,IEA,IEA,IEA,IBA,IBA,IBA IEA,IEA,IEA,IEA,IEA,IEA,IEA,IEA,IEA,IBA,ISS IEA,IBA,IBA,IEA,IBA IEA,IBA,IBA IEA,IBA,IBA,IBA,IBA IEA,IBA IEA,IBA,IBA,IBA IEA,IEA,IBA,IBA,IBA IEA,IBA,IBA IEA,IBA,IBA,IBA,IBA,IMP,IEP,IMP IBA IEA,IGI IBA,IEA,IBA,ISS,ISS IEA,IDA	ENSBTAG00000007583	FALSE	KRT14
query_1	TRUE	0.00268439	3138	212	60	0.283019	0.0191205	GO:0048869	GO:BP	cellular developmental process	18832	13537	GO:0009987, GO:0032502	IEA,IEA,IEA,ISS IEA,IBA IEA,IBA IEA,IEA,IEA,IBA IEA,IEA,IEA,IEA,IEA,IEA,IBA,IBA,IBA IEA,IEA,IEA,IEA,IEA,IEA,IEA,IEA,IEA,IBA,ISS IEA,IBA,IBA,IEA,IBA IEA,IBA,IBA IEA,IBA,IBA,IBA,IBA IEA,IBA IEA,IBA,IBA,IBA IEA,IEA,IBA,IBA,IBA IEA,IBA,IBA IEA,IBA,IBA,IBA,IBA,IMP,IEP,IMP IBA IEA,IGI IBA,IEA,IBA,ISS,ISS IEA,IDA	ENSBTAG00000050581	FALSE
query_1	TRUE	0.00268439	3138	212	60	0.283019	0.0191205	GO:0048869	GO:BP	cellular developmental process	18832	13537	GO:0009987, GO:0032502	IEA,IEA,IEA,ISS IEA,IBA IEA,IBA IEA,IEA,IEA,IBA IEA,IEA,IEA,IEA,IEA,IEA,IBA,IBA,IBA IEA,IEA,IEA,IEA,IEA,IEA,IEA,IEA,IEA,IBA,ISS IEA,IBA,IBA,IEA,IBA IEA,IBA,IBA IEA,IBA,IBA,IBA,IBA IEA,IBA IEA,IBA,IBA,IBA IEA,IEA,IBA,IBA,IBA IEA,IBA,IBA IEA,IBA,IBA,IBA,IBA,IMP,IEP,IMP IBA IEA,IGI IBA,IEA,IBA,ISS,ISS IEA,IDA	ENSBTAG00000047165	FALSE	KRT9
query_1	TRUE	0.00268439	3138	212	60	0.283019	0.0191205	GO:0048869	GO:BP	cellular developmental process	18832	13537	GO:0009987, GO:0032502	IEA,IEA,IEA,ISS IEA,IBA IEA,IBA IEA,IEA,IEA,IBA IEA,IEA,IEA,IEA,IEA,IEA,IBA,IBA,IBA IEA,IEA,IEA,IEA,IEA,IEA,IEA,IEA,IEA,IBA,ISS IEA,IBA,IBA,IEA,IBA IEA,IBA,IBA IEA,IBA,IBA,IBA,IBA IEA,IBA IEA,IBA,IBA,IBA IEA,IEA,IBA,IBA,IBA IEA,IBA,IBA IEA,IBA,IBA,IBA,IBA,IMP,IEP,IMP IBA IEA,IGI IBA,IEA,IBA,ISS,ISS IEA,IDA	ENSBTAG00000033766	FALSE	KRT16
query_1	TRUE	0.00268439	3138	212	60	0.283019	0.0191205	GO:0048869	GO:BP	cellular developmental process	18832	13537	GO:0009987, GO:0032502	IEA,IEA,IEA,ISS IEA,IBA IEA,IBA IEA,IEA,IEA,IBA IEA,IEA,IEA,IEA,IEA,IEA,IBA,IBA,IBA IEA,IEA,IEA,IEA,IEA,IEA,IEA,IEA,IEA,IBA,ISS IEA,IBA,IBA,IEA,IBA IEA,IBA,IBA IEA,IBA,IBA,IBA,IBA IEA,IBA IEA,IBA,IBA,IBA IEA,IEA,IBA,IBA,IBA IEA,IBA,IBA IEA,IBA,IBA,IBA,IBA,IMP,IEP,IMP IBA IEA,IGI IBA,IEA,IBA,ISS,ISS IEA,IDA	ENSBTAG00000014199	FALSE	TBX21
query_1	TRUE	0.00268439	3138	212	60	0.283019	0.0191205	GO:0048869	GO:BP	cellular developmental process	18832	13537	GO:0009987, GO:0032502	IEA,IEA,IEA,ISS IEA,IBA IEA,IBA IEA,IEA,IEA,IBA IEA,IEA,IEA,IEA,IEA,IEA,IBA,IBA,IBA IEA,IEA,IEA,IEA,IEA,IEA,IEA,IEA,IEA,IBA,ISS IEA,IBA,IBA,IEA,IBA IEA,IBA,IBA IEA,IBA,IBA,IBA,IBA IEA,IBA IEA,IBA,IBA,IBA IEA,IEA,IBA,IBA,IBA IEA,IBA,IBA IEA,IBA,IBA,IBA,IBA,IMP,IEP,IMP IBA IEA,IGI IBA,IEA,IBA,ISS,ISS IEA,IDA	ENSBTAG00000013685	FALSE	KRT31
query_1	TRUE	0.00268439	3138	212	60	0.283019	0.0191205	GO:0048869	GO:BP	cellular developmental process	18832	13537	GO:0009987, GO:0032502	IEA,IEA,IEA,ISS IEA,IBA IEA,IBA IEA,IEA,IEA,IBA IEA,IEA,IEA,IEA,IEA,IEA,IBA,IBA,IBA IEA,IEA,IEA,IEA,IEA,IEA,IEA,IEA,IEA,IBA,ISS IEA,IBA,IBA,IEA,IBA IEA,IBA,IBA IEA,IBA,IBA,IBA,IBA IEA,IBA IEA,IBA,IBA,IBA IEA,IEA,IBA,IBA,IBA IEA,IBA,IBA IEA,IBA,IBA,IBA,IBA,IMP,IEP,IMP IBA IEA,IGI IBA,IEA,IBA,ISS,ISS IEA,IDA	ENSBTAG00000000573	FALSE	KRT37
query_1	TRUE	0.00268439	3138	212	60	0.283019	0.0191205	GO:0048869	GO:BP	cellular developmental process	18832	13537	GO:0009987, GO:0032502	IEA,IEA,IEA,ISS IEA,IBA IEA,IBA IEA,IEA,IEA,IBA IEA,IEA,IEA,IEA,IEA,IEA,IBA,IBA,IBA IEA,IEA,IEA,IEA,IEA,IEA,IEA,IEA,IEA,IBA,ISS IEA,IBA,IBA,IEA,IBA IEA,IBA,IBA IEA,IBA,IBA,IBA,IBA IEA,IBA IEA,IBA,IBA,IBA IEA,IEA,IBA,IBA,IBA IEA,IBA,IBA IEA,IBA,IBA,IBA,IBA,IMP,IEP,IMP IBA IEA,IGI IBA,IEA,IBA,ISS,ISS IEA,IDA	ENSBTAG00000046124	FALSE	KRT36
query_1	TRUE	0.00268439	3138	212	60	0.283019	0.0191205	GO:0048869	GO:BP	cellular developmental process	18832	13537	GO:0009987, GO:0032502	IEA,IEA,IEA,ISS IEA,IBA IEA,IBA IEA,IEA,IEA,IBA IEA,IEA,IEA,IEA,IEA,IEA,IBA,IBA,IBA IEA,IEA,IEA,IEA,IEA,IEA,IEA,IEA,IEA,IBA,ISS IEA,IBA,IBA,IEA,IBA IEA,IBA,IBA IEA,IBA,IBA,IBA,IBA IEA,IBA IEA,IBA,IBA,IBA IEA,IEA,IBA,IBA,IBA IEA,IBA,IBA IEA,IBA,IBA,IBA,IBA,IMP,IEP,IMP IBA IEA,IGI IBA,IEA,IBA,ISS,ISS IEA,IDA	ENSBTAG00000015308	FALSE	SMARCE1
query_1	TRUE	0.00268439	3138	212	60	0.283019	0.0191205	GO:0048869	GO:BP	cellular developmental process	18832	13537	GO:0009987, GO:0032502	IEA,IEA,IEA,ISS IEA,IBA IEA,IBA IEA,IEA,IEA,IBA IEA,IEA,IEA,IEA,IEA,IEA,IBA,IBA,IBA IEA,IEA,IEA,IEA,IEA,IEA,IEA,IEA,IEA,IBA,ISS IEA,IBA,IBA,IEA,IBA IEA,IBA,IBA IEA,IBA,IBA,IBA,IBA IEA,IBA IEA,IBA,IBA,IBA IEA,IEA,IBA,IBA,IBA IEA,IBA,IBA IEA,IBA,IBA,IBA,IBA,IMP,IEP,IMP IBA IEA,IGI IBA,IEA,IBA,ISS,ISS IEA,IDA	ENSBTAG00000030555	FALSE	KRT28
query_1	TRUE	0.00268439	3138	212	60	0.283019	0.0191205	GO:0048869	GO:BP	cellular developmental process	18832	13537	GO:0009987, GO:0032502	IEA,IEA,IEA,ISS IEA,IBA IEA,IBA IEA,IEA,IEA,IBA IEA,IEA,IEA,IEA,IEA,IEA,IBA,IBA,IBA IEA,IEA,IEA,IEA,IEA,IEA,IEA,IEA,IEA,IBA,ISS IEA,IBA,IBA,IEA,IBA IEA,IBA,IBA IEA,IBA,IBA,IBA,IBA IEA,IBA IEA,IBA,IBA,IBA IEA,IEA,IBA,IBA,IBA IEA,IBA,IBA IEA,IBA,IBA,IBA,IBA,IMP,IEP,IMP IBA IEA,IGI IBA,IEA,IBA,ISS,ISS IEA,IDA	ENSBTAG00000030542	FALSE	KRT25
query_1	TRUE	0.00268439	3138	212	60	0.283019	0.0191205	GO:0048869	GO:BP	cellular developmental process	18832	13537	GO:0009987, GO:0032502	IEA,IEA,IEA,ISS IEA,IBA IEA,IBA IEA,IEA,IEA,IBA IEA,IEA,IEA,IEA,IEA,IEA,IBA,IBA,IBA IEA,IEA,IEA,IEA,IEA,IEA,IEA,IEA,IEA,IBA,ISS IEA,IBA,IBA,IEA,IBA IEA,IBA,IBA IEA,IBA,IBA,IBA,IBA IEA,IBA IEA,IBA,IBA,IBA IEA,IEA,IBA,IBA,IBA IEA,IBA,IBA IEA,IBA,IBA,IBA,IBA,IMP,IEP,IMP IBA IEA,IGI IBA,IEA,IBA,ISS,ISS IEA,IDA	ENSBTAG00000006806	FALSE	KRT17
query_1	TRUE	0.00268439	3138	212	60	0.283019	0.0191205	GO:0048869	GO:BP	cellular developmental process	18832	13537	GO:0009987, GO:0032502	IEA,IEA,IEA,ISS IEA,IBA IEA,IBA IEA,IEA,IEA,IBA IEA,IEA,IEA,IEA,IEA,IEA,IBA,IBA,IBA IEA,IEA,IEA,IEA,IEA,IEA,IEA,IEA,IEA,IBA,ISS IEA,IBA,IBA,IEA,IBA IEA,IBA,IBA IEA,IBA,IBA,IBA,IBA IEA,IBA IEA,IBA,IBA,IBA IEA,IEA,IBA,IBA,IBA IEA,IBA,IBA IEA,IBA,IBA,IBA,IBA,IMP,IEP,IMP IBA IEA,IGI IBA,IEA,IBA,ISS,ISS IEA,IDA	ENSBTAG00000047262	FALSE	KRT42
query_1	TRUE	0.00268439	3138	212	60	0.283019	0.0191205	GO:0048869	GO:BP	cellular developmental process	18832	13537	GO:0009987, GO:0032502	IEA,IEA,IEA,ISS IEA,IBA IEA,IBA IEA,IEA,IEA,IBA IEA,IEA,IEA,IEA,IEA,IEA,IBA,IBA,IBA IEA,IEA,IEA,IEA,IEA,IEA,IEA,IEA,IEA,IBA,ISS IEA,IBA,IBA,IEA,IBA IEA,IBA,IBA IEA,IBA,IBA,IBA,IBA IEA,IBA IEA,IBA,IBA,IBA IEA,IEA,IBA,IBA,IBA IEA,IBA,IBA IEA,IBA,IBA,IBA,IBA,IMP,IEP,IMP IBA IEA,IGI IBA,IEA,IBA,ISS,ISS IEA,IDA	ENSBTAG00000004905	FALSE	KRT19
query_1	TRUE	0.00268439	3138	212	60	0.283019	0.0191205	GO:0048869	GO:BP	cellular developmental process	18832	13537	GO:0009987, GO:0032502	IEA,IEA,IEA,ISS IEA,IBA IEA,IBA IEA,IEA,IEA,IBA IEA,IEA,IEA,IEA,IEA,IEA,IBA,IBA,IBA IEA,IEA,IEA,IEA,IEA,IEA,IEA,IEA,IEA,IBA,ISS IEA,IBA,IBA,IEA,IBA IEA,IBA,IBA IEA,IBA,IBA,IBA,IBA IEA,IBA IEA,IBA,IBA,IBA IEA,IEA,IBA,IBA,IBA IEA,IBA,IBA IEA,IBA,IBA,IBA,IBA,IMP,IEP,IMP IBA IEA,IGI IBA,IEA,IBA,ISS,ISS IEA,IDA	ENSBTAG00000004903	FALSE	KRT15
query_1	TRUE	0.00268439	3138	212	60	0.283019	0.0191205	GO:0048869	GO:BP	cellular developmental process	18832	13537	GO:0009987, GO:0032502	IEA,IEA,IEA,ISS IEA,IBA IEA,IBA IEA,IEA,IEA,IBA IEA,IEA,IEA,IEA,IEA,IEA,IBA,IBA,IBA IEA,IEA,IEA,IEA,IEA,IEA,IEA,IEA,IEA,IBA,ISS IEA,IBA,IBA,IEA,IBA IEA,IBA,IBA IEA,IBA,IBA,IBA,IBA IEA,IBA IEA,IBA,IBA,IBA IEA,IEA,IBA,IBA,IBA IEA,IBA,IBA IEA,IBA,IBA,IBA,IBA,IMP,IEP,IMP IBA IEA,IGI IBA,IEA,IBA,ISS,ISS IEA,IDA	ENSBTAG00000037553	FALSE	KRT33A
query_1	TRUE	0.00268439	3138	212	60	0.283019	0.0191205	GO:0048869	GO:BP	cellular developmental process	18832	13537	GO:0009987, GO:0032502	IEA,IEA,IEA,ISS IEA,IBA IEA,IBA IEA,IEA,IEA,IBA IEA,IEA,IEA,IEA,IEA,IEA,IBA,IBA,IBA IEA,IEA,IEA,IEA,IEA,IEA,IEA,IEA,IEA,IBA,ISS IEA,IBA,IBA,IEA,IBA IEA,IBA,IBA IEA,IBA,IBA,IBA,IBA IEA,IBA IEA,IBA,IBA,IBA IEA,IEA,IBA,IBA,IBA IEA,IBA,IBA IEA,IBA,IBA,IBA,IBA,IMP,IEP,IMP IBA IEA,IGI IBA,IEA,IBA,ISS,ISS IEA,IDA	ENSBTAG00000016384	FALSE	KRT32
query_1	TRUE	0.00268439	3138	212	60	0.283019	0.0191205	GO:0048869	GO:BP	cellular developmental process	18832	13537	GO:0009987, GO:0032502	IEA,IEA,IEA,ISS IEA,IBA IEA,IBA IEA,IEA,IEA,IBA IEA,IEA,IEA,IEA,IEA,IEA,IBA,IBA,IBA IEA,IEA,IEA,IEA,IEA,IEA,IEA,IEA,IEA,IBA,ISS IEA,IBA,IBA,IEA,IBA IEA,IBA,IBA IEA,IBA,IBA,IBA,IBA IEA,IBA IEA,IBA,IBA,IBA IEA,IEA,IBA,IBA,IBA IEA,IBA,IBA IEA,IBA,IBA,IBA,IBA,IMP,IEP,IMP IBA IEA,IGI IBA,IEA,IBA,ISS,ISS IEA,IDA	ENSBTAG00000000841	FALSE	LZTS1
query_1	TRUE	0.00268439	3138	212	60	0.283019	0.0191205	GO:0048869	GO:BP	cellular developmental process	18832	13537	GO:0009987, GO:0032502	IEA,IEA,IEA,ISS IEA,IBA IEA,IBA IEA,IEA,IEA,IBA IEA,IEA,IEA,IEA,IEA,IEA,IBA,IBA,IBA IEA,IEA,IEA,IEA,IEA,IEA,IEA,IEA,IEA,IBA,ISS IEA,IBA,IBA,IEA,IBA IEA,IBA,IBA IEA,IBA,IBA,IBA,IBA IEA,IBA IEA,IBA,IBA,IBA IEA,IEA,IBA,IBA,IBA IEA,IBA,IBA IEA,IBA,IBA,IBA,IBA,IMP,IEP,IMP IBA IEA,IGI IBA,IEA,IBA,ISS,ISS IEA,IDA	ENSBTAG00000004059	FALSE	SOAT1
query_1	TRUE	0.00268439	3138	212	60	0.283019	0.0191205	GO:0048869	GO:BP	cellular developmental process	18832	13537	GO:0009987, GO:0032502	IEA,IEA,IEA,ISS IEA,IBA IEA,IBA IEA,IEA,IEA,IBA IEA,IEA,IEA,IEA,IEA,IEA,IBA,IBA,IBA IEA,IEA,IEA,IEA,IEA,IEA,IEA,IEA,IEA,IBA,ISS IEA,IBA,IBA,IEA,IBA IEA,IBA,IBA IEA,IBA,IBA,IBA,IBA IEA,IBA IEA,IBA,IBA,IBA IEA,IEA,IBA,IBA,IBA IEA,IBA,IBA IEA,IBA,IBA,IBA,IBA,IMP,IEP,IMP IBA IEA,IGI IBA,IEA,IBA,ISS,ISS IEA,IDA	ENSBTAG00000002167	FALSE	NPHS2
query_1	TRUE	0.00268439	3138	212	60	0.283019	0.0191205	GO:0048869	GO:BP	cellular developmental process	18832	13537	GO:0009987, GO:0032502	IEA,IEA,IEA,ISS IEA,IBA IEA,IBA IEA,IEA,IEA,IBA IEA,IEA,IEA,IEA,IEA,IEA,IBA,IBA,IBA IEA,IEA,IEA,IEA,IEA,IEA,IEA,IEA,IEA,IBA,ISS IEA,IBA,IBA,IEA,IBA IEA,IBA,IBA IEA,IBA,IBA,IBA,IBA IEA,IBA IEA,IBA,IBA,IBA IEA,IEA,IBA,IBA,IBA IEA,IBA,IBA IEA,IBA,IBA,IBA,IBA,IMP,IEP,IMP IBA IEA,IGI IBA,IEA,IBA,ISS,ISS IEA,IDA	ENSBTAG00000002407	FALSE	TDRD5
query_1	TRUE	0.00268439	3138	212	60	0.283019	0.0191205	GO:0048869	GO:BP	cellular developmental process	18832	13537	GO:0009987, GO:0032502	IEA,IEA,IEA,ISS IEA,IBA IEA,IBA IEA,IEA,IEA,IBA IEA,IEA,IEA,IEA,IEA,IEA,IBA,IBA,IBA IEA,IEA,IEA,IEA,IEA,IEA,IEA,IEA,IEA,IBA,ISS IEA,IBA,IBA,IEA,IBA IEA,IBA,IBA IEA,IBA,IBA,IBA,IBA IEA,IBA IEA,IBA,IBA,IBA IEA,IEA,IBA,IBA,IBA IEA,IBA,IBA IEA,IBA,IBA,IBA,IBA,IMP,IEP,IMP IBA IEA,IGI IBA,IEA,IBA,ISS,ISS IEA,IDA	ENSBTAG00000003992	FALSE	LHX4
query_1	TRUE	0.00268439	3138	212	60	0.283019	0.0191205	GO:0048869	GO:BP	cellular developmental process	18832	13537	GO:0009987, GO:0032502	IEA,IEA,IEA,ISS IEA,IBA IEA,IBA IEA,IEA,IEA,IBA IEA,IEA,IEA,IEA,IEA,IEA,IBA,IBA,IBA IEA,IEA,IEA,IEA,IEA,IEA,IEA,IEA,IEA,IBA,ISS IEA,IBA,IBA,IEA,IBA IEA,IBA,IBA IEA,IBA,IBA,IBA,IBA IEA,IBA IEA,IBA,IBA,IBA IEA,IEA,IBA,IBA,IBA IEA,IBA,IBA IEA,IBA,IBA,IBA,IBA,IMP,IEP,IMP IBA IEA,IGI IBA,IEA,IBA,ISS,ISS IEA,IDA	ENSBTAG00000020319	FALSE	ALOX5
query_1	TRUE	0.00268439	3138	212	60	0.283019	0.0191205	GO:0048869	GO:BP	cellular developmental process	18832	13537	GO:0009987, GO:0032502	IEA,IEA,IEA,ISS IEA,IBA IEA,IBA IEA,IEA,IEA,IBA IEA,IEA,IEA,IEA,IEA,IEA,IBA,IBA,IBA IEA,IEA,IEA,IEA,IEA,IEA,IEA,IEA,IEA,IBA,ISS IEA,IBA,IBA,IEA,IBA IEA,IBA,IBA IEA,IBA,IBA,IBA,IBA IEA,IBA IEA,IBA,IBA,IBA IEA,IEA,IBA,IBA,IBA IEA,IBA,IBA IEA,IBA,IBA,IBA,IBA,IMP,IEP,IMP IBA IEA,IGI IBA,IEA,IBA,ISS,ISS IEA,IDA	ENSBTAG00000005077	FALSE	CXCL12
query_1	TRUE	0.00268439	3138	212	60	0.283019	0.0191205	GO:0048869	GO:BP	cellular developmental process	18832	13537	GO:0009987, GO:0032502	IEA,IEA,IEA,ISS IEA,IBA IEA,IBA IEA,IEA,IEA,IBA IEA,IEA,IEA,IEA,IEA,IEA,IBA,IBA,IBA IEA,IEA,IEA,IEA,IEA,IEA,IEA,IEA,IEA,IBA,ISS IEA,IBA,IBA,IEA,IBA IEA,IBA,IBA IEA,IBA,IBA,IBA,IBA IEA,IBA IEA,IBA,IBA,IBA IEA,IEA,IBA,IBA,IBA IEA,IBA,IBA IEA,IBA,IBA,IBA,IBA,IMP,IEP,IMP IBA IEA,IGI IBA,IEA,IBA,ISS,ISS IEA,IDA	ENSBTAG00000016284	FALSE	IL7
query_1	TRUE	0.00268439	3138	212	60	0.283019	0.0191205	GO:0048869	GO:BP	cellular developmental process	18832	13537	GO:0009987, GO:0032502	IEA,IEA,IEA,ISS IEA,IBA IEA,IBA IEA,IEA,IEA,IBA IEA,IEA,IEA,IEA,IEA,IEA,IBA,IBA,IBA IEA,IEA,IEA,IEA,IEA,IEA,IEA,IEA,IEA,IBA,ISS IEA,IBA,IBA,IEA,IBA IEA,IBA,IBA IEA,IBA,IBA,IBA,IBA IEA,IBA IEA,IBA,IBA,IBA IEA,IEA,IBA,IBA,IBA IEA,IBA,IBA IEA,IBA,IBA,IBA,IBA,IMP,IEP,IMP IBA IEA,IGI IBA,IEA,IBA,ISS,ISS IEA,IDA	ENSBTAG00000006466	FALSE	CD53
query_1	TRUE	0.00268439	3138	212	60	0.283019	0.0191205	GO:0048869	GO:BP	cellular developmental process	18832	13537	GO:0009987, GO:0032502	IEA,IEA,IEA,ISS IEA,IBA IEA,IBA IEA,IEA,IEA,IBA IEA,IEA,IEA,IEA,IEA,IEA,IBA,IBA,IBA IEA,IEA,IEA,IEA,IEA,IEA,IEA,IEA,IEA,IBA,ISS IEA,IBA,IBA,IEA,IBA IEA,IBA,IBA IEA,IBA,IBA,IBA,IBA IEA,IBA IEA,IBA,IBA,IBA IEA,IEA,IBA,IBA,IBA IEA,IBA,IBA IEA,IBA,IBA,IBA,IBA,IMP,IEP,IMP IBA IEA,IGI IBA,IEA,IBA,ISS,ISS IEA,IDA	ENSBTAG00000060532	FALSE	RBM15
query_1	TRUE	0.00303799	6431	212	102	0.481132	0.0158607	GO:0071840	GO:BP	cellular component organization or biogenesis	18832	17446	GO:0009987	IEA,IBA,IEA,IBA IEA,IBA IEA,IEA,IBA,IEA,IEA,IEA,IBA IEA,IBA IEA,IBA IEA,IEA,IEA,IEA,IEA,IEA,IEA,IDA,IMP ISS IBA,IBA,IEA,IEA,IBA IEA,IEA,IEA,IBA,IBA,IBA IEA,IEA,IBA IEA,IEA,IEA,IBA IEA,IBA,IBA IEA,IBA,IBA,IEA,IBA,IEA,IEA,IEA,IEA,IBA,IBA IEA,IEA,IBA,IBA,IBA,IBA IEA,IDA,IEA,IBA,IBA,IBA,IEA,IEA,IEA,IBA,ISS IBA IEA,IBA IEA,IBA,IBA IEA,IBA,IBA,IBA,IEA,IEA,IEA,IBA,IBA IEA,IEA,IBA,IEA,IMP,IDA,IMP IBA,IBA…	ENSBTAG00000015805	FALSE	SIPA1L1
query_1	TRUE	0.00303799	6431	212	102	0.481132	0.0158607	GO:0071840	GO:BP	cellular component organization or biogenesis	18832	17446	GO:0009987	IEA,IBA,IEA,IBA IEA,IBA IEA,IEA,IBA,IEA,IEA,IEA,IBA IEA,IBA IEA,IBA IEA,IEA,IEA,IEA,IEA,IEA,IEA,IDA,IMP ISS IBA,IBA,IEA,IEA,IBA IEA,IEA,IEA,IBA,IBA,IBA IEA,IEA,IBA IEA,IEA,IEA,IBA IEA,IBA,IBA IEA,IBA,IBA,IEA,IBA,IEA,IEA,IEA,IEA,IBA,IBA IEA,IEA,IBA,IBA,IBA,IBA IEA,IDA,IEA,IBA,IBA,IBA,IEA,IEA,IEA,IBA,ISS IBA IEA,IBA IEA,IBA,IBA IEA,IBA,IBA,IBA,IEA,IEA,IEA,IBA,IBA IEA,IEA,IBA,IEA,IMP,IDA,IMP IBA,IBA…	ENSBTAG00000014633	FALSE	ABCD4
query_1	TRUE	0.00303799	6431	212	102	0.481132	0.0158607	GO:0071840	GO:BP	cellular component organization or biogenesis	18832	17446	GO:0009987	IEA,IBA,IEA,IBA IEA,IBA IEA,IEA,IBA,IEA,IEA,IEA,IBA IEA,IBA IEA,IBA IEA,IEA,IEA,IEA,IEA,IEA,IEA,IDA,IMP ISS IBA,IBA,IEA,IEA,IBA IEA,IEA,IEA,IBA,IBA,IBA IEA,IEA,IBA IEA,IEA,IEA,IBA IEA,IBA,IBA IEA,IBA,IBA,IEA,IBA,IEA,IEA,IEA,IEA,IBA,IBA IEA,IEA,IBA,IBA,IBA,IBA IEA,IDA,IEA,IBA,IBA,IBA,IEA,IEA,IEA,IBA,ISS IBA IEA,IBA IEA,IBA,IBA IEA,IBA,IBA,IBA,IEA,IEA,IEA,IBA,IBA IEA,IEA,IBA,IEA,IMP,IDA,IMP IBA,IBA…	ENSBTAG00000021955	FALSE	NPC2
query_1	TRUE	0.00303799	6431	212	102	0.481132	0.0158607	GO:0071840	GO:BP	cellular component organization or biogenesis	18832	17446	GO:0009987	IEA,IBA,IEA,IBA IEA,IBA IEA,IEA,IBA,IEA,IEA,IEA,IBA IEA,IBA IEA,IBA IEA,IEA,IEA,IEA,IEA,IEA,IEA,IDA,IMP ISS IBA,IBA,IEA,IEA,IBA IEA,IEA,IEA,IBA,IBA,IBA IEA,IEA,IBA IEA,IEA,IEA,IBA IEA,IBA,IBA IEA,IBA,IBA,IEA,IBA,IEA,IEA,IEA,IEA,IBA,IBA IEA,IEA,IBA,IBA,IBA,IBA IEA,IDA,IEA,IBA,IBA,IBA,IEA,IEA,IEA,IBA,ISS IBA IEA,IBA IEA,IBA,IBA IEA,IBA,IBA,IBA,IEA,IEA,IEA,IBA,IBA IEA,IEA,IBA,IEA,IMP,IDA,IMP IBA,IBA…	ENSBTAG00000021956	FALSE	ISCA2
query_1	TRUE	0.00303799	6431	212	102	0.481132	0.0158607	GO:0071840	GO:BP	cellular component organization or biogenesis	18832	17446	GO:0009987	IEA,IBA,IEA,IBA IEA,IBA IEA,IEA,IBA,IEA,IEA,IEA,IBA IEA,IBA IEA,IBA IEA,IEA,IEA,IEA,IEA,IEA,IEA,IDA,IMP ISS IBA,IBA,IEA,IEA,IBA IEA,IEA,IEA,IBA,IBA,IBA IEA,IEA,IBA IEA,IEA,IEA,IBA IEA,IBA,IBA IEA,IBA,IBA,IEA,IBA,IEA,IEA,IEA,IEA,IBA,IBA IEA,IEA,IBA,IBA,IBA,IBA IEA,IDA,IEA,IBA,IBA,IBA,IEA,IEA,IEA,IBA,ISS IBA IEA,IBA IEA,IBA,IBA IEA,IBA,IBA,IBA,IEA,IEA,IEA,IBA,IBA IEA,IEA,IBA,IEA,IMP,IDA,IMP IBA,IBA…	ENSBTAG00000021957	FALSE	LTBP2
query_1	TRUE	0.00303799	6431	212	102	0.481132	0.0158607	GO:0071840	GO:BP	cellular component organization or biogenesis	18832	17446	GO:0009987	IEA,IBA,IEA,IBA IEA,IBA IEA,IEA,IBA,IEA,IEA,IEA,IBA IEA,IBA IEA,IBA IEA,IEA,IEA,IEA,IEA,IEA,IEA,IDA,IMP ISS IBA,IBA,IEA,IEA,IBA IEA,IEA,IEA,IBA,IBA,IBA IEA,IEA,IBA IEA,IEA,IEA,IBA IEA,IBA,IBA IEA,IBA,IBA,IEA,IBA,IEA,IEA,IEA,IEA,IBA,IBA IEA,IEA,IBA,IBA,IBA,IBA IEA,IDA,IEA,IBA,IBA,IBA,IEA,IEA,IEA,IBA,ISS IBA IEA,IBA IEA,IBA,IBA IEA,IBA,IBA,IBA,IEA,IEA,IEA,IBA,IBA IEA,IEA,IBA,IEA,IMP,IDA,IMP IBA,IBA…	ENSBTAG00000020381	FALSE	FCF1
query_1	TRUE	0.00303799	6431	212	102	0.481132	0.0158607	GO:0071840	GO:BP	cellular component organization or biogenesis	18832	17446	GO:0009987	IEA,IBA,IEA,IBA IEA,IBA IEA,IEA,IBA,IEA,IEA,IEA,IBA IEA,IBA IEA,IBA IEA,IEA,IEA,IEA,IEA,IEA,IEA,IDA,IMP ISS IBA,IBA,IEA,IEA,IBA IEA,IEA,IEA,IBA,IBA,IBA IEA,IEA,IBA IEA,IEA,IEA,IBA IEA,IBA,IBA IEA,IBA,IBA,IEA,IBA,IEA,IEA,IEA,IEA,IBA,IBA IEA,IEA,IBA,IBA,IBA,IBA IEA,IDA,IEA,IBA,IBA,IBA,IEA,IEA,IEA,IBA,ISS IBA IEA,IBA IEA,IBA,IBA IEA,IBA,IBA,IBA,IEA,IEA,IEA,IBA,IBA IEA,IEA,IBA,IEA,IMP,IDA,IMP IBA,IBA…	ENSBTAG00000008287	FALSE	YLPM1
query_1	TRUE	0.00303799	6431	212	102	0.481132	0.0158607	GO:0071840	GO:BP	cellular component organization or biogenesis	18832	17446	GO:0009987	IEA,IBA,IEA,IBA IEA,IBA IEA,IEA,IBA,IEA,IEA,IEA,IBA IEA,IBA IEA,IBA IEA,IEA,IEA,IEA,IEA,IEA,IEA,IDA,IMP ISS IBA,IBA,IEA,IEA,IBA IEA,IEA,IEA,IBA,IBA,IBA IEA,IEA,IBA IEA,IEA,IEA,IBA IEA,IBA,IBA IEA,IBA,IBA,IEA,IBA,IEA,IEA,IEA,IEA,IBA,IBA IEA,IEA,IBA,IBA,IBA,IBA IEA,IDA,IEA,IBA,IBA,IBA,IEA,IEA,IEA,IBA,ISS IBA IEA,IBA IEA,IBA,IBA IEA,IBA,IBA,IBA,IEA,IEA,IEA,IBA,IBA IEA,IEA,IBA,IEA,IMP,IDA,IMP IBA,IBA…	ENSBTAG00000005694	FALSE	TMED10
query_1	TRUE	0.00303799	6431	212	102	0.481132	0.0158607	GO:0071840	GO:BP	cellular component organization or biogenesis	18832	17446	GO:0009987	IEA,IBA,IEA,IBA IEA,IBA IEA,IEA,IBA,IEA,IEA,IEA,IBA IEA,IBA IEA,IBA IEA,IEA,IEA,IEA,IEA,IEA,IEA,IDA,IMP ISS IBA,IBA,IEA,IEA,IBA IEA,IEA,IEA,IBA,IBA,IBA IEA,IEA,IBA IEA,IEA,IEA,IBA IEA,IBA,IBA IEA,IBA,IBA,IEA,IBA,IEA,IEA,IEA,IEA,IBA,IBA IEA,IEA,IBA,IBA,IBA,IBA IEA,IDA,IEA,IBA,IBA,IBA,IEA,IEA,IEA,IBA,ISS IBA IEA,IBA IEA,IBA,IBA IEA,IBA,IBA,IBA,IEA,IEA,IEA,IBA,IBA IEA,IEA,IBA,IEA,IMP,IDA,IMP IBA,IBA…	ENSBTAG00000043732	FALSE	U2
query_1	TRUE	0.00303799	6431	212	102	0.481132	0.0158607	GO:0071840	GO:BP	cellular component organization or biogenesis	18832	17446	GO:0009987	IEA,IBA,IEA,IBA IEA,IBA IEA,IEA,IBA,IEA,IEA,IEA,IBA IEA,IBA IEA,IBA IEA,IEA,IEA,IEA,IEA,IEA,IEA,IDA,IMP ISS IBA,IBA,IEA,IEA,IBA IEA,IEA,IEA,IBA,IBA,IBA IEA,IEA,IBA IEA,IEA,IEA,IBA IEA,IBA,IBA IEA,IBA,IBA,IEA,IBA,IEA,IEA,IEA,IEA,IBA,IBA IEA,IEA,IBA,IBA,IBA,IBA IEA,IDA,IEA,IBA,IBA,IBA,IEA,IEA,IEA,IBA,ISS IBA IEA,IBA IEA,IBA,IBA IEA,IBA,IBA,IBA,IEA,IEA,IEA,IBA,IBA IEA,IEA,IBA,IEA,IMP,IDA,IMP IBA,IBA…	ENSBTAG00000019279	FALSE	MLH3
query_1	TRUE	0.00303799	6431	212	102	0.481132	0.0158607	GO:0071840	GO:BP	cellular component organization or biogenesis	18832	17446	GO:0009987	IEA,IBA,IEA,IBA IEA,IBA IEA,IEA,IBA,IEA,IEA,IEA,IBA IEA,IBA IEA,IBA IEA,IEA,IEA,IEA,IEA,IEA,IEA,IDA,IMP ISS IBA,IBA,IEA,IEA,IBA IEA,IEA,IEA,IBA,IBA,IBA IEA,IEA,IBA IEA,IEA,IEA,IBA IEA,IBA,IBA IEA,IBA,IBA,IEA,IBA,IEA,IEA,IEA,IEA,IBA,IBA IEA,IEA,IBA,IBA,IBA,IBA IEA,IDA,IEA,IBA,IBA,IBA,IEA,IEA,IEA,IBA,ISS IBA IEA,IBA IEA,IBA,IBA IEA,IBA,IBA,IBA,IEA,IEA,IEA,IBA,IBA IEA,IEA,IBA,IEA,IMP,IDA,IMP IBA,IBA…	ENSBTAG00000038043	FALSE	ABCD2
query_1	TRUE	0.00303799	6431	212	102	0.481132	0.0158607	GO:0071840	GO:BP	cellular component organization or biogenesis	18832	17446	GO:0009987	IEA,IBA,IEA,IBA IEA,IBA IEA,IEA,IBA,IEA,IEA,IEA,IBA IEA,IBA IEA,IBA IEA,IEA,IEA,IEA,IEA,IEA,IEA,IDA,IMP ISS IBA,IBA,IEA,IEA,IBA IEA,IEA,IEA,IBA,IBA,IBA IEA,IEA,IBA IEA,IEA,IEA,IBA IEA,IBA,IBA IEA,IBA,IBA,IEA,IBA,IEA,IEA,IEA,IEA,IBA,IBA IEA,IEA,IBA,IBA,IBA,IBA IEA,IDA,IEA,IBA,IBA,IBA,IEA,IEA,IEA,IBA,ISS IBA IEA,IBA IEA,IBA,IBA IEA,IBA,IBA,IBA,IEA,IEA,IEA,IBA,IBA IEA,IEA,IBA,IEA,IMP,IDA,IMP IBA,IBA…	ENSBTAG00000020679	FALSE	CNTN1
query_1	TRUE	0.00303799	6431	212	102	0.481132	0.0158607	GO:0071840	GO:BP	cellular component organization or biogenesis	18832	17446	GO:0009987	IEA,IBA,IEA,IBA IEA,IBA IEA,IEA,IBA,IEA,IEA,IEA,IBA IEA,IBA IEA,IBA IEA,IEA,IEA,IEA,IEA,IEA,IEA,IDA,IMP ISS IBA,IBA,IEA,IEA,IBA IEA,IEA,IEA,IBA,IBA,IBA IEA,IEA,IBA IEA,IEA,IEA,IBA IEA,IBA,IBA IEA,IBA,IBA,IEA,IBA,IEA,IEA,IEA,IEA,IBA,IBA IEA,IEA,IBA,IBA,IBA,IBA IEA,IDA,IEA,IBA,IBA,IBA,IEA,IEA,IEA,IBA,ISS IBA IEA,IBA IEA,IBA,IBA IEA,IBA,IBA,IBA,IEA,IEA,IEA,IBA,IBA IEA,IEA,IBA,IEA,IMP,IDA,IMP IBA,IBA…	ENSBTAG00000016260	FALSE	LRRK2
query_1	TRUE	0.00303799	6431	212	102	0.481132	0.0158607	GO:0071840	GO:BP	cellular component organization or biogenesis	18832	17446	GO:0009987	IEA,IBA,IEA,IBA IEA,IBA IEA,IEA,IBA,IEA,IEA,IEA,IBA IEA,IBA IEA,IBA IEA,IEA,IEA,IEA,IEA,IEA,IEA,IDA,IMP ISS IBA,IBA,IEA,IEA,IBA IEA,IEA,IEA,IBA,IBA,IBA IEA,IEA,IBA IEA,IEA,IEA,IBA IEA,IBA,IBA IEA,IBA,IBA,IEA,IBA,IEA,IEA,IEA,IEA,IBA,IBA IEA,IEA,IBA,IBA,IBA,IBA IEA,IDA,IEA,IBA,IBA,IBA,IEA,IEA,IEA,IBA,ISS IBA IEA,IBA IEA,IBA,IBA IEA,IBA,IBA,IBA,IEA,IEA,IEA,IBA,IBA IEA,IEA,IBA,IEA,IMP,IDA,IMP IBA,IBA…	ENSBTAG00000007173	FALSE	PDGFRA
query_1	TRUE	0.00303799	6431	212	102	0.481132	0.0158607	GO:0071840	GO:BP	cellular component organization or biogenesis	18832	17446	GO:0009987	IEA,IBA,IEA,IBA IEA,IBA IEA,IEA,IBA,IEA,IEA,IEA,IBA IEA,IBA IEA,IBA IEA,IEA,IEA,IEA,IEA,IEA,IEA,IDA,IMP ISS IBA,IBA,IEA,IEA,IBA IEA,IEA,IEA,IBA,IBA,IBA IEA,IEA,IBA IEA,IEA,IEA,IBA IEA,IBA,IBA IEA,IBA,IBA,IEA,IBA,IEA,IEA,IEA,IEA,IBA,IBA IEA,IEA,IBA,IBA,IBA,IBA IEA,IDA,IEA,IBA,IBA,IBA,IEA,IEA,IEA,IBA,ISS IBA IEA,IBA IEA,IBA,IBA IEA,IBA,IBA,IBA,IEA,IEA,IEA,IBA,IBA IEA,IEA,IBA,IEA,IMP,IDA,IMP IBA,IBA…	ENSBTAG00000060229	FALSE	U6
query_1	TRUE	0.00303799	6431	212	102	0.481132	0.0158607	GO:0071840	GO:BP	cellular component organization or biogenesis	18832	17446	GO:0009987	IEA,IBA,IEA,IBA IEA,IBA IEA,IEA,IBA,IEA,IEA,IEA,IBA IEA,IBA IEA,IBA IEA,IEA,IEA,IEA,IEA,IEA,IEA,IDA,IMP ISS IBA,IBA,IEA,IEA,IBA IEA,IEA,IEA,IBA,IBA,IBA IEA,IEA,IBA IEA,IEA,IEA,IBA IEA,IBA,IBA IEA,IBA,IBA,IEA,IBA,IEA,IEA,IEA,IEA,IBA,IBA IEA,IEA,IBA,IBA,IBA,IBA IEA,IDA,IEA,IBA,IBA,IBA,IEA,IEA,IEA,IBA,ISS IBA IEA,IBA IEA,IBA,IBA IEA,IBA,IBA,IBA,IEA,IEA,IEA,IBA,IBA IEA,IEA,IBA,IEA,IMP,IDA,IMP IBA,IBA…	ENSBTAG00000011657	FALSE
query_1	TRUE	0.00303799	6431	212	102	0.481132	0.0158607	GO:0071840	GO:BP	cellular component organization or biogenesis	18832	17446	GO:0009987	IEA,IBA,IEA,IBA IEA,IBA IEA,IEA,IBA,IEA,IEA,IEA,IBA IEA,IBA IEA,IBA IEA,IEA,IEA,IEA,IEA,IEA,IEA,IDA,IMP ISS IBA,IBA,IEA,IEA,IBA IEA,IEA,IEA,IBA,IBA,IBA IEA,IEA,IBA IEA,IEA,IEA,IBA IEA,IBA,IBA IEA,IBA,IBA,IEA,IBA,IEA,IEA,IEA,IEA,IBA,IBA IEA,IEA,IBA,IBA,IBA,IBA IEA,IDA,IEA,IBA,IBA,IBA,IEA,IEA,IEA,IBA,ISS IBA IEA,IBA IEA,IBA,IBA IEA,IBA,IBA,IBA,IEA,IEA,IEA,IBA,IBA IEA,IEA,IBA,IEA,IMP,IDA,IMP IBA,IBA…	ENSBTAG00000051910	FALSE	FGF10
query_1	TRUE	0.00303799	6431	212	102	0.481132	0.0158607	GO:0071840	GO:BP	cellular component organization or biogenesis	18832	17446	GO:0009987	IEA,IBA,IEA,IBA IEA,IBA IEA,IEA,IBA,IEA,IEA,IEA,IBA IEA,IBA IEA,IBA IEA,IEA,IEA,IEA,IEA,IEA,IEA,IDA,IMP ISS IBA,IBA,IEA,IEA,IBA IEA,IEA,IEA,IBA,IBA,IBA IEA,IEA,IBA IEA,IEA,IEA,IBA IEA,IBA,IBA IEA,IBA,IBA,IEA,IBA,IEA,IEA,IEA,IEA,IBA,IBA IEA,IEA,IBA,IBA,IBA,IBA IEA,IDA,IEA,IBA,IBA,IBA,IEA,IEA,IEA,IBA,ISS IBA IEA,IBA IEA,IBA,IBA IEA,IBA,IBA,IBA,IEA,IEA,IEA,IBA,IBA IEA,IEA,IBA,IEA,IMP,IDA,IMP IBA,IBA…	ENSBTAG00000066520	FALSE	U6
query_1	TRUE	0.00303799	6431	212	102	0.481132	0.0158607	GO:0071840	GO:BP	cellular component organization or biogenesis	18832	17446	GO:0009987	IEA,IBA,IEA,IBA IEA,IBA IEA,IEA,IBA,IEA,IEA,IEA,IBA IEA,IBA IEA,IBA IEA,IEA,IEA,IEA,IEA,IEA,IEA,IDA,IMP ISS IBA,IBA,IEA,IEA,IBA IEA,IEA,IEA,IBA,IBA,IBA IEA,IEA,IBA IEA,IEA,IEA,IBA IEA,IBA,IBA IEA,IBA,IBA,IEA,IBA,IEA,IEA,IEA,IEA,IBA,IBA IEA,IEA,IBA,IBA,IBA,IBA IEA,IDA,IEA,IBA,IBA,IBA,IEA,IEA,IEA,IBA,ISS IBA IEA,IBA IEA,IBA,IBA IEA,IBA,IBA,IBA,IEA,IEA,IEA,IBA,IBA IEA,IEA,IBA,IEA,IMP,IDA,IMP IBA,IBA…	ENSBTAG00000002742	FALSE	MSH2
query_1	TRUE	0.00303799	6431	212	102	0.481132	0.0158607	GO:0071840	GO:BP	cellular component organization or biogenesis	18832	17446	GO:0009987	IEA,IBA,IEA,IBA IEA,IBA IEA,IEA,IBA,IEA,IEA,IEA,IBA IEA,IBA IEA,IBA IEA,IEA,IEA,IEA,IEA,IEA,IEA,IDA,IMP ISS IBA,IBA,IEA,IEA,IBA IEA,IEA,IEA,IBA,IBA,IBA IEA,IEA,IBA IEA,IEA,IEA,IBA IEA,IBA,IBA IEA,IBA,IBA,IEA,IBA,IEA,IEA,IEA,IEA,IBA,IBA IEA,IEA,IBA,IBA,IBA,IBA IEA,IDA,IEA,IBA,IBA,IBA,IEA,IEA,IEA,IBA,ISS IBA IEA,IBA IEA,IBA,IBA IEA,IBA,IBA,IBA,IEA,IEA,IEA,IBA,IBA IEA,IEA,IBA,IEA,IMP,IDA,IMP IBA,IBA…	ENSBTAG00000000641	FALSE	SKAP1
query_1	TRUE	0.00303799	6431	212	102	0.481132	0.0158607	GO:0071840	GO:BP	cellular component organization or biogenesis	18832	17446	GO:0009987	IEA,IBA,IEA,IBA IEA,IBA IEA,IEA,IBA,IEA,IEA,IEA,IBA IEA,IBA IEA,IBA IEA,IEA,IEA,IEA,IEA,IEA,IEA,IDA,IMP ISS IBA,IBA,IEA,IEA,IBA IEA,IEA,IEA,IBA,IBA,IBA IEA,IEA,IBA IEA,IEA,IEA,IBA IEA,IBA,IBA IEA,IBA,IBA,IEA,IBA,IEA,IEA,IEA,IEA,IBA,IBA IEA,IEA,IBA,IBA,IBA,IBA IEA,IDA,IEA,IBA,IBA,IBA,IEA,IEA,IEA,IBA,ISS IBA IEA,IBA IEA,IBA,IBA IEA,IBA,IBA,IBA,IEA,IEA,IEA,IBA,IBA IEA,IEA,IBA,IEA,IMP,IDA,IMP IBA,IBA…	ENSBTAG00000020321	FALSE	SNX11
query_1	TRUE	0.00303799	6431	212	102	0.481132	0.0158607	GO:0071840	GO:BP	cellular component organization or biogenesis	18832	17446	GO:0009987	IEA,IBA,IEA,IBA IEA,IBA IEA,IEA,IBA,IEA,IEA,IEA,IBA IEA,IBA IEA,IBA IEA,IEA,IEA,IEA,IEA,IEA,IEA,IDA,IMP ISS IBA,IBA,IEA,IEA,IBA IEA,IEA,IEA,IBA,IBA,IBA IEA,IEA,IBA IEA,IEA,IEA,IBA IEA,IBA,IBA IEA,IBA,IBA,IEA,IBA,IEA,IEA,IEA,IEA,IBA,IBA IEA,IEA,IBA,IBA,IBA,IBA IEA,IDA,IEA,IBA,IBA,IBA,IEA,IEA,IEA,IBA,ISS IBA IEA,IBA IEA,IBA,IBA IEA,IBA,IBA,IBA,IEA,IEA,IEA,IBA,IBA IEA,IEA,IBA,IEA,IMP,IDA,IMP IBA,IBA…	ENSBTAG00000002949	FALSE	CBX1
query_1	TRUE	0.00303799	6431	212	102	0.481132	0.0158607	GO:0071840	GO:BP	cellular component organization or biogenesis	18832	17446	GO:0009987	IEA,IBA,IEA,IBA IEA,IBA IEA,IEA,IBA,IEA,IEA,IEA,IBA IEA,IBA IEA,IBA IEA,IEA,IEA,IEA,IEA,IEA,IEA,IDA,IMP ISS IBA,IBA,IEA,IEA,IBA IEA,IEA,IEA,IBA,IBA,IBA IEA,IEA,IBA IEA,IEA,IEA,IBA IEA,IBA,IBA IEA,IBA,IBA,IEA,IBA,IEA,IEA,IEA,IEA,IBA,IBA IEA,IEA,IBA,IBA,IBA,IBA IEA,IDA,IEA,IBA,IBA,IBA,IEA,IEA,IEA,IBA,ISS IBA IEA,IBA IEA,IBA,IBA IEA,IBA,IBA,IBA,IEA,IEA,IEA,IBA,IBA IEA,IEA,IBA,IEA,IMP,IDA,IMP IBA,IBA…	ENSBTAG00000014202	FALSE	CDK5RAP3
query_1	TRUE	0.00303799	6431	212	102	0.481132	0.0158607	GO:0071840	GO:BP	cellular component organization or biogenesis	18832	17446	GO:0009987	IEA,IBA,IEA,IBA IEA,IBA IEA,IEA,IBA,IEA,IEA,IEA,IBA IEA,IBA IEA,IBA IEA,IEA,IEA,IEA,IEA,IEA,IEA,IDA,IMP ISS IBA,IBA,IEA,IEA,IBA IEA,IEA,IEA,IBA,IBA,IBA IEA,IEA,IBA IEA,IEA,IEA,IBA IEA,IBA,IBA IEA,IBA,IBA,IEA,IBA,IEA,IEA,IEA,IEA,IBA,IBA IEA,IEA,IBA,IBA,IBA,IBA IEA,IDA,IEA,IBA,IBA,IBA,IEA,IEA,IEA,IBA,ISS IBA IEA,IBA IEA,IBA,IBA IEA,IBA,IBA,IBA,IEA,IEA,IEA,IBA,IBA IEA,IEA,IBA,IEA,IMP,IDA,IMP IBA,IBA…	ENSBTAG00000018803	FALSE	SNF8
query_1	TRUE	0.00303799	6431	212	102	0.481132	0.0158607	GO:0071840	GO:BP	cellular component organization or biogenesis	18832	17446	GO:0009987	IEA,IBA,IEA,IBA IEA,IBA IEA,IEA,IBA,IEA,IEA,IEA,IBA IEA,IBA IEA,IBA IEA,IEA,IEA,IEA,IEA,IEA,IEA,IDA,IMP ISS IBA,IBA,IEA,IEA,IBA IEA,IEA,IEA,IBA,IBA,IBA IEA,IEA,IBA IEA,IEA,IEA,IBA IEA,IBA,IBA IEA,IBA,IBA,IEA,IBA,IEA,IEA,IEA,IEA,IBA,IBA IEA,IEA,IBA,IBA,IBA,IBA IEA,IDA,IEA,IBA,IBA,IBA,IEA,IEA,IEA,IBA,ISS IBA IEA,IBA IEA,IBA,IBA IEA,IBA,IBA,IBA,IEA,IEA,IEA,IBA,IBA IEA,IEA,IBA,IEA,IMP,IDA,IMP IBA,IBA…	ENSBTAG00000019262	FALSE	TOP2A
query_1	TRUE	0.00303799	6431	212	102	0.481132	0.0158607	GO:0071840	GO:BP	cellular component organization or biogenesis	18832	17446	GO:0009987	IEA,IBA,IEA,IBA IEA,IBA IEA,IEA,IBA,IEA,IEA,IEA,IBA IEA,IBA IEA,IBA IEA,IEA,IEA,IEA,IEA,IEA,IEA,IDA,IMP ISS IBA,IBA,IEA,IEA,IBA IEA,IEA,IEA,IBA,IBA,IBA IEA,IEA,IBA IEA,IEA,IEA,IBA IEA,IBA,IBA IEA,IBA,IBA,IEA,IBA,IEA,IEA,IEA,IEA,IBA,IBA IEA,IEA,IBA,IBA,IBA,IBA IEA,IDA,IEA,IBA,IBA,IBA,IEA,IEA,IEA,IBA,ISS IBA IEA,IBA IEA,IBA,IBA IEA,IBA,IBA,IBA,IEA,IEA,IEA,IBA,IBA IEA,IEA,IBA,IEA,IMP,IDA,IMP IBA,IBA…	ENSBTAG00000008611	FALSE	IGFBP4
query_1	TRUE	0.00303799	6431	212	102	0.481132	0.0158607	GO:0071840	GO:BP	cellular component organization or biogenesis	18832	17446	GO:0009987	IEA,IBA,IEA,IBA IEA,IBA IEA,IEA,IBA,IEA,IEA,IEA,IBA IEA,IBA IEA,IBA IEA,IEA,IEA,IEA,IEA,IEA,IEA,IDA,IMP ISS IBA,IBA,IEA,IEA,IBA IEA,IEA,IEA,IBA,IBA,IBA IEA,IEA,IBA IEA,IEA,IEA,IBA IEA,IBA,IBA IEA,IBA,IBA,IEA,IBA,IEA,IEA,IEA,IEA,IBA,IBA IEA,IEA,IBA,IBA,IBA,IBA IEA,IDA,IEA,IBA,IBA,IBA,IEA,IEA,IEA,IBA,ISS IBA IEA,IBA IEA,IBA,IBA IEA,IBA,IBA,IBA,IEA,IEA,IEA,IBA,IBA IEA,IEA,IBA,IEA,IMP,IDA,IMP IBA,IBA…	ENSBTAG00000003229	FALSE	RPL23
query_1	TRUE	0.00303799	6431	212	102	0.481132	0.0158607	GO:0071840	GO:BP	cellular component organization or biogenesis	18832	17446	GO:0009987	IEA,IBA,IEA,IBA IEA,IBA IEA,IEA,IBA,IEA,IEA,IEA,IBA IEA,IBA IEA,IBA IEA,IEA,IEA,IEA,IEA,IEA,IEA,IDA,IMP ISS IBA,IBA,IEA,IEA,IBA IEA,IEA,IEA,IBA,IBA,IBA IEA,IEA,IBA IEA,IEA,IEA,IBA IEA,IBA,IBA IEA,IBA,IBA,IEA,IBA,IEA,IEA,IEA,IEA,IBA,IBA IEA,IEA,IBA,IBA,IBA,IBA IEA,IDA,IEA,IBA,IBA,IBA,IEA,IEA,IEA,IBA,ISS IBA IEA,IBA IEA,IBA,IBA IEA,IBA,IBA,IBA,IEA,IEA,IEA,IBA,IBA IEA,IEA,IBA,IEA,IMP,IDA,IMP IBA,IBA…	ENSBTAG00000030548	FALSE	KRT27
query_1	TRUE	0.00303799	6431	212	102	0.481132	0.0158607	GO:0071840	GO:BP	cellular component organization or biogenesis	18832	17446	GO:0009987	IEA,IBA,IEA,IBA IEA,IBA IEA,IEA,IBA,IEA,IEA,IEA,IBA IEA,IBA IEA,IBA IEA,IEA,IEA,IEA,IEA,IEA,IEA,IDA,IMP ISS IBA,IBA,IEA,IEA,IBA IEA,IEA,IEA,IBA,IBA,IBA IEA,IEA,IBA IEA,IEA,IEA,IBA IEA,IBA,IBA IEA,IBA,IBA,IEA,IBA,IEA,IEA,IEA,IEA,IBA,IBA IEA,IEA,IBA,IBA,IBA,IBA IEA,IDA,IEA,IBA,IBA,IBA,IEA,IEA,IEA,IBA,ISS IBA IEA,IBA IEA,IBA,IBA IEA,IBA,IBA,IBA,IEA,IEA,IEA,IBA,IBA IEA,IEA,IBA,IEA,IMP,IDA,IMP IBA,IBA…	ENSBTAG00000040279	FALSE	KRT24
query_1	TRUE	0.00303799	6431	212	102	0.481132	0.0158607	GO:0071840	GO:BP	cellular component organization or biogenesis	18832	17446	GO:0009987	IEA,IBA,IEA,IBA IEA,IBA IEA,IEA,IBA,IEA,IEA,IEA,IBA IEA,IBA IEA,IBA IEA,IEA,IEA,IEA,IEA,IEA,IEA,IDA,IMP ISS IBA,IBA,IEA,IEA,IBA IEA,IEA,IEA,IBA,IBA,IBA IEA,IEA,IBA IEA,IEA,IEA,IBA IEA,IBA,IBA IEA,IBA,IBA,IEA,IBA,IEA,IEA,IEA,IEA,IBA,IBA IEA,IEA,IBA,IBA,IBA,IBA IEA,IDA,IEA,IBA,IBA,IBA,IEA,IEA,IEA,IBA,ISS IBA IEA,IBA IEA,IBA,IBA IEA,IBA,IBA,IBA,IEA,IEA,IEA,IBA,IBA IEA,IEA,IBA,IEA,IMP,IDA,IMP IBA,IBA…	ENSBTAG00000020824	FALSE	KRT10
query_1	TRUE	0.00303799	6431	212	102	0.481132	0.0158607	GO:0071840	GO:BP	cellular component organization or biogenesis	18832	17446	GO:0009987	IEA,IBA,IEA,IBA IEA,IBA IEA,IEA,IBA,IEA,IEA,IEA,IBA IEA,IBA IEA,IBA IEA,IEA,IEA,IEA,IEA,IEA,IEA,IDA,IMP ISS IBA,IBA,IEA,IEA,IBA IEA,IEA,IEA,IBA,IBA,IBA IEA,IEA,IBA IEA,IEA,IEA,IBA IEA,IBA,IBA IEA,IBA,IBA,IEA,IBA,IEA,IEA,IEA,IEA,IBA,IBA IEA,IEA,IBA,IBA,IBA,IBA IEA,IDA,IEA,IBA,IBA,IBA,IEA,IEA,IEA,IBA,ISS IBA IEA,IBA IEA,IBA,IBA IEA,IBA,IBA,IBA,IEA,IEA,IEA,IBA,IBA IEA,IEA,IBA,IEA,IMP,IDA,IMP IBA,IBA…	ENSBTAG00000017685	FALSE	JUP
query_1	TRUE	0.00303799	6431	212	102	0.481132	0.0158607	GO:0071840	GO:BP	cellular component organization or biogenesis	18832	17446	GO:0009987	IEA,IBA,IEA,IBA IEA,IBA IEA,IEA,IBA,IEA,IEA,IEA,IBA IEA,IBA IEA,IBA IEA,IEA,IEA,IEA,IEA,IEA,IEA,IDA,IMP ISS IBA,IBA,IEA,IEA,IBA IEA,IEA,IEA,IBA,IBA,IBA IEA,IEA,IBA IEA,IEA,IEA,IBA IEA,IBA,IBA IEA,IBA,IBA,IEA,IBA,IEA,IEA,IEA,IEA,IBA,IBA IEA,IEA,IBA,IBA,IBA,IBA IEA,IDA,IEA,IBA,IBA,IBA,IEA,IEA,IEA,IBA,ISS IBA IEA,IBA IEA,IBA,IBA IEA,IBA,IBA,IBA,IEA,IEA,IEA,IBA,IBA IEA,IEA,IBA,IEA,IMP,IDA,IMP IBA,IBA…	ENSBTAG00000025752	FALSE	P3H4
query_1	TRUE	0.00303799	6431	212	102	0.481132	0.0158607	GO:0071840	GO:BP	cellular component organization or biogenesis	18832	17446	GO:0009987	IEA,IBA,IEA,IBA IEA,IBA IEA,IEA,IBA,IEA,IEA,IEA,IBA IEA,IBA IEA,IBA IEA,IEA,IEA,IEA,IEA,IEA,IEA,IDA,IMP ISS IBA,IBA,IEA,IEA,IBA IEA,IEA,IEA,IBA,IBA,IBA IEA,IEA,IBA IEA,IEA,IEA,IBA IEA,IBA,IBA IEA,IBA,IBA,IEA,IBA,IEA,IEA,IEA,IEA,IBA,IBA IEA,IEA,IBA,IBA,IBA,IBA IEA,IDA,IEA,IBA,IBA,IBA,IEA,IEA,IEA,IBA,ISS IBA IEA,IBA IEA,IBA,IBA IEA,IBA,IBA,IBA,IEA,IEA,IEA,IBA,IBA IEA,IEA,IBA,IEA,IMP,IDA,IMP IBA,IBA…	ENSBTAG00000011454	FALSE	FKBP10
query_1	TRUE	0.00303799	6431	212	102	0.481132	0.0158607	GO:0071840	GO:BP	cellular component organization or biogenesis	18832	17446	GO:0009987	IEA,IBA,IEA,IBA IEA,IBA IEA,IEA,IBA,IEA,IEA,IEA,IBA IEA,IBA IEA,IBA IEA,IEA,IEA,IEA,IEA,IEA,IEA,IDA,IMP ISS IBA,IBA,IEA,IEA,IBA IEA,IEA,IEA,IBA,IBA,IBA IEA,IEA,IBA IEA,IEA,IEA,IBA IEA,IBA,IBA IEA,IBA,IBA,IEA,IBA,IEA,IEA,IEA,IEA,IBA,IBA IEA,IEA,IBA,IBA,IBA,IBA IEA,IDA,IEA,IBA,IBA,IBA,IEA,IEA,IEA,IBA,ISS IBA IEA,IBA IEA,IBA,IBA IEA,IBA,IBA,IBA,IEA,IEA,IEA,IBA,IBA IEA,IEA,IBA,IEA,IMP,IDA,IMP IBA,IBA…	ENSBTAG00000013698	FALSE	ODAD4
query_1	TRUE	0.00303799	6431	212	102	0.481132	0.0158607	GO:0071840	GO:BP	cellular component organization or biogenesis	18832	17446	GO:0009987	IEA,IBA,IEA,IBA IEA,IBA IEA,IEA,IBA,IEA,IEA,IEA,IBA IEA,IBA IEA,IBA IEA,IEA,IEA,IEA,IEA,IEA,IEA,IDA,IMP ISS IBA,IBA,IEA,IEA,IBA IEA,IEA,IEA,IBA,IBA,IBA IEA,IEA,IBA IEA,IEA,IEA,IBA IEA,IBA,IBA IEA,IBA,IBA,IEA,IBA,IEA,IEA,IEA,IEA,IBA,IBA IEA,IEA,IBA,IBA,IBA,IBA IEA,IDA,IEA,IBA,IBA,IBA,IEA,IEA,IEA,IBA,ISS IBA IEA,IBA IEA,IBA,IBA IEA,IBA,IBA,IBA,IEA,IEA,IEA,IBA,IBA IEA,IEA,IBA,IEA,IMP,IDA,IMP IBA,IBA…	ENSBTAG00000007935	FALSE	CALCOCO2
query_1	TRUE	0.00303799	6431	212	102	0.481132	0.0158607	GO:0071840	GO:BP	cellular component organization or biogenesis	18832	17446	GO:0009987	IEA,IBA,IEA,IBA IEA,IBA IEA,IEA,IBA,IEA,IEA,IEA,IBA IEA,IBA IEA,IBA IEA,IEA,IEA,IEA,IEA,IEA,IEA,IDA,IMP ISS IBA,IBA,IEA,IEA,IBA IEA,IEA,IEA,IBA,IBA,IBA IEA,IEA,IBA IEA,IEA,IEA,IBA IEA,IBA,IBA IEA,IBA,IBA,IEA,IBA,IEA,IEA,IEA,IEA,IBA,IBA IEA,IEA,IBA,IBA,IBA,IBA IEA,IDA,IEA,IBA,IBA,IBA,IEA,IEA,IEA,IBA,ISS IBA IEA,IBA IEA,IBA,IBA IEA,IBA,IBA,IBA,IEA,IEA,IEA,IBA,IBA IEA,IEA,IBA,IEA,IMP,IDA,IMP IBA,IBA…	ENSBTAG00000009332	FALSE	TTLL6
query_1	TRUE	0.00303799	6431	212	102	0.481132	0.0158607	GO:0071840	GO:BP	cellular component organization or biogenesis	18832	17446	GO:0009987	IEA,IBA,IEA,IBA IEA,IBA IEA,IEA,IBA,IEA,IEA,IEA,IBA IEA,IBA IEA,IBA IEA,IEA,IEA,IEA,IEA,IEA,IEA,IDA,IMP ISS IBA,IBA,IEA,IEA,IBA IEA,IEA,IEA,IBA,IBA,IBA IEA,IEA,IBA IEA,IEA,IEA,IBA IEA,IBA,IBA IEA,IBA,IBA,IEA,IBA,IEA,IEA,IEA,IEA,IBA,IBA IEA,IEA,IBA,IBA,IBA,IBA IEA,IDA,IEA,IBA,IBA,IBA,IEA,IEA,IEA,IBA,ISS IBA IEA,IBA IEA,IBA,IBA IEA,IBA,IBA,IBA,IEA,IEA,IEA,IBA,IBA IEA,IEA,IBA,IEA,IMP,IDA,IMP IBA,IBA…	ENSBTAG00000007794	FALSE	KRT20
query_1	TRUE	0.00303799	6431	212	102	0.481132	0.0158607	GO:0071840	GO:BP	cellular component organization or biogenesis	18832	17446	GO:0009987	IEA,IBA,IEA,IBA IEA,IBA IEA,IEA,IBA,IEA,IEA,IEA,IBA IEA,IBA IEA,IBA IEA,IEA,IEA,IEA,IEA,IEA,IEA,IDA,IMP ISS IBA,IBA,IEA,IEA,IBA IEA,IEA,IEA,IBA,IBA,IBA IEA,IEA,IBA IEA,IEA,IEA,IBA IEA,IBA,IBA IEA,IBA,IBA,IEA,IBA,IEA,IEA,IEA,IEA,IBA,IBA IEA,IEA,IBA,IBA,IBA,IBA IEA,IDA,IEA,IBA,IBA,IBA,IEA,IEA,IEA,IBA,ISS IBA IEA,IBA IEA,IBA,IBA IEA,IBA,IBA,IBA,IEA,IEA,IEA,IBA,IBA IEA,IEA,IBA,IEA,IMP,IDA,IMP IBA,IBA…	ENSBTAG00000002036	FALSE	CACNB1
query_1	TRUE	0.00303799	6431	212	102	0.481132	0.0158607	GO:0071840	GO:BP	cellular component organization or biogenesis	18832	17446	GO:0009987	IEA,IBA,IEA,IBA IEA,IBA IEA,IEA,IBA,IEA,IEA,IEA,IBA IEA,IBA IEA,IBA IEA,IEA,IEA,IEA,IEA,IEA,IEA,IDA,IMP ISS IBA,IBA,IEA,IEA,IBA IEA,IEA,IEA,IBA,IBA,IBA IEA,IEA,IBA IEA,IEA,IEA,IBA IEA,IBA,IBA IEA,IBA,IBA,IEA,IBA,IEA,IEA,IEA,IEA,IBA,IBA IEA,IEA,IBA,IBA,IBA,IBA IEA,IDA,IEA,IBA,IBA,IBA,IEA,IEA,IEA,IBA,ISS IBA IEA,IBA IEA,IBA,IBA IEA,IBA,IBA,IBA,IEA,IEA,IEA,IBA,IBA IEA,IEA,IBA,IEA,IMP,IDA,IMP IBA,IBA…	ENSBTAG00000040460	FALSE	KRT23
query_1	TRUE	0.00303799	6431	212	102	0.481132	0.0158607	GO:0071840	GO:BP	cellular component organization or biogenesis	18832	17446	GO:0009987	IEA,IBA,IEA,IBA IEA,IBA IEA,IEA,IBA,IEA,IEA,IEA,IBA IEA,IBA IEA,IBA IEA,IEA,IEA,IEA,IEA,IEA,IEA,IDA,IMP ISS IBA,IBA,IEA,IEA,IBA IEA,IEA,IEA,IBA,IBA,IBA IEA,IEA,IBA IEA,IEA,IEA,IBA IEA,IBA,IBA IEA,IBA,IBA,IEA,IBA,IEA,IEA,IEA,IEA,IBA,IBA IEA,IEA,IBA,IBA,IBA,IBA IEA,IDA,IEA,IBA,IBA,IBA,IEA,IEA,IEA,IBA,ISS IBA IEA,IBA IEA,IBA,IBA IEA,IBA,IBA,IBA,IEA,IEA,IEA,IBA,IBA IEA,IEA,IBA,IEA,IMP,IDA,IMP IBA,IBA…	ENSBTAG00000011532	FALSE	MLLT6
query_1	TRUE	0.00303799	6431	212	102	0.481132	0.0158607	GO:0071840	GO:BP	cellular component organization or biogenesis	18832	17446	GO:0009987	IEA,IBA,IEA,IBA IEA,IBA IEA,IEA,IBA,IEA,IEA,IEA,IBA IEA,IBA IEA,IBA IEA,IEA,IEA,IEA,IEA,IEA,IEA,IDA,IMP ISS IBA,IBA,IEA,IEA,IBA IEA,IEA,IEA,IBA,IBA,IBA IEA,IEA,IBA IEA,IEA,IEA,IBA IEA,IBA,IBA IEA,IBA,IBA,IEA,IBA,IEA,IEA,IEA,IEA,IBA,IBA IEA,IEA,IBA,IBA,IBA,IBA IEA,IDA,IEA,IBA,IBA,IBA,IEA,IEA,IEA,IBA,ISS IBA IEA,IBA IEA,IBA,IBA IEA,IBA,IBA,IBA,IEA,IEA,IEA,IBA,IBA IEA,IEA,IBA,IEA,IMP,IDA,IMP IBA,IBA…	ENSBTAG00000020078	FALSE	KRT39
query_1	TRUE	0.00303799	6431	212	102	0.481132	0.0158607	GO:0071840	GO:BP	cellular component organization or biogenesis	18832	17446	GO:0009987	IEA,IBA,IEA,IBA IEA,IBA IEA,IEA,IBA,IEA,IEA,IEA,IBA IEA,IBA IEA,IBA IEA,IEA,IEA,IEA,IEA,IEA,IEA,IDA,IMP ISS IBA,IBA,IEA,IEA,IBA IEA,IEA,IEA,IBA,IBA,IBA IEA,IEA,IBA IEA,IEA,IEA,IBA IEA,IBA,IBA IEA,IBA,IBA,IEA,IBA,IEA,IEA,IEA,IEA,IBA,IBA IEA,IEA,IBA,IBA,IBA,IBA IEA,IDA,IEA,IBA,IBA,IBA,IEA,IEA,IEA,IBA,ISS IBA IEA,IBA IEA,IBA,IBA IEA,IBA,IBA,IBA,IEA,IEA,IEA,IBA,IBA IEA,IEA,IBA,IEA,IMP,IDA,IMP IBA,IBA…	ENSBTAG00000013469	FALSE	SRCIN1
query_1	TRUE	0.00303799	6431	212	102	0.481132	0.0158607	GO:0071840	GO:BP	cellular component organization or biogenesis	18832	17446	GO:0009987	IEA,IBA,IEA,IBA IEA,IBA IEA,IEA,IBA,IEA,IEA,IEA,IBA IEA,IBA IEA,IBA IEA,IEA,IEA,IEA,IEA,IEA,IEA,IDA,IMP ISS IBA,IBA,IEA,IEA,IBA IEA,IEA,IEA,IBA,IBA,IBA IEA,IEA,IBA IEA,IEA,IEA,IBA IEA,IBA,IBA IEA,IBA,IBA,IEA,IBA,IEA,IEA,IEA,IEA,IBA,IBA IEA,IEA,IBA,IBA,IBA,IBA IEA,IDA,IEA,IBA,IBA,IBA,IEA,IEA,IEA,IBA,ISS IBA IEA,IBA IEA,IBA,IBA IEA,IBA,IBA,IBA,IEA,IEA,IEA,IBA,IBA IEA,IEA,IBA,IEA,IMP,IDA,IMP IBA,IBA…	ENSBTAG00000048067	FALSE	EPOP
query_1	TRUE	0.00303799	6431	212	102	0.481132	0.0158607	GO:0071840	GO:BP	cellular component organization or biogenesis	18832	17446	GO:0009987	IEA,IBA,IEA,IBA IEA,IBA IEA,IEA,IBA,IEA,IEA,IEA,IBA IEA,IBA IEA,IBA IEA,IEA,IEA,IEA,IEA,IEA,IEA,IDA,IMP ISS IBA,IBA,IEA,IEA,IBA IEA,IEA,IEA,IBA,IBA,IBA IEA,IEA,IBA IEA,IEA,IEA,IBA IEA,IBA,IBA IEA,IBA,IBA,IEA,IBA,IEA,IEA,IEA,IEA,IBA,IBA IEA,IEA,IBA,IBA,IBA,IBA IEA,IDA,IEA,IBA,IBA,IBA,IEA,IEA,IEA,IBA,ISS IBA IEA,IBA IEA,IBA,IBA IEA,IBA,IBA,IBA,IEA,IEA,IEA,IBA,IBA IEA,IEA,IBA,IEA,IMP,IDA,IMP IBA,IBA…	ENSBTAG00000011539	FALSE	PCGF2
query_1	TRUE	0.00303799	6431	212	102	0.481132	0.0158607	GO:0071840	GO:BP	cellular component organization or biogenesis	18832	17446	GO:0009987	IEA,IBA,IEA,IBA IEA,IBA IEA,IEA,IBA,IEA,IEA,IEA,IBA IEA,IBA IEA,IBA IEA,IEA,IEA,IEA,IEA,IEA,IEA,IDA,IMP ISS IBA,IBA,IEA,IEA,IBA IEA,IEA,IEA,IBA,IBA,IBA IEA,IEA,IBA IEA,IEA,IEA,IBA IEA,IBA,IBA IEA,IBA,IBA,IEA,IBA,IEA,IEA,IEA,IEA,IBA,IBA IEA,IEA,IBA,IBA,IBA,IBA IEA,IDA,IEA,IBA,IBA,IBA,IEA,IEA,IEA,IBA,ISS IBA IEA,IBA IEA,IBA,IBA IEA,IBA,IBA,IBA,IEA,IEA,IEA,IBA,IBA IEA,IEA,IBA,IEA,IMP,IDA,IMP IBA,IBA…	ENSBTAG00000006499	FALSE	PIP4K2B
query_1	TRUE	0.00303799	6431	212	102	0.481132	0.0158607	GO:0071840	GO:BP	cellular component organization or biogenesis	18832	17446	GO:0009987	IEA,IBA,IEA,IBA IEA,IBA IEA,IEA,IBA,IEA,IEA,IEA,IBA IEA,IBA IEA,IBA IEA,IEA,IEA,IEA,IEA,IEA,IEA,IDA,IMP ISS IBA,IBA,IEA,IEA,IBA IEA,IEA,IEA,IBA,IBA,IBA IEA,IEA,IBA IEA,IEA,IEA,IBA IEA,IBA,IBA IEA,IBA,IBA,IEA,IBA,IEA,IEA,IEA,IEA,IBA,IBA IEA,IEA,IBA,IBA,IBA,IBA IEA,IDA,IEA,IBA,IBA,IBA,IEA,IEA,IEA,IBA,ISS IBA IEA,IBA IEA,IBA,IBA IEA,IBA,IBA,IBA,IEA,IEA,IEA,IBA,IBA IEA,IEA,IBA,IEA,IMP,IDA,IMP IBA,IBA…	ENSBTAG00000017408	FALSE	KRT40
query_1	TRUE	0.00303799	6431	212	102	0.481132	0.0158607	GO:0071840	GO:BP	cellular component organization or biogenesis	18832	17446	GO:0009987	IEA,IBA,IEA,IBA IEA,IBA IEA,IEA,IBA,IEA,IEA,IEA,IBA IEA,IBA IEA,IBA IEA,IEA,IEA,IEA,IEA,IEA,IEA,IDA,IMP ISS IBA,IBA,IEA,IEA,IBA IEA,IEA,IEA,IBA,IBA,IBA IEA,IEA,IBA IEA,IEA,IEA,IBA IEA,IBA,IBA IEA,IBA,IBA,IEA,IBA,IEA,IEA,IEA,IEA,IBA,IBA IEA,IEA,IBA,IBA,IBA,IBA IEA,IDA,IEA,IBA,IBA,IBA,IEA,IEA,IEA,IBA,ISS IBA IEA,IBA IEA,IBA,IBA IEA,IBA,IBA,IBA,IEA,IEA,IEA,IBA,IBA IEA,IEA,IBA,IEA,IMP,IDA,IMP IBA,IBA…	ENSBTAG00000052414	FALSE	HAP1
query_1	TRUE	0.00303799	6431	212	102	0.481132	0.0158607	GO:0071840	GO:BP	cellular component organization or biogenesis	18832	17446	GO:0009987	IEA,IBA,IEA,IBA IEA,IBA IEA,IEA,IBA,IEA,IEA,IEA,IBA IEA,IBA IEA,IBA IEA,IEA,IEA,IEA,IEA,IEA,IEA,IDA,IMP ISS IBA,IBA,IEA,IEA,IBA IEA,IEA,IEA,IBA,IBA,IBA IEA,IEA,IBA IEA,IEA,IEA,IBA IEA,IBA,IBA IEA,IBA,IBA,IEA,IBA,IEA,IEA,IEA,IEA,IBA,IBA IEA,IEA,IBA,IBA,IBA,IBA IEA,IDA,IEA,IBA,IBA,IBA,IEA,IEA,IEA,IBA,ISS IBA IEA,IBA IEA,IBA,IBA IEA,IBA,IBA,IBA,IEA,IEA,IEA,IBA,IBA IEA,IEA,IBA,IEA,IMP,IDA,IMP IBA,IBA…	ENSBTAG00000006586	FALSE	KPNB1
query_1	TRUE	0.00303799	6431	212	102	0.481132	0.0158607	GO:0071840	GO:BP	cellular component organization or biogenesis	18832	17446	GO:0009987	IEA,IBA,IEA,IBA IEA,IBA IEA,IEA,IBA,IEA,IEA,IEA,IBA IEA,IBA IEA,IBA IEA,IEA,IEA,IEA,IEA,IEA,IEA,IDA,IMP ISS IBA,IBA,IEA,IEA,IBA IEA,IEA,IEA,IBA,IBA,IBA IEA,IEA,IBA IEA,IEA,IEA,IBA IEA,IBA,IBA IEA,IBA,IBA,IEA,IBA,IEA,IEA,IEA,IEA,IBA,IBA IEA,IEA,IBA,IBA,IBA,IBA IEA,IDA,IEA,IBA,IBA,IBA,IEA,IEA,IEA,IBA,ISS IBA IEA,IBA IEA,IBA,IBA IEA,IBA,IBA,IBA,IEA,IEA,IEA,IBA,IBA IEA,IEA,IBA,IEA,IMP,IDA,IMP IBA,IBA…	ENSBTAG00000007583	FALSE	KRT14
query_1	TRUE	0.00303799	6431	212	102	0.481132	0.0158607	GO:0071840	GO:BP	cellular component organization or biogenesis	18832	17446	GO:0009987	IEA,IBA,IEA,IBA IEA,IBA IEA,IEA,IBA,IEA,IEA,IEA,IBA IEA,IBA IEA,IBA IEA,IEA,IEA,IEA,IEA,IEA,IEA,IDA,IMP ISS IBA,IBA,IEA,IEA,IBA IEA,IEA,IEA,IBA,IBA,IBA IEA,IEA,IBA IEA,IEA,IEA,IBA IEA,IBA,IBA IEA,IBA,IBA,IEA,IBA,IEA,IEA,IEA,IEA,IBA,IBA IEA,IEA,IBA,IBA,IBA,IBA IEA,IDA,IEA,IBA,IBA,IBA,IEA,IEA,IEA,IBA,ISS IBA IEA,IBA IEA,IBA,IBA IEA,IBA,IBA,IBA,IEA,IEA,IEA,IBA,IBA IEA,IEA,IBA,IEA,IMP,IDA,IMP IBA,IBA…	ENSBTAG00000050581	FALSE
query_1	TRUE	0.00303799	6431	212	102	0.481132	0.0158607	GO:0071840	GO:BP	cellular component organization or biogenesis	18832	17446	GO:0009987	IEA,IBA,IEA,IBA IEA,IBA IEA,IEA,IBA,IEA,IEA,IEA,IBA IEA,IBA IEA,IBA IEA,IEA,IEA,IEA,IEA,IEA,IEA,IDA,IMP ISS IBA,IBA,IEA,IEA,IBA IEA,IEA,IEA,IBA,IBA,IBA IEA,IEA,IBA IEA,IEA,IEA,IBA IEA,IBA,IBA IEA,IBA,IBA,IEA,IBA,IEA,IEA,IEA,IEA,IBA,IBA IEA,IEA,IBA,IBA,IBA,IBA IEA,IDA,IEA,IBA,IBA,IBA,IEA,IEA,IEA,IBA,ISS IBA IEA,IBA IEA,IBA,IBA IEA,IBA,IBA,IBA,IEA,IEA,IEA,IBA,IBA IEA,IEA,IBA,IEA,IMP,IDA,IMP IBA,IBA…	ENSBTAG00000047165	FALSE	KRT9
query_1	TRUE	0.00303799	6431	212	102	0.481132	0.0158607	GO:0071840	GO:BP	cellular component organization or biogenesis	18832	17446	GO:0009987	IEA,IBA,IEA,IBA IEA,IBA IEA,IEA,IBA,IEA,IEA,IEA,IBA IEA,IBA IEA,IBA IEA,IEA,IEA,IEA,IEA,IEA,IEA,IDA,IMP ISS IBA,IBA,IEA,IEA,IBA IEA,IEA,IEA,IBA,IBA,IBA IEA,IEA,IBA IEA,IEA,IEA,IBA IEA,IBA,IBA IEA,IBA,IBA,IEA,IBA,IEA,IEA,IEA,IEA,IBA,IBA IEA,IEA,IBA,IBA,IBA,IBA IEA,IDA,IEA,IBA,IBA,IBA,IEA,IEA,IEA,IBA,ISS IBA IEA,IBA IEA,IBA,IBA IEA,IBA,IBA,IBA,IEA,IEA,IEA,IBA,IBA IEA,IEA,IBA,IEA,IMP,IDA,IMP IBA,IBA…	ENSBTAG00000033766	FALSE	KRT16
query_1	TRUE	0.00303799	6431	212	102	0.481132	0.0158607	GO:0071840	GO:BP	cellular component organization or biogenesis	18832	17446	GO:0009987	IEA,IBA,IEA,IBA IEA,IBA IEA,IEA,IBA,IEA,IEA,IEA,IBA IEA,IBA IEA,IBA IEA,IEA,IEA,IEA,IEA,IEA,IEA,IDA,IMP ISS IBA,IBA,IEA,IEA,IBA IEA,IEA,IEA,IBA,IBA,IBA IEA,IEA,IBA IEA,IEA,IEA,IBA IEA,IBA,IBA IEA,IBA,IBA,IEA,IBA,IEA,IEA,IEA,IEA,IBA,IBA IEA,IEA,IBA,IBA,IBA,IBA IEA,IDA,IEA,IBA,IBA,IBA,IEA,IEA,IEA,IBA,ISS IBA IEA,IBA IEA,IBA,IBA IEA,IBA,IBA,IBA,IEA,IEA,IEA,IBA,IBA IEA,IEA,IBA,IEA,IMP,IDA,IMP IBA,IBA…	ENSBTAG00000060908	FALSE	GJD3
query_1	TRUE	0.00303799	6431	212	102	0.481132	0.0158607	GO:0071840	GO:BP	cellular component organization or biogenesis	18832	17446	GO:0009987	IEA,IBA,IEA,IBA IEA,IBA IEA,IEA,IBA,IEA,IEA,IEA,IBA IEA,IBA IEA,IBA IEA,IEA,IEA,IEA,IEA,IEA,IEA,IDA,IMP ISS IBA,IBA,IEA,IEA,IBA IEA,IEA,IEA,IBA,IBA,IBA IEA,IEA,IBA IEA,IEA,IEA,IBA IEA,IBA,IBA IEA,IBA,IBA,IEA,IBA,IEA,IEA,IEA,IEA,IBA,IBA IEA,IEA,IBA,IBA,IBA,IBA IEA,IDA,IEA,IBA,IBA,IBA,IEA,IEA,IEA,IBA,ISS IBA IEA,IBA IEA,IBA,IBA IEA,IBA,IBA,IBA,IEA,IEA,IEA,IBA,IBA IEA,IEA,IBA,IEA,IMP,IDA,IMP IBA,IBA…	ENSBTAG00000069373	FALSE	U6
query_1	TRUE	0.00303799	6431	212	102	0.481132	0.0158607	GO:0071840	GO:BP	cellular component organization or biogenesis	18832	17446	GO:0009987	IEA,IBA,IEA,IBA IEA,IBA IEA,IEA,IBA,IEA,IEA,IEA,IBA IEA,IBA IEA,IBA IEA,IEA,IEA,IEA,IEA,IEA,IEA,IDA,IMP ISS IBA,IBA,IEA,IEA,IBA IEA,IEA,IEA,IBA,IBA,IBA IEA,IEA,IBA IEA,IEA,IEA,IBA IEA,IBA,IBA IEA,IBA,IBA,IEA,IBA,IEA,IEA,IEA,IEA,IBA,IBA IEA,IEA,IBA,IBA,IBA,IBA IEA,IDA,IEA,IBA,IBA,IBA,IEA,IEA,IEA,IBA,ISS IBA IEA,IBA IEA,IBA,IBA IEA,IBA,IBA,IBA,IEA,IEA,IEA,IBA,IBA IEA,IEA,IBA,IEA,IMP,IDA,IMP IBA,IBA…	ENSBTAG00000013685	FALSE	KRT31
query_1	TRUE	0.00303799	6431	212	102	0.481132	0.0158607	GO:0071840	GO:BP	cellular component organization or biogenesis	18832	17446	GO:0009987	IEA,IBA,IEA,IBA IEA,IBA IEA,IEA,IBA,IEA,IEA,IEA,IBA IEA,IBA IEA,IBA IEA,IEA,IEA,IEA,IEA,IEA,IEA,IDA,IMP ISS IBA,IBA,IEA,IEA,IBA IEA,IEA,IEA,IBA,IBA,IBA IEA,IEA,IBA IEA,IEA,IEA,IBA IEA,IBA,IBA IEA,IBA,IBA,IEA,IBA,IEA,IEA,IEA,IEA,IBA,IBA IEA,IEA,IBA,IBA,IBA,IBA IEA,IDA,IEA,IBA,IBA,IBA,IEA,IEA,IEA,IBA,ISS IBA IEA,IBA IEA,IBA,IBA IEA,IBA,IBA,IBA,IEA,IEA,IEA,IBA,IBA IEA,IEA,IBA,IEA,IMP,IDA,IMP IBA,IBA…	ENSBTAG00000000573	FALSE	KRT37
query_1	TRUE	0.00303799	6431	212	102	0.481132	0.0158607	GO:0071840	GO:BP	cellular component organization or biogenesis	18832	17446	GO:0009987	IEA,IBA,IEA,IBA IEA,IBA IEA,IEA,IBA,IEA,IEA,IEA,IBA IEA,IBA IEA,IBA IEA,IEA,IEA,IEA,IEA,IEA,IEA,IDA,IMP ISS IBA,IBA,IEA,IEA,IBA IEA,IEA,IEA,IBA,IBA,IBA IEA,IEA,IBA IEA,IEA,IEA,IBA IEA,IBA,IBA IEA,IBA,IBA,IEA,IBA,IEA,IEA,IEA,IEA,IBA,IBA IEA,IEA,IBA,IBA,IBA,IBA IEA,IDA,IEA,IBA,IBA,IBA,IEA,IEA,IEA,IBA,ISS IBA IEA,IBA IEA,IBA,IBA IEA,IBA,IBA,IBA,IEA,IEA,IEA,IBA,IBA IEA,IEA,IBA,IEA,IMP,IDA,IMP IBA,IBA…	ENSBTAG00000046124	FALSE	KRT36
query_1	TRUE	0.00303799	6431	212	102	0.481132	0.0158607	GO:0071840	GO:BP	cellular component organization or biogenesis	18832	17446	GO:0009987	IEA,IBA,IEA,IBA IEA,IBA IEA,IEA,IBA,IEA,IEA,IEA,IBA IEA,IBA IEA,IBA IEA,IEA,IEA,IEA,IEA,IEA,IEA,IDA,IMP ISS IBA,IBA,IEA,IEA,IBA IEA,IEA,IEA,IBA,IBA,IBA IEA,IEA,IBA IEA,IEA,IEA,IBA IEA,IBA,IBA IEA,IBA,IBA,IEA,IBA,IEA,IEA,IEA,IEA,IBA,IBA IEA,IEA,IBA,IBA,IBA,IBA IEA,IDA,IEA,IBA,IBA,IBA,IEA,IEA,IEA,IBA,ISS IBA IEA,IBA IEA,IBA,IBA IEA,IBA,IBA,IBA,IEA,IEA,IEA,IBA,IBA IEA,IEA,IBA,IEA,IMP,IDA,IMP IBA,IBA…	ENSBTAG00000043117	FALSE
query_1	TRUE	0.00303799	6431	212	102	0.481132	0.0158607	GO:0071840	GO:BP	cellular component organization or biogenesis	18832	17446	GO:0009987	IEA,IBA,IEA,IBA IEA,IBA IEA,IEA,IBA,IEA,IEA,IEA,IBA IEA,IBA IEA,IBA IEA,IEA,IEA,IEA,IEA,IEA,IEA,IDA,IMP ISS IBA,IBA,IEA,IEA,IBA IEA,IEA,IEA,IBA,IBA,IBA IEA,IEA,IBA IEA,IEA,IEA,IBA IEA,IBA,IBA IEA,IBA,IBA,IEA,IBA,IEA,IEA,IEA,IEA,IBA,IBA IEA,IEA,IBA,IBA,IBA,IBA IEA,IDA,IEA,IBA,IBA,IBA,IEA,IEA,IEA,IBA,ISS IBA IEA,IBA IEA,IBA,IBA IEA,IBA,IBA,IBA,IEA,IEA,IEA,IBA,IBA IEA,IEA,IBA,IEA,IMP,IDA,IMP IBA,IBA…	ENSBTAG00000042827	FALSE	U6
query_1	TRUE	0.00303799	6431	212	102	0.481132	0.0158607	GO:0071840	GO:BP	cellular component organization or biogenesis	18832	17446	GO:0009987	IEA,IBA,IEA,IBA IEA,IBA IEA,IEA,IBA,IEA,IEA,IEA,IBA IEA,IBA IEA,IBA IEA,IEA,IEA,IEA,IEA,IEA,IEA,IDA,IMP ISS IBA,IBA,IEA,IEA,IBA IEA,IEA,IEA,IBA,IBA,IBA IEA,IEA,IBA IEA,IEA,IEA,IBA IEA,IBA,IBA IEA,IBA,IBA,IEA,IBA,IEA,IEA,IEA,IEA,IBA,IBA IEA,IEA,IBA,IBA,IBA,IBA IEA,IDA,IEA,IBA,IBA,IBA,IEA,IEA,IEA,IBA,ISS IBA IEA,IBA IEA,IBA,IBA IEA,IBA,IBA,IBA,IEA,IEA,IEA,IBA,IBA IEA,IEA,IBA,IEA,IMP,IDA,IMP IBA,IBA…	ENSBTAG00000015308	FALSE	SMARCE1
query_1	TRUE	0.00303799	6431	212	102	0.481132	0.0158607	GO:0071840	GO:BP	cellular component organization or biogenesis	18832	17446	GO:0009987	IEA,IBA,IEA,IBA IEA,IBA IEA,IEA,IBA,IEA,IEA,IEA,IBA IEA,IBA IEA,IBA IEA,IEA,IEA,IEA,IEA,IEA,IEA,IDA,IMP ISS IBA,IBA,IEA,IEA,IBA IEA,IEA,IEA,IBA,IBA,IBA IEA,IEA,IBA IEA,IEA,IEA,IBA IEA,IBA,IBA IEA,IBA,IBA,IEA,IBA,IEA,IEA,IEA,IEA,IBA,IBA IEA,IEA,IBA,IBA,IBA,IBA IEA,IDA,IEA,IBA,IBA,IBA,IEA,IEA,IEA,IBA,ISS IBA IEA,IBA IEA,IBA,IBA IEA,IBA,IBA,IBA,IEA,IEA,IEA,IBA,IBA IEA,IEA,IBA,IEA,IMP,IDA,IMP IBA,IBA…	ENSBTAG00000030555	FALSE	KRT28
query_1	TRUE	0.00303799	6431	212	102	0.481132	0.0158607	GO:0071840	GO:BP	cellular component organization or biogenesis	18832	17446	GO:0009987	IEA,IBA,IEA,IBA IEA,IBA IEA,IEA,IBA,IEA,IEA,IEA,IBA IEA,IBA IEA,IBA IEA,IEA,IEA,IEA,IEA,IEA,IEA,IDA,IMP ISS IBA,IBA,IEA,IEA,IBA IEA,IEA,IEA,IBA,IBA,IBA IEA,IEA,IBA IEA,IEA,IEA,IBA IEA,IBA,IBA IEA,IBA,IBA,IEA,IBA,IEA,IEA,IEA,IEA,IBA,IBA IEA,IEA,IBA,IBA,IBA,IBA IEA,IDA,IEA,IBA,IBA,IBA,IEA,IEA,IEA,IBA,ISS IBA IEA,IBA IEA,IBA,IBA IEA,IBA,IBA,IBA,IEA,IEA,IEA,IBA,IBA IEA,IEA,IBA,IEA,IMP,IDA,IMP IBA,IBA…	ENSBTAG00000030542	FALSE	KRT25
query_1	TRUE	0.00303799	6431	212	102	0.481132	0.0158607	GO:0071840	GO:BP	cellular component organization or biogenesis	18832	17446	GO:0009987	IEA,IBA,IEA,IBA IEA,IBA IEA,IEA,IBA,IEA,IEA,IEA,IBA IEA,IBA IEA,IBA IEA,IEA,IEA,IEA,IEA,IEA,IEA,IDA,IMP ISS IBA,IBA,IEA,IEA,IBA IEA,IEA,IEA,IBA,IBA,IBA IEA,IEA,IBA IEA,IEA,IEA,IBA IEA,IBA,IBA IEA,IBA,IBA,IEA,IBA,IEA,IEA,IEA,IEA,IBA,IBA IEA,IEA,IBA,IBA,IBA,IBA IEA,IDA,IEA,IBA,IBA,IBA,IEA,IEA,IEA,IBA,ISS IBA IEA,IBA IEA,IBA,IBA IEA,IBA,IBA,IBA,IEA,IEA,IEA,IBA,IBA IEA,IEA,IBA,IEA,IMP,IDA,IMP IBA,IBA…	ENSBTAG00000006806	FALSE	KRT17
query_1	TRUE	0.00303799	6431	212	102	0.481132	0.0158607	GO:0071840	GO:BP	cellular component organization or biogenesis	18832	17446	GO:0009987	IEA,IBA,IEA,IBA IEA,IBA IEA,IEA,IBA,IEA,IEA,IEA,IBA IEA,IBA IEA,IBA IEA,IEA,IEA,IEA,IEA,IEA,IEA,IDA,IMP ISS IBA,IBA,IEA,IEA,IBA IEA,IEA,IEA,IBA,IBA,IBA IEA,IEA,IBA IEA,IEA,IEA,IBA IEA,IBA,IBA IEA,IBA,IBA,IEA,IBA,IEA,IEA,IEA,IEA,IBA,IBA IEA,IEA,IBA,IBA,IBA,IBA IEA,IDA,IEA,IBA,IBA,IBA,IEA,IEA,IEA,IBA,ISS IBA IEA,IBA IEA,IBA,IBA IEA,IBA,IBA,IBA,IEA,IEA,IEA,IBA,IBA IEA,IEA,IBA,IEA,IMP,IDA,IMP IBA,IBA…	ENSBTAG00000047262	FALSE	KRT42
query_1	TRUE	0.00303799	6431	212	102	0.481132	0.0158607	GO:0071840	GO:BP	cellular component organization or biogenesis	18832	17446	GO:0009987	IEA,IBA,IEA,IBA IEA,IBA IEA,IEA,IBA,IEA,IEA,IEA,IBA IEA,IBA IEA,IBA IEA,IEA,IEA,IEA,IEA,IEA,IEA,IDA,IMP ISS IBA,IBA,IEA,IEA,IBA IEA,IEA,IEA,IBA,IBA,IBA IEA,IEA,IBA IEA,IEA,IEA,IBA IEA,IBA,IBA IEA,IBA,IBA,IEA,IBA,IEA,IEA,IEA,IEA,IBA,IBA IEA,IEA,IBA,IBA,IBA,IBA IEA,IDA,IEA,IBA,IBA,IBA,IEA,IEA,IEA,IBA,ISS IBA IEA,IBA IEA,IBA,IBA IEA,IBA,IBA,IBA,IEA,IEA,IEA,IBA,IBA IEA,IEA,IBA,IEA,IMP,IDA,IMP IBA,IBA…	ENSBTAG00000004905	FALSE	KRT19
query_1	TRUE	0.00303799	6431	212	102	0.481132	0.0158607	GO:0071840	GO:BP	cellular component organization or biogenesis	18832	17446	GO:0009987	IEA,IBA,IEA,IBA IEA,IBA IEA,IEA,IBA,IEA,IEA,IEA,IBA IEA,IBA IEA,IBA IEA,IEA,IEA,IEA,IEA,IEA,IEA,IDA,IMP ISS IBA,IBA,IEA,IEA,IBA IEA,IEA,IEA,IBA,IBA,IBA IEA,IEA,IBA IEA,IEA,IEA,IBA IEA,IBA,IBA IEA,IBA,IBA,IEA,IBA,IEA,IEA,IEA,IEA,IBA,IBA IEA,IEA,IBA,IBA,IBA,IBA IEA,IDA,IEA,IBA,IBA,IBA,IEA,IEA,IEA,IBA,ISS IBA IEA,IBA IEA,IBA,IBA IEA,IBA,IBA,IBA,IEA,IEA,IEA,IBA,IBA IEA,IEA,IBA,IEA,IMP,IDA,IMP IBA,IBA…	ENSBTAG00000004903	FALSE	KRT15
query_1	TRUE	0.00303799	6431	212	102	0.481132	0.0158607	GO:0071840	GO:BP	cellular component organization or biogenesis	18832	17446	GO:0009987	IEA,IBA,IEA,IBA IEA,IBA IEA,IEA,IBA,IEA,IEA,IEA,IBA IEA,IBA IEA,IBA IEA,IEA,IEA,IEA,IEA,IEA,IEA,IDA,IMP ISS IBA,IBA,IEA,IEA,IBA IEA,IEA,IEA,IBA,IBA,IBA IEA,IEA,IBA IEA,IEA,IEA,IBA IEA,IBA,IBA IEA,IBA,IBA,IEA,IBA,IEA,IEA,IEA,IEA,IBA,IBA IEA,IEA,IBA,IBA,IBA,IBA IEA,IDA,IEA,IBA,IBA,IBA,IEA,IEA,IEA,IBA,ISS IBA IEA,IBA IEA,IBA,IBA IEA,IBA,IBA,IBA,IEA,IEA,IEA,IBA,IBA IEA,IEA,IBA,IEA,IMP,IDA,IMP IBA,IBA…	ENSBTAG00000037553	FALSE	KRT33A
query_1	TRUE	0.00303799	6431	212	102	0.481132	0.0158607	GO:0071840	GO:BP	cellular component organization or biogenesis	18832	17446	GO:0009987	IEA,IBA,IEA,IBA IEA,IBA IEA,IEA,IBA,IEA,IEA,IEA,IBA IEA,IBA IEA,IBA IEA,IEA,IEA,IEA,IEA,IEA,IEA,IDA,IMP ISS IBA,IBA,IEA,IEA,IBA IEA,IEA,IEA,IBA,IBA,IBA IEA,IEA,IBA IEA,IEA,IEA,IBA IEA,IBA,IBA IEA,IBA,IBA,IEA,IBA,IEA,IEA,IEA,IEA,IBA,IBA IEA,IEA,IBA,IBA,IBA,IBA IEA,IDA,IEA,IBA,IBA,IBA,IEA,IEA,IEA,IBA,ISS IBA IEA,IBA IEA,IBA,IBA IEA,IBA,IBA,IBA,IEA,IEA,IEA,IBA,IBA IEA,IEA,IBA,IEA,IMP,IDA,IMP IBA,IBA…	ENSBTAG00000016384	FALSE	KRT32
query_1	TRUE	0.00303799	6431	212	102	0.481132	0.0158607	GO:0071840	GO:BP	cellular component organization or biogenesis	18832	17446	GO:0009987	IEA,IBA,IEA,IBA IEA,IBA IEA,IEA,IBA,IEA,IEA,IEA,IBA IEA,IBA IEA,IBA IEA,IEA,IEA,IEA,IEA,IEA,IEA,IDA,IMP ISS IBA,IBA,IEA,IEA,IBA IEA,IEA,IEA,IBA,IBA,IBA IEA,IEA,IBA IEA,IEA,IEA,IBA IEA,IBA,IBA IEA,IBA,IBA,IEA,IBA,IEA,IEA,IEA,IEA,IBA,IBA IEA,IEA,IBA,IBA,IBA,IBA IEA,IDA,IEA,IBA,IBA,IBA,IEA,IEA,IEA,IBA,ISS IBA IEA,IBA IEA,IBA,IBA IEA,IBA,IBA,IBA,IEA,IEA,IEA,IBA,IBA IEA,IEA,IBA,IEA,IMP,IDA,IMP IBA,IBA…	ENSBTAG00000000720	FALSE	CTSL
query_1	TRUE	0.00303799	6431	212	102	0.481132	0.0158607	GO:0071840	GO:BP	cellular component organization or biogenesis	18832	17446	GO:0009987	IEA,IBA,IEA,IBA IEA,IBA IEA,IEA,IBA,IEA,IEA,IEA,IBA IEA,IBA IEA,IBA IEA,IEA,IEA,IEA,IEA,IEA,IEA,IDA,IMP ISS IBA,IBA,IEA,IEA,IBA IEA,IEA,IEA,IBA,IBA,IBA IEA,IEA,IBA IEA,IEA,IEA,IBA IEA,IBA,IBA IEA,IBA,IBA,IEA,IBA,IEA,IEA,IEA,IEA,IBA,IBA IEA,IEA,IBA,IBA,IBA,IBA IEA,IDA,IEA,IBA,IBA,IBA,IEA,IEA,IEA,IBA,ISS IBA IEA,IBA IEA,IBA,IBA IEA,IBA,IBA,IBA,IEA,IEA,IEA,IBA,IBA IEA,IEA,IBA,IEA,IMP,IDA,IMP IBA,IBA…	ENSBTAG00000009733	FALSE	FBP1
query_1	TRUE	0.00303799	6431	212	102	0.481132	0.0158607	GO:0071840	GO:BP	cellular component organization or biogenesis	18832	17446	GO:0009987	IEA,IBA,IEA,IBA IEA,IBA IEA,IEA,IBA,IEA,IEA,IEA,IBA IEA,IBA IEA,IBA IEA,IEA,IEA,IEA,IEA,IEA,IEA,IDA,IMP ISS IBA,IBA,IEA,IEA,IBA IEA,IEA,IEA,IBA,IBA,IBA IEA,IEA,IBA IEA,IEA,IEA,IBA IEA,IBA,IBA IEA,IBA,IBA,IEA,IBA,IEA,IEA,IEA,IEA,IBA,IBA IEA,IEA,IBA,IBA,IBA,IBA IEA,IDA,IEA,IBA,IBA,IBA,IEA,IEA,IEA,IBA,ISS IBA IEA,IBA IEA,IBA,IBA IEA,IBA,IBA,IBA,IEA,IEA,IEA,IBA,IBA IEA,IEA,IBA,IEA,IMP,IDA,IMP IBA,IBA…	ENSBTAG00000002997	FALSE	ADAMTSL1
query_1	TRUE	0.00303799	6431	212	102	0.481132	0.0158607	GO:0071840	GO:BP	cellular component organization or biogenesis	18832	17446	GO:0009987	IEA,IBA,IEA,IBA IEA,IBA IEA,IEA,IBA,IEA,IEA,IEA,IBA IEA,IBA IEA,IBA IEA,IEA,IEA,IEA,IEA,IEA,IEA,IDA,IMP ISS IBA,IBA,IEA,IEA,IBA IEA,IEA,IEA,IBA,IBA,IBA IEA,IEA,IBA IEA,IEA,IEA,IBA IEA,IBA,IBA IEA,IBA,IBA,IEA,IBA,IEA,IEA,IEA,IEA,IBA,IBA IEA,IEA,IBA,IBA,IBA,IBA IEA,IDA,IEA,IBA,IBA,IBA,IEA,IEA,IEA,IBA,ISS IBA IEA,IBA IEA,IBA,IBA IEA,IBA,IBA,IBA,IEA,IEA,IEA,IBA,IBA IEA,IEA,IBA,IEA,IMP,IDA,IMP IBA,IBA…	ENSBTAG00000014103	FALSE	SH3GL2
query_1	TRUE	0.00303799	6431	212	102	0.481132	0.0158607	GO:0071840	GO:BP	cellular component organization or biogenesis	18832	17446	GO:0009987	IEA,IBA,IEA,IBA IEA,IBA IEA,IEA,IBA,IEA,IEA,IEA,IBA IEA,IBA IEA,IBA IEA,IEA,IEA,IEA,IEA,IEA,IEA,IDA,IMP ISS IBA,IBA,IEA,IEA,IBA IEA,IEA,IEA,IBA,IBA,IBA IEA,IEA,IBA IEA,IEA,IEA,IBA IEA,IBA,IBA IEA,IBA,IBA,IEA,IBA,IEA,IEA,IEA,IEA,IBA,IBA IEA,IEA,IBA,IBA,IBA,IBA IEA,IDA,IEA,IBA,IBA,IBA,IEA,IEA,IEA,IBA,ISS IBA IEA,IBA IEA,IBA,IBA IEA,IBA,IBA,IBA,IEA,IEA,IEA,IBA,IBA IEA,IEA,IBA,IEA,IMP,IDA,IMP IBA,IBA…	ENSBTAG00000001847	FALSE	CNTLN
query_1	TRUE	0.00303799	6431	212	102	0.481132	0.0158607	GO:0071840	GO:BP	cellular component organization or biogenesis	18832	17446	GO:0009987	IEA,IBA,IEA,IBA IEA,IBA IEA,IEA,IBA,IEA,IEA,IEA,IBA IEA,IBA IEA,IBA IEA,IEA,IEA,IEA,IEA,IEA,IEA,IDA,IMP ISS IBA,IBA,IEA,IEA,IBA IEA,IEA,IEA,IBA,IBA,IBA IEA,IEA,IBA IEA,IEA,IEA,IBA IEA,IBA,IBA IEA,IBA,IBA,IEA,IBA,IEA,IEA,IEA,IEA,IBA,IBA IEA,IEA,IBA,IBA,IBA,IBA IEA,IDA,IEA,IBA,IBA,IBA,IEA,IEA,IEA,IBA,ISS IBA IEA,IBA IEA,IBA,IBA IEA,IBA,IBA,IBA,IEA,IEA,IEA,IBA,IBA IEA,IEA,IBA,IEA,IMP,IDA,IMP IBA,IBA…	ENSBTAG00000018646	FALSE	ATP6V1B2
query_1	TRUE	0.00303799	6431	212	102	0.481132	0.0158607	GO:0071840	GO:BP	cellular component organization or biogenesis	18832	17446	GO:0009987	IEA,IBA,IEA,IBA IEA,IBA IEA,IEA,IBA,IEA,IEA,IEA,IBA IEA,IBA IEA,IBA IEA,IEA,IEA,IEA,IEA,IEA,IEA,IDA,IMP ISS IBA,IBA,IEA,IEA,IBA IEA,IEA,IEA,IBA,IBA,IBA IEA,IEA,IBA IEA,IEA,IEA,IBA IEA,IBA,IBA IEA,IBA,IBA,IEA,IBA,IEA,IEA,IEA,IEA,IBA,IBA IEA,IEA,IBA,IBA,IBA,IBA IEA,IDA,IEA,IBA,IBA,IBA,IEA,IEA,IEA,IBA,ISS IBA IEA,IBA IEA,IBA,IBA IEA,IBA,IBA,IBA,IEA,IEA,IEA,IBA,IBA IEA,IEA,IBA,IEA,IMP,IDA,IMP IBA,IBA…	ENSBTAG00000000841	FALSE	LZTS1
query_1	TRUE	0.00303799	6431	212	102	0.481132	0.0158607	GO:0071840	GO:BP	cellular component organization or biogenesis	18832	17446	GO:0009987	IEA,IBA,IEA,IBA IEA,IBA IEA,IEA,IBA,IEA,IEA,IEA,IBA IEA,IBA IEA,IBA IEA,IEA,IEA,IEA,IEA,IEA,IEA,IDA,IMP ISS IBA,IBA,IEA,IEA,IBA IEA,IEA,IEA,IBA,IBA,IBA IEA,IEA,IBA IEA,IEA,IEA,IBA IEA,IBA,IBA IEA,IBA,IBA,IEA,IBA,IEA,IEA,IEA,IEA,IBA,IBA IEA,IEA,IBA,IBA,IBA,IBA IEA,IDA,IEA,IBA,IBA,IBA,IEA,IEA,IEA,IBA,ISS IBA IEA,IBA IEA,IBA,IBA IEA,IBA,IBA,IBA,IEA,IEA,IEA,IBA,IBA IEA,IEA,IBA,IEA,IMP,IDA,IMP IBA,IBA…	ENSBTAG00000042797	FALSE	U6
query_1	TRUE	0.00303799	6431	212	102	0.481132	0.0158607	GO:0071840	GO:BP	cellular component organization or biogenesis	18832	17446	GO:0009987	IEA,IBA,IEA,IBA IEA,IBA IEA,IEA,IBA,IEA,IEA,IEA,IBA IEA,IBA IEA,IBA IEA,IEA,IEA,IEA,IEA,IEA,IEA,IDA,IMP ISS IBA,IBA,IEA,IEA,IBA IEA,IEA,IEA,IBA,IBA,IBA IEA,IEA,IBA IEA,IEA,IEA,IBA IEA,IBA,IBA IEA,IBA,IBA,IEA,IBA,IEA,IEA,IEA,IEA,IBA,IBA IEA,IEA,IBA,IBA,IBA,IBA IEA,IDA,IEA,IBA,IBA,IBA,IEA,IEA,IEA,IBA,ISS IBA IEA,IBA IEA,IBA,IBA IEA,IBA,IBA,IBA,IEA,IEA,IEA,IBA,IBA IEA,IEA,IBA,IEA,IMP,IDA,IMP IBA,IBA…	ENSBTAG00000004059	FALSE	SOAT1
query_1	TRUE	0.00303799	6431	212	102	0.481132	0.0158607	GO:0071840	GO:BP	cellular component organization or biogenesis	18832	17446	GO:0009987	IEA,IBA,IEA,IBA IEA,IBA IEA,IEA,IBA,IEA,IEA,IEA,IBA IEA,IBA IEA,IBA IEA,IEA,IEA,IEA,IEA,IEA,IEA,IDA,IMP ISS IBA,IBA,IEA,IEA,IBA IEA,IEA,IEA,IBA,IBA,IBA IEA,IEA,IBA IEA,IEA,IEA,IBA IEA,IBA,IBA IEA,IBA,IBA,IEA,IBA,IEA,IEA,IEA,IEA,IBA,IBA IEA,IEA,IBA,IBA,IBA,IBA IEA,IDA,IEA,IBA,IBA,IBA,IEA,IEA,IEA,IBA,ISS IBA IEA,IBA IEA,IBA,IBA IEA,IBA,IBA,IBA,IEA,IEA,IEA,IBA,IBA IEA,IEA,IBA,IEA,IMP,IDA,IMP IBA,IBA…	ENSBTAG00000002167	FALSE	NPHS2
query_1	TRUE	0.00303799	6431	212	102	0.481132	0.0158607	GO:0071840	GO:BP	cellular component organization or biogenesis	18832	17446	GO:0009987	IEA,IBA,IEA,IBA IEA,IBA IEA,IEA,IBA,IEA,IEA,IEA,IBA IEA,IBA IEA,IBA IEA,IEA,IEA,IEA,IEA,IEA,IEA,IDA,IMP ISS IBA,IBA,IEA,IEA,IBA IEA,IEA,IEA,IBA,IBA,IBA IEA,IEA,IBA IEA,IEA,IEA,IBA IEA,IBA,IBA IEA,IBA,IBA,IEA,IBA,IEA,IEA,IEA,IEA,IBA,IBA IEA,IEA,IBA,IBA,IBA,IBA IEA,IDA,IEA,IBA,IBA,IBA,IEA,IEA,IEA,IBA,ISS IBA IEA,IBA IEA,IBA,IBA IEA,IBA,IBA,IBA,IEA,IEA,IEA,IBA,IBA IEA,IEA,IBA,IEA,IMP,IDA,IMP IBA,IBA…	ENSBTAG00000002407	FALSE	TDRD5
query_1	TRUE	0.00303799	6431	212	102	0.481132	0.0158607	GO:0071840	GO:BP	cellular component organization or biogenesis	18832	17446	GO:0009987	IEA,IBA,IEA,IBA IEA,IBA IEA,IEA,IBA,IEA,IEA,IEA,IBA IEA,IBA IEA,IBA IEA,IEA,IEA,IEA,IEA,IEA,IEA,IDA,IMP ISS IBA,IBA,IEA,IEA,IBA IEA,IEA,IEA,IBA,IBA,IBA IEA,IEA,IBA IEA,IEA,IEA,IBA IEA,IBA,IBA IEA,IBA,IBA,IEA,IBA,IEA,IEA,IEA,IEA,IBA,IBA IEA,IEA,IBA,IBA,IBA,IBA IEA,IDA,IEA,IBA,IBA,IBA,IEA,IEA,IEA,IBA,ISS IBA IEA,IBA IEA,IBA,IBA IEA,IBA,IBA,IBA,IEA,IEA,IEA,IBA,IBA IEA,IEA,IBA,IEA,IMP,IDA,IMP IBA,IBA…	ENSBTAG00000035230	FALSE	TOR1AIP2
query_1	TRUE	0.00303799	6431	212	102	0.481132	0.0158607	GO:0071840	GO:BP	cellular component organization or biogenesis	18832	17446	GO:0009987	IEA,IBA,IEA,IBA IEA,IBA IEA,IEA,IBA,IEA,IEA,IEA,IBA IEA,IBA IEA,IBA IEA,IEA,IEA,IEA,IEA,IEA,IEA,IDA,IMP ISS IBA,IBA,IEA,IEA,IBA IEA,IEA,IEA,IBA,IBA,IBA IEA,IEA,IBA IEA,IEA,IEA,IBA IEA,IBA,IBA IEA,IBA,IBA,IEA,IBA,IEA,IEA,IEA,IEA,IBA,IBA IEA,IEA,IBA,IBA,IBA,IBA IEA,IDA,IEA,IBA,IBA,IBA,IEA,IEA,IEA,IBA,ISS IBA IEA,IBA IEA,IBA,IBA IEA,IBA,IBA,IBA,IEA,IEA,IEA,IBA,IBA IEA,IEA,IBA,IEA,IMP,IDA,IMP IBA,IBA…	ENSBTAG00000035226	FALSE	TOR1AIP1
query_1	TRUE	0.00303799	6431	212	102	0.481132	0.0158607	GO:0071840	GO:BP	cellular component organization or biogenesis	18832	17446	GO:0009987	IEA,IBA,IEA,IBA IEA,IBA IEA,IEA,IBA,IEA,IEA,IEA,IBA IEA,IBA IEA,IBA IEA,IEA,IEA,IEA,IEA,IEA,IEA,IDA,IMP ISS IBA,IBA,IEA,IEA,IBA IEA,IEA,IEA,IBA,IBA,IBA IEA,IEA,IBA IEA,IEA,IEA,IBA IEA,IBA,IBA IEA,IBA,IBA,IEA,IBA,IEA,IEA,IEA,IEA,IBA,IBA IEA,IEA,IBA,IBA,IBA,IBA IEA,IDA,IEA,IBA,IBA,IBA,IEA,IEA,IEA,IBA,ISS IBA IEA,IBA IEA,IBA,IBA IEA,IBA,IBA,IBA,IEA,IEA,IEA,IBA,IBA IEA,IEA,IBA,IEA,IMP,IDA,IMP IBA,IBA…	ENSBTAG00000008082	FALSE	CEP350
query_1	TRUE	0.00303799	6431	212	102	0.481132	0.0158607	GO:0071840	GO:BP	cellular component organization or biogenesis	18832	17446	GO:0009987	IEA,IBA,IEA,IBA IEA,IBA IEA,IEA,IBA,IEA,IEA,IEA,IBA IEA,IBA IEA,IBA IEA,IEA,IEA,IEA,IEA,IEA,IEA,IDA,IMP ISS IBA,IBA,IEA,IEA,IBA IEA,IEA,IEA,IBA,IBA,IBA IEA,IEA,IBA IEA,IEA,IEA,IBA IEA,IBA,IBA IEA,IBA,IBA,IEA,IBA,IEA,IEA,IEA,IEA,IBA,IBA IEA,IEA,IBA,IBA,IBA,IBA IEA,IDA,IEA,IBA,IBA,IBA,IEA,IEA,IEA,IBA,ISS IBA IEA,IBA IEA,IBA,IBA IEA,IBA,IBA,IBA,IEA,IEA,IEA,IBA,IBA IEA,IEA,IBA,IEA,IMP,IDA,IMP IBA,IBA…	ENSBTAG00000014191	FALSE	QSOX1
query_1	TRUE	0.00303799	6431	212	102	0.481132	0.0158607	GO:0071840	GO:BP	cellular component organization or biogenesis	18832	17446	GO:0009987	IEA,IBA,IEA,IBA IEA,IBA IEA,IEA,IBA,IEA,IEA,IEA,IBA IEA,IBA IEA,IBA IEA,IEA,IEA,IEA,IEA,IEA,IEA,IDA,IMP ISS IBA,IBA,IEA,IEA,IBA IEA,IEA,IEA,IBA,IBA,IBA IEA,IEA,IBA IEA,IEA,IEA,IBA IEA,IBA,IBA IEA,IBA,IBA,IEA,IBA,IEA,IEA,IEA,IEA,IBA,IBA IEA,IEA,IBA,IBA,IBA,IBA IEA,IDA,IEA,IBA,IBA,IBA,IEA,IEA,IEA,IBA,ISS IBA IEA,IBA IEA,IBA,IBA IEA,IBA,IBA,IBA,IEA,IEA,IEA,IBA,IBA IEA,IEA,IBA,IEA,IMP,IDA,IMP IBA,IBA…	ENSBTAG00000003992	FALSE	LHX4
query_1	TRUE	0.00303799	6431	212	102	0.481132	0.0158607	GO:0071840	GO:BP	cellular component organization or biogenesis	18832	17446	GO:0009987	IEA,IBA,IEA,IBA IEA,IBA IEA,IEA,IBA,IEA,IEA,IEA,IBA IEA,IBA IEA,IBA IEA,IEA,IEA,IEA,IEA,IEA,IEA,IDA,IMP ISS IBA,IBA,IEA,IEA,IBA IEA,IEA,IEA,IBA,IBA,IBA IEA,IEA,IBA IEA,IEA,IEA,IBA IEA,IBA,IBA IEA,IBA,IBA,IEA,IBA,IEA,IEA,IEA,IEA,IBA,IBA IEA,IEA,IBA,IBA,IBA,IBA IEA,IDA,IEA,IBA,IBA,IBA,IEA,IEA,IEA,IBA,ISS IBA IEA,IBA IEA,IBA,IBA IEA,IBA,IBA,IBA,IEA,IEA,IEA,IBA,IBA IEA,IEA,IBA,IEA,IMP,IDA,IMP IBA,IBA…	ENSBTAG00000067328	FALSE	U6
query_1	TRUE	0.00303799	6431	212	102	0.481132	0.0158607	GO:0071840	GO:BP	cellular component organization or biogenesis	18832	17446	GO:0009987	IEA,IBA,IEA,IBA IEA,IBA IEA,IEA,IBA,IEA,IEA,IEA,IBA IEA,IBA IEA,IBA IEA,IEA,IEA,IEA,IEA,IEA,IEA,IDA,IMP ISS IBA,IBA,IEA,IEA,IBA IEA,IEA,IEA,IBA,IBA,IBA IEA,IEA,IBA IEA,IEA,IEA,IBA IEA,IBA,IBA IEA,IBA,IBA,IEA,IBA,IEA,IEA,IEA,IEA,IBA,IBA IEA,IEA,IBA,IBA,IBA,IBA IEA,IDA,IEA,IBA,IBA,IBA,IEA,IEA,IEA,IBA,ISS IBA IEA,IBA IEA,IBA,IBA IEA,IBA,IBA,IBA,IEA,IEA,IEA,IBA,IBA IEA,IEA,IBA,IEA,IMP,IDA,IMP IBA,IBA…	ENSBTAG00000062680	FALSE	U6
query_1	TRUE	0.00303799	6431	212	102	0.481132	0.0158607	GO:0071840	GO:BP	cellular component organization or biogenesis	18832	17446	GO:0009987	IEA,IBA,IEA,IBA IEA,IBA IEA,IEA,IBA,IEA,IEA,IEA,IBA IEA,IBA IEA,IBA IEA,IEA,IEA,IEA,IEA,IEA,IEA,IDA,IMP ISS IBA,IBA,IEA,IEA,IBA IEA,IEA,IEA,IBA,IBA,IBA IEA,IEA,IBA IEA,IEA,IEA,IBA IEA,IBA,IBA IEA,IBA,IBA,IEA,IBA,IEA,IEA,IEA,IEA,IBA,IBA IEA,IEA,IBA,IBA,IBA,IBA IEA,IDA,IEA,IBA,IBA,IBA,IEA,IEA,IEA,IBA,ISS IBA IEA,IBA IEA,IBA,IBA IEA,IBA,IBA,IBA,IEA,IEA,IEA,IBA,IBA IEA,IEA,IBA,IEA,IMP,IDA,IMP IBA,IBA…	ENSBTAG00000005077	FALSE	CXCL12
query_1	TRUE	0.00303799	6431	212	102	0.481132	0.0158607	GO:0071840	GO:BP	cellular component organization or biogenesis	18832	17446	GO:0009987	IEA,IBA,IEA,IBA IEA,IBA IEA,IEA,IBA,IEA,IEA,IEA,IBA IEA,IBA IEA,IBA IEA,IEA,IEA,IEA,IEA,IEA,IEA,IDA,IMP ISS IBA,IBA,IEA,IEA,IBA IEA,IEA,IEA,IBA,IBA,IBA IEA,IEA,IBA IEA,IEA,IEA,IBA IEA,IBA,IBA IEA,IBA,IBA,IEA,IBA,IEA,IEA,IEA,IEA,IBA,IBA IEA,IEA,IBA,IBA,IBA,IBA IEA,IDA,IEA,IBA,IBA,IBA,IEA,IEA,IEA,IBA,ISS IBA IEA,IBA IEA,IBA,IBA IEA,IBA,IBA,IBA,IEA,IEA,IEA,IBA,IBA IEA,IEA,IBA,IEA,IMP,IDA,IMP IBA,IBA…	ENSBTAG00000020801	FALSE	CYRIB
query_1	TRUE	0.00303799	6431	212	102	0.481132	0.0158607	GO:0071840	GO:BP	cellular component organization or biogenesis	18832	17446	GO:0009987	IEA,IBA,IEA,IBA IEA,IBA IEA,IEA,IBA,IEA,IEA,IEA,IBA IEA,IBA IEA,IBA IEA,IEA,IEA,IEA,IEA,IEA,IEA,IDA,IMP ISS IBA,IBA,IEA,IEA,IBA IEA,IEA,IEA,IBA,IBA,IBA IEA,IEA,IBA IEA,IEA,IEA,IBA IEA,IBA,IBA IEA,IBA,IBA,IEA,IBA,IEA,IEA,IEA,IEA,IBA,IBA IEA,IEA,IBA,IBA,IBA,IBA IEA,IDA,IEA,IBA,IBA,IBA,IEA,IEA,IEA,IBA,ISS IBA IEA,IBA IEA,IBA,IBA IEA,IBA,IBA,IBA,IEA,IEA,IEA,IBA,IBA IEA,IEA,IBA,IEA,IMP,IDA,IMP IBA,IBA…	ENSBTAG00000000878	FALSE	RB1CC1
query_1	TRUE	0.00303799	6431	212	102	0.481132	0.0158607	GO:0071840	GO:BP	cellular component organization or biogenesis	18832	17446	GO:0009987	IEA,IBA,IEA,IBA IEA,IBA IEA,IEA,IBA,IEA,IEA,IEA,IBA IEA,IBA IEA,IBA IEA,IEA,IEA,IEA,IEA,IEA,IEA,IDA,IMP ISS IBA,IBA,IEA,IEA,IBA IEA,IEA,IEA,IBA,IBA,IBA IEA,IEA,IBA IEA,IEA,IEA,IBA IEA,IBA,IBA IEA,IBA,IBA,IEA,IBA,IEA,IEA,IEA,IEA,IBA,IBA IEA,IEA,IBA,IBA,IBA,IBA IEA,IDA,IEA,IBA,IBA,IBA,IEA,IEA,IEA,IBA,ISS IBA IEA,IBA IEA,IBA,IBA IEA,IBA,IBA,IBA,IEA,IEA,IEA,IBA,IBA IEA,IEA,IBA,IEA,IMP,IDA,IMP IBA,IBA…	ENSBTAG00000058672	FALSE	U6
query_1	TRUE	0.00303799	6431	212	102	0.481132	0.0158607	GO:0071840	GO:BP	cellular component organization or biogenesis	18832	17446	GO:0009987	IEA,IBA,IEA,IBA IEA,IBA IEA,IEA,IBA,IEA,IEA,IEA,IBA IEA,IBA IEA,IBA IEA,IEA,IEA,IEA,IEA,IEA,IEA,IDA,IMP ISS IBA,IBA,IEA,IEA,IBA IEA,IEA,IEA,IBA,IBA,IBA IEA,IEA,IBA IEA,IEA,IEA,IBA IEA,IBA,IBA IEA,IBA,IBA,IEA,IBA,IEA,IEA,IEA,IEA,IBA,IBA IEA,IEA,IBA,IBA,IBA,IBA IEA,IDA,IEA,IBA,IBA,IBA,IEA,IEA,IEA,IBA,ISS IBA IEA,IBA IEA,IBA,IBA IEA,IBA,IBA,IBA,IEA,IEA,IEA,IBA,IBA IEA,IEA,IBA,IEA,IMP,IDA,IMP IBA,IBA…	ENSBTAG00000045131	FALSE	U6
query_1	TRUE	0.00303799	6431	212	102	0.481132	0.0158607	GO:0071840	GO:BP	cellular component organization or biogenesis	18832	17446	GO:0009987	IEA,IBA,IEA,IBA IEA,IBA IEA,IEA,IBA,IEA,IEA,IEA,IBA IEA,IBA IEA,IBA IEA,IEA,IEA,IEA,IEA,IEA,IEA,IDA,IMP ISS IBA,IBA,IEA,IEA,IBA IEA,IEA,IEA,IBA,IBA,IBA IEA,IEA,IBA IEA,IEA,IEA,IBA IEA,IBA,IBA IEA,IBA,IBA,IEA,IBA,IEA,IEA,IEA,IEA,IBA,IBA IEA,IEA,IBA,IBA,IBA,IBA IEA,IDA,IEA,IBA,IBA,IBA,IEA,IEA,IEA,IBA,ISS IBA IEA,IBA IEA,IBA,IBA IEA,IBA,IBA,IBA,IEA,IEA,IEA,IBA,IBA IEA,IEA,IBA,IEA,IMP,IDA,IMP IBA,IBA…	ENSBTAG00000003185	FALSE	ASAP1
query_1	TRUE	0.00303799	6431	212	102	0.481132	0.0158607	GO:0071840	GO:BP	cellular component organization or biogenesis	18832	17446	GO:0009987	IEA,IBA,IEA,IBA IEA,IBA IEA,IEA,IBA,IEA,IEA,IEA,IBA IEA,IBA IEA,IBA IEA,IEA,IEA,IEA,IEA,IEA,IEA,IDA,IMP ISS IBA,IBA,IEA,IEA,IBA IEA,IEA,IEA,IBA,IBA,IBA IEA,IEA,IBA IEA,IEA,IEA,IBA IEA,IBA,IBA IEA,IBA,IBA,IEA,IBA,IEA,IEA,IEA,IEA,IBA,IBA IEA,IEA,IBA,IBA,IBA,IBA IEA,IDA,IEA,IBA,IBA,IBA,IEA,IEA,IEA,IBA,ISS IBA IEA,IBA IEA,IBA,IBA IEA,IBA,IBA,IBA,IEA,IEA,IEA,IBA,IBA IEA,IEA,IBA,IEA,IMP,IDA,IMP IBA,IBA…	ENSBTAG00000066937	FALSE	U6
query_1	TRUE	0.00303799	6431	212	102	0.481132	0.0158607	GO:0071840	GO:BP	cellular component organization or biogenesis	18832	17446	GO:0009987	IEA,IBA,IEA,IBA IEA,IBA IEA,IEA,IBA,IEA,IEA,IEA,IBA IEA,IBA IEA,IBA IEA,IEA,IEA,IEA,IEA,IEA,IEA,IDA,IMP ISS IBA,IBA,IEA,IEA,IBA IEA,IEA,IEA,IBA,IBA,IBA IEA,IEA,IBA IEA,IEA,IEA,IBA IEA,IBA,IBA IEA,IBA,IBA,IEA,IBA,IEA,IEA,IEA,IEA,IBA,IBA IEA,IEA,IBA,IBA,IBA,IBA IEA,IDA,IEA,IBA,IBA,IBA,IEA,IEA,IEA,IBA,ISS IBA IEA,IBA IEA,IBA,IBA IEA,IBA,IBA,IBA,IEA,IEA,IEA,IBA,IBA IEA,IEA,IBA,IEA,IMP,IDA,IMP IBA,IBA…	ENSBTAG00000006466	FALSE	CD53
query_1	TRUE	0.00303799	6431	212	102	0.481132	0.0158607	GO:0071840	GO:BP	cellular component organization or biogenesis	18832	17446	GO:0009987	IEA,IBA,IEA,IBA IEA,IBA IEA,IEA,IBA,IEA,IEA,IEA,IBA IEA,IBA IEA,IBA IEA,IEA,IEA,IEA,IEA,IEA,IEA,IDA,IMP ISS IBA,IBA,IEA,IEA,IBA IEA,IEA,IEA,IBA,IBA,IBA IEA,IEA,IBA IEA,IEA,IEA,IBA IEA,IBA,IBA IEA,IBA,IBA,IEA,IBA,IEA,IEA,IEA,IEA,IBA,IBA IEA,IEA,IBA,IBA,IBA,IBA IEA,IDA,IEA,IBA,IBA,IBA,IEA,IEA,IEA,IBA,ISS IBA IEA,IBA IEA,IBA,IBA IEA,IBA,IBA,IBA,IEA,IEA,IEA,IBA,IBA IEA,IEA,IBA,IEA,IMP,IDA,IMP IBA,IBA…	ENSBTAG00000047879	FALSE	KCNA3
query_1	TRUE	0.00303799	6431	212	102	0.481132	0.0158607	GO:0071840	GO:BP	cellular component organization or biogenesis	18832	17446	GO:0009987	IEA,IBA,IEA,IBA IEA,IBA IEA,IEA,IBA,IEA,IEA,IEA,IBA IEA,IBA IEA,IBA IEA,IEA,IEA,IEA,IEA,IEA,IEA,IDA,IMP ISS IBA,IBA,IEA,IEA,IBA IEA,IEA,IEA,IBA,IBA,IBA IEA,IEA,IBA IEA,IEA,IEA,IBA IEA,IBA,IBA IEA,IBA,IBA,IEA,IBA,IEA,IEA,IEA,IEA,IBA,IBA IEA,IEA,IBA,IBA,IBA,IBA IEA,IDA,IEA,IBA,IBA,IBA,IEA,IEA,IEA,IBA,ISS IBA IEA,IBA IEA,IBA,IBA IEA,IBA,IBA,IBA,IEA,IEA,IEA,IBA,IBA IEA,IEA,IBA,IEA,IMP,IDA,IMP IBA,IBA…	ENSBTAG00000014970	FALSE	LAMTOR5
query_1	TRUE	0.00303799	6431	212	102	0.481132	0.0158607	GO:0071840	GO:BP	cellular component organization or biogenesis	18832	17446	GO:0009987	IEA,IBA,IEA,IBA IEA,IBA IEA,IEA,IBA,IEA,IEA,IEA,IBA IEA,IBA IEA,IBA IEA,IEA,IEA,IEA,IEA,IEA,IEA,IDA,IMP ISS IBA,IBA,IEA,IEA,IBA IEA,IEA,IEA,IBA,IBA,IBA IEA,IEA,IBA IEA,IEA,IEA,IBA IEA,IBA,IBA IEA,IBA,IBA,IEA,IBA,IEA,IEA,IEA,IEA,IBA,IBA IEA,IEA,IBA,IBA,IBA,IBA IEA,IDA,IEA,IBA,IBA,IBA,IEA,IEA,IEA,IBA,ISS IBA IEA,IBA IEA,IBA,IBA IEA,IBA,IBA,IBA,IEA,IEA,IEA,IBA,IBA IEA,IEA,IBA,IEA,IMP,IDA,IMP IBA,IBA…	ENSBTAG00000015459	FALSE	KCNA2
query_1	TRUE	0.00303799	6431	212	102	0.481132	0.0158607	GO:0071840	GO:BP	cellular component organization or biogenesis	18832	17446	GO:0009987	IEA,IBA,IEA,IBA IEA,IBA IEA,IEA,IBA,IEA,IEA,IEA,IBA IEA,IBA IEA,IBA IEA,IEA,IEA,IEA,IEA,IEA,IEA,IDA,IMP ISS IBA,IBA,IEA,IEA,IBA IEA,IEA,IEA,IBA,IBA,IBA IEA,IEA,IBA IEA,IEA,IEA,IBA IEA,IBA,IBA IEA,IBA,IBA,IEA,IBA,IEA,IEA,IEA,IEA,IBA,IBA IEA,IEA,IBA,IBA,IBA,IBA IEA,IDA,IEA,IBA,IBA,IBA,IEA,IEA,IEA,IBA,ISS IBA IEA,IBA IEA,IBA,IBA IEA,IBA,IBA,IBA,IEA,IEA,IEA,IBA,IBA IEA,IEA,IBA,IEA,IMP,IDA,IMP IBA,IBA…	ENSBTAG00000008322	FALSE	KCNA10
query_1	TRUE	0.00303799	6431	212	102	0.481132	0.0158607	GO:0071840	GO:BP	cellular component organization or biogenesis	18832	17446	GO:0009987	IEA,IBA,IEA,IBA IEA,IBA IEA,IEA,IBA,IEA,IEA,IEA,IBA IEA,IBA IEA,IBA IEA,IEA,IEA,IEA,IEA,IEA,IEA,IDA,IMP ISS IBA,IBA,IEA,IEA,IBA IEA,IEA,IEA,IBA,IBA,IBA IEA,IEA,IBA IEA,IEA,IEA,IBA IEA,IBA,IBA IEA,IBA,IBA,IEA,IBA,IEA,IEA,IEA,IEA,IBA,IBA IEA,IEA,IBA,IBA,IBA,IBA IEA,IDA,IEA,IBA,IBA,IBA,IEA,IEA,IEA,IBA,ISS IBA IEA,IBA IEA,IBA,IBA IEA,IBA,IBA,IBA,IEA,IEA,IEA,IBA,IBA IEA,IEA,IBA,IEA,IMP,IDA,IMP IBA,IBA…	ENSBTAG00000060532	FALSE	RBM15
query_1	TRUE	0.00303799	6431	212	102	0.481132	0.0158607	GO:0071840	GO:BP	cellular component organization or biogenesis	18832	17446	GO:0009987	IEA,IBA,IEA,IBA IEA,IBA IEA,IEA,IBA,IEA,IEA,IEA,IBA IEA,IBA IEA,IBA IEA,IEA,IEA,IEA,IEA,IEA,IEA,IDA,IMP ISS IBA,IBA,IEA,IEA,IBA IEA,IEA,IEA,IBA,IBA,IBA IEA,IEA,IBA IEA,IEA,IEA,IBA IEA,IBA,IBA IEA,IBA,IBA,IEA,IBA,IEA,IEA,IEA,IEA,IBA,IBA IEA,IEA,IBA,IBA,IBA,IBA IEA,IDA,IEA,IBA,IBA,IBA,IEA,IEA,IEA,IBA,ISS IBA IEA,IBA IEA,IBA,IBA IEA,IBA,IBA,IBA,IEA,IEA,IEA,IBA,IBA IEA,IEA,IBA,IEA,IMP,IDA,IMP IBA,IBA…	ENSBTAG00000012659	FALSE	LRIF1
query_1	TRUE	0.00303799	6431	212	102	0.481132	0.0158607	GO:0071840	GO:BP	cellular component organization or biogenesis	18832	17446	GO:0009987	IEA,IBA,IEA,IBA IEA,IBA IEA,IEA,IBA,IEA,IEA,IEA,IBA IEA,IBA IEA,IBA IEA,IEA,IEA,IEA,IEA,IEA,IEA,IDA,IMP ISS IBA,IBA,IEA,IEA,IBA IEA,IEA,IEA,IBA,IBA,IBA IEA,IEA,IBA IEA,IEA,IEA,IBA IEA,IBA,IBA IEA,IBA,IBA,IEA,IBA,IEA,IEA,IEA,IEA,IBA,IBA IEA,IEA,IBA,IBA,IBA,IBA IEA,IDA,IEA,IBA,IBA,IBA,IEA,IEA,IEA,IBA,ISS IBA IEA,IBA IEA,IBA,IBA IEA,IBA,IBA,IBA,IEA,IEA,IEA,IBA,IBA IEA,IEA,IBA,IEA,IMP,IDA,IMP IBA,IBA…	ENSBTAG00000007352	FALSE	KCNC4
query_1	TRUE	0.00303799	6431	212	102	0.481132	0.0158607	GO:0071840	GO:BP	cellular component organization or biogenesis	18832	17446	GO:0009987	IEA,IBA,IEA,IBA IEA,IBA IEA,IEA,IBA,IEA,IEA,IEA,IBA IEA,IBA IEA,IBA IEA,IEA,IEA,IEA,IEA,IEA,IEA,IDA,IMP ISS IBA,IBA,IEA,IEA,IBA IEA,IEA,IEA,IBA,IBA,IBA IEA,IEA,IBA IEA,IEA,IEA,IBA IEA,IBA,IBA IEA,IBA,IBA,IEA,IBA,IEA,IEA,IEA,IEA,IBA,IBA IEA,IEA,IBA,IBA,IBA,IBA IEA,IDA,IEA,IBA,IBA,IBA,IEA,IEA,IEA,IBA,ISS IBA IEA,IBA IEA,IBA,IBA IEA,IBA,IBA,IBA,IEA,IEA,IEA,IBA,IBA IEA,IEA,IBA,IEA,IMP,IDA,IMP IBA,IBA…	ENSBTAG00000042091	FALSE	U6
query_1	TRUE	0.00313386	30	212	5	0.0235849	0.166667	GO:0048730	GO:BP	epidermis morphogenesis	18832	13412	GO:0002009, GO:0008544	IEA,IBA,IBA,IBA IEA,IEA	ENSBTAG00000051910	FALSE	FGF10
query_1	TRUE	0.00313386	30	212	5	0.0235849	0.166667	GO:0048730	GO:BP	epidermis morphogenesis	18832	13412	GO:0002009, GO:0008544	IEA,IBA,IBA,IBA IEA,IEA	ENSBTAG00000030548	FALSE	KRT27
query_1	TRUE	0.00313386	30	212	5	0.0235849	0.166667	GO:0048730	GO:BP	epidermis morphogenesis	18832	13412	GO:0002009, GO:0008544	IEA,IBA,IBA,IBA IEA,IEA	ENSBTAG00000030555	FALSE	KRT28
query_1	TRUE	0.00313386	30	212	5	0.0235849	0.166667	GO:0048730	GO:BP	epidermis morphogenesis	18832	13412	GO:0002009, GO:0008544	IEA,IBA,IBA,IBA IEA,IEA	ENSBTAG00000030542	FALSE	KRT25
query_1	TRUE	0.00313386	30	212	5	0.0235849	0.166667	GO:0048730	GO:BP	epidermis morphogenesis	18832	13412	GO:0002009, GO:0008544	IEA,IBA,IBA,IBA IEA,IEA	ENSBTAG00000006806	FALSE	KRT17
query_1	TRUE	0.00313386	203	212	11	0.0518868	0.0541872	GO:0048705	GO:BP	skeletal system morphogenesis	18832	13387	GO:0001501, GO:0009887	IBA IEA,IBA,IEA,IEA,IEA,IEA,IBA IEA,IEA,IEA,IEA,IGI	ENSBTAG00000007173	FALSE	PDGFRA
query_1	TRUE	0.00313386	203	212	11	0.0518868	0.0541872	GO:0048705	GO:BP	skeletal system morphogenesis	18832	13387	GO:0001501, GO:0009887	IBA IEA,IBA,IEA,IEA,IEA,IEA,IBA IEA,IEA,IEA,IEA,IGI	ENSBTAG00000061622	FALSE	HOXB9
query_1	TRUE	0.00313386	203	212	11	0.0518868	0.0541872	GO:0048705	GO:BP	skeletal system morphogenesis	18832	13387	GO:0001501, GO:0009887	IBA IEA,IBA,IEA,IEA,IEA,IEA,IBA IEA,IEA,IEA,IEA,IGI	ENSBTAG00000054162	FALSE	HOXB8
query_1	TRUE	0.00313386	203	212	11	0.0518868	0.0541872	GO:0048705	GO:BP	skeletal system morphogenesis	18832	13387	GO:0001501, GO:0009887	IBA IEA,IBA,IEA,IEA,IEA,IEA,IBA IEA,IEA,IEA,IEA,IGI	ENSBTAG00000005546	FALSE	HOXB7
query_1	TRUE	0.00313386	203	212	11	0.0518868	0.0541872	GO:0048705	GO:BP	skeletal system morphogenesis	18832	13387	GO:0001501, GO:0009887	IBA IEA,IBA,IEA,IEA,IEA,IEA,IBA IEA,IEA,IEA,IEA,IGI	ENSBTAG00000039599	FALSE	HOXB4
query_1	TRUE	0.00313386	203	212	11	0.0518868	0.0541872	GO:0048705	GO:BP	skeletal system morphogenesis	18832	13387	GO:0001501, GO:0009887	IBA IEA,IBA,IEA,IEA,IEA,IEA,IBA IEA,IEA,IEA,IEA,IGI	ENSBTAG00000045835	FALSE	HOXB5
query_1	TRUE	0.00313386	203	212	11	0.0518868	0.0541872	GO:0048705	GO:BP	skeletal system morphogenesis	18832	13387	GO:0001501, GO:0009887	IBA IEA,IBA,IEA,IEA,IEA,IEA,IBA IEA,IEA,IEA,IEA,IGI	ENSBTAG00000021427	FALSE	HOXB3
query_1	TRUE	0.00313386	203	212	11	0.0518868	0.0541872	GO:0048705	GO:BP	skeletal system morphogenesis	18832	13387	GO:0001501, GO:0009887	IBA IEA,IBA,IEA,IEA,IEA,IEA,IBA IEA,IEA,IEA,IEA,IGI	ENSBTAG00000009979	FALSE	HOXB2
query_1	TRUE	0.00313386	203	212	11	0.0518868	0.0541872	GO:0048705	GO:BP	skeletal system morphogenesis	18832	13387	GO:0001501, GO:0009887	IBA IEA,IBA,IEA,IEA,IEA,IEA,IBA IEA,IEA,IEA,IEA,IGI	ENSBTAG00000007603	FALSE	HOXB1
query_1	TRUE	0.00313386	203	212	11	0.0518868	0.0541872	GO:0048705	GO:BP	skeletal system morphogenesis	18832	13387	GO:0001501, GO:0009887	IBA IEA,IBA,IEA,IEA,IEA,IEA,IBA IEA,IEA,IEA,IEA,IGI	ENSBTAG00000011539	FALSE	PCGF2
query_1	TRUE	0.00313386	203	212	11	0.0518868	0.0541872	GO:0048705	GO:BP	skeletal system morphogenesis	18832	13387	GO:0001501, GO:0009887	IBA IEA,IBA,IEA,IEA,IEA,IEA,IBA IEA,IEA,IEA,IEA,IGI	ENSBTAG00000050006	FALSE	HOXB6
query_1	TRUE	0.00505367	255	212	12	0.0566038	0.0470588	GO:0048562	GO:BP	embryonic organ morphogenesis	18832	13260	GO:0009887, GO:0048568, GO:0048598	IBA IEA,IEA,IBA,IEA,IEA,IEA,IEA,IBA IEA,IEA,IEA,IEA,IGI	ENSBTAG00000007173	FALSE	PDGFRA
query_1	TRUE	0.00505367	255	212	12	0.0566038	0.0470588	GO:0048562	GO:BP	embryonic organ morphogenesis	18832	13260	GO:0009887, GO:0048568, GO:0048598	IBA IEA,IEA,IBA,IEA,IEA,IEA,IEA,IBA IEA,IEA,IEA,IEA,IGI	ENSBTAG00000051910	FALSE	FGF10
query_1	TRUE	0.00505367	255	212	12	0.0566038	0.0470588	GO:0048562	GO:BP	embryonic organ morphogenesis	18832	13260	GO:0009887, GO:0048568, GO:0048598	IBA IEA,IEA,IBA,IEA,IEA,IEA,IEA,IBA IEA,IEA,IEA,IEA,IGI	ENSBTAG00000061622	FALSE	HOXB9
query_1	TRUE	0.00505367	255	212	12	0.0566038	0.0470588	GO:0048562	GO:BP	embryonic organ morphogenesis	18832	13260	GO:0009887, GO:0048568, GO:0048598	IBA IEA,IEA,IBA,IEA,IEA,IEA,IEA,IBA IEA,IEA,IEA,IEA,IGI	ENSBTAG00000054162	FALSE	HOXB8
query_1	TRUE	0.00505367	255	212	12	0.0566038	0.0470588	GO:0048562	GO:BP	embryonic organ morphogenesis	18832	13260	GO:0009887, GO:0048568, GO:0048598	IBA IEA,IEA,IBA,IEA,IEA,IEA,IEA,IBA IEA,IEA,IEA,IEA,IGI	ENSBTAG00000005546	FALSE	HOXB7
query_1	TRUE	0.00505367	255	212	12	0.0566038	0.0470588	GO:0048562	GO:BP	embryonic organ morphogenesis	18832	13260	GO:0009887, GO:0048568, GO:0048598	IBA IEA,IEA,IBA,IEA,IEA,IEA,IEA,IBA IEA,IEA,IEA,IEA,IGI	ENSBTAG00000039599	FALSE	HOXB4
query_1	TRUE	0.00505367	255	212	12	0.0566038	0.0470588	GO:0048562	GO:BP	embryonic organ morphogenesis	18832	13260	GO:0009887, GO:0048568, GO:0048598	IBA IEA,IEA,IBA,IEA,IEA,IEA,IEA,IBA IEA,IEA,IEA,IEA,IGI	ENSBTAG00000045835	FALSE	HOXB5
query_1	TRUE	0.00505367	255	212	12	0.0566038	0.0470588	GO:0048562	GO:BP	embryonic organ morphogenesis	18832	13260	GO:0009887, GO:0048568, GO:0048598	IBA IEA,IEA,IBA,IEA,IEA,IEA,IEA,IBA IEA,IEA,IEA,IEA,IGI	ENSBTAG00000021427	FALSE	HOXB3
query_1	TRUE	0.00505367	255	212	12	0.0566038	0.0470588	GO:0048562	GO:BP	embryonic organ morphogenesis	18832	13260	GO:0009887, GO:0048568, GO:0048598	IBA IEA,IEA,IBA,IEA,IEA,IEA,IEA,IBA IEA,IEA,IEA,IEA,IGI	ENSBTAG00000009979	FALSE	HOXB2
query_1	TRUE	0.00505367	255	212	12	0.0566038	0.0470588	GO:0048562	GO:BP	embryonic organ morphogenesis	18832	13260	GO:0009887, GO:0048568, GO:0048598	IBA IEA,IEA,IBA,IEA,IEA,IEA,IEA,IBA IEA,IEA,IEA,IEA,IGI	ENSBTAG00000007603	FALSE	HOXB1
query_1	TRUE	0.00505367	255	212	12	0.0566038	0.0470588	GO:0048562	GO:BP	embryonic organ morphogenesis	18832	13260	GO:0009887, GO:0048568, GO:0048598	IBA IEA,IEA,IBA,IEA,IEA,IEA,IEA,IBA IEA,IEA,IEA,IEA,IGI	ENSBTAG00000011539	FALSE	PCGF2
query_1	TRUE	0.00505367	255	212	12	0.0566038	0.0470588	GO:0048562	GO:BP	embryonic organ morphogenesis	18832	13260	GO:0009887, GO:0048568, GO:0048598	IBA IEA,IEA,IBA,IEA,IEA,IEA,IEA,IBA IEA,IEA,IEA,IEA,IGI	ENSBTAG00000050006	FALSE	HOXB6
query_1	TRUE	0.00643602	350	212	14	0.0660377	0.04	GO:0003002	GO:BP	regionalization	18832	1460	GO:0007389	IEA,IBA IEA,IBA IEA,IEA,IBA IEA,IEA,IEA,IBA IEA,IBA IEA,IEA,IEA,IEA,IMP IBA,IMP IBA	ENSBTAG00000045812	FALSE	GSX2
query_1	TRUE	0.00643602	350	212	14	0.0660377	0.04	GO:0003002	GO:BP	regionalization	18832	1460	GO:0007389	IEA,IBA IEA,IBA IEA,IEA,IBA IEA,IEA,IEA,IBA IEA,IBA IEA,IEA,IEA,IEA,IMP IBA,IMP IBA	ENSBTAG00000051910	FALSE	FGF10
query_1	TRUE	0.00643602	350	212	14	0.0660377	0.04	GO:0003002	GO:BP	regionalization	18832	1460	GO:0007389	IEA,IBA IEA,IBA IEA,IEA,IBA IEA,IEA,IEA,IBA IEA,IBA IEA,IEA,IEA,IEA,IMP IBA,IMP IBA	ENSBTAG00000061622	FALSE	HOXB9
query_1	TRUE	0.00643602	350	212	14	0.0660377	0.04	GO:0003002	GO:BP	regionalization	18832	1460	GO:0007389	IEA,IBA IEA,IBA IEA,IEA,IBA IEA,IEA,IEA,IBA IEA,IBA IEA,IEA,IEA,IEA,IMP IBA,IMP IBA	ENSBTAG00000054162	FALSE	HOXB8
query_1	TRUE	0.00643602	350	212	14	0.0660377	0.04	GO:0003002	GO:BP	regionalization	18832	1460	GO:0007389	IEA,IBA IEA,IBA IEA,IEA,IBA IEA,IEA,IEA,IBA IEA,IBA IEA,IEA,IEA,IEA,IMP IBA,IMP IBA	ENSBTAG00000005546	FALSE	HOXB7
query_1	TRUE	0.00643602	350	212	14	0.0660377	0.04	GO:0003002	GO:BP	regionalization	18832	1460	GO:0007389	IEA,IBA IEA,IBA IEA,IEA,IBA IEA,IEA,IEA,IBA IEA,IBA IEA,IEA,IEA,IEA,IMP IBA,IMP IBA	ENSBTAG00000013698	FALSE	ODAD4
query_1	TRUE	0.00643602	350	212	14	0.0660377	0.04	GO:0003002	GO:BP	regionalization	18832	1460	GO:0007389	IEA,IBA IEA,IBA IEA,IEA,IBA IEA,IEA,IEA,IBA IEA,IBA IEA,IEA,IEA,IEA,IMP IBA,IMP IBA	ENSBTAG00000039599	FALSE	HOXB4
query_1	TRUE	0.00643602	350	212	14	0.0660377	0.04	GO:0003002	GO:BP	regionalization	18832	1460	GO:0007389	IEA,IBA IEA,IBA IEA,IEA,IBA IEA,IEA,IEA,IBA IEA,IBA IEA,IEA,IEA,IEA,IMP IBA,IMP IBA	ENSBTAG00000045835	FALSE	HOXB5
query_1	TRUE	0.00643602	350	212	14	0.0660377	0.04	GO:0003002	GO:BP	regionalization	18832	1460	GO:0007389	IEA,IBA IEA,IBA IEA,IEA,IBA IEA,IEA,IEA,IBA IEA,IBA IEA,IEA,IEA,IEA,IMP IBA,IMP IBA	ENSBTAG00000021427	FALSE	HOXB3
query_1	TRUE	0.00643602	350	212	14	0.0660377	0.04	GO:0003002	GO:BP	regionalization	18832	1460	GO:0007389	IEA,IBA IEA,IBA IEA,IEA,IBA IEA,IEA,IEA,IBA IEA,IBA IEA,IEA,IEA,IEA,IMP IBA,IMP IBA	ENSBTAG00000009979	FALSE	HOXB2
query_1	TRUE	0.00643602	350	212	14	0.0660377	0.04	GO:0003002	GO:BP	regionalization	18832	1460	GO:0007389	IEA,IBA IEA,IBA IEA,IEA,IBA IEA,IEA,IEA,IBA IEA,IBA IEA,IEA,IEA,IEA,IMP IBA,IMP IBA	ENSBTAG00000007603	FALSE	HOXB1
query_1	TRUE	0.00643602	350	212	14	0.0660377	0.04	GO:0003002	GO:BP	regionalization	18832	1460	GO:0007389	IEA,IBA IEA,IBA IEA,IEA,IBA IEA,IEA,IEA,IBA IEA,IBA IEA,IEA,IEA,IEA,IMP IBA,IMP IBA	ENSBTAG00000011539	FALSE	PCGF2
query_1	TRUE	0.00643602	350	212	14	0.0660377	0.04	GO:0003002	GO:BP	regionalization	18832	1460	GO:0007389	IEA,IBA IEA,IBA IEA,IEA,IBA IEA,IEA,IEA,IBA IEA,IBA IEA,IEA,IEA,IEA,IMP IBA,IMP IBA	ENSBTAG00000050006	FALSE	HOXB6
query_1	TRUE	0.00643602	350	212	14	0.0660377	0.04	GO:0003002	GO:BP	regionalization	18832	1460	GO:0007389	IEA,IBA IEA,IBA IEA,IEA,IBA IEA,IEA,IEA,IBA IEA,IBA IEA,IEA,IEA,IEA,IMP IBA,IMP IBA	ENSBTAG00000002407	FALSE	TDRD5
query_1	TRUE	0.00647156	7	212	3	0.0141509	0.428571	GO:0021546	GO:BP	rhombomere development	18832	6359	GO:0030902, GO:0048856	IEA,IEA,IEA	ENSBTAG00000021427	TRUE	HOXB3
query_1	TRUE	0.00647156	7	212	3	0.0141509	0.428571	GO:0021546	GO:BP	rhombomere development	18832	6359	GO:0030902, GO:0048856	IEA,IEA,IEA	ENSBTAG00000009979	TRUE	HOXB2
query_1	TRUE	0.00647156	7	212	3	0.0141509	0.428571	GO:0021546	GO:BP	rhombomere development	18832	6359	GO:0030902, GO:0048856	IEA,IEA,IEA	ENSBTAG00000007603	TRUE	HOXB1
query_1	TRUE	0.0105952	4390	212	74	0.349057	0.0168565	GO:0048856	GO:BP	anatomical structure development	18832	13525	GO:0032502	IEA,IEA,ISS IEA,IEA,IBA IEA,IBA IEA,IEA,IBA IEA,IBA IEA,IEA,IBA IEA,IMP,IEA,IEA,IEA,IBA,IBA,IBA IEA,IBA IEA,IEA,IBA IEA,IEA,IEA,IEA,IEA,IEA,IEA,IEA,IBA IEA,IBA IEA,IEA,IEA,IEA,IBA,ISS IEA,IBA,IBA,IEA,IBA IEA,IEA,IBA,IBA IEA,IBA,IBA,IBA,IBA IEA,IEA,IMP IGI IBA,IBA,IBA,IBA IEA,IEA,IBA,IBA IEA,IBA IEA,IBA,IBA IEA,IBA,IBA,IBA,IBA,IEP,IMP IBA IEA,IMP IGI IBA,IEA,IBA IEA,IEA,IEA,ISS,ISS IEA,IEA,IDA IMP…	ENSBTAG00000015805	FALSE	SIPA1L1
query_1	TRUE	0.0105952	4390	212	74	0.349057	0.0168565	GO:0048856	GO:BP	anatomical structure development	18832	13525	GO:0032502	IEA,IEA,ISS IEA,IEA,IBA IEA,IBA IEA,IEA,IBA IEA,IBA IEA,IEA,IBA IEA,IMP,IEA,IEA,IEA,IBA,IBA,IBA IEA,IBA IEA,IEA,IBA IEA,IEA,IEA,IEA,IEA,IEA,IEA,IEA,IBA IEA,IBA IEA,IEA,IEA,IEA,IBA,ISS IEA,IBA,IBA,IEA,IBA IEA,IEA,IBA,IBA IEA,IBA,IBA,IBA,IBA IEA,IEA,IMP IGI IBA,IBA,IBA,IBA IEA,IEA,IBA,IBA IEA,IBA IEA,IBA,IBA IEA,IBA,IBA,IBA,IBA,IEP,IMP IBA IEA,IMP IGI IBA,IEA,IBA IEA,IEA,IEA,ISS,ISS IEA,IEA,IDA IMP…	ENSBTAG00000015052	FALSE	PROX2
query_1	TRUE	0.0105952	4390	212	74	0.349057	0.0168565	GO:0048856	GO:BP	anatomical structure development	18832	13525	GO:0032502	IEA,IEA,ISS IEA,IEA,IBA IEA,IBA IEA,IEA,IBA IEA,IBA IEA,IEA,IBA IEA,IMP,IEA,IEA,IEA,IBA,IBA,IBA IEA,IBA IEA,IEA,IBA IEA,IEA,IEA,IEA,IEA,IEA,IEA,IEA,IBA IEA,IBA IEA,IEA,IEA,IEA,IBA,ISS IEA,IBA,IBA,IEA,IBA IEA,IEA,IBA,IBA IEA,IBA,IBA,IBA,IBA IEA,IEA,IMP IGI IBA,IBA,IBA,IBA IEA,IEA,IBA,IBA IEA,IBA IEA,IBA,IBA IEA,IBA,IBA,IBA,IBA,IEP,IMP IBA IEA,IMP IGI IBA,IEA,IBA IEA,IEA,IEA,ISS,ISS IEA,IEA,IDA IMP…	ENSBTAG00000008664	FALSE	EIF2B2
query_1	TRUE	0.0105952	4390	212	74	0.349057	0.0168565	GO:0048856	GO:BP	anatomical structure development	18832	13525	GO:0032502	IEA,IEA,ISS IEA,IEA,IBA IEA,IBA IEA,IEA,IBA IEA,IBA IEA,IEA,IBA IEA,IMP,IEA,IEA,IEA,IBA,IBA,IBA IEA,IBA IEA,IEA,IBA IEA,IEA,IEA,IEA,IEA,IEA,IEA,IEA,IBA IEA,IBA IEA,IEA,IEA,IEA,IBA,ISS IEA,IBA,IBA,IEA,IBA IEA,IEA,IBA,IBA IEA,IBA,IBA,IBA,IBA IEA,IEA,IMP IGI IBA,IBA,IBA,IBA IEA,IEA,IBA,IBA IEA,IBA IEA,IBA,IBA IEA,IBA,IBA,IBA,IBA,IEP,IMP IBA IEA,IMP IGI IBA,IEA,IBA IEA,IEA,IEA,ISS,ISS IEA,IEA,IDA IMP…	ENSBTAG00000038043	FALSE	ABCD2
query_1	TRUE	0.0105952	4390	212	74	0.349057	0.0168565	GO:0048856	GO:BP	anatomical structure development	18832	13525	GO:0032502	IEA,IEA,ISS IEA,IEA,IBA IEA,IBA IEA,IEA,IBA IEA,IBA IEA,IEA,IBA IEA,IMP,IEA,IEA,IEA,IBA,IBA,IBA IEA,IBA IEA,IEA,IBA IEA,IEA,IEA,IEA,IEA,IEA,IEA,IEA,IBA IEA,IBA IEA,IEA,IEA,IEA,IBA,ISS IEA,IBA,IBA,IEA,IBA IEA,IEA,IBA,IBA IEA,IBA,IBA,IBA,IBA IEA,IEA,IMP IGI IBA,IBA,IBA,IBA IEA,IEA,IBA,IBA IEA,IBA IEA,IBA,IBA IEA,IBA,IBA,IBA,IBA,IEP,IMP IBA IEA,IMP IGI IBA,IEA,IBA IEA,IEA,IEA,ISS,ISS IEA,IEA,IDA IMP…	ENSBTAG00000020679	FALSE	CNTN1
query_1	TRUE	0.0105952	4390	212	74	0.349057	0.0168565	GO:0048856	GO:BP	anatomical structure development	18832	13525	GO:0032502	IEA,IEA,ISS IEA,IEA,IBA IEA,IBA IEA,IEA,IBA IEA,IBA IEA,IEA,IBA IEA,IMP,IEA,IEA,IEA,IBA,IBA,IBA IEA,IBA IEA,IEA,IBA IEA,IEA,IEA,IEA,IEA,IEA,IEA,IEA,IBA IEA,IBA IEA,IEA,IEA,IEA,IBA,ISS IEA,IBA,IBA,IEA,IBA IEA,IEA,IBA,IBA IEA,IBA,IBA,IBA,IBA IEA,IEA,IMP IGI IBA,IBA,IBA,IBA IEA,IEA,IBA,IBA IEA,IBA IEA,IBA,IBA IEA,IBA,IBA,IBA,IBA,IEP,IMP IBA IEA,IMP IGI IBA,IEA,IBA IEA,IEA,IEA,ISS,ISS IEA,IEA,IDA IMP…	ENSBTAG00000016260	FALSE	LRRK2
query_1	TRUE	0.0105952	4390	212	74	0.349057	0.0168565	GO:0048856	GO:BP	anatomical structure development	18832	13525	GO:0032502	IEA,IEA,ISS IEA,IEA,IBA IEA,IBA IEA,IEA,IBA IEA,IBA IEA,IEA,IBA IEA,IMP,IEA,IEA,IEA,IBA,IBA,IBA IEA,IBA IEA,IEA,IBA IEA,IEA,IEA,IEA,IEA,IEA,IEA,IEA,IBA IEA,IBA IEA,IEA,IEA,IEA,IBA,ISS IEA,IBA,IBA,IEA,IBA IEA,IEA,IBA,IBA IEA,IBA,IBA,IBA,IBA IEA,IEA,IMP IGI IBA,IBA,IBA,IBA IEA,IEA,IBA,IBA IEA,IBA IEA,IBA,IBA IEA,IBA,IBA,IBA,IBA,IEP,IMP IBA IEA,IMP IGI IBA,IEA,IBA IEA,IEA,IEA,ISS,ISS IEA,IEA,IDA IMP…	ENSBTAG00000045812	FALSE	GSX2
query_1	TRUE	0.0105952	4390	212	74	0.349057	0.0168565	GO:0048856	GO:BP	anatomical structure development	18832	13525	GO:0032502	IEA,IEA,ISS IEA,IEA,IBA IEA,IBA IEA,IEA,IBA IEA,IBA IEA,IEA,IBA IEA,IMP,IEA,IEA,IEA,IBA,IBA,IBA IEA,IBA IEA,IEA,IBA IEA,IEA,IEA,IEA,IEA,IEA,IEA,IEA,IBA IEA,IBA IEA,IEA,IEA,IEA,IBA,ISS IEA,IBA,IBA,IEA,IBA IEA,IEA,IBA,IBA IEA,IBA,IBA,IBA,IBA IEA,IEA,IMP IGI IBA,IBA,IBA,IBA IEA,IEA,IBA,IBA IEA,IBA IEA,IBA,IBA IEA,IBA,IBA,IBA,IBA,IEP,IMP IBA IEA,IMP IGI IBA,IEA,IBA IEA,IEA,IEA,ISS,ISS IEA,IEA,IDA IMP…	ENSBTAG00000007173	FALSE	PDGFRA
query_1	TRUE	0.0105952	4390	212	74	0.349057	0.0168565	GO:0048856	GO:BP	anatomical structure development	18832	13525	GO:0032502	IEA,IEA,ISS IEA,IEA,IBA IEA,IBA IEA,IEA,IBA IEA,IBA IEA,IEA,IBA IEA,IMP,IEA,IEA,IEA,IBA,IBA,IBA IEA,IBA IEA,IEA,IBA IEA,IEA,IEA,IEA,IEA,IEA,IEA,IEA,IBA IEA,IBA IEA,IEA,IEA,IEA,IBA,ISS IEA,IBA,IBA,IEA,IBA IEA,IEA,IBA,IBA IEA,IBA,IBA,IBA,IBA IEA,IEA,IMP IGI IBA,IBA,IBA,IBA IEA,IEA,IBA,IBA IEA,IBA IEA,IBA,IBA IEA,IBA,IBA,IBA,IBA,IEP,IMP IBA IEA,IMP IGI IBA,IEA,IBA IEA,IEA,IEA,ISS,ISS IEA,IEA,IDA IMP…	ENSBTAG00000051910	FALSE	FGF10
query_1	TRUE	0.0105952	4390	212	74	0.349057	0.0168565	GO:0048856	GO:BP	anatomical structure development	18832	13525	GO:0032502	IEA,IEA,ISS IEA,IEA,IBA IEA,IBA IEA,IEA,IBA IEA,IBA IEA,IEA,IBA IEA,IMP,IEA,IEA,IEA,IBA,IBA,IBA IEA,IBA IEA,IEA,IBA IEA,IEA,IEA,IEA,IEA,IEA,IEA,IEA,IBA IEA,IBA IEA,IEA,IEA,IEA,IBA,ISS IEA,IBA,IBA,IEA,IBA IEA,IEA,IBA,IBA IEA,IBA,IBA,IBA,IBA IEA,IEA,IMP IGI IBA,IBA,IBA,IBA IEA,IEA,IBA,IBA IEA,IBA IEA,IBA,IBA IEA,IBA,IBA,IBA,IBA,IEP,IMP IBA IEA,IMP IGI IBA,IEA,IBA IEA,IEA,IEA,ISS,ISS IEA,IEA,IDA IMP…	ENSBTAG00000006474	FALSE	EPCAM
query_1	TRUE	0.0105952	4390	212	74	0.349057	0.0168565	GO:0048856	GO:BP	anatomical structure development	18832	13525	GO:0032502	IEA,IEA,ISS IEA,IEA,IBA IEA,IBA IEA,IEA,IBA IEA,IBA IEA,IEA,IBA IEA,IMP,IEA,IEA,IEA,IBA,IBA,IBA IEA,IBA IEA,IEA,IBA IEA,IEA,IEA,IEA,IEA,IEA,IEA,IEA,IBA IEA,IBA IEA,IEA,IEA,IEA,IBA,ISS IEA,IBA,IBA,IEA,IBA IEA,IEA,IBA,IBA IEA,IBA,IBA,IBA,IBA IEA,IEA,IMP IGI IBA,IBA,IBA,IBA IEA,IEA,IBA,IBA IEA,IBA IEA,IBA,IBA IEA,IBA,IBA,IBA,IBA,IEP,IMP IBA IEA,IMP IGI IBA,IEA,IBA IEA,IEA,IEA,ISS,ISS IEA,IEA,IDA IMP…	ENSBTAG00000002742	FALSE	MSH2
query_1	TRUE	0.0105952	4390	212	74	0.349057	0.0168565	GO:0048856	GO:BP	anatomical structure development	18832	13525	GO:0032502	IEA,IEA,ISS IEA,IEA,IBA IEA,IBA IEA,IEA,IBA IEA,IBA IEA,IEA,IBA IEA,IMP,IEA,IEA,IEA,IBA,IBA,IBA IEA,IBA IEA,IEA,IBA IEA,IEA,IEA,IEA,IEA,IEA,IEA,IEA,IBA IEA,IBA IEA,IEA,IEA,IEA,IBA,ISS IEA,IBA,IBA,IEA,IBA IEA,IEA,IBA,IBA IEA,IBA,IBA,IBA,IBA IEA,IEA,IMP IGI IBA,IBA,IBA,IBA IEA,IEA,IBA,IBA IEA,IBA IEA,IBA,IBA IEA,IBA,IBA,IBA,IBA,IEP,IMP IBA IEA,IMP IGI IBA,IEA,IBA IEA,IEA,IEA,ISS,ISS IEA,IEA,IDA IMP…	ENSBTAG00000001424	FALSE	MSH6
query_1	TRUE	0.0105952	4390	212	74	0.349057	0.0168565	GO:0048856	GO:BP	anatomical structure development	18832	13525	GO:0032502	IEA,IEA,ISS IEA,IEA,IBA IEA,IBA IEA,IEA,IBA IEA,IBA IEA,IEA,IBA IEA,IMP,IEA,IEA,IEA,IBA,IBA,IBA IEA,IBA IEA,IEA,IBA IEA,IEA,IEA,IEA,IEA,IEA,IEA,IEA,IBA IEA,IBA IEA,IEA,IEA,IEA,IBA,ISS IEA,IBA,IBA,IEA,IBA IEA,IEA,IBA,IBA IEA,IBA,IBA,IBA,IBA IEA,IEA,IMP IGI IBA,IBA,IBA,IBA IEA,IEA,IBA,IBA IEA,IBA IEA,IBA,IBA IEA,IBA,IBA,IBA,IBA,IEP,IMP IBA IEA,IMP IGI IBA,IEA,IBA IEA,IEA,IEA,ISS,ISS IEA,IEA,IDA IMP…	ENSBTAG00000014202	FALSE	CDK5RAP3
query_1	TRUE	0.0105952	4390	212	74	0.349057	0.0168565	GO:0048856	GO:BP	anatomical structure development	18832	13525	GO:0032502	IEA,IEA,ISS IEA,IEA,IBA IEA,IBA IEA,IEA,IBA IEA,IBA IEA,IEA,IBA IEA,IMP,IEA,IEA,IEA,IBA,IBA,IBA IEA,IBA IEA,IEA,IBA IEA,IEA,IEA,IEA,IEA,IEA,IEA,IEA,IBA IEA,IBA IEA,IEA,IEA,IEA,IBA,ISS IEA,IBA,IBA,IEA,IBA IEA,IEA,IBA,IBA IEA,IBA,IBA,IBA,IBA IEA,IEA,IMP IGI IBA,IBA,IBA,IBA IEA,IEA,IBA,IBA IEA,IBA IEA,IBA,IBA IEA,IBA,IBA,IBA,IBA,IEP,IMP IBA IEA,IMP IGI IBA,IEA,IBA IEA,IEA,IEA,ISS,ISS IEA,IEA,IDA IMP…	ENSBTAG00000019262	FALSE	TOP2A
query_1	TRUE	0.0105952	4390	212	74	0.349057	0.0168565	GO:0048856	GO:BP	anatomical structure development	18832	13525	GO:0032502	IEA,IEA,ISS IEA,IEA,IBA IEA,IBA IEA,IEA,IBA IEA,IBA IEA,IEA,IBA IEA,IMP,IEA,IEA,IEA,IBA,IBA,IBA IEA,IBA IEA,IEA,IBA IEA,IEA,IEA,IEA,IEA,IEA,IEA,IEA,IBA IEA,IBA IEA,IEA,IEA,IEA,IBA,ISS IEA,IBA,IBA,IEA,IBA IEA,IEA,IBA,IBA IEA,IBA,IBA,IBA,IBA IEA,IEA,IMP IGI IBA,IBA,IBA,IBA IEA,IEA,IBA,IBA IEA,IBA IEA,IBA,IBA IEA,IBA,IBA,IBA,IBA,IEP,IMP IBA IEA,IMP IGI IBA,IEA,IBA IEA,IEA,IEA,ISS,ISS IEA,IEA,IDA IMP…	ENSBTAG00000015133	FALSE	CCR7
query_1	TRUE	0.0105952	4390	212	74	0.349057	0.0168565	GO:0048856	GO:BP	anatomical structure development	18832	13525	GO:0032502	IEA,IEA,ISS IEA,IEA,IBA IEA,IBA IEA,IEA,IBA IEA,IBA IEA,IEA,IBA IEA,IMP,IEA,IEA,IEA,IBA,IBA,IBA IEA,IBA IEA,IEA,IBA IEA,IEA,IEA,IEA,IEA,IEA,IEA,IEA,IBA IEA,IBA IEA,IEA,IEA,IEA,IBA,ISS IEA,IBA,IBA,IEA,IBA IEA,IEA,IBA,IBA IEA,IBA,IBA,IBA,IBA IEA,IEA,IMP IGI IBA,IBA,IBA,IBA IEA,IEA,IBA,IBA IEA,IBA IEA,IBA,IBA IEA,IBA,IBA,IBA,IBA,IEP,IMP IBA IEA,IMP IGI IBA,IEA,IBA IEA,IEA,IEA,ISS,ISS IEA,IEA,IDA IMP…	ENSBTAG00000030548	FALSE	KRT27
query_1	TRUE	0.0105952	4390	212	74	0.349057	0.0168565	GO:0048856	GO:BP	anatomical structure development	18832	13525	GO:0032502	IEA,IEA,ISS IEA,IEA,IBA IEA,IBA IEA,IEA,IBA IEA,IBA IEA,IEA,IBA IEA,IMP,IEA,IEA,IEA,IBA,IBA,IBA IEA,IBA IEA,IEA,IBA IEA,IEA,IEA,IEA,IEA,IEA,IEA,IEA,IBA IEA,IBA IEA,IEA,IEA,IEA,IBA,ISS IEA,IBA,IBA,IEA,IBA IEA,IEA,IBA,IBA IEA,IBA,IBA,IBA,IBA IEA,IEA,IMP IGI IBA,IBA,IBA,IBA IEA,IEA,IBA,IBA IEA,IBA IEA,IBA,IBA IEA,IBA,IBA,IBA,IBA,IEP,IMP IBA IEA,IMP IGI IBA,IEA,IBA IEA,IEA,IEA,ISS,ISS IEA,IEA,IDA IMP…	ENSBTAG00000040279	FALSE	KRT24
query_1	TRUE	0.0105952	4390	212	74	0.349057	0.0168565	GO:0048856	GO:BP	anatomical structure development	18832	13525	GO:0032502	IEA,IEA,ISS IEA,IEA,IBA IEA,IBA IEA,IEA,IBA IEA,IBA IEA,IEA,IBA IEA,IMP,IEA,IEA,IEA,IBA,IBA,IBA IEA,IBA IEA,IEA,IBA IEA,IEA,IEA,IEA,IEA,IEA,IEA,IEA,IBA IEA,IBA IEA,IEA,IEA,IEA,IBA,ISS IEA,IBA,IBA,IEA,IBA IEA,IEA,IBA,IBA IEA,IBA,IBA,IBA,IBA IEA,IEA,IMP IGI IBA,IBA,IBA,IBA IEA,IEA,IBA,IBA IEA,IBA IEA,IBA,IBA IEA,IBA,IBA,IBA,IBA,IEP,IMP IBA IEA,IMP IGI IBA,IEA,IBA IEA,IEA,IEA,ISS,ISS IEA,IEA,IDA IMP…	ENSBTAG00000020824	FALSE	KRT10
query_1	TRUE	0.0105952	4390	212	74	0.349057	0.0168565	GO:0048856	GO:BP	anatomical structure development	18832	13525	GO:0032502	IEA,IEA,ISS IEA,IEA,IBA IEA,IBA IEA,IEA,IBA IEA,IBA IEA,IEA,IBA IEA,IMP,IEA,IEA,IEA,IBA,IBA,IBA IEA,IBA IEA,IEA,IBA IEA,IEA,IEA,IEA,IEA,IEA,IEA,IEA,IBA IEA,IBA IEA,IEA,IEA,IEA,IBA,ISS IEA,IBA,IBA,IEA,IBA IEA,IEA,IBA,IBA IEA,IBA,IBA,IBA,IBA IEA,IEA,IMP IGI IBA,IBA,IBA,IBA IEA,IEA,IBA,IBA IEA,IBA IEA,IBA,IBA IEA,IBA,IBA,IBA,IBA,IEP,IMP IBA IEA,IMP IGI IBA,IEA,IBA IEA,IEA,IEA,ISS,ISS IEA,IEA,IDA IMP…	ENSBTAG00000061622	FALSE	HOXB9
query_1	TRUE	0.0105952	4390	212	74	0.349057	0.0168565	GO:0048856	GO:BP	anatomical structure development	18832	13525	GO:0032502	IEA,IEA,ISS IEA,IEA,IBA IEA,IBA IEA,IEA,IBA IEA,IBA IEA,IEA,IBA IEA,IMP,IEA,IEA,IEA,IBA,IBA,IBA IEA,IBA IEA,IEA,IBA IEA,IEA,IEA,IEA,IEA,IEA,IEA,IEA,IBA IEA,IBA IEA,IEA,IEA,IEA,IBA,ISS IEA,IBA,IBA,IEA,IBA IEA,IEA,IBA,IBA IEA,IBA,IBA,IBA,IBA IEA,IEA,IMP IGI IBA,IBA,IBA,IBA IEA,IEA,IBA,IBA IEA,IBA IEA,IBA,IBA IEA,IBA,IBA,IBA,IBA,IEP,IMP IBA IEA,IMP IGI IBA,IEA,IBA IEA,IEA,IEA,ISS,ISS IEA,IEA,IDA IMP…	ENSBTAG00000054162	FALSE	HOXB8
query_1	TRUE	0.0105952	4390	212	74	0.349057	0.0168565	GO:0048856	GO:BP	anatomical structure development	18832	13525	GO:0032502	IEA,IEA,ISS IEA,IEA,IBA IEA,IBA IEA,IEA,IBA IEA,IBA IEA,IEA,IBA IEA,IMP,IEA,IEA,IEA,IBA,IBA,IBA IEA,IBA IEA,IEA,IBA IEA,IEA,IEA,IEA,IEA,IEA,IEA,IEA,IBA IEA,IBA IEA,IEA,IEA,IEA,IBA,ISS IEA,IBA,IBA,IEA,IBA IEA,IEA,IBA,IBA IEA,IBA,IBA,IBA,IBA IEA,IEA,IMP IGI IBA,IBA,IBA,IBA IEA,IEA,IBA,IBA IEA,IBA IEA,IBA,IBA IEA,IBA,IBA,IBA,IBA,IEP,IMP IBA IEA,IMP IGI IBA,IEA,IBA IEA,IEA,IEA,ISS,ISS IEA,IEA,IDA IMP…	ENSBTAG00000005546	FALSE	HOXB7
query_1	TRUE	0.0105952	4390	212	74	0.349057	0.0168565	GO:0048856	GO:BP	anatomical structure development	18832	13525	GO:0032502	IEA,IEA,ISS IEA,IEA,IBA IEA,IBA IEA,IEA,IBA IEA,IBA IEA,IEA,IBA IEA,IMP,IEA,IEA,IEA,IBA,IBA,IBA IEA,IBA IEA,IEA,IBA IEA,IEA,IEA,IEA,IEA,IEA,IEA,IEA,IBA IEA,IBA IEA,IEA,IEA,IEA,IBA,ISS IEA,IBA,IBA,IEA,IBA IEA,IEA,IBA,IBA IEA,IBA,IBA,IBA,IBA IEA,IEA,IMP IGI IBA,IBA,IBA,IBA IEA,IEA,IBA,IBA IEA,IBA IEA,IBA,IBA IEA,IBA,IBA,IBA,IBA,IEP,IMP IBA IEA,IMP IGI IBA,IEA,IBA IEA,IEA,IEA,ISS,ISS IEA,IEA,IDA IMP…	ENSBTAG00000017685	FALSE	JUP
query_1	TRUE	0.0105952	4390	212	74	0.349057	0.0168565	GO:0048856	GO:BP	anatomical structure development	18832	13525	GO:0032502	IEA,IEA,ISS IEA,IEA,IBA IEA,IBA IEA,IEA,IBA IEA,IBA IEA,IEA,IBA IEA,IMP,IEA,IEA,IEA,IBA,IBA,IBA IEA,IBA IEA,IEA,IBA IEA,IEA,IEA,IEA,IEA,IEA,IEA,IEA,IBA IEA,IBA IEA,IEA,IEA,IEA,IBA,ISS IEA,IBA,IBA,IEA,IBA IEA,IEA,IBA,IBA IEA,IBA,IBA,IBA,IBA IEA,IEA,IMP IGI IBA,IBA,IBA,IBA IEA,IEA,IBA,IBA IEA,IBA IEA,IBA,IBA IEA,IBA,IBA,IBA,IBA,IEP,IMP IBA IEA,IMP IGI IBA,IEA,IBA IEA,IEA,IEA,ISS,ISS IEA,IEA,IDA IMP…	ENSBTAG00000011454	FALSE	FKBP10
query_1	TRUE	0.0105952	4390	212	74	0.349057	0.0168565	GO:0048856	GO:BP	anatomical structure development	18832	13525	GO:0032502	IEA,IEA,ISS IEA,IEA,IBA IEA,IBA IEA,IEA,IBA IEA,IBA IEA,IEA,IBA IEA,IMP,IEA,IEA,IEA,IBA,IBA,IBA IEA,IBA IEA,IEA,IBA IEA,IEA,IEA,IEA,IEA,IEA,IEA,IEA,IBA IEA,IBA IEA,IEA,IEA,IEA,IBA,ISS IEA,IBA,IBA,IEA,IBA IEA,IEA,IBA,IBA IEA,IBA,IBA,IBA,IBA IEA,IEA,IMP IGI IBA,IBA,IBA,IBA IEA,IEA,IBA,IBA IEA,IBA IEA,IBA,IBA IEA,IBA,IBA,IBA,IBA,IEP,IMP IBA IEA,IMP IGI IBA,IEA,IBA IEA,IEA,IEA,ISS,ISS IEA,IEA,IDA IMP…	ENSBTAG00000011459	FALSE	KLHL10
query_1	TRUE	0.0105952	4390	212	74	0.349057	0.0168565	GO:0048856	GO:BP	anatomical structure development	18832	13525	GO:0032502	IEA,IEA,ISS IEA,IEA,IBA IEA,IBA IEA,IEA,IBA IEA,IBA IEA,IEA,IBA IEA,IMP,IEA,IEA,IEA,IBA,IBA,IBA IEA,IBA IEA,IEA,IBA IEA,IEA,IEA,IEA,IEA,IEA,IEA,IEA,IBA IEA,IBA IEA,IEA,IEA,IEA,IBA,ISS IEA,IBA,IBA,IEA,IBA IEA,IEA,IBA,IBA IEA,IBA,IBA,IBA,IBA IEA,IEA,IMP IGI IBA,IBA,IBA,IBA IEA,IEA,IBA,IBA IEA,IBA IEA,IBA,IBA IEA,IBA,IBA,IBA,IBA,IEP,IMP IBA IEA,IMP IGI IBA,IEA,IBA IEA,IEA,IEA,ISS,ISS IEA,IEA,IDA IMP…	ENSBTAG00000064446	FALSE	SP6
query_1	TRUE	0.0105952	4390	212	74	0.349057	0.0168565	GO:0048856	GO:BP	anatomical structure development	18832	13525	GO:0032502	IEA,IEA,ISS IEA,IEA,IBA IEA,IBA IEA,IEA,IBA IEA,IBA IEA,IEA,IBA IEA,IMP,IEA,IEA,IEA,IBA,IBA,IBA IEA,IBA IEA,IEA,IBA IEA,IEA,IEA,IEA,IEA,IEA,IEA,IEA,IBA IEA,IBA IEA,IEA,IEA,IEA,IBA,ISS IEA,IBA,IBA,IEA,IBA IEA,IEA,IBA,IBA IEA,IBA,IBA,IBA,IBA IEA,IEA,IMP IGI IBA,IBA,IBA,IBA IEA,IEA,IBA,IBA IEA,IBA IEA,IBA,IBA IEA,IBA,IBA,IBA,IBA,IEP,IMP IBA IEA,IMP IGI IBA,IEA,IBA IEA,IEA,IEA,ISS,ISS IEA,IEA,IDA IMP…	ENSBTAG00000013698	FALSE	ODAD4
query_1	TRUE	0.0105952	4390	212	74	0.349057	0.0168565	GO:0048856	GO:BP	anatomical structure development	18832	13525	GO:0032502	IEA,IEA,ISS IEA,IEA,IBA IEA,IBA IEA,IEA,IBA IEA,IBA IEA,IEA,IBA IEA,IMP,IEA,IEA,IEA,IBA,IBA,IBA IEA,IBA IEA,IEA,IBA IEA,IEA,IEA,IEA,IEA,IEA,IEA,IEA,IBA IEA,IBA IEA,IEA,IEA,IEA,IBA,ISS IEA,IBA,IBA,IEA,IBA IEA,IEA,IBA,IBA IEA,IBA,IBA,IBA,IBA IEA,IEA,IMP IGI IBA,IBA,IBA,IBA IEA,IEA,IBA,IBA IEA,IBA IEA,IBA,IBA IEA,IBA,IBA,IBA,IBA,IEP,IMP IBA IEA,IMP IGI IBA,IEA,IBA IEA,IEA,IEA,ISS,ISS IEA,IEA,IDA IMP…	ENSBTAG00000015518	FALSE	KRT12
query_1	TRUE	0.0105952	4390	212	74	0.349057	0.0168565	GO:0048856	GO:BP	anatomical structure development	18832	13525	GO:0032502	IEA,IEA,ISS IEA,IEA,IBA IEA,IBA IEA,IEA,IBA IEA,IBA IEA,IEA,IBA IEA,IMP,IEA,IEA,IEA,IBA,IBA,IBA IEA,IBA IEA,IEA,IBA IEA,IEA,IEA,IEA,IEA,IEA,IEA,IEA,IBA IEA,IBA IEA,IEA,IEA,IEA,IBA,ISS IEA,IBA,IBA,IEA,IBA IEA,IEA,IBA,IBA IEA,IBA,IBA,IBA,IBA IEA,IEA,IMP IGI IBA,IBA,IBA,IBA IEA,IEA,IBA,IBA IEA,IBA IEA,IBA,IBA IEA,IBA,IBA,IBA,IBA,IEP,IMP IBA IEA,IMP IGI IBA,IEA,IBA IEA,IEA,IEA,ISS,ISS IEA,IEA,IDA IMP…	ENSBTAG00000039599	FALSE	HOXB4
query_1	TRUE	0.0105952	4390	212	74	0.349057	0.0168565	GO:0048856	GO:BP	anatomical structure development	18832	13525	GO:0032502	IEA,IEA,ISS IEA,IEA,IBA IEA,IBA IEA,IEA,IBA IEA,IBA IEA,IEA,IBA IEA,IMP,IEA,IEA,IEA,IBA,IBA,IBA IEA,IBA IEA,IEA,IBA IEA,IEA,IEA,IEA,IEA,IEA,IEA,IEA,IBA IEA,IBA IEA,IEA,IEA,IEA,IBA,ISS IEA,IBA,IBA,IEA,IBA IEA,IEA,IBA,IBA IEA,IBA,IBA,IBA,IBA IEA,IEA,IMP IGI IBA,IBA,IBA,IBA IEA,IEA,IBA,IBA IEA,IBA IEA,IBA,IBA IEA,IBA,IBA,IBA,IBA,IEP,IMP IBA IEA,IMP IGI IBA,IEA,IBA IEA,IEA,IEA,ISS,ISS IEA,IEA,IDA IMP…	ENSBTAG00000045835	FALSE	HOXB5
query_1	TRUE	0.0105952	4390	212	74	0.349057	0.0168565	GO:0048856	GO:BP	anatomical structure development	18832	13525	GO:0032502	IEA,IEA,ISS IEA,IEA,IBA IEA,IBA IEA,IEA,IBA IEA,IBA IEA,IEA,IBA IEA,IMP,IEA,IEA,IEA,IBA,IBA,IBA IEA,IBA IEA,IEA,IBA IEA,IEA,IEA,IEA,IEA,IEA,IEA,IEA,IBA IEA,IBA IEA,IEA,IEA,IEA,IBA,ISS IEA,IBA,IBA,IEA,IBA IEA,IEA,IBA,IBA IEA,IBA,IBA,IBA,IBA IEA,IEA,IMP IGI IBA,IBA,IBA,IBA IEA,IEA,IBA,IBA IEA,IBA IEA,IBA,IBA IEA,IBA,IBA,IBA,IBA,IEP,IMP IBA IEA,IMP IGI IBA,IEA,IBA IEA,IEA,IEA,ISS,ISS IEA,IEA,IDA IMP…	ENSBTAG00000021427	FALSE	HOXB3
query_1	TRUE	0.0105952	4390	212	74	0.349057	0.0168565	GO:0048856	GO:BP	anatomical structure development	18832	13525	GO:0032502	IEA,IEA,ISS IEA,IEA,IBA IEA,IBA IEA,IEA,IBA IEA,IBA IEA,IEA,IBA IEA,IMP,IEA,IEA,IEA,IBA,IBA,IBA IEA,IBA IEA,IEA,IBA IEA,IEA,IEA,IEA,IEA,IEA,IEA,IEA,IBA IEA,IBA IEA,IEA,IEA,IEA,IBA,ISS IEA,IBA,IBA,IEA,IBA IEA,IEA,IBA,IBA IEA,IBA,IBA,IBA,IBA IEA,IEA,IMP IGI IBA,IBA,IBA,IBA IEA,IEA,IBA,IBA IEA,IBA IEA,IBA,IBA IEA,IBA,IBA,IBA,IBA,IEP,IMP IBA IEA,IMP IGI IBA,IEA,IBA IEA,IEA,IEA,ISS,ISS IEA,IEA,IDA IMP…	ENSBTAG00000009979	FALSE	HOXB2
query_1	TRUE	0.0105952	4390	212	74	0.349057	0.0168565	GO:0048856	GO:BP	anatomical structure development	18832	13525	GO:0032502	IEA,IEA,ISS IEA,IEA,IBA IEA,IBA IEA,IEA,IBA IEA,IBA IEA,IEA,IBA IEA,IMP,IEA,IEA,IEA,IBA,IBA,IBA IEA,IBA IEA,IEA,IBA IEA,IEA,IEA,IEA,IEA,IEA,IEA,IEA,IBA IEA,IBA IEA,IEA,IEA,IEA,IBA,ISS IEA,IBA,IBA,IEA,IBA IEA,IEA,IBA,IBA IEA,IBA,IBA,IBA,IBA IEA,IEA,IMP IGI IBA,IBA,IBA,IBA IEA,IEA,IBA,IBA IEA,IBA IEA,IBA,IBA IEA,IBA,IBA,IBA,IBA,IEP,IMP IBA IEA,IMP IGI IBA,IEA,IBA IEA,IEA,IEA,ISS,ISS IEA,IEA,IDA IMP…	ENSBTAG00000007603	FALSE	HOXB1
query_1	TRUE	0.0105952	4390	212	74	0.349057	0.0168565	GO:0048856	GO:BP	anatomical structure development	18832	13525	GO:0032502	IEA,IEA,ISS IEA,IEA,IBA IEA,IBA IEA,IEA,IBA IEA,IBA IEA,IEA,IBA IEA,IMP,IEA,IEA,IEA,IBA,IBA,IBA IEA,IBA IEA,IEA,IBA IEA,IEA,IEA,IEA,IEA,IEA,IEA,IEA,IBA IEA,IBA IEA,IEA,IEA,IEA,IBA,ISS IEA,IBA,IBA,IEA,IBA IEA,IEA,IBA,IBA IEA,IBA,IBA,IBA,IBA IEA,IEA,IMP IGI IBA,IBA,IBA,IBA IEA,IEA,IBA,IBA IEA,IBA IEA,IBA,IBA IEA,IBA,IBA,IBA,IBA,IEP,IMP IBA IEA,IMP IGI IBA,IEA,IBA IEA,IEA,IEA,ISS,ISS IEA,IEA,IDA IMP…	ENSBTAG00000014663	FALSE	HOXB13
query_1	TRUE	0.0105952	4390	212	74	0.349057	0.0168565	GO:0048856	GO:BP	anatomical structure development	18832	13525	GO:0032502	IEA,IEA,ISS IEA,IEA,IBA IEA,IBA IEA,IEA,IBA IEA,IBA IEA,IEA,IBA IEA,IMP,IEA,IEA,IEA,IBA,IBA,IBA IEA,IBA IEA,IEA,IBA IEA,IEA,IEA,IEA,IEA,IEA,IEA,IEA,IBA IEA,IBA IEA,IEA,IEA,IEA,IBA,ISS IEA,IBA,IBA,IEA,IBA IEA,IEA,IBA,IBA IEA,IBA,IBA,IBA,IBA IEA,IEA,IMP IGI IBA,IBA,IBA,IBA IEA,IEA,IBA,IBA IEA,IBA IEA,IBA,IBA IEA,IBA,IBA,IBA,IBA,IEP,IMP IBA IEA,IMP IGI IBA,IEA,IBA IEA,IEA,IEA,ISS,ISS IEA,IEA,IDA IMP…	ENSBTAG00000007794	FALSE	KRT20
query_1	TRUE	0.0105952	4390	212	74	0.349057	0.0168565	GO:0048856	GO:BP	anatomical structure development	18832	13525	GO:0032502	IEA,IEA,ISS IEA,IEA,IBA IEA,IBA IEA,IEA,IBA IEA,IBA IEA,IEA,IBA IEA,IMP,IEA,IEA,IEA,IBA,IBA,IBA IEA,IBA IEA,IEA,IBA IEA,IEA,IEA,IEA,IEA,IEA,IEA,IEA,IBA IEA,IBA IEA,IEA,IEA,IEA,IBA,ISS IEA,IBA,IBA,IEA,IBA IEA,IEA,IBA,IBA IEA,IBA,IBA,IBA,IBA IEA,IEA,IMP IGI IBA,IBA,IBA,IBA IEA,IEA,IBA,IBA IEA,IBA IEA,IBA,IBA IEA,IBA,IBA,IBA,IBA,IEP,IMP IBA IEA,IMP IGI IBA,IEA,IBA IEA,IEA,IEA,ISS,ISS IEA,IEA,IDA IMP…	ENSBTAG00000013236	FALSE	MED1
query_1	TRUE	0.0105952	4390	212	74	0.349057	0.0168565	GO:0048856	GO:BP	anatomical structure development	18832	13525	GO:0032502	IEA,IEA,ISS IEA,IEA,IBA IEA,IBA IEA,IEA,IBA IEA,IBA IEA,IEA,IBA IEA,IMP,IEA,IEA,IEA,IBA,IBA,IBA IEA,IBA IEA,IEA,IBA IEA,IEA,IEA,IEA,IEA,IEA,IEA,IEA,IBA IEA,IBA IEA,IEA,IEA,IEA,IBA,ISS IEA,IBA,IBA,IEA,IBA IEA,IEA,IBA,IBA IEA,IBA,IBA,IBA,IBA IEA,IEA,IMP IGI IBA,IBA,IBA,IBA IEA,IEA,IBA,IBA IEA,IBA IEA,IBA,IBA IEA,IBA,IBA,IBA,IBA,IEP,IMP IBA IEA,IMP IGI IBA,IEA,IBA IEA,IEA,IEA,ISS,ISS IEA,IEA,IDA IMP…	ENSBTAG00000040460	FALSE	KRT23
query_1	TRUE	0.0105952	4390	212	74	0.349057	0.0168565	GO:0048856	GO:BP	anatomical structure development	18832	13525	GO:0032502	IEA,IEA,ISS IEA,IEA,IBA IEA,IBA IEA,IEA,IBA IEA,IBA IEA,IEA,IBA IEA,IMP,IEA,IEA,IEA,IBA,IBA,IBA IEA,IBA IEA,IEA,IBA IEA,IEA,IEA,IEA,IEA,IEA,IEA,IEA,IBA IEA,IBA IEA,IEA,IEA,IEA,IBA,ISS IEA,IBA,IBA,IEA,IBA IEA,IEA,IBA,IBA IEA,IBA,IBA,IBA,IBA IEA,IEA,IMP IGI IBA,IBA,IBA,IBA IEA,IEA,IBA,IBA IEA,IBA IEA,IBA,IBA IEA,IBA,IBA,IBA,IBA,IEP,IMP IBA IEA,IMP IGI IBA,IEA,IBA IEA,IEA,IEA,ISS,ISS IEA,IEA,IDA IMP…	ENSBTAG00000020078	FALSE	KRT39
query_1	TRUE	0.0105952	4390	212	74	0.349057	0.0168565	GO:0048856	GO:BP	anatomical structure development	18832	13525	GO:0032502	IEA,IEA,ISS IEA,IEA,IBA IEA,IBA IEA,IEA,IBA IEA,IBA IEA,IEA,IBA IEA,IMP,IEA,IEA,IEA,IBA,IBA,IBA IEA,IBA IEA,IEA,IBA IEA,IEA,IEA,IEA,IEA,IEA,IEA,IEA,IBA IEA,IBA IEA,IEA,IEA,IEA,IBA,ISS IEA,IBA,IBA,IEA,IBA IEA,IEA,IBA,IBA IEA,IBA,IBA,IBA,IBA IEA,IEA,IMP IGI IBA,IBA,IBA,IBA IEA,IEA,IBA,IBA IEA,IBA IEA,IBA,IBA IEA,IBA,IBA,IBA,IBA,IEP,IMP IBA IEA,IMP IGI IBA,IEA,IBA IEA,IEA,IEA,ISS,ISS IEA,IEA,IDA IMP…	ENSBTAG00000013469	FALSE	SRCIN1
query_1	TRUE	0.0105952	4390	212	74	0.349057	0.0168565	GO:0048856	GO:BP	anatomical structure development	18832	13525	GO:0032502	IEA,IEA,ISS IEA,IEA,IBA IEA,IBA IEA,IEA,IBA IEA,IBA IEA,IEA,IBA IEA,IMP,IEA,IEA,IEA,IBA,IBA,IBA IEA,IBA IEA,IEA,IBA IEA,IEA,IEA,IEA,IEA,IEA,IEA,IEA,IBA IEA,IBA IEA,IEA,IEA,IEA,IBA,ISS IEA,IBA,IBA,IEA,IBA IEA,IEA,IBA,IBA IEA,IBA,IBA,IBA,IBA IEA,IEA,IMP IGI IBA,IBA,IBA,IBA IEA,IEA,IBA,IBA IEA,IBA IEA,IBA,IBA IEA,IBA,IBA,IBA,IBA,IEP,IMP IBA IEA,IMP IGI IBA,IEA,IBA IEA,IEA,IEA,ISS,ISS IEA,IEA,IDA IMP…	ENSBTAG00000048067	FALSE	EPOP
query_1	TRUE	0.0105952	4390	212	74	0.349057	0.0168565	GO:0048856	GO:BP	anatomical structure development	18832	13525	GO:0032502	IEA,IEA,ISS IEA,IEA,IBA IEA,IBA IEA,IEA,IBA IEA,IBA IEA,IEA,IBA IEA,IMP,IEA,IEA,IEA,IBA,IBA,IBA IEA,IBA IEA,IEA,IBA IEA,IEA,IEA,IEA,IEA,IEA,IEA,IEA,IBA IEA,IBA IEA,IEA,IEA,IEA,IBA,ISS IEA,IBA,IBA,IEA,IBA IEA,IEA,IBA,IBA IEA,IBA,IBA,IBA,IBA IEA,IEA,IMP IGI IBA,IBA,IBA,IBA IEA,IEA,IBA,IBA IEA,IBA IEA,IBA,IBA IEA,IBA,IBA,IBA,IBA,IEP,IMP IBA IEA,IMP IGI IBA,IEA,IBA IEA,IEA,IEA,ISS,ISS IEA,IEA,IDA IMP…	ENSBTAG00000011539	FALSE	PCGF2
query_1	TRUE	0.0105952	4390	212	74	0.349057	0.0168565	GO:0048856	GO:BP	anatomical structure development	18832	13525	GO:0032502	IEA,IEA,ISS IEA,IEA,IBA IEA,IBA IEA,IEA,IBA IEA,IBA IEA,IEA,IBA IEA,IMP,IEA,IEA,IEA,IBA,IBA,IBA IEA,IBA IEA,IEA,IBA IEA,IEA,IEA,IEA,IEA,IEA,IEA,IEA,IBA IEA,IBA IEA,IEA,IEA,IEA,IBA,ISS IEA,IBA,IBA,IEA,IBA IEA,IEA,IBA,IBA IEA,IBA,IBA,IBA,IBA IEA,IEA,IMP IGI IBA,IBA,IBA,IBA IEA,IEA,IBA,IBA IEA,IBA IEA,IBA,IBA IEA,IBA,IBA,IBA,IBA,IEP,IMP IBA IEA,IMP IGI IBA,IEA,IBA IEA,IEA,IEA,ISS,ISS IEA,IEA,IDA IMP…	ENSBTAG00000017408	FALSE	KRT40
query_1	TRUE	0.0105952	4390	212	74	0.349057	0.0168565	GO:0048856	GO:BP	anatomical structure development	18832	13525	GO:0032502	IEA,IEA,ISS IEA,IEA,IBA IEA,IBA IEA,IEA,IBA IEA,IBA IEA,IEA,IBA IEA,IMP,IEA,IEA,IEA,IBA,IBA,IBA IEA,IBA IEA,IEA,IBA IEA,IEA,IEA,IEA,IEA,IEA,IEA,IEA,IBA IEA,IBA IEA,IEA,IEA,IEA,IBA,ISS IEA,IBA,IBA,IEA,IBA IEA,IEA,IBA,IBA IEA,IBA,IBA,IBA,IBA IEA,IEA,IMP IGI IBA,IBA,IBA,IBA IEA,IEA,IBA,IBA IEA,IBA IEA,IBA,IBA IEA,IBA,IBA,IBA,IBA,IEP,IMP IBA IEA,IMP IGI IBA,IEA,IBA IEA,IEA,IEA,ISS,ISS IEA,IEA,IDA IMP…	ENSBTAG00000052414	FALSE	HAP1
query_1	TRUE	0.0105952	4390	212	74	0.349057	0.0168565	GO:0048856	GO:BP	anatomical structure development	18832	13525	GO:0032502	IEA,IEA,ISS IEA,IEA,IBA IEA,IBA IEA,IEA,IBA IEA,IBA IEA,IEA,IBA IEA,IMP,IEA,IEA,IEA,IBA,IBA,IBA IEA,IBA IEA,IEA,IBA IEA,IEA,IEA,IEA,IEA,IEA,IEA,IEA,IBA IEA,IBA IEA,IEA,IEA,IEA,IBA,ISS IEA,IBA,IBA,IEA,IBA IEA,IEA,IBA,IBA IEA,IBA,IBA,IBA,IBA IEA,IEA,IMP IGI IBA,IBA,IBA,IBA IEA,IEA,IBA,IBA IEA,IBA IEA,IBA,IBA IEA,IBA,IBA,IBA,IBA,IEP,IMP IBA IEA,IMP IGI IBA,IEA,IBA IEA,IEA,IEA,ISS,ISS IEA,IEA,IDA IMP…	ENSBTAG00000007583	FALSE	KRT14
query_1	TRUE	0.0105952	4390	212	74	0.349057	0.0168565	GO:0048856	GO:BP	anatomical structure development	18832	13525	GO:0032502	IEA,IEA,ISS IEA,IEA,IBA IEA,IBA IEA,IEA,IBA IEA,IBA IEA,IEA,IBA IEA,IMP,IEA,IEA,IEA,IBA,IBA,IBA IEA,IBA IEA,IEA,IBA IEA,IEA,IEA,IEA,IEA,IEA,IEA,IEA,IBA IEA,IBA IEA,IEA,IEA,IEA,IBA,ISS IEA,IBA,IBA,IEA,IBA IEA,IEA,IBA,IBA IEA,IBA,IBA,IBA,IBA IEA,IEA,IMP IGI IBA,IBA,IBA,IBA IEA,IEA,IBA,IBA IEA,IBA IEA,IBA,IBA IEA,IBA,IBA,IBA,IBA,IEP,IMP IBA IEA,IMP IGI IBA,IEA,IBA IEA,IEA,IEA,ISS,ISS IEA,IEA,IDA IMP…	ENSBTAG00000050581	FALSE
query_1	TRUE	0.0105952	4390	212	74	0.349057	0.0168565	GO:0048856	GO:BP	anatomical structure development	18832	13525	GO:0032502	IEA,IEA,ISS IEA,IEA,IBA IEA,IBA IEA,IEA,IBA IEA,IBA IEA,IEA,IBA IEA,IMP,IEA,IEA,IEA,IBA,IBA,IBA IEA,IBA IEA,IEA,IBA IEA,IEA,IEA,IEA,IEA,IEA,IEA,IEA,IBA IEA,IBA IEA,IEA,IEA,IEA,IBA,ISS IEA,IBA,IBA,IEA,IBA IEA,IEA,IBA,IBA IEA,IBA,IBA,IBA,IBA IEA,IEA,IMP IGI IBA,IBA,IBA,IBA IEA,IEA,IBA,IBA IEA,IBA IEA,IBA,IBA IEA,IBA,IBA,IBA,IBA,IEP,IMP IBA IEA,IMP IGI IBA,IEA,IBA IEA,IEA,IEA,ISS,ISS IEA,IEA,IDA IMP…	ENSBTAG00000047165	FALSE	KRT9
query_1	TRUE	0.0105952	4390	212	74	0.349057	0.0168565	GO:0048856	GO:BP	anatomical structure development	18832	13525	GO:0032502	IEA,IEA,ISS IEA,IEA,IBA IEA,IBA IEA,IEA,IBA IEA,IBA IEA,IEA,IBA IEA,IMP,IEA,IEA,IEA,IBA,IBA,IBA IEA,IBA IEA,IEA,IBA IEA,IEA,IEA,IEA,IEA,IEA,IEA,IEA,IBA IEA,IBA IEA,IEA,IEA,IEA,IBA,ISS IEA,IBA,IBA,IEA,IBA IEA,IEA,IBA,IBA IEA,IBA,IBA,IBA,IBA IEA,IEA,IMP IGI IBA,IBA,IBA,IBA IEA,IEA,IBA,IBA IEA,IBA IEA,IBA,IBA IEA,IBA,IBA,IBA,IBA,IEP,IMP IBA IEA,IMP IGI IBA,IEA,IBA IEA,IEA,IEA,ISS,ISS IEA,IEA,IDA IMP…	ENSBTAG00000033766	FALSE	KRT16
query_1	TRUE	0.0105952	4390	212	74	0.349057	0.0168565	GO:0048856	GO:BP	anatomical structure development	18832	13525	GO:0032502	IEA,IEA,ISS IEA,IEA,IBA IEA,IBA IEA,IEA,IBA IEA,IBA IEA,IEA,IBA IEA,IMP,IEA,IEA,IEA,IBA,IBA,IBA IEA,IBA IEA,IEA,IBA IEA,IEA,IEA,IEA,IEA,IEA,IEA,IEA,IBA IEA,IBA IEA,IEA,IEA,IEA,IBA,ISS IEA,IBA,IBA,IEA,IBA IEA,IEA,IBA,IBA IEA,IBA,IBA,IBA,IBA IEA,IEA,IMP IGI IBA,IBA,IBA,IBA IEA,IEA,IBA,IBA IEA,IBA IEA,IBA,IBA IEA,IBA,IBA,IBA,IBA,IEP,IMP IBA IEA,IMP IGI IBA,IEA,IBA IEA,IEA,IEA,ISS,ISS IEA,IEA,IDA IMP…	ENSBTAG00000014199	FALSE	TBX21
query_1	TRUE	0.0105952	4390	212	74	0.349057	0.0168565	GO:0048856	GO:BP	anatomical structure development	18832	13525	GO:0032502	IEA,IEA,ISS IEA,IEA,IBA IEA,IBA IEA,IEA,IBA IEA,IBA IEA,IEA,IBA IEA,IMP,IEA,IEA,IEA,IBA,IBA,IBA IEA,IBA IEA,IEA,IBA IEA,IEA,IEA,IEA,IEA,IEA,IEA,IEA,IBA IEA,IBA IEA,IEA,IEA,IEA,IBA,ISS IEA,IBA,IBA,IEA,IBA IEA,IEA,IBA,IBA IEA,IBA,IBA,IBA,IBA IEA,IEA,IMP IGI IBA,IBA,IBA,IBA IEA,IEA,IBA,IBA IEA,IBA IEA,IBA,IBA IEA,IBA,IBA,IBA,IBA,IEP,IMP IBA IEA,IMP IGI IBA,IEA,IBA IEA,IEA,IEA,ISS,ISS IEA,IEA,IDA IMP…	ENSBTAG00000050006	FALSE	HOXB6
query_1	TRUE	0.0105952	4390	212	74	0.349057	0.0168565	GO:0048856	GO:BP	anatomical structure development	18832	13525	GO:0032502	IEA,IEA,ISS IEA,IEA,IBA IEA,IBA IEA,IEA,IBA IEA,IBA IEA,IEA,IBA IEA,IMP,IEA,IEA,IEA,IBA,IBA,IBA IEA,IBA IEA,IEA,IBA IEA,IEA,IEA,IEA,IEA,IEA,IEA,IEA,IBA IEA,IBA IEA,IEA,IEA,IEA,IBA,ISS IEA,IBA,IBA,IEA,IBA IEA,IEA,IBA,IBA IEA,IBA,IBA,IBA,IBA IEA,IEA,IMP IGI IBA,IBA,IBA,IBA IEA,IEA,IBA,IBA IEA,IBA IEA,IBA,IBA IEA,IBA,IBA,IBA,IBA,IEP,IMP IBA IEA,IMP IGI IBA,IEA,IBA IEA,IEA,IEA,ISS,ISS IEA,IEA,IDA IMP…	ENSBTAG00000013685	FALSE	KRT31
query_1	TRUE	0.0105952	4390	212	74	0.349057	0.0168565	GO:0048856	GO:BP	anatomical structure development	18832	13525	GO:0032502	IEA,IEA,ISS IEA,IEA,IBA IEA,IBA IEA,IEA,IBA IEA,IBA IEA,IEA,IBA IEA,IMP,IEA,IEA,IEA,IBA,IBA,IBA IEA,IBA IEA,IEA,IBA IEA,IEA,IEA,IEA,IEA,IEA,IEA,IEA,IBA IEA,IBA IEA,IEA,IEA,IEA,IBA,ISS IEA,IBA,IBA,IEA,IBA IEA,IEA,IBA,IBA IEA,IBA,IBA,IBA,IBA IEA,IEA,IMP IGI IBA,IBA,IBA,IBA IEA,IEA,IBA,IBA IEA,IBA IEA,IBA,IBA IEA,IBA,IBA,IBA,IBA,IEP,IMP IBA IEA,IMP IGI IBA,IEA,IBA IEA,IEA,IEA,ISS,ISS IEA,IEA,IDA IMP…	ENSBTAG00000000573	FALSE	KRT37
query_1	TRUE	0.0105952	4390	212	74	0.349057	0.0168565	GO:0048856	GO:BP	anatomical structure development	18832	13525	GO:0032502	IEA,IEA,ISS IEA,IEA,IBA IEA,IBA IEA,IEA,IBA IEA,IBA IEA,IEA,IBA IEA,IMP,IEA,IEA,IEA,IBA,IBA,IBA IEA,IBA IEA,IEA,IBA IEA,IEA,IEA,IEA,IEA,IEA,IEA,IEA,IBA IEA,IBA IEA,IEA,IEA,IEA,IBA,ISS IEA,IBA,IBA,IEA,IBA IEA,IEA,IBA,IBA IEA,IBA,IBA,IBA,IBA IEA,IEA,IMP IGI IBA,IBA,IBA,IBA IEA,IEA,IBA,IBA IEA,IBA IEA,IBA,IBA IEA,IBA,IBA,IBA,IBA,IEP,IMP IBA IEA,IMP IGI IBA,IEA,IBA IEA,IEA,IEA,ISS,ISS IEA,IEA,IDA IMP…	ENSBTAG00000046124	FALSE	KRT36
query_1	TRUE	0.0105952	4390	212	74	0.349057	0.0168565	GO:0048856	GO:BP	anatomical structure development	18832	13525	GO:0032502	IEA,IEA,ISS IEA,IEA,IBA IEA,IBA IEA,IEA,IBA IEA,IBA IEA,IEA,IBA IEA,IMP,IEA,IEA,IEA,IBA,IBA,IBA IEA,IBA IEA,IEA,IBA IEA,IEA,IEA,IEA,IEA,IEA,IEA,IEA,IBA IEA,IBA IEA,IEA,IEA,IEA,IBA,ISS IEA,IBA,IBA,IEA,IBA IEA,IEA,IBA,IBA IEA,IBA,IBA,IBA,IBA IEA,IEA,IMP IGI IBA,IBA,IBA,IBA IEA,IEA,IBA,IBA IEA,IBA IEA,IBA,IBA IEA,IBA,IBA,IBA,IBA,IEP,IMP IBA IEA,IMP IGI IBA,IEA,IBA IEA,IEA,IEA,ISS,ISS IEA,IEA,IDA IMP…	ENSBTAG00000015308	FALSE	SMARCE1
query_1	TRUE	0.0105952	4390	212	74	0.349057	0.0168565	GO:0048856	GO:BP	anatomical structure development	18832	13525	GO:0032502	IEA,IEA,ISS IEA,IEA,IBA IEA,IBA IEA,IEA,IBA IEA,IBA IEA,IEA,IBA IEA,IMP,IEA,IEA,IEA,IBA,IBA,IBA IEA,IBA IEA,IEA,IBA IEA,IEA,IEA,IEA,IEA,IEA,IEA,IEA,IBA IEA,IBA IEA,IEA,IEA,IEA,IBA,ISS IEA,IBA,IBA,IEA,IBA IEA,IEA,IBA,IBA IEA,IBA,IBA,IBA,IBA IEA,IEA,IMP IGI IBA,IBA,IBA,IBA IEA,IEA,IBA,IBA IEA,IBA IEA,IBA,IBA IEA,IBA,IBA,IBA,IBA,IEP,IMP IBA IEA,IMP IGI IBA,IEA,IBA IEA,IEA,IEA,ISS,ISS IEA,IEA,IDA IMP…	ENSBTAG00000030555	FALSE	KRT28
query_1	TRUE	0.0105952	4390	212	74	0.349057	0.0168565	GO:0048856	GO:BP	anatomical structure development	18832	13525	GO:0032502	IEA,IEA,ISS IEA,IEA,IBA IEA,IBA IEA,IEA,IBA IEA,IBA IEA,IEA,IBA IEA,IMP,IEA,IEA,IEA,IBA,IBA,IBA IEA,IBA IEA,IEA,IBA IEA,IEA,IEA,IEA,IEA,IEA,IEA,IEA,IBA IEA,IBA IEA,IEA,IEA,IEA,IBA,ISS IEA,IBA,IBA,IEA,IBA IEA,IEA,IBA,IBA IEA,IBA,IBA,IBA,IBA IEA,IEA,IMP IGI IBA,IBA,IBA,IBA IEA,IEA,IBA,IBA IEA,IBA IEA,IBA,IBA IEA,IBA,IBA,IBA,IBA,IEP,IMP IBA IEA,IMP IGI IBA,IEA,IBA IEA,IEA,IEA,ISS,ISS IEA,IEA,IDA IMP…	ENSBTAG00000030542	FALSE	KRT25
query_1	TRUE	0.0105952	4390	212	74	0.349057	0.0168565	GO:0048856	GO:BP	anatomical structure development	18832	13525	GO:0032502	IEA,IEA,ISS IEA,IEA,IBA IEA,IBA IEA,IEA,IBA IEA,IBA IEA,IEA,IBA IEA,IMP,IEA,IEA,IEA,IBA,IBA,IBA IEA,IBA IEA,IEA,IBA IEA,IEA,IEA,IEA,IEA,IEA,IEA,IEA,IBA IEA,IBA IEA,IEA,IEA,IEA,IBA,ISS IEA,IBA,IBA,IEA,IBA IEA,IEA,IBA,IBA IEA,IBA,IBA,IBA,IBA IEA,IEA,IMP IGI IBA,IBA,IBA,IBA IEA,IEA,IBA,IBA IEA,IBA IEA,IBA,IBA IEA,IBA,IBA,IBA,IBA,IEP,IMP IBA IEA,IMP IGI IBA,IEA,IBA IEA,IEA,IEA,ISS,ISS IEA,IEA,IDA IMP…	ENSBTAG00000006806	FALSE	KRT17
query_1	TRUE	0.0105952	4390	212	74	0.349057	0.0168565	GO:0048856	GO:BP	anatomical structure development	18832	13525	GO:0032502	IEA,IEA,ISS IEA,IEA,IBA IEA,IBA IEA,IEA,IBA IEA,IBA IEA,IEA,IBA IEA,IMP,IEA,IEA,IEA,IBA,IBA,IBA IEA,IBA IEA,IEA,IBA IEA,IEA,IEA,IEA,IEA,IEA,IEA,IEA,IBA IEA,IBA IEA,IEA,IEA,IEA,IBA,ISS IEA,IBA,IBA,IEA,IBA IEA,IEA,IBA,IBA IEA,IBA,IBA,IBA,IBA IEA,IEA,IMP IGI IBA,IBA,IBA,IBA IEA,IEA,IBA,IBA IEA,IBA IEA,IBA,IBA IEA,IBA,IBA,IBA,IBA,IEP,IMP IBA IEA,IMP IGI IBA,IEA,IBA IEA,IEA,IEA,ISS,ISS IEA,IEA,IDA IMP…	ENSBTAG00000047262	FALSE	KRT42
query_1	TRUE	0.0105952	4390	212	74	0.349057	0.0168565	GO:0048856	GO:BP	anatomical structure development	18832	13525	GO:0032502	IEA,IEA,ISS IEA,IEA,IBA IEA,IBA IEA,IEA,IBA IEA,IBA IEA,IEA,IBA IEA,IMP,IEA,IEA,IEA,IBA,IBA,IBA IEA,IBA IEA,IEA,IBA IEA,IEA,IEA,IEA,IEA,IEA,IEA,IEA,IBA IEA,IBA IEA,IEA,IEA,IEA,IBA,ISS IEA,IBA,IBA,IEA,IBA IEA,IEA,IBA,IBA IEA,IBA,IBA,IBA,IBA IEA,IEA,IMP IGI IBA,IBA,IBA,IBA IEA,IEA,IBA,IBA IEA,IBA IEA,IBA,IBA IEA,IBA,IBA,IBA,IBA,IEP,IMP IBA IEA,IMP IGI IBA,IEA,IBA IEA,IEA,IEA,ISS,ISS IEA,IEA,IDA IMP…	ENSBTAG00000004905	FALSE	KRT19
query_1	TRUE	0.0105952	4390	212	74	0.349057	0.0168565	GO:0048856	GO:BP	anatomical structure development	18832	13525	GO:0032502	IEA,IEA,ISS IEA,IEA,IBA IEA,IBA IEA,IEA,IBA IEA,IBA IEA,IEA,IBA IEA,IMP,IEA,IEA,IEA,IBA,IBA,IBA IEA,IBA IEA,IEA,IBA IEA,IEA,IEA,IEA,IEA,IEA,IEA,IEA,IBA IEA,IBA IEA,IEA,IEA,IEA,IBA,ISS IEA,IBA,IBA,IEA,IBA IEA,IEA,IBA,IBA IEA,IBA,IBA,IBA,IBA IEA,IEA,IMP IGI IBA,IBA,IBA,IBA IEA,IEA,IBA,IBA IEA,IBA IEA,IBA,IBA IEA,IBA,IBA,IBA,IBA,IEP,IMP IBA IEA,IMP IGI IBA,IEA,IBA IEA,IEA,IEA,ISS,ISS IEA,IEA,IDA IMP…	ENSBTAG00000004903	FALSE	KRT15
query_1	TRUE	0.0105952	4390	212	74	0.349057	0.0168565	GO:0048856	GO:BP	anatomical structure development	18832	13525	GO:0032502	IEA,IEA,ISS IEA,IEA,IBA IEA,IBA IEA,IEA,IBA IEA,IBA IEA,IEA,IBA IEA,IMP,IEA,IEA,IEA,IBA,IBA,IBA IEA,IBA IEA,IEA,IBA IEA,IEA,IEA,IEA,IEA,IEA,IEA,IEA,IBA IEA,IBA IEA,IEA,IEA,IEA,IBA,ISS IEA,IBA,IBA,IEA,IBA IEA,IEA,IBA,IBA IEA,IBA,IBA,IBA,IBA IEA,IEA,IMP IGI IBA,IBA,IBA,IBA IEA,IEA,IBA,IBA IEA,IBA IEA,IBA,IBA IEA,IBA,IBA,IBA,IBA,IEP,IMP IBA IEA,IMP IGI IBA,IEA,IBA IEA,IEA,IEA,ISS,ISS IEA,IEA,IDA IMP…	ENSBTAG00000037553	FALSE	KRT33A
query_1	TRUE	0.0105952	4390	212	74	0.349057	0.0168565	GO:0048856	GO:BP	anatomical structure development	18832	13525	GO:0032502	IEA,IEA,ISS IEA,IEA,IBA IEA,IBA IEA,IEA,IBA IEA,IBA IEA,IEA,IBA IEA,IMP,IEA,IEA,IEA,IBA,IBA,IBA IEA,IBA IEA,IEA,IBA IEA,IEA,IEA,IEA,IEA,IEA,IEA,IEA,IBA IEA,IBA IEA,IEA,IEA,IEA,IBA,ISS IEA,IBA,IBA,IEA,IBA IEA,IEA,IBA,IBA IEA,IBA,IBA,IBA,IBA IEA,IEA,IMP IGI IBA,IBA,IBA,IBA IEA,IEA,IBA,IBA IEA,IBA IEA,IBA,IBA IEA,IBA,IBA,IBA,IBA,IEP,IMP IBA IEA,IMP IGI IBA,IEA,IBA IEA,IEA,IEA,ISS,ISS IEA,IEA,IDA IMP…	ENSBTAG00000016384	FALSE	KRT32
query_1	TRUE	0.0105952	4390	212	74	0.349057	0.0168565	GO:0048856	GO:BP	anatomical structure development	18832	13525	GO:0032502	IEA,IEA,ISS IEA,IEA,IBA IEA,IBA IEA,IEA,IBA IEA,IBA IEA,IEA,IBA IEA,IMP,IEA,IEA,IEA,IBA,IBA,IBA IEA,IBA IEA,IEA,IBA IEA,IEA,IEA,IEA,IEA,IEA,IEA,IEA,IBA IEA,IBA IEA,IEA,IEA,IEA,IBA,ISS IEA,IBA,IBA,IEA,IBA IEA,IEA,IBA,IBA IEA,IBA,IBA,IBA,IBA IEA,IEA,IMP IGI IBA,IBA,IBA,IBA IEA,IEA,IBA,IBA IEA,IBA IEA,IBA,IBA IEA,IBA,IBA,IBA,IBA,IEP,IMP IBA IEA,IMP IGI IBA,IEA,IBA IEA,IEA,IEA,ISS,ISS IEA,IEA,IDA IMP…	ENSBTAG00000000841	FALSE	LZTS1
query_1	TRUE	0.0105952	4390	212	74	0.349057	0.0168565	GO:0048856	GO:BP	anatomical structure development	18832	13525	GO:0032502	IEA,IEA,ISS IEA,IEA,IBA IEA,IBA IEA,IEA,IBA IEA,IBA IEA,IEA,IBA IEA,IMP,IEA,IEA,IEA,IBA,IBA,IBA IEA,IBA IEA,IEA,IBA IEA,IEA,IEA,IEA,IEA,IEA,IEA,IEA,IBA IEA,IBA IEA,IEA,IEA,IEA,IBA,ISS IEA,IBA,IBA,IEA,IBA IEA,IEA,IBA,IBA IEA,IBA,IBA,IBA,IBA IEA,IEA,IMP IGI IBA,IBA,IBA,IBA IEA,IEA,IBA,IBA IEA,IBA IEA,IBA,IBA IEA,IBA,IBA,IBA,IBA,IEP,IMP IBA IEA,IMP IGI IBA,IEA,IBA IEA,IEA,IEA,ISS,ISS IEA,IEA,IDA IMP…	ENSBTAG00000002167	FALSE	NPHS2
query_1	TRUE	0.0105952	4390	212	74	0.349057	0.0168565	GO:0048856	GO:BP	anatomical structure development	18832	13525	GO:0032502	IEA,IEA,ISS IEA,IEA,IBA IEA,IBA IEA,IEA,IBA IEA,IBA IEA,IEA,IBA IEA,IMP,IEA,IEA,IEA,IBA,IBA,IBA IEA,IBA IEA,IEA,IBA IEA,IEA,IEA,IEA,IEA,IEA,IEA,IEA,IBA IEA,IBA IEA,IEA,IEA,IEA,IBA,ISS IEA,IBA,IBA,IEA,IBA IEA,IEA,IBA,IBA IEA,IBA,IBA,IBA,IBA IEA,IEA,IMP IGI IBA,IBA,IBA,IBA IEA,IEA,IBA,IBA IEA,IBA IEA,IBA,IBA IEA,IBA,IBA,IBA,IBA,IEP,IMP IBA IEA,IMP IGI IBA,IEA,IBA IEA,IEA,IEA,ISS,ISS IEA,IEA,IDA IMP…	ENSBTAG00000002407	FALSE	TDRD5
query_1	TRUE	0.0105952	4390	212	74	0.349057	0.0168565	GO:0048856	GO:BP	anatomical structure development	18832	13525	GO:0032502	IEA,IEA,ISS IEA,IEA,IBA IEA,IBA IEA,IEA,IBA IEA,IBA IEA,IEA,IBA IEA,IMP,IEA,IEA,IEA,IBA,IBA,IBA IEA,IBA IEA,IEA,IBA IEA,IEA,IEA,IEA,IEA,IEA,IEA,IEA,IBA IEA,IBA IEA,IEA,IEA,IEA,IBA,ISS IEA,IBA,IBA,IEA,IBA IEA,IEA,IBA,IBA IEA,IBA,IBA,IBA,IBA IEA,IEA,IMP IGI IBA,IBA,IBA,IBA IEA,IEA,IBA,IBA IEA,IBA IEA,IBA,IBA IEA,IBA,IBA,IBA,IBA,IEP,IMP IBA IEA,IMP IGI IBA,IEA,IBA IEA,IEA,IEA,ISS,ISS IEA,IEA,IDA IMP…	ENSBTAG00000003992	FALSE	LHX4
query_1	TRUE	0.0105952	4390	212	74	0.349057	0.0168565	GO:0048856	GO:BP	anatomical structure development	18832	13525	GO:0032502	IEA,IEA,ISS IEA,IEA,IBA IEA,IBA IEA,IEA,IBA IEA,IBA IEA,IEA,IBA IEA,IMP,IEA,IEA,IEA,IBA,IBA,IBA IEA,IBA IEA,IEA,IBA IEA,IEA,IEA,IEA,IEA,IEA,IEA,IEA,IBA IEA,IBA IEA,IEA,IEA,IEA,IBA,ISS IEA,IBA,IBA,IEA,IBA IEA,IEA,IBA,IBA IEA,IBA,IBA,IBA,IBA IEA,IEA,IMP IGI IBA,IBA,IBA,IBA IEA,IEA,IBA,IBA IEA,IBA IEA,IBA,IBA IEA,IBA,IBA,IBA,IBA,IEP,IMP IBA IEA,IMP IGI IBA,IEA,IBA IEA,IEA,IEA,ISS,ISS IEA,IEA,IDA IMP…	ENSBTAG00000020319	FALSE	ALOX5
query_1	TRUE	0.0105952	4390	212	74	0.349057	0.0168565	GO:0048856	GO:BP	anatomical structure development	18832	13525	GO:0032502	IEA,IEA,ISS IEA,IEA,IBA IEA,IBA IEA,IEA,IBA IEA,IBA IEA,IEA,IBA IEA,IMP,IEA,IEA,IEA,IBA,IBA,IBA IEA,IBA IEA,IEA,IBA IEA,IEA,IEA,IEA,IEA,IEA,IEA,IEA,IBA IEA,IBA IEA,IEA,IEA,IEA,IBA,ISS IEA,IBA,IBA,IEA,IBA IEA,IEA,IBA,IBA IEA,IBA,IBA,IBA,IBA IEA,IEA,IMP IGI IBA,IBA,IBA,IBA IEA,IEA,IBA,IBA IEA,IBA IEA,IBA,IBA IEA,IBA,IBA,IBA,IBA,IEP,IMP IBA IEA,IMP IGI IBA,IEA,IBA IEA,IEA,IEA,ISS,ISS IEA,IEA,IDA IMP…	ENSBTAG00000005077	FALSE	CXCL12
query_1	TRUE	0.0105952	4390	212	74	0.349057	0.0168565	GO:0048856	GO:BP	anatomical structure development	18832	13525	GO:0032502	IEA,IEA,ISS IEA,IEA,IBA IEA,IBA IEA,IEA,IBA IEA,IBA IEA,IEA,IBA IEA,IMP,IEA,IEA,IEA,IBA,IBA,IBA IEA,IBA IEA,IEA,IBA IEA,IEA,IEA,IEA,IEA,IEA,IEA,IEA,IBA IEA,IBA IEA,IEA,IEA,IEA,IBA,ISS IEA,IBA,IBA,IEA,IBA IEA,IEA,IBA,IBA IEA,IBA,IBA,IBA,IBA IEA,IEA,IMP IGI IBA,IBA,IBA,IBA IEA,IEA,IBA,IBA IEA,IBA IEA,IBA,IBA IEA,IBA,IBA,IBA,IBA,IEP,IMP IBA IEA,IMP IGI IBA,IEA,IBA IEA,IEA,IEA,ISS,ISS IEA,IEA,IDA IMP…	ENSBTAG00000020801	FALSE	CYRIB
query_1	TRUE	0.0105952	4390	212	74	0.349057	0.0168565	GO:0048856	GO:BP	anatomical structure development	18832	13525	GO:0032502	IEA,IEA,ISS IEA,IEA,IBA IEA,IBA IEA,IEA,IBA IEA,IBA IEA,IEA,IBA IEA,IMP,IEA,IEA,IEA,IBA,IBA,IBA IEA,IBA IEA,IEA,IBA IEA,IEA,IEA,IEA,IEA,IEA,IEA,IEA,IBA IEA,IBA IEA,IEA,IEA,IEA,IBA,ISS IEA,IBA,IBA,IEA,IBA IEA,IEA,IBA,IBA IEA,IBA,IBA,IBA,IBA IEA,IEA,IMP IGI IBA,IBA,IBA,IBA IEA,IEA,IBA,IBA IEA,IBA IEA,IBA,IBA IEA,IBA,IBA,IBA,IBA,IEP,IMP IBA IEA,IMP IGI IBA,IEA,IBA IEA,IEA,IEA,ISS,ISS IEA,IEA,IDA IMP…	ENSBTAG00000000878	FALSE	RB1CC1
query_1	TRUE	0.0105952	4390	212	74	0.349057	0.0168565	GO:0048856	GO:BP	anatomical structure development	18832	13525	GO:0032502	IEA,IEA,ISS IEA,IEA,IBA IEA,IBA IEA,IEA,IBA IEA,IBA IEA,IEA,IBA IEA,IMP,IEA,IEA,IEA,IBA,IBA,IBA IEA,IBA IEA,IEA,IBA IEA,IEA,IEA,IEA,IEA,IEA,IEA,IEA,IBA IEA,IBA IEA,IEA,IEA,IEA,IBA,ISS IEA,IBA,IBA,IEA,IBA IEA,IEA,IBA,IBA IEA,IBA,IBA,IBA,IBA IEA,IEA,IMP IGI IBA,IBA,IBA,IBA IEA,IEA,IBA,IBA IEA,IBA IEA,IBA,IBA IEA,IBA,IBA,IBA,IBA,IEP,IMP IBA IEA,IMP IGI IBA,IEA,IBA IEA,IEA,IEA,ISS,ISS IEA,IEA,IDA IMP…	ENSBTAG00000016284	FALSE	IL7
query_1	TRUE	0.0105952	4390	212	74	0.349057	0.0168565	GO:0048856	GO:BP	anatomical structure development	18832	13525	GO:0032502	IEA,IEA,ISS IEA,IEA,IBA IEA,IBA IEA,IEA,IBA IEA,IBA IEA,IEA,IBA IEA,IMP,IEA,IEA,IEA,IBA,IBA,IBA IEA,IBA IEA,IEA,IBA IEA,IEA,IEA,IEA,IEA,IEA,IEA,IEA,IBA IEA,IBA IEA,IEA,IEA,IEA,IBA,ISS IEA,IBA,IBA,IEA,IBA IEA,IEA,IBA,IBA IEA,IBA,IBA,IBA,IBA IEA,IEA,IMP IGI IBA,IBA,IBA,IBA IEA,IEA,IBA,IBA IEA,IBA IEA,IBA,IBA IEA,IBA,IBA,IBA,IBA,IEP,IMP IBA IEA,IMP IGI IBA,IEA,IBA IEA,IEA,IEA,ISS,ISS IEA,IEA,IDA IMP…	ENSBTAG00000006466	FALSE	CD53
query_1	TRUE	0.0105952	4390	212	74	0.349057	0.0168565	GO:0048856	GO:BP	anatomical structure development	18832	13525	GO:0032502	IEA,IEA,ISS IEA,IEA,IBA IEA,IBA IEA,IEA,IBA IEA,IBA IEA,IEA,IBA IEA,IMP,IEA,IEA,IEA,IBA,IBA,IBA IEA,IBA IEA,IEA,IBA IEA,IEA,IEA,IEA,IEA,IEA,IEA,IEA,IBA IEA,IBA IEA,IEA,IEA,IEA,IBA,ISS IEA,IBA,IBA,IEA,IBA IEA,IEA,IBA,IBA IEA,IBA,IBA,IBA,IBA IEA,IEA,IMP IGI IBA,IBA,IBA,IBA IEA,IEA,IBA,IBA IEA,IBA IEA,IBA,IBA IEA,IBA,IBA,IBA,IBA,IEP,IMP IBA IEA,IMP IGI IBA,IEA,IBA IEA,IEA,IEA,ISS,ISS IEA,IEA,IDA IMP…	ENSBTAG00000015459	FALSE	KCNA2
query_1	TRUE	0.0105952	4390	212	74	0.349057	0.0168565	GO:0048856	GO:BP	anatomical structure development	18832	13525	GO:0032502	IEA,IEA,ISS IEA,IEA,IBA IEA,IBA IEA,IEA,IBA IEA,IBA IEA,IEA,IBA IEA,IMP,IEA,IEA,IEA,IBA,IBA,IBA IEA,IBA IEA,IEA,IBA IEA,IEA,IEA,IEA,IEA,IEA,IEA,IEA,IBA IEA,IBA IEA,IEA,IEA,IEA,IBA,ISS IEA,IBA,IBA,IEA,IBA IEA,IEA,IBA,IBA IEA,IBA,IBA,IBA,IBA IEA,IEA,IMP IGI IBA,IBA,IBA,IBA IEA,IEA,IBA,IBA IEA,IBA IEA,IBA,IBA IEA,IBA,IBA,IBA,IBA,IEP,IMP IBA IEA,IMP IGI IBA,IEA,IBA IEA,IEA,IEA,ISS,ISS IEA,IEA,IDA IMP…	ENSBTAG00000060532	FALSE	RBM15
query_1	TRUE	0.0105952	4390	212	74	0.349057	0.0168565	GO:0048856	GO:BP	anatomical structure development	18832	13525	GO:0032502	IEA,IEA,ISS IEA,IEA,IBA IEA,IBA IEA,IEA,IBA IEA,IBA IEA,IEA,IBA IEA,IMP,IEA,IEA,IEA,IBA,IBA,IBA IEA,IBA IEA,IEA,IBA IEA,IEA,IEA,IEA,IEA,IEA,IEA,IEA,IBA IEA,IBA IEA,IEA,IEA,IEA,IBA,ISS IEA,IBA,IBA,IEA,IBA IEA,IEA,IBA,IBA IEA,IBA,IBA,IBA,IBA IEA,IEA,IMP IGI IBA,IBA,IBA,IBA IEA,IEA,IBA,IBA IEA,IBA IEA,IBA,IBA IEA,IBA,IBA,IBA,IBA,IEP,IMP IBA IEA,IMP IGI IBA,IEA,IBA IEA,IEA,IEA,ISS,ISS IEA,IEA,IDA IMP…	ENSBTAG00000010560	FALSE	PROK1
query_1	TRUE	0.0105952	4390	212	74	0.349057	0.0168565	GO:0048856	GO:BP	anatomical structure development	18832	13525	GO:0032502	IEA,IEA,ISS IEA,IEA,IBA IEA,IBA IEA,IEA,IBA IEA,IBA IEA,IEA,IBA IEA,IMP,IEA,IEA,IEA,IBA,IBA,IBA IEA,IBA IEA,IEA,IBA IEA,IEA,IEA,IEA,IEA,IEA,IEA,IEA,IBA IEA,IBA IEA,IEA,IEA,IEA,IBA,ISS IEA,IBA,IBA,IEA,IBA IEA,IEA,IBA,IBA IEA,IBA,IBA,IBA,IBA IEA,IEA,IMP IGI IBA,IBA,IBA,IBA IEA,IEA,IBA,IBA IEA,IBA IEA,IBA,IBA IEA,IBA,IBA,IBA,IBA,IEP,IMP IBA IEA,IMP IGI IBA,IEA,IBA IEA,IEA,IEA,ISS,ISS IEA,IEA,IDA IMP…	ENSBTAG00000001981	FALSE	SLC6A17
query_1	TRUE	0.0113753	374	212	14	0.0660377	0.0374332	GO:0048568	GO:BP	embryonic organ development	18832	13265	GO:0009790, GO:0048513	IBA IEA,IEA,IBA,IEA,IEA,IEA,IEA,IBA IEA,IEA,IEA,IEA,IEA,IGI,IEA	ENSBTAG00000007173	FALSE	PDGFRA
query_1	TRUE	0.0113753	374	212	14	0.0660377	0.0374332	GO:0048568	GO:BP	embryonic organ development	18832	13265	GO:0009790, GO:0048513	IBA IEA,IEA,IBA,IEA,IEA,IEA,IEA,IBA IEA,IEA,IEA,IEA,IEA,IGI,IEA	ENSBTAG00000051910	FALSE	FGF10
query_1	TRUE	0.0113753	374	212	14	0.0660377	0.0374332	GO:0048568	GO:BP	embryonic organ development	18832	13265	GO:0009790, GO:0048513	IBA IEA,IEA,IBA,IEA,IEA,IEA,IEA,IBA IEA,IEA,IEA,IEA,IEA,IGI,IEA	ENSBTAG00000061622	FALSE	HOXB9
query_1	TRUE	0.0113753	374	212	14	0.0660377	0.0374332	GO:0048568	GO:BP	embryonic organ development	18832	13265	GO:0009790, GO:0048513	IBA IEA,IEA,IBA,IEA,IEA,IEA,IEA,IBA IEA,IEA,IEA,IEA,IEA,IGI,IEA	ENSBTAG00000054162	FALSE	HOXB8
query_1	TRUE	0.0113753	374	212	14	0.0660377	0.0374332	GO:0048568	GO:BP	embryonic organ development	18832	13265	GO:0009790, GO:0048513	IBA IEA,IEA,IBA,IEA,IEA,IEA,IEA,IBA IEA,IEA,IEA,IEA,IEA,IGI,IEA	ENSBTAG00000005546	FALSE	HOXB7
query_1	TRUE	0.0113753	374	212	14	0.0660377	0.0374332	GO:0048568	GO:BP	embryonic organ development	18832	13265	GO:0009790, GO:0048513	IBA IEA,IEA,IBA,IEA,IEA,IEA,IEA,IBA IEA,IEA,IEA,IEA,IEA,IGI,IEA	ENSBTAG00000039599	FALSE	HOXB4
query_1	TRUE	0.0113753	374	212	14	0.0660377	0.0374332	GO:0048568	GO:BP	embryonic organ development	18832	13265	GO:0009790, GO:0048513	IBA IEA,IEA,IBA,IEA,IEA,IEA,IEA,IBA IEA,IEA,IEA,IEA,IEA,IGI,IEA	ENSBTAG00000045835	FALSE	HOXB5
query_1	TRUE	0.0113753	374	212	14	0.0660377	0.0374332	GO:0048568	GO:BP	embryonic organ development	18832	13265	GO:0009790, GO:0048513	IBA IEA,IEA,IBA,IEA,IEA,IEA,IEA,IBA IEA,IEA,IEA,IEA,IEA,IGI,IEA	ENSBTAG00000021427	FALSE	HOXB3
query_1	TRUE	0.0113753	374	212	14	0.0660377	0.0374332	GO:0048568	GO:BP	embryonic organ development	18832	13265	GO:0009790, GO:0048513	IBA IEA,IEA,IBA,IEA,IEA,IEA,IEA,IBA IEA,IEA,IEA,IEA,IEA,IGI,IEA	ENSBTAG00000009979	FALSE	HOXB2
query_1	TRUE	0.0113753	374	212	14	0.0660377	0.0374332	GO:0048568	GO:BP	embryonic organ development	18832	13265	GO:0009790, GO:0048513	IBA IEA,IEA,IBA,IEA,IEA,IEA,IEA,IBA IEA,IEA,IEA,IEA,IEA,IGI,IEA	ENSBTAG00000007603	FALSE	HOXB1
query_1	TRUE	0.0113753	374	212	14	0.0660377	0.0374332	GO:0048568	GO:BP	embryonic organ development	18832	13265	GO:0009790, GO:0048513	IBA IEA,IEA,IBA,IEA,IEA,IEA,IEA,IBA IEA,IEA,IEA,IEA,IEA,IGI,IEA	ENSBTAG00000013236	FALSE	MED1
query_1	TRUE	0.0113753	374	212	14	0.0660377	0.0374332	GO:0048568	GO:BP	embryonic organ development	18832	13265	GO:0009790, GO:0048513	IBA IEA,IEA,IBA,IEA,IEA,IEA,IEA,IBA IEA,IEA,IEA,IEA,IEA,IGI,IEA	ENSBTAG00000011539	FALSE	PCGF2
query_1	TRUE	0.0113753	374	212	14	0.0660377	0.0374332	GO:0048568	GO:BP	embryonic organ development	18832	13265	GO:0009790, GO:0048513	IBA IEA,IEA,IBA,IEA,IEA,IEA,IEA,IBA IEA,IEA,IEA,IEA,IEA,IGI,IEA	ENSBTAG00000050006	FALSE	HOXB6
query_1	TRUE	0.0113753	374	212	14	0.0660377	0.0374332	GO:0048568	GO:BP	embryonic organ development	18832	13265	GO:0009790, GO:0048513	IBA IEA,IEA,IBA,IEA,IEA,IEA,IEA,IBA IEA,IEA,IEA,IEA,IEA,IGI,IEA	ENSBTAG00000004905	FALSE	KRT19
query_1	TRUE	0.0145827	2	212	2	0.00943396	1	GO:0021570	GO:BP	rhombomere 4 development	18832	6383	GO:0021546	IEA,IEA	ENSBTAG00000009979	FALSE	HOXB2
query_1	TRUE	0.0145827	2	212	2	0.00943396	1	GO:0021570	GO:BP	rhombomere 4 development	18832	6383	GO:0021546	IEA,IEA	ENSBTAG00000007603	FALSE	HOXB1
query_1	TRUE	0.0145827	386	212	14	0.0660377	0.0362694	GO:0007389	GO:BP	pattern specification process	18832	2923	GO:0007275, GO:0032501	IEA,IBA IEA,IBA IEA,IEA,IBA IEA,IEA,IEA,IBA IEA,IBA IEA,IEA,IEA,IEA,IMP IBA,IMP IBA	ENSBTAG00000045812	FALSE	GSX2
query_1	TRUE	0.0145827	386	212	14	0.0660377	0.0362694	GO:0007389	GO:BP	pattern specification process	18832	2923	GO:0007275, GO:0032501	IEA,IBA IEA,IBA IEA,IEA,IBA IEA,IEA,IEA,IBA IEA,IBA IEA,IEA,IEA,IEA,IMP IBA,IMP IBA	ENSBTAG00000051910	FALSE	FGF10
query_1	TRUE	0.0145827	386	212	14	0.0660377	0.0362694	GO:0007389	GO:BP	pattern specification process	18832	2923	GO:0007275, GO:0032501	IEA,IBA IEA,IBA IEA,IEA,IBA IEA,IEA,IEA,IBA IEA,IBA IEA,IEA,IEA,IEA,IMP IBA,IMP IBA	ENSBTAG00000061622	FALSE	HOXB9
query_1	TRUE	0.0145827	386	212	14	0.0660377	0.0362694	GO:0007389	GO:BP	pattern specification process	18832	2923	GO:0007275, GO:0032501	IEA,IBA IEA,IBA IEA,IEA,IBA IEA,IEA,IEA,IBA IEA,IBA IEA,IEA,IEA,IEA,IMP IBA,IMP IBA	ENSBTAG00000054162	FALSE	HOXB8
query_1	TRUE	0.0145827	386	212	14	0.0660377	0.0362694	GO:0007389	GO:BP	pattern specification process	18832	2923	GO:0007275, GO:0032501	IEA,IBA IEA,IBA IEA,IEA,IBA IEA,IEA,IEA,IBA IEA,IBA IEA,IEA,IEA,IEA,IMP IBA,IMP IBA	ENSBTAG00000005546	FALSE	HOXB7
query_1	TRUE	0.0145827	386	212	14	0.0660377	0.0362694	GO:0007389	GO:BP	pattern specification process	18832	2923	GO:0007275, GO:0032501	IEA,IBA IEA,IBA IEA,IEA,IBA IEA,IEA,IEA,IBA IEA,IBA IEA,IEA,IEA,IEA,IMP IBA,IMP IBA	ENSBTAG00000013698	FALSE	ODAD4
query_1	TRUE	0.0145827	386	212	14	0.0660377	0.0362694	GO:0007389	GO:BP	pattern specification process	18832	2923	GO:0007275, GO:0032501	IEA,IBA IEA,IBA IEA,IEA,IBA IEA,IEA,IEA,IBA IEA,IBA IEA,IEA,IEA,IEA,IMP IBA,IMP IBA	ENSBTAG00000039599	FALSE	HOXB4
query_1	TRUE	0.0145827	386	212	14	0.0660377	0.0362694	GO:0007389	GO:BP	pattern specification process	18832	2923	GO:0007275, GO:0032501	IEA,IBA IEA,IBA IEA,IEA,IBA IEA,IEA,IEA,IBA IEA,IBA IEA,IEA,IEA,IEA,IMP IBA,IMP IBA	ENSBTAG00000045835	FALSE	HOXB5
query_1	TRUE	0.0145827	386	212	14	0.0660377	0.0362694	GO:0007389	GO:BP	pattern specification process	18832	2923	GO:0007275, GO:0032501	IEA,IBA IEA,IBA IEA,IEA,IBA IEA,IEA,IEA,IBA IEA,IBA IEA,IEA,IEA,IEA,IMP IBA,IMP IBA	ENSBTAG00000021427	FALSE	HOXB3
query_1	TRUE	0.0145827	386	212	14	0.0660377	0.0362694	GO:0007389	GO:BP	pattern specification process	18832	2923	GO:0007275, GO:0032501	IEA,IBA IEA,IBA IEA,IEA,IBA IEA,IEA,IEA,IBA IEA,IBA IEA,IEA,IEA,IEA,IMP IBA,IMP IBA	ENSBTAG00000009979	FALSE	HOXB2
query_1	TRUE	0.0145827	386	212	14	0.0660377	0.0362694	GO:0007389	GO:BP	pattern specification process	18832	2923	GO:0007275, GO:0032501	IEA,IBA IEA,IBA IEA,IEA,IBA IEA,IEA,IEA,IBA IEA,IBA IEA,IEA,IEA,IEA,IMP IBA,IMP IBA	ENSBTAG00000007603	FALSE	HOXB1
query_1	TRUE	0.0145827	386	212	14	0.0660377	0.0362694	GO:0007389	GO:BP	pattern specification process	18832	2923	GO:0007275, GO:0032501	IEA,IBA IEA,IBA IEA,IEA,IBA IEA,IEA,IEA,IBA IEA,IBA IEA,IEA,IEA,IEA,IMP IBA,IMP IBA	ENSBTAG00000011539	FALSE	PCGF2
query_1	TRUE	0.0145827	386	212	14	0.0660377	0.0362694	GO:0007389	GO:BP	pattern specification process	18832	2923	GO:0007275, GO:0032501	IEA,IBA IEA,IBA IEA,IEA,IBA IEA,IEA,IEA,IBA IEA,IBA IEA,IEA,IEA,IEA,IMP IBA,IMP IBA	ENSBTAG00000050006	FALSE	HOXB6
query_1	TRUE	0.0145827	386	212	14	0.0660377	0.0362694	GO:0007389	GO:BP	pattern specification process	18832	2923	GO:0007275, GO:0032501	IEA,IBA IEA,IBA IEA,IEA,IBA IEA,IEA,IEA,IBA IEA,IBA IEA,IEA,IEA,IEA,IMP IBA,IMP IBA	ENSBTAG00000002407	FALSE	TDRD5
query_1	TRUE	0.0174785	10	212	3	0.0141509	0.3	GO:0021604	GO:BP	cranial nerve structural organization	18832	6416	GO:0021602, GO:0048532	IEA,IEA,IEA	ENSBTAG00000009979	TRUE	HOXB2
query_1	TRUE	0.0174785	10	212	3	0.0141509	0.3	GO:0021604	GO:BP	cranial nerve structural organization	18832	6416	GO:0021602, GO:0048532	IEA,IEA,IEA	ENSBTAG00000007603	TRUE	HOXB1
query_1	TRUE	0.0174785	10	212	3	0.0141509	0.3	GO:0021604	GO:BP	cranial nerve structural organization	18832	6416	GO:0021602, GO:0048532	IEA,IEA,IEA	ENSBTAG00000015459	TRUE	KCNA2
query_1	TRUE	0.0187954	4730	212	77	0.363208	0.0162791	GO:0032502	GO:BP	developmental process	18832	7884	GO:0008150	IEA,IEA,IEA,ISS IEA,IEA,IBA IEA,IBA IEA,IEA,IBA IEA,IBA IEA,IEA,IBA IEA,IMP,IEA,IEA,IEA,IBA,IBA,IBA IEA,IBA IEA,IEA,IBA IEA,IEA,IEA,IEA,IEA,IEA,IEA,IEA,IBA IEA,IBA IEA,IEA,IEA,IEA,IBA,ISS IEA,IBA,IBA,IEA,IBA IEA,IEA,IBA,IBA IEA,IBA,IBA,IBA,IBA IEA,IBA IEA,IMP IGI IBA,IBA,IBA,IBA IEA,IEA,IBA,IBA IEA,IBA IEA,IBA,IBA IEA,IBA,IBA,IBA,IEA,IBA,IMP,IEP,IMP IBA IEA,IMP IGI IBA,IEA,IBA IEA,IEA,IEA,ISS,ISS…	ENSBTAG00000015805	FALSE	SIPA1L1
query_1	TRUE	0.0187954	4730	212	77	0.363208	0.0162791	GO:0032502	GO:BP	developmental process	18832	7884	GO:0008150	IEA,IEA,IEA,ISS IEA,IEA,IBA IEA,IBA IEA,IEA,IBA IEA,IBA IEA,IEA,IBA IEA,IMP,IEA,IEA,IEA,IBA,IBA,IBA IEA,IBA IEA,IEA,IBA IEA,IEA,IEA,IEA,IEA,IEA,IEA,IEA,IBA IEA,IBA IEA,IEA,IEA,IEA,IBA,ISS IEA,IBA,IBA,IEA,IBA IEA,IEA,IBA,IBA IEA,IBA,IBA,IBA,IBA IEA,IBA IEA,IMP IGI IBA,IBA,IBA,IBA IEA,IEA,IBA,IBA IEA,IBA IEA,IBA,IBA IEA,IBA,IBA,IBA,IEA,IBA,IMP,IEP,IMP IBA IEA,IMP IGI IBA,IEA,IBA IEA,IEA,IEA,ISS,ISS…	ENSBTAG00000018469	FALSE	ALDH6A1
query_1	TRUE	0.0187954	4730	212	77	0.363208	0.0162791	GO:0032502	GO:BP	developmental process	18832	7884	GO:0008150	IEA,IEA,IEA,ISS IEA,IEA,IBA IEA,IBA IEA,IEA,IBA IEA,IBA IEA,IEA,IBA IEA,IMP,IEA,IEA,IEA,IBA,IBA,IBA IEA,IBA IEA,IEA,IBA IEA,IEA,IEA,IEA,IEA,IEA,IEA,IEA,IBA IEA,IBA IEA,IEA,IEA,IEA,IBA,ISS IEA,IBA,IBA,IEA,IBA IEA,IEA,IBA,IBA IEA,IBA,IBA,IBA,IBA IEA,IBA IEA,IMP IGI IBA,IBA,IBA,IBA IEA,IEA,IBA,IBA IEA,IBA IEA,IBA,IBA IEA,IBA,IBA,IBA,IEA,IBA,IMP,IEP,IMP IBA IEA,IMP IGI IBA,IEA,IBA IEA,IEA,IEA,ISS,ISS…	ENSBTAG00000015052	FALSE	PROX2
query_1	TRUE	0.0187954	4730	212	77	0.363208	0.0162791	GO:0032502	GO:BP	developmental process	18832	7884	GO:0008150	IEA,IEA,IEA,ISS IEA,IEA,IBA IEA,IBA IEA,IEA,IBA IEA,IBA IEA,IEA,IBA IEA,IMP,IEA,IEA,IEA,IBA,IBA,IBA IEA,IBA IEA,IEA,IBA IEA,IEA,IEA,IEA,IEA,IEA,IEA,IEA,IBA IEA,IBA IEA,IEA,IEA,IEA,IBA,ISS IEA,IBA,IBA,IEA,IBA IEA,IEA,IBA,IBA IEA,IBA,IBA,IBA,IBA IEA,IBA IEA,IMP IGI IBA,IBA,IBA,IBA IEA,IEA,IBA,IBA IEA,IBA IEA,IBA,IBA IEA,IBA,IBA,IBA,IEA,IBA,IMP,IEP,IMP IBA IEA,IMP IGI IBA,IEA,IBA IEA,IEA,IEA,ISS,ISS…	ENSBTAG00000008664	FALSE	EIF2B2
query_1	TRUE	0.0187954	4730	212	77	0.363208	0.0162791	GO:0032502	GO:BP	developmental process	18832	7884	GO:0008150	IEA,IEA,IEA,ISS IEA,IEA,IBA IEA,IBA IEA,IEA,IBA IEA,IBA IEA,IEA,IBA IEA,IMP,IEA,IEA,IEA,IBA,IBA,IBA IEA,IBA IEA,IEA,IBA IEA,IEA,IEA,IEA,IEA,IEA,IEA,IEA,IBA IEA,IBA IEA,IEA,IEA,IEA,IBA,ISS IEA,IBA,IBA,IEA,IBA IEA,IEA,IBA,IBA IEA,IBA,IBA,IBA,IBA IEA,IBA IEA,IMP IGI IBA,IBA,IBA,IBA IEA,IEA,IBA,IBA IEA,IBA IEA,IBA,IBA IEA,IBA,IBA,IBA,IEA,IBA,IMP,IEP,IMP IBA IEA,IMP IGI IBA,IEA,IBA IEA,IEA,IEA,ISS,ISS…	ENSBTAG00000038043	FALSE	ABCD2
query_1	TRUE	0.0187954	4730	212	77	0.363208	0.0162791	GO:0032502	GO:BP	developmental process	18832	7884	GO:0008150	IEA,IEA,IEA,ISS IEA,IEA,IBA IEA,IBA IEA,IEA,IBA IEA,IBA IEA,IEA,IBA IEA,IMP,IEA,IEA,IEA,IBA,IBA,IBA IEA,IBA IEA,IEA,IBA IEA,IEA,IEA,IEA,IEA,IEA,IEA,IEA,IBA IEA,IBA IEA,IEA,IEA,IEA,IBA,ISS IEA,IBA,IBA,IEA,IBA IEA,IEA,IBA,IBA IEA,IBA,IBA,IBA,IBA IEA,IBA IEA,IMP IGI IBA,IBA,IBA,IBA IEA,IEA,IBA,IBA IEA,IBA IEA,IBA,IBA IEA,IBA,IBA,IBA,IEA,IBA,IMP,IEP,IMP IBA IEA,IMP IGI IBA,IEA,IBA IEA,IEA,IEA,ISS,ISS…	ENSBTAG00000020679	FALSE	CNTN1
query_1	TRUE	0.0187954	4730	212	77	0.363208	0.0162791	GO:0032502	GO:BP	developmental process	18832	7884	GO:0008150	IEA,IEA,IEA,ISS IEA,IEA,IBA IEA,IBA IEA,IEA,IBA IEA,IBA IEA,IEA,IBA IEA,IMP,IEA,IEA,IEA,IBA,IBA,IBA IEA,IBA IEA,IEA,IBA IEA,IEA,IEA,IEA,IEA,IEA,IEA,IEA,IBA IEA,IBA IEA,IEA,IEA,IEA,IBA,ISS IEA,IBA,IBA,IEA,IBA IEA,IEA,IBA,IBA IEA,IBA,IBA,IBA,IBA IEA,IBA IEA,IMP IGI IBA,IBA,IBA,IBA IEA,IEA,IBA,IBA IEA,IBA IEA,IBA,IBA IEA,IBA,IBA,IBA,IEA,IBA,IMP,IEP,IMP IBA IEA,IMP IGI IBA,IEA,IBA IEA,IEA,IEA,ISS,ISS…	ENSBTAG00000016260	FALSE	LRRK2
query_1	TRUE	0.0187954	4730	212	77	0.363208	0.0162791	GO:0032502	GO:BP	developmental process	18832	7884	GO:0008150	IEA,IEA,IEA,ISS IEA,IEA,IBA IEA,IBA IEA,IEA,IBA IEA,IBA IEA,IEA,IBA IEA,IMP,IEA,IEA,IEA,IBA,IBA,IBA IEA,IBA IEA,IEA,IBA IEA,IEA,IEA,IEA,IEA,IEA,IEA,IEA,IBA IEA,IBA IEA,IEA,IEA,IEA,IBA,ISS IEA,IBA,IBA,IEA,IBA IEA,IEA,IBA,IBA IEA,IBA,IBA,IBA,IBA IEA,IBA IEA,IMP IGI IBA,IBA,IBA,IBA IEA,IEA,IBA,IBA IEA,IBA IEA,IBA,IBA IEA,IBA,IBA,IBA,IEA,IBA,IMP,IEP,IMP IBA IEA,IMP IGI IBA,IEA,IBA IEA,IEA,IEA,ISS,ISS…	ENSBTAG00000045812	FALSE	GSX2
query_1	TRUE	0.0187954	4730	212	77	0.363208	0.0162791	GO:0032502	GO:BP	developmental process	18832	7884	GO:0008150	IEA,IEA,IEA,ISS IEA,IEA,IBA IEA,IBA IEA,IEA,IBA IEA,IBA IEA,IEA,IBA IEA,IMP,IEA,IEA,IEA,IBA,IBA,IBA IEA,IBA IEA,IEA,IBA IEA,IEA,IEA,IEA,IEA,IEA,IEA,IEA,IBA IEA,IBA IEA,IEA,IEA,IEA,IBA,ISS IEA,IBA,IBA,IEA,IBA IEA,IEA,IBA,IBA IEA,IBA,IBA,IBA,IBA IEA,IBA IEA,IMP IGI IBA,IBA,IBA,IBA IEA,IEA,IBA,IBA IEA,IBA IEA,IBA,IBA IEA,IBA,IBA,IBA,IEA,IBA,IMP,IEP,IMP IBA IEA,IMP IGI IBA,IEA,IBA IEA,IEA,IEA,ISS,ISS…	ENSBTAG00000007173	FALSE	PDGFRA
query_1	TRUE	0.0187954	4730	212	77	0.363208	0.0162791	GO:0032502	GO:BP	developmental process	18832	7884	GO:0008150	IEA,IEA,IEA,ISS IEA,IEA,IBA IEA,IBA IEA,IEA,IBA IEA,IBA IEA,IEA,IBA IEA,IMP,IEA,IEA,IEA,IBA,IBA,IBA IEA,IBA IEA,IEA,IBA IEA,IEA,IEA,IEA,IEA,IEA,IEA,IEA,IBA IEA,IBA IEA,IEA,IEA,IEA,IBA,ISS IEA,IBA,IBA,IEA,IBA IEA,IEA,IBA,IBA IEA,IBA,IBA,IBA,IBA IEA,IBA IEA,IMP IGI IBA,IBA,IBA,IBA IEA,IEA,IBA,IBA IEA,IBA IEA,IBA,IBA IEA,IBA,IBA,IBA,IEA,IBA,IMP,IEP,IMP IBA IEA,IMP IGI IBA,IEA,IBA IEA,IEA,IEA,ISS,ISS…	ENSBTAG00000051910	FALSE	FGF10
query_1	TRUE	0.0187954	4730	212	77	0.363208	0.0162791	GO:0032502	GO:BP	developmental process	18832	7884	GO:0008150	IEA,IEA,IEA,ISS IEA,IEA,IBA IEA,IBA IEA,IEA,IBA IEA,IBA IEA,IEA,IBA IEA,IMP,IEA,IEA,IEA,IBA,IBA,IBA IEA,IBA IEA,IEA,IBA IEA,IEA,IEA,IEA,IEA,IEA,IEA,IEA,IBA IEA,IBA IEA,IEA,IEA,IEA,IBA,ISS IEA,IBA,IBA,IEA,IBA IEA,IEA,IBA,IBA IEA,IBA,IBA,IBA,IBA IEA,IBA IEA,IMP IGI IBA,IBA,IBA,IBA IEA,IEA,IBA,IBA IEA,IBA IEA,IBA,IBA IEA,IBA,IBA,IBA,IEA,IBA,IMP,IEP,IMP IBA IEA,IMP IGI IBA,IEA,IBA IEA,IEA,IEA,ISS,ISS…	ENSBTAG00000006474	FALSE	EPCAM
query_1	TRUE	0.0187954	4730	212	77	0.363208	0.0162791	GO:0032502	GO:BP	developmental process	18832	7884	GO:0008150	IEA,IEA,IEA,ISS IEA,IEA,IBA IEA,IBA IEA,IEA,IBA IEA,IBA IEA,IEA,IBA IEA,IMP,IEA,IEA,IEA,IBA,IBA,IBA IEA,IBA IEA,IEA,IBA IEA,IEA,IEA,IEA,IEA,IEA,IEA,IEA,IBA IEA,IBA IEA,IEA,IEA,IEA,IBA,ISS IEA,IBA,IBA,IEA,IBA IEA,IEA,IBA,IBA IEA,IBA,IBA,IBA,IBA IEA,IBA IEA,IMP IGI IBA,IBA,IBA,IBA IEA,IEA,IBA,IBA IEA,IBA IEA,IBA,IBA IEA,IBA,IBA,IBA,IEA,IBA,IMP,IEP,IMP IBA IEA,IMP IGI IBA,IEA,IBA IEA,IEA,IEA,ISS,ISS…	ENSBTAG00000002742	FALSE	MSH2
query_1	TRUE	0.0187954	4730	212	77	0.363208	0.0162791	GO:0032502	GO:BP	developmental process	18832	7884	GO:0008150	IEA,IEA,IEA,ISS IEA,IEA,IBA IEA,IBA IEA,IEA,IBA IEA,IBA IEA,IEA,IBA IEA,IMP,IEA,IEA,IEA,IBA,IBA,IBA IEA,IBA IEA,IEA,IBA IEA,IEA,IEA,IEA,IEA,IEA,IEA,IEA,IBA IEA,IBA IEA,IEA,IEA,IEA,IBA,ISS IEA,IBA,IBA,IEA,IBA IEA,IEA,IBA,IBA IEA,IBA,IBA,IBA,IBA IEA,IBA IEA,IMP IGI IBA,IBA,IBA,IBA IEA,IEA,IBA,IBA IEA,IBA IEA,IBA,IBA IEA,IBA,IBA,IBA,IEA,IBA,IMP,IEP,IMP IBA IEA,IMP IGI IBA,IEA,IBA IEA,IEA,IEA,ISS,ISS…	ENSBTAG00000001424	FALSE	MSH6
query_1	TRUE	0.0187954	4730	212	77	0.363208	0.0162791	GO:0032502	GO:BP	developmental process	18832	7884	GO:0008150	IEA,IEA,IEA,ISS IEA,IEA,IBA IEA,IBA IEA,IEA,IBA IEA,IBA IEA,IEA,IBA IEA,IMP,IEA,IEA,IEA,IBA,IBA,IBA IEA,IBA IEA,IEA,IBA IEA,IEA,IEA,IEA,IEA,IEA,IEA,IEA,IBA IEA,IBA IEA,IEA,IEA,IEA,IBA,ISS IEA,IBA,IBA,IEA,IBA IEA,IEA,IBA,IBA IEA,IBA,IBA,IBA,IBA IEA,IBA IEA,IMP IGI IBA,IBA,IBA,IBA IEA,IEA,IBA,IBA IEA,IBA IEA,IBA,IBA IEA,IBA,IBA,IBA,IEA,IBA,IMP,IEP,IMP IBA IEA,IMP IGI IBA,IEA,IBA IEA,IEA,IEA,ISS,ISS…	ENSBTAG00000014202	FALSE	CDK5RAP3
query_1	TRUE	0.0187954	4730	212	77	0.363208	0.0162791	GO:0032502	GO:BP	developmental process	18832	7884	GO:0008150	IEA,IEA,IEA,ISS IEA,IEA,IBA IEA,IBA IEA,IEA,IBA IEA,IBA IEA,IEA,IBA IEA,IMP,IEA,IEA,IEA,IBA,IBA,IBA IEA,IBA IEA,IEA,IBA IEA,IEA,IEA,IEA,IEA,IEA,IEA,IEA,IBA IEA,IBA IEA,IEA,IEA,IEA,IBA,ISS IEA,IBA,IBA,IEA,IBA IEA,IEA,IBA,IBA IEA,IBA,IBA,IBA,IBA IEA,IBA IEA,IMP IGI IBA,IBA,IBA,IBA IEA,IEA,IBA,IBA IEA,IBA IEA,IBA,IBA IEA,IBA,IBA,IBA,IEA,IBA,IMP,IEP,IMP IBA IEA,IMP IGI IBA,IEA,IBA IEA,IEA,IEA,ISS,ISS…	ENSBTAG00000019262	FALSE	TOP2A
query_1	TRUE	0.0187954	4730	212	77	0.363208	0.0162791	GO:0032502	GO:BP	developmental process	18832	7884	GO:0008150	IEA,IEA,IEA,ISS IEA,IEA,IBA IEA,IBA IEA,IEA,IBA IEA,IBA IEA,IEA,IBA IEA,IMP,IEA,IEA,IEA,IBA,IBA,IBA IEA,IBA IEA,IEA,IBA IEA,IEA,IEA,IEA,IEA,IEA,IEA,IEA,IBA IEA,IBA IEA,IEA,IEA,IEA,IBA,ISS IEA,IBA,IBA,IEA,IBA IEA,IEA,IBA,IBA IEA,IBA,IBA,IBA,IBA IEA,IBA IEA,IMP IGI IBA,IBA,IBA,IBA IEA,IEA,IBA,IBA IEA,IBA IEA,IBA,IBA IEA,IBA,IBA,IBA,IEA,IBA,IMP,IEP,IMP IBA IEA,IMP IGI IBA,IEA,IBA IEA,IEA,IEA,ISS,ISS…	ENSBTAG00000015133	FALSE	CCR7
query_1	TRUE	0.0187954	4730	212	77	0.363208	0.0162791	GO:0032502	GO:BP	developmental process	18832	7884	GO:0008150	IEA,IEA,IEA,ISS IEA,IEA,IBA IEA,IBA IEA,IEA,IBA IEA,IBA IEA,IEA,IBA IEA,IMP,IEA,IEA,IEA,IBA,IBA,IBA IEA,IBA IEA,IEA,IBA IEA,IEA,IEA,IEA,IEA,IEA,IEA,IEA,IBA IEA,IBA IEA,IEA,IEA,IEA,IBA,ISS IEA,IBA,IBA,IEA,IBA IEA,IEA,IBA,IBA IEA,IBA,IBA,IBA,IBA IEA,IBA IEA,IMP IGI IBA,IBA,IBA,IBA IEA,IEA,IBA,IBA IEA,IBA IEA,IBA,IBA IEA,IBA,IBA,IBA,IEA,IBA,IMP,IEP,IMP IBA IEA,IMP IGI IBA,IEA,IBA IEA,IEA,IEA,ISS,ISS…	ENSBTAG00000030548	FALSE	KRT27
query_1	TRUE	0.0187954	4730	212	77	0.363208	0.0162791	GO:0032502	GO:BP	developmental process	18832	7884	GO:0008150	IEA,IEA,IEA,ISS IEA,IEA,IBA IEA,IBA IEA,IEA,IBA IEA,IBA IEA,IEA,IBA IEA,IMP,IEA,IEA,IEA,IBA,IBA,IBA IEA,IBA IEA,IEA,IBA IEA,IEA,IEA,IEA,IEA,IEA,IEA,IEA,IBA IEA,IBA IEA,IEA,IEA,IEA,IBA,ISS IEA,IBA,IBA,IEA,IBA IEA,IEA,IBA,IBA IEA,IBA,IBA,IBA,IBA IEA,IBA IEA,IMP IGI IBA,IBA,IBA,IBA IEA,IEA,IBA,IBA IEA,IBA IEA,IBA,IBA IEA,IBA,IBA,IBA,IEA,IBA,IMP,IEP,IMP IBA IEA,IMP IGI IBA,IEA,IBA IEA,IEA,IEA,ISS,ISS…	ENSBTAG00000040279	FALSE	KRT24
query_1	TRUE	0.0187954	4730	212	77	0.363208	0.0162791	GO:0032502	GO:BP	developmental process	18832	7884	GO:0008150	IEA,IEA,IEA,ISS IEA,IEA,IBA IEA,IBA IEA,IEA,IBA IEA,IBA IEA,IEA,IBA IEA,IMP,IEA,IEA,IEA,IBA,IBA,IBA IEA,IBA IEA,IEA,IBA IEA,IEA,IEA,IEA,IEA,IEA,IEA,IEA,IBA IEA,IBA IEA,IEA,IEA,IEA,IBA,ISS IEA,IBA,IBA,IEA,IBA IEA,IEA,IBA,IBA IEA,IBA,IBA,IBA,IBA IEA,IBA IEA,IMP IGI IBA,IBA,IBA,IBA IEA,IEA,IBA,IBA IEA,IBA IEA,IBA,IBA IEA,IBA,IBA,IBA,IEA,IBA,IMP,IEP,IMP IBA IEA,IMP IGI IBA,IEA,IBA IEA,IEA,IEA,ISS,ISS…	ENSBTAG00000020824	FALSE	KRT10
query_1	TRUE	0.0187954	4730	212	77	0.363208	0.0162791	GO:0032502	GO:BP	developmental process	18832	7884	GO:0008150	IEA,IEA,IEA,ISS IEA,IEA,IBA IEA,IBA IEA,IEA,IBA IEA,IBA IEA,IEA,IBA IEA,IMP,IEA,IEA,IEA,IBA,IBA,IBA IEA,IBA IEA,IEA,IBA IEA,IEA,IEA,IEA,IEA,IEA,IEA,IEA,IBA IEA,IBA IEA,IEA,IEA,IEA,IBA,ISS IEA,IBA,IBA,IEA,IBA IEA,IEA,IBA,IBA IEA,IBA,IBA,IBA,IBA IEA,IBA IEA,IMP IGI IBA,IBA,IBA,IBA IEA,IEA,IBA,IBA IEA,IBA IEA,IBA,IBA IEA,IBA,IBA,IBA,IEA,IBA,IMP,IEP,IMP IBA IEA,IMP IGI IBA,IEA,IBA IEA,IEA,IEA,ISS,ISS…	ENSBTAG00000061622	FALSE	HOXB9
query_1	TRUE	0.0187954	4730	212	77	0.363208	0.0162791	GO:0032502	GO:BP	developmental process	18832	7884	GO:0008150	IEA,IEA,IEA,ISS IEA,IEA,IBA IEA,IBA IEA,IEA,IBA IEA,IBA IEA,IEA,IBA IEA,IMP,IEA,IEA,IEA,IBA,IBA,IBA IEA,IBA IEA,IEA,IBA IEA,IEA,IEA,IEA,IEA,IEA,IEA,IEA,IBA IEA,IBA IEA,IEA,IEA,IEA,IBA,ISS IEA,IBA,IBA,IEA,IBA IEA,IEA,IBA,IBA IEA,IBA,IBA,IBA,IBA IEA,IBA IEA,IMP IGI IBA,IBA,IBA,IBA IEA,IEA,IBA,IBA IEA,IBA IEA,IBA,IBA IEA,IBA,IBA,IBA,IEA,IBA,IMP,IEP,IMP IBA IEA,IMP IGI IBA,IEA,IBA IEA,IEA,IEA,ISS,ISS…	ENSBTAG00000054162	FALSE	HOXB8
query_1	TRUE	0.0187954	4730	212	77	0.363208	0.0162791	GO:0032502	GO:BP	developmental process	18832	7884	GO:0008150	IEA,IEA,IEA,ISS IEA,IEA,IBA IEA,IBA IEA,IEA,IBA IEA,IBA IEA,IEA,IBA IEA,IMP,IEA,IEA,IEA,IBA,IBA,IBA IEA,IBA IEA,IEA,IBA IEA,IEA,IEA,IEA,IEA,IEA,IEA,IEA,IBA IEA,IBA IEA,IEA,IEA,IEA,IBA,ISS IEA,IBA,IBA,IEA,IBA IEA,IEA,IBA,IBA IEA,IBA,IBA,IBA,IBA IEA,IBA IEA,IMP IGI IBA,IBA,IBA,IBA IEA,IEA,IBA,IBA IEA,IBA IEA,IBA,IBA IEA,IBA,IBA,IBA,IEA,IBA,IMP,IEP,IMP IBA IEA,IMP IGI IBA,IEA,IBA IEA,IEA,IEA,ISS,ISS…	ENSBTAG00000005546	FALSE	HOXB7
query_1	TRUE	0.0187954	4730	212	77	0.363208	0.0162791	GO:0032502	GO:BP	developmental process	18832	7884	GO:0008150	IEA,IEA,IEA,ISS IEA,IEA,IBA IEA,IBA IEA,IEA,IBA IEA,IBA IEA,IEA,IBA IEA,IMP,IEA,IEA,IEA,IBA,IBA,IBA IEA,IBA IEA,IEA,IBA IEA,IEA,IEA,IEA,IEA,IEA,IEA,IEA,IBA IEA,IBA IEA,IEA,IEA,IEA,IBA,ISS IEA,IBA,IBA,IEA,IBA IEA,IEA,IBA,IBA IEA,IBA,IBA,IBA,IBA IEA,IBA IEA,IMP IGI IBA,IBA,IBA,IBA IEA,IEA,IBA,IBA IEA,IBA IEA,IBA,IBA IEA,IBA,IBA,IBA,IEA,IBA,IMP,IEP,IMP IBA IEA,IMP IGI IBA,IEA,IBA IEA,IEA,IEA,ISS,ISS…	ENSBTAG00000017685	FALSE	JUP
query_1	TRUE	0.0187954	4730	212	77	0.363208	0.0162791	GO:0032502	GO:BP	developmental process	18832	7884	GO:0008150	IEA,IEA,IEA,ISS IEA,IEA,IBA IEA,IBA IEA,IEA,IBA IEA,IBA IEA,IEA,IBA IEA,IMP,IEA,IEA,IEA,IBA,IBA,IBA IEA,IBA IEA,IEA,IBA IEA,IEA,IEA,IEA,IEA,IEA,IEA,IEA,IBA IEA,IBA IEA,IEA,IEA,IEA,IBA,ISS IEA,IBA,IBA,IEA,IBA IEA,IEA,IBA,IBA IEA,IBA,IBA,IBA,IBA IEA,IBA IEA,IMP IGI IBA,IBA,IBA,IBA IEA,IEA,IBA,IBA IEA,IBA IEA,IBA,IBA IEA,IBA,IBA,IBA,IEA,IBA,IMP,IEP,IMP IBA IEA,IMP IGI IBA,IEA,IBA IEA,IEA,IEA,ISS,ISS…	ENSBTAG00000011454	FALSE	FKBP10
query_1	TRUE	0.0187954	4730	212	77	0.363208	0.0162791	GO:0032502	GO:BP	developmental process	18832	7884	GO:0008150	IEA,IEA,IEA,ISS IEA,IEA,IBA IEA,IBA IEA,IEA,IBA IEA,IBA IEA,IEA,IBA IEA,IMP,IEA,IEA,IEA,IBA,IBA,IBA IEA,IBA IEA,IEA,IBA IEA,IEA,IEA,IEA,IEA,IEA,IEA,IEA,IBA IEA,IBA IEA,IEA,IEA,IEA,IBA,ISS IEA,IBA,IBA,IEA,IBA IEA,IEA,IBA,IBA IEA,IBA,IBA,IBA,IBA IEA,IBA IEA,IMP IGI IBA,IBA,IBA,IBA IEA,IEA,IBA,IBA IEA,IBA IEA,IBA,IBA IEA,IBA,IBA,IBA,IEA,IBA,IMP,IEP,IMP IBA IEA,IMP IGI IBA,IEA,IBA IEA,IEA,IEA,ISS,ISS…	ENSBTAG00000011459	FALSE	KLHL10
query_1	TRUE	0.0187954	4730	212	77	0.363208	0.0162791	GO:0032502	GO:BP	developmental process	18832	7884	GO:0008150	IEA,IEA,IEA,ISS IEA,IEA,IBA IEA,IBA IEA,IEA,IBA IEA,IBA IEA,IEA,IBA IEA,IMP,IEA,IEA,IEA,IBA,IBA,IBA IEA,IBA IEA,IEA,IBA IEA,IEA,IEA,IEA,IEA,IEA,IEA,IEA,IBA IEA,IBA IEA,IEA,IEA,IEA,IBA,ISS IEA,IBA,IBA,IEA,IBA IEA,IEA,IBA,IBA IEA,IBA,IBA,IBA,IBA IEA,IBA IEA,IMP IGI IBA,IBA,IBA,IBA IEA,IEA,IBA,IBA IEA,IBA IEA,IBA,IBA IEA,IBA,IBA,IBA,IEA,IBA,IMP,IEP,IMP IBA IEA,IMP IGI IBA,IEA,IBA IEA,IEA,IEA,ISS,ISS…	ENSBTAG00000064446	FALSE	SP6
query_1	TRUE	0.0187954	4730	212	77	0.363208	0.0162791	GO:0032502	GO:BP	developmental process	18832	7884	GO:0008150	IEA,IEA,IEA,ISS IEA,IEA,IBA IEA,IBA IEA,IEA,IBA IEA,IBA IEA,IEA,IBA IEA,IMP,IEA,IEA,IEA,IBA,IBA,IBA IEA,IBA IEA,IEA,IBA IEA,IEA,IEA,IEA,IEA,IEA,IEA,IEA,IBA IEA,IBA IEA,IEA,IEA,IEA,IBA,ISS IEA,IBA,IBA,IEA,IBA IEA,IEA,IBA,IBA IEA,IBA,IBA,IBA,IBA IEA,IBA IEA,IMP IGI IBA,IBA,IBA,IBA IEA,IEA,IBA,IBA IEA,IBA IEA,IBA,IBA IEA,IBA,IBA,IBA,IEA,IBA,IMP,IEP,IMP IBA IEA,IMP IGI IBA,IEA,IBA IEA,IEA,IEA,ISS,ISS…	ENSBTAG00000013698	FALSE	ODAD4
query_1	TRUE	0.0187954	4730	212	77	0.363208	0.0162791	GO:0032502	GO:BP	developmental process	18832	7884	GO:0008150	IEA,IEA,IEA,ISS IEA,IEA,IBA IEA,IBA IEA,IEA,IBA IEA,IBA IEA,IEA,IBA IEA,IMP,IEA,IEA,IEA,IBA,IBA,IBA IEA,IBA IEA,IEA,IBA IEA,IEA,IEA,IEA,IEA,IEA,IEA,IEA,IBA IEA,IBA IEA,IEA,IEA,IEA,IBA,ISS IEA,IBA,IBA,IEA,IBA IEA,IEA,IBA,IBA IEA,IBA,IBA,IBA,IBA IEA,IBA IEA,IMP IGI IBA,IBA,IBA,IBA IEA,IEA,IBA,IBA IEA,IBA IEA,IBA,IBA IEA,IBA,IBA,IBA,IEA,IBA,IMP,IEP,IMP IBA IEA,IMP IGI IBA,IEA,IBA IEA,IEA,IEA,ISS,ISS…	ENSBTAG00000015518	FALSE	KRT12
query_1	TRUE	0.0187954	4730	212	77	0.363208	0.0162791	GO:0032502	GO:BP	developmental process	18832	7884	GO:0008150	IEA,IEA,IEA,ISS IEA,IEA,IBA IEA,IBA IEA,IEA,IBA IEA,IBA IEA,IEA,IBA IEA,IMP,IEA,IEA,IEA,IBA,IBA,IBA IEA,IBA IEA,IEA,IBA IEA,IEA,IEA,IEA,IEA,IEA,IEA,IEA,IBA IEA,IBA IEA,IEA,IEA,IEA,IBA,ISS IEA,IBA,IBA,IEA,IBA IEA,IEA,IBA,IBA IEA,IBA,IBA,IBA,IBA IEA,IBA IEA,IMP IGI IBA,IBA,IBA,IBA IEA,IEA,IBA,IBA IEA,IBA IEA,IBA,IBA IEA,IBA,IBA,IBA,IEA,IBA,IMP,IEP,IMP IBA IEA,IMP IGI IBA,IEA,IBA IEA,IEA,IEA,ISS,ISS…	ENSBTAG00000039599	FALSE	HOXB4
query_1	TRUE	0.0187954	4730	212	77	0.363208	0.0162791	GO:0032502	GO:BP	developmental process	18832	7884	GO:0008150	IEA,IEA,IEA,ISS IEA,IEA,IBA IEA,IBA IEA,IEA,IBA IEA,IBA IEA,IEA,IBA IEA,IMP,IEA,IEA,IEA,IBA,IBA,IBA IEA,IBA IEA,IEA,IBA IEA,IEA,IEA,IEA,IEA,IEA,IEA,IEA,IBA IEA,IBA IEA,IEA,IEA,IEA,IBA,ISS IEA,IBA,IBA,IEA,IBA IEA,IEA,IBA,IBA IEA,IBA,IBA,IBA,IBA IEA,IBA IEA,IMP IGI IBA,IBA,IBA,IBA IEA,IEA,IBA,IBA IEA,IBA IEA,IBA,IBA IEA,IBA,IBA,IBA,IEA,IBA,IMP,IEP,IMP IBA IEA,IMP IGI IBA,IEA,IBA IEA,IEA,IEA,ISS,ISS…	ENSBTAG00000045835	FALSE	HOXB5
query_1	TRUE	0.0187954	4730	212	77	0.363208	0.0162791	GO:0032502	GO:BP	developmental process	18832	7884	GO:0008150	IEA,IEA,IEA,ISS IEA,IEA,IBA IEA,IBA IEA,IEA,IBA IEA,IBA IEA,IEA,IBA IEA,IMP,IEA,IEA,IEA,IBA,IBA,IBA IEA,IBA IEA,IEA,IBA IEA,IEA,IEA,IEA,IEA,IEA,IEA,IEA,IBA IEA,IBA IEA,IEA,IEA,IEA,IBA,ISS IEA,IBA,IBA,IEA,IBA IEA,IEA,IBA,IBA IEA,IBA,IBA,IBA,IBA IEA,IBA IEA,IMP IGI IBA,IBA,IBA,IBA IEA,IEA,IBA,IBA IEA,IBA IEA,IBA,IBA IEA,IBA,IBA,IBA,IEA,IBA,IMP,IEP,IMP IBA IEA,IMP IGI IBA,IEA,IBA IEA,IEA,IEA,ISS,ISS…	ENSBTAG00000021427	FALSE	HOXB3
query_1	TRUE	0.0187954	4730	212	77	0.363208	0.0162791	GO:0032502	GO:BP	developmental process	18832	7884	GO:0008150	IEA,IEA,IEA,ISS IEA,IEA,IBA IEA,IBA IEA,IEA,IBA IEA,IBA IEA,IEA,IBA IEA,IMP,IEA,IEA,IEA,IBA,IBA,IBA IEA,IBA IEA,IEA,IBA IEA,IEA,IEA,IEA,IEA,IEA,IEA,IEA,IBA IEA,IBA IEA,IEA,IEA,IEA,IBA,ISS IEA,IBA,IBA,IEA,IBA IEA,IEA,IBA,IBA IEA,IBA,IBA,IBA,IBA IEA,IBA IEA,IMP IGI IBA,IBA,IBA,IBA IEA,IEA,IBA,IBA IEA,IBA IEA,IBA,IBA IEA,IBA,IBA,IBA,IEA,IBA,IMP,IEP,IMP IBA IEA,IMP IGI IBA,IEA,IBA IEA,IEA,IEA,ISS,ISS…	ENSBTAG00000009979	FALSE	HOXB2
query_1	TRUE	0.0187954	4730	212	77	0.363208	0.0162791	GO:0032502	GO:BP	developmental process	18832	7884	GO:0008150	IEA,IEA,IEA,ISS IEA,IEA,IBA IEA,IBA IEA,IEA,IBA IEA,IBA IEA,IEA,IBA IEA,IMP,IEA,IEA,IEA,IBA,IBA,IBA IEA,IBA IEA,IEA,IBA IEA,IEA,IEA,IEA,IEA,IEA,IEA,IEA,IBA IEA,IBA IEA,IEA,IEA,IEA,IBA,ISS IEA,IBA,IBA,IEA,IBA IEA,IEA,IBA,IBA IEA,IBA,IBA,IBA,IBA IEA,IBA IEA,IMP IGI IBA,IBA,IBA,IBA IEA,IEA,IBA,IBA IEA,IBA IEA,IBA,IBA IEA,IBA,IBA,IBA,IEA,IBA,IMP,IEP,IMP IBA IEA,IMP IGI IBA,IEA,IBA IEA,IEA,IEA,ISS,ISS…	ENSBTAG00000007603	FALSE	HOXB1
query_1	TRUE	0.0187954	4730	212	77	0.363208	0.0162791	GO:0032502	GO:BP	developmental process	18832	7884	GO:0008150	IEA,IEA,IEA,ISS IEA,IEA,IBA IEA,IBA IEA,IEA,IBA IEA,IBA IEA,IEA,IBA IEA,IMP,IEA,IEA,IEA,IBA,IBA,IBA IEA,IBA IEA,IEA,IBA IEA,IEA,IEA,IEA,IEA,IEA,IEA,IEA,IBA IEA,IBA IEA,IEA,IEA,IEA,IBA,ISS IEA,IBA,IBA,IEA,IBA IEA,IEA,IBA,IBA IEA,IBA,IBA,IBA,IBA IEA,IBA IEA,IMP IGI IBA,IBA,IBA,IBA IEA,IEA,IBA,IBA IEA,IBA IEA,IBA,IBA IEA,IBA,IBA,IBA,IEA,IBA,IMP,IEP,IMP IBA IEA,IMP IGI IBA,IEA,IBA IEA,IEA,IEA,ISS,ISS…	ENSBTAG00000014663	FALSE	HOXB13
query_1	TRUE	0.0187954	4730	212	77	0.363208	0.0162791	GO:0032502	GO:BP	developmental process	18832	7884	GO:0008150	IEA,IEA,IEA,ISS IEA,IEA,IBA IEA,IBA IEA,IEA,IBA IEA,IBA IEA,IEA,IBA IEA,IMP,IEA,IEA,IEA,IBA,IBA,IBA IEA,IBA IEA,IEA,IBA IEA,IEA,IEA,IEA,IEA,IEA,IEA,IEA,IBA IEA,IBA IEA,IEA,IEA,IEA,IBA,ISS IEA,IBA,IBA,IEA,IBA IEA,IEA,IBA,IBA IEA,IBA,IBA,IBA,IBA IEA,IBA IEA,IMP IGI IBA,IBA,IBA,IBA IEA,IEA,IBA,IBA IEA,IBA IEA,IBA,IBA IEA,IBA,IBA,IBA,IEA,IBA,IMP,IEP,IMP IBA IEA,IMP IGI IBA,IEA,IBA IEA,IEA,IEA,ISS,ISS…	ENSBTAG00000007794	FALSE	KRT20
query_1	TRUE	0.0187954	4730	212	77	0.363208	0.0162791	GO:0032502	GO:BP	developmental process	18832	7884	GO:0008150	IEA,IEA,IEA,ISS IEA,IEA,IBA IEA,IBA IEA,IEA,IBA IEA,IBA IEA,IEA,IBA IEA,IMP,IEA,IEA,IEA,IBA,IBA,IBA IEA,IBA IEA,IEA,IBA IEA,IEA,IEA,IEA,IEA,IEA,IEA,IEA,IBA IEA,IBA IEA,IEA,IEA,IEA,IBA,ISS IEA,IBA,IBA,IEA,IBA IEA,IEA,IBA,IBA IEA,IBA,IBA,IBA,IBA IEA,IBA IEA,IMP IGI IBA,IBA,IBA,IBA IEA,IEA,IBA,IBA IEA,IBA IEA,IBA,IBA IEA,IBA,IBA,IBA,IEA,IBA,IMP,IEP,IMP IBA IEA,IMP IGI IBA,IEA,IBA IEA,IEA,IEA,ISS,ISS…	ENSBTAG00000013236	FALSE	MED1
query_1	TRUE	0.0187954	4730	212	77	0.363208	0.0162791	GO:0032502	GO:BP	developmental process	18832	7884	GO:0008150	IEA,IEA,IEA,ISS IEA,IEA,IBA IEA,IBA IEA,IEA,IBA IEA,IBA IEA,IEA,IBA IEA,IMP,IEA,IEA,IEA,IBA,IBA,IBA IEA,IBA IEA,IEA,IBA IEA,IEA,IEA,IEA,IEA,IEA,IEA,IEA,IBA IEA,IBA IEA,IEA,IEA,IEA,IBA,ISS IEA,IBA,IBA,IEA,IBA IEA,IEA,IBA,IBA IEA,IBA,IBA,IBA,IBA IEA,IBA IEA,IMP IGI IBA,IBA,IBA,IBA IEA,IEA,IBA,IBA IEA,IBA IEA,IBA,IBA IEA,IBA,IBA,IBA,IEA,IBA,IMP,IEP,IMP IBA IEA,IMP IGI IBA,IEA,IBA IEA,IEA,IEA,ISS,ISS…	ENSBTAG00000040460	FALSE	KRT23
query_1	TRUE	0.0187954	4730	212	77	0.363208	0.0162791	GO:0032502	GO:BP	developmental process	18832	7884	GO:0008150	IEA,IEA,IEA,ISS IEA,IEA,IBA IEA,IBA IEA,IEA,IBA IEA,IBA IEA,IEA,IBA IEA,IMP,IEA,IEA,IEA,IBA,IBA,IBA IEA,IBA IEA,IEA,IBA IEA,IEA,IEA,IEA,IEA,IEA,IEA,IEA,IBA IEA,IBA IEA,IEA,IEA,IEA,IBA,ISS IEA,IBA,IBA,IEA,IBA IEA,IEA,IBA,IBA IEA,IBA,IBA,IBA,IBA IEA,IBA IEA,IMP IGI IBA,IBA,IBA,IBA IEA,IEA,IBA,IBA IEA,IBA IEA,IBA,IBA IEA,IBA,IBA,IBA,IEA,IBA,IMP,IEP,IMP IBA IEA,IMP IGI IBA,IEA,IBA IEA,IEA,IEA,ISS,ISS…	ENSBTAG00000020078	FALSE	KRT39
query_1	TRUE	0.0187954	4730	212	77	0.363208	0.0162791	GO:0032502	GO:BP	developmental process	18832	7884	GO:0008150	IEA,IEA,IEA,ISS IEA,IEA,IBA IEA,IBA IEA,IEA,IBA IEA,IBA IEA,IEA,IBA IEA,IMP,IEA,IEA,IEA,IBA,IBA,IBA IEA,IBA IEA,IEA,IBA IEA,IEA,IEA,IEA,IEA,IEA,IEA,IEA,IBA IEA,IBA IEA,IEA,IEA,IEA,IBA,ISS IEA,IBA,IBA,IEA,IBA IEA,IEA,IBA,IBA IEA,IBA,IBA,IBA,IBA IEA,IBA IEA,IMP IGI IBA,IBA,IBA,IBA IEA,IEA,IBA,IBA IEA,IBA IEA,IBA,IBA IEA,IBA,IBA,IBA,IEA,IBA,IMP,IEP,IMP IBA IEA,IMP IGI IBA,IEA,IBA IEA,IEA,IEA,ISS,ISS…	ENSBTAG00000013469	FALSE	SRCIN1
query_1	TRUE	0.0187954	4730	212	77	0.363208	0.0162791	GO:0032502	GO:BP	developmental process	18832	7884	GO:0008150	IEA,IEA,IEA,ISS IEA,IEA,IBA IEA,IBA IEA,IEA,IBA IEA,IBA IEA,IEA,IBA IEA,IMP,IEA,IEA,IEA,IBA,IBA,IBA IEA,IBA IEA,IEA,IBA IEA,IEA,IEA,IEA,IEA,IEA,IEA,IEA,IBA IEA,IBA IEA,IEA,IEA,IEA,IBA,ISS IEA,IBA,IBA,IEA,IBA IEA,IEA,IBA,IBA IEA,IBA,IBA,IBA,IBA IEA,IBA IEA,IMP IGI IBA,IBA,IBA,IBA IEA,IEA,IBA,IBA IEA,IBA IEA,IBA,IBA IEA,IBA,IBA,IBA,IEA,IBA,IMP,IEP,IMP IBA IEA,IMP IGI IBA,IEA,IBA IEA,IEA,IEA,ISS,ISS…	ENSBTAG00000048067	FALSE	EPOP
query_1	TRUE	0.0187954	4730	212	77	0.363208	0.0162791	GO:0032502	GO:BP	developmental process	18832	7884	GO:0008150	IEA,IEA,IEA,ISS IEA,IEA,IBA IEA,IBA IEA,IEA,IBA IEA,IBA IEA,IEA,IBA IEA,IMP,IEA,IEA,IEA,IBA,IBA,IBA IEA,IBA IEA,IEA,IBA IEA,IEA,IEA,IEA,IEA,IEA,IEA,IEA,IBA IEA,IBA IEA,IEA,IEA,IEA,IBA,ISS IEA,IBA,IBA,IEA,IBA IEA,IEA,IBA,IBA IEA,IBA,IBA,IBA,IBA IEA,IBA IEA,IMP IGI IBA,IBA,IBA,IBA IEA,IEA,IBA,IBA IEA,IBA IEA,IBA,IBA IEA,IBA,IBA,IBA,IEA,IBA,IMP,IEP,IMP IBA IEA,IMP IGI IBA,IEA,IBA IEA,IEA,IEA,ISS,ISS…	ENSBTAG00000011539	FALSE	PCGF2
query_1	TRUE	0.0187954	4730	212	77	0.363208	0.0162791	GO:0032502	GO:BP	developmental process	18832	7884	GO:0008150	IEA,IEA,IEA,ISS IEA,IEA,IBA IEA,IBA IEA,IEA,IBA IEA,IBA IEA,IEA,IBA IEA,IMP,IEA,IEA,IEA,IBA,IBA,IBA IEA,IBA IEA,IEA,IBA IEA,IEA,IEA,IEA,IEA,IEA,IEA,IEA,IBA IEA,IBA IEA,IEA,IEA,IEA,IBA,ISS IEA,IBA,IBA,IEA,IBA IEA,IEA,IBA,IBA IEA,IBA,IBA,IBA,IBA IEA,IBA IEA,IMP IGI IBA,IBA,IBA,IBA IEA,IEA,IBA,IBA IEA,IBA IEA,IBA,IBA IEA,IBA,IBA,IBA,IEA,IBA,IMP,IEP,IMP IBA IEA,IMP IGI IBA,IEA,IBA IEA,IEA,IEA,ISS,ISS…	ENSBTAG00000017408	FALSE	KRT40
query_1	TRUE	0.0187954	4730	212	77	0.363208	0.0162791	GO:0032502	GO:BP	developmental process	18832	7884	GO:0008150	IEA,IEA,IEA,ISS IEA,IEA,IBA IEA,IBA IEA,IEA,IBA IEA,IBA IEA,IEA,IBA IEA,IMP,IEA,IEA,IEA,IBA,IBA,IBA IEA,IBA IEA,IEA,IBA IEA,IEA,IEA,IEA,IEA,IEA,IEA,IEA,IBA IEA,IBA IEA,IEA,IEA,IEA,IBA,ISS IEA,IBA,IBA,IEA,IBA IEA,IEA,IBA,IBA IEA,IBA,IBA,IBA,IBA IEA,IBA IEA,IMP IGI IBA,IBA,IBA,IBA IEA,IEA,IBA,IBA IEA,IBA IEA,IBA,IBA IEA,IBA,IBA,IBA,IEA,IBA,IMP,IEP,IMP IBA IEA,IMP IGI IBA,IEA,IBA IEA,IEA,IEA,ISS,ISS…	ENSBTAG00000052414	FALSE	HAP1
query_1	TRUE	0.0187954	4730	212	77	0.363208	0.0162791	GO:0032502	GO:BP	developmental process	18832	7884	GO:0008150	IEA,IEA,IEA,ISS IEA,IEA,IBA IEA,IBA IEA,IEA,IBA IEA,IBA IEA,IEA,IBA IEA,IMP,IEA,IEA,IEA,IBA,IBA,IBA IEA,IBA IEA,IEA,IBA IEA,IEA,IEA,IEA,IEA,IEA,IEA,IEA,IBA IEA,IBA IEA,IEA,IEA,IEA,IBA,ISS IEA,IBA,IBA,IEA,IBA IEA,IEA,IBA,IBA IEA,IBA,IBA,IBA,IBA IEA,IBA IEA,IMP IGI IBA,IBA,IBA,IBA IEA,IEA,IBA,IBA IEA,IBA IEA,IBA,IBA IEA,IBA,IBA,IBA,IEA,IBA,IMP,IEP,IMP IBA IEA,IMP IGI IBA,IEA,IBA IEA,IEA,IEA,ISS,ISS…	ENSBTAG00000007583	FALSE	KRT14
query_1	TRUE	0.0187954	4730	212	77	0.363208	0.0162791	GO:0032502	GO:BP	developmental process	18832	7884	GO:0008150	IEA,IEA,IEA,ISS IEA,IEA,IBA IEA,IBA IEA,IEA,IBA IEA,IBA IEA,IEA,IBA IEA,IMP,IEA,IEA,IEA,IBA,IBA,IBA IEA,IBA IEA,IEA,IBA IEA,IEA,IEA,IEA,IEA,IEA,IEA,IEA,IBA IEA,IBA IEA,IEA,IEA,IEA,IBA,ISS IEA,IBA,IBA,IEA,IBA IEA,IEA,IBA,IBA IEA,IBA,IBA,IBA,IBA IEA,IBA IEA,IMP IGI IBA,IBA,IBA,IBA IEA,IEA,IBA,IBA IEA,IBA IEA,IBA,IBA IEA,IBA,IBA,IBA,IEA,IBA,IMP,IEP,IMP IBA IEA,IMP IGI IBA,IEA,IBA IEA,IEA,IEA,ISS,ISS…	ENSBTAG00000050581	FALSE
query_1	TRUE	0.0187954	4730	212	77	0.363208	0.0162791	GO:0032502	GO:BP	developmental process	18832	7884	GO:0008150	IEA,IEA,IEA,ISS IEA,IEA,IBA IEA,IBA IEA,IEA,IBA IEA,IBA IEA,IEA,IBA IEA,IMP,IEA,IEA,IEA,IBA,IBA,IBA IEA,IBA IEA,IEA,IBA IEA,IEA,IEA,IEA,IEA,IEA,IEA,IEA,IBA IEA,IBA IEA,IEA,IEA,IEA,IBA,ISS IEA,IBA,IBA,IEA,IBA IEA,IEA,IBA,IBA IEA,IBA,IBA,IBA,IBA IEA,IBA IEA,IMP IGI IBA,IBA,IBA,IBA IEA,IEA,IBA,IBA IEA,IBA IEA,IBA,IBA IEA,IBA,IBA,IBA,IEA,IBA,IMP,IEP,IMP IBA IEA,IMP IGI IBA,IEA,IBA IEA,IEA,IEA,ISS,ISS…	ENSBTAG00000047165	FALSE	KRT9
query_1	TRUE	0.0187954	4730	212	77	0.363208	0.0162791	GO:0032502	GO:BP	developmental process	18832	7884	GO:0008150	IEA,IEA,IEA,ISS IEA,IEA,IBA IEA,IBA IEA,IEA,IBA IEA,IBA IEA,IEA,IBA IEA,IMP,IEA,IEA,IEA,IBA,IBA,IBA IEA,IBA IEA,IEA,IBA IEA,IEA,IEA,IEA,IEA,IEA,IEA,IEA,IBA IEA,IBA IEA,IEA,IEA,IEA,IBA,ISS IEA,IBA,IBA,IEA,IBA IEA,IEA,IBA,IBA IEA,IBA,IBA,IBA,IBA IEA,IBA IEA,IMP IGI IBA,IBA,IBA,IBA IEA,IEA,IBA,IBA IEA,IBA IEA,IBA,IBA IEA,IBA,IBA,IBA,IEA,IBA,IMP,IEP,IMP IBA IEA,IMP IGI IBA,IEA,IBA IEA,IEA,IEA,ISS,ISS…	ENSBTAG00000033766	FALSE	KRT16
query_1	TRUE	0.0187954	4730	212	77	0.363208	0.0162791	GO:0032502	GO:BP	developmental process	18832	7884	GO:0008150	IEA,IEA,IEA,ISS IEA,IEA,IBA IEA,IBA IEA,IEA,IBA IEA,IBA IEA,IEA,IBA IEA,IMP,IEA,IEA,IEA,IBA,IBA,IBA IEA,IBA IEA,IEA,IBA IEA,IEA,IEA,IEA,IEA,IEA,IEA,IEA,IBA IEA,IBA IEA,IEA,IEA,IEA,IBA,ISS IEA,IBA,IBA,IEA,IBA IEA,IEA,IBA,IBA IEA,IBA,IBA,IBA,IBA IEA,IBA IEA,IMP IGI IBA,IBA,IBA,IBA IEA,IEA,IBA,IBA IEA,IBA IEA,IBA,IBA IEA,IBA,IBA,IBA,IEA,IBA,IMP,IEP,IMP IBA IEA,IMP IGI IBA,IEA,IBA IEA,IEA,IEA,ISS,ISS…	ENSBTAG00000014199	FALSE	TBX21
query_1	TRUE	0.0187954	4730	212	77	0.363208	0.0162791	GO:0032502	GO:BP	developmental process	18832	7884	GO:0008150	IEA,IEA,IEA,ISS IEA,IEA,IBA IEA,IBA IEA,IEA,IBA IEA,IBA IEA,IEA,IBA IEA,IMP,IEA,IEA,IEA,IBA,IBA,IBA IEA,IBA IEA,IEA,IBA IEA,IEA,IEA,IEA,IEA,IEA,IEA,IEA,IBA IEA,IBA IEA,IEA,IEA,IEA,IBA,ISS IEA,IBA,IBA,IEA,IBA IEA,IEA,IBA,IBA IEA,IBA,IBA,IBA,IBA IEA,IBA IEA,IMP IGI IBA,IBA,IBA,IBA IEA,IEA,IBA,IBA IEA,IBA IEA,IBA,IBA IEA,IBA,IBA,IBA,IEA,IBA,IMP,IEP,IMP IBA IEA,IMP IGI IBA,IEA,IBA IEA,IEA,IEA,ISS,ISS…	ENSBTAG00000050006	FALSE	HOXB6
query_1	TRUE	0.0187954	4730	212	77	0.363208	0.0162791	GO:0032502	GO:BP	developmental process	18832	7884	GO:0008150	IEA,IEA,IEA,ISS IEA,IEA,IBA IEA,IBA IEA,IEA,IBA IEA,IBA IEA,IEA,IBA IEA,IMP,IEA,IEA,IEA,IBA,IBA,IBA IEA,IBA IEA,IEA,IBA IEA,IEA,IEA,IEA,IEA,IEA,IEA,IEA,IBA IEA,IBA IEA,IEA,IEA,IEA,IBA,ISS IEA,IBA,IBA,IEA,IBA IEA,IEA,IBA,IBA IEA,IBA,IBA,IBA,IBA IEA,IBA IEA,IMP IGI IBA,IBA,IBA,IBA IEA,IEA,IBA,IBA IEA,IBA IEA,IBA,IBA IEA,IBA,IBA,IBA,IEA,IBA,IMP,IEP,IMP IBA IEA,IMP IGI IBA,IEA,IBA IEA,IEA,IEA,ISS,ISS…	ENSBTAG00000013685	FALSE	KRT31
query_1	TRUE	0.0187954	4730	212	77	0.363208	0.0162791	GO:0032502	GO:BP	developmental process	18832	7884	GO:0008150	IEA,IEA,IEA,ISS IEA,IEA,IBA IEA,IBA IEA,IEA,IBA IEA,IBA IEA,IEA,IBA IEA,IMP,IEA,IEA,IEA,IBA,IBA,IBA IEA,IBA IEA,IEA,IBA IEA,IEA,IEA,IEA,IEA,IEA,IEA,IEA,IBA IEA,IBA IEA,IEA,IEA,IEA,IBA,ISS IEA,IBA,IBA,IEA,IBA IEA,IEA,IBA,IBA IEA,IBA,IBA,IBA,IBA IEA,IBA IEA,IMP IGI IBA,IBA,IBA,IBA IEA,IEA,IBA,IBA IEA,IBA IEA,IBA,IBA IEA,IBA,IBA,IBA,IEA,IBA,IMP,IEP,IMP IBA IEA,IMP IGI IBA,IEA,IBA IEA,IEA,IEA,ISS,ISS…	ENSBTAG00000000573	FALSE	KRT37
query_1	TRUE	0.0187954	4730	212	77	0.363208	0.0162791	GO:0032502	GO:BP	developmental process	18832	7884	GO:0008150	IEA,IEA,IEA,ISS IEA,IEA,IBA IEA,IBA IEA,IEA,IBA IEA,IBA IEA,IEA,IBA IEA,IMP,IEA,IEA,IEA,IBA,IBA,IBA IEA,IBA IEA,IEA,IBA IEA,IEA,IEA,IEA,IEA,IEA,IEA,IEA,IBA IEA,IBA IEA,IEA,IEA,IEA,IBA,ISS IEA,IBA,IBA,IEA,IBA IEA,IEA,IBA,IBA IEA,IBA,IBA,IBA,IBA IEA,IBA IEA,IMP IGI IBA,IBA,IBA,IBA IEA,IEA,IBA,IBA IEA,IBA IEA,IBA,IBA IEA,IBA,IBA,IBA,IEA,IBA,IMP,IEP,IMP IBA IEA,IMP IGI IBA,IEA,IBA IEA,IEA,IEA,ISS,ISS…	ENSBTAG00000046124	FALSE	KRT36
query_1	TRUE	0.0187954	4730	212	77	0.363208	0.0162791	GO:0032502	GO:BP	developmental process	18832	7884	GO:0008150	IEA,IEA,IEA,ISS IEA,IEA,IBA IEA,IBA IEA,IEA,IBA IEA,IBA IEA,IEA,IBA IEA,IMP,IEA,IEA,IEA,IBA,IBA,IBA IEA,IBA IEA,IEA,IBA IEA,IEA,IEA,IEA,IEA,IEA,IEA,IEA,IBA IEA,IBA IEA,IEA,IEA,IEA,IBA,ISS IEA,IBA,IBA,IEA,IBA IEA,IEA,IBA,IBA IEA,IBA,IBA,IBA,IBA IEA,IBA IEA,IMP IGI IBA,IBA,IBA,IBA IEA,IEA,IBA,IBA IEA,IBA IEA,IBA,IBA IEA,IBA,IBA,IBA,IEA,IBA,IMP,IEP,IMP IBA IEA,IMP IGI IBA,IEA,IBA IEA,IEA,IEA,ISS,ISS…	ENSBTAG00000015308	FALSE	SMARCE1
query_1	TRUE	0.0187954	4730	212	77	0.363208	0.0162791	GO:0032502	GO:BP	developmental process	18832	7884	GO:0008150	IEA,IEA,IEA,ISS IEA,IEA,IBA IEA,IBA IEA,IEA,IBA IEA,IBA IEA,IEA,IBA IEA,IMP,IEA,IEA,IEA,IBA,IBA,IBA IEA,IBA IEA,IEA,IBA IEA,IEA,IEA,IEA,IEA,IEA,IEA,IEA,IBA IEA,IBA IEA,IEA,IEA,IEA,IBA,ISS IEA,IBA,IBA,IEA,IBA IEA,IEA,IBA,IBA IEA,IBA,IBA,IBA,IBA IEA,IBA IEA,IMP IGI IBA,IBA,IBA,IBA IEA,IEA,IBA,IBA IEA,IBA IEA,IBA,IBA IEA,IBA,IBA,IBA,IEA,IBA,IMP,IEP,IMP IBA IEA,IMP IGI IBA,IEA,IBA IEA,IEA,IEA,ISS,ISS…	ENSBTAG00000030555	FALSE	KRT28
query_1	TRUE	0.0187954	4730	212	77	0.363208	0.0162791	GO:0032502	GO:BP	developmental process	18832	7884	GO:0008150	IEA,IEA,IEA,ISS IEA,IEA,IBA IEA,IBA IEA,IEA,IBA IEA,IBA IEA,IEA,IBA IEA,IMP,IEA,IEA,IEA,IBA,IBA,IBA IEA,IBA IEA,IEA,IBA IEA,IEA,IEA,IEA,IEA,IEA,IEA,IEA,IBA IEA,IBA IEA,IEA,IEA,IEA,IBA,ISS IEA,IBA,IBA,IEA,IBA IEA,IEA,IBA,IBA IEA,IBA,IBA,IBA,IBA IEA,IBA IEA,IMP IGI IBA,IBA,IBA,IBA IEA,IEA,IBA,IBA IEA,IBA IEA,IBA,IBA IEA,IBA,IBA,IBA,IEA,IBA,IMP,IEP,IMP IBA IEA,IMP IGI IBA,IEA,IBA IEA,IEA,IEA,ISS,ISS…	ENSBTAG00000030542	FALSE	KRT25
query_1	TRUE	0.0187954	4730	212	77	0.363208	0.0162791	GO:0032502	GO:BP	developmental process	18832	7884	GO:0008150	IEA,IEA,IEA,ISS IEA,IEA,IBA IEA,IBA IEA,IEA,IBA IEA,IBA IEA,IEA,IBA IEA,IMP,IEA,IEA,IEA,IBA,IBA,IBA IEA,IBA IEA,IEA,IBA IEA,IEA,IEA,IEA,IEA,IEA,IEA,IEA,IBA IEA,IBA IEA,IEA,IEA,IEA,IBA,ISS IEA,IBA,IBA,IEA,IBA IEA,IEA,IBA,IBA IEA,IBA,IBA,IBA,IBA IEA,IBA IEA,IMP IGI IBA,IBA,IBA,IBA IEA,IEA,IBA,IBA IEA,IBA IEA,IBA,IBA IEA,IBA,IBA,IBA,IEA,IBA,IMP,IEP,IMP IBA IEA,IMP IGI IBA,IEA,IBA IEA,IEA,IEA,ISS,ISS…	ENSBTAG00000006806	FALSE	KRT17
query_1	TRUE	0.0187954	4730	212	77	0.363208	0.0162791	GO:0032502	GO:BP	developmental process	18832	7884	GO:0008150	IEA,IEA,IEA,ISS IEA,IEA,IBA IEA,IBA IEA,IEA,IBA IEA,IBA IEA,IEA,IBA IEA,IMP,IEA,IEA,IEA,IBA,IBA,IBA IEA,IBA IEA,IEA,IBA IEA,IEA,IEA,IEA,IEA,IEA,IEA,IEA,IBA IEA,IBA IEA,IEA,IEA,IEA,IBA,ISS IEA,IBA,IBA,IEA,IBA IEA,IEA,IBA,IBA IEA,IBA,IBA,IBA,IBA IEA,IBA IEA,IMP IGI IBA,IBA,IBA,IBA IEA,IEA,IBA,IBA IEA,IBA IEA,IBA,IBA IEA,IBA,IBA,IBA,IEA,IBA,IMP,IEP,IMP IBA IEA,IMP IGI IBA,IEA,IBA IEA,IEA,IEA,ISS,ISS…	ENSBTAG00000047262	FALSE	KRT42
query_1	TRUE	0.0187954	4730	212	77	0.363208	0.0162791	GO:0032502	GO:BP	developmental process	18832	7884	GO:0008150	IEA,IEA,IEA,ISS IEA,IEA,IBA IEA,IBA IEA,IEA,IBA IEA,IBA IEA,IEA,IBA IEA,IMP,IEA,IEA,IEA,IBA,IBA,IBA IEA,IBA IEA,IEA,IBA IEA,IEA,IEA,IEA,IEA,IEA,IEA,IEA,IBA IEA,IBA IEA,IEA,IEA,IEA,IBA,ISS IEA,IBA,IBA,IEA,IBA IEA,IEA,IBA,IBA IEA,IBA,IBA,IBA,IBA IEA,IBA IEA,IMP IGI IBA,IBA,IBA,IBA IEA,IEA,IBA,IBA IEA,IBA IEA,IBA,IBA IEA,IBA,IBA,IBA,IEA,IBA,IMP,IEP,IMP IBA IEA,IMP IGI IBA,IEA,IBA IEA,IEA,IEA,ISS,ISS…	ENSBTAG00000004905	FALSE	KRT19
query_1	TRUE	0.0187954	4730	212	77	0.363208	0.0162791	GO:0032502	GO:BP	developmental process	18832	7884	GO:0008150	IEA,IEA,IEA,ISS IEA,IEA,IBA IEA,IBA IEA,IEA,IBA IEA,IBA IEA,IEA,IBA IEA,IMP,IEA,IEA,IEA,IBA,IBA,IBA IEA,IBA IEA,IEA,IBA IEA,IEA,IEA,IEA,IEA,IEA,IEA,IEA,IBA IEA,IBA IEA,IEA,IEA,IEA,IBA,ISS IEA,IBA,IBA,IEA,IBA IEA,IEA,IBA,IBA IEA,IBA,IBA,IBA,IBA IEA,IBA IEA,IMP IGI IBA,IBA,IBA,IBA IEA,IEA,IBA,IBA IEA,IBA IEA,IBA,IBA IEA,IBA,IBA,IBA,IEA,IBA,IMP,IEP,IMP IBA IEA,IMP IGI IBA,IEA,IBA IEA,IEA,IEA,ISS,ISS…	ENSBTAG00000004903	FALSE	KRT15
query_1	TRUE	0.0187954	4730	212	77	0.363208	0.0162791	GO:0032502	GO:BP	developmental process	18832	7884	GO:0008150	IEA,IEA,IEA,ISS IEA,IEA,IBA IEA,IBA IEA,IEA,IBA IEA,IBA IEA,IEA,IBA IEA,IMP,IEA,IEA,IEA,IBA,IBA,IBA IEA,IBA IEA,IEA,IBA IEA,IEA,IEA,IEA,IEA,IEA,IEA,IEA,IBA IEA,IBA IEA,IEA,IEA,IEA,IBA,ISS IEA,IBA,IBA,IEA,IBA IEA,IEA,IBA,IBA IEA,IBA,IBA,IBA,IBA IEA,IBA IEA,IMP IGI IBA,IBA,IBA,IBA IEA,IEA,IBA,IBA IEA,IBA IEA,IBA,IBA IEA,IBA,IBA,IBA,IEA,IBA,IMP,IEP,IMP IBA IEA,IMP IGI IBA,IEA,IBA IEA,IEA,IEA,ISS,ISS…	ENSBTAG00000037553	FALSE	KRT33A
query_1	TRUE	0.0187954	4730	212	77	0.363208	0.0162791	GO:0032502	GO:BP	developmental process	18832	7884	GO:0008150	IEA,IEA,IEA,ISS IEA,IEA,IBA IEA,IBA IEA,IEA,IBA IEA,IBA IEA,IEA,IBA IEA,IMP,IEA,IEA,IEA,IBA,IBA,IBA IEA,IBA IEA,IEA,IBA IEA,IEA,IEA,IEA,IEA,IEA,IEA,IEA,IBA IEA,IBA IEA,IEA,IEA,IEA,IBA,ISS IEA,IBA,IBA,IEA,IBA IEA,IEA,IBA,IBA IEA,IBA,IBA,IBA,IBA IEA,IBA IEA,IMP IGI IBA,IBA,IBA,IBA IEA,IEA,IBA,IBA IEA,IBA IEA,IBA,IBA IEA,IBA,IBA,IBA,IEA,IBA,IMP,IEP,IMP IBA IEA,IMP IGI IBA,IEA,IBA IEA,IEA,IEA,ISS,ISS…	ENSBTAG00000016384	FALSE	KRT32
query_1	TRUE	0.0187954	4730	212	77	0.363208	0.0162791	GO:0032502	GO:BP	developmental process	18832	7884	GO:0008150	IEA,IEA,IEA,ISS IEA,IEA,IBA IEA,IBA IEA,IEA,IBA IEA,IBA IEA,IEA,IBA IEA,IMP,IEA,IEA,IEA,IBA,IBA,IBA IEA,IBA IEA,IEA,IBA IEA,IEA,IEA,IEA,IEA,IEA,IEA,IEA,IBA IEA,IBA IEA,IEA,IEA,IEA,IBA,ISS IEA,IBA,IBA,IEA,IBA IEA,IEA,IBA,IBA IEA,IBA,IBA,IBA,IBA IEA,IBA IEA,IMP IGI IBA,IBA,IBA,IBA IEA,IEA,IBA,IBA IEA,IBA IEA,IBA,IBA IEA,IBA,IBA,IBA,IEA,IBA,IMP,IEP,IMP IBA IEA,IMP IGI IBA,IEA,IBA IEA,IEA,IEA,ISS,ISS…	ENSBTAG00000018646	FALSE	ATP6V1B2
query_1	TRUE	0.0187954	4730	212	77	0.363208	0.0162791	GO:0032502	GO:BP	developmental process	18832	7884	GO:0008150	IEA,IEA,IEA,ISS IEA,IEA,IBA IEA,IBA IEA,IEA,IBA IEA,IBA IEA,IEA,IBA IEA,IMP,IEA,IEA,IEA,IBA,IBA,IBA IEA,IBA IEA,IEA,IBA IEA,IEA,IEA,IEA,IEA,IEA,IEA,IEA,IBA IEA,IBA IEA,IEA,IEA,IEA,IBA,ISS IEA,IBA,IBA,IEA,IBA IEA,IEA,IBA,IBA IEA,IBA,IBA,IBA,IBA IEA,IBA IEA,IMP IGI IBA,IBA,IBA,IBA IEA,IEA,IBA,IBA IEA,IBA IEA,IBA,IBA IEA,IBA,IBA,IBA,IEA,IBA,IMP,IEP,IMP IBA IEA,IMP IGI IBA,IEA,IBA IEA,IEA,IEA,ISS,ISS…	ENSBTAG00000000841	FALSE	LZTS1
query_1	TRUE	0.0187954	4730	212	77	0.363208	0.0162791	GO:0032502	GO:BP	developmental process	18832	7884	GO:0008150	IEA,IEA,IEA,ISS IEA,IEA,IBA IEA,IBA IEA,IEA,IBA IEA,IBA IEA,IEA,IBA IEA,IMP,IEA,IEA,IEA,IBA,IBA,IBA IEA,IBA IEA,IEA,IBA IEA,IEA,IEA,IEA,IEA,IEA,IEA,IEA,IBA IEA,IBA IEA,IEA,IEA,IEA,IBA,ISS IEA,IBA,IBA,IEA,IBA IEA,IEA,IBA,IBA IEA,IBA,IBA,IBA,IBA IEA,IBA IEA,IMP IGI IBA,IBA,IBA,IBA IEA,IEA,IBA,IBA IEA,IBA IEA,IBA,IBA IEA,IBA,IBA,IBA,IEA,IBA,IMP,IEP,IMP IBA IEA,IMP IGI IBA,IEA,IBA IEA,IEA,IEA,ISS,ISS…	ENSBTAG00000004059	FALSE	SOAT1
query_1	TRUE	0.0187954	4730	212	77	0.363208	0.0162791	GO:0032502	GO:BP	developmental process	18832	7884	GO:0008150	IEA,IEA,IEA,ISS IEA,IEA,IBA IEA,IBA IEA,IEA,IBA IEA,IBA IEA,IEA,IBA IEA,IMP,IEA,IEA,IEA,IBA,IBA,IBA IEA,IBA IEA,IEA,IBA IEA,IEA,IEA,IEA,IEA,IEA,IEA,IEA,IBA IEA,IBA IEA,IEA,IEA,IEA,IBA,ISS IEA,IBA,IBA,IEA,IBA IEA,IEA,IBA,IBA IEA,IBA,IBA,IBA,IBA IEA,IBA IEA,IMP IGI IBA,IBA,IBA,IBA IEA,IEA,IBA,IBA IEA,IBA IEA,IBA,IBA IEA,IBA,IBA,IBA,IEA,IBA,IMP,IEP,IMP IBA IEA,IMP IGI IBA,IEA,IBA IEA,IEA,IEA,ISS,ISS…	ENSBTAG00000002167	FALSE	NPHS2
query_1	TRUE	0.0187954	4730	212	77	0.363208	0.0162791	GO:0032502	GO:BP	developmental process	18832	7884	GO:0008150	IEA,IEA,IEA,ISS IEA,IEA,IBA IEA,IBA IEA,IEA,IBA IEA,IBA IEA,IEA,IBA IEA,IMP,IEA,IEA,IEA,IBA,IBA,IBA IEA,IBA IEA,IEA,IBA IEA,IEA,IEA,IEA,IEA,IEA,IEA,IEA,IBA IEA,IBA IEA,IEA,IEA,IEA,IBA,ISS IEA,IBA,IBA,IEA,IBA IEA,IEA,IBA,IBA IEA,IBA,IBA,IBA,IBA IEA,IBA IEA,IMP IGI IBA,IBA,IBA,IBA IEA,IEA,IBA,IBA IEA,IBA IEA,IBA,IBA IEA,IBA,IBA,IBA,IEA,IBA,IMP,IEP,IMP IBA IEA,IMP IGI IBA,IEA,IBA IEA,IEA,IEA,ISS,ISS…	ENSBTAG00000002407	FALSE	TDRD5
query_1	TRUE	0.0187954	4730	212	77	0.363208	0.0162791	GO:0032502	GO:BP	developmental process	18832	7884	GO:0008150	IEA,IEA,IEA,ISS IEA,IEA,IBA IEA,IBA IEA,IEA,IBA IEA,IBA IEA,IEA,IBA IEA,IMP,IEA,IEA,IEA,IBA,IBA,IBA IEA,IBA IEA,IEA,IBA IEA,IEA,IEA,IEA,IEA,IEA,IEA,IEA,IBA IEA,IBA IEA,IEA,IEA,IEA,IBA,ISS IEA,IBA,IBA,IEA,IBA IEA,IEA,IBA,IBA IEA,IBA,IBA,IBA,IBA IEA,IBA IEA,IMP IGI IBA,IBA,IBA,IBA IEA,IEA,IBA,IBA IEA,IBA IEA,IBA,IBA IEA,IBA,IBA,IBA,IEA,IBA,IMP,IEP,IMP IBA IEA,IMP IGI IBA,IEA,IBA IEA,IEA,IEA,ISS,ISS…	ENSBTAG00000003992	FALSE	LHX4
query_1	TRUE	0.0187954	4730	212	77	0.363208	0.0162791	GO:0032502	GO:BP	developmental process	18832	7884	GO:0008150	IEA,IEA,IEA,ISS IEA,IEA,IBA IEA,IBA IEA,IEA,IBA IEA,IBA IEA,IEA,IBA IEA,IMP,IEA,IEA,IEA,IBA,IBA,IBA IEA,IBA IEA,IEA,IBA IEA,IEA,IEA,IEA,IEA,IEA,IEA,IEA,IBA IEA,IBA IEA,IEA,IEA,IEA,IBA,ISS IEA,IBA,IBA,IEA,IBA IEA,IEA,IBA,IBA IEA,IBA,IBA,IBA,IBA IEA,IBA IEA,IMP IGI IBA,IBA,IBA,IBA IEA,IEA,IBA,IBA IEA,IBA IEA,IBA,IBA IEA,IBA,IBA,IBA,IEA,IBA,IMP,IEP,IMP IBA IEA,IMP IGI IBA,IEA,IBA IEA,IEA,IEA,ISS,ISS…	ENSBTAG00000020319	FALSE	ALOX5
query_1	TRUE	0.0187954	4730	212	77	0.363208	0.0162791	GO:0032502	GO:BP	developmental process	18832	7884	GO:0008150	IEA,IEA,IEA,ISS IEA,IEA,IBA IEA,IBA IEA,IEA,IBA IEA,IBA IEA,IEA,IBA IEA,IMP,IEA,IEA,IEA,IBA,IBA,IBA IEA,IBA IEA,IEA,IBA IEA,IEA,IEA,IEA,IEA,IEA,IEA,IEA,IBA IEA,IBA IEA,IEA,IEA,IEA,IBA,ISS IEA,IBA,IBA,IEA,IBA IEA,IEA,IBA,IBA IEA,IBA,IBA,IBA,IBA IEA,IBA IEA,IMP IGI IBA,IBA,IBA,IBA IEA,IEA,IBA,IBA IEA,IBA IEA,IBA,IBA IEA,IBA,IBA,IBA,IEA,IBA,IMP,IEP,IMP IBA IEA,IMP IGI IBA,IEA,IBA IEA,IEA,IEA,ISS,ISS…	ENSBTAG00000005077	FALSE	CXCL12
query_1	TRUE	0.0187954	4730	212	77	0.363208	0.0162791	GO:0032502	GO:BP	developmental process	18832	7884	GO:0008150	IEA,IEA,IEA,ISS IEA,IEA,IBA IEA,IBA IEA,IEA,IBA IEA,IBA IEA,IEA,IBA IEA,IMP,IEA,IEA,IEA,IBA,IBA,IBA IEA,IBA IEA,IEA,IBA IEA,IEA,IEA,IEA,IEA,IEA,IEA,IEA,IBA IEA,IBA IEA,IEA,IEA,IEA,IBA,ISS IEA,IBA,IBA,IEA,IBA IEA,IEA,IBA,IBA IEA,IBA,IBA,IBA,IBA IEA,IBA IEA,IMP IGI IBA,IBA,IBA,IBA IEA,IEA,IBA,IBA IEA,IBA IEA,IBA,IBA IEA,IBA,IBA,IBA,IEA,IBA,IMP,IEP,IMP IBA IEA,IMP IGI IBA,IEA,IBA IEA,IEA,IEA,ISS,ISS…	ENSBTAG00000020801	FALSE	CYRIB
query_1	TRUE	0.0187954	4730	212	77	0.363208	0.0162791	GO:0032502	GO:BP	developmental process	18832	7884	GO:0008150	IEA,IEA,IEA,ISS IEA,IEA,IBA IEA,IBA IEA,IEA,IBA IEA,IBA IEA,IEA,IBA IEA,IMP,IEA,IEA,IEA,IBA,IBA,IBA IEA,IBA IEA,IEA,IBA IEA,IEA,IEA,IEA,IEA,IEA,IEA,IEA,IBA IEA,IBA IEA,IEA,IEA,IEA,IBA,ISS IEA,IBA,IBA,IEA,IBA IEA,IEA,IBA,IBA IEA,IBA,IBA,IBA,IBA IEA,IBA IEA,IMP IGI IBA,IBA,IBA,IBA IEA,IEA,IBA,IBA IEA,IBA IEA,IBA,IBA IEA,IBA,IBA,IBA,IEA,IBA,IMP,IEP,IMP IBA IEA,IMP IGI IBA,IEA,IBA IEA,IEA,IEA,ISS,ISS…	ENSBTAG00000000878	FALSE	RB1CC1
query_1	TRUE	0.0187954	4730	212	77	0.363208	0.0162791	GO:0032502	GO:BP	developmental process	18832	7884	GO:0008150	IEA,IEA,IEA,ISS IEA,IEA,IBA IEA,IBA IEA,IEA,IBA IEA,IBA IEA,IEA,IBA IEA,IMP,IEA,IEA,IEA,IBA,IBA,IBA IEA,IBA IEA,IEA,IBA IEA,IEA,IEA,IEA,IEA,IEA,IEA,IEA,IBA IEA,IBA IEA,IEA,IEA,IEA,IBA,ISS IEA,IBA,IBA,IEA,IBA IEA,IEA,IBA,IBA IEA,IBA,IBA,IBA,IBA IEA,IBA IEA,IMP IGI IBA,IBA,IBA,IBA IEA,IEA,IBA,IBA IEA,IBA IEA,IBA,IBA IEA,IBA,IBA,IBA,IEA,IBA,IMP,IEP,IMP IBA IEA,IMP IGI IBA,IEA,IBA IEA,IEA,IEA,ISS,ISS…	ENSBTAG00000016284	FALSE	IL7
query_1	TRUE	0.0187954	4730	212	77	0.363208	0.0162791	GO:0032502	GO:BP	developmental process	18832	7884	GO:0008150	IEA,IEA,IEA,ISS IEA,IEA,IBA IEA,IBA IEA,IEA,IBA IEA,IBA IEA,IEA,IBA IEA,IMP,IEA,IEA,IEA,IBA,IBA,IBA IEA,IBA IEA,IEA,IBA IEA,IEA,IEA,IEA,IEA,IEA,IEA,IEA,IBA IEA,IBA IEA,IEA,IEA,IEA,IBA,ISS IEA,IBA,IBA,IEA,IBA IEA,IEA,IBA,IBA IEA,IBA,IBA,IBA,IBA IEA,IBA IEA,IMP IGI IBA,IBA,IBA,IBA IEA,IEA,IBA,IBA IEA,IBA IEA,IBA,IBA IEA,IBA,IBA,IBA,IEA,IBA,IMP,IEP,IMP IBA IEA,IMP IGI IBA,IEA,IBA IEA,IEA,IEA,ISS,ISS…	ENSBTAG00000006466	FALSE	CD53
query_1	TRUE	0.0187954	4730	212	77	0.363208	0.0162791	GO:0032502	GO:BP	developmental process	18832	7884	GO:0008150	IEA,IEA,IEA,ISS IEA,IEA,IBA IEA,IBA IEA,IEA,IBA IEA,IBA IEA,IEA,IBA IEA,IMP,IEA,IEA,IEA,IBA,IBA,IBA IEA,IBA IEA,IEA,IBA IEA,IEA,IEA,IEA,IEA,IEA,IEA,IEA,IBA IEA,IBA IEA,IEA,IEA,IEA,IBA,ISS IEA,IBA,IBA,IEA,IBA IEA,IEA,IBA,IBA IEA,IBA,IBA,IBA,IBA IEA,IBA IEA,IMP IGI IBA,IBA,IBA,IBA IEA,IEA,IBA,IBA IEA,IBA IEA,IBA,IBA IEA,IBA,IBA,IBA,IEA,IBA,IMP,IEP,IMP IBA IEA,IMP IGI IBA,IEA,IBA IEA,IEA,IEA,ISS,ISS…	ENSBTAG00000015459	FALSE	KCNA2
query_1	TRUE	0.0187954	4730	212	77	0.363208	0.0162791	GO:0032502	GO:BP	developmental process	18832	7884	GO:0008150	IEA,IEA,IEA,ISS IEA,IEA,IBA IEA,IBA IEA,IEA,IBA IEA,IBA IEA,IEA,IBA IEA,IMP,IEA,IEA,IEA,IBA,IBA,IBA IEA,IBA IEA,IEA,IBA IEA,IEA,IEA,IEA,IEA,IEA,IEA,IEA,IBA IEA,IBA IEA,IEA,IEA,IEA,IBA,ISS IEA,IBA,IBA,IEA,IBA IEA,IEA,IBA,IBA IEA,IBA,IBA,IBA,IBA IEA,IBA IEA,IMP IGI IBA,IBA,IBA,IBA IEA,IEA,IBA,IBA IEA,IBA IEA,IBA,IBA IEA,IBA,IBA,IBA,IEA,IBA,IMP,IEP,IMP IBA IEA,IMP IGI IBA,IEA,IBA IEA,IEA,IEA,ISS,ISS…	ENSBTAG00000060532	FALSE	RBM15
query_1	TRUE	0.0187954	4730	212	77	0.363208	0.0162791	GO:0032502	GO:BP	developmental process	18832	7884	GO:0008150	IEA,IEA,IEA,ISS IEA,IEA,IBA IEA,IBA IEA,IEA,IBA IEA,IBA IEA,IEA,IBA IEA,IMP,IEA,IEA,IEA,IBA,IBA,IBA IEA,IBA IEA,IEA,IBA IEA,IEA,IEA,IEA,IEA,IEA,IEA,IEA,IBA IEA,IBA IEA,IEA,IEA,IEA,IBA,ISS IEA,IBA,IBA,IEA,IBA IEA,IEA,IBA,IBA IEA,IBA,IBA,IBA,IBA IEA,IBA IEA,IMP IGI IBA,IBA,IBA,IBA IEA,IEA,IBA,IBA IEA,IBA IEA,IBA,IBA IEA,IBA,IBA,IBA,IEA,IBA,IMP,IEP,IMP IBA IEA,IMP IGI IBA,IEA,IBA IEA,IEA,IEA,ISS,ISS…	ENSBTAG00000010560	FALSE	PROK1
query_1	TRUE	0.0187954	4730	212	77	0.363208	0.0162791	GO:0032502	GO:BP	developmental process	18832	7884	GO:0008150	IEA,IEA,IEA,ISS IEA,IEA,IBA IEA,IBA IEA,IEA,IBA IEA,IBA IEA,IEA,IBA IEA,IMP,IEA,IEA,IEA,IBA,IBA,IBA IEA,IBA IEA,IEA,IBA IEA,IEA,IEA,IEA,IEA,IEA,IEA,IEA,IBA IEA,IBA IEA,IEA,IEA,IEA,IBA,ISS IEA,IBA,IBA,IEA,IBA IEA,IEA,IBA,IBA IEA,IBA,IBA,IBA,IBA IEA,IBA IEA,IMP IGI IBA,IBA,IBA,IBA IEA,IEA,IBA,IBA IEA,IBA IEA,IBA,IBA IEA,IBA,IBA,IBA,IEA,IBA,IMP,IEP,IMP IBA IEA,IMP IGI IBA,IEA,IBA IEA,IEA,IEA,ISS,ISS…	ENSBTAG00000001981	FALSE	SLC6A17
query_1	TRUE	0.0195864	26	212	4	0.0188679	0.153846	GO:0021602	GO:BP	cranial nerve morphogenesis	18832	6414	GO:0009653, GO:0021545	IEA,IEA,IEA,IEA	ENSBTAG00000021427	FALSE	HOXB3
query_1	TRUE	0.0195864	26	212	4	0.0188679	0.153846	GO:0021602	GO:BP	cranial nerve morphogenesis	18832	6414	GO:0009653, GO:0021545	IEA,IEA,IEA,IEA	ENSBTAG00000009979	FALSE	HOXB2
query_1	TRUE	0.0195864	26	212	4	0.0188679	0.153846	GO:0021602	GO:BP	cranial nerve morphogenesis	18832	6414	GO:0009653, GO:0021545	IEA,IEA,IEA,IEA	ENSBTAG00000007603	FALSE	HOXB1
query_1	TRUE	0.0195864	26	212	4	0.0188679	0.153846	GO:0021602	GO:BP	cranial nerve morphogenesis	18832	6414	GO:0009653, GO:0021545	IEA,IEA,IEA,IEA	ENSBTAG00000015459	FALSE	KCNA2
query_1	TRUE	0.0372725	239	212	10	0.0471698	0.041841	GO:0010506	GO:BP	regulation of autophagy	18832	4228	GO:0006914, GO:0031329	IBA IEA,IBA IEA,IEA,IEA,IEA,IEA,IEA,IDA IBA,IEA,IEA	ENSBTAG00000016260	TRUE	LRRK2
query_1	TRUE	0.0372725	239	212	10	0.0471698	0.041841	GO:0010506	GO:BP	regulation of autophagy	18832	4228	GO:0006914, GO:0031329	IBA IEA,IBA IEA,IEA,IEA,IEA,IEA,IEA,IDA IBA,IEA,IEA	ENSBTAG00000007935	TRUE	CALCOCO2
query_1	TRUE	0.0372725	239	212	10	0.0471698	0.041841	GO:0010506	GO:BP	regulation of autophagy	18832	4228	GO:0006914, GO:0031329	IBA IEA,IBA IEA,IEA,IEA,IEA,IEA,IEA,IDA IBA,IEA,IEA	ENSBTAG00000006499	TRUE	PIP4K2B
query_1	TRUE	0.0372725	239	212	10	0.0471698	0.041841	GO:0010506	GO:BP	regulation of autophagy	18832	4228	GO:0006914, GO:0031329	IBA IEA,IBA IEA,IEA,IEA,IEA,IEA,IEA,IDA IBA,IEA,IEA	ENSBTAG00000000738	TRUE	DAPK1
query_1	TRUE	0.0372725	239	212	10	0.0471698	0.041841	GO:0010506	GO:BP	regulation of autophagy	18832	4228	GO:0006914, GO:0031329	IBA IEA,IBA IEA,IEA,IEA,IEA,IEA,IEA,IDA IBA,IEA,IEA	ENSBTAG00000052821	TRUE
query_1	TRUE	0.0372725	239	212	10	0.0471698	0.041841	GO:0010506	GO:BP	regulation of autophagy	18832	4228	GO:0006914, GO:0031329	IBA IEA,IBA IEA,IEA,IEA,IEA,IEA,IEA,IDA IBA,IEA,IEA	ENSBTAG00000000841	TRUE	LZTS1
query_1	TRUE	0.0372725	239	212	10	0.0471698	0.041841	GO:0010506	GO:BP	regulation of autophagy	18832	4228	GO:0006914, GO:0031329	IBA IEA,IBA IEA,IEA,IEA,IEA,IEA,IEA,IDA IBA,IEA,IEA	ENSBTAG00000014191	TRUE	QSOX1
query_1	TRUE	0.0372725	239	212	10	0.0471698	0.041841	GO:0010506	GO:BP	regulation of autophagy	18832	4228	GO:0006914, GO:0031329	IBA IEA,IBA IEA,IEA,IEA,IEA,IEA,IEA,IDA IBA,IEA,IEA	ENSBTAG00000002670	TRUE	DEPP1
query_1	TRUE	0.0372725	239	212	10	0.0471698	0.041841	GO:0010506	GO:BP	regulation of autophagy	18832	4228	GO:0006914, GO:0031329	IBA IEA,IBA IEA,IEA,IEA,IEA,IEA,IEA,IDA IBA,IEA,IEA	ENSBTAG00000000878	TRUE	RB1CC1
query_1	TRUE	0.0372725	239	212	10	0.0471698	0.041841	GO:0010506	GO:BP	regulation of autophagy	18832	4228	GO:0006914, GO:0031329	IBA IEA,IBA IEA,IEA,IEA,IEA,IEA,IEA,IDA IBA,IEA,IEA	ENSBTAG00000009888	TRUE	DRAM2
query_1	TRUE	0.0372725	238	212	10	0.0471698	0.0420168	GO:0043588	GO:BP	skin development	18832	11149	GO:0048513	IEA,IBA,IEA,IEA,ISS IEA,IEA,IEA,IBA,IBA IEA,IEA	ENSBTAG00000051910	TRUE	FGF10
query_1	TRUE	0.0372725	238	212	10	0.0471698	0.0420168	GO:0043588	GO:BP	skin development	18832	11149	GO:0048513	IEA,IBA,IEA,IEA,ISS IEA,IEA,IEA,IBA,IBA IEA,IEA	ENSBTAG00000030548	TRUE	KRT27
query_1	TRUE	0.0372725	238	212	10	0.0471698	0.0420168	GO:0043588	GO:BP	skin development	18832	11149	GO:0048513	IEA,IBA,IEA,IEA,ISS IEA,IEA,IEA,IBA,IBA IEA,IEA	ENSBTAG00000020824	TRUE	KRT10
query_1	TRUE	0.0372725	238	212	10	0.0471698	0.0420168	GO:0043588	GO:BP	skin development	18832	11149	GO:0048513	IEA,IBA,IEA,IEA,ISS IEA,IEA,IEA,IBA,IBA IEA,IEA	ENSBTAG00000017685	TRUE	JUP
query_1	TRUE	0.0372725	238	212	10	0.0471698	0.0420168	GO:0043588	GO:BP	skin development	18832	11149	GO:0048513	IEA,IBA,IEA,IEA,ISS IEA,IEA,IEA,IBA,IBA IEA,IEA	ENSBTAG00000013236	TRUE	MED1
query_1	TRUE	0.0372725	238	212	10	0.0471698	0.0420168	GO:0043588	GO:BP	skin development	18832	11149	GO:0048513	IEA,IBA,IEA,IEA,ISS IEA,IEA,IEA,IBA,IBA IEA,IEA	ENSBTAG00000033766	TRUE	KRT16
query_1	TRUE	0.0372725	238	212	10	0.0471698	0.0420168	GO:0043588	GO:BP	skin development	18832	11149	GO:0048513	IEA,IBA,IEA,IEA,ISS IEA,IEA,IEA,IBA,IBA IEA,IEA	ENSBTAG00000046124	TRUE	KRT36
query_1	TRUE	0.0372725	238	212	10	0.0471698	0.0420168	GO:0043588	GO:BP	skin development	18832	11149	GO:0048513	IEA,IBA,IEA,IEA,ISS IEA,IEA,IEA,IBA,IBA IEA,IEA	ENSBTAG00000030555	TRUE	KRT28
query_1	TRUE	0.0372725	238	212	10	0.0471698	0.0420168	GO:0043588	GO:BP	skin development	18832	11149	GO:0048513	IEA,IBA,IEA,IEA,ISS IEA,IEA,IEA,IBA,IBA IEA,IEA	ENSBTAG00000030542	TRUE	KRT25
query_1	TRUE	0.0372725	238	212	10	0.0471698	0.0420168	GO:0043588	GO:BP	skin development	18832	11149	GO:0048513	IEA,IBA,IEA,IEA,ISS IEA,IEA,IEA,IBA,IBA IEA,IEA	ENSBTAG00000006806	TRUE	KRT17
query_1	TRUE	1.16335e-51	147	240	47	0.195833	0.319728	GO:0005882	GO:CC	intermediate filament	19649	418	GO:0045111, GO:0099513	IEA,IEA,IEA,IBA IEA,IEA,IEA,IEA,IEA,IEA,IEA,IBA IEA,IBA IEA,IBA IEA,IBA IEA,IEA,IEA,IEA,IEA,IEA,IEA,IEA,IEA,IEA,IEA,IEA,IEA,IEA,IEA,IEA,IEA,IEA,IEA,IEA,IEA,IEA,IEA,IEA,IEA,IEA,IEA,IEA,IBA IEA,IBA IEA,IEA,IEA,IEA,IEA	ENSBTAG00000030539	TRUE	KRT222
query_1	TRUE	1.16335e-51	147	240	47	0.195833	0.319728	GO:0005882	GO:CC	intermediate filament	19649	418	GO:0045111, GO:0099513	IEA,IEA,IEA,IBA IEA,IEA,IEA,IEA,IEA,IEA,IEA,IBA IEA,IBA IEA,IBA IEA,IBA IEA,IEA,IEA,IEA,IEA,IEA,IEA,IEA,IEA,IEA,IEA,IEA,IEA,IEA,IEA,IEA,IEA,IEA,IEA,IEA,IEA,IEA,IEA,IEA,IEA,IEA,IEA,IEA,IBA IEA,IBA IEA,IEA,IEA,IEA,IEA	ENSBTAG00000030548	TRUE	KRT27
query_1	TRUE	1.16335e-51	147	240	47	0.195833	0.319728	GO:0005882	GO:CC	intermediate filament	19649	418	GO:0045111, GO:0099513	IEA,IEA,IEA,IBA IEA,IEA,IEA,IEA,IEA,IEA,IEA,IBA IEA,IBA IEA,IBA IEA,IBA IEA,IEA,IEA,IEA,IEA,IEA,IEA,IEA,IEA,IEA,IEA,IEA,IEA,IEA,IEA,IEA,IEA,IEA,IEA,IEA,IEA,IEA,IEA,IEA,IEA,IEA,IEA,IEA,IBA IEA,IBA IEA,IEA,IEA,IEA,IEA	ENSBTAG00000040279	TRUE	KRT24
query_1	TRUE	1.16335e-51	147	240	47	0.195833	0.319728	GO:0005882	GO:CC	intermediate filament	19649	418	GO:0045111, GO:0099513	IEA,IEA,IEA,IBA IEA,IEA,IEA,IEA,IEA,IEA,IEA,IBA IEA,IBA IEA,IBA IEA,IBA IEA,IEA,IEA,IEA,IEA,IEA,IEA,IEA,IEA,IEA,IEA,IEA,IEA,IEA,IEA,IEA,IEA,IEA,IEA,IEA,IEA,IEA,IEA,IEA,IEA,IEA,IEA,IEA,IBA IEA,IBA IEA,IEA,IEA,IEA,IEA	ENSBTAG00000020824	TRUE	KRT10
query_1	TRUE	1.16335e-51	147	240	47	0.195833	0.319728	GO:0005882	GO:CC	intermediate filament	19649	418	GO:0045111, GO:0099513	IEA,IEA,IEA,IBA IEA,IEA,IEA,IEA,IEA,IEA,IEA,IBA IEA,IBA IEA,IBA IEA,IBA IEA,IEA,IEA,IEA,IEA,IEA,IEA,IEA,IEA,IEA,IEA,IEA,IEA,IEA,IEA,IEA,IEA,IEA,IEA,IEA,IEA,IEA,IEA,IEA,IEA,IEA,IEA,IEA,IBA IEA,IBA IEA,IEA,IEA,IEA,IEA	ENSBTAG00000017685	TRUE	JUP
query_1	TRUE	1.16335e-51	147	240	47	0.195833	0.319728	GO:0005882	GO:CC	intermediate filament	19649	418	GO:0045111, GO:0099513	IEA,IEA,IEA,IBA IEA,IEA,IEA,IEA,IEA,IEA,IEA,IBA IEA,IBA IEA,IBA IEA,IBA IEA,IEA,IEA,IEA,IEA,IEA,IEA,IEA,IEA,IEA,IEA,IEA,IEA,IEA,IEA,IEA,IEA,IEA,IEA,IEA,IEA,IEA,IEA,IEA,IEA,IEA,IEA,IEA,IBA IEA,IBA IEA,IEA,IEA,IEA,IEA	ENSBTAG00000015518	TRUE	KRT12
query_1	TRUE	1.16335e-51	147	240	47	0.195833	0.319728	GO:0005882	GO:CC	intermediate filament	19649	418	GO:0045111, GO:0099513	IEA,IEA,IEA,IBA IEA,IEA,IEA,IEA,IEA,IEA,IEA,IBA IEA,IBA IEA,IBA IEA,IBA IEA,IEA,IEA,IEA,IEA,IEA,IEA,IEA,IEA,IEA,IEA,IEA,IEA,IEA,IEA,IEA,IEA,IEA,IEA,IEA,IEA,IEA,IEA,IEA,IEA,IEA,IEA,IEA,IBA IEA,IBA IEA,IEA,IEA,IEA,IEA	ENSBTAG00000007794	TRUE	KRT20
query_1	TRUE	1.16335e-51	147	240	47	0.195833	0.319728	GO:0005882	GO:CC	intermediate filament	19649	418	GO:0045111, GO:0099513	IEA,IEA,IEA,IBA IEA,IEA,IEA,IEA,IEA,IEA,IEA,IBA IEA,IBA IEA,IBA IEA,IBA IEA,IEA,IEA,IEA,IEA,IEA,IEA,IEA,IEA,IEA,IEA,IEA,IEA,IEA,IEA,IEA,IEA,IEA,IEA,IEA,IEA,IEA,IEA,IEA,IEA,IEA,IEA,IEA,IBA IEA,IBA IEA,IEA,IEA,IEA,IEA	ENSBTAG00000040460	TRUE	KRT23
query_1	TRUE	1.16335e-51	147	240	47	0.195833	0.319728	GO:0005882	GO:CC	intermediate filament	19649	418	GO:0045111, GO:0099513	IEA,IEA,IEA,IBA IEA,IEA,IEA,IEA,IEA,IEA,IEA,IBA IEA,IBA IEA,IBA IEA,IBA IEA,IEA,IEA,IEA,IEA,IEA,IEA,IEA,IEA,IEA,IEA,IEA,IEA,IEA,IEA,IEA,IEA,IEA,IEA,IEA,IEA,IEA,IEA,IEA,IEA,IEA,IEA,IEA,IBA IEA,IBA IEA,IEA,IEA,IEA,IEA	ENSBTAG00000020078	TRUE	KRT39
query_1	TRUE	1.16335e-51	147	240	47	0.195833	0.319728	GO:0005882	GO:CC	intermediate filament	19649	418	GO:0045111, GO:0099513	IEA,IEA,IEA,IBA IEA,IEA,IEA,IEA,IEA,IEA,IEA,IBA IEA,IBA IEA,IBA IEA,IBA IEA,IEA,IEA,IEA,IEA,IEA,IEA,IEA,IEA,IEA,IEA,IEA,IEA,IEA,IEA,IEA,IEA,IEA,IEA,IEA,IEA,IEA,IEA,IEA,IEA,IEA,IEA,IEA,IBA IEA,IBA IEA,IEA,IEA,IEA,IEA	ENSBTAG00000017408	TRUE	KRT40
query_1	TRUE	1.16335e-51	147	240	47	0.195833	0.319728	GO:0005882	GO:CC	intermediate filament	19649	418	GO:0045111, GO:0099513	IEA,IEA,IEA,IBA IEA,IEA,IEA,IEA,IEA,IEA,IEA,IBA IEA,IBA IEA,IBA IEA,IBA IEA,IEA,IEA,IEA,IEA,IEA,IEA,IEA,IEA,IEA,IEA,IEA,IEA,IEA,IEA,IEA,IEA,IEA,IEA,IEA,IEA,IEA,IEA,IEA,IEA,IEA,IEA,IEA,IBA IEA,IBA IEA,IEA,IEA,IEA,IEA	ENSBTAG00000007583	TRUE	KRT14
query_1	TRUE	1.16335e-51	147	240	47	0.195833	0.319728	GO:0005882	GO:CC	intermediate filament	19649	418	GO:0045111, GO:0099513	IEA,IEA,IEA,IBA IEA,IEA,IEA,IEA,IEA,IEA,IEA,IBA IEA,IBA IEA,IBA IEA,IBA IEA,IEA,IEA,IEA,IEA,IEA,IEA,IEA,IEA,IEA,IEA,IEA,IEA,IEA,IEA,IEA,IEA,IEA,IEA,IEA,IEA,IEA,IEA,IEA,IEA,IEA,IEA,IEA,IBA IEA,IBA IEA,IEA,IEA,IEA,IEA	ENSBTAG00000050581	TRUE
query_1	TRUE	1.16335e-51	147	240	47	0.195833	0.319728	GO:0005882	GO:CC	intermediate filament	19649	418	GO:0045111, GO:0099513	IEA,IEA,IEA,IBA IEA,IEA,IEA,IEA,IEA,IEA,IEA,IBA IEA,IBA IEA,IBA IEA,IBA IEA,IEA,IEA,IEA,IEA,IEA,IEA,IEA,IEA,IEA,IEA,IEA,IEA,IEA,IEA,IEA,IEA,IEA,IEA,IEA,IEA,IEA,IEA,IEA,IEA,IEA,IEA,IEA,IBA IEA,IBA IEA,IEA,IEA,IEA,IEA	ENSBTAG00000047165	TRUE	KRT9
query_1	TRUE	1.16335e-51	147	240	47	0.195833	0.319728	GO:0005882	GO:CC	intermediate filament	19649	418	GO:0045111, GO:0099513	IEA,IEA,IEA,IBA IEA,IEA,IEA,IEA,IEA,IEA,IEA,IBA IEA,IBA IEA,IBA IEA,IBA IEA,IEA,IEA,IEA,IEA,IEA,IEA,IEA,IEA,IEA,IEA,IEA,IEA,IEA,IEA,IEA,IEA,IEA,IEA,IEA,IEA,IEA,IEA,IEA,IEA,IEA,IEA,IEA,IBA IEA,IBA IEA,IEA,IEA,IEA,IEA	ENSBTAG00000033766	TRUE	KRT16
query_1	TRUE	1.16335e-51	147	240	47	0.195833	0.319728	GO:0005882	GO:CC	intermediate filament	19649	418	GO:0045111, GO:0099513	IEA,IEA,IEA,IBA IEA,IEA,IEA,IEA,IEA,IEA,IEA,IBA IEA,IBA IEA,IBA IEA,IBA IEA,IEA,IEA,IEA,IEA,IEA,IEA,IEA,IEA,IEA,IEA,IEA,IEA,IEA,IEA,IEA,IEA,IEA,IEA,IEA,IEA,IEA,IEA,IEA,IEA,IEA,IEA,IEA,IBA IEA,IBA IEA,IEA,IEA,IEA,IEA	ENSBTAG00000050460	TRUE
query_1	TRUE	1.16335e-51	147	240	47	0.195833	0.319728	GO:0005882	GO:CC	intermediate filament	19649	418	GO:0045111, GO:0099513	IEA,IEA,IEA,IBA IEA,IEA,IEA,IEA,IEA,IEA,IEA,IBA IEA,IBA IEA,IBA IEA,IBA IEA,IEA,IEA,IEA,IEA,IEA,IEA,IEA,IEA,IEA,IEA,IEA,IEA,IEA,IEA,IEA,IEA,IEA,IEA,IEA,IEA,IEA,IEA,IEA,IEA,IEA,IEA,IEA,IBA IEA,IBA IEA,IEA,IEA,IEA,IEA	ENSBTAG00000038759	TRUE
query_1	TRUE	1.16335e-51	147	240	47	0.195833	0.319728	GO:0005882	GO:CC	intermediate filament	19649	418	GO:0045111, GO:0099513	IEA,IEA,IEA,IBA IEA,IEA,IEA,IEA,IEA,IEA,IEA,IBA IEA,IBA IEA,IBA IEA,IBA IEA,IEA,IEA,IEA,IEA,IEA,IEA,IEA,IEA,IEA,IEA,IEA,IEA,IEA,IEA,IEA,IEA,IEA,IEA,IEA,IEA,IEA,IEA,IEA,IEA,IEA,IEA,IEA,IBA IEA,IBA IEA,IEA,IEA,IEA,IEA	ENSBTAG00000039644	TRUE
query_1	TRUE	1.16335e-51	147	240	47	0.195833	0.319728	GO:0005882	GO:CC	intermediate filament	19649	418	GO:0045111, GO:0099513	IEA,IEA,IEA,IBA IEA,IEA,IEA,IEA,IEA,IEA,IEA,IBA IEA,IBA IEA,IBA IEA,IBA IEA,IEA,IEA,IEA,IEA,IEA,IEA,IEA,IEA,IEA,IEA,IEA,IEA,IEA,IEA,IEA,IEA,IEA,IEA,IEA,IEA,IEA,IEA,IEA,IEA,IEA,IEA,IEA,IBA IEA,IBA IEA,IEA,IEA,IEA,IEA	ENSBTAG00000064990	TRUE	KRTAP4-7
query_1	TRUE	1.16335e-51	147	240	47	0.195833	0.319728	GO:0005882	GO:CC	intermediate filament	19649	418	GO:0045111, GO:0099513	IEA,IEA,IEA,IBA IEA,IEA,IEA,IEA,IEA,IEA,IEA,IBA IEA,IBA IEA,IBA IEA,IBA IEA,IEA,IEA,IEA,IEA,IEA,IEA,IEA,IEA,IEA,IEA,IEA,IEA,IEA,IEA,IEA,IEA,IEA,IEA,IEA,IEA,IEA,IEA,IEA,IEA,IEA,IEA,IEA,IBA IEA,IBA IEA,IEA,IEA,IEA,IEA	ENSBTAG00000053670	TRUE
query_1	TRUE	1.16335e-51	147	240	47	0.195833	0.319728	GO:0005882	GO:CC	intermediate filament	19649	418	GO:0045111, GO:0099513	IEA,IEA,IEA,IBA IEA,IEA,IEA,IEA,IEA,IEA,IEA,IBA IEA,IBA IEA,IBA IEA,IBA IEA,IEA,IEA,IEA,IEA,IEA,IEA,IEA,IEA,IEA,IEA,IEA,IEA,IEA,IEA,IEA,IEA,IEA,IEA,IEA,IEA,IEA,IEA,IEA,IEA,IEA,IEA,IEA,IBA IEA,IBA IEA,IEA,IEA,IEA,IEA	ENSBTAG00000068572	TRUE
query_1	TRUE	1.16335e-51	147	240	47	0.195833	0.319728	GO:0005882	GO:CC	intermediate filament	19649	418	GO:0045111, GO:0099513	IEA,IEA,IEA,IBA IEA,IEA,IEA,IEA,IEA,IEA,IEA,IBA IEA,IBA IEA,IBA IEA,IBA IEA,IEA,IEA,IEA,IEA,IEA,IEA,IEA,IEA,IEA,IEA,IEA,IEA,IEA,IEA,IEA,IEA,IEA,IEA,IEA,IEA,IEA,IEA,IEA,IEA,IEA,IEA,IEA,IBA IEA,IBA IEA,IEA,IEA,IEA,IEA	ENSBTAG00000054957	TRUE
query_1	TRUE	1.16335e-51	147	240	47	0.195833	0.319728	GO:0005882	GO:CC	intermediate filament	19649	418	GO:0045111, GO:0099513	IEA,IEA,IEA,IBA IEA,IEA,IEA,IEA,IEA,IEA,IEA,IBA IEA,IBA IEA,IBA IEA,IBA IEA,IEA,IEA,IEA,IEA,IEA,IEA,IEA,IEA,IEA,IEA,IEA,IEA,IEA,IEA,IEA,IEA,IEA,IEA,IEA,IEA,IEA,IEA,IEA,IEA,IEA,IEA,IEA,IBA IEA,IBA IEA,IEA,IEA,IEA,IEA	ENSBTAG00000040229	TRUE
query_1	TRUE	1.16335e-51	147	240	47	0.195833	0.319728	GO:0005882	GO:CC	intermediate filament	19649	418	GO:0045111, GO:0099513	IEA,IEA,IEA,IBA IEA,IEA,IEA,IEA,IEA,IEA,IEA,IBA IEA,IBA IEA,IBA IEA,IBA IEA,IEA,IEA,IEA,IEA,IEA,IEA,IEA,IEA,IEA,IEA,IEA,IEA,IEA,IEA,IEA,IEA,IEA,IEA,IEA,IEA,IEA,IEA,IEA,IEA,IEA,IEA,IEA,IBA IEA,IBA IEA,IEA,IEA,IEA,IEA	ENSBTAG00000064860	TRUE	KRTAP9-2
query_1	TRUE	1.16335e-51	147	240	47	0.195833	0.319728	GO:0005882	GO:CC	intermediate filament	19649	418	GO:0045111, GO:0099513	IEA,IEA,IEA,IBA IEA,IEA,IEA,IEA,IEA,IEA,IEA,IBA IEA,IBA IEA,IBA IEA,IBA IEA,IEA,IEA,IEA,IEA,IEA,IEA,IEA,IEA,IEA,IEA,IEA,IEA,IEA,IEA,IEA,IEA,IEA,IEA,IEA,IEA,IEA,IEA,IEA,IEA,IEA,IEA,IEA,IBA IEA,IBA IEA,IEA,IEA,IEA,IEA	ENSBTAG00000069163	TRUE	KRTAP16-1
query_1	TRUE	1.16335e-51	147	240	47	0.195833	0.319728	GO:0005882	GO:CC	intermediate filament	19649	418	GO:0045111, GO:0099513	IEA,IEA,IEA,IBA IEA,IEA,IEA,IEA,IEA,IEA,IEA,IBA IEA,IBA IEA,IBA IEA,IBA IEA,IEA,IEA,IEA,IEA,IEA,IEA,IEA,IEA,IEA,IEA,IEA,IEA,IEA,IEA,IEA,IEA,IEA,IEA,IEA,IEA,IEA,IEA,IEA,IEA,IEA,IEA,IEA,IBA IEA,IBA IEA,IEA,IEA,IEA,IEA	ENSBTAG00000013685	TRUE	KRT31
query_1	TRUE	1.16335e-51	147	240	47	0.195833	0.319728	GO:0005882	GO:CC	intermediate filament	19649	418	GO:0045111, GO:0099513	IEA,IEA,IEA,IBA IEA,IEA,IEA,IEA,IEA,IEA,IEA,IBA IEA,IBA IEA,IBA IEA,IBA IEA,IEA,IEA,IEA,IEA,IEA,IEA,IEA,IEA,IEA,IEA,IEA,IEA,IEA,IEA,IEA,IEA,IEA,IEA,IEA,IEA,IEA,IEA,IEA,IEA,IEA,IEA,IEA,IBA IEA,IBA IEA,IEA,IEA,IEA,IEA	ENSBTAG00000000573	TRUE	KRT37
query_1	TRUE	1.16335e-51	147	240	47	0.195833	0.319728	GO:0005882	GO:CC	intermediate filament	19649	418	GO:0045111, GO:0099513	IEA,IEA,IEA,IBA IEA,IEA,IEA,IEA,IEA,IEA,IEA,IBA IEA,IBA IEA,IBA IEA,IBA IEA,IEA,IEA,IEA,IEA,IEA,IEA,IEA,IEA,IEA,IEA,IEA,IEA,IEA,IEA,IEA,IEA,IEA,IEA,IEA,IEA,IEA,IEA,IEA,IEA,IEA,IEA,IEA,IBA IEA,IBA IEA,IEA,IEA,IEA,IEA	ENSBTAG00000053139	TRUE
query_1	TRUE	1.16335e-51	147	240	47	0.195833	0.319728	GO:0005882	GO:CC	intermediate filament	19649	418	GO:0045111, GO:0099513	IEA,IEA,IEA,IBA IEA,IEA,IEA,IEA,IEA,IEA,IEA,IBA IEA,IBA IEA,IBA IEA,IBA IEA,IEA,IEA,IEA,IEA,IEA,IEA,IEA,IEA,IEA,IEA,IEA,IEA,IEA,IEA,IEA,IEA,IEA,IEA,IEA,IEA,IEA,IEA,IEA,IEA,IEA,IEA,IEA,IBA IEA,IBA IEA,IEA,IEA,IEA,IEA	ENSBTAG00000046124	TRUE	KRT36
query_1	TRUE	1.16335e-51	147	240	47	0.195833	0.319728	GO:0005882	GO:CC	intermediate filament	19649	418	GO:0045111, GO:0099513	IEA,IEA,IEA,IBA IEA,IEA,IEA,IEA,IEA,IEA,IEA,IBA IEA,IBA IEA,IBA IEA,IBA IEA,IEA,IEA,IEA,IEA,IEA,IEA,IEA,IEA,IEA,IEA,IEA,IEA,IEA,IEA,IEA,IEA,IEA,IEA,IEA,IEA,IEA,IEA,IEA,IEA,IEA,IEA,IEA,IBA IEA,IBA IEA,IEA,IEA,IEA,IEA	ENSBTAG00000054927	TRUE	KRTAP3-3
query_1	TRUE	1.16335e-51	147	240	47	0.195833	0.319728	GO:0005882	GO:CC	intermediate filament	19649	418	GO:0045111, GO:0099513	IEA,IEA,IEA,IBA IEA,IEA,IEA,IEA,IEA,IEA,IEA,IBA IEA,IBA IEA,IBA IEA,IBA IEA,IEA,IEA,IEA,IEA,IEA,IEA,IEA,IEA,IEA,IEA,IEA,IEA,IEA,IEA,IEA,IEA,IEA,IEA,IEA,IEA,IEA,IEA,IEA,IEA,IEA,IEA,IEA,IBA IEA,IBA IEA,IEA,IEA,IEA,IEA	ENSBTAG00000054092	TRUE
query_1	TRUE	1.16335e-51	147	240	47	0.195833	0.319728	GO:0005882	GO:CC	intermediate filament	19649	418	GO:0045111, GO:0099513	IEA,IEA,IEA,IBA IEA,IEA,IEA,IEA,IEA,IEA,IEA,IBA IEA,IBA IEA,IBA IEA,IBA IEA,IEA,IEA,IEA,IEA,IEA,IEA,IEA,IEA,IEA,IEA,IEA,IEA,IEA,IEA,IEA,IEA,IEA,IEA,IEA,IEA,IEA,IEA,IEA,IEA,IEA,IEA,IEA,IBA IEA,IBA IEA,IEA,IEA,IEA,IEA	ENSBTAG00000054542	TRUE
query_1	TRUE	1.16335e-51	147	240	47	0.195833	0.319728	GO:0005882	GO:CC	intermediate filament	19649	418	GO:0045111, GO:0099513	IEA,IEA,IEA,IBA IEA,IEA,IEA,IEA,IEA,IEA,IEA,IBA IEA,IBA IEA,IBA IEA,IBA IEA,IEA,IEA,IEA,IEA,IEA,IEA,IEA,IEA,IEA,IEA,IEA,IEA,IEA,IEA,IEA,IEA,IEA,IEA,IEA,IEA,IEA,IEA,IEA,IEA,IEA,IEA,IEA,IBA IEA,IBA IEA,IEA,IEA,IEA,IEA	ENSBTAG00000052919	TRUE	KRTAP3-1
query_1	TRUE	1.16335e-51	147	240	47	0.195833	0.319728	GO:0005882	GO:CC	intermediate filament	19649	418	GO:0045111, GO:0099513	IEA,IEA,IEA,IBA IEA,IEA,IEA,IEA,IEA,IEA,IEA,IBA IEA,IBA IEA,IBA IEA,IBA IEA,IEA,IEA,IEA,IEA,IEA,IEA,IEA,IEA,IEA,IEA,IEA,IEA,IEA,IEA,IEA,IEA,IEA,IEA,IEA,IEA,IEA,IEA,IEA,IEA,IEA,IEA,IEA,IBA IEA,IBA IEA,IEA,IEA,IEA,IEA	ENSBTAG00000056481	TRUE
query_1	TRUE	1.16335e-51	147	240	47	0.195833	0.319728	GO:0005882	GO:CC	intermediate filament	19649	418	GO:0045111, GO:0099513	IEA,IEA,IEA,IBA IEA,IEA,IEA,IEA,IEA,IEA,IEA,IBA IEA,IBA IEA,IBA IEA,IBA IEA,IEA,IEA,IEA,IEA,IEA,IEA,IEA,IEA,IEA,IEA,IEA,IEA,IEA,IEA,IEA,IEA,IEA,IEA,IEA,IEA,IEA,IEA,IEA,IEA,IEA,IEA,IEA,IBA IEA,IBA IEA,IEA,IEA,IEA,IEA	ENSBTAG00000054462	TRUE
query_1	TRUE	1.16335e-51	147	240	47	0.195833	0.319728	GO:0005882	GO:CC	intermediate filament	19649	418	GO:0045111, GO:0099513	IEA,IEA,IEA,IBA IEA,IEA,IEA,IEA,IEA,IEA,IEA,IBA IEA,IBA IEA,IBA IEA,IBA IEA,IEA,IEA,IEA,IEA,IEA,IEA,IEA,IEA,IEA,IEA,IEA,IEA,IEA,IEA,IEA,IEA,IEA,IEA,IEA,IEA,IEA,IEA,IEA,IEA,IEA,IEA,IEA,IBA IEA,IBA IEA,IEA,IEA,IEA,IEA	ENSBTAG00000065481	TRUE
[truncated: 1,242 more rows]
