# Supplementary material for: Applying the algorithm for Proven and young in GWAS Reveals high polygenicity for key traits in Nellore cattle
Source: Front Genet. 2025 Apr 30;16:1549284. doi: 10.3389/fgene.2025.1549284 (PMC12075139; doi:10.3389/fgene.2025.1549284)
Supplement: Supplementary file 14 [file Table7.xlsx]

## Sheet: Sheet 1
Table S7a. Candidate genes annotated for the top 1% genomic window associated with MUSC
CHR	BP1	BP2	chr	start_pos	end_pos	width	strand	gene_id	gene_name	gene_biotype
6	69261988	70155060	6	69402213	69463110	60898	-	ENSBTAG00000059729		protein_coding
6	69261988	70155060	6	69523594	69596055	72462	-	ENSBTAG00000032660	CHIC2	protein_coding
6	69261988	70155060	6	69629306	69631402	2097	+	ENSBTAG00000045812	GSX2	protein_coding
6	69261988	70155060	6	69723778	69771549	47772	+	ENSBTAG00000007173	PDGFRA	protein_coding
6	69261988	70155060	6	69692001	69722083	30083	-	ENSBTAG00000058666		lncRNA
6	69261988	70155060	6	69877227	69877333	107	-	ENSBTAG00000060229	U6	snRNA
6	69261988	70155060	6	69954510	69954616	107	+	ENSBTAG00000057059	U6	snRNA
16	60596486	61534166	16	60633294	60693186	59893	+	ENSBTAG00000004059	SOAT1	protein_coding
16	60596486	61534166	16	60703195	60782457	79263	+	ENSBTAG00000002164	AXDND1	protein_coding
16	60596486	61534166	16	60788793	60815571	26779	-	ENSBTAG00000002167	NPHS2	protein_coding
16	60596486	61534166	16	60811414	60895707	84294	+	ENSBTAG00000002407	TDRD5	protein_coding
16	60596486	61534166	16	60937582	61032846	95265	+	ENSBTAG00000069796	FAM163A	protein_coding
16	60596486	61534166	16	61055339	61090392	35054	-	ENSBTAG00000035230	TOR1AIP2	protein_coding
16	60596486	61534166	16	61095202	61140007	44806	+	ENSBTAG00000035226	TOR1AIP1	protein_coding
16	60596486	61534166	16	61174442	61334437	159996	+	ENSBTAG00000008082	CEP350	protein_coding
16	60596486	61534166	16	61362871	61404620	41750	+	ENSBTAG00000014191	QSOX1	protein_coding
16	60596486	61534166	16	61416843	61474955	58113	+	ENSBTAG00000003992	LHX4	protein_coding
16	60596486	61534166	16	61488363	61683620	195258	-	ENSBTAG00000046502	ACBD6	protein_coding
16	60596486	61534166	16	61405223	61412167	6945	+	ENSBTAG00000056932		lncRNA
16	60596486	61534166	16	61475651	61478588	2938	+	ENSBTAG00000056409		lncRNA
16	60596486	61534166	16	61351174	61362672	11499	+	ENSBTAG00000057761		lncRNA
16	60596486	61534166	16	61355439	61361522	6084	-	ENSBTAG00000056766		lncRNA
16	60596486	61534166	16	61158103	61158209	107	-	ENSBTAG00000067328	U6	snRNA
16	60596486	61534166	16	61045276	61045434	159	-	ENSBTAG00000064765	U2	snRNA
3	25473297	26095766	3	25583105	25612405	29301	-	ENSBTAG00000055713	TENT5C	protein_coding
3	25473297	26095766	3	26012214	26066037	53824	+	ENSBTAG00000062774	VTCN1	protein_coding
3	25473297	26095766	3	25671017	25856002	184986	-	ENSBTAG00000003586	MAN1A2	protein_coding
3	25473297	26095766	3	25693581	25694213	633	+	ENSBTAG00000063718		protein_coding
3	25473297	26095766	3	25867644	25868522	879	+	ENSBTAG00000063598		protein_coding
3	25473297	26095766	3	25809411	25810273	863	+	ENSBTAG00000060093		protein_coding
3	25473297	26095766	3	25445127	25522446	77320	+	ENSBTAG00000061207		lncRNA
3	25473297	26095766	3	25551801	25557049	5249	-	ENSBTAG00000067887		lncRNA
3	25473297	26095766	3	25562218	25564665	2448	+	ENSBTAG00000062606		lncRNA
3	25473297	26095766	3	25857283	25859207	1925	-	ENSBTAG00000058309		lncRNA
3	25473297	26095766	3	26066823	26074458	7636	+	ENSBTAG00000014466	VTCN1	lncRNA
3	25473297	26095766	3	26089620	26099170	9551	-	ENSBTAG00000055678		lncRNA
3	56477441	57243927	3	56698600	56715135	16536	-	ENSBTAG00000000305	LMO4	protein_coding
3	56477441	57243927	3	56715820	56721084	5265	+	ENSBTAG00000059601		protein_coding
3	56477441	57243927	3	56964463	57145396	180934	-	ENSBTAG00000017595	HS2ST1	protein_coding
3	56477441	57243927	3	57145264	57188980	43717	+	ENSBTAG00000052268	SELENOF	protein_coding
3	56477441	57243927	3	56530087	56599229	69143	-	ENSBTAG00000068233		lncRNA
3	56477441	57243927	3	56795524	56802172	6649	+	ENSBTAG00000069901		lncRNA
3	56477441	57243927	3	56941628	56948047	6420	+	ENSBTAG00000066659		lncRNA
3	56477441	57243927	3	56896905	56906903	9999	+	ENSBTAG00000056602		lncRNA
3	56477441	57243927	3	56937689	56942174	4486	-	ENSBTAG00000055855		lncRNA
3	56477441	57243927	3	56869039	56869188	150	+	ENSBTAG00000042087	SNORA62	snoRNA
3	56477441	57243927	3	56715610	56715681	72	-	ENSBTAG00000058764	bta-mir-10185	miRNA
8	80792014	81428622	8	80711246	80921978	210733	+	ENSBTAG00000000738	DAPK1	protein_coding
8	80792014	81428622	8	80974483	80980412	5930	+	ENSBTAG00000000720	CTSL	protein_coding
8	80792014	81428622	8	81003308	81046041	42734	-	ENSBTAG00000019554	FBP2	protein_coding
8	80792014	81428622	8	81197307	81619574	422268	+	ENSBTAG00000000699	AOPEP	protein_coding
8	80792014	81428622	8	81068094	81098919	30826	-	ENSBTAG00000009733	FBP1	protein_coding
8	80792014	81428622	8	80947197	80954976	7780	+	ENSBTAG00000056046		lncRNA
8	25904409	27055794	8	25328728	26461335	1132608	-	ENSBTAG00000002997	ADAMTSL1	protein_coding
8	25904409	27055794	8	26124056	26124753	698	+	ENSBTAG00000052821		protein_coding
8	25904409	27055794	8	26598507	26825777	227271	-	ENSBTAG00000014103	SH3GL2	protein_coding
8	25904409	27055794	8	26894319	27246651	352333	-	ENSBTAG00000001847	CNTLN	protein_coding
8	25904409	27055794	8	26890941	26892012	1072	-	ENSBTAG00000057979		lncRNA
8	25904409	27055794	8	26826315	26889304	62990	-	ENSBTAG00000058556		lncRNA
8	25904409	27055794	8	26615204	26615310	107	-	ENSBTAG00000042797	U6	snRNA
10	82639946	83444113	10	82752452	82883855	131404	+	ENSBTAG00000066957		protein_coding
10	82639946	83444113	10	82753241	83013776	260536	+	ENSBTAG00000056878		protein_coding
10	82639946	83444113	10	83129243	83129888	646	-	ENSBTAG00000025385		protein_coding
10	82639946	83444113	10	83133145	83177268	44124	-	ENSBTAG00000060734		protein_coding
10	82639946	83444113	10	83135758	83275182	139425	+	ENSBTAG00000015805	SIPA1L1	protein_coding
10	82639946	83444113	10	82525606	82705992	180387	+	ENSBTAG00000012565	PCNX1	protein_coding
10	85381223	86410610	10	85384726	85431717	46992	+	ENSBTAG00000018467	BBOF1	protein_coding
10	85381223	86410610	10	85399255	85447592	48338	-	ENSBTAG00000018469	ALDH6A1	protein_coding
10	85381223	86410610	10	85448033	85479500	31468	+	ENSBTAG00000030557	LIN52	protein_coding
10	85381223	86410610	10	85599406	85619777	20372	+	ENSBTAG00000014632	VSX2	protein_coding
10	85381223	86410610	10	85630970	85647090	16121	-	ENSBTAG00000014633	ABCD4	protein_coding
10	85381223	86410610	10	85672636	85682201	9566	+	ENSBTAG00000005774	VRTN	protein_coding
10	85381223	86410610	10	85710801	85715142	4342	-	ENSBTAG00000052950	SYNDIG1L	protein_coding
10	85381223	86410610	10	85774963	85783571	8609	-	ENSBTAG00000021955	NPC2	protein_coding
10	85381223	86410610	10	85783280	85786093	2814	+	ENSBTAG00000021956	ISCA2	protein_coding
10	85381223	86410610	10	85791017	85898441	107425	-	ENSBTAG00000021957	LTBP2	protein_coding
10	85381223	86410610	10	85910920	85921047	10128	-	ENSBTAG00000062100		protein_coding
10	85381223	86410610	10	85937952	85949434	11483	+	ENSBTAG00000062549		protein_coding
10	85381223	86410610	10	85945782	85988421	42640	-	ENSBTAG00000020379	AREL1	protein_coding
10	85381223	86410610	10	85988488	85998914	10427	+	ENSBTAG00000020381	FCF1	protein_coding
10	85381223	86410610	10	86019651	86109580	89930	+	ENSBTAG00000008287	YLPM1	protein_coding
10	85381223	86410610	10	86091714	86093618	1905	-	ENSBTAG00000064365		protein_coding
10	85381223	86410610	10	86107927	86116785	8859	-	ENSBTAG00000015052	PROX2	protein_coding
10	85381223	86410610	10	86137451	86156263	18813	+	ENSBTAG00000006463	DLST	protein_coding
10	85381223	86410610	10	86156578	86174154	17577	-	ENSBTAG00000006688	RPS6KL1	protein_coding
10	85381223	86410610	10	86200664	86214093	13430	-	ENSBTAG00000013688	PGF	protein_coding
10	85381223	86410610	10	86259536	86275828	16293	+	ENSBTAG00000008664	EIF2B2	protein_coding
10	85381223	86410610	10	86307311	86318449	11139	-	ENSBTAG00000013992	ACYP1	protein_coding
10	85381223	86410610	10	86318504	86328461	9958	+	ENSBTAG00000013983	ZC2HC1C	protein_coding
10	85381223	86410610	10	86332450	86367821	35372	-	ENSBTAG00000016612	NEK9	protein_coding
10	85381223	86410610	10	86374541	86407512	32972	-	ENSBTAG00000005694	TMED10	protein_coding
10	85381223	86410610	10	85897045	85899204	2160	+	ENSBTAG00000059164		protein_coding
10	82639946	83444113	10	82707542	82709857	2316	+	ENSBTAG00000069430		lncRNA
10	82639946	83444113	10	83305788	83310900	5113	-	ENSBTAG00000063995		lncRNA
10	82639946	83444113	10	83405088	83410285	5198	-	ENSBTAG00000057986		lncRNA
10	85381223	86410610	10	85374652	85383218	8567	-	ENSBTAG00000056324		lncRNA
10	85381223	86410610	10	85661926	85671190	9265	+	ENSBTAG00000067858		lncRNA
10	85381223	86410610	10	86121823	86123100	1278	+	ENSBTAG00000066467		lncRNA
10	85381223	86410610	10	86221427	86229394	7968	-	ENSBTAG00000063396		lncRNA
10	85381223	86410610	10	85776496	85776681	186	-	ENSBTAG00000043732	U2	snRNA
10	85381223	86410610	10	86275260	86302076	26817	-	ENSBTAG00000019279	MLH3	protein_coding
9	80031480	80701610	9	80195706	80225720	30015	-	ENSBTAG00000001146	HIVEP2	protein_coding
9	80031480	80701610	9	80508039	80778018	269980	+	ENSBTAG00000003496	AIG1	protein_coding
9	80031480	80701610	9	80281573	80285509	3937	-	ENSBTAG00000059141		lncRNA
9	80031480	80701610	9	80225723	80413695	187973	-	ENSBTAG00000064558		lncRNA
9	80031480	80701610	9	80151183	80151263	81	+	ENSBTAG00000045533	bta-mir-2284aa-4	miRNA
28	38520118	39377854	28	38541808	38544750	2943	+	ENSBTAG00000052588		protein_coding
28	38520118	39377854	28	39120738	39134155	13418	+	ENSBTAG00000032829	GHITM	protein_coding
28	38520118	39377854	28	39143541	39153814	10274	+	ENSBTAG00000050197	GPR15LG	protein_coding
28	38520118	39377854	28	39161184	39182477	21294	+	ENSBTAG00000001231	CDHR1	protein_coding
28	38520118	39377854	28	39190307	39195767	5461	-	ENSBTAG00000023987	LRIT2	protein_coding
28	38520118	39377854	28	39201718	39213131	11414	-	ENSBTAG00000003442	LRIT1	protein_coding
28	38520118	39377854	28	39202110	39227371	25262	+	ENSBTAG00000015681	RGR	protein_coding
28	38520118	39377854	28	39271629	39427454	155826	+	ENSBTAG00000017611	CCSER2	protein_coding
28	38520118	39377854	28	38844993	38845983	991	-	ENSBTAG00000063479		protein_coding
28	38520118	39377854	28	39097071	39120182	23112	-	ENSBTAG00000057559		lncRNA
28	38520118	39377854	28	38544166	38544269	104	+	ENSBTAG00000043416	U6	snRNA
28	38520118	39377854	28	38818224	38818326	103	-	ENSBTAG00000042646	U6	snRNA
5	40610629	41720384	5	40812649	41332738	520090	+	ENSBTAG00000043962	SLC2A13	protein_coding
5	40610629	41720384	5	41392611	41476268	83658	-	ENSBTAG00000060650	C12orf40	protein_coding
5	40610629	41720384	5	41480673	41574437	93765	+	ENSBTAG00000038043	ABCD2	protein_coding
5	40610629	41720384	5	41599737	41599892	156	+	ENSBTAG00000051251		processed_pseudogene
5	40610629	41720384	5	41601052	41601382	331	+	ENSBTAG00000062417		processed_pseudogene
5	40610629	41720384	5	40461232	40666669	205438	-	ENSBTAG00000016260	LRRK2	protein_coding
14	41537492	42576327	14	41546772	41548049	1278	+	ENSBTAG00000055362		protein_coding
14	41537492	42576327	14	41584140	41585180	1041	+	ENSBTAG00000054774		protein_coding
14	41537492	42576327	14	41622446	41624407	1962	-	ENSBTAG00000009539		protein_coding
14	41537492	42576327	14	41721020	41820938	99919	+	ENSBTAG00000008150	PKIA	protein_coding
14	41537492	42576327	14	41789183	42227354	438172	+	ENSBTAG00000056935		protein_coding
14	41537492	42576327	14	41850272	41869611	19340	-	ENSBTAG00000069755		protein_coding
14	41537492	42576327	14	41936346	41996703	60358	-	ENSBTAG00000016284	IL7	protein_coding
14	41537492	42576327	14	41944440	42082544	138105	+	ENSBTAG00000057821		protein_coding
14	41537492	42576327	14	42519407	42519538	132	+	ENSBTAG00000042141		snoRNA
14	41537492	42576327	14	41603448	41603550	103	-	ENSBTAG00000045131	U6	snRNA
14	4003143	4546888	14	4095347	4319188	223842	+	ENSBTAG00000058978	COL22A1	protein_coding
14	4003143	4546888	14	4387975	4651873	263899	+	ENSBTAG00000018218	FAM135B	protein_coding
14	9011203	9987316	14	8738181	9030010	291830	+	ENSBTAG00000020667	KCNQ3	protein_coding
14	9011203	9987316	14	9051285	9076584	25300	+	ENSBTAG00000034196	HHLA1	protein_coding
14	9011203	9987316	14	9087160	9111789	24630	+	ENSBTAG00000007736	OC90	protein_coding
14	9011203	9987316	14	9720375	9721491	1117	+	ENSBTAG00000003838		protein_coding
14	9011203	9987316	14	9114601	9201975	87375	-	ENSBTAG00000047834	EFR3A	protein_coding
14	9011203	9987316	14	9754017	9979379	225363	+	ENSBTAG00000014600	ADCY8	protein_coding
14	4003143	4546888	14	4008599	4011934	3336	-	ENSBTAG00000059808		lncRNA
14	9011203	9987316	14	9241430	9264111	22682	+	ENSBTAG00000056354		lncRNA
14	4003143	4546888	14	4001872	4039363	37492	+	ENSBTAG00000064865		lncRNA
14	9011203	9987316	14	9227082	9256913	29832	-	ENSBTAG00000065890		lncRNA
14	4003143	4546888	14	4273909	4274015	107	+	ENSBTAG00000066937	U6	snRNA
27	22145571	23213576	27	21848510	22973601	1125092	+	ENSBTAG00000070034	SGCZ	protein_coding
27	22145571	23213576	27	23042914	23139590	96677	+	ENSBTAG00000061467		lncRNA
27	22145571	23213576	27	23135605	23317924	182320	-	ENSBTAG00000060821		lncRNA
27	22145571	23213576	27	22249018	22249090	73	+	ENSBTAG00000029960	bta-mir-383	miRNA
23	11542777	13065602	23	11728497	12057180	328684	+	ENSBTAG00000000527	ZFAND3	protein_coding
23	11542777	13065602	23	11781013	11911983	130971	+	ENSBTAG00000057938		protein_coding
23	11542777	13065602	23	12062269	12472769	410501	-	ENSBTAG00000000529	BTBD9	protein_coding
23	11542777	13065602	23	12412409	12414149	1741	+	ENSBTAG00000064868		protein_coding
23	11542777	13065602	23	12494154	12519916	25763	-	ENSBTAG00000012703	GLO1	protein_coding
23	11542777	13065602	23	12566464	12889016	322553	+	ENSBTAG00000014063	DNAH8	protein_coding
23	11542777	13065602	23	12910614	12947097	36484	+	ENSBTAG00000018224	GLP1R	protein_coding
23	11542777	13065602	23	12969790	12976488	6699	-	ENSBTAG00000001074	SAYSD1	protein_coding
23	11542777	13065602	23	12976082	13002631	26550	+	ENSBTAG00000068260		protein_coding
23	11542777	13065602	23	13060758	13101202	40445	-	ENSBTAG00000011112	KCNK5	protein_coding
23	11542777	13065602	23	11546127	11610700	64574	-	ENSBTAG00000005888	MDGA1	protein_coding
23	11542777	13065602	23	11541286	11542887	1602	+	ENSBTAG00000066446		lncRNA
23	11542777	13065602	23	11646111	11648945	2835	-	ENSBTAG00000058917		lncRNA
23	11542777	13065602	23	11723877	11726600	2724	+	ENSBTAG00000061262		lncRNA
23	11542777	13065602	23	11725191	11728445	3255	-	ENSBTAG00000068978		lncRNA
23	11542777	13065602	23	12058295	12059730	1436	+	ENSBTAG00000058113		lncRNA
23	11542777	13065602	23	12474625	12479269	4645	+	ENSBTAG00000065019		lncRNA
23	11542777	13065602	23	12488046	12489552	1507	-	ENSBTAG00000063734		lncRNA
23	11542777	13065602	23	12949878	12951568	1691	-	ENSBTAG00000067085		lncRNA
23	11542777	13065602	23	12950367	12951618	1252	+	ENSBTAG00000069314		lncRNA
23	11542777	13065602	23	12962003	12963670	1668	-	ENSBTAG00000056191		lncRNA
23	11542777	13065602	23	13055399	13058280	2882	-	ENSBTAG00000057065		lncRNA
23	11542777	13065602	23	13056343	13060496	4154	+	ENSBTAG00000062698		lncRNA
15	57685620	58434538	15	57704075	57706352	2278	+	ENSBTAG00000056510	FIBIN	protein_coding
15	57685620	58434538	15	57759137	57839010	79874	+	ENSBTAG00000014847	BBOX1	protein_coding
15	57685620	58434538	15	58009033	58088315	79283	-	ENSBTAG00000021346	CCDC34	protein_coding
15	57685620	58434538	15	58091974	58197586	105613	-	ENSBTAG00000002606	LGR4	protein_coding
15	57685620	58434538	15	58200265	58248220	47956	-	ENSBTAG00000001460	LIN7C	protein_coding
15	57685620	58434538	15	58311342	58317689	6348	-	ENSBTAG00000058958		protein_coding
15	57685620	58434538	15	58382614	58446731	64118	-	ENSBTAG00000008134	BDNF	protein_coding
15	57685620	58434538	15	57874256	57878190	3935	-	ENSBTAG00000066369		lncRNA
15	57685620	58434538	15	57892749	57899005	6257	-	ENSBTAG00000058828		lncRNA
15	57685620	58434538	15	57903175	57932983	29809	+	ENSBTAG00000065663		lncRNA
11	90288247	91116303	11	90949819	90955590	5772	-	ENSBTAG00000050114	SOX11	protein_coding
13	23941098	24857890	13	23964750	24056509	91760	+	ENSBTAG00000020929	ARMC3	protein_coding
13	23941098	24857890	13	24115990	24140974	24985	+	ENSBTAG00000044112	MSRB2	protein_coding
13	23941098	24857890	13	24204341	24206327	1987	+	ENSBTAG00000047315	PTF1A	protein_coding
13	23941098	24857890	13	24215938	24282554	66617	-	ENSBTAG00000057450		protein_coding
13	23941098	24857890	13	24387492	24543066	155575	+	ENSBTAG00000047752	OTUD1	protein_coding
13	23941098	24857890	13	24105968	24107125	1158	+	ENSBTAG00000061367		lncRNA
13	23941098	24857890	13	24199843	24203280	3438	+	ENSBTAG00000064330		lncRNA
13	23941098	24857890	13	24141261	24144545	3285	+	ENSBTAG00000063723		lncRNA
13	23941098	24857890	13	24167026	24184037	17012	-	ENSBTAG00000063776		lncRNA
13	23941098	24857890	13	24730475	24730605	131	+	ENSBTAG00000043235		snoRNA
20	29800340	31105010	20	30060705	30070007	9303	-	ENSBTAG00000000084	MRPS30	protein_coding
20	29800340	31105010	20	30366541	30367934	1394	+	ENSBTAG00000011657		protein_coding
20	29800340	31105010	20	30504242	30601752	97511	+	ENSBTAG00000051910	FGF10	protein_coding
20	29800340	31105010	20	30791588	30863316	71729	-	ENSBTAG00000066963		protein_coding
20	29800340	31105010	20	31025587	31160621	135035	+	ENSBTAG00000058280		protein_coding
20	29800340	31105010	20	30459188	30460295	1108	+	ENSBTAG00000060635		protein_coding
20	29800340	31105010	20	30637143	30637249	107	-	ENSBTAG00000066520	U6	snRNA

## Sheet: Sheet1
Table S7b. Functional Analysis of Candidate genes annotated for the top 1% genomic window associated with MUSC
query	significant	p_value	term_size	query_size	intersection_size	precision	recall	term_id	source	term_name	effective_domain_size	source_order	parents	evidence_codes	intersection	highlighted	gene_name
query_1	TRUE	0.0142133	8	96	3	0.03125	0.375	GO:0072224	GO:BP	metanephric glomerulus development	18832	17767	GO:0032835, GO:0072210	IEA,IEP,IEA	ENSBTAG00000007173	TRUE	PDGFRA
query_1	TRUE	0.0142133	8	96	3	0.03125	0.375	GO:0072224	GO:BP	metanephric glomerulus development	18832	17767	GO:0032835, GO:0072210	IEA,IEP,IEA	ENSBTAG00000002167	TRUE	NPHS2
query_1	TRUE	0.0142133	8	96	3	0.03125	0.375	GO:0072224	GO:BP	metanephric glomerulus development	18832	17767	GO:0032835, GO:0072210	IEA,IEP,IEA	ENSBTAG00000002606	TRUE	LGR4
query_1	TRUE	0.0102044	2	94	2	0.0212766	1	GO:0042132	GO:MF	fructose 1,6-bisphosphate 1-phosphatase activity	17732	5572	GO:0050308	IEA,IEA	ENSBTAG00000019554	TRUE	FBP2
query_1	TRUE	0.0102044	2	94	2	0.0212766	1	GO:0042132	GO:MF	fructose 1,6-bisphosphate 1-phosphatase activity	17732	5572	GO:0050308	IEA,IEA	ENSBTAG00000009733	TRUE	FBP1
