# Supplementary material for: Applying the algorithm for Proven and young in GWAS Reveals high polygenicity for key traits in Nellore cattle
Source: Front Genet. 2025 Apr 30;16:1549284. doi: 10.3389/fgene.2025.1549284 (PMC12075139; doi:10.3389/fgene.2025.1549284)
Supplement: Supplementary file 15 [file Table8.xlsx]

## Sheet: Sheet 1
Table S8a. Candidate genes annotated for the top 1% genomic window associated with FP
CHR	BP1	BP2	chr	start_pos	end_pos	width	strand	gene_id	gene_name	gene_biotype
6	28927865	29651751	6	28936450	29361530	425081	+	ENSBTAG00000002084	UNC5C	protein_coding
6	28927865	29651751	6	29373117	29605410	232294	-	ENSBTAG00000002081	BMPR1B	protein_coding
6	69261988	70155060	6	69402213	69463110	60898	-	ENSBTAG00000059729		protein_coding
6	69261988	70155060	6	69523594	69596055	72462	-	ENSBTAG00000032660	CHIC2	protein_coding
6	69261988	70155060	6	69629306	69631402	2097	+	ENSBTAG00000045812	GSX2	protein_coding
6	69261988	70155060	6	69723778	69771549	47772	+	ENSBTAG00000007173	PDGFRA	protein_coding
6	69261988	70155060	6	69692001	69722083	30083	-	ENSBTAG00000058666		lncRNA
6	69261988	70155060	6	69877227	69877333	107	-	ENSBTAG00000060229	U6	snRNA
6	69261988	70155060	6	69954510	69954616	107	+	ENSBTAG00000057059	U6	snRNA
10	82639946	83444113	10	82752452	82883855	131404	+	ENSBTAG00000066957		protein_coding
10	82639946	83444113	10	82753241	83013776	260536	+	ENSBTAG00000056878		protein_coding
10	82639946	83444113	10	83129243	83129888	646	-	ENSBTAG00000025385		protein_coding
10	82639946	83444113	10	83133145	83177268	44124	-	ENSBTAG00000060734		protein_coding
10	82639946	83444113	10	83135758	83275182	139425	+	ENSBTAG00000015805	SIPA1L1	protein_coding
10	82639946	83444113	10	82525606	82705992	180387	+	ENSBTAG00000012565	PCNX1	protein_coding
10	85381223	86410610	10	85384726	85431717	46992	+	ENSBTAG00000018467	BBOF1	protein_coding
10	85381223	86410610	10	85399255	85447592	48338	-	ENSBTAG00000018469	ALDH6A1	protein_coding
10	85381223	86410610	10	85448033	85479500	31468	+	ENSBTAG00000030557	LIN52	protein_coding
10	85381223	86410610	10	85599406	85619777	20372	+	ENSBTAG00000014632	VSX2	protein_coding
10	85381223	86410610	10	85630970	85647090	16121	-	ENSBTAG00000014633	ABCD4	protein_coding
10	85381223	86410610	10	85672636	85682201	9566	+	ENSBTAG00000005774	VRTN	protein_coding
10	85381223	86410610	10	85710801	85715142	4342	-	ENSBTAG00000052950	SYNDIG1L	protein_coding
10	85381223	86410610	10	85774963	85783571	8609	-	ENSBTAG00000021955	NPC2	protein_coding
10	85381223	86410610	10	85783280	85786093	2814	+	ENSBTAG00000021956	ISCA2	protein_coding
10	85381223	86410610	10	85791017	85898441	107425	-	ENSBTAG00000021957	LTBP2	protein_coding
10	85381223	86410610	10	85910920	85921047	10128	-	ENSBTAG00000062100		protein_coding
10	85381223	86410610	10	85937952	85949434	11483	+	ENSBTAG00000062549		protein_coding
10	85381223	86410610	10	85945782	85988421	42640	-	ENSBTAG00000020379	AREL1	protein_coding
10	85381223	86410610	10	85988488	85998914	10427	+	ENSBTAG00000020381	FCF1	protein_coding
10	85381223	86410610	10	86019651	86109580	89930	+	ENSBTAG00000008287	YLPM1	protein_coding
10	85381223	86410610	10	86091714	86093618	1905	-	ENSBTAG00000064365		protein_coding
10	85381223	86410610	10	86107927	86116785	8859	-	ENSBTAG00000015052	PROX2	protein_coding
10	85381223	86410610	10	86137451	86156263	18813	+	ENSBTAG00000006463	DLST	protein_coding
10	85381223	86410610	10	86156578	86174154	17577	-	ENSBTAG00000006688	RPS6KL1	protein_coding
10	85381223	86410610	10	86200664	86214093	13430	-	ENSBTAG00000013688	PGF	protein_coding
10	85381223	86410610	10	86259536	86275828	16293	+	ENSBTAG00000008664	EIF2B2	protein_coding
10	85381223	86410610	10	86307311	86318449	11139	-	ENSBTAG00000013992	ACYP1	protein_coding
10	85381223	86410610	10	86318504	86328461	9958	+	ENSBTAG00000013983	ZC2HC1C	protein_coding
10	85381223	86410610	10	86332450	86367821	35372	-	ENSBTAG00000016612	NEK9	protein_coding
10	85381223	86410610	10	86374541	86407512	32972	-	ENSBTAG00000005694	TMED10	protein_coding
10	85381223	86410610	10	85897045	85899204	2160	+	ENSBTAG00000059164		protein_coding
10	82639946	83444113	10	82707542	82709857	2316	+	ENSBTAG00000069430		lncRNA
10	82639946	83444113	10	83305788	83310900	5113	-	ENSBTAG00000063995		lncRNA
10	82639946	83444113	10	83405088	83410285	5198	-	ENSBTAG00000057986		lncRNA
10	85381223	86410610	10	85374652	85383218	8567	-	ENSBTAG00000056324		lncRNA
10	85381223	86410610	10	85661926	85671190	9265	+	ENSBTAG00000067858		lncRNA
10	85381223	86410610	10	86121823	86123100	1278	+	ENSBTAG00000066467		lncRNA
10	85381223	86410610	10	86221427	86229394	7968	-	ENSBTAG00000063396		lncRNA
10	85381223	86410610	10	85776496	85776681	186	-	ENSBTAG00000043732	U2	snRNA
10	85381223	86410610	10	86275260	86302076	26817	-	ENSBTAG00000019279	MLH3	protein_coding
8	57399938	58531522	8	57532898	57625491	92594	-	ENSBTAG00000000256	TLE1	protein_coding
8	57399938	58531522	8	57833633	57839539	5907	+	ENSBTAG00000005667		protein_coding
8	57399938	58531522	8	58320805	58349488	28684	+	ENSBTAG00000069590		protein_coding
8	57399938	58531522	8	57521371	57530598	9228	-	ENSBTAG00000062302		lncRNA
8	57399938	58531522	8	57703226	57705010	1785	-	ENSBTAG00000057937		lncRNA
8	57399938	58531522	8	57626655	57678829	52175	+	ENSBTAG00000052126		lncRNA
8	57399938	58531522	8	57627018	57638915	11898	-	ENSBTAG00000056303		lncRNA
8	57399938	58531522	8	57646483	57738378	91896	-	ENSBTAG00000059590		lncRNA
8	57399938	58531522	8	57740211	57774450	34240	-	ENSBTAG00000059227		lncRNA
8	57399938	58531522	8	57745108	57747083	1976	+	ENSBTAG00000062512		lncRNA
8	25904409	27055794	8	25328728	26461335	1132608	-	ENSBTAG00000002997	ADAMTSL1	protein_coding
8	25904409	27055794	8	26124056	26124753	698	+	ENSBTAG00000052821		protein_coding
8	25904409	27055794	8	26598507	26825777	227271	-	ENSBTAG00000014103	SH3GL2	protein_coding
8	25904409	27055794	8	26894319	27246651	352333	-	ENSBTAG00000001847	CNTLN	protein_coding
8	25904409	27055794	8	26890941	26892012	1072	-	ENSBTAG00000057979		lncRNA
8	25904409	27055794	8	26826315	26889304	62990	-	ENSBTAG00000058556		lncRNA
8	25904409	27055794	8	26615204	26615310	107	-	ENSBTAG00000042797	U6	snRNA
9	80031480	80701610	9	80195706	80225720	30015	-	ENSBTAG00000001146	HIVEP2	protein_coding
9	80031480	80701610	9	80508039	80778018	269980	+	ENSBTAG00000003496	AIG1	protein_coding
9	80031480	80701610	9	80281573	80285509	3937	-	ENSBTAG00000059141		lncRNA
9	80031480	80701610	9	80225723	80413695	187973	-	ENSBTAG00000064558		lncRNA
9	80031480	80701610	9	80151183	80151263	81	+	ENSBTAG00000045533	bta-mir-2284aa-4	miRNA
16	60596486	61534166	16	60633294	60693186	59893	+	ENSBTAG00000004059	SOAT1	protein_coding
16	60596486	61534166	16	60703195	60782457	79263	+	ENSBTAG00000002164	AXDND1	protein_coding
16	60596486	61534166	16	60788793	60815571	26779	-	ENSBTAG00000002167	NPHS2	protein_coding
16	60596486	61534166	16	60811414	60895707	84294	+	ENSBTAG00000002407	TDRD5	protein_coding
16	60596486	61534166	16	60937582	61032846	95265	+	ENSBTAG00000069796	FAM163A	protein_coding
16	60596486	61534166	16	61055339	61090392	35054	-	ENSBTAG00000035230	TOR1AIP2	protein_coding
16	60596486	61534166	16	61095202	61140007	44806	+	ENSBTAG00000035226	TOR1AIP1	protein_coding
16	60596486	61534166	16	61174442	61334437	159996	+	ENSBTAG00000008082	CEP350	protein_coding
16	60596486	61534166	16	61362871	61404620	41750	+	ENSBTAG00000014191	QSOX1	protein_coding
16	60596486	61534166	16	61416843	61474955	58113	+	ENSBTAG00000003992	LHX4	protein_coding
16	60596486	61534166	16	61488363	61683620	195258	-	ENSBTAG00000046502	ACBD6	protein_coding
16	60596486	61534166	16	61405223	61412167	6945	+	ENSBTAG00000056932		lncRNA
16	60596486	61534166	16	61475651	61478588	2938	+	ENSBTAG00000056409		lncRNA
16	60596486	61534166	16	61351174	61362672	11499	+	ENSBTAG00000057761		lncRNA
16	60596486	61534166	16	61355439	61361522	6084	-	ENSBTAG00000056766		lncRNA
16	60596486	61534166	16	61158103	61158209	107	-	ENSBTAG00000067328	U6	snRNA
16	60596486	61534166	16	61045276	61045434	159	-	ENSBTAG00000064765	U2	snRNA
3	25262583	25968219	3	25250693	25289418	38726	-	ENSBTAG00000019937	WDR3	protein_coding
3	25262583	25968219	3	25289416	25354109	64694	+	ENSBTAG00000016387	GDAP2	protein_coding
3	25262583	25968219	3	25583105	25612405	29301	-	ENSBTAG00000055713	TENT5C	protein_coding
3	25262583	25968219	3	25671017	25856002	184986	-	ENSBTAG00000003586	MAN1A2	protein_coding
3	25262583	25968219	3	25693581	25694213	633	+	ENSBTAG00000063718		protein_coding
3	25262583	25968219	3	25867644	25868522	879	+	ENSBTAG00000063598		protein_coding
3	25262583	25968219	3	25809411	25810273	863	+	ENSBTAG00000060093		protein_coding
3	25262583	25968219	3	25445127	25522446	77320	+	ENSBTAG00000061207		lncRNA
3	25262583	25968219	3	25551801	25557049	5249	-	ENSBTAG00000067887		lncRNA
3	25262583	25968219	3	25562218	25564665	2448	+	ENSBTAG00000062606		lncRNA
3	25262583	25968219	3	25857283	25859207	1925	-	ENSBTAG00000058309		lncRNA
3	56477441	57243927	3	56698600	56715135	16536	-	ENSBTAG00000000305	LMO4	protein_coding
3	56477441	57243927	3	56715820	56721084	5265	+	ENSBTAG00000059601		protein_coding
3	56477441	57243927	3	56964463	57145396	180934	-	ENSBTAG00000017595	HS2ST1	protein_coding
3	56477441	57243927	3	57145264	57188980	43717	+	ENSBTAG00000052268	SELENOF	protein_coding
3	56477441	57243927	3	56530087	56599229	69143	-	ENSBTAG00000068233		lncRNA
3	56477441	57243927	3	56795524	56802172	6649	+	ENSBTAG00000069901		lncRNA
3	56477441	57243927	3	56941628	56948047	6420	+	ENSBTAG00000066659		lncRNA
3	56477441	57243927	3	56896905	56906903	9999	+	ENSBTAG00000056602		lncRNA
3	56477441	57243927	3	56937689	56942174	4486	-	ENSBTAG00000055855		lncRNA
3	56477441	57243927	3	56869039	56869188	150	+	ENSBTAG00000042087	SNORA62	snoRNA
3	56477441	57243927	3	56715610	56715681	72	-	ENSBTAG00000058764	bta-mir-10185	miRNA
3	95993334	97202518	3	96071533	96231689	160157	-	ENSBTAG00000021046	ELAVL4	protein_coding
3	95993334	97202518	3	96000071	96016487	16417	-	ENSBTAG00000066261		lncRNA
3	95993334	97202518	3	96391240	97466031	1074792	+	ENSBTAG00000069946		protein_coding
1	127925159	128739175	1	128010259	128042610	32352	-	ENSBTAG00000015310	SLC25A36	protein_coding
1	127925159	128739175	1	128013983	128029561	15579	-	ENSBTAG00000056713		protein_coding
1	3954394	4499092	1	4464802	4476391	11590	+	ENSBTAG00000058870		protein_coding
1	127925159	128739175	1	128258678	128288461	29784	-	ENSBTAG00000018346	TRIM42	protein_coding
1	127925159	128739175	1	128315598	128360333	44736	+	ENSBTAG00000069743		protein_coding
1	127925159	128739175	1	128385395	129107932	722538	-	ENSBTAG00000008714	CLSTN2	protein_coding
1	127925159	128739175	1	128064859	128066292	1434	+	ENSBTAG00000052041		protein_coding
1	127925159	128739175	1	128237165	128238914	1750	+	ENSBTAG00000064142		lncRNA
1	127925159	128739175	1	128373369	128374452	1084	-	ENSBTAG00000065223		lncRNA
1	127925159	128739175	1	128378630	128382839	4210	+	ENSBTAG00000063761		lncRNA
1	3954394	4499092	1	4192140	4430764	238625	+	ENSBTAG00000048631	TIAM1	protein_coding
1	3954394	4499092	1	4181425	4183342	1918	+	ENSBTAG00000059620		lncRNA
1	3954394	4499092	1	4455827	4457410	1584	+	ENSBTAG00000055513		lncRNA
1	3954394	4499092	1	4459023	4461936	2914	-	ENSBTAG00000063653		lncRNA
1	3954394	4499092	1	4157549	4186937	29389	-	ENSBTAG00000065976		lncRNA
1	3954394	4499092	1	4288068	4288144	77	+	ENSBTAG00000044299	bta-mir-2284i	miRNA
1	3954394	4499092	1	4315515	4315610	96	-	ENSBTAG00000046072	bta-mir-2284x	miRNA
14	41543268	42586262	14	41546772	41548049	1278	+	ENSBTAG00000055362		protein_coding
14	41543268	42586262	14	41584140	41585180	1041	+	ENSBTAG00000054774		protein_coding
14	41543268	42586262	14	41622446	41624407	1962	-	ENSBTAG00000009539		protein_coding
14	41543268	42586262	14	41721020	41820938	99919	+	ENSBTAG00000008150	PKIA	protein_coding
14	41543268	42586262	14	41789183	42227354	438172	+	ENSBTAG00000056935		protein_coding
14	41543268	42586262	14	41850272	41869611	19340	-	ENSBTAG00000069755		protein_coding
14	41543268	42586262	14	41936346	41996703	60358	-	ENSBTAG00000016284	IL7	protein_coding
14	41543268	42586262	14	41944440	42082544	138105	+	ENSBTAG00000057821		protein_coding
14	41543268	42586262	14	42519407	42519538	132	+	ENSBTAG00000042141		snoRNA
14	41543268	42586262	14	41603448	41603550	103	-	ENSBTAG00000045131	U6	snRNA
14	9099016	10055338	14	9087160	9111789	24630	+	ENSBTAG00000007736	OC90	protein_coding
14	9099016	10055338	14	9720375	9721491	1117	+	ENSBTAG00000003838		protein_coding
14	9099016	10055338	14	9114601	9201975	87375	-	ENSBTAG00000047834	EFR3A	protein_coding
14	9099016	10055338	14	9754017	9979379	225363	+	ENSBTAG00000014600	ADCY8	protein_coding
14	9099016	10055338	14	9241430	9264111	22682	+	ENSBTAG00000056354		lncRNA
14	9099016	10055338	14	9227082	9256913	29832	-	ENSBTAG00000065890		lncRNA
27	9569573	10535908	27	9493366	9615124	121759	-	ENSBTAG00000063882		lncRNA
27	9569573	10535908	27	10293869	10306309	12441	+	ENSBTAG00000057596		lncRNA
27	9569573	10535908	27	9951479	9951584	106	-	ENSBTAG00000043338	U6	snRNA
27	9569573	10535908	27	10396247	10396369	123	+	ENSBTAG00000042110	SNORD22	snoRNA
20	29812331	31112179	20	30060705	30070007	9303	-	ENSBTAG00000000084	MRPS30	protein_coding
20	29812331	31112179	20	30366541	30367934	1394	+	ENSBTAG00000011657		protein_coding
20	29812331	31112179	20	30504242	30601752	97511	+	ENSBTAG00000051910	FGF10	protein_coding
20	29812331	31112179	20	30791588	30863316	71729	-	ENSBTAG00000066963		protein_coding
20	29812331	31112179	20	31025587	31160621	135035	+	ENSBTAG00000058280		protein_coding
20	29812331	31112179	20	30459188	30460295	1108	+	ENSBTAG00000060635		protein_coding
20	29812331	31112179	20	30637143	30637249	107	-	ENSBTAG00000066520	U6	snRNA
7	37262036	38807831	7	38358401	38471907	113507	-	ENSBTAG00000001707	UIMC1	protein_coding
7	37262036	38807831	7	38370196	38372542	2347	+	ENSBTAG00000061594		protein_coding
7	37262036	38807831	7	38531675	38532205	531	+	ENSBTAG00000051478		protein_coding
7	37262036	38807831	7	38619292	38768519	149228	+	ENSBTAG00000025426	NSD1	protein_coding
7	37262036	38807831	7	38769714	38775449	5736	-	ENSBTAG00000025425	RAB24	protein_coding
7	37262036	38807831	7	38775913	38779622	3710	+	ENSBTAG00000005009	PRELID1	protein_coding
7	37262036	38807831	7	38778841	38784511	5671	-	ENSBTAG00000005010	MXD3	protein_coding
7	37262036	38807831	7	38534336	38559281	24946	+	ENSBTAG00000010541	ZNF346	protein_coding
7	37262036	38807831	7	38575628	38586374	10747	+	ENSBTAG00000010543	FGFR4	protein_coding
7	37262036	38807831	7	37573469	37591838	18370	+	ENSBTAG00000056673		protein_coding
7	37262036	38807831	7	37598772	37783067	184296	-	ENSBTAG00000019071	COMMD10	protein_coding
7	37262036	38807831	7	37317468	37446210	128743	+	ENSBTAG00000020489	SEMA6A	protein_coding
7	37262036	38807831	7	38268518	38332962	64445	+	ENSBTAG00000014897	UNC5A	protein_coding
7	37262036	38807831	7	38332935	38352397	19463	-	ENSBTAG00000014898	HK3	protein_coding
7	37262036	38807831	7	37916730	37985670	68941	+	ENSBTAG00000017744	FAF2	protein_coding
7	37262036	38807831	7	37999775	38023195	23421	-	ENSBTAG00000017748	RNF44	protein_coding
7	37262036	38807831	7	38024566	38070255	45690	+	ENSBTAG00000025340	CDHR2	protein_coding
7	37262036	38807831	7	38091557	38100517	8961	-	ENSBTAG00000009803	SNCB	protein_coding
7	37262036	38807831	7	38111188	38115276	4089	+	ENSBTAG00000003103	EIF4E1B	protein_coding
7	37262036	38807831	7	38116164	38126221	10058	+	ENSBTAG00000017451	TSPAN17	protein_coding
7	37262036	38807831	7	37840059	37856332	16274	+	ENSBTAG00000025345	ARL10	protein_coding
7	37262036	38807831	7	37851239	37856056	4818	-	ENSBTAG00000010734	NOP16	protein_coding
7	37262036	38807831	7	37856220	37865103	8884	+	ENSBTAG00000010735	HIGD2A	protein_coding
7	37262036	38807831	7	37858404	37879135	20732	-	ENSBTAG00000010740	CLTB	protein_coding
7	37262036	38807831	7	38514899	38515840	942	-	ENSBTAG00000010020		protein_coding
7	37262036	38807831	7	38070323	38073214	2892	-	ENSBTAG00000044035	GPRIN1	protein_coding
7	37262036	38807831	7	37314073	37315531	1459	+	ENSBTAG00000062478		lncRNA
7	37262036	38807831	7	37453957	37458742	4786	-	ENSBTAG00000061033		lncRNA
7	37262036	38807831	7	37541903	37551547	9645	-	ENSBTAG00000068317		lncRNA
7	37262036	38807831	7	37989731	37998536	8806	+	ENSBTAG00000068597		lncRNA
7	37262036	38807831	7	38081109	38087921	6813	+	ENSBTAG00000057644		lncRNA
7	37262036	38807831	7	38537630	38537736	107	+	ENSBTAG00000065690	U6	snRNA
7	37262036	38807831	7	38612683	38612789	107	+	ENSBTAG00000059162	U6	snRNA
7	37262036	38807831	7	38803171	38803273	103	+	ENSBTAG00000043434	U6	snRNA
7	37262036	38807831	7	37843323	37843427	105	+	ENSBTAG00000037905		miRNA
23	11558107	13089738	23	11728497	12057180	328684	+	ENSBTAG00000000527	ZFAND3	protein_coding
23	11558107	13089738	23	11781013	11911983	130971	+	ENSBTAG00000057938		protein_coding
23	11558107	13089738	23	12062269	12472769	410501	-	ENSBTAG00000000529	BTBD9	protein_coding
23	11558107	13089738	23	12412409	12414149	1741	+	ENSBTAG00000064868		protein_coding
23	11558107	13089738	23	12494154	12519916	25763	-	ENSBTAG00000012703	GLO1	protein_coding
23	11558107	13089738	23	12566464	12889016	322553	+	ENSBTAG00000014063	DNAH8	protein_coding
23	11558107	13089738	23	12910614	12947097	36484	+	ENSBTAG00000018224	GLP1R	protein_coding
23	11558107	13089738	23	12969790	12976488	6699	-	ENSBTAG00000001074	SAYSD1	protein_coding
23	11558107	13089738	23	12976082	13002631	26550	+	ENSBTAG00000068260		protein_coding
23	11558107	13089738	23	13060758	13101202	40445	-	ENSBTAG00000011112	KCNK5	protein_coding
23	11558107	13089738	23	11546127	11610700	64574	-	ENSBTAG00000005888	MDGA1	protein_coding
23	11558107	13089738	23	11646111	11648945	2835	-	ENSBTAG00000058917		lncRNA
23	11558107	13089738	23	11723877	11726600	2724	+	ENSBTAG00000061262		lncRNA
23	11558107	13089738	23	11725191	11728445	3255	-	ENSBTAG00000068978		lncRNA
23	11558107	13089738	23	12058295	12059730	1436	+	ENSBTAG00000058113		lncRNA
23	11558107	13089738	23	12474625	12479269	4645	+	ENSBTAG00000065019		lncRNA
23	11558107	13089738	23	12488046	12489552	1507	-	ENSBTAG00000063734		lncRNA
23	11558107	13089738	23	12949878	12951568	1691	-	ENSBTAG00000067085		lncRNA
23	11558107	13089738	23	12950367	12951618	1252	+	ENSBTAG00000069314		lncRNA
23	11558107	13089738	23	12962003	12963670	1668	-	ENSBTAG00000056191		lncRNA
23	11558107	13089738	23	13055399	13058280	2882	-	ENSBTAG00000057065		lncRNA
23	11558107	13089738	23	13056343	13060496	4154	+	ENSBTAG00000062698		lncRNA
23	11558107	13089738	23	13087820	13087888	69	-	ENSBTAG00000044708	bta-mir-2377	miRNA
21	35060169	35613940	21	35027776	35306047	278272	-	ENSBTAG00000021291	STXBP6	protein_coding

## Sheet: Sheet1
Table S8b. Functional Analysis of Candidate genes annotated for the top 1% genomic window associated with FP
query	significant	p_value	term_size	query_size	intersection_size	precision	recall	term_id	source	term_name	effective_domain_size	source_order	parents	evidence_codes	intersection	highlighted	gene_name
query_1	TRUE	0.00962101	6431	102	57	0.558824	0.00886332	GO:0071840	GO:BP	cellular component organization or biogenesis	18832	17446	GO:0009987	IBA IEA,IEA,IEA,IEA,IEA,IEA,IBA,IEA,IBA IEA,IBA IEA,IEA,IBA,IEA,IEA,IEA,IEA,IBA,IBA IEA,IEA,IMP,IDA,IMP IBA,IBA IEA,IEA,IEA,IEA,IGI,IEA,IBA IEA,IMP,IBA IEA,IMP IGI IBA,IDA,IEA,IBA,IEA,IEA,IEA,IEA,IEA,IEA,IDA ISS IEA,IEA,IBA,IBA IEA,IEA,IEA,IBA,IBA,IBA,IBA IEA,IEA,IEA,IEA,IEA,IEA,IDA IEA	ENSBTAG00000002084	TRUE	UNC5C
query_1	TRUE	0.00962101	6431	102	57	0.558824	0.00886332	GO:0071840	GO:BP	cellular component organization or biogenesis	18832	17446	GO:0009987	IBA IEA,IEA,IEA,IEA,IEA,IEA,IBA,IEA,IBA IEA,IBA IEA,IEA,IBA,IEA,IEA,IEA,IEA,IBA,IBA IEA,IEA,IMP,IDA,IMP IBA,IBA IEA,IEA,IEA,IEA,IGI,IEA,IBA IEA,IMP,IBA IEA,IMP IGI IBA,IDA,IEA,IBA,IEA,IEA,IEA,IEA,IEA,IEA,IDA ISS IEA,IEA,IBA,IBA IEA,IEA,IEA,IBA,IBA,IBA,IBA IEA,IEA,IEA,IEA,IEA,IEA,IDA IEA	ENSBTAG00000002081	TRUE	BMPR1B
query_1	TRUE	0.00962101	6431	102	57	0.558824	0.00886332	GO:0071840	GO:BP	cellular component organization or biogenesis	18832	17446	GO:0009987	IBA IEA,IEA,IEA,IEA,IEA,IEA,IBA,IEA,IBA IEA,IBA IEA,IEA,IBA,IEA,IEA,IEA,IEA,IBA,IBA IEA,IEA,IMP,IDA,IMP IBA,IBA IEA,IEA,IEA,IEA,IGI,IEA,IBA IEA,IMP,IBA IEA,IMP IGI IBA,IDA,IEA,IBA,IEA,IEA,IEA,IEA,IEA,IEA,IDA ISS IEA,IEA,IBA,IBA IEA,IEA,IEA,IBA,IBA,IBA,IBA IEA,IEA,IEA,IEA,IEA,IEA,IDA IEA	ENSBTAG00000007173	TRUE	PDGFRA
query_1	TRUE	0.00962101	6431	102	57	0.558824	0.00886332	GO:0071840	GO:BP	cellular component organization or biogenesis	18832	17446	GO:0009987	IBA IEA,IEA,IEA,IEA,IEA,IEA,IBA,IEA,IBA IEA,IBA IEA,IEA,IBA,IEA,IEA,IEA,IEA,IBA,IBA IEA,IEA,IMP,IDA,IMP IBA,IBA IEA,IEA,IEA,IEA,IGI,IEA,IBA IEA,IMP,IBA IEA,IMP IGI IBA,IDA,IEA,IBA,IEA,IEA,IEA,IEA,IEA,IEA,IDA ISS IEA,IEA,IBA,IBA IEA,IEA,IEA,IBA,IBA,IBA,IBA IEA,IEA,IEA,IEA,IEA,IEA,IDA IEA	ENSBTAG00000060229	TRUE	U6
query_1	TRUE	0.00962101	6431	102	57	0.558824	0.00886332	GO:0071840	GO:BP	cellular component organization or biogenesis	18832	17446	GO:0009987	IBA IEA,IEA,IEA,IEA,IEA,IEA,IBA,IEA,IBA IEA,IBA IEA,IEA,IBA,IEA,IEA,IEA,IEA,IBA,IBA IEA,IEA,IMP,IDA,IMP IBA,IBA IEA,IEA,IEA,IEA,IGI,IEA,IBA IEA,IMP,IBA IEA,IMP IGI IBA,IDA,IEA,IBA,IEA,IEA,IEA,IEA,IEA,IEA,IDA ISS IEA,IEA,IBA,IBA IEA,IEA,IEA,IBA,IBA,IBA,IBA IEA,IEA,IEA,IEA,IEA,IEA,IDA IEA	ENSBTAG00000057059	TRUE	U6
query_1	TRUE	0.00962101	6431	102	57	0.558824	0.00886332	GO:0071840	GO:BP	cellular component organization or biogenesis	18832	17446	GO:0009987	IBA IEA,IEA,IEA,IEA,IEA,IEA,IBA,IEA,IBA IEA,IBA IEA,IEA,IBA,IEA,IEA,IEA,IEA,IBA,IBA IEA,IEA,IMP,IDA,IMP IBA,IBA IEA,IEA,IEA,IEA,IGI,IEA,IBA IEA,IMP,IBA IEA,IMP IGI IBA,IDA,IEA,IBA,IEA,IEA,IEA,IEA,IEA,IEA,IDA ISS IEA,IEA,IBA,IBA IEA,IEA,IEA,IBA,IBA,IBA,IBA IEA,IEA,IEA,IEA,IEA,IEA,IDA IEA	ENSBTAG00000015805	TRUE	SIPA1L1
query_1	TRUE	0.00962101	6431	102	57	0.558824	0.00886332	GO:0071840	GO:BP	cellular component organization or biogenesis	18832	17446	GO:0009987	IBA IEA,IEA,IEA,IEA,IEA,IEA,IBA,IEA,IBA IEA,IBA IEA,IEA,IBA,IEA,IEA,IEA,IEA,IBA,IBA IEA,IEA,IMP,IDA,IMP IBA,IBA IEA,IEA,IEA,IEA,IGI,IEA,IBA IEA,IMP,IBA IEA,IMP IGI IBA,IDA,IEA,IBA,IEA,IEA,IEA,IEA,IEA,IEA,IDA ISS IEA,IEA,IBA,IBA IEA,IEA,IEA,IBA,IBA,IBA,IBA IEA,IEA,IEA,IEA,IEA,IEA,IDA IEA	ENSBTAG00000014633	TRUE	ABCD4
query_1	TRUE	0.00962101	6431	102	57	0.558824	0.00886332	GO:0071840	GO:BP	cellular component organization or biogenesis	18832	17446	GO:0009987	IBA IEA,IEA,IEA,IEA,IEA,IEA,IBA,IEA,IBA IEA,IBA IEA,IEA,IBA,IEA,IEA,IEA,IEA,IBA,IBA IEA,IEA,IMP,IDA,IMP IBA,IBA IEA,IEA,IEA,IEA,IGI,IEA,IBA IEA,IMP,IBA IEA,IMP IGI IBA,IDA,IEA,IBA,IEA,IEA,IEA,IEA,IEA,IEA,IDA ISS IEA,IEA,IBA,IBA IEA,IEA,IEA,IBA,IBA,IBA,IBA IEA,IEA,IEA,IEA,IEA,IEA,IDA IEA	ENSBTAG00000021955	TRUE	NPC2
query_1	TRUE	0.00962101	6431	102	57	0.558824	0.00886332	GO:0071840	GO:BP	cellular component organization or biogenesis	18832	17446	GO:0009987	IBA IEA,IEA,IEA,IEA,IEA,IEA,IBA,IEA,IBA IEA,IBA IEA,IEA,IBA,IEA,IEA,IEA,IEA,IBA,IBA IEA,IEA,IMP,IDA,IMP IBA,IBA IEA,IEA,IEA,IEA,IGI,IEA,IBA IEA,IMP,IBA IEA,IMP IGI IBA,IDA,IEA,IBA,IEA,IEA,IEA,IEA,IEA,IEA,IDA ISS IEA,IEA,IBA,IBA IEA,IEA,IEA,IBA,IBA,IBA,IBA IEA,IEA,IEA,IEA,IEA,IEA,IDA IEA	ENSBTAG00000021956	TRUE	ISCA2
query_1	TRUE	0.00962101	6431	102	57	0.558824	0.00886332	GO:0071840	GO:BP	cellular component organization or biogenesis	18832	17446	GO:0009987	IBA IEA,IEA,IEA,IEA,IEA,IEA,IBA,IEA,IBA IEA,IBA IEA,IEA,IBA,IEA,IEA,IEA,IEA,IBA,IBA IEA,IEA,IMP,IDA,IMP IBA,IBA IEA,IEA,IEA,IEA,IGI,IEA,IBA IEA,IMP,IBA IEA,IMP IGI IBA,IDA,IEA,IBA,IEA,IEA,IEA,IEA,IEA,IEA,IDA ISS IEA,IEA,IBA,IBA IEA,IEA,IEA,IBA,IBA,IBA,IBA IEA,IEA,IEA,IEA,IEA,IEA,IDA IEA	ENSBTAG00000021957	TRUE	LTBP2
query_1	TRUE	0.00962101	6431	102	57	0.558824	0.00886332	GO:0071840	GO:BP	cellular component organization or biogenesis	18832	17446	GO:0009987	IBA IEA,IEA,IEA,IEA,IEA,IEA,IBA,IEA,IBA IEA,IBA IEA,IEA,IBA,IEA,IEA,IEA,IEA,IBA,IBA IEA,IEA,IMP,IDA,IMP IBA,IBA IEA,IEA,IEA,IEA,IGI,IEA,IBA IEA,IMP,IBA IEA,IMP IGI IBA,IDA,IEA,IBA,IEA,IEA,IEA,IEA,IEA,IEA,IDA ISS IEA,IEA,IBA,IBA IEA,IEA,IEA,IBA,IBA,IBA,IBA IEA,IEA,IEA,IEA,IEA,IEA,IDA IEA	ENSBTAG00000020381	TRUE	FCF1
query_1	TRUE	0.00962101	6431	102	57	0.558824	0.00886332	GO:0071840	GO:BP	cellular component organization or biogenesis	18832	17446	GO:0009987	IBA IEA,IEA,IEA,IEA,IEA,IEA,IBA,IEA,IBA IEA,IBA IEA,IEA,IBA,IEA,IEA,IEA,IEA,IBA,IBA IEA,IEA,IMP,IDA,IMP IBA,IBA IEA,IEA,IEA,IEA,IGI,IEA,IBA IEA,IMP,IBA IEA,IMP IGI IBA,IDA,IEA,IBA,IEA,IEA,IEA,IEA,IEA,IEA,IDA ISS IEA,IEA,IBA,IBA IEA,IEA,IEA,IBA,IBA,IBA,IBA IEA,IEA,IEA,IEA,IEA,IEA,IDA IEA	ENSBTAG00000008287	TRUE	YLPM1
query_1	TRUE	0.00962101	6431	102	57	0.558824	0.00886332	GO:0071840	GO:BP	cellular component organization or biogenesis	18832	17446	GO:0009987	IBA IEA,IEA,IEA,IEA,IEA,IEA,IBA,IEA,IBA IEA,IBA IEA,IEA,IBA,IEA,IEA,IEA,IEA,IBA,IBA IEA,IEA,IMP,IDA,IMP IBA,IBA IEA,IEA,IEA,IEA,IGI,IEA,IBA IEA,IMP,IBA IEA,IMP IGI IBA,IDA,IEA,IBA,IEA,IEA,IEA,IEA,IEA,IEA,IDA ISS IEA,IEA,IBA,IBA IEA,IEA,IEA,IBA,IBA,IBA,IBA IEA,IEA,IEA,IEA,IEA,IEA,IDA IEA	ENSBTAG00000005694	TRUE	TMED10
query_1	TRUE	0.00962101	6431	102	57	0.558824	0.00886332	GO:0071840	GO:BP	cellular component organization or biogenesis	18832	17446	GO:0009987	IBA IEA,IEA,IEA,IEA,IEA,IEA,IBA,IEA,IBA IEA,IBA IEA,IEA,IBA,IEA,IEA,IEA,IEA,IBA,IBA IEA,IEA,IMP,IDA,IMP IBA,IBA IEA,IEA,IEA,IEA,IGI,IEA,IBA IEA,IMP,IBA IEA,IMP IGI IBA,IDA,IEA,IBA,IEA,IEA,IEA,IEA,IEA,IEA,IDA ISS IEA,IEA,IBA,IBA IEA,IEA,IEA,IBA,IBA,IBA,IBA IEA,IEA,IEA,IEA,IEA,IEA,IDA IEA	ENSBTAG00000043732	TRUE	U2
query_1	TRUE	0.00962101	6431	102	57	0.558824	0.00886332	GO:0071840	GO:BP	cellular component organization or biogenesis	18832	17446	GO:0009987	IBA IEA,IEA,IEA,IEA,IEA,IEA,IBA,IEA,IBA IEA,IBA IEA,IEA,IBA,IEA,IEA,IEA,IEA,IBA,IBA IEA,IEA,IMP,IDA,IMP IBA,IBA IEA,IEA,IEA,IEA,IGI,IEA,IBA IEA,IMP,IBA IEA,IMP IGI IBA,IDA,IEA,IBA,IEA,IEA,IEA,IEA,IEA,IEA,IDA ISS IEA,IEA,IBA,IBA IEA,IEA,IEA,IBA,IBA,IBA,IBA IEA,IEA,IEA,IEA,IEA,IEA,IDA IEA	ENSBTAG00000019279	TRUE	MLH3
query_1	TRUE	0.00962101	6431	102	57	0.558824	0.00886332	GO:0071840	GO:BP	cellular component organization or biogenesis	18832	17446	GO:0009987	IBA IEA,IEA,IEA,IEA,IEA,IEA,IBA,IEA,IBA IEA,IBA IEA,IEA,IBA,IEA,IEA,IEA,IEA,IBA,IBA IEA,IEA,IMP,IDA,IMP IBA,IBA IEA,IEA,IEA,IEA,IGI,IEA,IBA IEA,IMP,IBA IEA,IMP IGI IBA,IDA,IEA,IBA,IEA,IEA,IEA,IEA,IEA,IEA,IDA ISS IEA,IEA,IBA,IBA IEA,IEA,IEA,IBA,IBA,IBA,IBA IEA,IEA,IEA,IEA,IEA,IEA,IDA IEA	ENSBTAG00000002997	TRUE	ADAMTSL1
query_1	TRUE	0.00962101	6431	102	57	0.558824	0.00886332	GO:0071840	GO:BP	cellular component organization or biogenesis	18832	17446	GO:0009987	IBA IEA,IEA,IEA,IEA,IEA,IEA,IBA,IEA,IBA IEA,IBA IEA,IEA,IBA,IEA,IEA,IEA,IEA,IBA,IBA IEA,IEA,IMP,IDA,IMP IBA,IBA IEA,IEA,IEA,IEA,IGI,IEA,IBA IEA,IMP,IBA IEA,IMP IGI IBA,IDA,IEA,IBA,IEA,IEA,IEA,IEA,IEA,IEA,IDA ISS IEA,IEA,IBA,IBA IEA,IEA,IEA,IBA,IBA,IBA,IBA IEA,IEA,IEA,IEA,IEA,IEA,IDA IEA	ENSBTAG00000014103	TRUE	SH3GL2
query_1	TRUE	0.00962101	6431	102	57	0.558824	0.00886332	GO:0071840	GO:BP	cellular component organization or biogenesis	18832	17446	GO:0009987	IBA IEA,IEA,IEA,IEA,IEA,IEA,IBA,IEA,IBA IEA,IBA IEA,IEA,IBA,IEA,IEA,IEA,IEA,IBA,IBA IEA,IEA,IMP,IDA,IMP IBA,IBA IEA,IEA,IEA,IEA,IGI,IEA,IBA IEA,IMP,IBA IEA,IMP IGI IBA,IDA,IEA,IBA,IEA,IEA,IEA,IEA,IEA,IEA,IDA ISS IEA,IEA,IBA,IBA IEA,IEA,IEA,IBA,IBA,IBA,IBA IEA,IEA,IEA,IEA,IEA,IEA,IDA IEA	ENSBTAG00000001847	TRUE	CNTLN
query_1	TRUE	0.00962101	6431	102	57	0.558824	0.00886332	GO:0071840	GO:BP	cellular component organization or biogenesis	18832	17446	GO:0009987	IBA IEA,IEA,IEA,IEA,IEA,IEA,IBA,IEA,IBA IEA,IBA IEA,IEA,IBA,IEA,IEA,IEA,IEA,IBA,IBA IEA,IEA,IMP,IDA,IMP IBA,IBA IEA,IEA,IEA,IEA,IGI,IEA,IBA IEA,IMP,IBA IEA,IMP IGI IBA,IDA,IEA,IBA,IEA,IEA,IEA,IEA,IEA,IEA,IDA ISS IEA,IEA,IBA,IBA IEA,IEA,IEA,IBA,IBA,IBA,IBA IEA,IEA,IEA,IEA,IEA,IEA,IDA IEA	ENSBTAG00000042797	TRUE	U6
query_1	TRUE	0.00962101	6431	102	57	0.558824	0.00886332	GO:0071840	GO:BP	cellular component organization or biogenesis	18832	17446	GO:0009987	IBA IEA,IEA,IEA,IEA,IEA,IEA,IBA,IEA,IBA IEA,IBA IEA,IEA,IBA,IEA,IEA,IEA,IEA,IBA,IBA IEA,IEA,IMP,IDA,IMP IBA,IBA IEA,IEA,IEA,IEA,IGI,IEA,IBA IEA,IMP,IBA IEA,IMP IGI IBA,IDA,IEA,IBA,IEA,IEA,IEA,IEA,IEA,IEA,IDA ISS IEA,IEA,IBA,IBA IEA,IEA,IEA,IBA,IBA,IBA,IBA IEA,IEA,IEA,IEA,IEA,IEA,IDA IEA	ENSBTAG00000004059	TRUE	SOAT1
query_1	TRUE	0.00962101	6431	102	57	0.558824	0.00886332	GO:0071840	GO:BP	cellular component organization or biogenesis	18832	17446	GO:0009987	IBA IEA,IEA,IEA,IEA,IEA,IEA,IBA,IEA,IBA IEA,IBA IEA,IEA,IBA,IEA,IEA,IEA,IEA,IBA,IBA IEA,IEA,IMP,IDA,IMP IBA,IBA IEA,IEA,IEA,IEA,IGI,IEA,IBA IEA,IMP,IBA IEA,IMP IGI IBA,IDA,IEA,IBA,IEA,IEA,IEA,IEA,IEA,IEA,IDA ISS IEA,IEA,IBA,IBA IEA,IEA,IEA,IBA,IBA,IBA,IBA IEA,IEA,IEA,IEA,IEA,IEA,IDA IEA	ENSBTAG00000002167	TRUE	NPHS2
query_1	TRUE	0.00962101	6431	102	57	0.558824	0.00886332	GO:0071840	GO:BP	cellular component organization or biogenesis	18832	17446	GO:0009987	IBA IEA,IEA,IEA,IEA,IEA,IEA,IBA,IEA,IBA IEA,IBA IEA,IEA,IBA,IEA,IEA,IEA,IEA,IBA,IBA IEA,IEA,IMP,IDA,IMP IBA,IBA IEA,IEA,IEA,IEA,IGI,IEA,IBA IEA,IMP,IBA IEA,IMP IGI IBA,IDA,IEA,IBA,IEA,IEA,IEA,IEA,IEA,IEA,IDA ISS IEA,IEA,IBA,IBA IEA,IEA,IEA,IBA,IBA,IBA,IBA IEA,IEA,IEA,IEA,IEA,IEA,IDA IEA	ENSBTAG00000002407	TRUE	TDRD5
query_1	TRUE	0.00962101	6431	102	57	0.558824	0.00886332	GO:0071840	GO:BP	cellular component organization or biogenesis	18832	17446	GO:0009987	IBA IEA,IEA,IEA,IEA,IEA,IEA,IBA,IEA,IBA IEA,IBA IEA,IEA,IBA,IEA,IEA,IEA,IEA,IBA,IBA IEA,IEA,IMP,IDA,IMP IBA,IBA IEA,IEA,IEA,IEA,IGI,IEA,IBA IEA,IMP,IBA IEA,IMP IGI IBA,IDA,IEA,IBA,IEA,IEA,IEA,IEA,IEA,IEA,IDA ISS IEA,IEA,IBA,IBA IEA,IEA,IEA,IBA,IBA,IBA,IBA IEA,IEA,IEA,IEA,IEA,IEA,IDA IEA	ENSBTAG00000035230	TRUE	TOR1AIP2
query_1	TRUE	0.00962101	6431	102	57	0.558824	0.00886332	GO:0071840	GO:BP	cellular component organization or biogenesis	18832	17446	GO:0009987	IBA IEA,IEA,IEA,IEA,IEA,IEA,IBA,IEA,IBA IEA,IBA IEA,IEA,IBA,IEA,IEA,IEA,IEA,IBA,IBA IEA,IEA,IMP,IDA,IMP IBA,IBA IEA,IEA,IEA,IEA,IGI,IEA,IBA IEA,IMP,IBA IEA,IMP IGI IBA,IDA,IEA,IBA,IEA,IEA,IEA,IEA,IEA,IEA,IDA ISS IEA,IEA,IBA,IBA IEA,IEA,IEA,IBA,IBA,IBA,IBA IEA,IEA,IEA,IEA,IEA,IEA,IDA IEA	ENSBTAG00000035226	TRUE	TOR1AIP1
query_1	TRUE	0.00962101	6431	102	57	0.558824	0.00886332	GO:0071840	GO:BP	cellular component organization or biogenesis	18832	17446	GO:0009987	IBA IEA,IEA,IEA,IEA,IEA,IEA,IBA,IEA,IBA IEA,IBA IEA,IEA,IBA,IEA,IEA,IEA,IEA,IBA,IBA IEA,IEA,IMP,IDA,IMP IBA,IBA IEA,IEA,IEA,IEA,IGI,IEA,IBA IEA,IMP,IBA IEA,IMP IGI IBA,IDA,IEA,IBA,IEA,IEA,IEA,IEA,IEA,IEA,IDA ISS IEA,IEA,IBA,IBA IEA,IEA,IEA,IBA,IBA,IBA,IBA IEA,IEA,IEA,IEA,IEA,IEA,IDA IEA	ENSBTAG00000008082	TRUE	CEP350
query_1	TRUE	0.00962101	6431	102	57	0.558824	0.00886332	GO:0071840	GO:BP	cellular component organization or biogenesis	18832	17446	GO:0009987	IBA IEA,IEA,IEA,IEA,IEA,IEA,IBA,IEA,IBA IEA,IBA IEA,IEA,IBA,IEA,IEA,IEA,IEA,IBA,IBA IEA,IEA,IMP,IDA,IMP IBA,IBA IEA,IEA,IEA,IEA,IGI,IEA,IBA IEA,IMP,IBA IEA,IMP IGI IBA,IDA,IEA,IBA,IEA,IEA,IEA,IEA,IEA,IEA,IDA ISS IEA,IEA,IBA,IBA IEA,IEA,IEA,IBA,IBA,IBA,IBA IEA,IEA,IEA,IEA,IEA,IEA,IDA IEA	ENSBTAG00000014191	TRUE	QSOX1
query_1	TRUE	0.00962101	6431	102	57	0.558824	0.00886332	GO:0071840	GO:BP	cellular component organization or biogenesis	18832	17446	GO:0009987	IBA IEA,IEA,IEA,IEA,IEA,IEA,IBA,IEA,IBA IEA,IBA IEA,IEA,IBA,IEA,IEA,IEA,IEA,IBA,IBA IEA,IEA,IMP,IDA,IMP IBA,IBA IEA,IEA,IEA,IEA,IGI,IEA,IBA IEA,IMP,IBA IEA,IMP IGI IBA,IDA,IEA,IBA,IEA,IEA,IEA,IEA,IEA,IEA,IDA ISS IEA,IEA,IBA,IBA IEA,IEA,IEA,IBA,IBA,IBA,IBA IEA,IEA,IEA,IEA,IEA,IEA,IDA IEA	ENSBTAG00000003992	TRUE	LHX4
query_1	TRUE	0.00962101	6431	102	57	0.558824	0.00886332	GO:0071840	GO:BP	cellular component organization or biogenesis	18832	17446	GO:0009987	IBA IEA,IEA,IEA,IEA,IEA,IEA,IBA,IEA,IBA IEA,IBA IEA,IEA,IBA,IEA,IEA,IEA,IEA,IBA,IBA IEA,IEA,IMP,IDA,IMP IBA,IBA IEA,IEA,IEA,IEA,IGI,IEA,IBA IEA,IMP,IBA IEA,IMP IGI IBA,IDA,IEA,IBA,IEA,IEA,IEA,IEA,IEA,IEA,IDA ISS IEA,IEA,IBA,IBA IEA,IEA,IEA,IBA,IBA,IBA,IBA IEA,IEA,IEA,IEA,IEA,IEA,IDA IEA	ENSBTAG00000067328	TRUE	U6
query_1	TRUE	0.00962101	6431	102	57	0.558824	0.00886332	GO:0071840	GO:BP	cellular component organization or biogenesis	18832	17446	GO:0009987	IBA IEA,IEA,IEA,IEA,IEA,IEA,IBA,IEA,IBA IEA,IBA IEA,IEA,IBA,IEA,IEA,IEA,IEA,IBA,IBA IEA,IEA,IMP,IDA,IMP IBA,IBA IEA,IEA,IEA,IEA,IGI,IEA,IBA IEA,IMP,IBA IEA,IMP IGI IBA,IDA,IEA,IBA,IEA,IEA,IEA,IEA,IEA,IEA,IDA ISS IEA,IEA,IBA,IBA IEA,IEA,IEA,IBA,IBA,IBA,IBA IEA,IEA,IEA,IEA,IEA,IEA,IDA IEA	ENSBTAG00000019937	TRUE	WDR3
query_1	TRUE	0.00962101	6431	102	57	0.558824	0.00886332	GO:0071840	GO:BP	cellular component organization or biogenesis	18832	17446	GO:0009987	IBA IEA,IEA,IEA,IEA,IEA,IEA,IBA,IEA,IBA IEA,IBA IEA,IEA,IBA,IEA,IEA,IEA,IEA,IBA,IBA IEA,IEA,IMP,IDA,IMP IBA,IBA IEA,IEA,IEA,IEA,IGI,IEA,IBA IEA,IMP,IBA IEA,IMP IGI IBA,IDA,IEA,IBA,IEA,IEA,IEA,IEA,IEA,IEA,IDA ISS IEA,IEA,IBA,IBA IEA,IEA,IEA,IBA,IBA,IBA,IBA IEA,IEA,IEA,IEA,IEA,IEA,IDA IEA	ENSBTAG00000021046	TRUE	ELAVL4
query_1	TRUE	0.00962101	6431	102	57	0.558824	0.00886332	GO:0071840	GO:BP	cellular component organization or biogenesis	18832	17446	GO:0009987	IBA IEA,IEA,IEA,IEA,IEA,IEA,IBA,IEA,IBA IEA,IBA IEA,IEA,IBA,IEA,IEA,IEA,IEA,IBA,IBA IEA,IEA,IMP,IDA,IMP IBA,IBA IEA,IEA,IEA,IEA,IGI,IEA,IBA IEA,IMP,IBA IEA,IMP IGI IBA,IDA,IEA,IBA,IEA,IEA,IEA,IEA,IEA,IEA,IDA ISS IEA,IEA,IBA,IBA IEA,IEA,IEA,IBA,IBA,IBA,IBA IEA,IEA,IEA,IEA,IEA,IEA,IDA IEA	ENSBTAG00000015310	TRUE	SLC25A36
query_1	TRUE	0.00962101	6431	102	57	0.558824	0.00886332	GO:0071840	GO:BP	cellular component organization or biogenesis	18832	17446	GO:0009987	IBA IEA,IEA,IEA,IEA,IEA,IEA,IBA,IEA,IBA IEA,IBA IEA,IEA,IBA,IEA,IEA,IEA,IEA,IBA,IBA IEA,IEA,IMP,IDA,IMP IBA,IBA IEA,IEA,IEA,IEA,IGI,IEA,IBA IEA,IMP,IBA IEA,IMP IGI IBA,IDA,IEA,IBA,IEA,IEA,IEA,IEA,IEA,IEA,IDA ISS IEA,IEA,IBA,IBA IEA,IEA,IEA,IBA,IBA,IBA,IBA IEA,IEA,IEA,IEA,IEA,IEA,IDA IEA	ENSBTAG00000008714	TRUE	CLSTN2
query_1	TRUE	0.00962101	6431	102	57	0.558824	0.00886332	GO:0071840	GO:BP	cellular component organization or biogenesis	18832	17446	GO:0009987	IBA IEA,IEA,IEA,IEA,IEA,IEA,IBA,IEA,IBA IEA,IBA IEA,IEA,IBA,IEA,IEA,IEA,IEA,IBA,IBA IEA,IEA,IMP,IDA,IMP IBA,IBA IEA,IEA,IEA,IEA,IGI,IEA,IBA IEA,IMP,IBA IEA,IMP IGI IBA,IDA,IEA,IBA,IEA,IEA,IEA,IEA,IEA,IEA,IDA ISS IEA,IEA,IBA,IBA IEA,IEA,IEA,IBA,IBA,IBA,IBA IEA,IEA,IEA,IEA,IEA,IEA,IDA IEA	ENSBTAG00000048631	TRUE	TIAM1
query_1	TRUE	0.00962101	6431	102	57	0.558824	0.00886332	GO:0071840	GO:BP	cellular component organization or biogenesis	18832	17446	GO:0009987	IBA IEA,IEA,IEA,IEA,IEA,IEA,IBA,IEA,IBA IEA,IBA IEA,IEA,IBA,IEA,IEA,IEA,IEA,IBA,IBA IEA,IEA,IMP,IDA,IMP IBA,IBA IEA,IEA,IEA,IEA,IGI,IEA,IBA IEA,IMP,IBA IEA,IMP IGI IBA,IDA,IEA,IBA,IEA,IEA,IEA,IEA,IEA,IEA,IDA ISS IEA,IEA,IBA,IBA IEA,IEA,IEA,IBA,IBA,IBA,IBA IEA,IEA,IEA,IEA,IEA,IEA,IDA IEA	ENSBTAG00000045131	TRUE	U6
query_1	TRUE	0.00962101	6431	102	57	0.558824	0.00886332	GO:0071840	GO:BP	cellular component organization or biogenesis	18832	17446	GO:0009987	IBA IEA,IEA,IEA,IEA,IEA,IEA,IBA,IEA,IBA IEA,IBA IEA,IEA,IBA,IEA,IEA,IEA,IEA,IBA,IBA IEA,IEA,IMP,IDA,IMP IBA,IBA IEA,IEA,IEA,IEA,IGI,IEA,IBA IEA,IMP,IBA IEA,IMP IGI IBA,IDA,IEA,IBA,IEA,IEA,IEA,IEA,IEA,IEA,IDA ISS IEA,IEA,IBA,IBA IEA,IEA,IEA,IBA,IBA,IBA,IBA IEA,IEA,IEA,IEA,IEA,IEA,IDA IEA	ENSBTAG00000003838	TRUE
query_1	TRUE	0.00962101	6431	102	57	0.558824	0.00886332	GO:0071840	GO:BP	cellular component organization or biogenesis	18832	17446	GO:0009987	IBA IEA,IEA,IEA,IEA,IEA,IEA,IBA,IEA,IBA IEA,IBA IEA,IEA,IBA,IEA,IEA,IEA,IEA,IBA,IBA IEA,IEA,IMP,IDA,IMP IBA,IBA IEA,IEA,IEA,IEA,IGI,IEA,IBA IEA,IMP,IBA IEA,IMP IGI IBA,IDA,IEA,IBA,IEA,IEA,IEA,IEA,IEA,IEA,IDA ISS IEA,IEA,IBA,IBA IEA,IEA,IEA,IBA,IBA,IBA,IBA IEA,IEA,IEA,IEA,IEA,IEA,IDA IEA	ENSBTAG00000043338	TRUE	U6
query_1	TRUE	0.00962101	6431	102	57	0.558824	0.00886332	GO:0071840	GO:BP	cellular component organization or biogenesis	18832	17446	GO:0009987	IBA IEA,IEA,IEA,IEA,IEA,IEA,IBA,IEA,IBA IEA,IBA IEA,IEA,IBA,IEA,IEA,IEA,IEA,IBA,IBA IEA,IEA,IMP,IDA,IMP IBA,IBA IEA,IEA,IEA,IEA,IGI,IEA,IBA IEA,IMP,IBA IEA,IMP IGI IBA,IDA,IEA,IBA,IEA,IEA,IEA,IEA,IEA,IEA,IDA ISS IEA,IEA,IBA,IBA IEA,IEA,IEA,IBA,IBA,IBA,IBA IEA,IEA,IEA,IEA,IEA,IEA,IDA IEA	ENSBTAG00000011657	TRUE
query_1	TRUE	0.00962101	6431	102	57	0.558824	0.00886332	GO:0071840	GO:BP	cellular component organization or biogenesis	18832	17446	GO:0009987	IBA IEA,IEA,IEA,IEA,IEA,IEA,IBA,IEA,IBA IEA,IBA IEA,IEA,IBA,IEA,IEA,IEA,IEA,IBA,IBA IEA,IEA,IMP,IDA,IMP IBA,IBA IEA,IEA,IEA,IEA,IGI,IEA,IBA IEA,IMP,IBA IEA,IMP IGI IBA,IDA,IEA,IBA,IEA,IEA,IEA,IEA,IEA,IEA,IDA ISS IEA,IEA,IBA,IBA IEA,IEA,IEA,IBA,IBA,IBA,IBA IEA,IEA,IEA,IEA,IEA,IEA,IDA IEA	ENSBTAG00000051910	TRUE	FGF10
query_1	TRUE	0.00962101	6431	102	57	0.558824	0.00886332	GO:0071840	GO:BP	cellular component organization or biogenesis	18832	17446	GO:0009987	IBA IEA,IEA,IEA,IEA,IEA,IEA,IBA,IEA,IBA IEA,IBA IEA,IEA,IBA,IEA,IEA,IEA,IEA,IBA,IBA IEA,IEA,IMP,IDA,IMP IBA,IBA IEA,IEA,IEA,IEA,IGI,IEA,IBA IEA,IMP,IBA IEA,IMP IGI IBA,IDA,IEA,IBA,IEA,IEA,IEA,IEA,IEA,IEA,IDA ISS IEA,IEA,IBA,IBA IEA,IEA,IEA,IBA,IBA,IBA,IBA IEA,IEA,IEA,IEA,IEA,IEA,IDA IEA	ENSBTAG00000066520	TRUE	U6
query_1	TRUE	0.00962101	6431	102	57	0.558824	0.00886332	GO:0071840	GO:BP	cellular component organization or biogenesis	18832	17446	GO:0009987	IBA IEA,IEA,IEA,IEA,IEA,IEA,IBA,IEA,IBA IEA,IBA IEA,IEA,IBA,IEA,IEA,IEA,IEA,IBA,IBA IEA,IEA,IMP,IDA,IMP IBA,IBA IEA,IEA,IEA,IEA,IGI,IEA,IBA IEA,IMP,IBA IEA,IMP IGI IBA,IDA,IEA,IBA,IEA,IEA,IEA,IEA,IEA,IEA,IDA ISS IEA,IEA,IBA,IBA IEA,IEA,IEA,IBA,IBA,IBA,IBA IEA,IEA,IEA,IEA,IEA,IEA,IDA IEA	ENSBTAG00000001707	TRUE	UIMC1
query_1	TRUE	0.00962101	6431	102	57	0.558824	0.00886332	GO:0071840	GO:BP	cellular component organization or biogenesis	18832	17446	GO:0009987	IBA IEA,IEA,IEA,IEA,IEA,IEA,IBA,IEA,IBA IEA,IBA IEA,IEA,IBA,IEA,IEA,IEA,IEA,IBA,IBA IEA,IEA,IMP,IDA,IMP IBA,IBA IEA,IEA,IEA,IEA,IGI,IEA,IBA IEA,IMP,IBA IEA,IMP IGI IBA,IDA,IEA,IBA,IEA,IEA,IEA,IEA,IEA,IEA,IDA ISS IEA,IEA,IBA,IBA IEA,IEA,IEA,IBA,IBA,IBA,IBA IEA,IEA,IEA,IEA,IEA,IEA,IDA IEA	ENSBTAG00000025426	TRUE	NSD1
query_1	TRUE	0.00962101	6431	102	57	0.558824	0.00886332	GO:0071840	GO:BP	cellular component organization or biogenesis	18832	17446	GO:0009987	IBA IEA,IEA,IEA,IEA,IEA,IEA,IBA,IEA,IBA IEA,IBA IEA,IEA,IBA,IEA,IEA,IEA,IEA,IBA,IBA IEA,IEA,IMP,IDA,IMP IBA,IBA IEA,IEA,IEA,IEA,IGI,IEA,IBA IEA,IMP,IBA IEA,IMP IGI IBA,IDA,IEA,IBA,IEA,IEA,IEA,IEA,IEA,IEA,IDA ISS IEA,IEA,IBA,IBA IEA,IEA,IEA,IBA,IBA,IBA,IBA IEA,IEA,IEA,IEA,IEA,IEA,IDA IEA	ENSBTAG00000005009	TRUE	PRELID1
query_1	TRUE	0.00962101	6431	102	57	0.558824	0.00886332	GO:0071840	GO:BP	cellular component organization or biogenesis	18832	17446	GO:0009987	IBA IEA,IEA,IEA,IEA,IEA,IEA,IBA,IEA,IBA IEA,IBA IEA,IEA,IBA,IEA,IEA,IEA,IEA,IBA,IBA IEA,IEA,IMP,IDA,IMP IBA,IBA IEA,IEA,IEA,IEA,IGI,IEA,IBA IEA,IMP,IBA IEA,IMP IGI IBA,IDA,IEA,IBA,IEA,IEA,IEA,IEA,IEA,IEA,IDA ISS IEA,IEA,IBA,IBA IEA,IEA,IEA,IBA,IBA,IBA,IBA IEA,IEA,IEA,IEA,IEA,IEA,IDA IEA	ENSBTAG00000010543	TRUE	FGFR4
query_1	TRUE	0.00962101	6431	102	57	0.558824	0.00886332	GO:0071840	GO:BP	cellular component organization or biogenesis	18832	17446	GO:0009987	IBA IEA,IEA,IEA,IEA,IEA,IEA,IBA,IEA,IBA IEA,IBA IEA,IEA,IBA,IEA,IEA,IEA,IEA,IBA,IBA IEA,IEA,IMP,IDA,IMP IBA,IBA IEA,IEA,IEA,IEA,IGI,IEA,IBA IEA,IMP,IBA IEA,IMP IGI IBA,IDA,IEA,IBA,IEA,IEA,IEA,IEA,IEA,IEA,IDA ISS IEA,IEA,IBA,IBA IEA,IEA,IEA,IBA,IBA,IBA,IBA IEA,IEA,IEA,IEA,IEA,IEA,IDA IEA	ENSBTAG00000020489	TRUE	SEMA6A
query_1	TRUE	0.00962101	6431	102	57	0.558824	0.00886332	GO:0071840	GO:BP	cellular component organization or biogenesis	18832	17446	GO:0009987	IBA IEA,IEA,IEA,IEA,IEA,IEA,IBA,IEA,IBA IEA,IBA IEA,IEA,IBA,IEA,IEA,IEA,IEA,IBA,IBA IEA,IEA,IMP,IDA,IMP IBA,IBA IEA,IEA,IEA,IEA,IGI,IEA,IBA IEA,IMP,IBA IEA,IMP IGI IBA,IDA,IEA,IBA,IEA,IEA,IEA,IEA,IEA,IEA,IDA ISS IEA,IEA,IBA,IBA IEA,IEA,IEA,IBA,IBA,IBA,IBA IEA,IEA,IEA,IEA,IEA,IEA,IDA IEA	ENSBTAG00000014897	TRUE	UNC5A
query_1	TRUE	0.00962101	6431	102	57	0.558824	0.00886332	GO:0071840	GO:BP	cellular component organization or biogenesis	18832	17446	GO:0009987	IBA IEA,IEA,IEA,IEA,IEA,IEA,IBA,IEA,IBA IEA,IBA IEA,IEA,IBA,IEA,IEA,IEA,IEA,IBA,IBA IEA,IEA,IMP,IDA,IMP IBA,IBA IEA,IEA,IEA,IEA,IGI,IEA,IBA IEA,IMP,IBA IEA,IMP IGI IBA,IDA,IEA,IBA,IEA,IEA,IEA,IEA,IEA,IEA,IDA ISS IEA,IEA,IBA,IBA IEA,IEA,IEA,IBA,IBA,IBA,IBA IEA,IEA,IEA,IEA,IEA,IEA,IDA IEA	ENSBTAG00000017744	TRUE	FAF2
query_1	TRUE	0.00962101	6431	102	57	0.558824	0.00886332	GO:0071840	GO:BP	cellular component organization or biogenesis	18832	17446	GO:0009987	IBA IEA,IEA,IEA,IEA,IEA,IEA,IBA,IEA,IBA IEA,IBA IEA,IEA,IBA,IEA,IEA,IEA,IEA,IBA,IBA IEA,IEA,IMP,IDA,IMP IBA,IBA IEA,IEA,IEA,IEA,IGI,IEA,IBA IEA,IMP,IBA IEA,IMP IGI IBA,IDA,IEA,IBA,IEA,IEA,IEA,IEA,IEA,IEA,IDA ISS IEA,IEA,IBA,IBA IEA,IEA,IEA,IBA,IBA,IBA,IBA IEA,IEA,IEA,IEA,IEA,IEA,IDA IEA	ENSBTAG00000025340	TRUE	CDHR2
query_1	TRUE	0.00962101	6431	102	57	0.558824	0.00886332	GO:0071840	GO:BP	cellular component organization or biogenesis	18832	17446	GO:0009987	IBA IEA,IEA,IEA,IEA,IEA,IEA,IBA,IEA,IBA IEA,IBA IEA,IEA,IBA,IEA,IEA,IEA,IEA,IBA,IBA IEA,IEA,IMP,IDA,IMP IBA,IBA IEA,IEA,IEA,IEA,IGI,IEA,IBA IEA,IMP,IBA IEA,IMP IGI IBA,IDA,IEA,IBA,IEA,IEA,IEA,IEA,IEA,IEA,IDA ISS IEA,IEA,IBA,IBA IEA,IEA,IEA,IBA,IBA,IBA,IBA IEA,IEA,IEA,IEA,IEA,IEA,IDA IEA	ENSBTAG00000009803	TRUE	SNCB
query_1	TRUE	0.00962101	6431	102	57	0.558824	0.00886332	GO:0071840	GO:BP	cellular component organization or biogenesis	18832	17446	GO:0009987	IBA IEA,IEA,IEA,IEA,IEA,IEA,IBA,IEA,IBA IEA,IBA IEA,IEA,IBA,IEA,IEA,IEA,IEA,IBA,IBA IEA,IEA,IMP,IDA,IMP IBA,IBA IEA,IEA,IEA,IEA,IGI,IEA,IBA IEA,IMP,IBA IEA,IMP IGI IBA,IDA,IEA,IBA,IEA,IEA,IEA,IEA,IEA,IEA,IDA ISS IEA,IEA,IBA,IBA IEA,IEA,IEA,IBA,IBA,IBA,IBA IEA,IEA,IEA,IEA,IEA,IEA,IDA IEA	ENSBTAG00000010734	TRUE	NOP16
query_1	TRUE	0.00962101	6431	102	57	0.558824	0.00886332	GO:0071840	GO:BP	cellular component organization or biogenesis	18832	17446	GO:0009987	IBA IEA,IEA,IEA,IEA,IEA,IEA,IBA,IEA,IBA IEA,IBA IEA,IEA,IBA,IEA,IEA,IEA,IEA,IBA,IBA IEA,IEA,IMP,IDA,IMP IBA,IBA IEA,IEA,IEA,IEA,IGI,IEA,IBA IEA,IMP,IBA IEA,IMP IGI IBA,IDA,IEA,IBA,IEA,IEA,IEA,IEA,IEA,IEA,IDA ISS IEA,IEA,IBA,IBA IEA,IEA,IEA,IBA,IBA,IBA,IBA IEA,IEA,IEA,IEA,IEA,IEA,IDA IEA	ENSBTAG00000010735	TRUE	HIGD2A
query_1	TRUE	0.00962101	6431	102	57	0.558824	0.00886332	GO:0071840	GO:BP	cellular component organization or biogenesis	18832	17446	GO:0009987	IBA IEA,IEA,IEA,IEA,IEA,IEA,IBA,IEA,IBA IEA,IBA IEA,IEA,IBA,IEA,IEA,IEA,IEA,IBA,IBA IEA,IEA,IMP,IDA,IMP IBA,IBA IEA,IEA,IEA,IEA,IGI,IEA,IBA IEA,IMP,IBA IEA,IMP IGI IBA,IDA,IEA,IBA,IEA,IEA,IEA,IEA,IEA,IEA,IDA ISS IEA,IEA,IBA,IBA IEA,IEA,IEA,IBA,IBA,IBA,IBA IEA,IEA,IEA,IEA,IEA,IEA,IDA IEA	ENSBTAG00000044035	TRUE	GPRIN1
query_1	TRUE	0.00962101	6431	102	57	0.558824	0.00886332	GO:0071840	GO:BP	cellular component organization or biogenesis	18832	17446	GO:0009987	IBA IEA,IEA,IEA,IEA,IEA,IEA,IBA,IEA,IBA IEA,IBA IEA,IEA,IBA,IEA,IEA,IEA,IEA,IBA,IBA IEA,IEA,IMP,IDA,IMP IBA,IBA IEA,IEA,IEA,IEA,IGI,IEA,IBA IEA,IMP,IBA IEA,IMP IGI IBA,IDA,IEA,IBA,IEA,IEA,IEA,IEA,IEA,IEA,IDA ISS IEA,IEA,IBA,IBA IEA,IEA,IEA,IBA,IBA,IBA,IBA IEA,IEA,IEA,IEA,IEA,IEA,IDA IEA	ENSBTAG00000065690	TRUE	U6
query_1	TRUE	0.00962101	6431	102	57	0.558824	0.00886332	GO:0071840	GO:BP	cellular component organization or biogenesis	18832	17446	GO:0009987	IBA IEA,IEA,IEA,IEA,IEA,IEA,IBA,IEA,IBA IEA,IBA IEA,IEA,IBA,IEA,IEA,IEA,IEA,IBA,IBA IEA,IEA,IMP,IDA,IMP IBA,IBA IEA,IEA,IEA,IEA,IGI,IEA,IBA IEA,IMP,IBA IEA,IMP IGI IBA,IDA,IEA,IBA,IEA,IEA,IEA,IEA,IEA,IEA,IDA ISS IEA,IEA,IBA,IBA IEA,IEA,IEA,IBA,IBA,IBA,IBA IEA,IEA,IEA,IEA,IEA,IEA,IDA IEA	ENSBTAG00000059162	TRUE	U6
query_1	TRUE	0.00962101	6431	102	57	0.558824	0.00886332	GO:0071840	GO:BP	cellular component organization or biogenesis	18832	17446	GO:0009987	IBA IEA,IEA,IEA,IEA,IEA,IEA,IBA,IEA,IBA IEA,IBA IEA,IEA,IBA,IEA,IEA,IEA,IEA,IBA,IBA IEA,IEA,IMP,IDA,IMP IBA,IBA IEA,IEA,IEA,IEA,IGI,IEA,IBA IEA,IMP,IBA IEA,IMP IGI IBA,IDA,IEA,IBA,IEA,IEA,IEA,IEA,IEA,IEA,IDA ISS IEA,IEA,IBA,IBA IEA,IEA,IEA,IBA,IBA,IBA,IBA IEA,IEA,IEA,IEA,IEA,IEA,IDA IEA	ENSBTAG00000043434	TRUE	U6
query_1	TRUE	0.00962101	6431	102	57	0.558824	0.00886332	GO:0071840	GO:BP	cellular component organization or biogenesis	18832	17446	GO:0009987	IBA IEA,IEA,IEA,IEA,IEA,IEA,IBA,IEA,IBA IEA,IBA IEA,IEA,IBA,IEA,IEA,IEA,IEA,IBA,IBA IEA,IEA,IMP,IDA,IMP IBA,IBA IEA,IEA,IEA,IEA,IGI,IEA,IBA IEA,IMP,IBA IEA,IMP IGI IBA,IDA,IEA,IBA,IEA,IEA,IEA,IEA,IEA,IEA,IDA ISS IEA,IEA,IBA,IBA IEA,IEA,IEA,IBA,IBA,IBA,IBA IEA,IEA,IEA,IEA,IEA,IEA,IDA IEA	ENSBTAG00000000529	TRUE	BTBD9
query_1	TRUE	0.00962101	6431	102	57	0.558824	0.00886332	GO:0071840	GO:BP	cellular component organization or biogenesis	18832	17446	GO:0009987	IBA IEA,IEA,IEA,IEA,IEA,IEA,IBA,IEA,IBA IEA,IBA IEA,IEA,IBA,IEA,IEA,IEA,IEA,IBA,IBA IEA,IEA,IMP,IDA,IMP IBA,IBA IEA,IEA,IEA,IEA,IGI,IEA,IBA IEA,IMP,IBA IEA,IMP IGI IBA,IDA,IEA,IBA,IEA,IEA,IEA,IEA,IEA,IEA,IDA ISS IEA,IEA,IBA,IBA IEA,IEA,IEA,IBA,IBA,IBA,IBA IEA,IEA,IEA,IEA,IEA,IEA,IDA IEA	ENSBTAG00000005888	TRUE	MDGA1
query_1	TRUE	0.00962101	6431	102	57	0.558824	0.00886332	GO:0071840	GO:BP	cellular component organization or biogenesis	18832	17446	GO:0009987	IBA IEA,IEA,IEA,IEA,IEA,IEA,IBA,IEA,IBA IEA,IBA IEA,IEA,IBA,IEA,IEA,IEA,IEA,IBA,IBA IEA,IEA,IMP,IDA,IMP IBA,IBA IEA,IEA,IEA,IEA,IGI,IEA,IBA IEA,IMP,IBA IEA,IMP IGI IBA,IDA,IEA,IBA,IEA,IEA,IEA,IEA,IEA,IEA,IDA ISS IEA,IEA,IBA,IBA IEA,IEA,IEA,IBA,IBA,IBA,IBA IEA,IEA,IEA,IEA,IEA,IEA,IDA IEA	ENSBTAG00000021291	TRUE	STXBP6
query_1	TRUE	0.0237679	6228	102	54	0.529412	0.00867052	GO:0016043	GO:BP	cellular component organization	18832	5137	GO:0071840	IBA IEA,IEA,IEA,IEA,IEA,IEA,IBA,IEA,IBA IEA,IBA IEA,IBA,IEA,IEA,IEA,IEA,IBA,IBA IEA,IEA,IMP,IDA,IMP IBA,IBA IEA,IEA,IEA,IEA,IGI,IEA,IMP,IBA IEA,IMP IGI IBA,IDA,IEA,IBA,IEA,IEA,IEA,IEA,IEA,IEA,IDA ISS IEA,IEA,IBA,IBA IEA,IEA,IEA,IBA,IBA,IBA IEA,IEA,IEA,IEA,IEA,IEA,IDA IEA	ENSBTAG00000002084	FALSE	UNC5C
query_1	TRUE	0.0237679	6228	102	54	0.529412	0.00867052	GO:0016043	GO:BP	cellular component organization	18832	5137	GO:0071840	IBA IEA,IEA,IEA,IEA,IEA,IEA,IBA,IEA,IBA IEA,IBA IEA,IBA,IEA,IEA,IEA,IEA,IBA,IBA IEA,IEA,IMP,IDA,IMP IBA,IBA IEA,IEA,IEA,IEA,IGI,IEA,IMP,IBA IEA,IMP IGI IBA,IDA,IEA,IBA,IEA,IEA,IEA,IEA,IEA,IEA,IDA ISS IEA,IEA,IBA,IBA IEA,IEA,IEA,IBA,IBA,IBA IEA,IEA,IEA,IEA,IEA,IEA,IDA IEA	ENSBTAG00000002081	FALSE	BMPR1B
query_1	TRUE	0.0237679	6228	102	54	0.529412	0.00867052	GO:0016043	GO:BP	cellular component organization	18832	5137	GO:0071840	IBA IEA,IEA,IEA,IEA,IEA,IEA,IBA,IEA,IBA IEA,IBA IEA,IBA,IEA,IEA,IEA,IEA,IBA,IBA IEA,IEA,IMP,IDA,IMP IBA,IBA IEA,IEA,IEA,IEA,IGI,IEA,IMP,IBA IEA,IMP IGI IBA,IDA,IEA,IBA,IEA,IEA,IEA,IEA,IEA,IEA,IDA ISS IEA,IEA,IBA,IBA IEA,IEA,IEA,IBA,IBA,IBA IEA,IEA,IEA,IEA,IEA,IEA,IDA IEA	ENSBTAG00000007173	FALSE	PDGFRA
query_1	TRUE	0.0237679	6228	102	54	0.529412	0.00867052	GO:0016043	GO:BP	cellular component organization	18832	5137	GO:0071840	IBA IEA,IEA,IEA,IEA,IEA,IEA,IBA,IEA,IBA IEA,IBA IEA,IBA,IEA,IEA,IEA,IEA,IBA,IBA IEA,IEA,IMP,IDA,IMP IBA,IBA IEA,IEA,IEA,IEA,IGI,IEA,IMP,IBA IEA,IMP IGI IBA,IDA,IEA,IBA,IEA,IEA,IEA,IEA,IEA,IEA,IDA ISS IEA,IEA,IBA,IBA IEA,IEA,IEA,IBA,IBA,IBA IEA,IEA,IEA,IEA,IEA,IEA,IDA IEA	ENSBTAG00000060229	FALSE	U6
query_1	TRUE	0.0237679	6228	102	54	0.529412	0.00867052	GO:0016043	GO:BP	cellular component organization	18832	5137	GO:0071840	IBA IEA,IEA,IEA,IEA,IEA,IEA,IBA,IEA,IBA IEA,IBA IEA,IBA,IEA,IEA,IEA,IEA,IBA,IBA IEA,IEA,IMP,IDA,IMP IBA,IBA IEA,IEA,IEA,IEA,IGI,IEA,IMP,IBA IEA,IMP IGI IBA,IDA,IEA,IBA,IEA,IEA,IEA,IEA,IEA,IEA,IDA ISS IEA,IEA,IBA,IBA IEA,IEA,IEA,IBA,IBA,IBA IEA,IEA,IEA,IEA,IEA,IEA,IDA IEA	ENSBTAG00000057059	FALSE	U6
query_1	TRUE	0.0237679	6228	102	54	0.529412	0.00867052	GO:0016043	GO:BP	cellular component organization	18832	5137	GO:0071840	IBA IEA,IEA,IEA,IEA,IEA,IEA,IBA,IEA,IBA IEA,IBA IEA,IBA,IEA,IEA,IEA,IEA,IBA,IBA IEA,IEA,IMP,IDA,IMP IBA,IBA IEA,IEA,IEA,IEA,IGI,IEA,IMP,IBA IEA,IMP IGI IBA,IDA,IEA,IBA,IEA,IEA,IEA,IEA,IEA,IEA,IDA ISS IEA,IEA,IBA,IBA IEA,IEA,IEA,IBA,IBA,IBA IEA,IEA,IEA,IEA,IEA,IEA,IDA IEA	ENSBTAG00000015805	FALSE	SIPA1L1
query_1	TRUE	0.0237679	6228	102	54	0.529412	0.00867052	GO:0016043	GO:BP	cellular component organization	18832	5137	GO:0071840	IBA IEA,IEA,IEA,IEA,IEA,IEA,IBA,IEA,IBA IEA,IBA IEA,IBA,IEA,IEA,IEA,IEA,IBA,IBA IEA,IEA,IMP,IDA,IMP IBA,IBA IEA,IEA,IEA,IEA,IGI,IEA,IMP,IBA IEA,IMP IGI IBA,IDA,IEA,IBA,IEA,IEA,IEA,IEA,IEA,IEA,IDA ISS IEA,IEA,IBA,IBA IEA,IEA,IEA,IBA,IBA,IBA IEA,IEA,IEA,IEA,IEA,IEA,IDA IEA	ENSBTAG00000014633	FALSE	ABCD4
query_1	TRUE	0.0237679	6228	102	54	0.529412	0.00867052	GO:0016043	GO:BP	cellular component organization	18832	5137	GO:0071840	IBA IEA,IEA,IEA,IEA,IEA,IEA,IBA,IEA,IBA IEA,IBA IEA,IBA,IEA,IEA,IEA,IEA,IBA,IBA IEA,IEA,IMP,IDA,IMP IBA,IBA IEA,IEA,IEA,IEA,IGI,IEA,IMP,IBA IEA,IMP IGI IBA,IDA,IEA,IBA,IEA,IEA,IEA,IEA,IEA,IEA,IDA ISS IEA,IEA,IBA,IBA IEA,IEA,IEA,IBA,IBA,IBA IEA,IEA,IEA,IEA,IEA,IEA,IDA IEA	ENSBTAG00000021955	FALSE	NPC2
query_1	TRUE	0.0237679	6228	102	54	0.529412	0.00867052	GO:0016043	GO:BP	cellular component organization	18832	5137	GO:0071840	IBA IEA,IEA,IEA,IEA,IEA,IEA,IBA,IEA,IBA IEA,IBA IEA,IBA,IEA,IEA,IEA,IEA,IBA,IBA IEA,IEA,IMP,IDA,IMP IBA,IBA IEA,IEA,IEA,IEA,IGI,IEA,IMP,IBA IEA,IMP IGI IBA,IDA,IEA,IBA,IEA,IEA,IEA,IEA,IEA,IEA,IDA ISS IEA,IEA,IBA,IBA IEA,IEA,IEA,IBA,IBA,IBA IEA,IEA,IEA,IEA,IEA,IEA,IDA IEA	ENSBTAG00000021956	FALSE	ISCA2
query_1	TRUE	0.0237679	6228	102	54	0.529412	0.00867052	GO:0016043	GO:BP	cellular component organization	18832	5137	GO:0071840	IBA IEA,IEA,IEA,IEA,IEA,IEA,IBA,IEA,IBA IEA,IBA IEA,IBA,IEA,IEA,IEA,IEA,IBA,IBA IEA,IEA,IMP,IDA,IMP IBA,IBA IEA,IEA,IEA,IEA,IGI,IEA,IMP,IBA IEA,IMP IGI IBA,IDA,IEA,IBA,IEA,IEA,IEA,IEA,IEA,IEA,IDA ISS IEA,IEA,IBA,IBA IEA,IEA,IEA,IBA,IBA,IBA IEA,IEA,IEA,IEA,IEA,IEA,IDA IEA	ENSBTAG00000021957	FALSE	LTBP2
query_1	TRUE	0.0237679	6228	102	54	0.529412	0.00867052	GO:0016043	GO:BP	cellular component organization	18832	5137	GO:0071840	IBA IEA,IEA,IEA,IEA,IEA,IEA,IBA,IEA,IBA IEA,IBA IEA,IBA,IEA,IEA,IEA,IEA,IBA,IBA IEA,IEA,IMP,IDA,IMP IBA,IBA IEA,IEA,IEA,IEA,IGI,IEA,IMP,IBA IEA,IMP IGI IBA,IDA,IEA,IBA,IEA,IEA,IEA,IEA,IEA,IEA,IDA ISS IEA,IEA,IBA,IBA IEA,IEA,IEA,IBA,IBA,IBA IEA,IEA,IEA,IEA,IEA,IEA,IDA IEA	ENSBTAG00000008287	FALSE	YLPM1
query_1	TRUE	0.0237679	6228	102	54	0.529412	0.00867052	GO:0016043	GO:BP	cellular component organization	18832	5137	GO:0071840	IBA IEA,IEA,IEA,IEA,IEA,IEA,IBA,IEA,IBA IEA,IBA IEA,IBA,IEA,IEA,IEA,IEA,IBA,IBA IEA,IEA,IMP,IDA,IMP IBA,IBA IEA,IEA,IEA,IEA,IGI,IEA,IMP,IBA IEA,IMP IGI IBA,IDA,IEA,IBA,IEA,IEA,IEA,IEA,IEA,IEA,IDA ISS IEA,IEA,IBA,IBA IEA,IEA,IEA,IBA,IBA,IBA IEA,IEA,IEA,IEA,IEA,IEA,IDA IEA	ENSBTAG00000005694	FALSE	TMED10
query_1	TRUE	0.0237679	6228	102	54	0.529412	0.00867052	GO:0016043	GO:BP	cellular component organization	18832	5137	GO:0071840	IBA IEA,IEA,IEA,IEA,IEA,IEA,IBA,IEA,IBA IEA,IBA IEA,IBA,IEA,IEA,IEA,IEA,IBA,IBA IEA,IEA,IMP,IDA,IMP IBA,IBA IEA,IEA,IEA,IEA,IGI,IEA,IMP,IBA IEA,IMP IGI IBA,IDA,IEA,IBA,IEA,IEA,IEA,IEA,IEA,IEA,IDA ISS IEA,IEA,IBA,IBA IEA,IEA,IEA,IBA,IBA,IBA IEA,IEA,IEA,IEA,IEA,IEA,IDA IEA	ENSBTAG00000043732	FALSE	U2
query_1	TRUE	0.0237679	6228	102	54	0.529412	0.00867052	GO:0016043	GO:BP	cellular component organization	18832	5137	GO:0071840	IBA IEA,IEA,IEA,IEA,IEA,IEA,IBA,IEA,IBA IEA,IBA IEA,IBA,IEA,IEA,IEA,IEA,IBA,IBA IEA,IEA,IMP,IDA,IMP IBA,IBA IEA,IEA,IEA,IEA,IGI,IEA,IMP,IBA IEA,IMP IGI IBA,IDA,IEA,IBA,IEA,IEA,IEA,IEA,IEA,IEA,IDA ISS IEA,IEA,IBA,IBA IEA,IEA,IEA,IBA,IBA,IBA IEA,IEA,IEA,IEA,IEA,IEA,IDA IEA	ENSBTAG00000019279	FALSE	MLH3
query_1	TRUE	0.0237679	6228	102	54	0.529412	0.00867052	GO:0016043	GO:BP	cellular component organization	18832	5137	GO:0071840	IBA IEA,IEA,IEA,IEA,IEA,IEA,IBA,IEA,IBA IEA,IBA IEA,IBA,IEA,IEA,IEA,IEA,IBA,IBA IEA,IEA,IMP,IDA,IMP IBA,IBA IEA,IEA,IEA,IEA,IGI,IEA,IMP,IBA IEA,IMP IGI IBA,IDA,IEA,IBA,IEA,IEA,IEA,IEA,IEA,IEA,IDA ISS IEA,IEA,IBA,IBA IEA,IEA,IEA,IBA,IBA,IBA IEA,IEA,IEA,IEA,IEA,IEA,IDA IEA	ENSBTAG00000002997	FALSE	ADAMTSL1
query_1	TRUE	0.0237679	6228	102	54	0.529412	0.00867052	GO:0016043	GO:BP	cellular component organization	18832	5137	GO:0071840	IBA IEA,IEA,IEA,IEA,IEA,IEA,IBA,IEA,IBA IEA,IBA IEA,IBA,IEA,IEA,IEA,IEA,IBA,IBA IEA,IEA,IMP,IDA,IMP IBA,IBA IEA,IEA,IEA,IEA,IGI,IEA,IMP,IBA IEA,IMP IGI IBA,IDA,IEA,IBA,IEA,IEA,IEA,IEA,IEA,IEA,IDA ISS IEA,IEA,IBA,IBA IEA,IEA,IEA,IBA,IBA,IBA IEA,IEA,IEA,IEA,IEA,IEA,IDA IEA	ENSBTAG00000014103	FALSE	SH3GL2
query_1	TRUE	0.0237679	6228	102	54	0.529412	0.00867052	GO:0016043	GO:BP	cellular component organization	18832	5137	GO:0071840	IBA IEA,IEA,IEA,IEA,IEA,IEA,IBA,IEA,IBA IEA,IBA IEA,IBA,IEA,IEA,IEA,IEA,IBA,IBA IEA,IEA,IMP,IDA,IMP IBA,IBA IEA,IEA,IEA,IEA,IGI,IEA,IMP,IBA IEA,IMP IGI IBA,IDA,IEA,IBA,IEA,IEA,IEA,IEA,IEA,IEA,IDA ISS IEA,IEA,IBA,IBA IEA,IEA,IEA,IBA,IBA,IBA IEA,IEA,IEA,IEA,IEA,IEA,IDA IEA	ENSBTAG00000001847	FALSE	CNTLN
query_1	TRUE	0.0237679	6228	102	54	0.529412	0.00867052	GO:0016043	GO:BP	cellular component organization	18832	5137	GO:0071840	IBA IEA,IEA,IEA,IEA,IEA,IEA,IBA,IEA,IBA IEA,IBA IEA,IBA,IEA,IEA,IEA,IEA,IBA,IBA IEA,IEA,IMP,IDA,IMP IBA,IBA IEA,IEA,IEA,IEA,IGI,IEA,IMP,IBA IEA,IMP IGI IBA,IDA,IEA,IBA,IEA,IEA,IEA,IEA,IEA,IEA,IDA ISS IEA,IEA,IBA,IBA IEA,IEA,IEA,IBA,IBA,IBA IEA,IEA,IEA,IEA,IEA,IEA,IDA IEA	ENSBTAG00000042797	FALSE	U6
query_1	TRUE	0.0237679	6228	102	54	0.529412	0.00867052	GO:0016043	GO:BP	cellular component organization	18832	5137	GO:0071840	IBA IEA,IEA,IEA,IEA,IEA,IEA,IBA,IEA,IBA IEA,IBA IEA,IBA,IEA,IEA,IEA,IEA,IBA,IBA IEA,IEA,IMP,IDA,IMP IBA,IBA IEA,IEA,IEA,IEA,IGI,IEA,IMP,IBA IEA,IMP IGI IBA,IDA,IEA,IBA,IEA,IEA,IEA,IEA,IEA,IEA,IDA ISS IEA,IEA,IBA,IBA IEA,IEA,IEA,IBA,IBA,IBA IEA,IEA,IEA,IEA,IEA,IEA,IDA IEA	ENSBTAG00000004059	FALSE	SOAT1
query_1	TRUE	0.0237679	6228	102	54	0.529412	0.00867052	GO:0016043	GO:BP	cellular component organization	18832	5137	GO:0071840	IBA IEA,IEA,IEA,IEA,IEA,IEA,IBA,IEA,IBA IEA,IBA IEA,IBA,IEA,IEA,IEA,IEA,IBA,IBA IEA,IEA,IMP,IDA,IMP IBA,IBA IEA,IEA,IEA,IEA,IGI,IEA,IMP,IBA IEA,IMP IGI IBA,IDA,IEA,IBA,IEA,IEA,IEA,IEA,IEA,IEA,IDA ISS IEA,IEA,IBA,IBA IEA,IEA,IEA,IBA,IBA,IBA IEA,IEA,IEA,IEA,IEA,IEA,IDA IEA	ENSBTAG00000002167	FALSE	NPHS2
query_1	TRUE	0.0237679	6228	102	54	0.529412	0.00867052	GO:0016043	GO:BP	cellular component organization	18832	5137	GO:0071840	IBA IEA,IEA,IEA,IEA,IEA,IEA,IBA,IEA,IBA IEA,IBA IEA,IBA,IEA,IEA,IEA,IEA,IBA,IBA IEA,IEA,IMP,IDA,IMP IBA,IBA IEA,IEA,IEA,IEA,IGI,IEA,IMP,IBA IEA,IMP IGI IBA,IDA,IEA,IBA,IEA,IEA,IEA,IEA,IEA,IEA,IDA ISS IEA,IEA,IBA,IBA IEA,IEA,IEA,IBA,IBA,IBA IEA,IEA,IEA,IEA,IEA,IEA,IDA IEA	ENSBTAG00000002407	FALSE	TDRD5
query_1	TRUE	0.0237679	6228	102	54	0.529412	0.00867052	GO:0016043	GO:BP	cellular component organization	18832	5137	GO:0071840	IBA IEA,IEA,IEA,IEA,IEA,IEA,IBA,IEA,IBA IEA,IBA IEA,IBA,IEA,IEA,IEA,IEA,IBA,IBA IEA,IEA,IMP,IDA,IMP IBA,IBA IEA,IEA,IEA,IEA,IGI,IEA,IMP,IBA IEA,IMP IGI IBA,IDA,IEA,IBA,IEA,IEA,IEA,IEA,IEA,IEA,IDA ISS IEA,IEA,IBA,IBA IEA,IEA,IEA,IBA,IBA,IBA IEA,IEA,IEA,IEA,IEA,IEA,IDA IEA	ENSBTAG00000035230	FALSE	TOR1AIP2
query_1	TRUE	0.0237679	6228	102	54	0.529412	0.00867052	GO:0016043	GO:BP	cellular component organization	18832	5137	GO:0071840	IBA IEA,IEA,IEA,IEA,IEA,IEA,IBA,IEA,IBA IEA,IBA IEA,IBA,IEA,IEA,IEA,IEA,IBA,IBA IEA,IEA,IMP,IDA,IMP IBA,IBA IEA,IEA,IEA,IEA,IGI,IEA,IMP,IBA IEA,IMP IGI IBA,IDA,IEA,IBA,IEA,IEA,IEA,IEA,IEA,IEA,IDA ISS IEA,IEA,IBA,IBA IEA,IEA,IEA,IBA,IBA,IBA IEA,IEA,IEA,IEA,IEA,IEA,IDA IEA	ENSBTAG00000035226	FALSE	TOR1AIP1
query_1	TRUE	0.0237679	6228	102	54	0.529412	0.00867052	GO:0016043	GO:BP	cellular component organization	18832	5137	GO:0071840	IBA IEA,IEA,IEA,IEA,IEA,IEA,IBA,IEA,IBA IEA,IBA IEA,IBA,IEA,IEA,IEA,IEA,IBA,IBA IEA,IEA,IMP,IDA,IMP IBA,IBA IEA,IEA,IEA,IEA,IGI,IEA,IMP,IBA IEA,IMP IGI IBA,IDA,IEA,IBA,IEA,IEA,IEA,IEA,IEA,IEA,IDA ISS IEA,IEA,IBA,IBA IEA,IEA,IEA,IBA,IBA,IBA IEA,IEA,IEA,IEA,IEA,IEA,IDA IEA	ENSBTAG00000008082	FALSE	CEP350
query_1	TRUE	0.0237679	6228	102	54	0.529412	0.00867052	GO:0016043	GO:BP	cellular component organization	18832	5137	GO:0071840	IBA IEA,IEA,IEA,IEA,IEA,IEA,IBA,IEA,IBA IEA,IBA IEA,IBA,IEA,IEA,IEA,IEA,IBA,IBA IEA,IEA,IMP,IDA,IMP IBA,IBA IEA,IEA,IEA,IEA,IGI,IEA,IMP,IBA IEA,IMP IGI IBA,IDA,IEA,IBA,IEA,IEA,IEA,IEA,IEA,IEA,IDA ISS IEA,IEA,IBA,IBA IEA,IEA,IEA,IBA,IBA,IBA IEA,IEA,IEA,IEA,IEA,IEA,IDA IEA	ENSBTAG00000014191	FALSE	QSOX1
query_1	TRUE	0.0237679	6228	102	54	0.529412	0.00867052	GO:0016043	GO:BP	cellular component organization	18832	5137	GO:0071840	IBA IEA,IEA,IEA,IEA,IEA,IEA,IBA,IEA,IBA IEA,IBA IEA,IBA,IEA,IEA,IEA,IEA,IBA,IBA IEA,IEA,IMP,IDA,IMP IBA,IBA IEA,IEA,IEA,IEA,IGI,IEA,IMP,IBA IEA,IMP IGI IBA,IDA,IEA,IBA,IEA,IEA,IEA,IEA,IEA,IEA,IDA ISS IEA,IEA,IBA,IBA IEA,IEA,IEA,IBA,IBA,IBA IEA,IEA,IEA,IEA,IEA,IEA,IDA IEA	ENSBTAG00000003992	FALSE	LHX4
query_1	TRUE	0.0237679	6228	102	54	0.529412	0.00867052	GO:0016043	GO:BP	cellular component organization	18832	5137	GO:0071840	IBA IEA,IEA,IEA,IEA,IEA,IEA,IBA,IEA,IBA IEA,IBA IEA,IBA,IEA,IEA,IEA,IEA,IBA,IBA IEA,IEA,IMP,IDA,IMP IBA,IBA IEA,IEA,IEA,IEA,IGI,IEA,IMP,IBA IEA,IMP IGI IBA,IDA,IEA,IBA,IEA,IEA,IEA,IEA,IEA,IEA,IDA ISS IEA,IEA,IBA,IBA IEA,IEA,IEA,IBA,IBA,IBA IEA,IEA,IEA,IEA,IEA,IEA,IDA IEA	ENSBTAG00000067328	FALSE	U6
query_1	TRUE	0.0237679	6228	102	54	0.529412	0.00867052	GO:0016043	GO:BP	cellular component organization	18832	5137	GO:0071840	IBA IEA,IEA,IEA,IEA,IEA,IEA,IBA,IEA,IBA IEA,IBA IEA,IBA,IEA,IEA,IEA,IEA,IBA,IBA IEA,IEA,IMP,IDA,IMP IBA,IBA IEA,IEA,IEA,IEA,IGI,IEA,IMP,IBA IEA,IMP IGI IBA,IDA,IEA,IBA,IEA,IEA,IEA,IEA,IEA,IEA,IDA ISS IEA,IEA,IBA,IBA IEA,IEA,IEA,IBA,IBA,IBA IEA,IEA,IEA,IEA,IEA,IEA,IDA IEA	ENSBTAG00000021046	FALSE	ELAVL4
query_1	TRUE	0.0237679	6228	102	54	0.529412	0.00867052	GO:0016043	GO:BP	cellular component organization	18832	5137	GO:0071840	IBA IEA,IEA,IEA,IEA,IEA,IEA,IBA,IEA,IBA IEA,IBA IEA,IBA,IEA,IEA,IEA,IEA,IBA,IBA IEA,IEA,IMP,IDA,IMP IBA,IBA IEA,IEA,IEA,IEA,IGI,IEA,IMP,IBA IEA,IMP IGI IBA,IDA,IEA,IBA,IEA,IEA,IEA,IEA,IEA,IEA,IDA ISS IEA,IEA,IBA,IBA IEA,IEA,IEA,IBA,IBA,IBA IEA,IEA,IEA,IEA,IEA,IEA,IDA IEA	ENSBTAG00000015310	FALSE	SLC25A36
query_1	TRUE	0.0237679	6228	102	54	0.529412	0.00867052	GO:0016043	GO:BP	cellular component organization	18832	5137	GO:0071840	IBA IEA,IEA,IEA,IEA,IEA,IEA,IBA,IEA,IBA IEA,IBA IEA,IBA,IEA,IEA,IEA,IEA,IBA,IBA IEA,IEA,IMP,IDA,IMP IBA,IBA IEA,IEA,IEA,IEA,IGI,IEA,IMP,IBA IEA,IMP IGI IBA,IDA,IEA,IBA,IEA,IEA,IEA,IEA,IEA,IEA,IDA ISS IEA,IEA,IBA,IBA IEA,IEA,IEA,IBA,IBA,IBA IEA,IEA,IEA,IEA,IEA,IEA,IDA IEA	ENSBTAG00000008714	FALSE	CLSTN2
query_1	TRUE	0.0237679	6228	102	54	0.529412	0.00867052	GO:0016043	GO:BP	cellular component organization	18832	5137	GO:0071840	IBA IEA,IEA,IEA,IEA,IEA,IEA,IBA,IEA,IBA IEA,IBA IEA,IBA,IEA,IEA,IEA,IEA,IBA,IBA IEA,IEA,IMP,IDA,IMP IBA,IBA IEA,IEA,IEA,IEA,IGI,IEA,IMP,IBA IEA,IMP IGI IBA,IDA,IEA,IBA,IEA,IEA,IEA,IEA,IEA,IEA,IDA ISS IEA,IEA,IBA,IBA IEA,IEA,IEA,IBA,IBA,IBA IEA,IEA,IEA,IEA,IEA,IEA,IDA IEA	ENSBTAG00000048631	FALSE	TIAM1
query_1	TRUE	0.0237679	6228	102	54	0.529412	0.00867052	GO:0016043	GO:BP	cellular component organization	18832	5137	GO:0071840	IBA IEA,IEA,IEA,IEA,IEA,IEA,IBA,IEA,IBA IEA,IBA IEA,IBA,IEA,IEA,IEA,IEA,IBA,IBA IEA,IEA,IMP,IDA,IMP IBA,IBA IEA,IEA,IEA,IEA,IGI,IEA,IMP,IBA IEA,IMP IGI IBA,IDA,IEA,IBA,IEA,IEA,IEA,IEA,IEA,IEA,IDA ISS IEA,IEA,IBA,IBA IEA,IEA,IEA,IBA,IBA,IBA IEA,IEA,IEA,IEA,IEA,IEA,IDA IEA	ENSBTAG00000045131	FALSE	U6
query_1	TRUE	0.0237679	6228	102	54	0.529412	0.00867052	GO:0016043	GO:BP	cellular component organization	18832	5137	GO:0071840	IBA IEA,IEA,IEA,IEA,IEA,IEA,IBA,IEA,IBA IEA,IBA IEA,IBA,IEA,IEA,IEA,IEA,IBA,IBA IEA,IEA,IMP,IDA,IMP IBA,IBA IEA,IEA,IEA,IEA,IGI,IEA,IMP,IBA IEA,IMP IGI IBA,IDA,IEA,IBA,IEA,IEA,IEA,IEA,IEA,IEA,IDA ISS IEA,IEA,IBA,IBA IEA,IEA,IEA,IBA,IBA,IBA IEA,IEA,IEA,IEA,IEA,IEA,IDA IEA	ENSBTAG00000003838	FALSE
query_1	TRUE	0.0237679	6228	102	54	0.529412	0.00867052	GO:0016043	GO:BP	cellular component organization	18832	5137	GO:0071840	IBA IEA,IEA,IEA,IEA,IEA,IEA,IBA,IEA,IBA IEA,IBA IEA,IBA,IEA,IEA,IEA,IEA,IBA,IBA IEA,IEA,IMP,IDA,IMP IBA,IBA IEA,IEA,IEA,IEA,IGI,IEA,IMP,IBA IEA,IMP IGI IBA,IDA,IEA,IBA,IEA,IEA,IEA,IEA,IEA,IEA,IDA ISS IEA,IEA,IBA,IBA IEA,IEA,IEA,IBA,IBA,IBA IEA,IEA,IEA,IEA,IEA,IEA,IDA IEA	ENSBTAG00000043338	FALSE	U6
query_1	TRUE	0.0237679	6228	102	54	0.529412	0.00867052	GO:0016043	GO:BP	cellular component organization	18832	5137	GO:0071840	IBA IEA,IEA,IEA,IEA,IEA,IEA,IBA,IEA,IBA IEA,IBA IEA,IBA,IEA,IEA,IEA,IEA,IBA,IBA IEA,IEA,IMP,IDA,IMP IBA,IBA IEA,IEA,IEA,IEA,IGI,IEA,IMP,IBA IEA,IMP IGI IBA,IDA,IEA,IBA,IEA,IEA,IEA,IEA,IEA,IEA,IDA ISS IEA,IEA,IBA,IBA IEA,IEA,IEA,IBA,IBA,IBA IEA,IEA,IEA,IEA,IEA,IEA,IDA IEA	ENSBTAG00000011657	FALSE
query_1	TRUE	0.0237679	6228	102	54	0.529412	0.00867052	GO:0016043	GO:BP	cellular component organization	18832	5137	GO:0071840	IBA IEA,IEA,IEA,IEA,IEA,IEA,IBA,IEA,IBA IEA,IBA IEA,IBA,IEA,IEA,IEA,IEA,IBA,IBA IEA,IEA,IMP,IDA,IMP IBA,IBA IEA,IEA,IEA,IEA,IGI,IEA,IMP,IBA IEA,IMP IGI IBA,IDA,IEA,IBA,IEA,IEA,IEA,IEA,IEA,IEA,IDA ISS IEA,IEA,IBA,IBA IEA,IEA,IEA,IBA,IBA,IBA IEA,IEA,IEA,IEA,IEA,IEA,IDA IEA	ENSBTAG00000051910	FALSE	FGF10
query_1	TRUE	0.0237679	6228	102	54	0.529412	0.00867052	GO:0016043	GO:BP	cellular component organization	18832	5137	GO:0071840	IBA IEA,IEA,IEA,IEA,IEA,IEA,IBA,IEA,IBA IEA,IBA IEA,IBA,IEA,IEA,IEA,IEA,IBA,IBA IEA,IEA,IMP,IDA,IMP IBA,IBA IEA,IEA,IEA,IEA,IGI,IEA,IMP,IBA IEA,IMP IGI IBA,IDA,IEA,IBA,IEA,IEA,IEA,IEA,IEA,IEA,IDA ISS IEA,IEA,IBA,IBA IEA,IEA,IEA,IBA,IBA,IBA IEA,IEA,IEA,IEA,IEA,IEA,IDA IEA	ENSBTAG00000066520	FALSE	U6
query_1	TRUE	0.0237679	6228	102	54	0.529412	0.00867052	GO:0016043	GO:BP	cellular component organization	18832	5137	GO:0071840	IBA IEA,IEA,IEA,IEA,IEA,IEA,IBA,IEA,IBA IEA,IBA IEA,IBA,IEA,IEA,IEA,IEA,IBA,IBA IEA,IEA,IMP,IDA,IMP IBA,IBA IEA,IEA,IEA,IEA,IGI,IEA,IMP,IBA IEA,IMP IGI IBA,IDA,IEA,IBA,IEA,IEA,IEA,IEA,IEA,IEA,IDA ISS IEA,IEA,IBA,IBA IEA,IEA,IEA,IBA,IBA,IBA IEA,IEA,IEA,IEA,IEA,IEA,IDA IEA	ENSBTAG00000001707	FALSE	UIMC1
query_1	TRUE	0.0237679	6228	102	54	0.529412	0.00867052	GO:0016043	GO:BP	cellular component organization	18832	5137	GO:0071840	IBA IEA,IEA,IEA,IEA,IEA,IEA,IBA,IEA,IBA IEA,IBA IEA,IBA,IEA,IEA,IEA,IEA,IBA,IBA IEA,IEA,IMP,IDA,IMP IBA,IBA IEA,IEA,IEA,IEA,IGI,IEA,IMP,IBA IEA,IMP IGI IBA,IDA,IEA,IBA,IEA,IEA,IEA,IEA,IEA,IEA,IDA ISS IEA,IEA,IBA,IBA IEA,IEA,IEA,IBA,IBA,IBA IEA,IEA,IEA,IEA,IEA,IEA,IDA IEA	ENSBTAG00000025426	FALSE	NSD1
query_1	TRUE	0.0237679	6228	102	54	0.529412	0.00867052	GO:0016043	GO:BP	cellular component organization	18832	5137	GO:0071840	IBA IEA,IEA,IEA,IEA,IEA,IEA,IBA,IEA,IBA IEA,IBA IEA,IBA,IEA,IEA,IEA,IEA,IBA,IBA IEA,IEA,IMP,IDA,IMP IBA,IBA IEA,IEA,IEA,IEA,IGI,IEA,IMP,IBA IEA,IMP IGI IBA,IDA,IEA,IBA,IEA,IEA,IEA,IEA,IEA,IEA,IDA ISS IEA,IEA,IBA,IBA IEA,IEA,IEA,IBA,IBA,IBA IEA,IEA,IEA,IEA,IEA,IEA,IDA IEA	ENSBTAG00000005009	FALSE	PRELID1
query_1	TRUE	0.0237679	6228	102	54	0.529412	0.00867052	GO:0016043	GO:BP	cellular component organization	18832	5137	GO:0071840	IBA IEA,IEA,IEA,IEA,IEA,IEA,IBA,IEA,IBA IEA,IBA IEA,IBA,IEA,IEA,IEA,IEA,IBA,IBA IEA,IEA,IMP,IDA,IMP IBA,IBA IEA,IEA,IEA,IEA,IGI,IEA,IMP,IBA IEA,IMP IGI IBA,IDA,IEA,IBA,IEA,IEA,IEA,IEA,IEA,IEA,IDA ISS IEA,IEA,IBA,IBA IEA,IEA,IEA,IBA,IBA,IBA IEA,IEA,IEA,IEA,IEA,IEA,IDA IEA	ENSBTAG00000010543	FALSE	FGFR4
query_1	TRUE	0.0237679	6228	102	54	0.529412	0.00867052	GO:0016043	GO:BP	cellular component organization	18832	5137	GO:0071840	IBA IEA,IEA,IEA,IEA,IEA,IEA,IBA,IEA,IBA IEA,IBA IEA,IBA,IEA,IEA,IEA,IEA,IBA,IBA IEA,IEA,IMP,IDA,IMP IBA,IBA IEA,IEA,IEA,IEA,IGI,IEA,IMP,IBA IEA,IMP IGI IBA,IDA,IEA,IBA,IEA,IEA,IEA,IEA,IEA,IEA,IDA ISS IEA,IEA,IBA,IBA IEA,IEA,IEA,IBA,IBA,IBA IEA,IEA,IEA,IEA,IEA,IEA,IDA IEA	ENSBTAG00000020489	FALSE	SEMA6A
query_1	TRUE	0.0237679	6228	102	54	0.529412	0.00867052	GO:0016043	GO:BP	cellular component organization	18832	5137	GO:0071840	IBA IEA,IEA,IEA,IEA,IEA,IEA,IBA,IEA,IBA IEA,IBA IEA,IBA,IEA,IEA,IEA,IEA,IBA,IBA IEA,IEA,IMP,IDA,IMP IBA,IBA IEA,IEA,IEA,IEA,IGI,IEA,IMP,IBA IEA,IMP IGI IBA,IDA,IEA,IBA,IEA,IEA,IEA,IEA,IEA,IEA,IDA ISS IEA,IEA,IBA,IBA IEA,IEA,IEA,IBA,IBA,IBA IEA,IEA,IEA,IEA,IEA,IEA,IDA IEA	ENSBTAG00000014897	FALSE	UNC5A
query_1	TRUE	0.0237679	6228	102	54	0.529412	0.00867052	GO:0016043	GO:BP	cellular component organization	18832	5137	GO:0071840	IBA IEA,IEA,IEA,IEA,IEA,IEA,IBA,IEA,IBA IEA,IBA IEA,IBA,IEA,IEA,IEA,IEA,IBA,IBA IEA,IEA,IMP,IDA,IMP IBA,IBA IEA,IEA,IEA,IEA,IGI,IEA,IMP,IBA IEA,IMP IGI IBA,IDA,IEA,IBA,IEA,IEA,IEA,IEA,IEA,IEA,IDA ISS IEA,IEA,IBA,IBA IEA,IEA,IEA,IBA,IBA,IBA IEA,IEA,IEA,IEA,IEA,IEA,IDA IEA	ENSBTAG00000017744	FALSE	FAF2
query_1	TRUE	0.0237679	6228	102	54	0.529412	0.00867052	GO:0016043	GO:BP	cellular component organization	18832	5137	GO:0071840	IBA IEA,IEA,IEA,IEA,IEA,IEA,IBA,IEA,IBA IEA,IBA IEA,IBA,IEA,IEA,IEA,IEA,IBA,IBA IEA,IEA,IMP,IDA,IMP IBA,IBA IEA,IEA,IEA,IEA,IGI,IEA,IMP,IBA IEA,IMP IGI IBA,IDA,IEA,IBA,IEA,IEA,IEA,IEA,IEA,IEA,IDA ISS IEA,IEA,IBA,IBA IEA,IEA,IEA,IBA,IBA,IBA IEA,IEA,IEA,IEA,IEA,IEA,IDA IEA	ENSBTAG00000025340	FALSE	CDHR2
query_1	TRUE	0.0237679	6228	102	54	0.529412	0.00867052	GO:0016043	GO:BP	cellular component organization	18832	5137	GO:0071840	IBA IEA,IEA,IEA,IEA,IEA,IEA,IBA,IEA,IBA IEA,IBA IEA,IBA,IEA,IEA,IEA,IEA,IBA,IBA IEA,IEA,IMP,IDA,IMP IBA,IBA IEA,IEA,IEA,IEA,IGI,IEA,IMP,IBA IEA,IMP IGI IBA,IDA,IEA,IBA,IEA,IEA,IEA,IEA,IEA,IEA,IDA ISS IEA,IEA,IBA,IBA IEA,IEA,IEA,IBA,IBA,IBA IEA,IEA,IEA,IEA,IEA,IEA,IDA IEA	ENSBTAG00000009803	FALSE	SNCB
query_1	TRUE	0.0237679	6228	102	54	0.529412	0.00867052	GO:0016043	GO:BP	cellular component organization	18832	5137	GO:0071840	IBA IEA,IEA,IEA,IEA,IEA,IEA,IBA,IEA,IBA IEA,IBA IEA,IBA,IEA,IEA,IEA,IEA,IBA,IBA IEA,IEA,IMP,IDA,IMP IBA,IBA IEA,IEA,IEA,IEA,IGI,IEA,IMP,IBA IEA,IMP IGI IBA,IDA,IEA,IBA,IEA,IEA,IEA,IEA,IEA,IEA,IDA ISS IEA,IEA,IBA,IBA IEA,IEA,IEA,IBA,IBA,IBA IEA,IEA,IEA,IEA,IEA,IEA,IDA IEA	ENSBTAG00000010735	FALSE	HIGD2A
query_1	TRUE	0.0237679	6228	102	54	0.529412	0.00867052	GO:0016043	GO:BP	cellular component organization	18832	5137	GO:0071840	IBA IEA,IEA,IEA,IEA,IEA,IEA,IBA,IEA,IBA IEA,IBA IEA,IBA,IEA,IEA,IEA,IEA,IBA,IBA IEA,IEA,IMP,IDA,IMP IBA,IBA IEA,IEA,IEA,IEA,IGI,IEA,IMP,IBA IEA,IMP IGI IBA,IDA,IEA,IBA,IEA,IEA,IEA,IEA,IEA,IEA,IDA ISS IEA,IEA,IBA,IBA IEA,IEA,IEA,IBA,IBA,IBA IEA,IEA,IEA,IEA,IEA,IEA,IDA IEA	ENSBTAG00000044035	FALSE	GPRIN1
query_1	TRUE	0.0237679	6228	102	54	0.529412	0.00867052	GO:0016043	GO:BP	cellular component organization	18832	5137	GO:0071840	IBA IEA,IEA,IEA,IEA,IEA,IEA,IBA,IEA,IBA IEA,IBA IEA,IBA,IEA,IEA,IEA,IEA,IBA,IBA IEA,IEA,IMP,IDA,IMP IBA,IBA IEA,IEA,IEA,IEA,IGI,IEA,IMP,IBA IEA,IMP IGI IBA,IDA,IEA,IBA,IEA,IEA,IEA,IEA,IEA,IEA,IDA ISS IEA,IEA,IBA,IBA IEA,IEA,IEA,IBA,IBA,IBA IEA,IEA,IEA,IEA,IEA,IEA,IDA IEA	ENSBTAG00000065690	FALSE	U6
query_1	TRUE	0.0237679	6228	102	54	0.529412	0.00867052	GO:0016043	GO:BP	cellular component organization	18832	5137	GO:0071840	IBA IEA,IEA,IEA,IEA,IEA,IEA,IBA,IEA,IBA IEA,IBA IEA,IBA,IEA,IEA,IEA,IEA,IBA,IBA IEA,IEA,IMP,IDA,IMP IBA,IBA IEA,IEA,IEA,IEA,IGI,IEA,IMP,IBA IEA,IMP IGI IBA,IDA,IEA,IBA,IEA,IEA,IEA,IEA,IEA,IEA,IDA ISS IEA,IEA,IBA,IBA IEA,IEA,IEA,IBA,IBA,IBA IEA,IEA,IEA,IEA,IEA,IEA,IDA IEA	ENSBTAG00000059162	FALSE	U6
query_1	TRUE	0.0237679	6228	102	54	0.529412	0.00867052	GO:0016043	GO:BP	cellular component organization	18832	5137	GO:0071840	IBA IEA,IEA,IEA,IEA,IEA,IEA,IBA,IEA,IBA IEA,IBA IEA,IBA,IEA,IEA,IEA,IEA,IBA,IBA IEA,IEA,IMP,IDA,IMP IBA,IBA IEA,IEA,IEA,IEA,IGI,IEA,IMP,IBA IEA,IMP IGI IBA,IDA,IEA,IBA,IEA,IEA,IEA,IEA,IEA,IEA,IDA ISS IEA,IEA,IBA,IBA IEA,IEA,IEA,IBA,IBA,IBA IEA,IEA,IEA,IEA,IEA,IEA,IDA IEA	ENSBTAG00000043434	FALSE	U6
query_1	TRUE	0.0237679	6228	102	54	0.529412	0.00867052	GO:0016043	GO:BP	cellular component organization	18832	5137	GO:0071840	IBA IEA,IEA,IEA,IEA,IEA,IEA,IBA,IEA,IBA IEA,IBA IEA,IBA,IEA,IEA,IEA,IEA,IBA,IBA IEA,IEA,IMP,IDA,IMP IBA,IBA IEA,IEA,IEA,IEA,IGI,IEA,IMP,IBA IEA,IMP IGI IBA,IDA,IEA,IBA,IEA,IEA,IEA,IEA,IEA,IEA,IDA ISS IEA,IEA,IBA,IBA IEA,IEA,IEA,IBA,IBA,IBA IEA,IEA,IEA,IEA,IEA,IEA,IDA IEA	ENSBTAG00000000529	FALSE	BTBD9
query_1	TRUE	0.0237679	6228	102	54	0.529412	0.00867052	GO:0016043	GO:BP	cellular component organization	18832	5137	GO:0071840	IBA IEA,IEA,IEA,IEA,IEA,IEA,IBA,IEA,IBA IEA,IBA IEA,IBA,IEA,IEA,IEA,IEA,IBA,IBA IEA,IEA,IMP,IDA,IMP IBA,IBA IEA,IEA,IEA,IEA,IGI,IEA,IMP,IBA IEA,IMP IGI IBA,IDA,IEA,IBA,IEA,IEA,IEA,IEA,IEA,IEA,IDA ISS IEA,IEA,IBA,IBA IEA,IEA,IEA,IBA,IBA,IBA IEA,IEA,IEA,IEA,IEA,IEA,IDA IEA	ENSBTAG00000005888	FALSE	MDGA1
query_1	TRUE	0.0237679	6228	102	54	0.529412	0.00867052	GO:0016043	GO:BP	cellular component organization	18832	5137	GO:0071840	IBA IEA,IEA,IEA,IEA,IEA,IEA,IBA,IEA,IBA IEA,IBA IEA,IBA,IEA,IEA,IEA,IEA,IBA,IBA IEA,IEA,IMP,IDA,IMP IBA,IBA IEA,IEA,IEA,IEA,IGI,IEA,IMP,IBA IEA,IMP IGI IBA,IDA,IEA,IBA,IEA,IEA,IEA,IEA,IEA,IEA,IDA ISS IEA,IEA,IBA,IBA IEA,IEA,IEA,IBA,IBA,IBA IEA,IEA,IEA,IEA,IEA,IEA,IDA IEA	ENSBTAG00000021291	FALSE	STXBP6
query_1	TRUE	0.00263751	202	37	7	0.189189	0.0346535	KEGG:04015	KEGG	Rap1 signaling pathway	8437	248	KEGG:00000	KEGG,KEGG,KEGG,KEGG,KEGG,KEGG,KEGG	ENSBTAG00000007173	FALSE	PDGFRA
query_1	TRUE	0.00263751	202	37	7	0.189189	0.0346535	KEGG:04015	KEGG	Rap1 signaling pathway	8437	248	KEGG:00000	KEGG,KEGG,KEGG,KEGG,KEGG,KEGG,KEGG	ENSBTAG00000015805	FALSE	SIPA1L1
query_1	TRUE	0.00263751	202	37	7	0.189189	0.0346535	KEGG:04015	KEGG	Rap1 signaling pathway	8437	248	KEGG:00000	KEGG,KEGG,KEGG,KEGG,KEGG,KEGG,KEGG	ENSBTAG00000013688	FALSE	PGF
query_1	TRUE	0.00263751	202	37	7	0.189189	0.0346535	KEGG:04015	KEGG	Rap1 signaling pathway	8437	248	KEGG:00000	KEGG,KEGG,KEGG,KEGG,KEGG,KEGG,KEGG	ENSBTAG00000048631	FALSE	TIAM1
query_1	TRUE	0.00263751	202	37	7	0.189189	0.0346535	KEGG:04015	KEGG	Rap1 signaling pathway	8437	248	KEGG:00000	KEGG,KEGG,KEGG,KEGG,KEGG,KEGG,KEGG	ENSBTAG00000014600	FALSE	ADCY8
query_1	TRUE	0.00263751	202	37	7	0.189189	0.0346535	KEGG:04015	KEGG	Rap1 signaling pathway	8437	248	KEGG:00000	KEGG,KEGG,KEGG,KEGG,KEGG,KEGG,KEGG	ENSBTAG00000051910	FALSE	FGF10
query_1	TRUE	0.00263751	202	37	7	0.189189	0.0346535	KEGG:04015	KEGG	Rap1 signaling pathway	8437	248	KEGG:00000	KEGG,KEGG,KEGG,KEGG,KEGG,KEGG,KEGG	ENSBTAG00000010543	FALSE	FGFR4
